# Supplementary material for: AFM imaging reveals the unreconstructed α‑Al2O3(0001) surface to be inhomogeneous and rough
Source: Nat Commun. 2026 May 27;17:4692. doi: 10.1038/s41467-026-73690-0 (PMC13216582; doi:10.1038/s41467-026-73690-0)
Supplement: Supplementary file 3 — Supplementary Data 1 [file 41467_2026_73690_MOESM3_ESM.cif]

#======================================================================
# CRYSTAL DATA
#----------------------------------------------------------------------
data_VESTA_phase_1

_chemical_name_common                  'Al2O3_1x1_bulk_truncated'
_cell_length_a                         4.755058
_cell_length_b                         4.755058
_cell_length_c                         41.000000
_cell_angle_alpha                      90.000000
_cell_angle_beta                       90.000000
_cell_angle_gamma                      120.000000
_cell_volume                           802.834619
_space_group_name_H-M_alt              'P 1'
_space_group_IT_number                 1

loop_
_space_group_symop_operation_xyz
   'x, y, z'

loop_
   _atom_site_label
   _atom_site_occupancy
   _atom_site_fract_x
   _atom_site_fract_y
   _atom_site_fract_z
   _atom_site_adp_type
   _atom_site_U_iso_or_equiv
   _atom_site_type_symbol
   Al1        1.0     0.000000     0.000000     0.111313    Uiso  ? Al
   Al2        1.0     0.000000     0.000000     0.427652    Uiso  ? Al
   Al3        1.0     0.000000     0.000000     0.205025    Uiso  ? Al
   Al4        1.0     0.000000     0.000000     0.521364    Uiso  ? Al
   Al5        1.0     0.000000     0.000000     0.046856    Uiso  ? Al
   Al6        1.0     0.000000     0.000000     0.363194    Uiso  ? Al
   Al7        1.0     0.000000     0.000000     0.269483    Uiso  ? Al
   Al8        1.0     0.000000     0.000000     0.585821    Uiso  ? Al
   Al9        1.0     0.666667     0.333333     0.216760    Uiso  ? Al
   Al10       1.0     0.666667     0.333333     0.533098    Uiso  ? Al
   Al11       1.0     0.666667     0.333333     0.310471    Uiso  ? Al
   Al12       1.0     0.666667     0.333333     0.626810    Uiso  ? Al
   Al13       1.0     0.666667     0.333333     0.152302    Uiso  ? Al
   Al14       1.0     0.666667     0.333333     0.468641    Uiso  ? Al
   Al15       1.0     0.666667     0.333333     0.058590    Uiso  ? Al
   Al16       1.0     0.666667     0.333333     0.374929    Uiso  ? Al
   Al17       1.0     0.333333     0.666667     0.005867    Uiso  ? Al
   Al18       1.0     0.333333     0.666667     0.322206    Uiso  ? Al
   Al19       1.0     0.333333     0.666667     0.099579    Uiso  ? Al
   Al20       1.0     0.333333     0.666667     0.415917    Uiso  ? Al
   Al21       1.0     0.333333     0.666667     0.257748    Uiso  ? Al
   Al22       1.0     0.333333     0.666667     0.574087    Uiso  ? Al
   Al23       1.0     0.333333     0.666667     0.164036    Uiso  ? Al
   Al24       1.0     0.333333     0.666667     0.480375    Uiso  ? Al
   O1         1.0     0.000000     0.693837     0.079085    Uiso  ? O
   O2         1.0     0.000000     0.693837     0.395423    Uiso  ? O
   O3         1.0     0.000000     0.306163     0.237254    Uiso  ? O
   O4         1.0     0.000000     0.306163     0.553592    Uiso  ? O
   O5         1.0     0.693837     0.000000     0.079085    Uiso  ? O
   O6         1.0     0.693837     0.000000     0.395423    Uiso  ? O
   O7         1.0     0.306163     0.000000     0.237254    Uiso  ? O
   O8         1.0     0.306163     0.000000     0.553592    Uiso  ? O
   O9         1.0     0.306163     0.306163     0.079085    Uiso  ? O
   O10        1.0     0.306163     0.306163     0.395423    Uiso  ? O
   O11        1.0     0.693837     0.693837     0.237254    Uiso  ? O
   O12        1.0     0.693837     0.693837     0.553592    Uiso  ? O
   O13        1.0     0.666667     0.027170     0.184531    Uiso  ? O
   O14        1.0     0.666667     0.027170     0.500869    Uiso  ? O
   O15        1.0     0.666667     0.639496     0.026362    Uiso  ? O
   O16        1.0     0.666667     0.639496     0.342700    Uiso  ? O
   O17        1.0     0.360504     0.333333     0.184531    Uiso  ? O
   O18        1.0     0.360504     0.333333     0.500869    Uiso  ? O
   O19        1.0     0.972830     0.333333     0.026362    Uiso  ? O
   O20        1.0     0.972830     0.333333     0.342700    Uiso  ? O
   O21        1.0     0.972830     0.639496     0.184531    Uiso  ? O
   O22        1.0     0.972830     0.639496     0.500869    Uiso  ? O
   O23        1.0     0.360504     0.027170     0.026362    Uiso  ? O
   O24        1.0     0.360504     0.027170     0.342700    Uiso  ? O
   O25        1.0     0.333333     0.360504     0.289977    Uiso  ? O
   O26        1.0     0.333333     0.360504     0.606315    Uiso  ? O
   O27        1.0     0.333333     0.972830     0.131808    Uiso  ? O
   O28        1.0     0.333333     0.972830     0.448146    Uiso  ? O
   O29        1.0     0.027170     0.666667     0.289977    Uiso  ? O
   O30        1.0     0.027170     0.666667     0.606315    Uiso  ? O
   O31        1.0     0.639496     0.666667     0.131808    Uiso  ? O
   O32        1.0     0.639496     0.666667     0.448146    Uiso  ? O
   O33        1.0     0.639496     0.972830     0.289977    Uiso  ? O
   O34        1.0     0.639496     0.972830     0.606315    Uiso  ? O
   O35        1.0     0.027170     0.360504     0.131808    Uiso  ? O
   O36        1.0     0.027170     0.360504     0.448146    Uiso  ? O
