# Supplementary material for: AFM imaging reveals the unreconstructed α‑Al2O3(0001) surface to be inhomogeneous and rough
Source: Nat Commun. 2026 May 27;17:4692. doi: 10.1038/s41467-026-73690-0 (PMC13216582; doi:10.1038/s41467-026-73690-0)
Supplement: Supplementary file 4 — Supplementary Data 2 [file 41467_2026_73690_MOESM4_ESM.cif]

#======================================================================
# CRYSTAL DATA
#----------------------------------------------------------------------
data_VESTA_phase_1

_chemical_name_common                  'Al2O3_1x1_relaxed'
_cell_length_a                         4.755058
_cell_length_b                         4.755058
_cell_length_c                         41.000000
_cell_angle_alpha                      90.000000
_cell_angle_beta                       90.000000
_cell_angle_gamma                      120.000000
_cell_volume                           802.834619
_space_group_name_H-M_alt              'P 1'
_space_group_IT_number                 1

loop_
_space_group_symop_operation_xyz
   'x, y, z'

loop_
   _atom_site_label
   _atom_site_occupancy
   _atom_site_fract_x
   _atom_site_fract_y
   _atom_site_fract_z
   _atom_site_adp_type
   _atom_site_U_iso_or_equiv
   _atom_site_type_symbol
   Al1        1.0     0.000000     0.000000     0.110919    Uiso  ? Al
   Al2        1.0     0.000000     0.000000     0.427698    Uiso  ? Al
   Al3        1.0     0.000000     0.000000     0.204979    Uiso  ? Al
   Al4        1.0     0.000000     0.000000     0.521757    Uiso  ? Al
   Al5        1.0     0.000000     0.000000     0.047571    Uiso  ? Al
   Al6        1.0     0.000000     0.000000     0.363215    Uiso  ? Al
   Al7        1.0     0.000000     0.000000     0.269462    Uiso  ? Al
   Al8        1.0     0.000000     0.000000     0.585106    Uiso  ? Al
   Al9        1.0     0.666667     0.333333     0.216653    Uiso  ? Al
   Al10       1.0     0.666667     0.333333     0.532609    Uiso  ? Al
   Al11       1.0     0.666667     0.333333     0.310473    Uiso  ? Al
   Al12       1.0     0.666667     0.333333     0.609905    Uiso  ? Al
   Al13       1.0     0.666667     0.333333     0.152032    Uiso  ? Al
   Al14       1.0     0.666667     0.333333     0.468533    Uiso  ? Al
   Al15       1.0     0.666667     0.333333     0.053993    Uiso  ? Al
   Al16       1.0     0.666667     0.333333     0.374954    Uiso  ? Al
   Al17       1.0     0.333333     0.666667     0.022772    Uiso  ? Al
   Al18       1.0     0.333333     0.666667     0.322204    Uiso  ? Al
   Al19       1.0     0.333333     0.666667     0.100068    Uiso  ? Al
   Al20       1.0     0.333333     0.666667     0.416024    Uiso  ? Al
   Al21       1.0     0.333333     0.666667     0.257723    Uiso  ? Al
   Al22       1.0     0.333333     0.666667     0.578684    Uiso  ? Al
   Al23       1.0     0.333333     0.666667     0.164144    Uiso  ? Al
   Al24       1.0     0.333333     0.666667     0.480645    Uiso  ? Al
   O1         1.0     0.000826     0.689453     0.078547    Uiso  ? O
   O2         1.0     0.000024     0.693779     0.395468    Uiso  ? O
   O3         1.0     0.999976     0.306221     0.237208    Uiso  ? O
   O4         1.0     0.999174     0.310547     0.554130    Uiso  ? O
   O5         1.0     0.688627     0.999174     0.078547    Uiso  ? O
   O6         1.0     0.693755     0.999976     0.395468    Uiso  ? O
   O7         1.0     0.306245     0.000024     0.237208    Uiso  ? O
   O8         1.0     0.311373     0.000826     0.554130    Uiso  ? O
   O9         1.0     0.310547     0.311373     0.078547    Uiso  ? O
   O10        1.0     0.306221     0.306245     0.395468    Uiso  ? O
   O11        1.0     0.693779     0.693755     0.237208    Uiso  ? O
   O12        1.0     0.689453     0.688627     0.554130    Uiso  ? O
   O13        1.0     0.666686     0.027235     0.184462    Uiso  ? O
   O14        1.0     0.668024     0.027529     0.500951    Uiso  ? O
   O15        1.0     0.681961     0.657034     0.026258    Uiso  ? O
   O16        1.0     0.666679     0.639582     0.342712    Uiso  ? O
   O17        1.0     0.360549     0.333314     0.184462    Uiso  ? O
   O18        1.0     0.359504     0.331976     0.500951    Uiso  ? O
   O19        1.0     0.975073     0.318039     0.026258    Uiso  ? O
   O20        1.0     0.972903     0.333321     0.342712    Uiso  ? O
   O21        1.0     0.972765     0.639451     0.184462    Uiso  ? O
   O22        1.0     0.972471     0.640496     0.500951    Uiso  ? O
   O23        1.0     0.342966     0.024927     0.026258    Uiso  ? O
   O24        1.0     0.360418     0.027097     0.342712    Uiso  ? O
   O25        1.0     0.333321     0.360418     0.289965    Uiso  ? O
   O26        1.0     0.318039     0.342966     0.606419    Uiso  ? O
   O27        1.0     0.331976     0.972471     0.131726    Uiso  ? O
   O28        1.0     0.333314     0.972765     0.448215    Uiso  ? O
   O29        1.0     0.027097     0.666679     0.289965    Uiso  ? O
   O30        1.0     0.024927     0.681961     0.606419    Uiso  ? O
   O31        1.0     0.640496     0.668024     0.131726    Uiso  ? O
   O32        1.0     0.639451     0.666686     0.448215    Uiso  ? O
   O33        1.0     0.639582     0.972903     0.289965    Uiso  ? O
   O34        1.0     0.657034     0.975073     0.606419    Uiso  ? O
   O35        1.0     0.027529     0.359504     0.131726    Uiso  ? O
   O36        1.0     0.027235     0.360549     0.448215    Uiso  ? O
