# Supplementary material for: AFM imaging reveals the unreconstructed α‑Al2O3(0001) surface to be inhomogeneous and rough
Source: Nat Commun. 2026 May 27;17:4692. doi: 10.1038/s41467-026-73690-0 (PMC13216582; doi:10.1038/s41467-026-73690-0)
Supplement: Supplementary file 5 — Supplementary Data 3 [file 41467_2026_73690_MOESM5_ESM.cif]

#======================================================================
# CRYSTAL DATA
#----------------------------------------------------------------------
data_VESTA_phase_1

_chemical_name_common                  'Al2O3_steps'
_cell_length_a                         9.510117
_cell_length_b                         28.530350
_cell_length_c                         27.000000
_cell_angle_alpha                      90.000000
_cell_angle_beta                       90.000000
_cell_angle_gamma                      120.000000
_cell_volume                           6344.352894
_space_group_name_H-M_alt              'P 1'
_space_group_IT_number                 1

loop_
_space_group_symop_operation_xyz
   'x, y, z'

loop_
   _atom_site_label
   _atom_site_occupancy
   _atom_site_fract_x
   _atom_site_fract_y
   _atom_site_fract_z
   _atom_site_adp_type
   _atom_site_U_iso_or_equiv
   _atom_site_type_symbol
   Al1        1.0     0.000599     0.999876     0.168879    Uiso  ? Al
   Al2        1.0     0.000486     0.166515     0.168530    Uiso  ? Al
   Al3        1.0     0.999742     0.333788     0.168705    Uiso  ? Al
   Al4        1.0     0.999110     0.500148     0.169058    Uiso  ? Al
   Al5        1.0     0.999082     0.666318     0.168705    Uiso  ? Al
   Al6        1.0     0.000789     0.833409     0.168883    Uiso  ? Al
   Al7        1.0     0.500523     0.999872     0.168885    Uiso  ? Al
   Al8        1.0     0.500495     0.166515     0.168534    Uiso  ? Al
   Al9        1.0     0.499766     0.333799     0.168690    Uiso  ? Al
   Al10       1.0     0.498542     0.500051     0.169015    Uiso  ? Al
   Al11       1.0     0.499706     0.666358     0.168645    Uiso  ? Al
   Al12       1.0     0.500761     0.833570     0.168790    Uiso  ? Al
   Al13       1.0     0.002868     0.000075     0.312550    Uiso  ? Al
   Al14       1.0     0.002793     0.165887     0.311693    Uiso  ? Al
   Al15       1.0     0.998810     0.334283     0.310740    Uiso  ? Al
   Al16       1.0     0.994014     0.500826     0.319592    Uiso  ? Al
   Al17       1.0     0.993898     0.665249     0.311219    Uiso  ? Al
   Al18       1.0     0.003700     0.833422     0.312558    Uiso  ? Al
   Al19       1.0     0.502996     0.000082     0.312572    Uiso  ? Al
   Al20       1.0     0.502740     0.165818     0.311698    Uiso  ? Al
   Al21       1.0     0.498768     0.334273     0.310915    Uiso  ? Al
   Al22       1.0     0.492178     0.500580     0.319129    Uiso  ? Al
   Al23       1.0     0.503154     0.666942     0.307526    Uiso  ? Al
   Al24       1.0     0.503499     0.834155     0.313008    Uiso  ? Al
   Al25       1.0     0.000000     0.000000     0.071039    Uiso  ? Al
   Al26       1.0    -0.000000     0.166667     0.071039    Uiso  ? Al
   Al27       1.0    -0.000000     0.333333     0.071039    Uiso  ? Al
   Al28       1.0    -0.000000     0.500000     0.071039    Uiso  ? Al
   Al29       1.0    -0.000000     0.666667     0.071039    Uiso  ? Al
   Al30       1.0     0.000000     0.833333     0.071039    Uiso  ? Al
   Al31       1.0     0.500000     0.000000     0.071039    Uiso  ? Al
   Al32       1.0     0.500000     0.166667     0.071039    Uiso  ? Al
   Al33       1.0     0.500000     0.333333     0.071039    Uiso  ? Al
   Al34       1.0     0.500000     0.500000     0.071039    Uiso  ? Al
   Al35       1.0     0.500000     0.666667     0.071039    Uiso  ? Al
   Al36       1.0     0.500000     0.833333     0.071039    Uiso  ? Al
   Al37       1.0     0.005051     0.001293     0.409091    Uiso  ? Al
   Al38       1.0     0.009915     0.169745     0.410177    Uiso  ? Al
   Al39       1.0     0.988582     0.352168     0.411221    Uiso  ? Al
   Al40       1.0     0.976528     0.653212     0.414727    Uiso  ? Al
   Al41       1.0     0.998533     0.830358     0.409357    Uiso  ? Al
   Al42       1.0     0.504674     0.001127     0.409124    Uiso  ? Al
   Al43       1.0     0.509604     0.169641     0.410204    Uiso  ? Al
   Al44       1.0     0.489069     0.353077     0.411251    Uiso  ? Al
   Al45       1.0     0.514870     0.668926     0.402155    Uiso  ? Al
   Al46       1.0     0.498754     0.831359     0.410196    Uiso  ? Al
   Al47       1.0     0.337470     0.055937     0.328861    Uiso  ? Al
   Al48       1.0     0.338619     0.221643     0.324772    Uiso  ? Al
   Al49       1.0     0.327921     0.390736     0.327019    Uiso  ? Al
   Al50       1.0     0.328233     0.555508     0.328850    Uiso  ? Al
   Al51       1.0     0.337933     0.723975     0.324705    Uiso  ? Al
   Al52       1.0     0.336356     0.888754     0.328973    Uiso  ? Al
   Al53       1.0     0.837515     0.056022     0.328864    Uiso  ? Al
   Al54       1.0     0.838651     0.221706     0.324832    Uiso  ? Al
   Al55       1.0     0.827339     0.390836     0.327321    Uiso  ? Al
   Al56       1.0     0.818982     0.554116     0.327014    Uiso  ? Al
   Al57       1.0     0.838378     0.722964     0.327553    Uiso  ? Al
   Al58       1.0     0.836596     0.888673     0.328876    Uiso  ? Al
   Al59       1.0     0.338087     0.057060     0.444557    Uiso  ? Al
   Al60       1.0     0.355466     0.233903     0.428399    Uiso  ? Al
   Al61       1.0     0.312039     0.715232     0.426838    Uiso  ? Al
   Al62       1.0     0.332777     0.887612     0.444210    Uiso  ? Al
   Al63       1.0     0.838547     0.057303     0.444746    Uiso  ? Al
   Al64       1.0     0.854941     0.233526     0.428613    Uiso  ? Al
   Al65       1.0     0.826463     0.714073     0.446185    Uiso  ? Al
   Al66       1.0     0.834753     0.888405     0.444303    Uiso  ? Al
   Al67       1.0     0.334685     0.055376     0.231122    Uiso  ? Al
   Al68       1.0     0.333694     0.222079     0.229070    Uiso  ? Al
   Al69       1.0     0.331395     0.389715     0.230536    Uiso  ? Al
   Al70       1.0     0.330528     0.555117     0.231687    Uiso  ? Al
   Al71       1.0     0.333889     0.722180     0.229053    Uiso  ? Al
   Al72       1.0     0.334859     0.889070     0.231290    Uiso  ? Al
   Al73       1.0     0.834741     0.055423     0.231120    Uiso  ? Al
   Al74       1.0     0.833677     0.222071     0.229080    Uiso  ? Al
   Al75       1.0     0.831579     0.389716     0.230766    Uiso  ? Al
   Al76       1.0     0.830628     0.555106     0.231100    Uiso  ? Al
   Al77       1.0     0.834047     0.721896     0.230100    Uiso  ? Al
   Al78       1.0     0.834848     0.889165     0.231290    Uiso  ? Al
   Al79       1.0     0.333333     0.055556     0.089144    Uiso  ? Al
   Al80       1.0     0.333333     0.222222     0.089144    Uiso  ? Al
   Al81       1.0     0.333333     0.388889     0.089144    Uiso  ? Al
   Al82       1.0     0.333333     0.555556     0.089144    Uiso  ? Al
   Al83       1.0     0.333333     0.722222     0.089144    Uiso  ? Al
   Al84       1.0     0.333333     0.888889     0.089144    Uiso  ? Al
   Al85       1.0     0.833333     0.055556     0.089144    Uiso  ? Al
   Al86       1.0     0.833333     0.222222     0.089144    Uiso  ? Al
   Al87       1.0     0.833333     0.388889     0.089144    Uiso  ? Al
   Al88       1.0     0.833333     0.555556     0.089144    Uiso  ? Al
   Al89       1.0     0.833333     0.722222     0.089144    Uiso  ? Al
   Al90       1.0     0.833333     0.888889     0.089144    Uiso  ? Al
   Al91       1.0     0.166667     0.111111     0.009053    Uiso  ? Al
   Al92       1.0     0.166667     0.277778     0.009053    Uiso  ? Al
   Al93       1.0     0.166667     0.444444     0.009053    Uiso  ? Al
   Al94       1.0     0.166667     0.611111     0.009053    Uiso  ? Al
   Al95       1.0     0.166667     0.777778     0.009053    Uiso  ? Al
   Al96       1.0     0.166667     0.944444     0.009053    Uiso  ? Al
   Al97       1.0     0.666667     0.111111     0.009053    Uiso  ? Al
   Al98       1.0     0.666667     0.277778     0.009053    Uiso  ? Al
   Al99       1.0     0.666667     0.444444     0.009053    Uiso  ? Al
   Al100      1.0     0.666667     0.611111     0.009053    Uiso  ? Al
   Al101      1.0     0.666667     0.777778     0.009053    Uiso  ? Al
   Al102      1.0     0.666667     0.944444     0.009053    Uiso  ? Al
   Al103      1.0     0.166673     0.110960     0.150515    Uiso  ? Al
   Al104      1.0     0.166814     0.278068     0.150219    Uiso  ? Al
   Al105      1.0     0.166608     0.444658     0.150998    Uiso  ? Al
   Al106      1.0     0.166360     0.610928     0.150621    Uiso  ? Al
   Al107      1.0     0.166595     0.777655     0.150567    Uiso  ? Al
   Al108      1.0     0.166859     0.944367     0.150885    Uiso  ? Al
   Al109      1.0     0.666669     0.110958     0.150520    Uiso  ? Al
   Al110      1.0     0.666815     0.278069     0.150235    Uiso  ? Al
   Al111      1.0     0.666715     0.444726     0.150848    Uiso  ? Al
   Al112      1.0     0.666397     0.610973     0.150720    Uiso  ? Al
   Al113      1.0     0.666634     0.777673     0.150500    Uiso  ? Al
   Al114      1.0     0.666919     0.944417     0.150871    Uiso  ? Al
   Al115      1.0     0.175548     0.114090     0.399485    Uiso  ? Al
   Al116      1.0     0.170524     0.276940     0.390154    Uiso  ? Al
   Al117      1.0     0.158953     0.448431     0.385316    Uiso  ? Al
   Al118      1.0     0.154793     0.610961     0.379839    Uiso  ? Al
   Al119      1.0     0.165421     0.774740     0.400990    Uiso  ? Al
   Al120      1.0     0.169059     0.943897     0.399467    Uiso  ? Al
   Al121      1.0     0.675351     0.113965     0.399481    Uiso  ? Al
   Al122      1.0     0.670183     0.276817     0.390161    Uiso  ? Al
   Al123      1.0     0.660284     0.449892     0.385816    Uiso  ? Al
   Al124      1.0     0.669383     0.607791     0.392754    Uiso  ? Al
   Al125      1.0     0.666725     0.776370     0.399243    Uiso  ? Al
   Al126      1.0     0.669380     0.944309     0.399464    Uiso  ? Al
   Al127      1.0     0.168393     0.110673     0.248830    Uiso  ? Al
   Al128      1.0     0.168038     0.278301     0.248139    Uiso  ? Al
   Al129      1.0     0.162953     0.445758     0.249696    Uiso  ? Al
   Al130      1.0     0.161817     0.610037     0.248616    Uiso  ? Al
   Al131      1.0     0.168708     0.778215     0.248971    Uiso  ? Al
   Al132      1.0     0.168670     0.944454     0.249634    Uiso  ? Al
   Al133      1.0     0.668354     0.110674     0.248837    Uiso  ? Al
   Al134      1.0     0.667912     0.278298     0.248173    Uiso  ? Al
   Al135      1.0     0.663164     0.445307     0.249304    Uiso  ? Al
   Al136      1.0     0.661889     0.609446     0.248679    Uiso  ? Al
   Al137      1.0     0.670268     0.778564     0.248712    Uiso  ? Al
   Al138      1.0     0.668795     0.944574     0.249574    Uiso  ? Al
   O1         1.0     0.153083     0.000000     0.120137    Uiso  ? O
   O2         1.0     0.153083     0.166667     0.120137    Uiso  ? O
   O3         1.0     0.153083     0.333333     0.120137    Uiso  ? O
   O4         1.0     0.153083     0.500000     0.120137    Uiso  ? O
   O5         1.0     0.153083     0.666667     0.120137    Uiso  ? O
   O6         1.0     0.153083     0.833333     0.120137    Uiso  ? O
   O7         1.0     0.653083     0.000000     0.120137    Uiso  ? O
   O8         1.0     0.653083     0.166667     0.120137    Uiso  ? O
   O9         1.0     0.653083     0.333333     0.120137    Uiso  ? O
   O10        1.0     0.653083     0.500000     0.120137    Uiso  ? O
   O11        1.0     0.653083     0.666667     0.120137    Uiso  ? O
   O12        1.0     0.653083     0.833333     0.120137    Uiso  ? O
   O13        1.0     0.349578     0.000963     0.362191    Uiso  ? O
   O14        1.0     0.354478     0.168745     0.361143    Uiso  ? O
   O15        1.0     0.489903     0.446580     0.357370    Uiso  ? O
   O16        1.0     0.333924     0.501720     0.361307    Uiso  ? O
   O17        1.0     0.347425     0.666509     0.359022    Uiso  ? O
   O18        1.0     0.347779     0.833330     0.362292    Uiso  ? O
   O19        1.0     0.849890     0.001019     0.362116    Uiso  ? O
   O20        1.0     0.854580     0.168867     0.361227    Uiso  ? O
   O21        1.0     0.836558     0.336452     0.362058    Uiso  ? O
   O22        1.0     0.836037     0.502743     0.360875    Uiso  ? O
   O23        1.0     0.847257     0.668217     0.360100    Uiso  ? O
   O24        1.0     0.847500     0.832623     0.362097    Uiso  ? O
   O25        1.0    -0.000000     0.051028     0.120137    Uiso  ? O
   O26        1.0    -0.000000     0.217694     0.120137    Uiso  ? O
   O27        1.0     0.000000     0.384361     0.120137    Uiso  ? O
   O28        1.0     0.000000     0.551028     0.120137    Uiso  ? O
   O29        1.0     0.000000     0.717694     0.120137    Uiso  ? O
   O30        1.0     0.000000     0.884361     0.120137    Uiso  ? O
   O31        1.0     0.500000     0.051028     0.120137    Uiso  ? O
   O32        1.0     0.500000     0.217694     0.120137    Uiso  ? O
   O33        1.0     0.500000     0.384361     0.120137    Uiso  ? O
   O34        1.0     0.500000     0.551028     0.120137    Uiso  ? O
   O35        1.0     0.500000     0.717694     0.120137    Uiso  ? O
   O36        1.0     0.500000     0.884361     0.120137    Uiso  ? O
   O37        1.0     0.005991     0.116411     0.361515    Uiso  ? O
   O38        1.0     0.992638     0.278308     0.364000    Uiso  ? O
   O39        1.0     0.989457     0.446803     0.357852    Uiso  ? O
   O40        1.0     0.988412     0.614596     0.357246    Uiso  ? O
   O41        1.0     0.004511     0.780593     0.361674    Uiso  ? O
   O42        1.0     0.003143     0.948238     0.362077    Uiso  ? O
   O43        1.0     0.505897     0.116338     0.361507    Uiso  ? O
   O44        1.0     0.492354     0.278057     0.363909    Uiso  ? O
   O45        1.0     0.651189     0.553814     0.356199    Uiso  ? O
   O46        1.0     0.494922     0.613938     0.362729    Uiso  ? O
   O47        1.0     0.502001     0.780584     0.361155    Uiso  ? O
   O48        1.0     0.503675     0.948581     0.361895    Uiso  ? O
   O49        1.0     0.346917     0.115639     0.120137    Uiso  ? O
   O50        1.0     0.346917     0.282306     0.120137    Uiso  ? O
   O51        1.0     0.346917     0.448972     0.120137    Uiso  ? O
   O52        1.0     0.346917     0.615639     0.120137    Uiso  ? O
   O53        1.0     0.346917     0.782306     0.120137    Uiso  ? O
   O54        1.0     0.346917     0.948972     0.120137    Uiso  ? O
   O55        1.0     0.846917     0.115639     0.120137    Uiso  ? O
   O56        1.0     0.846917     0.282306     0.120137    Uiso  ? O
   O57        1.0     0.846917     0.448972     0.120137    Uiso  ? O
   O58        1.0     0.846917     0.615639     0.120137    Uiso  ? O
   O59        1.0     0.846917     0.782306     0.120137    Uiso  ? O
   O60        1.0     0.846917     0.948972     0.120137    Uiso  ? O
   O61        1.0     0.162561     0.053084     0.362456    Uiso  ? O
   O62        1.0     0.167658     0.220142     0.359782    Uiso  ? O
   O63        1.0     0.142878     0.382438     0.359305    Uiso  ? O
   O64        1.0     0.159707     0.554454     0.361612    Uiso  ? O
   O65        1.0     0.176323     0.717449     0.367052    Uiso  ? O
   O66        1.0     0.159563     0.884648     0.362466    Uiso  ? O
   O67        1.0     0.662619     0.053210     0.362402    Uiso  ? O
   O68        1.0     0.667623     0.220065     0.359812    Uiso  ? O
   O69        1.0     0.587747     0.413731     0.440634    Uiso  ? O
   O70        1.0     0.795873     0.605171     0.438753    Uiso  ? O
   O71        1.0     0.657891     0.718522     0.358518    Uiso  ? O
   O72        1.0     0.659946     0.884834     0.362441    Uiso  ? O
   O73        1.0     0.489379     0.055615     0.280956    Uiso  ? O
   O74        1.0     0.489969     0.221820     0.279897    Uiso  ? O
   O75        1.0     0.480259     0.387723     0.278994    Uiso  ? O
   O76        1.0     0.480356     0.555605     0.280386    Uiso  ? O
   O77        1.0     0.488060     0.722599     0.279065    Uiso  ? O
   O78        1.0     0.489290     0.889095     0.281110    Uiso  ? O
   O79        1.0     0.989473     0.055648     0.280966    Uiso  ? O
   O80        1.0     0.990017     0.221896     0.279946    Uiso  ? O
   O81        1.0     0.980570     0.387934     0.279240    Uiso  ? O
   O82        1.0     0.983937     0.555656     0.281047    Uiso  ? O
   O83        1.0     0.991228     0.722648     0.280833    Uiso  ? O
   O84        1.0     0.988989     0.888807     0.281205    Uiso  ? O
   O85        1.0     0.180251     0.055556     0.040046    Uiso  ? O
   O86        1.0     0.180251     0.222222     0.040046    Uiso  ? O
   O87        1.0     0.180251     0.388889     0.040046    Uiso  ? O
   O88        1.0     0.180251     0.555556     0.040046    Uiso  ? O
   O89        1.0     0.180251     0.722222     0.040046    Uiso  ? O
   O90        1.0     0.180251     0.888889     0.040046    Uiso  ? O
   O91        1.0     0.680251     0.055556     0.040046    Uiso  ? O
   O92        1.0     0.680251     0.222222     0.040046    Uiso  ? O
   O93        1.0     0.680251     0.388889     0.040046    Uiso  ? O
   O94        1.0     0.680251     0.555556     0.040046    Uiso  ? O
   O95        1.0     0.680251     0.722222     0.040046    Uiso  ? O
   O96        1.0     0.680251     0.888889     0.040046    Uiso  ? O
   O97        1.0     0.336279     0.106803     0.280535    Uiso  ? O
   O98        1.0     0.335216     0.273622     0.280473    Uiso  ? O
   O99        1.0     0.325826     0.439805     0.280458    Uiso  ? O
   O100       1.0     0.333055     0.608023     0.279668    Uiso  ? O
   O101       1.0     0.336594     0.774312     0.280379    Uiso  ? O
   O102       1.0     0.336269     0.940320     0.281048    Uiso  ? O
   O103       1.0     0.836388     0.106880     0.280534    Uiso  ? O
   O104       1.0     0.835178     0.273645     0.280498    Uiso  ? O
   O105       1.0     0.826143     0.439757     0.280558    Uiso  ? O
   O106       1.0     0.832687     0.607495     0.277927    Uiso  ? O
   O107       1.0     0.837311     0.773769     0.280300    Uiso  ? O
   O108       1.0     0.836375     0.940280     0.281017    Uiso  ? O
   O109       1.0     0.333333     0.004528     0.040046    Uiso  ? O
   O110       1.0     0.333333     0.171195     0.040046    Uiso  ? O
   O111       1.0     0.333333     0.337861     0.040046    Uiso  ? O
   O112       1.0     0.333333     0.504528     0.040046    Uiso  ? O
   O113       1.0     0.333333     0.671195     0.040046    Uiso  ? O
   O114       1.0     0.333333     0.837861     0.040046    Uiso  ? O
   O115       1.0     0.833333     0.004528     0.040046    Uiso  ? O
   O116       1.0     0.833333     0.171195     0.040046    Uiso  ? O
   O117       1.0     0.833333     0.337861     0.040046    Uiso  ? O
   O118       1.0     0.833333     0.504528     0.040046    Uiso  ? O
   O119       1.0     0.833333     0.671195     0.040046    Uiso  ? O
   O120       1.0     0.833333     0.837861     0.040046    Uiso  ? O
   O121       1.0     0.182598     0.004779     0.281059    Uiso  ? O
   O122       1.0     0.182802     0.171181     0.279847    Uiso  ? O
   O123       1.0     0.175195     0.336551     0.280490    Uiso  ? O
   O124       1.0     0.173544     0.505416     0.280467    Uiso  ? O
   O125       1.0     0.179964     0.671796     0.280535    Uiso  ? O
   O126       1.0     0.182773     0.838220     0.280746    Uiso  ? O
   O127       1.0     0.682856     0.004891     0.281005    Uiso  ? O
   O128       1.0     0.682869     0.171195     0.279859    Uiso  ? O
   O129       1.0     0.675230     0.336533     0.280624    Uiso  ? O
   O130       1.0     0.673452     0.504694     0.278924    Uiso  ? O
   O131       1.0     0.682163     0.671336     0.279295    Uiso  ? O
   O132       1.0     0.682238     0.838082     0.280930    Uiso  ? O
   O133       1.0     0.486416     0.106583     0.040046    Uiso  ? O
   O134       1.0     0.486416     0.273250     0.040046    Uiso  ? O
   O135       1.0     0.486416     0.439916     0.040046    Uiso  ? O
   O136       1.0     0.486416     0.606583     0.040046    Uiso  ? O
   O137       1.0     0.486416     0.773250     0.040046    Uiso  ? O
   O138       1.0     0.486416     0.939916     0.040046    Uiso  ? O
   O139       1.0     0.986416     0.106583     0.040046    Uiso  ? O
   O140       1.0     0.986416     0.273250     0.040046    Uiso  ? O
   O141       1.0     0.986416     0.439916     0.040046    Uiso  ? O
   O142       1.0     0.986416     0.606583     0.040046    Uiso  ? O
   O143       1.0     0.986416     0.773250     0.040046    Uiso  ? O
   O144       1.0     0.986416     0.939916     0.040046    Uiso  ? O
   O145       1.0     0.338765     0.116536     0.441563    Uiso  ? O
   O146       1.0     0.342817     0.291819     0.439307    Uiso  ? O
   O147       1.0     0.328017     0.776693     0.441072    Uiso  ? O
   O148       1.0     0.332425     0.946945     0.440989    Uiso  ? O
   O149       1.0     0.839062     0.116720     0.441615    Uiso  ? O
   O150       1.0     0.841927     0.291334     0.439474    Uiso  ? O
   O151       1.0     0.824911     0.773695     0.439528    Uiso  ? O
   O152       1.0     0.832967     0.947413     0.441160    Uiso  ? O
   O153       1.0     0.014707     0.111086     0.200336    Uiso  ? O
   O154       1.0     0.012939     0.277593     0.199840    Uiso  ? O
   O155       1.0     0.011679     0.444499     0.200072    Uiso  ? O
   O156       1.0     0.013159     0.611098     0.200052    Uiso  ? O
   O157       1.0     0.014948     0.778032     0.200318    Uiso  ? O
   O158       1.0     0.015045     0.944644     0.200628    Uiso  ? O
   O159       1.0     0.514683     0.111082     0.200345    Uiso  ? O
   O160       1.0     0.513005     0.277617     0.199846    Uiso  ? O
   O161       1.0     0.511359     0.444285     0.199734    Uiso  ? O
   O162       1.0     0.512363     0.611137     0.200180    Uiso  ? O
   O163       1.0     0.515106     0.778298     0.200010    Uiso  ? O
   O164       1.0     0.515045     0.944659     0.200591    Uiso  ? O
   O165       1.0     0.183049     0.171067     0.437416    Uiso  ? O
   O166       1.0     0.336640     0.336473     0.361918    Uiso  ? O
   O167       1.0     0.154171     0.647392     0.435342    Uiso  ? O
   O168       1.0     0.158451     0.826859     0.442016    Uiso  ? O
   O169       1.0     0.163976     0.996635     0.441300    Uiso  ? O
   O170       1.0     0.682436     0.170805     0.437508    Uiso  ? O
   O171       1.0     0.642901     0.382610     0.359520    Uiso  ? O
   O172       1.0     0.641077     0.656457     0.440629    Uiso  ? O
   O173       1.0     0.661816     0.827592     0.441012    Uiso  ? O
   O174       1.0     0.664493     0.996997     0.441229    Uiso  ? O
   O175       1.0     0.167730     0.059984     0.200439    Uiso  ? O
   O176       1.0     0.166716     0.226622     0.200035    Uiso  ? O
   O177       1.0     0.164317     0.393198     0.199970    Uiso  ? O
   O178       1.0     0.165892     0.560379     0.199941    Uiso  ? O
   O179       1.0     0.167165     0.726995     0.200043    Uiso  ? O
   O180       1.0     0.167745     0.893551     0.200559    Uiso  ? O
   O181       1.0     0.667731     0.059999     0.200434    Uiso  ? O
   O182       1.0     0.666755     0.226645     0.200035    Uiso  ? O
   O183       1.0     0.664616     0.393201     0.199985    Uiso  ? O
   O184       1.0     0.665089     0.560206     0.199527    Uiso  ? O
   O185       1.0     0.667391     0.727067     0.200117    Uiso  ? O
   O186       1.0     0.667839     0.893609     0.200552    Uiso  ? O
   O187       1.0     0.020101     0.059921     0.440985    Uiso  ? O
   O188       1.0     0.031336     0.231947     0.438087    Uiso  ? O
   O189       1.0     0.087027     0.412936     0.440510    Uiso  ? O
   O190       1.0     0.009770     0.717020     0.441910    Uiso  ? O
   O191       1.0     0.013022     0.888752     0.441145    Uiso  ? O
   O192       1.0     0.519792     0.059766     0.441003    Uiso  ? O
   O193       1.0     0.531029     0.231845     0.438069    Uiso  ? O
   O194       1.0     0.497067     0.718442     0.436419    Uiso  ? O
   O195       1.0     0.513971     0.889804     0.441336    Uiso  ? O
   O196       1.0     0.320552     0.161872     0.200011    Uiso  ? O
   O197       1.0     0.317907     0.328577     0.200031    Uiso  ? O
   O198       1.0     0.317327     0.495372     0.200083    Uiso  ? O
   O199       1.0     0.319611     0.662301     0.199751    Uiso  ? O
   O200       1.0     0.321090     0.829099     0.200401    Uiso  ? O
   O201       1.0     0.321038     0.995488     0.200545    Uiso  ? O
   O202       1.0     0.820560     0.161877     0.200017    Uiso  ? O
   O203       1.0     0.818036     0.328633     0.200124    Uiso  ? O
   O204       1.0     0.818163     0.495425     0.199813    Uiso  ? O
   O205       1.0     0.819945     0.662445     0.199489    Uiso  ? O
   O206       1.0     0.821261     0.829183     0.200446    Uiso  ? O
   O207       1.0     0.821139     0.995525     0.200541    Uiso  ? O
