# Supplementary material for: AFM imaging reveals the unreconstructed α‑Al2O3(0001) surface to be inhomogeneous and rough
Source: Nat Commun. 2026 May 27;17:4692. doi: 10.1038/s41467-026-73690-0 (PMC13216582; doi:10.1038/s41467-026-73690-0)
Supplement: Supplementary file 6 — Supplementary Data 4 [file 41467_2026_73690_MOESM6_ESM.cif]

#======================================================================
# CRYSTAL DATA
#----------------------------------------------------------------------
data_VESTA_phase_1

_chemical_name_common                  'Al2O3_1x1_hydroxylated'
_cell_length_a                         4.755058
_cell_length_b                         4.755058
_cell_length_c                         44.000000
_cell_angle_alpha                      90.000000
_cell_angle_beta                       90.000000
_cell_angle_gamma                      120.000000
_cell_volume                           861.578788
_space_group_name_H-M_alt              'P 1'
_space_group_IT_number                 1

loop_
_space_group_symop_operation_xyz
   'x, y, z'

loop_
   _atom_site_label
   _atom_site_occupancy
   _atom_site_fract_x
   _atom_site_fract_y
   _atom_site_fract_z
   _atom_site_adp_type
   _atom_site_U_iso_or_equiv
   _atom_site_type_symbol
   Al1        1.0     0.661330     0.338348     0.062828    Uiso  ? Al
   Al2        1.0     0.331203     0.667235     0.069912    Uiso  ? Al
   Al3        1.0     0.998006     0.001416     0.110269    Uiso  ? Al
   Al4        1.0     0.665292     0.333989     0.121668    Uiso  ? Al
   Al5        1.0     0.331810     0.667345     0.159563    Uiso  ? Al
   Al6        1.0     0.998689     0.000538     0.170535    Uiso  ? Al
   Al7        1.0     0.665562     0.333915     0.208820    Uiso  ? Al
   Al8        1.0     0.332388     0.667254     0.219737    Uiso  ? Al
   Al9        1.0     0.999139     0.000538     0.258019    Uiso  ? Al
   Al10       1.0     0.665899     0.333846     0.268964    Uiso  ? Al
   Al11       1.0     0.332783     0.667225     0.307235    Uiso  ? Al
   Al12       1.0     0.999591     0.000541     0.318144    Uiso  ? Al
   Al13       1.0     0.666427     0.333884     0.356425    Uiso  ? Al
   Al14       1.0     0.333220     0.667225     0.367348    Uiso  ? Al
   Al15       1.0     0.000014     0.000611     0.405620    Uiso  ? Al
   Al16       1.0     0.666796     0.333909     0.416539    Uiso  ? Al
   Al17       1.0     0.333682     0.667257     0.454800    Uiso  ? Al
   Al18       1.0     0.000484     0.000600     0.465743    Uiso  ? Al
   Al19       1.0     0.667253     0.333908     0.504002    Uiso  ? Al
   Al20       1.0     0.334042     0.667286     0.514921    Uiso  ? Al
   Al21       1.0     0.000839     0.000717     0.553177    Uiso  ? Al
   Al22       1.0     0.667583     0.333904     0.564158    Uiso  ? Al
   Al23       1.0     0.333892     0.667286     0.602020    Uiso  ? Al
   Al24       1.0     0.000988     0.999805     0.613416    Uiso  ? Al
   Al25       1.0     0.667641     0.333933     0.653747    Uiso  ? Al
   Al26       1.0     0.337538     0.662859     0.660835    Uiso  ? Al
   O1         1.0     0.345256     0.364590     0.041933    Uiso  ? O
   O2         1.0     0.010091     0.657308     0.042357    Uiso  ? O
   O3         1.0     0.647257     0.993469     0.043253    Uiso  ? O
   O4         1.0     0.664146     0.643223     0.091078    Uiso  ? O
   O5         1.0     0.355584     0.024259     0.091130    Uiso  ? O
   O6         1.0     0.972260     0.335602     0.091195    Uiso  ? O
   O7         1.0     0.304859     0.306922     0.140458    Uiso  ? O
   O8         1.0     0.997943     0.694591     0.140521    Uiso  ? O
   O9         1.0     0.692453     0.001027     0.140504    Uiso  ? O
   O10        1.0     0.332211     0.973599     0.189667    Uiso  ? O
   O11        1.0     0.025906     0.361039     0.189667    Uiso  ? O
   O12        1.0     0.638315     0.667216     0.189682    Uiso  ? O
   O13        1.0     0.359488     0.333912     0.238888    Uiso  ? O
   O14        1.0     0.972022     0.640169     0.238881    Uiso  ? O
   O15        1.0     0.665768     0.027672     0.238884    Uiso  ? O
   O16        1.0     0.999357     0.306824     0.288087    Uiso  ? O
   O17        1.0     0.305521     0.000450     0.288090    Uiso  ? O
   O18        1.0     0.693045     0.694298     0.288087    Uiso  ? O
   O19        1.0     0.026738     0.667223     0.337285    Uiso  ? O
   O20        1.0     0.639285     0.973459     0.337286    Uiso  ? O
   O21        1.0     0.333019     0.360935     0.337291    Uiso  ? O
   O22        1.0     0.666591     0.640204     0.386484    Uiso  ? O
   O23        1.0     0.360297     0.027626     0.386483    Uiso  ? O
   O24        1.0     0.972864     0.333906     0.386482    Uiso  ? O
   O25        1.0     0.306499     0.306828     0.435676    Uiso  ? O
   O26        1.0     0.000205     0.694327     0.435678    Uiso  ? O
   O27        1.0     0.693994     0.000667     0.435675    Uiso  ? O
   O28        1.0     0.333830     0.973499     0.484869    Uiso  ? O
   O29        1.0     0.027640     0.361004     0.484877    Uiso  ? O
   O30        1.0     0.640151     0.667301     0.484875    Uiso  ? O
   O31        1.0     0.361276     0.334026     0.534050    Uiso  ? O
   O32        1.0     0.973657     0.640159     0.534062    Uiso  ? O
   O33        1.0     0.667355     0.027634     0.534057    Uiso  ? O
   O34        1.0     0.001354     0.306673     0.583180    Uiso  ? O
   O35        1.0     0.306816     0.000251     0.583189    Uiso  ? O
   O36        1.0     0.694415     0.694368     0.583239    Uiso  ? O
   O37        1.0     0.026753     0.665674     0.632482    Uiso  ? O
   O38        1.0     0.643304     0.976967     0.632539    Uiso  ? O
   O39        1.0     0.334776     0.357933     0.632598    Uiso  ? O
   O40        1.0     0.351587     0.007687     0.680422    Uiso  ? O
   O41        1.0     0.988724     0.343665     0.681260    Uiso  ? O
   O42        1.0     0.653874     0.636722     0.681661    Uiso  ? O
   H1         1.0     0.571226     0.944619     0.022727    Uiso  ? H
   H2         1.0     0.041216     0.573767     0.023561    Uiso  ? H
   H3         1.0     0.144069     0.156959     0.041293    Uiso  ? H
   H4         1.0     0.855167     0.844266     0.682286    Uiso  ? H
   H5         1.0     0.957689     0.426461     0.700107    Uiso  ? H
   H6         1.0     0.427562     0.056573     0.700948    Uiso  ? H
