# Supplementary material for: AFM imaging reveals the unreconstructed α‑Al2O3(0001) surface to be inhomogeneous and rough
Source: Nat Commun. 2026 May 27;17:4692. doi: 10.1038/s41467-026-73690-0 (PMC13216582; doi:10.1038/s41467-026-73690-0)
Supplement: Supplementary file 7 — Supplementary Data 5 [file 41467_2026_73690_MOESM7_ESM.cif]

#======================================================================
# CRYSTAL DATA
#----------------------------------------------------------------------
data_VESTA_phase_1

_chemical_name_common                  'Al2O3_dehydrated_unrelaxed'
_cell_length_a                         4.755058
_cell_length_b                         9.510117
_cell_length_c                         44.000000
_cell_angle_alpha                      90.000000
_cell_angle_beta                       90.000000
_cell_angle_gamma                      120.000000
_cell_volume                           1723.157576
_space_group_name_H-M_alt              'P 1'
_space_group_IT_number                 1

loop_
_space_group_symop_operation_xyz
   'x, y, z'

loop_
   _atom_site_label
   _atom_site_occupancy
   _atom_site_fract_x
   _atom_site_fract_y
   _atom_site_fract_z
   _atom_site_adp_type
   _atom_site_U_iso_or_equiv
   _atom_site_type_symbol
   Al1        1.0     0.660267     0.169079     0.063190    Uiso  ? Al
   Al2        1.0     0.660267     0.669079     0.063190    Uiso  ? Al
   Al3        1.0     0.330484     0.333654     0.070269    Uiso  ? Al
   Al4        1.0     0.330484     0.833654     0.070269    Uiso  ? Al
   Al5        1.0     0.997386     0.000521     0.110542    Uiso  ? Al
   Al6        1.0     0.997386     0.500521     0.110542    Uiso  ? Al
   Al7        1.0     0.664969     0.166782     0.121987    Uiso  ? Al
   Al8        1.0     0.664969     0.666782     0.121987    Uiso  ? Al
   Al9        1.0     0.331936     0.333600     0.159799    Uiso  ? Al
   Al10       1.0     0.331936     0.833600     0.159799    Uiso  ? Al
   Al11       1.0     0.998967     0.000254     0.170762    Uiso  ? Al
   Al12       1.0     0.998967     0.500254     0.170762    Uiso  ? Al
   Al13       1.0     0.665979     0.166979     0.209032    Uiso  ? Al
   Al14       1.0     0.665979     0.666979     0.209032    Uiso  ? Al
   Al15       1.0     0.332992     0.333666     0.219880    Uiso  ? Al
   Al16       1.0     0.332992     0.833665     0.219880    Uiso  ? Al
   Al17       1.0     0.000071     0.000360     0.258143    Uiso  ? Al
   Al18       1.0     0.000071     0.500360     0.258143    Uiso  ? Al
   Al19       1.0     0.667224     0.166999     0.269112    Uiso  ? Al
   Al20       1.0     0.667224     0.666999     0.269112    Uiso  ? Al
   Al21       1.0     0.334282     0.333818     0.306912    Uiso  ? Al
   Al22       1.0     0.334282     0.833818     0.306912    Uiso  ? Al
   Al23       1.0     0.001886     0.000086     0.318363    Uiso  ? Al
   Al24       1.0     0.001886     0.500086     0.318363    Uiso  ? Al
   Al25       1.0     0.660267     0.169079     0.358645    Uiso  ? Al
   Al26       1.0     0.660267     0.669079     0.358645    Uiso  ? Al
   Al27       1.0     0.330484     0.333654     0.365723    Uiso  ? Al
   Al28       1.0     0.330484     0.833654     0.365723    Uiso  ? Al
   Al29       1.0     0.997386     0.000521     0.405996    Uiso  ? Al
   Al30       1.0     0.997386     0.500521     0.405996    Uiso  ? Al
   Al31       1.0     0.664969     0.166782     0.417442    Uiso  ? Al
   Al32       1.0     0.664969     0.666782     0.417442    Uiso  ? Al
   Al33       1.0     0.331936     0.333600     0.455253    Uiso  ? Al
   Al34       1.0     0.331936     0.833600     0.455253    Uiso  ? Al
   Al35       1.0     0.998967     0.000254     0.466217    Uiso  ? Al
   Al36       1.0     0.998967     0.500254     0.466217    Uiso  ? Al
   Al37       1.0     0.665979     0.166979     0.504487    Uiso  ? Al
   Al38       1.0     0.665979     0.666979     0.504487    Uiso  ? Al
   Al39       1.0     0.332992     0.333666     0.515334    Uiso  ? Al
   Al40       1.0     0.332992     0.833665     0.515334    Uiso  ? Al
   Al41       1.0     0.000071     0.000360     0.553597    Uiso  ? Al
   Al42       1.0     0.000071     0.500360     0.553597    Uiso  ? Al
   Al43       1.0     0.667224     0.166999     0.564566    Uiso  ? Al
   Al44       1.0     0.667224     0.666999     0.564566    Uiso  ? Al
   Al45       1.0     0.334282     0.333818     0.602366    Uiso  ? Al
   Al46       1.0     0.334282     0.833818     0.602366    Uiso  ? Al
   Al47       1.0     0.001886     0.000086     0.613818    Uiso  ? Al
   Al48       1.0     0.001886     0.500086     0.613818    Uiso  ? Al
   Al49       1.0     0.668690     0.167040     0.654100    Uiso  ? Al
   Al50       1.0     0.668690     0.667040     0.654100    Uiso  ? Al
   Al51       1.0     0.338805     0.331567     0.661160    Uiso  ? Al
   Al52       1.0     0.338805     0.831567     0.661160    Uiso  ? Al
   O1         1.0     0.009383     0.828929     0.042833    Uiso  ? O
   O2         1.0     0.343828     0.182329     0.042357    Uiso  ? O
   O3         1.0     0.646309     0.496979     0.043511    Uiso  ? O
   O4         1.0     0.971219     0.167507     0.091529    Uiso  ? O
   O5         1.0     0.971219     0.667507     0.091529    Uiso  ? O
   O6         1.0     0.663338     0.321524     0.091410    Uiso  ? O
   O7         1.0     0.663338     0.821524     0.091410    Uiso  ? O
   O8         1.0     0.355031     0.011992     0.091484    Uiso  ? O
   O9         1.0     0.355031     0.511992     0.091484    Uiso  ? O
   O10        1.0     0.692391     0.000353     0.140776    Uiso  ? O
   O11        1.0     0.692391     0.500353     0.140776    Uiso  ? O
   O12        1.0     0.997805     0.347176     0.140775    Uiso  ? O
   O13        1.0     0.997805     0.847176     0.140775    Uiso  ? O
   O14        1.0     0.304618     0.153357     0.140714    Uiso  ? O
   O15        1.0     0.304618     0.653357     0.140714    Uiso  ? O
   O16        1.0     0.638782     0.333637     0.189894    Uiso  ? O
   O17        1.0     0.638782     0.833637     0.189894    Uiso  ? O
   O18        1.0     0.332712     0.486895     0.189860    Uiso  ? O
   O19        1.0     0.332712     0.986895     0.189860    Uiso  ? O
   O20        1.0     0.026238     0.180547     0.189872    Uiso  ? O
   O21        1.0     0.026238     0.680547     0.189872    Uiso  ? O
   O22        1.0     0.360205     0.167026     0.239018    Uiso  ? O
   O23        1.0     0.360205     0.667026     0.239018    Uiso  ? O
   O24        1.0     0.666268     0.013740     0.239057    Uiso  ? O
   O25        1.0     0.666268     0.513740     0.239057    Uiso  ? O
   O26        1.0     0.972693     0.320063     0.239032    Uiso  ? O
   O27        1.0     0.972693     0.820063     0.239032    Uiso  ? O
   O28        1.0     0.306803     0.000223     0.288127    Uiso  ? O
   O29        1.0     0.306803     0.500223     0.288127    Uiso  ? O
   O30        1.0     0.001424     0.153439     0.288125    Uiso  ? O
   O31        1.0     0.001424     0.653439     0.288125    Uiso  ? O
   O32        1.0     0.694617     0.347251     0.288193    Uiso  ? O
   O33        1.0     0.694617     0.847251     0.288193    Uiso  ? O
   O34        1.0     0.027993     0.333074     0.337377    Uiso  ? O
   O35        1.0     0.027993     0.833074     0.337377    Uiso  ? O
   O36        1.0     0.335965     0.179100     0.337489    Uiso  ? O
   O37        1.0     0.335965     0.679100     0.337489    Uiso  ? O
   O38        1.0     0.644219     0.488652     0.337413    Uiso  ? O
   O39        1.0     0.644219     0.988652     0.337413    Uiso  ? O
   O40        1.0     0.971219     0.167507     0.386983    Uiso  ? O
   O41        1.0     0.971219     0.667507     0.386983    Uiso  ? O
   O42        1.0     0.663338     0.321524     0.386864    Uiso  ? O
   O43        1.0     0.663338     0.821524     0.386864    Uiso  ? O
   O44        1.0     0.355031     0.011992     0.386938    Uiso  ? O
   O45        1.0     0.355031     0.511992     0.386938    Uiso  ? O
   O46        1.0     0.692391     0.000353     0.436230    Uiso  ? O
   O47        1.0     0.692391     0.500353     0.436230    Uiso  ? O
   O48        1.0     0.997805     0.347176     0.436229    Uiso  ? O
   O49        1.0     0.997805     0.847176     0.436229    Uiso  ? O
   O50        1.0     0.304618     0.153357     0.436168    Uiso  ? O
   O51        1.0     0.304618     0.653357     0.436168    Uiso  ? O
   O52        1.0     0.638782     0.333637     0.485349    Uiso  ? O
   O53        1.0     0.638782     0.833637     0.485349    Uiso  ? O
   O54        1.0     0.332712     0.486895     0.485314    Uiso  ? O
   O55        1.0     0.332712     0.986895     0.485314    Uiso  ? O
   O56        1.0     0.026238     0.180547     0.485326    Uiso  ? O
   O57        1.0     0.026238     0.680547     0.485326    Uiso  ? O
   O58        1.0     0.360205     0.167026     0.534472    Uiso  ? O
   O59        1.0     0.360205     0.667026     0.534472    Uiso  ? O
   O60        1.0     0.666268     0.013740     0.534512    Uiso  ? O
   O61        1.0     0.666268     0.513740     0.534512    Uiso  ? O
   O62        1.0     0.972693     0.320063     0.534487    Uiso  ? O
   O63        1.0     0.972693     0.820063     0.534487    Uiso  ? O
   O64        1.0     0.306803     0.000223     0.583581    Uiso  ? O
   O65        1.0     0.306803     0.500223     0.583581    Uiso  ? O
   O66        1.0     0.001424     0.153439     0.583579    Uiso  ? O
   O67        1.0     0.001424     0.653439     0.583579    Uiso  ? O
   O68        1.0     0.694617     0.347251     0.583647    Uiso  ? O
   O69        1.0     0.694617     0.847251     0.583647    Uiso  ? O
   O70        1.0     0.027993     0.333074     0.632832    Uiso  ? O
   O71        1.0     0.027993     0.833074     0.632832    Uiso  ? O
   O72        1.0     0.335965     0.179100     0.632943    Uiso  ? O
   O73        1.0     0.335965     0.679100     0.632943    Uiso  ? O
   O74        1.0     0.644219     0.488652     0.632867    Uiso  ? O
   O75        1.0     0.644219     0.988652     0.632867    Uiso  ? O
   O76        1.0     0.989762     0.171729     0.681534    Uiso  ? O
   O77        1.0     0.655198     0.818395     0.682007    Uiso  ? O
   O78        1.0     0.352837     0.503715     0.680833    Uiso  ? O
