# Supplementary material for: AFM imaging reveals the unreconstructed α‑Al2O3(0001) surface to be inhomogeneous and rough
Source: Nat Commun. 2026 May 27;17:4692. doi: 10.1038/s41467-026-73690-0 (PMC13216582; doi:10.1038/s41467-026-73690-0)
Supplement: Supplementary file 8 — Supplementary Data 6 [file 41467_2026_73690_MOESM8_ESM.cif]

#======================================================================
# CRYSTAL DATA
#----------------------------------------------------------------------
data_VESTA_phase_1

_chemical_name_common                  'Al2O3_dehydrated_relaxed'
_cell_length_a                         4.755058
_cell_length_b                         9.510117
_cell_length_c                         44.000000
_cell_angle_alpha                      90.000000
_cell_angle_beta                       90.000000
_cell_angle_gamma                      120.000000
_cell_volume                           1723.157576
_space_group_name_H-M_alt              'P 1'
_space_group_IT_number                 1

loop_
_space_group_symop_operation_xyz
   'x, y, z'

loop_
   _atom_site_label
   _atom_site_occupancy
   _atom_site_fract_x
   _atom_site_fract_y
   _atom_site_fract_z
   _atom_site_adp_type
   _atom_site_U_iso_or_equiv
   _atom_site_type_symbol
   Al1        1.0     0.624231     0.170470     0.066557    Uiso  ? Al
   Al2        1.0     0.790308     0.701798     0.055506    Uiso  ? Al
   Al3        1.0     0.385890     0.365030     0.067816    Uiso  ? Al
   Al4        1.0     0.334177     0.828674     0.079769    Uiso  ? Al
   Al5        1.0     0.993218     0.005804     0.109689    Uiso  ? Al
   Al6        1.0     0.004431     0.494590     0.113419    Uiso  ? Al
   Al7        1.0     0.656394     0.170569     0.124378    Uiso  ? Al
   Al8        1.0     0.657008     0.653049     0.121772    Uiso  ? Al
   Al9        1.0     0.328208     0.332485     0.161707    Uiso  ? Al
   Al10       1.0     0.323065     0.830448     0.160673    Uiso  ? Al
   Al11       1.0     0.991861     0.996843     0.171134    Uiso  ? Al
   Al12       1.0     0.992594     0.497845     0.172940    Uiso  ? Al
   Al13       1.0     0.660710     0.163728     0.210340    Uiso  ? Al
   Al14       1.0     0.661394     0.665884     0.210288    Uiso  ? Al
   Al15       1.0     0.328073     0.331004     0.221550    Uiso  ? Al
   Al16       1.0     0.328175     0.831631     0.221009    Uiso  ? Al
   Al17       1.0     0.994547     0.998180     0.259452    Uiso  ? Al
   Al18       1.0     0.996267     0.498675     0.259501    Uiso  ? Al
   Al19       1.0     0.662093     0.165290     0.270441    Uiso  ? Al
   Al20       1.0     0.663394     0.665369     0.270370    Uiso  ? Al
   Al21       1.0     0.330153     0.332414     0.308602    Uiso  ? Al
   Al22       1.0     0.330683     0.832487     0.308614    Uiso  ? Al
   Al23       1.0     0.998105     0.999469     0.319535    Uiso  ? Al
   Al24       1.0     0.997782     0.499574     0.319545    Uiso  ? Al
   Al25       1.0     0.665599     0.166733     0.357727    Uiso  ? Al
   Al26       1.0     0.665545     0.666728     0.357743    Uiso  ? Al
   Al27       1.0     0.333161     0.333848     0.368668    Uiso  ? Al
   Al28       1.0     0.333108     0.833846     0.368684    Uiso  ? Al
   Al29       1.0     0.000612     0.001077     0.406882    Uiso  ? Al
   Al30       1.0     0.000938     0.500979     0.406873    Uiso  ? Al
   Al31       1.0     0.668006     0.168076     0.417798    Uiso  ? Al
   Al32       1.0     0.668509     0.668135     0.417809    Uiso  ? Al
   Al33       1.0     0.335392     0.335234     0.456047    Uiso  ? Al
   Al34       1.0     0.336652     0.835315     0.455977    Uiso  ? Al
   Al35       1.0     0.004189     0.002448     0.466965    Uiso  ? Al
   Al36       1.0     0.002560     0.501961     0.466917    Uiso  ? Al
   Al37       1.0     0.670641     0.169034     0.505404    Uiso  ? Al
   Al38       1.0     0.670758     0.669665     0.504869    Uiso  ? Al
   Al39       1.0     0.337418     0.334772     0.516129    Uiso  ? Al
   Al40       1.0     0.338148     0.836979     0.516077    Uiso  ? Al
   Al41       1.0     0.007050     0.003891     0.555281    Uiso  ? Al
   Al42       1.0     0.006261     0.502890     0.553468    Uiso  ? Al
   Al43       1.0     0.675862     0.170283     0.565740    Uiso  ? Al
   Al44       1.0     0.670711     0.668289     0.564707    Uiso  ? Al
   Al45       1.0     0.341985     0.347746     0.604627    Uiso  ? Al
   Al46       1.0     0.342568     0.830198     0.602046    Uiso  ? Al
   Al47       1.0     0.005825     0.994983     0.616731    Uiso  ? Al
   Al48       1.0     0.994546     0.506156     0.612990    Uiso  ? Al
   Al49       1.0     0.664908     0.172131     0.646663    Uiso  ? Al
   Al50       1.0     0.613400     0.635885     0.658561    Uiso  ? Al
   Al51       1.0     0.208874     0.299008     0.670890    Uiso  ? Al
   Al52       1.0     0.374852     0.830297     0.659873    Uiso  ? Al
   O1         1.0     0.186028     0.829486     0.044752    Uiso  ? O
   O2         1.0     0.424954     0.226946     0.043100    Uiso  ? O
   O3         1.0     0.493904     0.526137     0.042357    Uiso  ? O
   O4         1.0     0.959192     0.164126     0.086289    Uiso  ? O
   O5         1.0     0.973737     0.658384     0.093819    Uiso  ? O
   O6         1.0     0.669722     0.323714     0.095006    Uiso  ? O
   O7         1.0     0.692160     0.823641     0.086852    Uiso  ? O
   O8         1.0     0.360564     0.014084     0.094189    Uiso  ? O
   O9         1.0     0.345677     0.496583     0.097570    Uiso  ? O
   O10        1.0     0.685096     0.997545     0.139980    Uiso  ? O
   O11        1.0     0.696575     0.498321     0.143830    Uiso  ? O
   O12        1.0     0.986829     0.340139     0.144097    Uiso  ? O
   O13        1.0     0.989269     0.843874     0.140620    Uiso  ? O
   O14        1.0     0.289663     0.152215     0.141477    Uiso  ? O
   O15        1.0     0.309370     0.654593     0.142044    Uiso  ? O
   O16        1.0     0.630920     0.330310     0.191868    Uiso  ? O
   O17        1.0     0.634532     0.832532     0.190768    Uiso  ? O
   O18        1.0     0.326676     0.484696     0.191738    Uiso  ? O
   O19        1.0     0.328812     0.985279     0.190263    Uiso  ? O
   O20        1.0     0.019419     0.175910     0.191262    Uiso  ? O
   O21        1.0     0.023053     0.679869     0.191397    Uiso  ? O
   O22        1.0     0.354860     0.164124     0.240481    Uiso  ? O
   O23        1.0     0.356564     0.665680     0.240304    Uiso  ? O
   O24        1.0     0.660169     0.011348     0.240253    Uiso  ? O
   O25        1.0     0.662683     0.512233     0.240500    Uiso  ? O
   O26        1.0     0.967884     0.317639     0.240515    Uiso  ? O
   O27        1.0     0.968577     0.818831     0.240192    Uiso  ? O
   O28        1.0     0.302636     0.998718     0.289551    Uiso  ? O
   O29        1.0     0.302960     0.499049     0.289491    Uiso  ? O
   O30        1.0     0.996121     0.151839     0.289501    Uiso  ? O
   O31        1.0     0.997167     0.652295     0.289505    Uiso  ? O
   O32        1.0     0.690351     0.345835     0.289548    Uiso  ? O
   O33        1.0     0.690583     0.845722     0.289470    Uiso  ? O
   O34        1.0     0.025551     0.333139     0.338619    Uiso  ? O
   O35        1.0     0.025602     0.833096     0.338659    Uiso  ? O
   O36        1.0     0.331717     0.179985     0.338629    Uiso  ? O
   O37        1.0     0.331773     0.679977     0.338638    Uiso  ? O
   O38        1.0     0.637917     0.486315     0.338650    Uiso  ? O
   O39        1.0     0.638035     0.986214     0.338646    Uiso  ? O
   O40        1.0     0.973114     0.167447     0.387755    Uiso  ? O
   O41        1.0     0.973152     0.667400     0.387794    Uiso  ? O
   O42        1.0     0.666939     0.320579     0.387776    Uiso  ? O
   O43        1.0     0.666990     0.820565     0.387784    Uiso  ? O
   O44        1.0     0.360651     0.014345     0.387770    Uiso  ? O
   O45        1.0     0.360773     0.514241     0.387767    Uiso  ? O
   O46        1.0     0.696125     0.001880     0.436866    Uiso  ? O
   O47        1.0     0.695806     0.501539     0.436926    Uiso  ? O
   O48        1.0     0.001577     0.348286     0.436910    Uiso  ? O
   O49        1.0     0.002543     0.848727     0.436918    Uiso  ? O
   O50        1.0     0.308159     0.154852     0.436953    Uiso  ? O
   O51        1.0     0.308393     0.654752     0.436872    Uiso  ? O
   O52        1.0     0.642271     0.334974     0.486112    Uiso  ? O
   O53        1.0     0.643932     0.836525     0.485936    Uiso  ? O
   O54        1.0     0.336147     0.488428     0.485918    Uiso  ? O
   O55        1.0     0.338631     0.989306     0.486162    Uiso  ? O
   O56        1.0     0.030242     0.181824     0.486225    Uiso  ? O
   O57        1.0     0.030923     0.682995     0.485906    Uiso  ? O
   O58        1.0     0.364302     0.168145     0.535642    Uiso  ? O
   O59        1.0     0.367965     0.670443     0.534553    Uiso  ? O
   O60        1.0     0.670041     0.015421     0.536158    Uiso  ? O
   O61        1.0     0.672084     0.515983     0.534678    Uiso  ? O
   O62        1.0     0.975784     0.320834     0.535014    Uiso  ? O
   O63        1.0     0.979453     0.824821     0.535156    Uiso  ? O
   O64        1.0     0.313908     0.003228     0.586440    Uiso  ? O
   O65        1.0     0.302309     0.502450     0.582575    Uiso  ? O
   O66        1.0     0.009745     0.156909     0.585789    Uiso  ? O
   O67        1.0     0.012131     0.660657     0.582311    Uiso  ? O
   O68        1.0     0.689595     0.346169     0.584358    Uiso  ? O
   O69        1.0     0.709350     0.848580     0.584942    Uiso  ? O
   O70        1.0     0.025287     0.342378     0.632596    Uiso  ? O
   O71        1.0     0.039835     0.836610     0.640138    Uiso  ? O
   O72        1.0     0.306903     0.177124     0.639575    Uiso  ? O
   O73        1.0     0.329291     0.677069     0.631408    Uiso  ? O
   O74        1.0     0.653347     0.504217     0.628817    Uiso  ? O
   O75        1.0     0.638483     0.986715     0.632238    Uiso  ? O
   O76        1.0     0.813203     0.171380     0.681680    Uiso  ? O
   O77        1.0     0.574332     0.773863     0.683311    Uiso  ? O
   O78        1.0     0.505497     0.474712     0.683985    Uiso  ? O
