# Supplementary material for: AFM imaging reveals the unreconstructed α‑Al2O3(0001) surface to be inhomogeneous and rough
Source: Nat Commun. 2026 May 27;17:4692. doi: 10.1038/s41467-026-73690-0 (PMC13216582; doi:10.1038/s41467-026-73690-0)
Supplement: Supplementary file 9 — Supplementary Data 7 [file 41467_2026_73690_MOESM9_ESM.zip]

Archive with 79 entries (58 files):
- raw data/
- raw data/Fig2_AFM/
- raw data/Fig2_AFM/Fig.2a_Al2O3(0001)_B3_018.sxm
- raw data/Fig2_AFM/Fig.2b_Al2O3(0001)_B3_021.sxm
- raw data/Fig2_AFM/Fig.2c_Al2O3(0001)_B3_011.sxm
- raw data/Fig2_AFM/Fig.2d_Al2O3(0001)_B3_101.sxm
- raw data/Fig2_AFM/Fig.2g-inset_Al2O3(0001)_B3_0017.sxm
- raw data/Fig2_AFM/Fig.2g_Al2O3(0001)_A5_086.sxm
- raw data/FigS01_ambient-AFM/
- raw data/FigS01_ambient-AFM/SFig.1a_20230518_B5_18.02.mi
- raw data/FigS01_ambient-AFM/SFig.1b_20230519_B5_16.55.mi
- raw data/FigS01_ambient-AFM/SFig.1d_20230519_B3_15.00.mi
- raw data/FigS02LEED_transition-to-rec/
- raw data/FigS02LEED_transition-to-rec/1020C_8.3A_20230728_E1/
- raw data/FigS02LEED_transition-to-rec/1020C_8.3A_20230728_E1/SFig.2_1020C_8.3A_20230728_E1_000eV_2-3A_0kV_dark.tiff
- raw data/FigS02LEED_transition-to-rec/1020C_8.3A_20230728_E1/SFig.2_1020C_8.3A_20230728_E1_120eV_2-3A_6kV.tiff
- raw data/FigS02LEED_transition-to-rec/1020C_8.3A_20230728_E1/SFig.2_1020C_8.3A_20230728_E1_120eV_2-3A_6kV_flat.tiff
- raw data/FigS02LEED_transition-to-rec/1050C_8.5A_20230728_E1/
- raw data/FigS02LEED_transition-to-rec/1050C_8.5A_20230728_E1/SFig.2_1050C_8.5A_20230728_E1_000eV_2-3A_6kV_dark.tiff
- raw data/FigS02LEED_transition-to-rec/1050C_8.5A_20230728_E1/SFig.2_1050C_8.5A_20230728_E1_120eV_2-3A_6kV.tiff
- raw data/FigS02LEED_transition-to-rec/1050C_8.5A_20230728_E1/SFig.2_1050C_8.5A_20230728_E1_120eV_2-3A_6kV_flat.tiff
- raw data/FigS02LEED_transition-to-rec/1300C_10A_20240422_B3/
- raw data/FigS02LEED_transition-to-rec/1300C_10A_20240422_B3/SFig.2_1300C_10A_20240422_B3_120eV_2-3A_0kV_dark.tiff
- raw data/FigS02LEED_transition-to-rec/1300C_10A_20240422_B3/SFig.2_1300C_10A_20240422_B3_120eV_2-3A_6kV.tiff
- raw data/FigS02LEED_transition-to-rec/1300C_10A_20240422_B3/SFig.2_1300C_10A_20240422_B3_150eV_2-3A_6kVflat.tiff
- raw data/FigS02LEED_transition-to-rec/900C_7.5A_20230727_E1/
- raw data/FigS02LEED_transition-to-rec/900C_7.5A_20230727_E1/SFig.2_900C_7.5A_20230727_E1_000eV_2-3A_6kV_dark.tiff
- raw data/FigS02LEED_transition-to-rec/900C_7.5A_20230727_E1/SFig.2_900C_7.5A_20230727_E1_120eV_2-3A_6kV.tiff
- raw data/FigS02LEED_transition-to-rec/980C_8.1A_20230727_E1/
- raw data/FigS02LEED_transition-to-rec/980C_8.1A_20230727_E1/SFig.2_980C_8.1A_20230727_E1_000eV_2-3A_6kV_dark.tiff
- raw data/FigS02LEED_transition-to-rec/980C_8.1A_20230727_E1/SFig.2_980C_8.1A_20230727_E1_120eV_2-3A_6kV.tiff
- raw data/FigS02LEED_transition-to-rec/980C_8.1A_20230727_E1/SFig.2_980C_8.1A_20230727_E1_120eV_2-3A_6kV_flat.tiff
- raw data/FigS03_XPS_survey/
- raw data/FigS03_XPS_survey/20230714_B3_annealed-7.5A-after-AFM.vms
- raw data/FigS04_fingerprint/
- raw data/FigS04_fingerprint/SFig4_Al2O3(0001)_B3_103.sxm
- raw data/FigS05_AFM_different-heights/
- raw data/FigS05_AFM_different-heights/SFig.5a_Al2O3(0001)_B3_083.sxm
- raw data/FigS05_AFM_different-heights/SFig.5b_Al2O3(0001)_B3_084.sxm
- raw data/FigS05_AFM_different-heights/SFig.5c_Al2O3(0001)_B3_085.sxm
- raw data/FigS05_AFM_different-heights/SFig.5d_Al2O3(0001)_B3_086.sxm
- raw data/FigS05_AFM_different-heights/SFig.5e_Al2O3(0001)_B3_088.sxm
- raw data/FigS07_XPS_angles/
- raw data/FigS07_XPS_angles/20230714_B3_annealed-7.5A-after-AFM_Al2p_grazing.vms
- raw data/FigS07_XPS_angles/20230714_B3_annealed-7.5A-after-AFM_Al2p_normal.vms
- raw data/FigS07_XPS_angles/20230714_B3_annealed-7.5A-after-AFM_O1s_grazing.vms
- raw data/FigS07_XPS_angles/20230714_B3_annealed-7.5A-after-AFM_O1s_normal.vms
- raw data/FigS08_XPS_rec-unrec/
- raw data/FigS08_XPS_rec-unrec/20230131_XPS_Al2O3(0001)_A5_annealed-1000C-UHV_reconstructed_Al2sAl2p_grazing_400W.vms
- raw data/FigS08_XPS_rec-unrec/20230131_XPS_Al2O3(0001)_A5_annealed-1000C-UHV_reconstructed_O1s_grazing_400W.vms
- raw data/FigS08_XPS_rec-unrec/20230714_B3_annealed-7.5A-after-AFM_Al2p_grazing.vms
- raw data/FigS08_XPS_rec-unrec/20230714_B3_annealed-7.5A-after-AFM_O1s_grazing.vms
- raw data/FigS09_AFM_unrec-rec/
- raw data/FigS09_AFM_unrec-rec/SFig.9a_Al2O3(0001)_B3_101.sxm
- raw data/FigS09_AFM_unrec-rec/SFig.9b_Al2O3(0001)_B2_036.sxm
- raw data/FigS09_AFM_unrec-rec/SFig.9c_Al2O3(0001)_A5_116.sxm
- raw data/FigS10_LEED_rec/
- raw data/FigS10_LEED_rec/Fig.S10a-left_LEED_A5_annealed-UHV/
- raw data/FigS10_LEED_rec/Fig.S10a-left_LEED_A5_annealed-UHV/SFig.10a_20231124_A5_000eV_Screen6kV_2.3A_dark.tiff
- raw data/FigS10_LEED_rec/Fig.S10a-left_LEED_A5_annealed-UHV/SFig.10a_20231124_A5_120eV_Screen6kV_2.3A.tiff
- raw data/FigS10_LEED_rec/Fig.S10a-left_LEED_A5_annealed-UHV/SFig.10a_20231124_A5_120eV_Screen6kV_2.3A_flat.tiff
- raw data/FigS10_LEED_rec/Fig.S10a-right_LEED_A5_annealed-in-O2/
- raw data/FigS10_LEED_rec/Fig.S10a-right_LEED_A5_annealed-in-O2/SFig.10a-right_20231124_A5_O2_000eV_Screen6kV_2.3A_dark.tiff
- raw data/FigS10_LEED_rec/Fig.S10a-right_LEED_A5_annealed-in-O2/SFig.10a-right_20231124_A5_O2_120eV_Screen6kV_2.3A.tiff
- raw data/FigS10_LEED_rec/Fig.S10a-right_LEED_A5_annealed-in-O2/SFig.10a-right_20231124_A5_O2_120eV_Screen6kV_2.3A_flat.tiff
- raw data/FigS10_LEED_rec/Fig.S10b-left_LEED_B3_annealed-in-UHV/
- raw data/FigS10_LEED_rec/Fig.S10b-left_LEED_B3_annealed-in-UHV/SFig.10b-left_20240422_B3_UHV_120eV_2-3A_0kV_dark.tiff
- raw data/FigS10_LEED_rec/Fig.S10b-left_LEED_B3_annealed-in-UHV/SFig.10b-left_20240422_B3_UHV_120eV_2-3A_6kV.tiff
- raw data/FigS10_LEED_rec/Fig.S10b-left_LEED_B3_annealed-in-UHV/SFig.10b-left_20240422_B3_UHV_150eV_2-3A_6kVflat.tiff
- raw data/FigS10_LEED_rec/Fig.S10b-right_LEED_B3_after-drop/
- raw data/FigS10_LEED_rec/Fig.S10b-right_LEED_B3_after-drop/SFig.10b-right_20240425_B3_H2O_120eV_2-3A_6kV.tiff
- raw data/FigS10_LEED_rec/Fig.S10b-right_LEED_B3_after-drop/SFig.10b-right_20240425_B3_H2O_120eV_2-3A_6kV_flat.tiff
- raw data/FigS10_LEED_rec/Fig.S10b-right_LEED_B3_after-drop/SFig.10b-right_20240425_B3_H2O_150eV_2-3A_0kV_dark.tiff
- raw data/FigS11_LEED_spot-size/
- raw data/FigS11_LEED_spot-size/SFig.11a_900C_7.5A_20230727_E1_000eV_2-3A_6kV_dark.tiff
- raw data/FigS11_LEED_spot-size/SFig.11a_900C_7.5A_20230727_E1_120eV_2-3A_6kV.tiff
- raw data/FigS11_LEED_spot-size/SFig.11b_20240422_B3_UHV_120eV_2-3A_0kV_dark.tiff
- raw data/FigS11_LEED_spot-size/SFig.11b_20240422_B3_UHV_120eV_2-3A_6kV.tiff
- raw data/FigS11_LEED_spot-size/SFig.11b_20240422_B3_UHV_150eV_2-3A_6kVflat.tiff
