# Supplementary material for: AFM imaging reveals the unreconstructed α‑Al2O3(0001) surface to be inhomogeneous and rough
Source: Nat Commun. 2026 May 27;17:4692. doi: 10.1038/s41467-026-73690-0 (PMC13216582; doi:10.1038/s41467-026-73690-0)
Supplement: Supplementary file 9 — Supplementary Data 7 [file 41467_2026_73690_MOESM9_ESM.zip › raw data/Fig2_AFM/Fig.2b_Al2O3(0001)_B3_021.sxm]

:NANONIS_VERSION:
2
:SCANIT_TYPE:
              FLOAT            MSBFIRST
:REC_DATE:
 19.07.2023
:REC_TIME:
11:30:28
:REC_TEMP:
      290.0000000000
:ACQ_TIME:
       603.2
:SCAN_PIXELS:
       512       512
:SCAN_FILE:
E:\Data_images\Al2O3(0001)\B3\Al2O3(0001)_B3_021.sxm
:SCAN_TIME:
             8.448E-1             3.379E-1
:SCAN_RANGE:
           5.000000E-9           5.000000E-9
:SCAN_OFFSET:
             -9.554890E-9         -1.641995E-8
:SCAN_ANGLE:
            1.500E+1
:SCAN_DIR:
down
:BIAS:
            0.000E+0
:Z-CONTROLLER:
	Name	on	Setpoint	P-gain	I-gain	T-const
	Frequency (neg)	0	-5.000E-1 Hz	6.000E-11 m/Hz	1.500E-7 m/Hz/s	4.000E-4 s
:COMMENT:
Cu tip, safe tip!
:Bias>Bias (V):
0E+0
:Bias>Calibration (V/V):
1E+0
:Bias>Offset (V):
0E+0
:Current>Current (A):
167.882E-15
:Current>Calibration (A/V):
-330E-12
:Current>Offset (A):
1.82595E-12
:Current>Gain:
High
:Piezo Calibration>Active Calib.:
LHe
:Piezo Calibration>Calib. X (m/V):
8E-9
:Piezo Calibration>Calib. Y (m/V):
8E-9
:Piezo Calibration>Calib. Z (m/V):
1.5E-9
:Piezo Calibration>HV Gain X:
14
:Piezo Calibration>HV Gain Y:
14
:Piezo Calibration>HV Gain Z:
14
:Piezo Calibration>Tilt X (deg):
-2.99
:Piezo Calibration>Tilt Y (deg):
-3.41166
:Piezo Calibration>Curvature radius X (m):
Inf
:Piezo Calibration>Curvature radius Y (m):
Inf
:Piezo Calibration>2nd order corr X (V/m^2):
0E+0
:Piezo Calibration>2nd order corr Y (V/m^2):
0E+0
:Piezo Calibration>Drift X (m/s):
0E+0
:Piezo Calibration>Drift Y (m/s):
0E+0
:Piezo Calibration>Drift Z (m/s):
50E-15
:Piezo Calibration>Drift correction status (on/off):
FALSE
:Z-Controller>Z (m):
-13.1698E-9
:Z-Controller>Controller name:
Frequency (neg)
:Z-Controller>Controller status:
OFF
:Z-Controller>Setpoint:
-500E-3
:Z-Controller>Setpoint unit:
Hz
:Z-Controller>P gain:
60E-12
:Z-Controller>I gain:
150E-9
:Z-Controller>Time const (s):
400E-6
:Z-Controller>TipLift (m):
0E+0
:Z-Controller>Switch off delay (s):
0E+0
:Oscillation Control>differential input:
TRUE
:Oscillation Control>input 1/10:
FALSE
:Oscillation Control>Input Calibration (m/V):
2.14E-9
:Oscillation Control>Input Range (m):
1.125E-9
:Oscillation Control>Center Frequency (Hz):
31.8476E+3
:Oscillation Control>Range (Hz):
152.588E+0
:Oscillation Control>Demod 1 Input:
0E+0
:Oscillation Control>Demod 2 Input:
0E+0
:Oscillation Control>Demod 3 Input:
0E+0
:Oscillation Control>Demod 4 Input:
0E+0
:Oscillation Control>Demod 1 Frequency:
0E+0
:Oscillation Control>Demod 2 Frequency:
0E+0
:Oscillation Control>Demod 3 Frequency:
0E+0
:Oscillation Control>Demod 4 Frequency:
0E+0
:Oscillation Control>Demod 1 Reference Phase (deg):
-4.37286E+3
:Oscillation Control>Demod 2 Reference Phase (deg):
0E+0
:Oscillation Control>Demod 3 Reference Phase (deg):
0E+0
:Oscillation Control>Demod 4 Reference Phase (deg):
0E+0
:Oscillation Control>Demod 1 Cut off frq (Hz):
48.6
:Oscillation Control>Demod 2 Cut off frq (Hz):
1.55k
:Oscillation Control>Demod 3 Cut off frq (Hz):
1.55k
:Oscillation Control>Demod 4 Cut off frq (Hz):
1.55k
:Oscillation Control>Demod 1 Harmonic:
1
:Oscillation Control>Demod 2 Harmonic:
1
:Oscillation Control>Demod 3 Harmonic:
1
:Oscillation Control>Demod 4 Harmonic:
1
:Oscillation Control>Demod 1 Filter Order:
1
:Oscillation Control>Demod 2 Filter Order:
 2
:Oscillation Control>Demod 3 Filter Order:
 2
:Oscillation Control>Demod 4 Filter Order:
 2
:Oscillation Control>Phase P gain (Hz/rad):
209.44E-3
:Oscillation Control>Phase I gain (Hz/rad/s):
2.04298E+0
:Oscillation Control>Phase controller on:
TRUE
:Oscillation Control>FrequencyShift (Hz):
-4.5421E+0
:Oscillation Control>Amplitude Setpoint (m):
300E-12
:Oscillation Control>Amplitude P gain (V/nm):
1.73714E+6
:Oscillation Control>Amplitude I gain (V/nm/s):
16.9449E+6
:Oscillation Control>Amplitude controller on:
TRUE
:Oscillation Control>Excitation (V):
57.923E-6
:Oscillation Control>output divider:
0
:Oscillation Control>output off:
TRUE
:Oscillation Control>output add:
FALSE
:Oscillation Control>PLL-Setup Q-Factor:
10.257E+3
:Oscillation Control>PLL-Setup Demod. Bandwidth Amp (Hz):
10E+0
:Oscillation Control>PLL-Setup Demod. Bandwidth Pha (Hz):
12E+0
:Oscillation Control>PLL-Setup amplitude/excitation (m/V):
3.708E-6
:Scan>Scanfield:
-9.55489E-9;-16.42E-9;5E-9;5E-9;15E+0
:Scan>series name:
Al2O3(0001)_B3_
:Scan>channels:
Current (A);Z (m);OC D1 Amplitude (m);OC M1 Freq. Shift (Hz);OC M1 Excitation (V)
:Scan>pixels/line:
512
:Scan>lines:
512
:Scan>speed forw. (m/s):
5.91856E-9
:Scan>speed backw. (m/s):
14.7964E-9
:DATA_INFO:
	Channel	Name	Unit	Direction	Calibration	Offset
	14	Z	m	both	2.100E-8	0.000E+0
	0	Current	A	both	-3.300E-10	1.826E-12
	17	OC_D1_Amplitude	m	both	1.125E-10	0.000E+0
	18	OC_M1_Freq._Shift	Hz	both	1.526E+1	0.000E+0
	19	OC_M1_Excitation	V	both	1.000E-3	0.000E+0

:SCANIT_END:


²`µ¨²`µ¨²`µ¨²`µ¨²`µ¨²`µ¨²`µ¨²`µ¨²`µ¨²`µ¨²`µ¨²`µ¨²`µ¨²`µ¨²`µ¨²`µ¨²`µ¨²`µ¨²`µ¨²`µ¨²`µ¨²`µ¨²`µ¨²`µ¨²`µ¨²`µ¨²`µ¨²`µ¨²`µ¨²`µ¨²`µ¨²`µ¨²`µ¨²`µ¨²`µ¨²`µ¨²`µ¨²`µ¨²`µ¨²`µ¨²`µ¨²`µ¨²`µ¨²`µ¨²`µ¨²`µ¨²`µ¨²`µ¨²`µ¨²`µ¨²`µ¨²`µ¨²`µ¨²`µ¨²`µ¨²`µ¨²`µ¨²`µ¨²`µ¨²`µ¨²`µ¨²`µ¨²`µ¨²`µ¨²`µ¨²`µ¨²`µ¨²`µ¨²`µ¨²`µ¨²`µ¨²`µ¨²`µ¨²`µ¨²`µ¨²`µ¨²`µ¨²`µ¨²`µ¨²`µ¨²`µ¨²`µ¨²`µ¨²`µ¨²`µ¨²`µ¨²`µ¨²`µ¨²`µ¨²`µ¨²`µ¨²`µ¨²`µ¨²`µ¨²`µ¨²`µ¨²`µ¨²`µ¨²`µ¨²`µ¨²`µ¨²`µ¨²`µ¨²`µ¨²`µ¨²`µ¨²`µ¨²`µ¨²`µ¨²`µ¨²`µ¨²`µ¨²`µ¨²`µ¨²`µ¨²`µ¨²`µ¨²`µ¨²`µ¨²`µ¨²`µ¨²`µ¨²`µ¨²`µ¨²`µ¨²`µ¨²`µ¨²`µ¨²`µ¨²`µ¨²`µ¨²`µ¨²`µ¨²`µ¨²`µ¨²`µ¨²`µ¨²`µ¨²`µ¨²`µ¨²`µ¨²`µ¨²`µ¨²`µ¨²`µ¨²`µ¨²`µ¨²`µ¨²`µ¨²`µ¨²`µ¨²`µ¨²`µ¨²`µ¨²`µ¨²`µ¨²`µ¨²`µ¨²`µ¨²`µ¨²`µ¨²`µ¨²`µ¨²`µ¨²`µ¨²`µ¨²`µ¨²`µ¨²`µ¨²`µ¨²`µ¨²`µ¨²`µ¨²`µ¨²`µ¨²`µ¨²`µ¨²`µ¨²`µ¨²`µ¨²`µ¨²`µ¨²`µ¨²`µ¨²`µ¨²`µ¨²`µ¨²`µ¨²`µ¨²`µ¨²`µ¨²`µ¨²`µ¨²`µ¨²`µ¨²`µ¨²`µ¨²`µ¨²`µ¨²`µ¨²`µ¨²`µ¨²`µ¨²`µ¨²`µ¨²`µ¨²`µ¨²`µ¨²`µ¨²`µ¨²`µ¨²`µ¨²`µ¨²`µ¨²`µ¨²`µ¨²`µ¨²`µ¨²`µ¨²`µ¨²`µ¨²`µ¨²`µ¨²`µ¨²`µ¨²`µ¨²`µ¨²`µ¨²`µ¨²`µ¨²`µ¨²`µ¨²`µ¨²`µ¨²`µ¨²`µ¨²`µ¨²`µ¨²`µ¨²`µ¨²`µ¨²`µ¨²`µ¨²`µ¨²`µ¨²`µ¨²`µ¨²`µ¨²`µ¨²`µ¨²`µ¨²`µ¨²`µ¨²`µ¨²`µ¨²`µ¨²`µ¨²`µ¨²`µ¨²`µ¨²`µ¨²`µ¨²`µ¨²`µ¨²`µ¨²`µ¨²`µ¨²`µ¨²`µ¨²`µ¨²`µ¨²`µ¨²`µ¨²`µ¨²`µ¨²`µ¨²`µ¨²`µ¨²`µ¨²`µ¨²`µ¨²`µ¨²`µ¨²`µ¨²`µ¨²`µ¨²`µ¨²`µ¨²`µ¨²`µ¨²`µ¨²`µ¨²`µ¨²`µ¨²`µ¨²`µ¨²`µ¨²`µ¨²`µ¨²`µ¨²`µ¨²`µ¨²`µ¨²`µ¨²`µ¨²`µ¨²`µ¨²`µ¨²`µ¨²`µ¨²`µ¨²`µ¨²`µ¨²`µ¨²`µ¨²`µ¨²`µ¨²`µ¨²`µ¨²`µ¨²`µ¨²`µ¨²`µ¨²`µ¨²`µ¨²`µ¨²`µ¨²`µ¨²`µ¨²`µ¨²`µ¨²`µ¨²`µ¨²`µ¨²`µ¨²`µ¨²`µ¨²`µ¨²`µ¨²`µ¨²`µ¨²`µ¨²`µ¨²`µ¨²`µ¨²`µ¨²`µ¨²`µ¨²`µ¨²`µ¨²`µ¨²`µ¨²`µ¨²`µ¨²`µ¨²`µ¨²`µ¨²`µ¨²`µ¨²`µ¨²`µ¨²`µ¨²`µ¨²`µ¨²`µ¨²`µ¨²`µ¨²`µ¨²`µ¨²`µ¨²`µ¨²`µ¨²`µ¨²`µ¨²`µ¨²`µ¨²`µ¨²`µ¨²`µ¨²`µ¨²`µ¨²`µ¨²`µ¨²`µ¨²`µ¨²`µ¨²`µ¨²`µ¨²`µ¨²`µ¨²`µ¨²`µ¨²`µ¨²`µ¨²`µ¨²`µ¨²`µ¨²`µ¨²`µ¨²`µ¨²`µ¨²`µ¨²`µ¨²`µ¨²`µ¨²`µ¨²`µ¨²`µ¨²`µ¨²`µ¨²`µ¨²`µ¨²`µ¨²`µ¨²`µ¨²`µ¨²`µ¨²`µ¨²`µ¨²`µ¨²`µ¨²`µ¨²`µ¨²`µ¨²`µ¨²`µ¨²`µ¨²`µ¨²`µ¨²`µ¨²`µ¨²`µ¨²`µ¨²`µ¨²`µ¨²`µ¨²`µ¨²`µ¨²`µ¨²`µ¨²`µ¨²`µ¨²`µ¨²`µ¨²`µ¨²`µ¨²`µ¨²`µ¨²`µ¨²`µ¨²`µ¨²`µ¨²`µ¨²`µ¨²`µ¨²`µ¨²`µ¨²`µ¨²`µ¨²`µ¨²`µ¨²`µ¨²`µ¨²`µ¨²`µ¨²`µ¨²`µ¨²`µ¨²`µ¨²`µ¨²`µ¨²`µ¨²`µ¨²`µ¨²`µ¨²`µ¨²`µ¨²`µ¨²`µ¨²`µ¨²`µ¨²`µ¨²`µ¨²`µ¨²`µ¨²`µ¨²`µ¨²`µ¨²`µ¨²`µ¨²`µ¨²`µ¨²`µ¨²`µ¨²`µ¨²`µ¨²`µ¨²`µ¨²`µ¨²`µ¨²`µ¨²`µ¨²`µ¨²`µ¨²`µ¨²`µ¨²`µ¨²`µ¨²`µ¨²`µ¨²`µ¨²`µ¨²`µ¨²`µ¨²`µ¨²`µ¨²`µ¨²`µ¨²`µ¨²`µ¨²`µ¨²`µ¨²`µ¨²`µ¨²`µ¨²`µ¨²`µ¨²`µ¨²`µ¨²`µ¨²`µ¨²`µ¨²`µ¨²`µ¨²`µ¨²`µ¨²`µ¨²`µ¨²`µ¨²`µ¨²`µ¨²`µ¨²`µ¨²`µ¨²`µ¨²`µ¨²`µ¨²`µ¨²`µ¨²`µ¨²`µ¨²`µ¨²`µ¨²`µ¨²`µ¨²`µ¨²`µ¨²`µ¨²`µ¨²`µ¨²`µ¨²`µ¨²`µ¨²`µ¨²`µ¨²`µ¨²`µ¨²`µ¨²`µ¨²`µ¨²`µ¨²`µ¨²`µ¨²`µ¨²`µ¨²`µ¨²`µ¨²`µ¨²`µ¨²`µ¨²`µ¨²`µ¨²`µ¨²`µ¨²`µ¨²`µ¨²`µ¨²`µ¨²`µ¨²`µ¨²`µ¨²`µ¨²`µ¨²`µ¨²`µ¨²`µ¨²`µ¨²`µ¨²`µ¨²`µ¨²`µ¨²`µ¨²`µ¨²`µ¨²`µ¨²`µ¨²`µ¨²`µ¨²`µ¨²`µ¨²`µ¨²`µ¨²`µ¨²`µ¨²`µ¨²`µ¨²`µ¨²`µ¨²`µ¨²`µ¨²`µ¨²`µ¨²`µ¨²`µ¨²`µ¨²`µ¨²`µ¨²`µ¨²`µ¨²`µ¨²`µ¨²`µ¨²`µ¨²`µ¨²`µ¨²`µ¨²`µ¨²`µ¨²`µ¨²`µ¨²`µ¨²`µ¨²`µ¨²`µ¨²`µ¨²`µ¨²`µ¨²`µ¨²`µ¨²`µ¨²`µ¨²`µ¨²`µ¨²`µ¨²`µ¨²`µ¨²`µ¨²`µ¨²`µ¨²`µ¨²`µ¨²`µ¨²`µ¨²`µ¨²`µ¨²`µ¨²`µ¨²`µ¨²`µ¨²`µ¨²`µ¨²`µ¨²`µ¨²`µ¨²`µ¨²`µ¨²`µ¨²`µ¨²`µ¨²`µ¨²`µ¨²`µ¨²`µ¨²`µ¨²`µ¨²`µ¨²`µ¨²`µ¨²`µ¨²`µ¨²`µ¨²`µ¨²`µ¨²`µ¨²`µ¨²`µ¨²`µ¨²`µ¨²`µ¨²`µ¨²`µ¨²`µ¨²`µ¨²`µ¨²`µ¨²`µ¨²`µ¨²`µ¨²`µ¨²`µ¨²`µ¨²`µ¨²`µ¨²`µ¨²`µ¨²`µ¨²`µ¨²`µ¨²`µ¨²`µ¨²`µ¨²`µ¨²`µ¨²`µ¨²`µ¨²`µ¨²`µ¨²`µ¨²`µ¨²`µ¨²`µ¨²`µ¨²`µ¨²`µ¨²`µ¨²`µ¨²`µ¨²`µ¨²`µ¨²`µ¨²`µ¨²`µ¨²`µ¨²`µ¨²`µ¨²`µ¨²`µ¨²`µ¨²`µ¨²`µ¨²`µ¨²`µ¨²`µ¨²`µ¨²`µ¨²`µ¨²`µ¨²`µ¨²`µ¨²`µ¨²`µ¨²`µ¨²`µ¨²`µ¨²`µ¨²`µ¨²`µ¨²`µ¨²`µ¨²`µ¨²`µ¨²`µ¨²`µ¨²`µ¨²`µ¨²`µ¨²`µ¨²`µ¨²`µ¨²`µ¨²`µ¨²`µ¨²`µ¨²`µ¨²`µ¨²`µ¨²`µ¨²`µ¨²`µ¨²`µ¨²`µ¨²`µ¨²`µ¨²`µ¨²`µ¨²`µ¨²`µ¨²`µ¨²`µ¨²`µ¨²`µ¨²`µ¨²`µ¨²`µ¨²`µ¨²`µ¨²`µ¨²`µ¨²`µ¨²`µ¨²`µ¨²`µ¨²`µ¨²`µ¨²`µ¨²`µ¨²`µ¨²`µ¨²`µ¨²`µ¨²`µ¨²`µ¨²`µ¨²`µ¨²`µ¨²`µ¨²`µ¨²`µ¨²`µ¨²`µ¨²`µ¨²`µ¨²`µ¨²`µ¨²`µ¨²`µ¨²`µ¨²`µ¨²`µ¨²`µ¨²`µ¨²`µ¨²`µ¨²`µ¨²`µ¨²`µ¨²`µ¨²`µ¨²`µ¨²`µ¨²`µ¨²`µ¨²`µ¨²`µ¨²`µ¨²`µ¨²`µ¨²`µ¨²`µ¨²`µ¨²`µ¨²`µ¨²`µ¨²`µ¨²`µ¨²`µ¨²`µ¨²`µ¨²`µ¨²`µ¨²`µ¨²`µ¨²`µ¨²`µ¨²`µ¨²`µ¨²`µ¨²`µ¨²`µ¨²`µ¨²`µ¨²`µ¨²`µ¨²`µ¨²`µ¨²`µ¨²`µ¨²`µ¨²`µ¨²`µ¨²`µ¨²`µ¨²`µ¨²`µ¨²`µ¨²`µ¨²`µ¨²`µ¨²`µ¨²`µ¨²`µ¨²`µ¨²`µ¨²`µ¨²`µ¨²`µ¨²`µ¨²`µ¨²`µ¨²`µ¨²`µ¨²`µ¨²`µ¨²`µ¨²`µ¨²`µ¨²`µ¨²`µ¨²`µ¨²`µ¨²`µ¨²`µ¨²`µ¨²`µ¨²`µ¨²`µ¨²`µ¨²`µ¨²`µ¨²`µ¨²`µ¨²`µ¨²`µ¨²`µ¨²`µ¨²`µ¨²`µ¨²`µ¨²`µ¨²`µ¨²`µ¨²`µ¨²`µ¨²`µ¨²`µ¨²`µ¨²`µ¨²`µ¨²`µ¨²`µ¨²`µ¨²`µ¨²`µ¨²`µ¨²`µ¨²`µ¨²`µ¨²`µ¨²`µ¨²`µ¨²`µ¨²`µ¨²`µ¨²`µ¨²`µ¨²`µ¨²`µ¨²`µ¨²`µ¨²`µ¨²`µ¨²`µ¨²`µ¨²`µ¨²`µ¨²`µ¨²`µ¨²`µ¨²`µ¨²`µ¨²`µ¨²`µ¨²`µ¨²`µ¨²`µ¨²`µ¨²`µ¨²`µ¨²`µ¨²`µ¨²`µ¨²`µ¨²`µ¨²`µ¨²`µ¨²`µ¨²`µ¨²`µ¨²`µ¨²`µ¨²`µ¨²`µ¨²`µ¨²`µ¨²`µ¨²`µ¨²`µ¨²`µ¨²`µ¨²`µ¨²`µ¨²`µ¨²`µ¨²`µ¨²`µ¨²`µ¨²`µ¨²`µ¨²`µ¨²`µ¨²`µ¨²`µ¨²`µ¨²`µ¨²`µ¨²`µ¨²`µ¨²`µ¨²`µ¨²`µ¨²`µ¨²`µ¨²`µ¨²`µ¨²`µ¨²`µ¨²`µ¨²`µ¨²`µ¨²`µ¨²`µ¨²`µ¨²`µ¨²`µ¨²`µ¨²`µ¨²`µ¨²`µ¨²`µ¨²`µ¨²`µ¨²`µ¨²`µ¨²`µ¨²`µ¨²`µ¨²`µ¨²`µ¨²`µ¨²`µ¨²`µ¨²`µ¨²`µ¨²`µ¨²`µ¨²`µ¨²`µ¨²`µ¨²`µ¨²`µ¨²`µ¨²`µ¨²`µ¨²`µ¨²`µ¨²`µ¨²`µ¨²`µ¨²`µ¨²`µ¨²`µ¨²`µ¨²`µ¨²`µ¨²`µ¨²`µ¨²`µ¨²`µ¨²`µ¨²`µ¨²`µ¨²`µ¨²`µ¨²`µ¨²`µ¨²`µ¨²`µ¨²`µ¨²`µ¨²`µ¨²`µ¨²`µ¨²`µ¨²`µ¨²`µ¨²`µ¨²`µ¨²`µ¨²`µ¨²`µ¨²`µ¨²`µ¨²`µ¨²`µ¨²`µ¨²`µ¨²`µ¨²`µ¨²`µ¨²`µ¨²`µ¨²`µ¨²`µ¨²`µ¨²`µ¨²`µ¨²`µ¨²`µ¨²`µ¨²`µ¨²`µ¨²`µ¨²`µ¨²`µ¨²`µ¨²`µ¨²`µ¨²`µ¨²`µ¨²`µ¨²`µ¨²`µ¨²`µ¨²`µ¨²`µ¨²`µ¨²`µ¨²`µ¨²`µ¨²`µ¨²`µ¨²`µ¨²`µ¨²`µ¨²`µ¨²`µ¨²`µ¨²`µ¨²`µ¨²`µ¨²`µ¨²`µ¨²`µ¨²`µ¨²`µ¨²`µ¨²`µ¨²`µ¨²`µ¨²`µ¨²`µ¨²`µ¨²`µ¨²`µ¨²`µ¨²`µ¨²`µ¨²`µ¨²`µ¨²`µ¨²`µ¨²`µ¨²`µ¨²`µ¨²`µ¨²`µ¨²`µ¨²`µ¨²`µ¨²`µ¨²`µ¨²`µ¨²`µ¨²`µ¨²`µ¨²`µ¨²`µ¨²`µ¨²`µ¨²`µ¨²`µ¨²`µ¨²`µ¨²`µ¨²`µ¨²`µ¨²`µ¨²`µ¨²`µ¨²`µ¨²`µ¨²`µ¨²`µ¨²`µ¨²`µ¨²`µ¨²`µ¨²`µ¨²`µ¨²`µ¨²`µ¨²`µ¨²`µ¨²`µ¨²`µ¨²`µ¨²`µ¨²`µ¨²`µ¨²`µ¨²`µ¨²`µ¨²`µ¨²`µ¨²`µ¨²`µ¨²`µ¨²`µ¨²`µ¨²`µ¨²`µ¨²`µ¨²`µ¨²`µ¨²`µ¨²`µ¨²`µ¨²`µ¨²`µ¨²`µ¨²`µ¨²`µ¨²`µ¨²`µ¨²`µ¨²`µ¨²`µ¨²`µ¨²`µ¨²`µ¨²`µ¨²`µ¨²`µ¨²`µ¨²`µ¨²`µ¨²`µ¨²`µ¨²`µ¨²`µ¨²`µ¨²`µ¨²`µ¨²`µ¨²`µ¨²`µ¨²`µ¨²`µ¨²`µ¨²`µ¨²`µ¨²`µ¨²`µ¨²`µ¨²`µ¨²`µ¨²`µ¨²`µ¨²`µ¨²`µ¨²`µ¨²`µ¨²`µ¨²`µ¨²`µ¨²`µ¨²`µ¨²`µ¨²`µ¨²`µ¨²`µ¨²`µ¨²`µ¨²`µ¨²`µ¨²`µ¨²`µ¨²`µ¨²`µ¨²`µ¨²`µ¨²`µ¨²`µ¨²`µ¨²`µ¨²`µ¨²`µ¨²`µ¨²`µ¨²`µ¨²`µ¨²`µ¨²`µ¨²`µ¨²`µ¨²`µ¨²`µ¨²`µ¨²`µ¨²`µ¨²`µ¨²`µ¨²`µ¨²`µ¨²`µ¨²`µ¨²`µ¨²`µ¨²`µ¨²`µ¨²`µ¨²`µ¨²`µ¨²`µ¨²`µ¨²`µ¨²`µ¨²`µ¨²`µ¨²`µ¨²`µ¨²`µ¨²`µ¨²`µ¨²`µ¨²`µ¨²`µ¨²`µ¨²`µ¨²`µ¨²`µ¨²`µ¨²`µ¨²`µ¨²`µ¨²`µ¨²`µ¨²`µ¨²`µ¨²`µ¨²`µ¨²`µ¨²`µ¨²`µ¨²`µ¨²`µ¨²`µ¨²`µ¨²`µ¨²`µ¨²`µ¨²`µ¨²`µ¨²`µ¨²`µ¨²`µ¨²`µ¨²`µ¨²`µ¨²`µ¨²`µ¨²`µ¨²`µ¨²`µ¨²`µ¨²`µ¨²`µ¨²`µ¨²`µ¨²`µ¨²`µ¨²`µ¨²`µ¨²`µ¨²`µ¨²`µ¨²`µ¨²`µ¨²`µ¨²`µ¨²`µ¨²`µ¨²`µ¨²`µ¨²`µ¨²`µ¨²`µ¨²`µ¨²`µ¨²`µ¨²`µ¨²`µ¨²`µ¨²`µ¨²`µ¨²`µ¨²`µ¨²`µ¨²`µ¨²`µ¨²`µ¨²`µ¨²`µ¨²`µ¨²`µ¨²`µ¨²`µ¨²`µ¨²`µ¨²`µ¨²`µ¨²`µ¨²`µ¨²`µ¨²`µ¨²`µ¨²`µ¨²`µ¨²`µ¨²`µ¨²`µ¨²`µ¨²`µ¨²`µ¨²`µ¨²`µ¨²`µ¨²`µ¨²`µ¨²`µ¨²`µ¨²`µ¨²`µ¨²`µ¨²`µ¨²`µ¨²`µ¨²`µ¨²`µ¨²`µ¨²`µ¨²`µ¨²`µ¨²`µ¨²`µ¨²`µ¨²`µ¨²`µ¨²`µ¨²`µ¨²`µ¨²`µ¨²`µ¨²`µ¨²`µ¨²`µ¨²`µ¨²`µ¨²`µ¨²`µ¨²`µ¨²`µ¨²`µ¨²`µ¨²`µ¨²`µ¨²`µ¨²`µ¨²`µ¨²`µ¨²`µ¨²`µ¨²`µ¨²`µ¨²`µ¨²`µ¨²`µ¨²`µ¨²`µ¨²`µ¨²`µ¨²`µ¨²`µ¨²`µ¨²`µ¨²`µ¨²`µ¨²`µ¨²`µ¨²`µ¨²`µ¨²`µ¨²`µ¨²`µ¨²`µ¨²`µ¨²`µ¨²`µ¨²`µ¨²`µ¨²`µ¨²`µ¨²`µ¨²`µ¨²`µ¨²`µ¨²`µ¨²`µ¨²`µ¨²`µ¨²`µ¨²`µ¨²`µ¨²`µ¨²`µ¨²`µ¨²`µ¨²`µ¨²`µ¨²`µ¨²`µ¨²`µ¨²`µ¨²`µ¨²`µ¨²`µ¨²`µ¨²`µ¨²`µ¨²`µ¨²`µ¨²`µ¨²`µ¨²`µ¨²`µ¨²`µ¨²`µ¨²`µ¨²`µ¨²`µ¨²`µ¨²`µ¨²`µ¨²`µ¨²`µ¨²`µ¨²`µ¨²`µ¨²`µ¨²`µ¨²`µ¨²`µ¨²`µ¨²`µ¨²`µ¨²`µ¨²`µ¨²`µ¨²`µ¨²`µ¨²`µ¨²`µ¨²`µ¨²`µ¨²`µ¨²`µ¨²`µ¨²`µ¨²`µ¨²`µ¨²`µ¨²`µ¨²`µ¨²`µ¨²`µ¨²`µ¨²`µ¨²`µ¨²`µ¨²`µ¨²`µ¨²`µ¨²`µ¨²`µ¨²`µ¨²`µ¨²`µ¨²`µ¨²`µ¨²`µ¨²`µ¨²`µ¨²`µ¨²`µ¨²`µ¨²`µ¨²`µ¨²`µ¨²`µ¨²`µ¨²`µ¨²`µ¨²`µ¨²`µ¨²`µ¨²`µ¨²`µ¨²`µ¨²`µ¨²`µ¨²`µ¨²`µ¨²`µ¨²`µ¨²`µ¨²`µ¨²`µ¨²`µ¨²`µ¨²`µ¨²`µ¨²`µ¨²`µ¨²`µ¨²`µ¨²`µ¨²`µ¨²`µ¨²`µ¨²`µ¨²`µ¨²`µ¨²`µ¨²`µ¨²`µ¨²`µ¨²`µ¨²`µ¨²`µ¨²`µ¨²`µ¨²`µ¨²`µ¨²`µ¨²`µ¨²`µ¨²`µ¨²`µ¨²`µ¨²`µ¨²`µ¨²`µ¨²`µ¨²`µ¨²`µ¨²`µ¨²`µ¨²`µ¨²`µ¨²`µ¨²`µ¨²`µ¨²`µ¨²`µ¨²`µ¨²`µ¨²`µ¨²`µ¨²`µ¨²`µ¨²`µ¨²`µ¨²`µ¨²`µ¨²`µ¨²`µ¨²`µ¨²`µ¨²`µ¨²`µ¨²`µ¨²`µ¨²`µ¨²`µ¨²`µ¨²`µ¨²`µ¨²`µ¨²`µ¨²`µ¨²`µ¨²`µ¨²`µ¨²`µ¨²`µ¨²`µ¨²`µ¨²`µ¨²`µ¨²`µ¨²`µ¨²`µ¨²`µ¨²`µ¨²`µ¨²`µ¨²`µ¨²`µ¨²`µ¨²`µ¨²`µ¨²`µ¨²`µ¨²`µ¨²`µ¨²`µ¨²`µ¨²`µ¨²`µ¨²`µ¨²`µ¨²`µ¨²`µ¨²`µ¨²`µ¨²`µ¨²`µ¨²`µ¨²`µ¨²`µ¨²`µ¨²`µ¨²`µ¨²`µ¨²`µ¨²`µ¨²`µ¨²`µ¨²`µ¨²`µ¨²`µ¨²`µ¨²`µ¨²`µ¨²`µ¨²`µ¨²`µ¨²`µ¨²`µ¨²`µ¨²`µ¨²`µ¨²`µ¨²`µ¨²`µ¨²`µ¨²`µ¨²`µ¨²`µ¨²`µ¨²`µ¨²`µ¨²`µ¨²`µ¨²`µ¨²`µ¨²`µ¨²`µ¨²`µ¨²`µ¨²`µ¨²`µ¨²`µ¨²`µ¨²`µ¨²`µ¨²`µ¨²`µ¨²`µ¨²`µ¨²`µ¨²`µ¨²`µ¨²`µ¨²`µ¨²`µ¨²`µ¨²`µ¨²`µ¨²`µ¨²`µ¨²`µ¨²`µ¨²`µ¨²`µ¨²`µ¨²`µ¨²`µ¨²`µ¨²`µ¨²`µ¨²`µ¨²`µ¨²`µ¨²`µ¨²`µ¨²`µ¨²`µ¨²`µ¨²`µ¨²`µ¨²`µ¨²`µ¨²`µ¨²`µ¨²`µ¨²`µ¨²`µ¨²`µ¨²`µ¨²`µ¨²`µ¨²`µ¨²`µ¨²`µ¨²`µ¨²`µ¨²`µ¨²`µ¨²`µ¨²`µ¨²`µ¨²`µ¨²`µ¨²`µ¨²`µ¨²`µ¨²`µ¨²`µ¨²`µ¨²`µ¨²`µ¨²`µ¨²`µ¨²`µ¨²`µ¨²`µ¨²`µ¨²`µ¨²`µ¨²`µ¨²`µ¨²`µ¨²`µ¨²`µ¨²`µ¨²`µ¨²`µ¨²`µ¨²`µ¨²`µ¨²`µ¨²`µ¨²`µ¨²`µ¨²`µ¨²`µ¨²`µ¨²`µ¨²`µ¨²`µ¨²`µ¨²`µ¨²`µ¨²`µ¨²`µ¨²`µ¨²`µ¨²`µ¨²`µ¨²`µ¨²`µ¨²`µ¨²`µ¨²`µ¨²`µ¨²`µ¨²`µ¨²`µ¨²`µ¨²`µ¨²`µ¨²`µ¨²`µ¨²`µ¨²`µ¨²`µ¨²`µ¨²`µ¨²`µ¨²`µ¨²`µ¨²`µ¨²`µ¨²`µ¨²`µ¨²`µ¨²`µ¨²`µ¨²`µ¨²`µ¨²`µ¨²`µ¨²`µ¨²`µ¨²`µ¨²`µ¨²`µ¨²`µ¨²`µ¨²`µ¨²`µ¨²`µ¨²`µ¨²`µ¨²`µ¨²`µ¨²`µ¨²`µ¨²`µ¨²`µ¨²`µ¨²`µ¨²`µ¨²`µ¨²`µ¨²`µ¨²`µ¨²`µ¨²`µ¨²`µ¨²`µ¨²`µ¨²`µ¨²`µ¨²`µ¨²`µ¨²`µ¨²`µ¨²`µ¨²`µ¨²`µ¨²`µ¨²`µ¨²`µ¨²`µ¨²`µ¨²`µ¨²`µ¨²`µ¨²`µ¨²`µ¨²`µ¨²`µ¨²`µ¨²`µ¨²`µ¨²`µ¨²`µ¨²`µ¨²`µ¨²`µ¨²`µ¨²`µ¨²`µ¨²`µ¨²`µ¨²`µ¨²`µ¨²`µ¨²`µ¨²`µ¨²`µ¨²`µ¨²`µ¨²`µ¨²`µ¨²`µ¨²`µ¨²`µ¨²`µ¨²`µ¨²`µ¨²`µ¨²`µ¨²`µ¨²`µ¨²`µ¨²`µ¨²`µ¨²`µ¨²`µ¨²`µ¨²`µ¨²`µ¨²`µ¨²`µ¨²`µ¨²`µ¨²`µ¨²`µ¨²`µ¨²`µ¨²`µ¨²`µ¨²`µ¨²`µ¨²`µ¨²`µ¨²`µ¨²`µ¨²`µ¨²`µ¨²`µ¨²`µ¨²`µ¨²`µ¨²`µ¨²`µ¨²`µ¨²`µ¨²`µ¨²`µ¨²`µ¨²`µ¨²`µ¨²`µ¨²`µ¨²`µ¨²`µ¨²`µ¨²`µ¨²`µ¨²`µ¨²`µ¨²`µ¨²`µ¨²`µ¨²`µ¨²`µ¨²`µ¨²`µ¨²`µ¨²`µ¨²`µ¨²`µ¨²`µ¨²`µ¨²`µ¨²`µ¨²`µ¨²`µ¨²`µ¨²`µ¨²`µ¨²`µ¨²`µ¨²`µ¨²`µ¨²`µ¨²`µ¨²`µ¨²`µ¨²`µ¨²`µ¨²`µ¨²`µ¨²`µ¨²`µ¨²`µ¨²`µ¨²`µ¨²`µ¨²`µ¨²`µ¨²`µ¨²`µ¨²`µ¨²`µ¨²`µ¨²`µ¨²`µ¨²`µ¨²`µ¨²`µ¨²`µ¨²`µ¨²`µ¨²`µ¨²`µ¨²`µ¨²`µ¨²`µ¨²`µ¨²`µ¨²`µ¨²`µ¨²`µ¨²`µ¨²`µ¨²`µ¨²`µ¨²`µ¨²`µ¨²`µ¨²`µ¨²`µ¨²`µ¨²`µ¨²`µ¨²`µ¨²`µ¨²`µ¨²`µ¨²`µ¨²`µ¨²`µ¨²`µ¨²`µ¨²`µ¨²`µ¨²`µ¨²`µ¨²`µ¨²`µ¨²`µ¨²`µ¨²`µ¨²`µ¨²`µ¨²`µ¨²`µ¨²`µ¨²`µ¨²`µ¨²`µ¨²`µ¨²`µ¨²`µ¨²`µ¨²`µ¨²`µ¨²`µ¨²`µ¨²`µ¨²`µ¨²`µ¨²`µ¨²`µ¨²`µ¨²`µ¨²`µ¨²`µ¨²`µ¨²`µ¨²`µ¨²`µ¨²`µ¨²`µ¨²`µ¨²`µ¨²`µ¨²`µ¨²`µ¨²`µ¨²`µ¨²`µ¨²`µ¨²`µ¨²`µ¨²`µ¨²`µ¨²`µ¨²`µ¨²`µ¨²`µ¨²`µ¨²`µ¨²`µ¨²`µ¨²`µ¨²`µ¨²`µ¨²`µ¨²`µ¨²`µ¨²`µ¨²`µ¨²`µ¨²`µ¨²`µ¨²`µ¨²`µ¨²`µ¨²`µ¨²`µ¨²`µ¨²`µ¨²`µ¨²`µ¨²`µ¨²`µ¨²`µ¨²`µ¨²`µ¨²`µ¨²`µ¨²`µ¨²`µ¨²`µ¨²`µ¨²`µ¨²`µ¨²`µ¨²`µ¨²`µ¨²`µ¨²`µ¨²`µ¨²`µ¨²`µ¨²`µ¨²`µ¨²`µ¨²`µ¨²`µ¨²`µ¨²`µ¨²`µ¨²`µ¨²`µ¨²`µ¨²`µ¨²`µ¨²`µ¨²`µ¨²`µ¨²`µ¨²`µ¨²`µ¨²`µ¨²`µ¨²`µ¨²`µ¨²`µ¨²`µ¨²`µ¨²`µ¨²`µ¨²`µ¨²`µ¨²`µ¨²`µ¨²`µ¨²`µ¨²`µ¨²`µ¨²`µ¨²`µ¨²`µ¨²`µ¨²`µ¨²`µ¨²`µ¨²`µ¨²`µ¨²`µ¨²`µ¨²`µ¨²`µ¨²`µ¨²`µ¨²`µ¨²`µ¨²`µ¨²`µ¨²`µ¨²`µ¨²`µ¨²`µ¨²`µ¨²`µ¨²`µ¨²`µ¨²`µ¨²`µ¨²`µ¨²`µ¨²`µ¨²`µ¨²`µ¨²`µ¨²`µ¨²`µ¨²`µ¨²`µ¨²`µ¨²`µ¨²`µ¨²`µ¨²`µ¨²`µ¨²`µ¨²`µ¨²`µ¨²`µ¨²`µ¨²`µ¨²`µ¨²`µ¨²`µ¨²`µ¨²`µ¨²`µ¨²`µ¨²`µ¨²`µ¨²`µ¨²`µ¨²`µ¨²`µ¨²`µ¨²`µ¨²`µ¨²`µ¨²`µ¨²`µ¨²`µ¨²`µ¨²`µ¨²`µ¨²`µ¨²`µ¨²`µ¨²`µ¨²`µ¨²`µ¨²`µ¨²`µ¨²`µ¨²`µ¨²`µ¨²`µ¨²`µ¨²`µ¨²`µ¨²`µ¨²`µ¨²`µ¨²`µ¨²`µ¨²`µ¨²`µ¨²`µ¨²`µ¨²`µ¨²`µ¨²`µ¨²`µ¨²`µ¨²`µ¨²`µ¨²`µ¨²`µ¨²`µ¨²`µ¨²`µ¨²`µ¨²`µ¨²`µ¨²`µ¨²`µ¨²`µ¨²`µ¨²`µ¨²`µ¨²`µ¨²`µ¨²`µ¨²`µ¨²`µ¨²`µ¨²`µ¨²`µ¨²`µ¨²`µ¨²`µ¨²`µ¨²`µ¨²`µ¨²`µ¨²`µ¨²`µ¨²`µ¨²`µ¨²`µ¨²`µ¨²`µ¨²`µ¨²`µ¨²`µ¨²`µ¨²`µ¨²`µ¨²`µ¨²`µ¨²`µ¨²`µ¨²`µ¨²`µ¨²`µ¨²`µ¨²`µ¨²`µ¨²`µ¨²`µ¨²`µ¨²`µ¨²`µ¨²`µ¨²`µ¨²`µ¨²`µ¨²`µ¨²`µ¨²`µ¨²`µ¨²`µ¨²`µ¨²`µ¨²`µ¨²`µ¨²`µ¨²`µ¨²`µ¨²`µ¨²`µ¨²`µ¨²`µ¨²`µ¨²`µ¨²`µ¨²`µ¨²`µ¨²`µ¨²`µ¨²`µ¨²`µ¨²`µ¨²`µ¨²`µ¨²`µ¨²`µ¨²`µ¨²`µ¨²`µ¨²`µ¨²`µ¨²`µ¨²`µ¨²`µ¨²`µ¨²`µ¨²`µ¨²`µ¨²`µ¨²`µ¨²`µ¨²`µ¨²`µ¨²`µ¨²`µ¨²`µ¨²`µ¨²`µ¨²`µ¨²`µ¨²`µ¨²`µ¨²`µ¨²`µ¨²`µ¨²`µ¨²`µ¨²`µ¨²`µ¨²`µ¨²`µ¨²`µ¨²`µ¨²`µ¨²`µ¨²`µ¨²`µ¨²`µ¨²`µ¨²`µ¨²`µ¨²`µ¨²`µ¨²`µ¨²`µ¨²`µ¨²`µ¨²`µ¨²`µ¨²`µ¨²`µ¨²`µ¨²`µ¨²`µ¨²`µ¨²`µ¨²`µ¨²`µ¨²`µ¨²`µ¨²`µ¨²`µ¨²`µ¨²`µ¨²`µ¨²`µ¨²`µ¨²`µ¨²`µ¨²`µ¨²`µ¨²`µ¨²`µ¨²`µ¨²`µ¨²`µ¨²`µ¨²`µ¨²`µ¨²`µ¨²`µ¨²`µ¨²`µ¨²`µ¨²`µ¨²`µ¨²`µ¨²`µ¨²`µ¨²`µ¨²`µ¨²`µ¨²`µ¨²`µ¨²`µ¨²`µ¨²`µ¨²`µ¨²`µ¨²`µ¨²`µ¨²`µ¨²`µ¨²`µ¨²`µ¨²`µ¨²`µ¨²`µ¨²`µ¨²`µ¨²`µ¨²`µ¨²`µ¨²`µ¨²`µ¨²`µ¨²`µ¨²`µ¨²`µ¨²`µ¨²`µ¨²`µ¨²`µ¨²`µ¨²`µ¨²`µ¨²`µ¨²`µ¨²`µ¨²`µ¨²`µ¨²`µ¨²`µ¨²`µ¨²`µ¨²`µ¨²`µ¨²`µ¨²`µ¨²`µ¨²`µ¨²`µ¨²`µ¨²`µ¨²`µ¨²`µ¨²`µ¨²`µ¨²`µ¨²`µ¨²`µ¨²`µ¨²`µ¨²`µ¨²`µ¨²`µ¨²`µ¨²`µ¨²`µ¨²`µ¨²`µ¨²`µ¨²`µ¨²`µ¨²`µ¨²`µ¨²`µ¨²`µ¨²`µ¨²`µ¨²`µ¨²`µ¨²`µ¨²`µ¨²`µ¨²`µ¨²`µ¨²`µ¨²`µ¨²`µ¨²`µ¨²`µ¨²`µ¨²`µ¨²`µ¨²`µ¨²`µ¨²`µ¨²`µ¨²`µ¨²`µ¨²`µ¨²`µ¨²`µ¨²`µ¨²`µ¨²`µ¨²`µ¨²`µ¨²`µ¨²`µ¨²`µ¨²`µ¨²`µ¨²`µ¨²`µ¨²`µ¨²`µ¨²`µ¨²`µ¨²`µ¨²`µ¨²`µ¨²`µ¨²`µ¨²`µ¨²`µ¨²`µ¨²`µ¨²`µ¨²`µ¨²`µ¨²`µ¨²`µ¨²`µ¨²`µ¨²`µ¨²`µ¨²`µ¨²`µ¨²`µ¨²`µ¨²`µ¨²`µ¨²`µ¨²`µ¨²`µ¨²`µ¨²`µ¨²`µ¨²`µ¨²`µ¨²`µ¨²`µ¨²`µ¨²`µ¨²`µ¨²`µ¨²`µ¨²`µ¨²`µ¨²`µ¨²`µ¨²`µ¨²`µ¨²`µ¨²`µ¨²`µ¨²`µ¨²`µ¨²`µ¨²`µ¨²`µ¨²`µ¨²`µ¨²`µ¨²`µ¨²`µ¨²`µ¨²`µ¨²`µ¨²`µ¨²`µ¨²`µ¨²`µ¨²`µ¨²`µ¨²`µ¨²`µ¨²`µ¨²`µ¨²`¶ý²`á£²`á£²`á£²`á£²`á£²`á£²`á£²`á£²`á£²`á£²`á£²`á£²`á£²`á£²`á£²`á£²`á£²`á£²`á£²`á£²`á£²`á£²`á£²`á£²`á£²`á£²`á£²`á£²`á£²`á£²`á£²`á£²`á£²`á£²`á£²`á£²`á£²`á£²`á£²`á£²`á£²`á£²`á£²`á£²`á£²`á£²`á£²`á£²`á£²`á£²`á£²`á£²`á£²`á£²`á£²`á£²`á£²`á£²`á£²`á£²`á£²`á£²`á£²`á£²`á£²`á£²`á£²`á£²`á£²`á£²`á£²`á£²`á£²`á£²`á£²`á£²`á£²`á£²`á£²`á£²`á£²`á£²`á£²`á£²`á£²`á£²`á£²`á£²`á£²`á£²`á£²`á£²`á£²`á£²`á£²`á£²`á£²`á£²`á£²`á£²`á£²`á£²`á£²`á£²`á£²`á£²`á£²`á£²`á£²`á£²`á£²`á£²`á£²`á£²`á£²`á£²`á£²`á£²`á£²`á£²`á£²`á£²`á£²`á£²`á£²`á£²`á£²`á£²`á£²`á£²`á£²`á£²`á£²`á£²`á£²`á£²`á£²`á£²`á£²`á£²`á£²`á£²`á£²`á£²`á£²`á£²`á£²`á£²`á£²`á£²`á£²`á£²`á£²`á£²`á£²`á£²`á£²`á£²`á£²`á£²`á£²`á£²`á£²`á£²`á£²`á£²`á£²`á£²`á£²`á£²`á£²`á£²`á£²`á£²`á£²`á£²`á£²`á£²`á£²`á£²`á£²`á£²`á£²`á£²`á£²`á£²`á£²`á£²`á£²`á£²`á£²`á£²`á£²`á£²`á£²`á£²`á£²`á£²`á£²`á£²`á£²`á£²`á£²`á£²`á£²`á£²`á£²`á£²`á£²`á£²`á£²`á£²`á£²`á£²`á£²`á£²`á£²`á£²`á£²`á£²`á£²`á£²`á£²`á£²`á£²`á£²`á£²`á£²`á£²`á£²`á£²`á£²`á£²`á£²`á£²`á£²`á£²`á£²`á£²`á£²`á£²`á£²`á£²`á£²`á£²`á£²`á£²`á£²`á£²`á£²`á£²`á£²`á£²`á£²`á£²`á£²`á£²`á£²`á£²`á£²`á£²`á£²`á£²`á£²`á£²`á£²`á£²`á£²`á£²`á£²`á£²`á£²`á£²`á£²`á£²`á£²`á£²`á£²`á£²`á£²`á£²`á£²`á£²`á£²`á£²`á£²`á£²`á£²`á£²`á£²`á£²`á£²`á£²`á£²`á£²`á£²`á£²`á£²`á£²`á£²`á£²`á£²`á£²`á£²`á£²`á£²`á£²`á£²`á£²`á£²`á£²`á£²`á£²`á£²`á£²`á£²`á£²`á£²`á£²`á£²`á£²`á£²`á£²`á£²`á£²`á£²a	²a
²a
²a
²a
²a
²a
²a
²a
²a
²a
²a
²a
²a
²a
²a
²a
²a
²a
²a
²a
²a
²a
²a
²a
²a
²a
²a
²a
²a
²a
²a
²a
²a
²a
²a
²a
²a
²a
²a
²a
²a
²a
²a
²a
²a
²a
²a
²a
²a
²a
²a
²a
²a
²a
²a
²a
²a
²a
²a
²a
²a
²a
²a
²a
²a
²a
²a
²a
²a
²a
²a
²a
²a
²a
²a
²a
²a
²a
²a
²a
²a
²a
²a
²a
²a
²a
²a
²a
²a
²a
²a
²a
²a
²a
²a
²a
²a
²a
²a
²a
²a
²a
²a
²a
²a
²a
²a
²a
²a
²a
²a
²a
²a
²a
²a
²a
²a
²a
²a
²a
²a
²a
²a
²a
²a
²a
²a
²a
²a
²a
²a
²a
²a
²a
²a
²a
²a
²a
²a
²a
²a
²a
²a
²a
²a
²a
²a
²a
²a
²a
²a
²a
²a
²a
²a
²a
²a
²a
²a
²a
²a
²a
²a
²a
²a
²a
²a
²a
²a
²a
²a
²a
²a
²a
²a
²a
²a
²a
²a
²a
²a
²a
²a
²a
²a
²a
²a
²a
²a
²a
²a
²a
²a
²a
²a
²a
²a
²a
²a
²a
²a
²a
²a
²a
²a
²a
²a
²a
²a
²a
²a
²a
²a
²a
²a
²a
²a
²a
²a
²a
²a
²a
²a
²a
²a
²a
²a
²a
²a
²a
²a
²a
²a
²a
²a
²a
²a
²a
²a
²a
²a
²a
²a
²a
²a
²a
²a
²a
²a
²a
²a
²a
²a
²a
²a
²a
²a
²a
²a
²a
²a
²a
²a
²a
²a
²a
²a
²a
²a
²a
²a
²a
²a
²a
²a
²a
²a
²a
²a
²a
²a
²a
²a
²a
²a
²a
²a
²a
²a
²a
²a
²a
²a
²a
²a
²a
²a
²a
²a
²a
²a
²a
²a
²a
²a
²a
²a
²a
²a
²a
²a
²a
²a
²a
²a
²a
²a
²a
²a
²a
²a
²a
²a
²a
²a
²a
²a
²a
²a
²a
²a
²a
²a
²a
²a
²a
²a
²a
²a
²a
²a
²a
²a
²a
²a
²a
²a
²a
²a
²a
²a
²a
²a
²a
²a
²a
²a
²a
²a
²a
²a
²a
²a
²a
²a
²a
²a
²a
²a
²a
²a
²a
²a
²a
²a
²a
²a
²a
²a
²a
²a
²a
²a
²a
²a
²a
²a
²a
²a
²a
²a
²a
²a
²a
²a
²a
²a
²a
²a
²a
²a
²a
²a
²a
²a
²a
²a
²a
²a
²a
²a
²a
²a
²a
²a
²a
²a
²a
²a
²a
²a
²a
²a
²a
²a
²a
²a
²a
²a
²a
²a
²a
²a
²a
²a
²a
²a
²a
²a
²a
²a
²a
²a
²a
²a
²a
²a
²a
²a
²a
²a
²a
²a
²a
²a
²a
²a
²a
²a
²a
²a
²a
²a
²a
²a
²a
²a
²a
²a
²a
²a
²a
²a
²a
²a
²a
²a
²a
²a
²a
²a
²a
²a
²a
²a
²a
²a
²a
²a
²a
²a
²a
²a
²a
²a
²a
²a
²a
²a
²a
²a
²a
²a
²a
²a
²a
²a
²a
²a
²a
²a
²a
²a
²a
²a
²a
²a
²a
²a
²a
²a
²a
²a
²a
²a
²a
²a
²a
²a
²a
²a
²a
²a
²a
²a
²a
²a
²a
²a
²a
²a
²a
²a
²a
²a
²a
²a
²a
²a
²a
²a
²a
²a
²a
²a
²a
²a
²a
²a
²a
²a
²a
²a
²a
²a
²a
²a
²a
²a
²a
²a
²a
²a
²a
²a
²a
²a
²a
²a
²a
²a
²a
²a
²a
²a
²a
²a
²a
²a
²a
²a
²a
²a
²a
²a
²a
²a
²a
²a
²a
²a
²a
²a
²a
²a
²a
²a
²a
²a
²a
²a
²a
²a
²a
²a
²a
²a
²a
²a
²a
²a
²a
²a
²a
²a
²a
²a
²a
²a
²a
²a
²a
²a
²a
²a
²a
²a
²a
²a
²a
²a
²a
²a
²a
²a
²a
²a
²a
²a
²a
²a
²a
²a
²a
²a
²a
²a
²a
²a
²a
²a
²a
²a
²a
²a
²a
²a
²a
²a
²a
²a
²a
²a
²a
²a
²a
²a
²a
²a
²a
²a
²a
²a
²a
²a
²a
²a
²a
²a
²a
²a
²a
²a
²a
²a
²a
²a
²a
²a
²a
²a
²a
²a
²a
²a
²a
²a
²a
²a
²a
²a
²a
²a
²a
²a
²a
²a
²a
²a
²a
²a
²a
²a
²a
²a
²a
²a
²a
²a
²a
²a
²a
²a
²a
²a
²a
²a
²a
²a
²a
²a
²a
²a
²a
²a
²a
²a
²a
²a
²a
²a
²a
²a
²a
²a
²a
²a
²a
²a
²a
²a
²a
²a
²a
²a
²a
²a
²a
²a
²a
²a
²a
²a
²a
²a
²a
²a
²a
²a
²a
²a
²a
²a
²a
²a
²a
²a
²a
²a
²a
²a
²a
²a
²a
²a
²a
²a
²a
²a
²a
²a
²a
²a
²a
²a
²a
²a
²a
²a
²a
²a
²a
²a
²a
²a
²a
²a
²a
²a
²a
²a
²a
²a
²a
²a
²a
²a
²a
²a
²a
²a
²a
²a
²a
²a
²a
²a
²a
²a
²a
²a
²a
²a
²a
²a
²a
²a
²a
²a
²a
²a
²a
²a
²a
²a
²a
²a
²a
²a
²a
²a
²a
²a
²a
²a
²a
²a
²a
²a
²a
²a
²a
²a
²a
²a
²a
²a
²a
²a
²a
²a
²a
²a
²a
²a
²a
²a
²a
²a
²a
²a
²a
²a
²a
²a
²a
²a
²a
²a
²a
²a
²a
²a
²a
²a
²a
²a
²a
²a
²a
²a
²a
²a
²a
²a
²a
²a
²a
²a
²a
²a
²a
²a
²a
²a
²a
²a
²a
²a
²a
²a
²a
²a
²a
²a
²a
²a
²a
²a
²a
²a
²a
²a
²a
²a
²a
²a
²a
²a
²a
²a
²a
²a
²a
²a
²a
²a
²a
²a
²a
²a
²a
²a
²a
²a
²a
²a
²a
²a
²a
²a
²a
²a
²a
²a
²a
²a
²a
²a
²a
²a
²a
²a
²a
²a
²a
²a
²a
²a
²a
²a
²a
²a
²a
²a
²a
²a
²a
²a
²a
²a
²a
²a
²a
²a
²a
²a
²a
²a
²a
²a
²a
²a
²a
²a
²a
²a
²a
²a
²a
²a
²a
²a
²a
²a
²a
²a
²a
²a
²a
²a
²a
²a
²a
²a
²a
²a
²a
²a
²a
²a
²a
²a
²a
²a
²a
²a
²a
²a
²a
²a
²a
²a
²a
²a
²a
²a
²a
²a
²a
²a
²a
²a
²a
²a
²a
²a
²a
²a
²a
²a
²a
²a
²a
²a
²a
²a
²a
²a
²a
²a
²a
²a
²a
²a
²a
²a
²a
²a
²a
²a
²a
²a
²a
²a
²a
²a
²a
²a
²a
²a
²a
²a
²a
²a
²a
²a
²a
²a
²a
²a
²a
²a
²a
²a
²a
²a
²a
²a
²a
²a
²a
²a
²a
²a
²a
²a
²a
²a
²a
²a
²a
²a
²a
²a
²a
²a
²a
²a
²a
²a
²a
²a
²a
²a
²a
²a
²a
²a
²a
²a
²a
²a
²a
²a
²a
²a
²a
²a
²a
²a
²a
²a
²a
²a
²a
²a
²a
²a
²a
²a
²a
²a
²a
²a
²a
²a
²a
²a
²a
²a
²a
²a
²a
²a
²a
²a
²a
²a
²a
²a
²a
²a
²a
²a
²a
²a
²a
²a
²a
²a
²a
²a
²a
²a
²a
²a
²a
²a
²a
²a
²a
²a
²a
²a
²a
²a
²a
²a
²a
²a
²a
²a
²a
²a
²a
²a
²a
²a
²a
²a
²a
²a
²a
²a
²a
²a
²a
²a
²a
²a
²a
²a
²a
²a
²a
²a
²a
²a
²a
²a
²a
²a
²a
²a
²a
²a
²a
²a
²a
²a
²a
²a
²a
²a
²a
²a
²a
²a
²a
²a
²a
²a
²a
²a
²a
²a
²a
²a
²a
²a
²a
²a
²a
²a
²a
²a
²a
²a
²a
²a
²a
²a
²a
²a
²a
²a
²a
²a
²a
²a
²a
²a
²a
²a
²a
²a
²a
²a
²a
²a
²a
²a
²a
²a
²a
²a
²a
²a
²a
²a
²a
²a
²a
²a
²a
²a
²a
²a
²a
²a
²a
²a
²a
²a
²a
²a
²a
²a
²a
²a
²a
²a
²a
²a
²a
²a
²a
²a
²a
²a
²a
²a
²a
²a
²a
²a
²a
²a
²a
²a
²a
²a
²a
²a
²a
²a
²a
²a
²a
²a
²a
²a
²a
²a
²a
²a
²a
²a
²a
²a
²a
²a
²a
²a
²a
²a
²a
²a
²a
²a
²a
²a
²a
²a
²a
²a
²a
²a
²a
²a
²a
²a
²a
²a
²a
²a
²a
²a
²a
²a
²a
²a
²a
²a
²a
²a
²a
²a
²a
²a
²a
²a
²a
²a
²a
²a
²a
²a
²a
²a
²a
²a
²a
²a
²a
²a
²a
²a
²a
²a
²a
²a
²a
²a
²a
²a
²a
²a
²a
²a
²a
²a
²a
²a
²a
²a
²a
²a
²a
²a
²a
²a
²a
²a
²a
²a
²a
²a
²a
²a
²a
²a
²a
²a
²a
²a
²a
²a
²a
²a
²a
²a
²a
²a
²a
²a
²a
²a
²a
²a
²a
²a
²a
²a
²a
²a
²a
²a
²a
²a
²a
²a
²a
²a
²a
²a
²a
²a
²a
²a
²a
²a
²a
²a
²a
²a
²a
²a
²a
²a
²a
²a
²a
²a
²a
²a
²a
²a
²a
²a
²a
²a
²a
²a
²a
²a
²a
²a
²a
²a
²a
²a
²a
²a
²a
²a
²a
²a
²a
²a
²a
²a
²a
²a
²a
²a
²a
²a
²a
²a
²a
²a
²a
²a
²a
²a
²a
²a
²a
²a
²a
²a
²a
²a
²a
²a
²a
²a
²a
²a
²a
²a
²a
²a
²a
²a
²a
²a
²a
²a
²a
²a
²a
²a
²a
²a
²a
²a
²a
²a
²a
²a
²a
²a
²a
²a
²a
²a
²a
²a
²a
²a
²a
²a
²a
²a
²a
²a
²a
²a
²a
²a
²a
²a
²a
²a
²a
²a
²a
²a
²a
²a
²a
²a
²a
²a
²a
²a
²a
²a
²a
²a
²a
²a
²a
²a
²a
²a
²a
²a
²a
²a
²a
²a
²a
²a
²a
²a
²a
²a
²a
²a
²a
²a
²a
²a
²a
²a
²a
²a
²a
²a
²a
²a
²a
²a
²a
²a
²a
²a
²a
²a
²a
²a
²a
²a
²a
²a
²a
²a
²a
²a
²a
²a
²a
²a
²a
²a
²a
²a
²a
²a
²a
²a
²a
²a
²a
²a
²a
²a
²a
²a
²a
²a
²a
²a
²a
²a
²a
²a
²a
²a
²a
²a
²a
²a
²a
²a
²a
²a
²a
²a
²a
²a
²a
²a
²a
²a
²a
²a
²a
²a
²a
²a
²a
²a
²a
²a
²a
²a
²a
²a
²a
²a
²a
²a
²a
²a
²a
²a
²a
²a
²a
²a
²a
²a
²a
²a
²a
²a
²a
²a
²a
²a
²a
²a
²a
²a
²a
²a
²a
²a
²a
²a
²a
²a
²a
²a
²a
²a
²a
²a
²a
²a
²a
²a
²a
²a
²a
²a
²a
²a
²a
²a
²a
²a
²a
²a
²a
²a
²a
²a
²a
²a
²a
²a
²a
²a
²a
²a
²a
²a
²a
²a
²a
²a
²a
²a
²a
²a
²a
²a
²a
²a
²a
²a
²a
²a
²a
²a
²a
²a
²a
²a
²a
²a
²a
²a
²a
²a
²a
²a
²a
²a
²a
²a
²a
²a
²a
²a
²a
²a
²a
²a
²a
²a
²a
²a
²a
²a
²a
²a
²a
²a
²a
²a
²a
²a
²a
²a
²a
²a
²a
²a
²a
²a
²a
²a
²a
²a
²a
²a
²a
²a
²a
²a
²a
²a
²a
²a
²a
²a
²a
²a
²a
²a
²a
²a
²a
²a
²a
²a
²a
²a
²a
²a
²a
²a
²a
²a
²a
²a
²a
²a
²a
²a
²a
²a
²a
²a
²a
²a
²a
²a
²a
²a
²a
²a
²a
²a
²a
²a
²a
²a
²a
²a
²a
²a
²a
²a
²a
²a
²a
²a
²a
²a
²a
²a
²a
²a
²a
²a
²a
²a
²a
²a
²a
²a
²a
²a
²a
²a
²a
²a
²a
²a
²a
²a
²a
²a
²a
²a
²a
²a
²a
²a
²a
²a
²a
²a
²a
²a
²a
²a
²a
²a
²a
²a
²a
²a
²a
²a
²a
²a
²a
²a
²a
²a
²a
²a
²a
²a
²a
²a
²a
²a
²a
²a
²a
²a
²a
²a
²a
²a
²a
²a
²a
²a
²a
²a
²a
²a
²a
²a
²a
²a
²a
²a
²a
²a
²a
²a
²a
²a
²a
²a
²a
²a
²a
²a
²a
²a
²a
²a
²a
²a
²a
²a
²a
²a
²a
²a
²a
²a
²a
²a
²a
²a
²a
²a
²a
²a
²a
²a
²a
²a
²a
²a
²a
²a
²a
²a
²a
²a
²a
²a
²a
²a
²a
²a
²a
²a
²a
²a
²a
²a
²a
²a
²a
²a
²a
²a
²a
²a
²a
²a
²a
²a
²a
²a
²a
²a
²a
²a
²a
²a
²a
²a
²a
²a
²a
²a
²a
²a
²a
²a
²a
²a
²a
²a
²a
²a
²a
²a
²a
²a
²a
²a
²a
²a
²a
²a
²a
²a
²a
²a
²a
²a
²a
²a
²a
²a
²a
²a
²a
²a
²a
²a
²a
²a
²a
²a
²a
²a
²a
²a
²a
²a
²a
²a
²a
²a
²a
²a
²a
²a
²a
²a
²a
²a
²a
²a
²a
²a
²a
²a
²a
²a
²a
²a
²a
²a
²a
²a
²a
²a
²a
²a
²a
²a
²a
²a
²a
²a
²a
²a
²a
²a
²a
²a
²a
²a
²a
²a
²a
²a
²a
²a
²a
²a
²a
²a
²a
²a
²a
²a
²a
²a
²a
²a
²a
²a
²a
²a
²a
²a
²a
²a
²a
²a
²a
²a
²a
²a
²a
²a
²a
²a
²a
²a
²a
²a
²a
²a
²a
²a
²a
²a
²a
²a
²a
²a
²a
²a
²a
²a
²a
²a
²a
²a
²a
²a
²a
²a
²a
²a
²a
²a
²a
²a
²a
²a
²a
²a
²a
²a
²a
²a
²a
²a
²a
²a
²a
²a
²a
²a
²a
²a
²a
²a
²a
²a
²a
²a
²a
²a
²a
²a
²a
²a
²a
²a
²a
²a
²a
²a
²a
²a
²a
²a
²a
²a
²a
²a
²a
²a
²a
²a
²a
²a
²a
²a
²a
²a
²a
²a
²a
²a
²a
²a
²a
²a
²a
²a
²a
²a
²a
²a
²a
²a
²a
²a
²a
²a
²a
²a
²a
²a
²a
²a
²a
²a
²a
²a
²a
²a
²a
²a
²a
²a
²a
²a
²a
²a
²a
²a
²a
²a
²a
²a
²a
²a
²a
²a
²a
²a
²a
²a
²a
²a
²a
²a
²a
²a
²a
²a
²a
²a
²a
²a
²a
²a
²a
²a
²a
²a
²a
²a
²a
²a
²a
²a
²a
²a
²a
²a
²a
²a
²a
²a
²a
²a
²a
²a
²a
²a
²a
²a
²a
²a
²a
²a
²a
²a
²a
²a
²a
²a
²a
²a
²a
²a
²a
²a
²a
²a
²a
²a
²a
²a
²a
²a
²a
²a
²a
²a
²a
²a
²a
²a
²a
²a
²a
²a
²a
²a
²a
²a
²a
²a
²a
²a
²a
²a
²a
²a
²a
²a
²a
²a
²a
²a
²a
²a
²a
²a
²a
²a
²a
²a
²a
²a
²a
²a
²a
²a
²a
²a
²a
²a
²a
²a
²a
²a
²a
²a
²a
²a
²a
²a
²a
²a
²a
²a
²a
²a
²a
²a
²a
²a
²a
²a
²a
²a
²a
²a
²a
²a
²a
²a
²a
²a
²a
²a
²a
²a
²a
²a
²a
²a
²a
²a
²a
²a
²a
²a
²a
²a
²a
²a
²a
²a
²a
²a
²a
²a
²a
²a
²a
²a
²a
²a
²a
²a
²a
²a
²a
²a
²a
²a
²a
²a
²a
²a
²a
²a
²a
²a
²a
²a
²a
²a
²a
²a
²a
²a
²a
²a
²a
²a
²a
²a
²a
²a
²a
²a
²a
²a
²a
²a
²a
²a
²a
²a
²a
²a
²a
²a
²a
²a
²a
²a
²a
²a
²a
²a
²a
²a
²a
²a
²a
²a
²a
²a
²a
²a
²a
²a
²a
²a
²a
²a
²a
²a
²a
²a
²a
²a
²a
²a
²a
²a
²a
²a
²a
²a
²a
²a
²a
²a
²a
²a
²a
²a
²a
²a
²a
²a
²a
²a
²a
²a
²a
²a
²a
²a
²a
²a
²a
²a
²a
²a
²a
²a
²a
²a
²a
²a
²a
²a
²a
²a
²a
²a
²a
²a
²a
²a
²a
²a
²a
²a
²a
²a
²a
²a
²a
²a
²a
²a
²a
²a
²a
²a
²a
²a
²a
²a
²a
²a
²a
²a
²a
²a
²a
²a
²a
²a
²a
²a
²a
²a
²a
²a
²a
²a
²a
²a
²a
²a
²a
²a
²a
²a
²a
²a
²a
²a
²a
²a
²a
²a
²a
²a
²a
²a
²a
²a
²a
²a
²a
²a
²a
²a
²a
²a
²a
²a
²a
²a
²a
²a
²a
²a
²a
²a
²a
²a
²a
²a
²a
²a
²a
²a
²a
²a
²a
²a
²a
²a
²a
²a
²a
²a
²a
²a
²a
²a
²a
²a
²a
²a
²a
²a
²a
²a
²a
²a
²a
²a
²a
²a
²a
²a
²a
²a
²a
²a
²a
²a
²a
²a
²a
²a
²a
²a
²a
²a
²a
²a
²a
²a
²a
²a
²a
²a
²a
²a
²a
²a
²a
²a
²a
²a
²a
²a
²a
²a
²a
²a
²a
²a
²a
²a
²a
²a
²a
²a
²a
²a
²a
²a
²a
²a
²a
²a
²a
²a
²a
²a
²a
²a
²a
²a
²a
²a
²a
²a
²a
²a
²a
²a
²a
²a
²a
²a
²a
²a
²a
²a
²a
²a
²a
²a
²a
²a
²a
²a
²a
²a
²a
²a
²a
²a
²a
²a
²a
²a
²a
²a
²a
²a
²a
²a
²a
²a
²a
²a
²a
²a
²a
²a
²a
²a
²a
²a
²a
²a
²a
²a
²a
²a
²a
²a
²a
²a
²a
²a
²a
²a
²a
²a
²a
²a
²a
²a
²a
²a
²a
²a
²a
²a
²a
²a
²a
²a
²a
²a
²a
²a
²a
²a
²a
²a
²a
²a
²a
²a
²a
²a
²a
²a
²a
²a
²a
²a
²a
²a
²a
²a
²a
²a
²a
²a
²a
²a
²a
²a
²a
²a
²a
²a
²a
²a
²a
²a
²a
²a
²a
²a
²a
²a
²a
²a
²a
²a
²a
²a
²a
²a
²a
²a
²a
²a
²a
²a
²a
²a
²a
²a
²a
²a
²a
²a
²a
²a
²a
²a
²a
²a
²a
²a
²a
²a
²a
²a
²a
²a
²a
²a
²a
²a
²a
²a
²a
²a
²a
²a
²a
²a
²a
²a
²a
²a
²a
²a
²a
²a
²a
²a
²a
²a
²a
²a
²a
²a
²a
²a
²a
²a
²a
²a
²a
²a
²a
²a
²a
²a
²a
²a
²a
²a
²a
²a
²a
²a
²a
²a
²a
²a
²a
²a
²a
²a
²a
²a
²a
²a
²a
²a
²a
²a
²a
²a
²a
²a
²a
²a
²a
²a
²a
²a
²a
²a
²a
²a
²a
²a
²a
²a
²a
²a
²a
²a
²a
²a
²a
²a
²a
²a
²a
²a
²a
²a
²a
²a
²a
²a
²a
²a
²a
²a
²a
²a
²a
²a
²a
²a
²a
²a
²a
²a
²a
²a
²a
²a
²a
²a
²a
²a
²a
²a
²a
²a
²a
²a
²a
²a
²a
²a
²a
²a
²a
²a
²a
²a
²a
²a
²a
²a
²a
²a
²a
²a
²a
²a
²a
²a
²a
²a
²a
²a
²a
²a
²a
²a
²a
²a
²a
²a
²a
²a
²a
²a
²a
²a
²a
²a
²a
²a
²a
²a
²a
²a
²a
²a
²a
²a
²a
²a
²a
²a
²a
²a
²a
²a
²a
²a
²a
²a
²a
²a
²a
²a
²a
²a
²a
²a
²a
²a
²a
²a
²a
²a
²a
²a
²a
²a
²a
²a
²a
²a
²a
²a
²a
²a
²a
²a
²a
²a
²a
²a
²a
²a
²a
²a
²a
²a
²a
²a
²a
²a
²a
²a
²a
²a
²a
²a
²a
²a
²a
²a
²a
²a
²a
²a
²a
²a
²a
²a
²a
²a
²a
²a
²a
²a
²a
²a
²a
²a
²a
²a
²a
²a
²a
²a
²a
²a
²a
²a
²a
²a
²a
²a
²a
²a
²a
²a
²a
²a
²a
²a
²a
²a
²a
²a
²a
²a
²a
²a
²a
²a
²a
²a
²a
²a
²a
²a
²a
²a
²a
²a
²a
²a
²a
²a
²a
²a
²a
²a
²a
²a
²a
²a
²a
²a
²a
²a
²a
²a
²a
²a
²a
²a
²a
²a
²a
²a
²a
²a
²a
²a
²a
²a
²a
²a
²a
²a
²a
²a
²a
²a
²a
²a
²a
²a
²a
²a
²a
²a
²a
²a
²a
²a
²a
²a
²a
²a
²a
²a
²a
²a
²a
²a
²a
²a
²a
²a
²a
²a
²a
²a
²a
²a
²a
²a
²a
²a
²a
²a
²a
²a
²a
²a
²a
²a
²a
²a
²a
²a
²a
²a
²a
²a
²a
²a
²a
²a
²a
²a
²a
²a
²a
²a
²a
²a
²a
²a
²a
²a
²a
²a
²a
²a
²a
²a
²a
²a
²a
²a
²a
²a
²a
²a
²a
²a
²a
²a
²a
²a
²a
²a
²a
²a
²a
²a
²a
²a
²a
²a
²a
²a
²a
²a
²a
²a
²a
²a
²a
²a
²a
²a
²a
²a
²a
²a
²a
²a
²a
²a
²a
²a
²a
²a
²a
²a
²a
²a
²a
²a
²a
²a
²a
²a
²a
²a
²a
²a
²a
²a
²a
²a
²a
²a
²a
²a
²a
²a
²a
²a
²a
²a
²a
²a
²a
²a
²a
²a
²a
²a
²a
²a
²a
²a
²a
²a
²a
²a
²a
²a
²a
²a
²a
²a
²a
²a
²a
²a
²a
²a
²a
²a
²a
²a
²a
²a
²a
²a
²a
²a
²a
²a
²a
²a
²a
²a
²a
²a
²a
²a
²a
²a
²a
²a
²a
²a
²a
²a
²a
²a
²a
²a
²a
²a
²a
²a
²a
²a
²a
²a
²a
²a
²a
²a
²a
²a
²a
²a
²a
²a
²a
²a
²a
²a
²a
²a
²a
²a
²a
²a
²a
²a
²a
²a
²a
²a
²a
²a
²a
²a
²a
²a
²a
²a
²a
²a
²a
²a
²a
²a
²a
²a
²a
²a
²a
²a
²a
²a
²a
²a
²a
²a
²a
²a
²a
²a
²a
²a
²a
²a
²a
²a
²a
²a
²a
²a
²a
²a
²a
²a
²a
²a
²a
²a
²a
²a
²a
²a
²a
²a
²a
²a
²a
²a
²a
²a
²a
²a
²a
²a
²a
²a
²a
²a
²a
²a
²a
²a
²a
²a
²a
²a
²a
²a
²a
²a
²a
²a
²a
²a
²a
²a
²a
²a
²a
²a
²a
²a
²a
²a
²a
²a
²a
²a
²a
²a
²a
²a
²a
²a
²a
²a
²a
²a
²a
²a
²a
²a
²a
²a
²a
²a
²a
²a
²a
²a
²a
²a
²a
²a
²a
²a
²a
²a
²a
²a
²a
²a
²a
²a
²a
²a
²a
²a
²a
²a
²a
²a
²a
²a
²a
²a
²a
²a
²a
²a
²a
²a
²a
²a
²a
²a
²a
²a
²a
²a
²a
²a
²a
²a
²a
²a
²a
²a
²a
²a
²a
²a
²a
²a
²a
²a
²a
²a
²a
²a
²a
²a
²a
²a
²a
²a
²a
²a
²a
²a
²a
²a
²a
²a
²a
²a
²a
²a
²a
²a
²a
²a
²a
²a
²a
²a
²a
²a
²a
²a
²a
²a
²a
²a
²a
²a
²a
²a
²a
²a
²a
²a
²a
²a
²a
²a
²a
²a
²a
²a
²a
²a
²a
²a
²a
²a
²a
²a
²a
²a
²a
²a
²a
²a
²a
²a
²a
²a
²a
²a
²a
²a
²a
²a
²a
²a
²a
²a
²a
²a
²a
²a
²a
²a
²a
²a
²a
²a
²a
²a
²a
²a
²a
²a
²a
²a
²a
²a
²a
²a
²a
²a
²a
²a
²a
²a
²a
²a
²a
²a
²a
²a
²a
²a
²a
²a
²a
²a
²a
²a
²a
²a
²a
²a
²a
²a
²a
²a
²a
²a
²a
²a
²a
²a
²a
²a
²a
²a
²a
²a
²a
²a
²a
²a
²a
²a
²a
²a
²a
²a
²a
²a
²a
²a
²a
²a
²a
²a
²a
²a
²a
²a
²a
²a
²a
²a
²a
²a
²a
²a
²a
²a
²a
²a
²a
²a
²a
²a
²a
²a
²a
²a
²a
²a
²a
²a
²a
²a
²a
²a
²a
²a
²a
²a
²a
²a
²a
²a
²a
²a
²a
²a
²a
²a
²a
²a
²a
²a
²a
²a
²a
²a
²a
²a
²a
²a
²a
²a
²a
²a
²a
²a
²a
²a
²a
²a
²a
²a
²a
²a
²a
²a
²a
²a
²a
²a
²a
²a
²a
²a
²a
²a
²a
²a
²a
²a
²a
²a
²a
²a
²a
²a
²a
²a
²a
²a
²a
²a
²a
²a
²a
²a
²a
²a
²a
²a
²a
²a
²a
²a
²a
²a
²a
²a
²a
²a
²a
²a
²a
²a
²a
²a
²a
²a
²a
²a
²a
²a
²a
²a
²a
²a
²a
²a
²a
²a
²a
²a
²a
²a
²a
²a
²a
²a
²a
²a
²a
²a
²a
²a
²a
²a
²a
²a
²a
²a
²a
²a
²a
²a
²a
²a
²a
²a
²a
²a
²a
²a
²a
²a
²a
²a
²a
²a
²a
²a
²a
²a
²a
²a
²a
²a
²a
²a
²a
²a
²a
²a
²a
²a
²a
²a
²a
²a
²a
²a
²a
²a
²a
²a
²a
²a
²a
²a
²a
²a
²a
²a
²a
²a
²a
²a
²a
²a
²a
²a
²a
²a
²a
²a
²a
²a
²a
²a
²a
²a
²a
²a
²a
²a
²a
²a
²a
²a
²a
²a
²a
²a
²a
²a
²a
²a
²a
²a
²a
²a
²a
²a
²a
²a
²a
²a
²a
²a
²a
²a
²a
²a
²a
²a
²a
²a
²a
²a
²a
²a
²a
²a
²a
²a
²a
²a
²a
²a
²a
²a
²a
²a
²a
²a
²a
²a
²a
²a
²a
²a
²a
²a
²a
²a
²a
²a
²a
²a
²a
²a
²a
²a
²a
²a
²a
²a
²a
²a
²a
²a
²a
²a
²a
²a
²a
²a
²a
²a
²a
²a
²a
²a
²a
²a
²a
²a
²a
²a
²a
²a
²a
²a
²a
²a
²a
²a
²a
²a
²a
²a
²a
²a
²a
²a
²a
²a
²a
²a
²a
²a
²a
²a
²a
²a
²a
²a
²a
²a
²a
²a
²a
²a
²a
²a
²a
²a
²a
²a
²a
²a
²a
²a
²a
²a
²a
²a
²a
²a
²a
²a
²a
²a
²a
²a
²a
²a
²a
²a
²a
²a
²a
²a
²a
²a
²a
²a
²a
²a
²a
²a
²a
²a
²a
²a
²a
²a
²a
²a
²a
²a
²a
²a
²a
²a
²a
²a
²a
²a
²a
²a
²a
²a
²a
²a
²a
²a
²a
²a
²a
²a
²a
²a
²a
²a
²a
²a
²a
²a
²a
²a
²a
²a
²a
²a
²a
²a
²a
²a
²a
²a
²a
²a
²a
²a
²a
²a
²a
²a
²a
²a
²a
²a
²a
²a
²a
²a
²a
²a
²a
²a
²a
²a
²a
²a
²a
²a
²a
²a
²a
²a
²a
²a
²a
²a
²a
²a
²a
²a
²a
²a
²a
²a
²a
²a
²a
²a
²a
²a
²a
²a
²a
²a
²a
²a
²a
²a
²a
²a
²a
²a
²a
²a
²a
²a
²a
²a
²a
²a
²a
²a
²a
²a
²a
²a
²a
²a
²a
²a
²a
²a
²a
²a
²a
²a
²a
²a
²a
²a
²a
²a
²a
²a
²a
²a
²a
²a
²a
²a
²a
²a
²a
²a
²a
²a
²a
²a
²a
²a
²a
²a
²a
²a
²a
²a
²a
²a
²a
²a
²a
²a
²a
²a
²a
²a
²a
²a
²a
²a
²a
²a
²a
²a
²a
²a
²a
²a
²a
²a
²a
²a
²a
²a
²a
²a
²a
²a
²a
²a
²a
²a
²a
²a
²a
²a
²a
²a
²a
²a
²a
²a
²a
²a
²a
²a
²a
²a
²a
²a
²a
²a
²a
²a
²a
²a
²a
²a
²a
²a
²a
²a
²a
²a
²a
²a
²a
²a
²a
²a
²a
²a
²a
²a
²a
²a
²a
²a
²a
²a
²a
²a
²a
²a
²a
²a
²a
²a
²a
²a
²a
²a
²a
²a
²a
²a
²a
²a
²a
²a
²a
²a
²a
²a
²a
²a
²a
²a
²a
²a
²a
²a
²a
²a
²a
²a
²a
²a
²a
²a
²a
²a
²a
²a
²a
²a
²a
²a
²a
²a
²a
²a
²a
²a
²a
²a
²a
²a
²a
²a
²a
²a
²a
²a
²a
²a
²a
²a
²a
²a
²a
²a
²a
²a
²a
²a
²a
²a
²a
²a
²a
²a
²a
²a
²a
²a
²a
²a
²a
²a
²a
²a
²a
²a
²a
²a
²a
²a
²a
²a
²a
²a
²a
²a
²a
²a
²a
²a
²a
²a
²a
²a
²a
²a
²a
²a
²a
²a
²a
²a
²a
²a
²a
²a
²a
²a
²a
²a
²a
²a
²a
²a
²a
²a
²a
²a
²a
²a
²a
²a
²a
²a
²a
²a
²a
²a
²a
²a
²a
²a
²a
²a
²a
²a
²a
²a
²a
²a
²a
²a
²a
²a
²a
²a
²a
²a
²a
²a
²a
²a
²a
²a
²a
²a
²a
²a
²a
²a
²a
²a
²a
²a
²a
²a
²a
²a
²a
²a
²a
²a
²a
²a
²a
²a
²a
²a
²a
²a
²a
²a
²a
²a
²a
²a
²a
²a
²a
²a
²a
²a
²a
²a
²a
²a
²a
²a
²a
²a
²a
²a
²a
²a
²a
²a
²a
²a
²a
²a
²a
²a
²a
²a
²a
²a
²a
²a
²a
²a
²a
²a
²a
²a
²a
²a
²a
²a
²a
²a
²a
²a
²a
²a
²a
²a
²a
²a
²a
²a
²a
²a
²a
²a
²a
²a
²a
²a
²a
²a
²a
²a
²a
²a
²a
²a
²a
²a
²a
²a
²a
²a
²a
²a
²a
²a
²a
²a
²a
²a
²a
²a
²a
²a
²a
²a
²a
²a
²a
²a
²a
²a
²a
²a
²a
²a
²a
²a
²a
²a
²a
²a
²a
²a
²a
²a
²a
²a
²a
²a
²a
²a
²a
²a
²a
²a
²a
²a
²a
²a
²a
²a
²a
²a
²a
²a
²a
²a
²a
²a
²a
²a
²a
²a
²a
²a
²a
²a
²a
²a
²a
²a
²a
²a
²a
²a
²a
²a
²a
²a
²a
²a
²a
²a
²a
²a
²a
²a
²a
²a
²a
²a
²a
²a
²a
²a
²a
²a
²a
²a
²a
²a
²a
²a
²a
²a
²a
²a
²a
²a
²a
²a
²a
²a
²a
²a
²a
²a
²a
²a
²a
²a
²a
²a
²a
²a
²a
²a
²a
²a
²a
²a
²a
²a
²a
²a
²a
²a
²a
²a
²a
²a
²a
²a
²a
²a
²a
²a
²a
²a
²a
²a
²a
²a
²a
²a
²a
²a
²a
²a
²a
²a
²a
²a
²a
²a
²a
²a
²a
²a
²a
²a
²a
²a
²a
²a
²a
²a
²a
²a
²a
²a
²a
²a
²a
²a
²a
²a
²a
²a
²a
²a
²a
²a
²a
²a
²a
²a
²a
²a
²a
²a
²a
²a
²a
²a
²a
²a
²a
²a
²a
²a
²a
²a
²a
²a
²a
²a
²a
²a
²a
²a
²a
²a
²a
²a
²a
²a
²a
²a
²a
²a
²a
²a
²a
²a
²a
²a
²a
²a
²a
²a
²a
²a
²a
²a
²a
²a
²a
²a
²a
²a
²a
²a
²a
²a
²a
²a
²a
²a
²a
²a
²a
²a
²a
²a
²a
²a
²a
²a
²a
²a
²a
²a
²a
²a
²a
²a
²a
²a
²a
²a
²a
²a
²a
²a
²a
²a
²a
²a
²a
²a
²a
²a
²a
²a
²a
²a
²a
²a
²a
²a
²a
²a
²a
²a
²a
²a
²a
²a
²a
²a
²a
²a
²a
²a
²a
²a
²a
²a
²a
²a
²a
²a
²a
²a
²a
²a
²a
²a
²a
²a
²a
²a
²a
²a
²a
²a
²a
²a
²a
²a
²a
²a
²a
²a
²a
²a
²a
²a
²a
²a
²a
²a
²a
²a
²a
²a
²a
²a
²a
²a
²a
²a
²a
²a
²a
²a
²a
²a
²a
²a
²a
²a
²a
²a
²a
²a
²a
²a
²a
²a
²a
²a
²a
²a
²a
²a
²a
²a
²a
²a
²a
²a
²a
²a
²a
²a
²a
²a
²a
²a
²a
²a
²a
²a
²a
²a
²a
²a
²a
²a
²a
²a
²a
²a
²a
²a
²a
²a
²a
²a
²a
²a
²a
²a
²a
²a
²a
²a
²a
²a
²a
²a
²a
²a
²a
²a
²a
²a
²a
²a
²a
²a
²a
²a
²a
²a
²a
²a
²a
²a
²a
²a
²a
²a
²a
²a
²a
²a
²a
²a
²a
²a
²a
²a
²a
²a
²a
²a
²a
²a
²a
²a
²a
²a
²a
²a
²a
²a
²a
²a
²a
²a
²a
²a
²a
²a
²a
²a
²a
²a
²a
²a
²a
²a
²a
²a
²a
²a
²a
²a
²a
²a
²a
²a
²a
²a
²a
²a
²a
²a
²a
²a
²a
²a
²a
²a
²a
²a
²a
²a
²a
²a
²a
²a
²a
²a
²a
²a
²a
²a
²a
²a
²a
²a
²a
²a
²a
²a
²a
²a
²a
²a
²a
²a
²a
²a
²a
²a
²a
²a
²a
²a
²a
²a
²a
²a
²a
²a
²a
²a
²a
²a
²a
²a
²a
²a
²a
²a
²a
²a
²a
²a
²a
²a
²a
²a
²a
²a
²a
²a
²a
²a
²a
²a
²a
²a
²a
²a
²a
²a
²a
²a
²a
²a
²a
²a
²a
²a
²a
²a
²a
²a
²a
²a
²a
²a
²a
²a
²a
²a
²a
²a
²a
²a
²a
²a
²a
²a
²a
²a
²a
²a
²a
²a
²a
²a
²a
²a
²a
²a
²a
²a
²a
²a
²a
²a
²a
²a
²a
²a
²a
²a
²a
²a
²a
²a
²a
²a
²a
²a
²a
²a
²a
²a
²a
²a
²a
²a
²a
²a
²a
²a
²a
²a
²a
²a
²a
²a
²a
²a
²a
²a
²a
²a
²a
²a
²a
²a
²a
²a
²a
²a
²a
²a
²a
²a
²a
²a
²a
²a
²a
²a
²a
²a
²a
²a
²a
²a
²a
²a
²a
²a
²a
²a
²a
²a
²a
²a
²a
²a
²a
²a
²a
²a
²a
²a
²a
²a
²a
²a
²a
²a
²a
²a
²a
²a
²a
²a
²a
²a
²a
²a
²a
²a
²a
²a
²a
²a
²a
²a
²a
²a
²a
²a
²a
²a
²a
²a
²a
²a
²a
²a
²a
²a
²a
²a
²a
²a
²a
²a
²a
²a
²a
²a
²a
²a
²a
²a
²a
²a
²a
²a
²a
²a
²a
²a
²a
²a
²a
²a
²a
²a
²a
²a
²a
²a
²a
²a
²a
²a
²a
²a
²a
²a
²a
²a
²a
²a
²a
²a
²a
²a
²a
²a
²a
²a
²a
²a
²a
²a
²a
²a
²a
²a
²a
²a
²a
²a
²a
²a
²a
²a
²a
²a
²a
²a
²a
²a
²a
²a
²a
²a
²a
²a
²a
²a
²a
²a
²a
²a
²a
²a
²a
²a
²a
²a
²a
²a
²a
²a
²a
²a
²a
²a
²a
²a
²a
²a
²a
²a
²a
²a
²a
²a
²a
²a
²a
²a
²a
²a
²a
²a
²a
²a
²a
²a
²a
²a
²a
²a
²a
²a
²a
²a
²a
²a
²a
²a
²a
²a
²a
²a
²a
²a
²a
²a
²a
²a
²a
²a
²a
²a
²a
²a
²a
²a
²a
²a
²a
²a
²a
²a
²a
²a
²a
²a
²a
²a
²a
²a
²a
²a
²a
²a
²a
²a
²a
²a
²a
²a
²a
²a
²a
²a
²a
²a
²a
²a
²a
²a
²a
²a
²a
²a
²a
²a
²a
²a
²a
²a
²a
²a
²a
²a
²a
²a
²a
²a
²a
²a
²a
²a
²a
²a
²a
²a
²a
²a
²a
²a
²a
²a
²a
²a
²a
²a
²a
²a
²a
²a
²a
²a
²a
²a
²a
²a
²a
²a
²a
²a
²a
²a
²a
²a
²a
²a
²a
²a
²a
²a
²a
²a
²a
²a
²a
²a
²a
²a
²a
²a
²a
²a
²a
²a
²a
²a
²a
²a
²a
²a
²a
²a
²a
²a
²a
²a
²a
²a
²a
²a
²a
²a
²a
²a
²a
²a
²a
²a
²a
²a
²a
²a
²a
²a
²a
²a
²a
²a
²a
²a
²a
²a
²a
²a
²a
²a
²a
²a
²a
²a
²a
²a
²a
²a
²a
²a
²a
²a
²a
²a
²a
²a
²a
²a
²a
²a
²a
²a
²a
²a
²a
²a
²a
²a
²a
²a
²a
²a
²a
²a
²a
²a
²a
²a
²a
²a
²a
²a
²a
²a
²a
²a
²a
²a
²a
²a
²a
²a
²a
²a
²a
²a
²a
²a
²a
²a
²a
²a
²a
²a
²a
²a
²a
²a
²a
²a
²a
²a
²a
²a
²a
²a
²a
²a
²a
²a
²a
²a
²a
²a
²a
²a
²a
²a
²a
²a
²a
²a
²a
²a
²a
²a
²a
²a
²a
²a
²a
²a
²a
²a
²a
²a
²a
²a
²a
²a
²a
²a
²a
²a
²a
²a
²a
²a
²a
²a
²a
²a
²a
²a
²a
²a
²a
²a
²a
²a
²a
²a
²a
²a
²a
²a
²a
²a
²a
²a
²a
²a
²a
²a
²a
²a
²a
²a
²a
²a
²a
²a
²a
²a
²a
²a
²a
²a
²a
²a
²a
²a
²a
²a
²a
²a
²a
²a
²a
²a
²a
²a
²a
²a
²a
²a
²a
²a
²a
²a
²a
²a
²a
²a
²a
²a
²a
²a
²a
²a
²a
²a
²a
²a
²a
²a
²a
²a
²a
²a
²a
²a
²a
²a
²a
²a
²a
²a
²a
²a
²a
²a
²a
²a
²a
²a
²a
²a
²a
²a
²a
²a
²a
²a
²a
²a
²a
²a
²a
²a
²a
²a
²a
²a
²a
²a
²a
²a
²a
²a
²a
²a
²a
²a
²a
²a
²a
²a
²a
²a
²a
²a
²a
²a
²a
²a
²a
²a
²a
²a
²a
²a
²a
²a
²a
²a
²a
²a
²a
²a
²a
²a
²a
²a
²a
²a
²a
²a
²a
²a
²a
²a
²a
²a
²a
²a
²a
²a
²a
²a
²a
²a
²a
²a
²a
²a
²a
²a
²a
²a
²a
²a
²a
²a
²a
²a
²a
²a
²a
²a
²a
²a
²a
²a
²a
²a
²a
²a
²a
²a
²a
²a
²a
²a
²a
²a
²a
²a
²a
²a
²a
²a
²a
²a
²a
²a
²a
²a
²a
²a
²a
²a
²a
²a
²a
²a
²a
²a
²a
²a
²a
²a
²a
²a
²a
²a
²a
²a
²a
²a
²a
²a
²a
²a
²a
²a
²a
²a
²a
²a
²a
²a
²a
²a
²a
²a
²a
²a
²a
²a
²a
²a
²a
²a
²a
²a
²a
²a
²a
²a
²a
²a
²a
²a
²a
²a
²a
²a
²a
²a
²a
²a
²a
²a
²a
²a
²a
²a
²a
²a
²a
²a
²a
²a
²a
²a
²a
²a
²a
²a
²a
²a
²a
²a
²a
²a
²a
²a
²a
²a
²a
²a
²a
²a
²a
²a
²a
²a
²a
²a
²a
²a
²a
²a
²a
²a
²a
²a
²a
²a
²a
²a
²a
²a
²a
²a
²a
²a
²a
²a
²a
²a
²a
²a
²a
²a
²a
²a
²a
²a
²a
²a
²a
²a
²a
²a
²a
²a
²a
²a
²a
²a
²a
²a
²a
²a
²a
²a
²a
²a
²a
²a
²a
²a
²a
²a
²a
²a
²a
²a
²a
²a
²a
²a
²a
²a
²a
²a
²a
²a
²a
²a
²a
²a
²a
²a
²a
²a
²a
²a
²a
²a
²a
²a
²a
²a
²a
²a
²a
²a
²a
²a
²a
²a
²a
²a
²a
²a
²a
²a
²a
²a
²a
²a
²a
²a
²a
²a
²a
²a
²a
²a
²a
²a
²a
²a
²a
²a
²a
²a
²a
²a
²a
²a
²a
²a
²a
²a
²a
²a
²a
²a
²a
²a
²a
²a
²a
²a
²a
²a
²a
²a
²a
²a
²a
²a
²a
²a
²a
²a
²a
²a
²a
²a
²a
²a
²a
²a
²a
²a
²a
²a
²a
²a
²a
²a
²a
²a
²a
²a
²a
²a
²a
²a
²a
²a
²a
²a
²a
²a
²a
²a
²a
²a
²a
²a
²a
²a
²a
²a
²a
²a
²a
²a
²a
²a
²a
²a
²a
²a
²a
²a
²a
²a
²a
²a
²a
²a
²a
²a
²a
²a
²a
²a
²a
²a
²a
²a
²a
²a
²a
²a
²a
²a
²a
²a
²a
²a
²a
²a
²a
²a
²a
²a
²a
²a
²a
²a
²a
²a
²a
²a
²a
²a
²a
²a9²a9²a9²a9²a9²a9²a9²a9²a9²a9²a9²a9²a9²a9²a9²a9²a9²a9²a9²a9²a9²a9²a9²a9²a9²a9²a9²a9²a9²a9²a9²a9²a9²a9²a9²a9²a9²a9²a9²a9²a9²a9²a9²a9²a9²a9²a9²a9²a9²a9²a9²a9²a9²a9²a9²a9²a9²a9²a9²a9²a9²a9²a9²a9²a9²a9²a9²a9²a9²a9²a9²a9²a9²a9²a9²a9²a9²a9²a9²a9²a9²a9²a9²a9²a9²a9²a9²a9²a9²a9²a9²a9²a9²a9²a9²a9²a9²a9²a9²a9²a9²a9²a9²a9²a9²a9²a9²a9²a9²a9²a9²a9²a9²a9²a9²a9²a9²a9²a9²a9²a9²a9²a9²a9²a9²a9²a9²a9²a9²a9²a9²a9²a9²a9²a9²a9²a9²a9²a9²a9²a9²a9²a9²a9²a9²a9²a9²a9²a9²a9²a9²a9²a9²a9²a9²a9²a9²a9²a9²a9²a9²a9²a9²a9²a9²a9²a9²a9²a9²a9²a9²a9²a9²a9²a9²a9²a9²a9²a9²a9²a9²a9²a9²a9²a9²a9²a9²a9²a9²a9²a9²a9²a9²a9²a9²a9²a9²a9²a9²a9²a9²a9²a9²a9²a9²a9²a9²a9²a9²a9²a9²a9²a9²a9²a9²a9²a9²a9²a9²a9²a9²a9²a9²a9²a9²a9²a9²a9²a9²a9²a9²a9²a9²a9²a9²a9²a9²a9²a9²a9²a9²a9²a9²a9²a9²a9²a9²a9²a9²a9²a9²a9²a9²a9²a9²a9²a9²a9²a9²a9²a9²a9²a9²a9²a9²a9²a9²a9²a9²a9²a9²a9²a9²a9²a9²a9²a9²a9²a9²a9²a9²a9²a9²a9²a9²a9²a9²a9²a9²a9²a9²a9²a9²a9²a9²a9²a9²a9²a9²a9²a9²a9²a9²a9²a9²a9²a9²a9²a9²a9²a9²a9²a9²a9²a9²a9²a9²a9²a9²a9²a9²a9²a9²a9²a9²a9²a9²a9²a9²a9²a9²a9²a9²a9²a9²a9²a9²a9²a9²a9²a9²a9²a9²a9²a9²a9²a9²a9²a9²a9²a9²a9²a9²a9²a9²a9²a9²a9²a9²a9²a9²a9²a9²a9²a9²a9²a9²a9²a9²a9²a9²a9²a9²a9²a9²a9²a9²a9²a9²a9²a9²a9²a9²a9²a9²a9²a9²a9²a9²a9²a9²a9²a9²a9²a9²a9²a9²a9²a9²a9²a9²a9²a9²a9²a9²a9²a9²a9²a9²a9²a9²a9²a9²a9²a9²a9²a9²a9²a9²a9²a9²a9²a9²a9²a9²a9²a9²a9²a9²a9²a9²a9²a9²a9²a9²a9²a9²a9²a9²a9²a9²a9²a9²a9²a9²a9²a9²a9²a9²a9²a9²a9²a9²a9²a9²a9²a9²a9²a9²a9²a9²a9²a9²a9²a9²a9²a9²a9²a9²a9²a9²a9²a9²a9²a9²a9²a9²a9²a9²a9²a9²a9²a9²a9²a9²a9²a9²a9²a9²a9²a9²a9²a9²a9²a9²a9²a9²a9²a9²a9²a9²a9²a9²a9²a9²a9²a9²a9²a9²a9²a9²a9²a9²a9²a9²a9²a9²a9²a9²a9²a9²a9²a9²a9²a9²a9²a9²a9²a9²a9²a9²a9²a9²a9²a9²a9²a9²a9²a9²a9²a9²a9²a9²a9²a9²a9²a9²a9²a9²a9²a9²a9²a9²a9²a9²a9²a9²a9²a9²a9²a9²a9²a9²a9²a9²a9²a9²a9²a9²a9²a9²a9²a9²a9²a9²a9²a9²a9²a9²a9²a9²a9²a9²a9²a9²a9²a9²a9²a9²a9²a9²a9²a9²a9²a9²a9²a9²a9²a9²a9²a9²a9²a9²a9²a9²a9²a9²a9²a9²a9²a9²a9²aPA²ae²ae²ae²ae²ae²ae²ae²ae²ae²ae²ae²ae²ae²ae²ae²ae²ae²ae²ae²ae²ae²ae²ae²ae²ae²ae²ae²ae²ae²ae²ae²ae²ae²ae²ae²ae²ae²ae²ae²ae²ae²ae²ae²ae²ae²ae²ae²ae²ae²ae²ae²ae²ae²ae²ae²ae²ae²ae²ae²ae²ae²ae²ae²ae²ae²ae²ae²ae²ae²ae²ae²ae²ae²ae²ae²ae²ae²ae²ae²ae²ae²ae²ae²ae²ae²ae²ae²ae²ae²ae²ae²ae²ae²ae²ae²ae²ae²ae²ae²ae²ae²ae²ae²ae²ae²ae²ae²ae²ae²ae²ae²ae²ae²ae²ae²ae²ae²ae²ae²ae²ae²ae²ae²ae²ae²ae²ae²ae²ae²ae²ae²ae²ae²ae²ae²ae²ae²ae²ae²ae²ae²ae²ae²ae²ae²ae²ae²ae²ae²ae²ae²ae²ae²ae²ae²ae²ae²ae²ae²ae²ae²ae²ae²ae²ae²ae²ae²ae²ae²ae²ae²ae²ae²ae²ae²ae²ae²ae²ae²ae²ae²ae²ae²ae²ae²ae²ae²ae²ae²ae²ae²ae²ae²ae²ae²ae²ae²ae²ae²ae²ae²ae²ae²ae²ae²ae²ae²ae²ae²ae²ae²ae²ae²ae²ae²ae²ae²ae²ae²ae²ae²ae²ae²ae²ae²ae²ae²ae²ae²ae²ae²ae²ae²ae²ae²ae²ae²ae²ae²ae²ae²ae²ae²ae²ae²ae²ae²ae²ae²ae²ae²ae²ae²ae²ae²ae²ae²ae²ae²ae²ae²ae²ae²ae²ae²ae²ae²ae²ae²ae²ae²ae²ae²ae²ae²ae²ae²ae²ae²ae²ae²ae²ae²ae²ae²ae²ae²ae²ae²ae²ae²ae²ae²ae²ae²ae²ae²ae²ae²ae²ae²ae²ae²ae²ae²ae²ae²ae²ae²ae²ae²ae²ae²ae²ae²ae²ae²ae²ae²ae²ae²ae²ae²ae²ae²ae²ae²ae²ae²ae²ae²ae²ae²ae²ae²ae²ae²ae²ae²ae²ae²ae²ae²ae²ae²ae²ae²ae²ae²ae²ae²ae²ae²ae²ae²ae²ae²ae²ae²ae²ae²ae²ae²ae²ae²ae²ae²ae²ae²ae²ae²ae²ae²ae²ae²ae²ae²ae²ae²ae²ae²ae²ae²ae²ae²ae²ae²ae²ae²ae²ae²ae²ae²ae²ae²ae²ae²ae²ae²ae²ae²ae²ae²ae²ae²ae²ae²ae²ae²ae²ae²ae²ae²ae²ae²ae²ae²ae²ae²ae²ae²ae²ae²ae²ae²ae²ae²ae²ae²ae²ae²ae²ae²ae²ae²ae²ae²ae²ae²ae²ae²ae²ae²ae²ae²ae²ae²ae²ae²ae²ae²ae²ae²ae²ae²ae²ae²ae²ae²ae²ae²ae²ae²ae²ae²ae²ae²ae²ae²ae²ae²ae²ae²ae²ae²ae²ae²ae²ae²ae²ae²ae²ae²ae²ae²ae²ae²ae²ae²ae²ae²ae²ae²ae²ae²ae²ae²ae²ae²ae²ae²ae²ae²ae²ae²ae²ae²ae²ae²ae²ae²ae²ae²ae²ae²ae²ae²ae²ae²ae²ae²ae²ae²ae²ae²ae²ae²ae²ae²ae²ae²ae²ae²ae²ae²ae²ae²ae²ae²ae²ae²ae²ae²ae²ae²ae²ae²ae²ae²ae²ae²ae²ae²ae²ae²ae²ae²ae²ae²ae²ae²ae²ae²ae²ae²ae²ae²ae²ae²ae²ae²ae²ae²ae²ae²ae²ae²ae²ae²ae²ae²ae²ae²ae²ae²ae²ae²ae²ae²ae²ae²ae²ae²ae²ae²ae²ae²ae²ae²ae²ae²ae²ae²ae²ae²ae²ae²ae²ae²ae²ae²ae²ae²ae²ae²ae²ae²ae²ae²ae²ae²ae²ae²ae²ae²ae²ae²ae²ae²ae²ae²ae²ae²ae²ae²ae²ae²ae²ae²ae²ae²ae²ae²ae²ae²ae²ae²ae²ae²ae²ae²ae²ae²ae²ae²ae²ae²ae²ae²ae²ae²ae²ae²ae²ae²ae²ae²ae²ae²ae²ae²ae²ae²ae²ae²ae²ae²ae²ae²ae²ae²ae²ae²ae²ae²ae²ae²ae²ae²ae²ae²ae²ae²ae²ae²ae²ae²ae²ae²ae²ae²ae²ae²ae²ae²ae²ae²ae²ae²ae²ae²ae²ae²ae²ae²ae²ae²ae²ae²ae²ae²ae²ae²ae²ae²ae²ae²ae²ae²ae²ae²ae²ae²ae²ae²ae²ae²ae²ae²ae²ae²ae²ae²ae²ae²ae²ae²ae²ae²ae²ae²ae²ae²ae²ae²ae²ae²ae²ae²ae²ae²ae²ae²ae²ae²ae²ae²ae²ae²ae²ae²ae²ae²ae²ae²ae²ae²ae²ae²ae²ae²ae²ae²ae²ae²ae²ae²ae²ae²ae²ae²ae²ae²ae²ae²ae²ae²ae²ae²ae²ae²ae²ae²ae²ae²ae²ae²ae²ae²ae²ae²ae²ae²ae²ae²ae²ae²ae²ae²ae²ae²ae²ae²ae²ae²ae²ae²ae²ae²ae²ae²ae²ae²ae²ae²ae²ae²ae²ae²ae²ae²ae²ae²ae²ae²ae²ae²ae²ae²ae²ae²ae²ae²ae²ae²ae²ae²ae²ae²ae²ae²ae²ae²ae²ae²ae²ae²ae²ae²ae²ae²ae²ae²ae²ae²ae²ae²ae²ae²ae²ae²ae²ae²ae²ae²ae²ae²ae²ae²ae²ae²ae²ae²ae²ae²ae²ae²ae²ae²ae²ae²ae²ae²ae²ae²ae²ae²ae²ae²ae²ae²ae²ae²ae²ae²ae²ae²ae²ae²ae²ae²ae²ae²ae²ae²ae²ae²ae²ae²ae²ae²ae²ae²ae²ae²ae²ae²ae²ae²ae²ae²ae²ae²ae²ae²ae²ae²ae²ae²ae²ae²ae²ae²ae²ae²ae²ae²ae²ae²ae²ae²ae²ae²ae²ae²ae²ae²ae²ae²ae²ae²ae²ae²ae²ae²ae²ae²ae²ae²ae²ae²ae²ae²ae²ae²ae²ae²ae²ae²ae²ae²ae²ae²ae²ae²ae²ae²ae²ae²ae²ae²ae²ae²ae²ae²ae²ae²ae²ae²ae²ae²ae²ae²ae²ae²ae²ae²ae²ae²ae²ae²ae²ae²ae²ae²ae²ae²ae²ae²ae²ae²ae²ae²ae²ae²ae²ae²ae²ae²ae²ae²ae²ae²ae²ae²ae²ae²ae²ae²ae²ae²ae²ae²ae²ae²ae²ae²ae²ae²ae²ae²ae²ae²ae²ae²ae²ae²ae²ae²ae²ae²ae²ae²ae²ae²ae²ae²ae²ae²ae²ae²ae²ae²ae²ae²ae²ae²ae²ae²ae²ae²ae²ae²ae²ae²ae²ae²ae²ae²ae²ae²ae²ae²ae²ae²ae²ae²ae²ae²ae²ae²ae²ae²ae²ae²ae²ae²ae²ae²ae²ae²ae²ae²ae²ae²ae²ae²ae²ae²ae²ae²ae²ae²ae²ae²ae²ae²ae²ae²ae²ae²ae²ae²ae²ae²ae²ae²ae²ae²ae²ae²ae²ae²ae²ae²ae²ae²ae²ae²ae²ae²ae²ae²ae²ae²ae²ae²ae²ae²ae²ae²ae²ae²ae²ae²ae²ae²ae²ae²ae²ae²ae²ae²ae²ae²ae²ae²ae²ae²ae²ae²ae²ae²ae²ae²ae²ae²ae²ae²ae²ae²ae²ae²ae²ae²ae²ae²ae²ae²ae²ae²ae²ae²ae²ae²ae²ae²ae²ae²ae²ae²ae²ae²ae²ae²ae²ae²ae²ae²ae²ae²ae²ae²ae²ae²ae²ae²ae²ae²ae²ae²ae²ae²ae²ae²ae²ae²ae²ae²ae²ae²ae²ae²ae²ae²ae²ae²ae²ae²ae²ae²ae²ae²ae²ae²ae²ae²ae²ae²ae²ae²ae²ae²ae²ae²ae²ae²ae²ae²ae²ae²ae²ae²ae²ae²ae²ae²ae²ae²ae²ae²ae²ae²ae²ae²ae²ae²ae²ae²ae²ae²ae²ae²ae²ae²ae²ae²ae²ae²ae²ae²ae²ae²ae²ae²ae²ae²ae²ae²ae²ae²ae²ae²ae²ae²ae²ae²ae²ae²ae²ae²ae²ae²ae²ae²ae²ae²ae²ae²ae²ae²ae²ae²ae²ae²ae²ae²ae²ae²ae²ae²ae²ae²ae²ae²ae²ae²ae²ae²ae²ae²ae²ae²ae²ae²ae²ae²ae²ae²ae²ae²ae²ae²ae²ae²ae²ae²ae²ae²ae²ae²ae²ae²ae²ae²ae²ae²ae²ae²ae²ae²ae²ae²ae²ae²ae²ae²ae²ae²ae²ae²ae²ae²ae²ae²ae²ae²ae²ae²ae²ae²ae²ae²ae²ae²ae²ae²ae²ae²ae²ae²ae²ae²ae²ae²ae²ae²ae²ae²ae²ae²ae²ae²ae²ae²ae²ae²ae²ae²ae²ae²ae²ae²ae²ae²ae²ae²ae²ae²ae²ae²ae²ae²ae²ae²ae²ae²ae²ae²ae²ae²ae²ae²ae²ae²ae²ae²ae²ae²ae²ae²ae²ae²ae²ae²ae²ae²ae²ae²ae²ae²ae²ae²ae²ae²ae²ae²ae²ae²ae²ae²ae²ae²ae²ae²ae²ae²ae²ae²ae²ae²ae²ae²ae²ae²ae²ae²ae²ae²ae²ae²ae²ae²ae²ae²ae²ae²ae²ae²ae²ae²ae²ae²ae²ae²ae²ae²ae²ae²ae²ae²ae²ae²ae²ae²ae²ae²ae²ae²ae²ae²ae²ae²ae²ae²ae²ae²ae²ae²ae²ae²ae²ae²ae²ae²ae²ae²ae²ae²ae²ae²ae²ae²ae²ae²ae²ae²ae²ae²ae²ae²ae²ae²ae²ae²ae²ae²ae²ae²ae²ae²ae²ae²ae²ae²ae²ae²ae²ae²ae²ae²ae²ae²ae²ae²ae²ae²ae²ae²ae²ae²ae²ae²ae²ae²ae²ae²ae²ae²ae²ae²ae²ae²ae²ae²ae²ae²ae²ae²ae²ae²ae²ae²ae²ae²ae²ae²ae²ae²ae²ae²ae²ae²ae²ae²ae²ae²ae²ae²ae²ae²ae²ae²ae²ae²ae²ae²ae²ae²ae²ae²ae²ae²ae²ae²ae²ae²ae²ae²ae²ae²ae²ae²ae²ae²ae²ae²ae²ae²ae²ae²ae²ae²ae²ae²ae²ae²ae²ae²ae²ae²ae²ae²ae²ae²ae²ae²ae²ae²ae²ae²ae²ae²ae²ae²ae²ae²ae²ae²ae²ae²ae²ae²ae²ae²ae²ae²ae²ae²ae²ae²ae²ae²ae²ae²ae²ae²ae²ae²ae²ae²ae²ae²ae²ae²ae²ae²ae²ae²ae²ae²ae²ae²ae²ae²ae²ae²ae²ae²ae²ae²ae²ae²ae²ae²ae²ae²ae²ae²ae²ae²ae²ae²ae²ae²ae²ae²ae²ae²ae²ae²ae²ae²ae²ae²ae²ae²ae²ae²ae²ae²ae²ae²ae²ae²ae²ae²ae²ae²ae²ae²ae²ae²ae²ae²ae²ae²ae²ae²ae²ae²ae²ae²ae²ae²ae²ae²ae²ae²ae²ae²ae²ae²ae²ae²ae²ae²ae²ae²ae²ae²ae²ae²ae²ae²ae²ae²ae²ae²ae²ae²ae²ae²ae²ae²ae²ae²ae²ae²ae²ae²ae²ae²ae²ae²ae²ae²ae²ae²ae²ae²ae²ae²ae²ae²ae²ae²ae²ae²ae²ae²ae²ae²ae²ae²ae²ae²ae²ae²ae²ae²ae²ae²ae²ae²ae²ae²ae²ae²ae²ae²ae²ae²ae²ae²ae²ae²ae²ae²ae²ae²ae²ae²ae²ae²ae²ae²ae²ae²ae²ae²ae²ae²ae²ae²ae²ae²ae²ae²ae²ae²ae²ae²ae²ae²ae²ae²ae²ae²ae²ae²ae²ae²ae²ae²ae²ae²ae²ae²ae²ae²ae²ae²ae²ae²ae²ae²ae²ae²ae²ae²ae²ae²ae²ae²ae²ae²ae²ae²ae²ae²ae²ae²ae²ae²ae²ae²ae²ae²ae²ae²ae²ae²ae²ae²ae²ae²ae²ae²ae²ae²ae²ae²ae²ae²ae²ae²ae²ae²ae²ae²ae²ae²ae²ae²ae²ae²ae²ae²ae²ae²ae²ae²ae²ae²ae²ae²ae²ae²ae²ae²ae²ae²ae²ae²ae²ae²ae²ae²ae²ae²ae²ae²ae²ae²ae²ae²ae²ae²ae²ae²ae²ae²ae²ae²ae²ae²ae²ae²ae²ae²ae²ae²ae²ae²ae²ae²ae²ae²ae²ae²ae²ae²ae²ae²ae²ae²ae²ae²ae²ae²ae²ae²ae²ae²ae²ae²ae²ae²ae²ae²ae²ae²ae²ae²ae²ae²ae²ae²ae²ae²ae²ae²ae²ae²ae²ae²ae²ae²ae²ae²ae²ae²ae²ae²ae²ae²ae²ae²ae²ae²ae²ae²ae²ae²ae²ae²ae²ae²ae²ae²ae²ae²ae²ae²ae²ae²ae²ae²ae²ae²ae²ae²ae²ae²ae²ae²ae²ae²ae²ae²ae²ae²ae²ae²ae²ae²ae²ae²ae²ae²ae²ae²ae²ae²ae²ae²ae²ae²ae²ae²ae²ae²ae²ae²ae²ae²ae²ae²ae²ae²ae²ae²ae²ae²ae²ae²ae²ae²ae²ae²ae²ae²ae²ae²ae²ae²ae²ae²ae²ae²ae²ae²ae²ae²ae²ae²ae²ae²ae²ae²ae²ae²ae²ae²ae²ae²ae²ae²ae²ae²ae²ae²ae²ae²ae²ae²ae²ae²ae²ae²ae²ae²ae²ae²ae²ae²ae²ae²ae²ae²ae²ae²ae²ae²ae²ae²ae²ae²ae²ae²ae²ae²ae²ae²ae²ae²ae²ae²ae²ae²ae²ae²ae²ae²ae²ae²ae²ae²ae²ae²ae²ae²ae²ae²ae²ae²ae²ae²ae²ae²ae²ae²ae²ae²ae²ae²ae²ae²ae²ae²ae²ae²ae²ae²ae²ae²ae²ae²ae²ae²ae²ae²ae²ae²ae²ae²ae²ae²ae²ae²ae²ae²ae²ae²ae²ae²ae²ae²ae²ae²ae²ae²ae²ae²ae²ae²ae²ae²ae²ae²ae²ae²ae²ae²ae²ae²ae²ae²ae²ae²ae²ae²ae²ae²ae²ae²ae²ae²ae²ae²ae²ae²ae²ae²ae²ae²ae²ae²ae²ae²ae²ae²ae²ae²ae²ae²ae²ae²ae²ae²ae²ae²ae²ae²ae²ae²ae²ae²ae²ae²ae²ae²ae²ae²ae²ae²ae²ae²ae²ae²ae²ae²ae²ae²ae²ae²ae²ae²ae²ae²ae²ae²ae²ae²ae²ae²ae²ae²ae²ae²ae²ae²ae²ae²ae²ae²ae²ae²ae²ae²ae²ae²ae²ae²ae²ae²ae²ae²ae²ae²ae²ae²ae²ae²ae²ae²ae²ae²ae²ae²ae²ae²ae²ae²ae²ae²ae²ae²ae²ae²ae²ae²ae²ae²ae²ae²ae²ae²ae²ae²ae²ae²ae²ae²ae²ae²ae²ae²ae²ae²ae²ae²ae²ae²ae²ae²ae²ae²ae²ae²ae²ae²ae²ae²ae²ae²ae²ae²ae²ae²ae²ae²ae²ae²anè²a²a²a²a²a²a²a²a²a²a²a²a²a²a²a²a²a²a²a²a²a²a²a²a²a²a²a²a²a²a²a²a²a²a²a²a²a²a²a²a²a²a²a²a²a²a²a²a²a²a²a²a²a²a²a²a²a²a²a²a²a²a²a²a²a²a²a²a²a²a²a²a²a²a²a²a²a²a²a²a²a²a²a²a²a²a²a²a²a²a²a²a²a²a²a²a²a²a²a²a²a²a²a²a²a²a²a²a²a²a²a²a²a²a²a²a²a²a²a²a²a²a²a²a²a²a²a²a²a²a²a²a²a²a²a²a²a²a²a²a²a²a²a²a²a²a²a²a²a²a²a²a²a²a²a²a²a²a²a²a²a²a²a²a²a²a²a²a²a²a²a²a²a²a²a²a²a²a²a²a²a²a²a²a²a²a²a²a²a²a²a²a²a²a²a²a²a²a²a²a²a²a²a²a²a²a²a²a²a²a²a²a²a²a²a²a²a²a²a²a²a²a²a²a²a²a²a²a²a²a²a²a²a²a²a²a²a²a²a²a²a²a²a²a²a²a²a²a²a²a²a²a²a²a²a²a²a²a²a²a²a²a²a²a²a²a²a²a²a²a²a²a²a²a²a²a²a²a²a²a²a²a²a²a²a²a²a²a²a²a²a²a²a²a²a²a²a²a²a²a²a²a²a²a²a²a²a²a²a²a²a²a²a²a²a²a²a²a²a²a²a²a²a²a²a²a²a²a²a²a²a²a²a²a²a²a²a²a²a²a²a²a²a²a²a²a²a²a²a²a²a²a²a²a²a²a²a²a²a²a²a²a²a²a²a²a²a²a²a²a²a²a²a²a²a²a²a²a²a²a²a²a²a²a²a²a²a²a²a²a²a²a²a²a²a²a²a²a²a²a²a²a²a²a²a²a²a²a²a²a²a²a²a²a²a²a²a²a²a²a²a²a²a²a²a²a²a²a²a²a²a²a²a²a²a²a²a²a²a²a²a²a²a²a²a²a²a²a²a²a²a²a²a²a²a²a²a²a²a²a²a²a²a²a²a²a²a²a²a²a²a²a²a²a²a²a²a²a²a²a²a²a²a²a²a²a²a²a²a²a²a²a²a²a²a²a²a²a²a²a²a²a²a²a²a²a²a²a²a²a²a²a²a²a²a²a²a²a²a²a²a²a²a²a²a²a²a²a²a²a²a²a²a²a²a²a²a²a²a²a²a²a²a²a²a²a²a²a²a²a²a²a²a²a²a²a²a²a²a²a²a²a²a²a²a²a²a²a²a²a²a²a²a²a²a²a²a²a²a²a²a²a²a²a²a²a²a²a²a²a²a²a²a²a²a²a²a²a²a²a²a²a²a²a²a²a²a²a²a²a²a²a²a²a²a²a²a²a²a²a²a²a²a²a²a²a²a²a²a²a²a²a²a²a²a²a²a²a²a²a²a²a²a²a²a²a²a²a²a²a²a²a²a²a²a²a²a²a²a²a²a²a²a²a²a²a²a²a²a²a²a²a²a²a²a²a²a²a²a²a²a²a²a²a²a²a²a²a²a²a²a²a²a²a²a²a²a²a²a²a²a²a²a²a²a²a²a²a²a²a²a²a²a²a²a²a²a²a²a²a²a²a²a²a²a²a²a²a²a²a²a²a²a²a²a²a²a²a²a²a²a²a²a²a²a²a²a²a²a²a²a²a²a²a²a²a²a²a²a²a²a²a²a²a²a²a²a²a²a²a²a²a²a²a²a²a²a²a²a²a²a²a²a²a²a²a²a²a²a²a²a²a²a²a²a²a²a²a²a²a²a²a²a²a²a²a²a²a²a²a²a²a²a²a²a²a²a²a²a²a²a²a²a²a²a²a²a²a²a²a²a²a²a²a²a²a²a²a²a²a²a²a²a²a²a²a²a²a²a²a²a²a²a²a²a²a²a²a²a²a²a²a²a²a²a²a²a²a²a²a²a²a²a²a²a²a²a²a²a²a²a²a²a²a²a²a²a²a²a²a²a²a²a²a²a²a²a²a²a²a²a²a²a²a²a²a²a²a²a²a²a²a²a²a²a²a²a²a²a²a²a²a²a²a²a²a²a²a²a²a²a²a²a²a²a²a²a²a²a²a²a²a²a²a²a²a²a²a²a²a²a²a²a²a²a²a²a²a²a²a²a²a²a²a²a²a²a²a²a²a²a²a²a²a²a²a²a²a²a²a²a²a²a²a²a²a²a²a²a²a²a²a²a²a²a²a²a²a²a²a²a²a²a²a²a²a²a²a²a²a²a²a²a²a²a²a²a²a²a²a²a²a²a²a²a²a²a²a²a²a²a²a²a²a²a²a²a²a²a²a²a²a²a²a²a²a²a²a²a²a²a²a²a²a²a²a²a²a²a²a²a²a²a²a²a²a²a²a²a²a²a²a²a²a²a²a²a²a²a²a²a²a²a²a²a²a²a²a²a²a²a²a²a²a²a²a²a²a²a²a²a²a²a²a²a²a²a²a²a²a²a²a²a²a²a²a²a²a²a²a²a²a²a²a²a²a²a²a²a²a²a²a²a²a²a²a²a²a²a²a²a²a²a²a²a²a²a²a²a²a²a²a²a²a²a²a²a²a²a²a²a²a²a²a²a²a²a²a²a²a²a²a²a²a²a²a²a²a²a²a²a²a²a²a²a²a²a²a²a²a²a²a²a²a²a²a²a²a²a²a²a²a²a²a²a²a²a²a²a²a²a²a²a²a²a²a²a²a²a²a²a²a²a²a²a²a²a²a²a²a²a²a²a²a²a²a²a²a²a²a²a²a²a²a²a²a²a²a²a²a²a²a²a²a²a²a²a²a²a²a²a²a²a²a²a²a²a²a²a²a²a²a²a²a²a²a²a²a²a²a²a²a²a²a²a²a²a²a²a²a²a²a²a²a²a²a²a²a²a²a²a²a²a²a²a²a²a²a²a²a²a²a²a²a²a²a²a²a²a²a²a²a²a²a²a²a²a²a²a²a²a²a²a²a²a²a²a²a²a²a²a²a²a²a²a²a²a²a²a²a²a²a²a²a²a²a²a²a²a²a²a²a²a²a²a²a²a²a²a²a²a²a²a²a²a²a²a²a²a²a²a²a²a²a²a²a²a²a²a²a²a²a²a²a²a²a²a²a²a²a²a²a²a²a²a²a²a²a²a²a²a²a²a²a²a²a²a²a²a²a²a²a²a²a²a²a²a²a²a²a²a²a²a²a²a²a²a²a²a²a²a²a²a²a²a²a²a²a²a²a²a²a²a²a²a²a²a²a²a²a²a²a²a²a²a²a²a²a²a²a²a²a²a²a²a²a²a²a²a²a²a²a²a²a²a²a²a²a²a²a²a²a²a²a²a²a²a²a²a²a²a²a²a²a²a²a²a²a²a²a²a²a²a²a²a²a²a²a²a²a²a²a²a²a²a²a²a²a²a²a²a²a²a²a²a²a²a²a²a²a²a²a²a²a²a²a²a²a²a²a²a²a²a²a²a²a²a²a²a²a²a²a²a²a²a²a²a²a²a²a²a²a²a²a²a²a²a²a²a²a²a²a²a²a²a²a²a²a²a²a²a²a²a²a²a²a²a²a²a²a²a²a²a²a²a²a²a²a²a²a²a²a²a²a²a²a²a²a²a²a²a²a²a²a²a²a²a²a²a²a²a²a²a²a²a²a²a²a²a²a²a²a²a²a²a²a²a²a²a²a²a²a²a²a²a²a²a²a²a²a²a²a²a²a²a²a²a²a²a²a²a²a²a²a²a²a²a²a²a²a²a²a²a²a²a²a²a²a²a²a²a²a²a²a²a²a²a²a²a²a²a²a²a²a²a²a²a²a²a²a²a²a²a²a²a²a²a²a²a²a²a²a²a²a²a²a²a²a²a²a²a²a²a²a²a²a²a²a²a²a²a²a²a²a²a²a²a²a²a²a²a²a²a²a²a²a²a²a²a²a²a²a²a²a²a²a²a²a²a²a²a²a²a²a²a²a²a²a²a²a²a²a²a²a²a²a²a²a²a²a²a²a²a²a²a²a²a²a²a²a²a²a²a²a²a²a²a²a²a²a²a²a²a²a²a²a²a²a²a²a²a²a²a²a²a²a²a²a²a²a²a²a²a²a²a²a²a²a²a²a²a²a²a²a²a²a²a²a²a²a²a²a²a²a²a²a²a²a²a²a²a²a²a²a²a²a²a²a²a²a²a²a²a²a²a²a²a²a²a²a²a²a²a²aºà²a½²a½²a½²a½²a½²a½²a½²a½²a½²a½²a½²a½²a½²a½²a½²a½²a½²a½²a½²a½²a½²a½²a½²a½²a½²a½²a½²a½²a½²a½²a½²a½²a½²a½²a½²a½²a½²a½²a½²a½²a½²a½²a½²a½²a½²a½²a½²a½²a½²a½²a½²a½²a½²a½²a½²a½²a½²a½²a½²a½²a½²a½²a½²a½²a½²a½²a½²a½²a½²a½²a½²a½²a½²a½²a½²a½²a½²a½²a½²a½²a½²a½²a½²a½²a½²a½²a½²a½²a½²a½²a½²a½²a½²a½²a½²a½²a½²a½²a½²a½²a½²a½²a½²a½²a½²a½²a½²a½²a½²a½²a½²a½²a½²a½²a½²a½²a½²a½²a½²a½²a½²a½²a½²a½²a½²a½²a½²a½²a½²a½²a½²a½²a½²a½²a½²a½²a½²a½²a½²a½²a½²a½²a½²a½²a½²a½²a½²a½²a½²a½²a½²a½²a½²a½²a½²a½²a½²a½²a½²a½²a½²a½²a½²a½²a½²a½²a½²a½²a½²a½²a½²a½²a½²a½²a½²a½²a½²a½²a½²a½²a½²a½²a½²a½²a½²a½²a½²a½²a½²a½²a½²a½²a½²a½²a½²a½²a½²a½²a½²a½²a½²a½²a½²a½²a½²a½²a½²a½²a½²a½²a½²a½²a½²a½²a½²a½²a½²a½²a½²a½²a½²a½²a½²a½²a½²a½²a½²a½²a½²a½²a½²a½²a½²a½²a½²a½²a½²a½²a½²a½²a½²a½²a½²a½²a½²a½²a½²a½²a½²a½²a½²a½²a½²a½²a½²a½²a½²a½²a½²a½²a½²a½²a½²a½²a½²a½²a½²a½²a½²a½²a½²a½²a½²a½²a½²a½²a½²a½²a½²a½²a½²a½²a½²a½²a½²a½²a½²a½²a½²a½²a½²a½²a½²a½²a½²a½²a½²a½²a½²a½²a½²a½²a½²a½²a½²a½²a½²a½²a½²a½²a½²a½²a½²a½²a½²a½²a½²a½²a½²a½²a½²a½²a½²a½²a½²a½²a½²a½²a½²a½²a½²a½²a½²a½²a½²a½²a½²a½²a½²a½²a½²a½²a½²a½²a½²a½²a½²a½²a½²a½²a½²a½²a½²a½²a½²a½²a½²a½²a½²a½²a½²a½²a½²a½²a½²a½²a½²a½²a½²a½²a½²a½²a½²a½²a½²a½²a½²a½²a½²a½²a½²a½²a½²a½²a½²a½²a½²a½²a½²a½²a½²a½²a½²a½²a½²a½²a½²a½²a½²a½²a½²a½²a½²a½²a½²a½²a½²a½²a½²a½²a½²a½²a½²a½²a½²a½²a½²a½²a½²a½²a½²a½²a½²a½²a½²a½²a½²a½²a½²a½²a½²a½²a½²a½²a½²a½²a½²a½²a½²a½²a½²a½²a½²a½²a½²a½²a½²a½²a½²a½²a½²a½²a½²a½²a½²a½²a½²a½²a½²a½²a½²a½²a½²a½²a½²a½²a½²a½²a½²a½²a½²a½²a½²a½²a½²a½²a½²a½²a½²a½²a½²a½²a½²a½²a½²a½²a½²a½²a½²a½²a½²a½²a½²a½²a½²a½²a½²a½²a½²a½²a½²a½²a½²a½²a½²a½²a½²a½²a½²a½²a½²a½²a½²a½²a½²a½²a½²a½²a½²a½²a½²a½²a½²a½²a½²a½²a½²a½²a½²a½²a½²a½²a½²a½²a½²a½²a½²a½²a½²a½²a½²a½²a½²a½²a½²a½²a½²a½²a½²a½²a½²a½²a½²a½²a½²a½²a½²a½²a½²a½²a½²a½²a½²a½²a½²a½²a½²a½²a½²a½²a½²a½²a½²a½²a½²a½²a½²a½²a½²a½²a½²a½²a½²a½²a½²a½²a½²a½²a½²a½²a½²a½²a½²a½²a½²a½²a½²a½²a½²a½²a½²a½²a½²a½²a½²a½²a½²a½²a½²a½²a½²a½²a½²a½²a½²a½²a½²a½²a½²a½²a½²a½²a½²a½²a½²a½²a½²a½²a½²a½²a½²a½²a½²a½²a½²a½²a½²a½²a½²a½²a½²a½²a½²a½²a½²a½²a½²a½²a½²a½²a½²a½²a½²a½²a½²a½²a½²a½²a½²a½²a½²a½²a½²a½²a½²a½²a½²a½²a½²a½²a½²a½²a½²a½²a½²a½²a½²a½²a½²a½²a½²a½²a½²a½²a½²a½²a½²a½²a½²a½²a½²a½²a½²a½²a½²a½²a½²a½²a½²a½²a½²a½²a½²a½²a½²a½²a½²a½²a½²a½²a½²a½²a½²a½²a½²a½²a½²a½²a½²a½²a½²a½²a½²a½²a½²a½²a½²a½²a½²a½²a½²a½²a½²a½²a½²a½²a½²a½²a½²a½²a½²a½²a½²a½²a½²a½²a½²a½²a½²a½²a½²a½²a½²a½²a½²a½²a½²a½²a½²a½²a½²a½²a½²a½²a½²a½²a½²a½²a½²a½²a½²a½²a½²a½²a½²a½²a½²a½²a½²a½²a½²a½²a½²a½²a½²a½²a½²a½²a½²a½²a½²a½²a½²a½²a½²a½²a½²a½²a½²a½²a½²a½²a½²a½²a½²a½²a½²a½²a½²a½²a½²a½²a½²a½²a½²a½²a½²a½²a½²a½²a½²a½²a½²a½²a½²a½²a½²a½²a½²a½²a½²a½²a½²a½²a½²a½²a½²a½²a½²a½²a½²a½²a½²a½²a½²a½²a½²a½²a½²a½²a½²a½²a½²a½²a½²a½²a½²a½²a½²a½²a½²a½²a½²a½²a½²a½²a½²a½²a½²a½²a½²a½²a½²a½²a½²a½²a½²a½²a½²a½²a½²a½²a½²a½²a½²a½²a½²a½²a½²a½²a½²a½²a½²a½²a½²a½²a½²a½²a½²a½²a½²a½²a½²a½²a½²a½²a½²a½²a½²a½²a½²a½²a½²a½²a½²a½²a½²a½²a½²a½²a½²a½²a½²a½²a½²a½²a½²a½²a½²a½²a½²a½²a½²a½²a½²a½²a½²a½²a½²a½²a½²a½²a½²a½²a½²a½²a½²a½²a½²a½²a½²a½²a½²a½²a½²a½²a½²a½²a½²a½²a½²a½²a½²a½²a½²a½²a½²a½²a½²a½²a½²a½²a½²a½²a½²a½²a½²a½²a½²a½²a½²a½²a½²a½²a½²a½²a½²a½²a½²a½²a½²a½²a½²a½²a½²a½²a½²a½²a½²a½²a½²a½²a½²a½²a½²a½²a½²a½²a½²a½²a½²a½²a½²a½²a½²a½²a½²a½²a½²a½²a½²a½²a½²a½²a½²a½²a½²a½²a½²a½²a½²a½²a½²a½²a½²a½²a½²a½²a½²a½²a½²a½²a½²a½²a½²a½²a½²a½²a½²a½²a½²a½²a½²a½²a½²a½²a½²a½²a½²a½²a½²a½²a½²a½²a½²a½²a½²a½²a½²a½²a½²a½²a½²a½²a½²a½²a½²a½²a½²a½²a½²a½²a½²a½²a½²a½²a½²a½²a½²a½²a½²a½²a½²a½²a½²a½²a½²a½²a½²a½²a½²a½²a½²a½²a½²a½²a½²a½²a½²a½²a½²a½²a½²a½²a½²a½²a½²a½²a½²a½²a½²a½²a½²a½²a½²a½²a½²a½²a½²a½²a½²a½²a½²a½²a½²a½²a½²a½²a½²a½²a½²a½²a½²a½²a½²a½²a½²a½²a½²a½²a½²a½²a½²a½²a½²a½²a½²a½²a½²a½²a½²a½²a½²a½²a½²a½²a½²a½²a½²a½²a½²a½²a½²a½²a½²a½²a½²a½²a½²a½²a½²a½²a½²a½²a½²a½²a½²a½²a½²a½²a½²a½²a½²a½²a½²a½²a½²a½²a½²a½²a½²a½²a½²a½²a½²a½²a½²a½²a½²a½²a½²a½²a½²a½²a½²a½²a½²a½²a½²a½²a½²a½²a½²a½²a½²a½²a½²a½²a½²a½²a½²a½²a½²a½²a½²a½²a½²a½²a½²a½²a½²a½²a½²a½²a½²a½²a½²a½²a½²a½²a½²a½²a½²a½²a½²a½²a½²a½²a½²a½²a½²a½²a½²a½²a½²a½²a½²a½²a½²a½²a½²a½²a½²a½²a½²a½²a½²a½²a½²a½²a½²a½²a½²a½²a½²a½²a½²a½²a½²a½²a½²a½²a½²a½²a½²a½²a½²a½²a½²a½²a½²a½²a½²a½²a½²a½²a½²a½²a½²a½²a½²a½²a½²a½²a½²a½²a½²a½²a½²a½²a½²a½²a½²a½²a½²a½²a½²a½²a½²a½²a½²a½²a½²a½²a½²a½²a½²a½²a½²a½²a½²a½²a½²a½²a½²a½²a½²a½²a½²a½²a½²a½²a½²a½²a½²a½²a½²a½²a½²a½²a½²a½²a½²a½²a½²a½²a½²a½²a½²a½²a½²a½²a½²a½²a½²a½²a½²a½²a½²a½²a½²a½²a½²a½²a½²a½²a½²a½²a½²a½²a½²a½²a½²a½²a½²a½²a½²a½²a½²a½²a½²a½²a½²a½²a½²a½²a½²a½²a½²a½²a½²a½²a½²a½²a½²a½²a½²a½²a½²a½²a½²a½²a½²a½²a½²a½²a½²a½²a½²a½²a½²a½²a½²a½²a½²a½²a½²a½²a½²a½²a½²a½²a½²a½²a½²a½²a½²a½²a½²a½²a½²a½²a½²a½²a½²a½²a½²a½²a½²a½²a½²a½²a½²a½²a½²a½²a½²a½²a½²a½²a½²a½²a½²a½²a½²a½²a½²a½²a½²a½²a½²a½²a½²a½²a½²a½²a½²a½²a½²a½²a½²a½²a½²a½²a½²a½²a½²a½²a½²a½²a½²a½²a½²a½²a½²a½²a½²a½²a½²a½²a½²a½²a½²a½²a½²a½²a½²a½²a½²a½²a½²a½²a½²a½²a½²a½²a½²a½²a½²a½²a½²a½²a½²a½²a½²a½²a½²a½²a½²a½²a½²a½²a½²a½²a½²a½²a½²a½²a½²a½²a½²a½²a½²a½²a½²a½²a½²a½²a½²a½²a½²a½²a½²a½²a½²a½²a½²a½²a½²a½²a½²a½²a½²a½²a½²a½²a½²a½²a½²a½²a½²a½²a½²a½²a½²a½²a½²a½²a½²a½²a½²a½²a½²a½²a½²a½²a½²a½²a½²a½²a½²a½²a½²a½²a½²a½²a½²a½²a½²a½²a½²a½²a½²a½²a½²a½²a½²a½²a½²a½²a½²a½²a½²a½²a½²a½²a½²a½²a½²a½²a½²a½²a½²a½²a½²a½²a½²a½²a½²a½²a½²a½²a½²a½²a½²a½²a½²a½²a½²a½²a½²a½²a½²a½²a½²a½²a½²a½²a½²a½²a½²a½²a½²a½²a½²a½²a½²a½²a½²a½²a½²a½²a½²a½²a½²a½²a½²a½²a½²a½²a½²a½²a½²a½²a½²a½²a½²a½²a½²a½²a½²a½²a½²a½²a½²a½²a½²a½²a½²a½²a½²a½²a½²a½²a½²a½²a½²a½²a½²a½²a½²a½²a½²a½²a½²a½²a½²a½²a½²a½²a½²a½²a½²a½²a½²a½²a½²a½²a½²a½²a½²a½²a½²a½²a½²a½²a½²a½²a½²a½²a½²a½²a½²a½²a½²a½²a½²a½²a½²a½²a½²a½²a½²a½²a½²a½²a½²a½²a½²a½²a½²a½²a½²a½²a½²a½²a½²a½²a½²a½²a½²a½²a½²a½²a½²a½²a½²a½²a½²a½²a½²a½²a½²a½²a½²a½²a½²a½²a½²a½²a½²a½²a½²a½²a½²a½²a½²a½²a½²a½²a½²a½²a½²a½²a½²a½²a½²a½²a½²a½²a½²a½²a½²a½²a½²a½²a½²a½²a½²a½²a½²a½²a½²a½²a½²a½²a½²a½²a½²a½²a½²a½²a½²a½²a½²a½²a½²a½²a½²a½²a½²a½²a½²a½²a½²a½²a½²a½²a½²a½²a½²a½²a½²a½²a½²a½²a½²a½²a½²a½²a½²a½²a½²a½²a½²a½²a½²a½²a½²a½²a½²a½²a½²a½²a½²a½²a½²a½²a½²a½²a½²a½²a½²a½²a½²a½²a½²a½²a½²a½²a½²a½²a½²a½²a½²a½²a½²a½²a½²a½²a½²a½²a½²a½²a½²a½²a½²a½²a½²a½²a½²a½²a½²a½²a½²a½²a½²a½²a½²a½²a½²a½²a½²a½²a½²a½²a½²a½²a½²a½²a½²a½²a½²a½²a½²a½²a½²a½²a½²a½²a½²a½²a½²a½²a½²a½²a½²a½²a½²a½²a½²a½²a½²a½²a½²a½²a½²a½²a½²a½²a½²a½²a½²a½²a½²a½²a½²a½²a½²a½²a½²a½²a½²a½²a½²a½²a½²a½²a½²a½²a½²a½²a½²a½²a½²a½²a½²a½²a½²a½²a½²a½²a½²a½²a½²a½²a½²a½²a½²a½²a½²a½²a½²a½²a½²a½²a½²a½²a½²a½²a½²a½²a½²a½²a½²a½²a½²a½²a½²a½²a½²a½²a½²a½²a½²a½²a½²a½²a½²a½²a½²a½²a½²a½²a½²a½²a½²a½²a½²a½²a½²a½²a½²a½²a½²a½²a½²a½²a½²a½²a½²a½²a½²a½²a½²a½²a½²a½²a½²a½²a½²a½²a½²a½²a½²a½²a½²a½²a½²a½²a½²a½²a½²a½²a½²a½²a½²a½²a½²a½²a½²a½²a½²a½²a½²a½²a½²a½²a½²a½²a½²a½²a½²a½²a½²a½²a½²a½²a½²a½²a½²a½²a½²a½²a½²a½²a½²a½²a½²a½²a½²a½²a½²a½²a½²a½²a½²a½²a½²a½²a½²a½²a½²a½²a½²a½²a½²a½²a½²a½²a½²a½²a½²a½²a½²a½²a½²a½²a½²a½²a½²a½²a½²a½²a½²a½²a½²a½²a½²a½²a½²a½²a½²a½²a½²a½²a½²a½²a½²a½²a½²a½²a½²a½²a½²a½²a½²a½²a½²a½²a½²a½²a½²a½²a½²a½²a½²a½²a½²a½²a½²a½²a½²a½²a½²a½²a½²a½²a½²a½²a½²a½²a½²a½²a½²a½²a½²a½²a½²a½²a½²a½²a½²a½²a½²a½²a½²a½²a½²a½²a½²a½²a½²a½²a½²a½²a½²a½²a½²a½²a½²a½²a½²a½²a½²a½²a½²a½²a½²a½²a½²a½²a½²a½²a½²a½²a½²a½²a½²a½²a½²a½²a½²a½²a½²a½²a½²a½²a½²a½²a½²a½²a½²a½²a½²a½²a½²a½²a½²a½²a½²a½²a½²a½²a½²a½²a½²a½²a½²a½²a½²a½²a½²a½²a½²a½²a½²a½²a½²a½²a½²a½²a½²a½²a½²a½²a½²a½²a½²a½²a½²a½²a½²a½²a½²a½²a½²a½²a½²a½²a½²a½²a½²a½²a½²a½²a½²a½²a½²a½²a½²a½²a½²a½²a½²a½²a½²a½²a½²a½²a½²a½²a½²a½²a½²a½²a½²a½²a½²a½²a½²a½²a½²a½²a½²a½²a½²a½²a½²a½²a½²a½²a½²a½²a½²a½²a½²a½²a½²a½²a½²a½²a½²a½²a½²a½²a½²a½²a½²a½²a½²a½²a½²a½²a½²a½²a½²a½²a½²a½²a½²a½²a½²a½²a½²a½²a½²a½²a½²a½²a½²a½²a½²a½²a½²a½²a½²a½²a½²a½²a½²a½²a½²a½²a½²a½²a½²a½²a½²a½²a½²a½²a½²a½²a½²a½²a½²a½²a½²a½²a½²a½²a½²a½²a½²a½²a½²a½²a½²a½²a½²a½²a½²a½²a½²a½²a½²a½²a½²a½²a½²a½²a½²a½²a½²a½²a½²a½²a½²a½²a½²a½²a½²a½²a½²a½²a½²a½²a½²a½²a½²a½²a½²a½²a½²a½²a½²a½²a½²a½²a½²a½²a½²a½²a½²a½²a½²a½²a½²a½²a½²a½²a½²a½²a½²a½²a½²a½²a½²a½²a½²a½²a½²a½²a½²a½²a½²a½²a½²a½²a½²a½²a½²a½²a½²a½²a½²a½²a½²a½²a½²a½²a½²a½²a½²a½²a½²a½²a½²a½²a½²a½²a½²a½²a½²a½²a½²a½²a½²a½²a½²a½²a½²a½²a½²a½²a½²a½²a½²a½²a½²a½²a½²a½²a½²a½²a½²a½²a½²a½²a½²a½²a½²a½²a½²a½²a½²a½²a½²a½²a½²a½²a½²a½²a½²a½²a½²a½²a½²a½²a½²a½²a½²a½²a½²a½²a½²a½²a½²a½²a½²a½²a½²a½²a½²a½²a½²a½²a½²a½²a½²a½²a½²a½²a½²a½²a½²a½²a½²a½²a½²a½²a½²a½²a½²a½²a½²a½²a½²a½²a½²a½²a½²a½²a½²a½²a½²a½²a½²a½²a½²a½²a½²a½²a½²a½²a½²a½²a½²a½²a½²a½²a½²a½²a½²a½²a½²a½²a½²a½²a½²a½²a½²a½²a½²a½²a½²a½²a½²a½²a½²a½²a½²a½²a½²a½²a½²a½²a½²a½²a½²a½²a½²a½²a½²a½²a½²a½²a½²a½²a½²a½²a½²a½²a½²a½²a½²a½²a½²a½²a½²a½²a½²a½²a½²a½²a½²a½²a½²a½²a½²a½²a½²a½²a½²a½²a½²a½²a½²a½²a½²a½²a½²a½²a½²a½²a½²a½²a½²a½²a½²a½²a½²a½²a½²a½²a½²a½²a½²a½²a½²a½²a½²a½²a½²a½²a½²a½²a½²a½²a½²a½²a½²a½²a½²a½²a½²a½²a½²a½²a½²a½²a½²a½²a½²a½²a½²a½²a½²a½²a½²a½²a½²a½²a½²a½²a½²a½²a½²a½²a½²a½²a½²a½²a½²a½²a½²a½²a½²a½²a½²a½²a½²a½²a½²a½²a½²a½²a½²a½²a½²a½²a½²a½²a½²a½²a½²a½²a½²a½²a½²a½²a½²a½²a½²a½²a½²a½²a½²a½²a½²a½²a½²a½²a½²a½²a½²a½²a½²a½²a½²a½²a½²a½²a½²a½²a½²a½²a½²a½²a½²a½²a½²a½²a½²a½²a½²a½²a½²a½²a½²a½²a½²a½²a½²a½²a½²a½²a½²a½²a½²a½²a½²a½²a½²a½²a½²a½²a½²a½²a½²a½²a½²a½²a½²a½²a½²a½²a½²a½²a½²a½²a½²a½²a½²a½²a½²a½²a½²a½²a½²a½²a½²a½²a½²a½²a½²a½²a½²a½²a½²a½²a½²a½²a½²a½²a½²a½²a½²a½²a½²a½²a½²a½²a½²a½²a½²a½²a½²a½²a½²a½²a½²a½²a½²a½²a½²a½²a½²a½²a½²a½²a½²a½²a½²a½²a½²a½²a½²a½²a½²a½²a½²a½²a½²a½²a½²a½²a½²a½²a½²a½²a½²a½²a½²a½²a½²a½²a½²a½²a½²a½²a½²a½²a½²a½²a½²a½²a½²a½²a½²a½²a½²a½²a½²a½²a½²a½²a½²a½²a½²a½²a½²a½²a½²a½²a½²a½²a½²a½²a½²a½²a½²a½²a½²a½²a½²a½²a½²a½²a½²a½²a½²a½²a½²a½²a½²a½²a½²a½²a½²a½²a½²a½²a½²a½²a½²a½²a½²a½²a½²a½²a½²a½²a½²a½²a½²a½²a½²a½²a½²a½²a½²a½²a½²a½²a½²a½²a½²a½²a½²a½²a½²a½²a½²a½²a½²a½²a½²a½²a½²a½²a½²a½²a½²a½²a½²a½²a½²a½²a½²a½²a½²a½²a½²a½²a½²a½²a½²a½²a½²a½²a½²a½²a½²a½²a½²a½²a½²a½²a½²a½²a½²a½²a½²a½²a½²a½²a½²a½²a½²a½²a½²a½²a½²a½²a½²a½²a½²a½²a½²a½²a½²a½²a½²a½²a½²a½²a½²a½²a½²a½²a½²a½²a½²a½²a½²a½²a½²a½²a½²a½²a½²a½²a½²a½²a½²a½²a½²a½²a½²a½²a½²a½²a½²a½²a½²a½²a½²a½²a½²a½²a½²a½²a½²a½²a½²a½²a½²a½²a½²a½²a½²a½²a½²a½²a½²a½²a½²a½²a½²a½²a½²a½²a½²a½²a½²a½²a½²a½²a½²a½²a½²a½²a½²a½²a½²a½²a½²a½²a½²a½²a½²a½²a½²a½²a½²a½²a½²a½²a½²a½²a½²a½²a½²a½²a½²a½²a½²a½²a½²a½²a½²a½²a½²a½²a½²a½²a½²a½²a½²a½²a½²a½²a½²a½²a½²a½²a½²a½²a½²a½²a½²a½²a½²a½²a½²a½²a½²a½²a½²a½²a½²a½²a½²a½²a½²a½²a½²a½²a½²a½²a½²a½²a½²a½²a½²a½²a½²a½²a½²a½²a½²a½²a½²a½²a½²a½²a½²a½²a½²a½²a½²a½²a½²a½²a½²a½²a½²a½²a½²a½²a½²a½²a½²a½²a½²a½²a½²a½²a½²a½²a½²a½²a½²a½²a½²a½²a½²a½²a½²a½²a½²a½²a½²a½²a½²a½²a½²a½²a½²a½²a½²a½²a½²a½²a½²a½²a½²a½²a½²a½²a½²a½²a½²a½²a½²a½²a½²a½²a½²a½²a½²a½²a½²a½²a½²a½²a½²a½²a½²a½²a½²a½²a½²a½²a½²a½²a½²a½²a½²a½²a½²a½²a½²a½²a½²a½²a½²a½²a½²a½²a½²a½²a½²a½²a½²a½²a½²a½²a½²a½²a½²a½²a½²a½²a½²a½²a½²a½²a½²a½²a½²a½²a½²a½²a½²a½²a½²a½²a½²a½²a½²a½²a½²a½²a½²a½²a½²a½²a½²a½²a½²a½²a½²a½²a½²a½²a½²a½²a½²a½²a½²a½²a½²a½²a½²a½²a½²a½²a½²a½²a½²a½²a½²a½²a½²a½²a½²a½²a½²a½²a½²a½²a½²a½²a½²a½²a½²a½²a½²a½²a½²a½²a½²a½²a½²a½²a½²a½²a½²a½²a½²a½²a½²a½²a½²a½²a½²a½²a½²a½²a½²a½²a½²a½²a½²a½²a½²a½²a½²a½²a½²a½²a½²a½²a½²a½²a½²a½²a½²a½²a½²a½²a½²a½²a½²a½²a½²a½²a½²a½²a½²a½²a½²a½²a½²a½²a½²a½²a½²a½²a½²a½²a½²a½²a½²a½²a½²a½²a½²a½²a½²a½²a½²a½²a½²a½²a½²a½²a½²a½²a½²a½²a½²a½²a½²a½²a½²a½²a½²a½²a½²a½²a½²a½²a½²a½²a½²a½²a½²a½²a½²a½²a½²a½²a½²a½²a½²a½²a½²a½²a½²a½²a½²a½²a½²a½²a½²a½²a½²a½²a½²a½²a½²a½²a½²a½²a½²a½²a½²a½²a½²a½²a½²a½²a½²a½²a½²a½²a½²a½²a½²a½²a½²a½²a½²a½²a½²a½²a½²a½²a½²a½²a½²a½²a½²a½²a½²a½²a½²a½²a½²a½²a½²a½²a½²a½²a½²a½²a½²a½²a½²a½²a½²a½²a½²a½²a½²a½²a½²a½²a½²a½²a½²a½²a½²a½²a½²a½²a½²a½²a½²a½²a½²a½²a½²a½²a½²a½²a½²a½²a½²a½²a½²a½²a½²a½²a½²a½²a½²a½²a½²a½²a½²a½²a½²a½²a½²a½²a½²a½²a½²a½²a½²a½²a½²a½²a½²a½²a½²a½²a½²a½²a½²a½²a½²a½²a½²a½²a½²a½²a½²a½²a½²a½²a½²a½²a½²a½²a½²a½²a½²a½²a½²a½²a½²a½²a½²a½²a½²a½²a½²a½²a½²a½²a½²a½²a½²a½²a½²a½²a½²a½²a½²a½²a½²a½²a½²a½²a½²a½²a½²a½²a½²a½²a½²a½²a½²a½²a½²a½²a½²a½²a½²a½²a½²a½²a½²a½²a½²a½²a½²a½²a½²a½²a½²a½²a½²a½²a½²a½²a½²a½²a½²a½²a½²a½²a½²a½²a½²a½²a½²a½²a½²a½²a½²a½²a½²a½²a½²a½²a½²a½²a½²a½²a½²a½²a½²a½²a½²a½²a½²a½²a½²a½²a½²a½²a½²a½²a½²a½²a½²a½²a½²a½²a½²a½²a½²a½²a½²a½²a½²a½²a½²a½²a½²a½²a½²a½²a½²a½²a½²a½²a½²a½²a½²a½²a½²a½²a½²a½²a½²a½²a½²a½²a½²a½²a½²a½²a½²a½²a½²a½²a½²a½²a½²a½²a½²a½²a½²a½²a½²a½²a½²a½²a½²a½²a½²a½²a½²a½²a½²a½²a½²a½²a½²a½²a½²a½²a½²a½²a½²a½²a½²a½²a½²a½²a½²a½²a½²a½²a½²a½²a½²a½²a½²a½²a½²a½²a½²a½²a½²a½²a½²a½²a½²a½²a½²a½²a½²a½²a½²a½²a½²a½²a½²a½²a½²a½²a½²a½²a½²a½²a½²a½²a½²a½²a½²a½²a½²a½²a½²a½²a½²a½²a½²a½²a½²a½²a½²a½²a½²a½²a½²a½²a½²a½²a½²a½²a½²a½²a½²a½²a½²a½²a½²a½²a½²a½²a½²a½²a½²a½²a½²a½²a½²a½²a½²a½²a½²a½²a½²a½²a½²a½²a½²a½²a½²a½²a½²a½²a½²a½²a½²a½²a½²a½²a½²a½²a½²a½²a½²a½²a½²a½²a½²a½²a½²a½²a½²a½²a½²a½²a½²a½²a½²a½²a½²a½²a½²a½²a½²a½²a½²a½²a½²a½²a½²a½²a½²a½²a½²a½²a½²a½²a½²a½²a½²a½²a½²a½²a½²a½²a½²a½²a½²a½²a½²a½²a½²a½²a½²a½²a½²a½²a½²a½²a½²a½²a½²a½²a½²a½²a½²a½²a½²a½²a½²a½²a½²a½²a½²a½²a½²a½²a½²a½²a½²a½²a½²a½²a½²a½²a½²a½²a½²a½²a½²a½²a½²a½²a½²a½²a½²a½²a½²a½²a½²a½²a½²a½²a½²a½²a½²a½²a½²a½²a½²a½²a½²a½²a½²a½²a½²a½²a½²a½²a½²a½²a½²a½²a½²a½²a½²a½²a½²a½²a½²a½²a½²a½²a½²a½²a½²a½²a½²a½²a½²a½²a½²a½²a½²a½²a½²a½²a½²a½²a½²a½²a½²a½²a½²a½²a½²a½²a½²a½²a½²a½²a½²a½²a½²a½²a½²a½²a½²a½²a½²a½²a½²a½²a½²a½²a½²a½²a½²a½²a½²a½²a½²a½²a½²a½²a½²a½²a½²a½²a½²a½²a½²a½²a½²a½²a½²a½²a½²a½²a½²a½²a½²a½²a½²a½²a½²a½²a½²a½²a½²a½²a½²a½²a½²a½²a½²a½²a½²a½²a½²a½²a½²a½²a½²a½²a½²a½²a½²a½²a½²a½²a½²a½²a½²a½²a½²a½²a½²a½²a½²a½²a½²a½²a½²a½²a½²a½²a½²a½²a½²a½²a½²a½²a½²a½²a½²a½²a½²a½²a½²a½²a½²a½²a½²a½²a½²a½²a½²a½²a½²a½²a½²a½²a½²a½²a½²a½²a½²a½²a½²a½²a½²a½²a½²a½²a½²a½²a½²a½²a½²a½²a½²a½²a½²a½²a½²a½²a½²a½²a½²a½²a½²a½²a½²a½²a½²a½²a½²a½²a½²a½²a½²a½²a½²a½²a½²a½²a½²a½²a½²a½²a½²a½²a½²a½²a½²a½²a½²a½²a½²a½²a½²a½²a½²a½²a½²a½²a½²a½²a½²a½²a½²a½²a½²a½²a½²a½²a½²a½²a½²a½²a½²a½²a½²a½²a½²a½²a½²a½²a½²a½²a½²a½²a½²a½²a½²a½²a½²a½²a½²a½²a½²a½²a½²a½²a½²a½²a½²a½²a½²a½²a½²a½²a½²a½²a½²a½²a½²a½²a½²a½²a½²a½²a½²a½²a½²a½²a½²a½²a½²a½²a½²a½²a½²a½²a½²a½²a½²a½²a½²a½²a½²a½²a½²a½²a½²a½²a½²a½²a½²a½²a½²a½²a½²a½²a½²a½²a½²a½²a½²a½²a½²a½²a½²a½²a½²a½²a½²a½²a½²a½²a½²a½²a½²a½²a½²a½²a½²a½²a½²a½²a½²a½²a½²a½²a½²a½²a½²a½²a½²a½²a½²a½²a½²a½²a½²a½²a½²a½²a½²a½²a½²a½²a½²a½²a½²a½²a½²a½²a½²a½²a½²a½²a½²a½²a½²a½²a½²a½²a½²a½²a½²a½²a½²a½²a½²a½²a½²a½²a½²a½²a½²a½²a½²a½²a½²a½²a½²a½²a½²a½²a½²a½²a½²a½²a½²a½²a½²a½²a½²a½²a½²a½²a½²a½²a½²a½²a½²a½²a½²a½²a½²a½²a½²a½²a½²a½²a½²a½²a½²a½²a½²a½²a½²a½²a½²a½²a½²a½²a½²a½²a½²a½²a½²a½²a½²a½²a½²a½²a½²a½²a½²a½²a½²a½²a½²a½²a½²a½²a½²a½²a½²a½²a½²a½²a½²a½²a½²a½²a½²a½²a½²a½²a½²a½²a½²a½²a½²a½²a½²a½²a½²a½²a½²a½²a½²a½²a½²a½²a½²a½²a½²a½²a½²a½²a½²a½²a½²a½²a½²a½²a½²a½²a½²a½²a½²a½²a½²a½²a½²a½²a½²a½²a½²a½²a½²a½²a½²a½²a½²a½²a½²a½²a½²a½²a½²a½²a½²a½²a½²a½²a½²a½²a½²a½²a½²a½²a½²a½²a½²a½²a½²a½²a½²a½²a½²a½²a½²a½²a½²a½²a½²a½²a½²a½²a½²a½²a½²a½²a½²a½²a½²a½²a½²a½²a½²a½²a½²a½²a½²a½²a½²a½²a½²a½²a½²a½²a½²a½²a½²a½²a½²a½²a½²a½²a½²a½²a½²a½²a½²a½²a½²a½²a½²a½²a½²a½²a½²a½²a½²a½²a½²a½²a½²a½²a½²a½²a½²a½²a½²a½²a½²a½²a½²a½²a½²a½²a½²a½²a½²a½²a½²a½²a½²a½²a½²a½²a½²a½²a½²a½²a½²a½²a½²a½²a½²a½²a½²a½²a½²a½²a½²a½²a½²a½²a½²a½²a½²a½²a½²a½²a½²a½²a½²a½²a½²a½²a½²a½²a½²a½²a½²a½²a½²a½²a½²a½²a½²a½²a½²a½²a½²a½²a½²a½²a½²a½²a½²a½²a½²a½²a½²a½²a½²a½²a½²a½²a½²a½²a½²a½²a½²a½²a½²a½²a½²a½²a½²a½²a½²a½²a½²a½²a½²a½²a½²a½²a½²a½²a½²a½²a½²a½²a½²a½²a½²a½²a½²a½²a½²a½²a½²a½²a½²a½²a½²a½²a½²a½²a½²a½²a½²a½²a½²a½²a½²a½²a½²a½²a½²a½²a½²a½²a½²a½²a½²a½²a½²a½²a½²a½²a½²a½²a½²a½²a½²a½²a½²a½²a½²a½²a½²a½²a½²a½²a½²a½²a½²a½²a½²a½²a½²a½²a½²a½²a½²a½²a½²a½²a½²a½²a½²a½²a½²a½²a½²a½²a½²a½²a½²a½²a½²a½²a½²a½²a½²a½²a½²a½²a½²a½²a½²a½²a½²a½²a½²a½²a½²a½²a½²a½²a½²a½²a½²a½²a½²a½²a½²a½²a½²a½²a½²a½²a½²a½²a½²a½²a½²a½²a½²a½²a½²a½²a½²a½²a½²a½²a½²a½²a½²a½²a½²a½²a½²a½²a½²a½²a½²a½²a½²a½²a½²a½²a½²a½²a½²a½²a½²a½²a½²a½²a½²a½²a½²a½²a½²a½²a½²a½²a½²a½²a½²a½²a½²a½²a½²a½²a½²a½²a½²a½²a½²a½²a½²a½²a½²a½²a½²a½²a½²a½²a½²a½²a½²a½²a½²a½²a½²a½²a½²a½²a½²a½²a½²a½²a½²a½²a½²a½²a½²a½²a½²a½²a½²a½²a½²a½²a½²a½²a½²a½²a½²a½²a½²a½²a½²a½²a½²a½²a½²a½²a½²a½²a½²a½²a½²a½²a½²a½²a½²a½²a½²a½²a½²a½²a½²a½²a½²a½²a½²a½²a½²a½²a½²a½²a½²a½²a½²a½²a½²a½²a½²a½²a½²a½²a½²a½²a½²a½²a½²a½²a½²a½²a½²a½²a½²a½²a½²a½²a½²a½²a½²a½²a½²a½²a½²a½²a½²a½²a½²a½²a½²a½²a½²a½²a½²a½²a½²a½²a½²a½²a½²a½²a½²a½²a½²a½²a½²a½²a½²a½²a½²a½²a½²a½²a½²a½²a½²a½²a½²a½²a½²a½²a½²a½²a½²a½²a½²a½²a½²a½²a½²a½²a½²a½²a½²a½²a½²a½²a½²a½²a½²a½²a½²a½²a½²a½²a½²a½²a½²a½²a½²a½²a½²a½²a½²a½²a½²a½²a½²a½²a½²a½²a½²a½²a½²a½²a½²a½²a½²a½²a½²a½²a½²a½²a½²a½²a½²a½²a½²a½²a½²a½²a½²a½²a½²a½²a½²a½²a½²a½²a½²a½²a½²a½²a½²a½²a½²a½²a½²a½²a½²a½²a½²a½²a½²a½²a½²a½²a½²a½²a½²a½²a½²a½²a½²a½²a½²a½²a½²a½²a½²a½²a½²a½²a½²a½²a½²a½²a½²a½²a½²a½²a½²a½²a½²a½²a½²a½²a½²a½²a½²a½²a½²a½²a½²a½²a½²a½²a½²a½²a½²a½²a½²a½²a½²a½²a½²a½²a½²a½²a½²a½²a½²a½²a½²a½²a½²a½²a½²a½²a½²a½²a½²a½²a½²a½²a½²a½²a½²a½²a½²a½²a½²a½²a½²a½²a½²a½²a½²a½²a½²a½²a½²a½²a½²a½²a½²a½²a½²a½²a½²a½²a½²a½²a½²a½²a½²a½²a½²a½²a½²a½²a½²a½²a½²a½²a½²a½²a½²a½²a½²a½²a½²a½²a½²a½²a½²a½²a½²a½²a½²a½²a½²a½²a½²a½²a½²a½²a½²a½²a½²a½²a½²a½²a½²a½²a½²a½²a½²a½²a½²a½²a½²a½²a½²a½²a½²a½²a½²a½²a½²a½²a½²a½²a½²a½²a½²a½²a½²a½²a½²a½²a½²a½²a½²a½²a½²a½²a½²a½²a½²a½²a½²a½²a½²a½²a½²a½²a½²a½²a½²a½²a½²a½²a½²a½²a½²a½²a½²a½²a½²a½²a½²a½²a½²a½²a½²a½²a½²a½²a½²a½²a½²a½²a½²a½²a½²a½²a½²a½²a½²a½²a½²a½²a½²a½²a½²a½²a½²a½²a½²a½²a½²a½²a½²a½²a½²a½²a½²a½²a½²a½²a½²a½²a½²a½²a½²a½²a½²a½²a½²a½²a½²a½²a½²a½²a½²a½²a½²a½²a½²a½²a½²a½²a½²a½²a½²a½²a½²a½²a½²a½²a½²a½²a½²a½²a½²a½²a½²a½²a½²a½²a½²a½²a½²a½²a½²a½²a½²a½²a½²a½²a½²a½²a½²a½²a½²a½²a½²a½²a½²a½²a½²a½²a½²a½²a½²a½²a½²a½²a½²a½²a½²a½²a½²a½²a½²a½²a½²a½²a½²a½²a½²a½²a½²a½²a½²a½²a½²a½²a½²a½²a½²a½²a½²a½²a½²a½²a½²a½²a½²a½²a½²a½²a½²a½²a½²a½²a½²a½²a½²a½²a½²a½²a½²a½²a½²a½²a½²a½²a½²a½²a½²a½²a½²a½²a½²a½²a½²a½²a½²a½²a½²a½²a½²a½²a½²a½²a½²a½²a½²a½²a½²a½²a½²a½²a½²a½²a½²a½²a½²a½²a½²a½²a½²a½²a½²a½²a½²a½²a½²a½²a½²a½²a½²a½²a½²a½²a½²a½²a½²a½²a½²a½²a½²a½²a½²a½²a½²a½²a½²a½²a½²a½²a½²a½²a½²a½²a½²a½²a½²a½²a½²a½²a½²a½²a½²a½²a½²a½²a½²a½²a½²a½²a½²a½²a½²a½²a½²a½²a½²a½²a½²a½²a½²a½²a½²a½²a½²a½²a½²a½²a½²a½²a½²a½²a½²a½²a½²a½²a½²a½²a½²a½²a½²a½²a½²a½²a½²a½²a½²a½²a½²a½²a½²a½²a½²a½²a½²a½²a½²a½²a½²a½²a½²a½²a½²a½²a½²a½²a½²a½²a½²a½²a½²a½²a½²a½²a½²a½²a½²a½²a½²a½²a½²a½²a½²a½²a½²a½²a½²a½²a½²a½²a½²a½²a½²a½²a½²a½²a½²a½²a½²a½²a½²a½²a½²a½²a½²a½²a½²a½²a½²a½²a½²a½²a½²a½²a½²a½²a½²a½²a½²a½²a½²a½²a½²a½²a½²a½²a½²a½²a½²a½²a½²a½²a½²a½²a½²a½²a½²a½²a½²a½²a½²a½²a½²a½²a½²a½²a½²a½²a½²a½²a½²a½²a½²a½²a½²a½²a½²a½²a½²a½²a½²a½²a½²a½²a½²a½²a½²a½²a½²a½²a½²a½²a½²a½²a½²a½²a½²a½²a½²a½²a½²a½²a½²a½²a½²a½²a½²a½²a½²a½²a½²a½²a½²a½²a½²a½²a½²a½²a½²a½²a½²a½²a½²a½²a½²a½²a½²a½²a½²a½²a½²a½²a½²a½²a½²a½²a½²a½²a½²a½²a½²a½²a½²a½²a½²a½²a½²a½²a½²a½²a½²a½²a½²a½²a½²a½²a½²a½²a½²a½²a½²a½²a½²a½²a½²a½²a½²a½²a½²a½²a½²a½²a½²a½²a½²a½²a½²a½²a½²a½²a½²a½²a½²a½²a½²a½²a½²a½²a½²a½²a½²a½²a½²a½²a½²a½²a½²a½²a½²a½²a½²a½²a½²a½²a½²a½²a½²a½²a½²a½²a½²a½²a½²a½²a½²a½²a½²a½²a½²a½²a½²a½²a½²a½²a½²a½²a½²a½²a½²a½²a½²a½²a½²a½²a½²a½²a½²a½²a½²a½²a½²a½²a½²a½²a½²a½²a½²a½²a½²a½²a½²a½²a½²a½²a½²a½²a½²a½²a½²a½²a½²a½²a½²a½²a½²a½²a½²a½²a½²a½²a½²a½²a½²a½²a½²a½²a½²a½²a½²a½²a½²a½²a½²a½²a½²a½²a½²a½²a½²a½²a½²a½²a½²a½²a½²a½²a½²a½²a½²a½²a½²a½²a½²a½²a½²a½²a½²a½²a½²a½²a½²a½²a½²a½²a½²a½²a½²a½²a½²a½²a½²a½²a½²a½²a½²a½²a½²a½²a½²a½²a½²a½²a½²a½²a½²a½²a½²a½²a½²a½²a½²a½²a½²a½²a½²a½²a½²a½²a½²a½²a½²a½²a½²a½²a½²a½²a½²a½²a½²a½²a½²a½²a½²a½²a½²a½²a½²a½²a½²a½²a½²a½²a½²a½²a½²a½²a½²a½²a½²a½²a½²a½²a½²a½²a½²a½²a½²a½²a½²a½²a½²a½²a½²a½²a½²a½²a½²a½²a½²a½²a½²a½²a½²a½²a½²a½²a½²a½²a½²a½²a½²a½²a½²a½²a½²a½²a½²a½²a½²a½²a½²a½²a½²a½²a½²a½²a½²a½²a½²a½²a½²a½²a½²a½²a½²a½²a½²a½²a½²a½²a½²a½²a½²a½²a½²a½²a½²a½²a½²a½²a½²a½²a½²a½²a½²a½²a½²a½²a½²a½²a½²a½²a½²a½²a½²a½²a½²a½²a½²a½²a½²a½²a½²a½²a½²a½²a½²a½²a½²a½²a½²a½²a½²a½²a½²a½²a½²a½²a½²a½²a½²a½²a½²a½²a½²a½²a½²a½²a½²a½²a½²a½²a½²a½²a½²a½²a½²a½²a½²a½²a½²a½²a½²a½²a½²a½²a½²a½²a½²a½²a½²a½²a½²a½²a½²a½²a½²a½²a½²a½²a½²a½²a½²a½²a½²a½²a½²a½²a½²a½²a½²a½²a½²a½²a½²a½²a½²a½²a½²a½²a½²a½²a½²a½²a½²a½²a½²a½²a½²a½²a½²a½²a½²a½²a½²a½²a½²a½²a½²a½²a½²a½²a½²a½²a½²a½²a½²a½²a½²a½²a½²a½²a½²a½²a½²a½²a½²a½²a½²a½²a½²a½²a½²a½²a½²a½²a½²a½²a½²a½²a½²a½²a½²a½²a½²a½²a½²a½²a½²a½²a½²a½²a½²a½²a½²a½²a½²a½²a½²a½²a½²a½²a½²a½²a½²a½²a½²a½²a½²a½²a½²a½²a½²a½²a½²a½²a½²a½²a½²a½²a½²a½²a½²a½²a½²a½²a½²a½²a½²a½²a½²a½²a½²a½²a½²a½²a½²a½²a½²a½²a½²a½²a½²a½²a½²a½²a½²a½²a½²a½²a½²a½²a½²a½²a½²a½²a½²a½²a½²a½²a½²a½²a½²a½²a½²a½²a½²a½²a½²a½²a½²a½²a½²a½²a½²a½²a½²a½²a½²a½²a½²a½²a½²a½²a½²a½²a½²a½²a½²a½²a½²a½²a½²a½²a½²a½²a½²a½²a½²a½²a½²a½²a½²a½²a½²a½²a½²a½²a½²a½²a½²a½²a½²a½²a½²a½²a½²a½²a½²a½²a½²a½²a½²a½²a½²a½²a½²a½²a½²a½²a½²a½²a½²a½²a½²a½²a½²a½²a½²a½²a½²a½²a½²a½²a½²a½²a½²a½²a½²a½²a½²a½²a½²a½²a½²a½²a½²a½²a½²a½²a½²a½²a½²a½²a½²a½²a½²a½²a½²a½²a½²a½²a½²a½²a½²a½²a½²a½²a½²a½²a½²a½²a½²a½²a½²a½²a½²a½²a½²a½²a½²a½²a½²a½²a½²a½²a½²a½²a½²a½²a½²a½²a½²a½²a½²a½²a½²a½²a½²a½²a½²a½²a½²a½²a½²a½²a½²a½²a½²a½²a½²a½²a½²a½²a½²a½²a½²a½²a½²a½²a½²a½²a½²a½²a½²a½²a½²a½²a½²a½²a½²a½²a½²a½²a½²a½²a½²a½²a½²a½²a½²a½²a½²a½²a½²a½²a½²a½²a½²a½²a½²a½²a½²a½²a½²a½²a½²a½²a½²a½²a½²a½²a½²a½²a½²a½²a½²a½²a½²a½²a½²a½²a½²a½²a½²a½²a½²a½²a½²a½²a½²a½²a½²a½²a½²a½²a½²a½²a½²a½²a½²a½²a½²a½²a½²a½²a½²a½²a½²a½²a½²a½²a½²a½²a½²a½²a½²a½²a½²a½²a½²a½²a½²a½²a½²a½²a½²a½²a½²a½²a½²a½²a½²a½²a½²a½²a½²a½²a½²a½²a½²a½²a½²a½²a½²a½²a½²a½²a½²a½²a½²a½²a½²a½²a½²a½²a½²a½²a½²a½²a½²a½²a½²a½²a½²a½²a½²a½²a½²a½²a½²a½²a½²a½²a½²a½²a½²a½²a½²a½²a½²a½²a½²a½²a½²a½²a½²a½²a½²a½²a½²a½²a½²a½²a½²a½²a½²a½²a½²a½²a½²a½²a½²a½²a½²a½²a½²a½²a½²a½²a½²a½²a½²a½²a½²a½²a½²a½²a½²a½²a½²a½²a½²a½²a½²a½²a½²a½²a½²a½²a½²a½²a½²a½²a½²a½²a½²a½²a½²a½²a½²a½²a½²a½²a½²a½²a½²a½²a½²a½²a½²a½²a½²a½²a½²a½²a½²a½²a½²a½²a½²a½²a½²a½²a½²a½²a½²a½²a½²a½²a½²a½²a½²a½²a½²a½²a½²a½²a½²a½²a½²a½²a½²a½²a½²a½²a½²a½²a½²a½²a½²a½²a½²a½²a½²a½²a½²a½²a½²a½²a½²a½²a½²a½²a½²a½²a½²a½²a½²a½²a½²a½²a½²a½²a½²a½²a½²a½²a½²a½²a½²a½²a½²a½²a½²a½²a½²a½²a½²a½²a½²a½²a½²a½²a½²a½²a½²a½²a½²a½²a½²a½²a½²a½²a½²a½²a½²a½²a½²aé²aé²aé²aé²aé²aé²aé²aé²aé²aé²aé²aé²aé²aé²aé²aé²aé²aé²aé²aé²aé²aé²aé²aé²aé²aé²aé²aé²aé²aé²aé²aé²aé²aé²aé²aé²aé²aé²aé²aé²aé²aé²aé²aé²aé²aé²aé²aé²aé²aé²aé²aé²aé²aé²aé²aé²aé²aé²aé²aé²aé²aé²aé²aé²aé²aé²aé²aé²aé²aé²aé²aé²aé²aé²aé²aé²aé²aé²aé²aé²aé²aé²aé²aé²aé²aé²aé²aé²aé²aé²aé²aé²aé²aé²aé²aé²aé²aé²aé²aé²aé²aé²aé²aé²aé²aé²aé²aé²aé²aé²aé²aé²aé²aé²aé²aé²aé²aé²aé²aé²aé²aé²aé²aé²aé²aé²aé²aé²aé²aé²aé²aé²aé²aé²aé²aé²aé²aé²aé²aé²aé²aé²aé²aé²aé²aé²aé²aé²aé²aé²aé²aé²aé²aé²aé²aé²aé²aé²aé²aé²aé²aé²aé²aé²aé²aé²aé²aé²aé²aé²aé²aé²aé²aé²aé²aé²aé²aé²aé²aé²aé²aé²aé²aé²aé²aé²aé²aé²aé²aé²aé²aé²aé²aé²aé²aé²aé²aé²aé²aé²aé²aé²aé²aé²aé²aé²aé²aé²aé²aé²aé²aé²aé²aé²aé²aé²aé²aé²aé²aé²aé²aé²aé²aé²aé²aé²aé²aé²aé²aé²aé²aé²aé²aé²aé²aé²aé²aé²aé²aé²aé²aé²aé²aé²aé²aé²aé²aé²aé²aé²aé²aé²aé²aé²aé²aé²aé²aé²aé²aé²aé²aé²aé²aé²aé²aé²aé²aé²aé²aé²aé²aé²aé²aé²aé²aé²aé²aé²aé²aé²aé²aé²aé²aé²aé²aé²aé²aé²aé²aé²aé²aé²aé²aé²aé²aé²aé²aé²aé²aé²aé²aé²aé²aé²aé²aé²aé²aé²aé²aé²aé²aé²aé²aé²aé²aé²aé²aé²aé²aé²aé²aé²aé²aé²aé²aé²aé²aé²aé²aé²aé²aé²aé²aé²aé²aé²aé²aé²aé²aé²aé²aé²aé²aé²aé²aé²aé²aé²aé²aé²aé²aé²aé²aé²aé²aé²aé²aé²aé²aé²aé²aé²aé²aé²aé²aé²aé²aé²aé²aé²aé²aé²aé²aé²aé²aé²aé²aé²aé²aé²aé²aé²aé²aé²aé²aé²aé²aé²aé²aé²aé²aé²aé²aé²aé²aé²aé²aé²aé²aé²aé²aé²aé²aé²aé²aé²aé²aé²aé²aé²aé²aé²aé²aé²aé²aé²aé²aé²aé²aé²aé²aé²aé²aé²aé²aé²aé²aé²aé²aé²aé²aé²aé²aé²aé²aé²aé²aé²aé²aé²aé²aé²aé²aé²aé²aé²aé²aé²aé²aé²aé²aé²aé²aé²aé²aé²aé²aé²aé²aé²aé²aé²aé²aé²aé²aé²aé²aé²aé²aé²aé²aé²aé²aé²aé²aé²aé²aé²aé²aé²aé²aé²aé²aé²aé²aé²aé²aé²aé²aé²aé²aé²aé²aé²aé²aé²aé²aé²aé²aé²aé²aé²aé²aé²aé²aé²aé²aé²aé²aé²aé²aé²aé²aé²aé²aé²aé²aé²aé²aé²aé²aé²aé²aé²aé²aé²aé²aé²aé²aé²aé²aé²aé²aé²aé²aé²aé²aé²aé²aé²aé²aé²aé²aé²aé²aé²aé²aé²aé²aé²aé²aé²aé²aé²aé²aé²aé²aé²aé²aé²aé²aé²aé²aé²aé²aé²aé²aé²aé²aé²aé²aé²aé²aé²aé²aé²aé²aé²aé²aé²aé²aé²aé²aé²aé²aé²aé²aé²aé²aé²aé²aé²aé²aé²aé²aé²aé²aé²aé²aé²aé²aé²aé²aé²aé²aé²aé²aé²aé²aé²aé²aé²aé²aé²aé²aé²aé²aé²aé²aé²aé²aé²aé²aé²aé²aé²aé²aé²aé²aé²aé²aé²aé²aé²aé²aé²aé²aé²aé²aé²aé²aé²aé²aé²aé²aé²aé²aé²aé²aé²aé²aé²aé²aé²aé²aé²aé²aé²aé²aé²aé²aé²aé²aé²aé²aé²aé²aé²aé²aé²aé²aé²aé²aé²aé²aé²aé²aé²aé²aé²aé²aé²aé²aé²aé²aé²aé²aé²aé²aé²aé²aé²aé²aé²aé²aé²aé²aé²aé²aé²aé²aé²aé²aé²aé²aé²aé²aé²aé²aé²aé²aé²aé²aé²aé²aé²aé²aé²aé²aé²aé²aé²aé²aé²aé²aé²aé²aé²aé²aé²aé²aé²aé²aé²aé²aé²aé²aé²aé²aé²aé²aé²aé²aé²aé²aé²aé²aé²aé²aé²aé²aé²aé²aé²aé²aé²aé²aé²aé²aé²aé²aé²aé²aé²aé²aé²aé²aé²aé²aé²aé²aé²aé²aé²aé²aé²aé²aé²aé²aé²aé²aé²aé²aé²aé²aé²aé²aé²aé²aé²aé²aé²aé²aé²aé²aé²aé²aé²aé²aé²aé²aé²aé²aé²aé²aé²aé²aé²aé²aé²aé²aé²aé²aé²aé²aé²aé²aé²aé²aé²aé²aé²aé²aé²aé²aé²aé²aé²aé²aé²aé²aé²aé²aé²aé²aé²aé²aé²aé²aé²aé²aé²aé²aé²aé²aé²aé²aé²aé²aé²aé²aé²aé²aé²aé²aé²aé²aé²aé²aé²aé²aé²aé²aé²aé²aé²aé²aé²aé²aé²aé²aé²aé²aé²aé²aé²aé²aé²aé²aé²aé²aé²aé²aé²aé²aé²aé²aé²aé²aé²aé²aé²aé²aé²aé²aé²aé²aé²aé²aé²aé²aé²aé²aé²aé²aé²aé²aé²aé²aé²aé²aé²aé²aé²aé²aé²aé²aé²aé²aé²aé²aé²aé²aé²aé²aé²aé²aé²aé²aé²aé²aé²aé²aé²aé²aé²aé²aé²aé²aé²aé²aé²aé²aé²aé²aé²aé²aé²aé²aé²aé²aé²aé²aé²aé²aé²aé²aé²aé²aé²aé²aé²aé²aé²aé²aé²aé²aé²aé²aé²aé²aé²aé²aé²aé²aé²aé²aé²aé²aé²aé²aé²aé²aé²aé²aé²aé²aé²aé²aé²aé²aé²aé²aé²aé²aé²aé²aé²aé²aé²aé²aé²aé²aé²aé²aé²aé²aé²aé²aé²aé²aé²aé²aé²aé²aé²aé²aé²aé²aé²aé²aé²aé²aé²aé²aé²aé²aé²aé²aé²aé²aé²aé²aé²aé²aé²aé²aé²aé²aé²aé²aé²aé²aé²aé²aé²aé²aé²aé²aé²aé²aé²aé²aé²aé²aé²aé²aé²aé²aé²aé²aé²aé²aé²aé²aé²aé²aé²aé²aé²aé²aé²aé²aé²aé²aé²aé²aé²aé²aé²aé²aé²aé²aé²aé²aé²aé²aé²aé²aé²aé²aé²aé²aé²aé²aé²aé²aé²aé²aé²aé²aé²aé²aé²aé²aé²aé²aé²aé²aé²aé²aé²aé²aé²aé²aé²aé²aé²aé²aé²aé²aé²aé²aé²aé²aé²aé²aé²aé²aé²aé²aé²aé²aé²aé²aé²aé²aé²aé²aé²aé²aé²aé²aé²aé²aé²aé²aé²aé²aé²aé²aé²aé²aé²aé²aé²aé²aé²aé²aé²aé²aé²aé²aé²aé²aé²aé²aé²aé²aé²aé²aé²aé²aé²aé²aé²aé²aé²aé²aé²aé²aé²aé²aé²aé²aé²aé²aé²aé²aé²aé²aé²aé²aé²aé²aé²aé²aé²aé²aé²aé²aé²aé²aé²aé²aé²aé²aé²aé²aé²aé²aé²aé²aé²aé²aé²aé²aé²aé²aé²aé²aé²aé²aé²aé²aé²aé²aé²aé²aé²aé²aé²aé²aé²aé²aé²aé²aé²aé²aé²aé²aé²aé²aé²aé²aé²aé²aé²aé²aé²aé²aé²aé²aé²aé²aé²aé²aé²aé²aé²aé²aé²aé²aé²aé²aé²aé²aé²aé²aé²aé²aé²aé²aé²aé²aé²aé²aé²aé²aé²aé²aé²aé²aé²aé²aé²aé²aé²aé²aé²aé²aé²aé²aé²aé²aé²aé²aé²aé²aé²aé²aé²aé²aé²aé²aé²aé²aé²aé²aé²aé²aé²aé²aé²aé²aé²aé²aé²aé²aé²aé²aé²aé²aé²aé²aé²aé²aé²aé²aé²aé²aé²aé²aé²aé²aé²aé²aé²aé²aé²aé²aé²aé²aé²aé²aé²aé²aé²aé²aé²aé²aé²aé²aé²aé²aé²aé²aé²aé²aé²aé²aé²aé²aé²aé²aé²aé²aé²aé²aé²aé²aé²aé²aé²aé²aé²aé²aé²aé²aé²aé²aé²aé²aé²aé²aé²aé²aé²aé²aé²aé²aé²aé²aé²aé²aé²aé²aé²aé²aé²aé²aé²aé²aé²aé²aé²aé²aé²aé²aé²aé²aé²aé²aé²aé²aé²aé²aé²aé²aé²aé²aé²aé²aé²aé²aé²aé²aé²aé²aé²aé²aé²aé²aé²aé²aé²aé²aé²aé²aé²aé²aé²aé²aé²aé²aé²aé²aé²aé²aé²aé²aé²aé²aé²aé²aé²aé²aé²aé²aé²aé²aé²aé²aé²aé²aé²aé²aé²aé²aé²aé²aé²aé²aé²aé²aé²aé²aé²aé²aé²aé²aé²aé²aé²aé²aé²aé²aé²aé²aé²aé²aé²aé²aé²aé²aé²aé²aé²aé²aé²aé²aé²aé²aé²aé²aé²aé²aé²aé²aé²aé²aé²aé²aé²aé²aé²aé²aé²aé²aé²aé²aé²aé²aé²aé²aé²aé²aé²aé²aé²aé²aé²aé²aé²aé²aé²aé²aé²aé²aé²aé²aé²aé²aé²aé²aé²aé²aé²aé²aé²aé²aé²aé²aé²aé²aé²aé²aé²aé²aé²aé²aé²aé²aé²aé²aé²aé²aé²aé²aé²aé²aé²aé²aé²aé²aé²aé²aé²aé²aé²aé²aé²aé²aé²aé²aé²aé²aé²aé²aé²aé²aé²aé²aé²aé²aé²aé²aé²aé²aé²aé²aé²aé²aé²aé²aé²aé²aé²aé²aé²aé²aé²aé²aé²aé²aé²aé²aé²aé²aé²aé²aé²aé²aé²aé²aé²aé²aé²aé²aé²aé²aé²aé²aé²aé²aé²aé²aé²aé²aé²aé²aé²aé²aé²aé²aé²aé²aé²aé²aé²aé²aé²aé²aé²aé²aé²aé²aé²aé²aé²aé²aé²aé²aé²aé²aé²aé²aé²aé²aé²aé²aé²aé²aé²aé²aé²aé²aé²aé²aé²aé²aé²aé²aé²aé²aé²aé²aé²aé²aé²aé²aé²aé²aé²aé²aé²aé²aé²aé²aé²aé²aé²aé²aé²aé²aé²aé²aé²aé²aé²aé²aé²aé²aé²aé²aé²aé²aé²aé²aé²aé²aé²aé²aé²aé²aé²aé²aé²aé²aé²aé²aé²aé²aé²aé²aé²aé²aé²aé²aé²aé²aé²aé²aé²aé²aé²aé²aé²aé²aé²aé²aé²aé²aé²aé²aé²aé²aé²aé²aé²aé²aé²aé²aé²aé²aé²aé²aé²aé²aé²aé²aé²aé²aé²aé²aé²aé²aé²aé²aé²aé²aé²aé²aé²aé²aé²aé²aé²aé²aé²aé²aé²aé²aé²aé²aé²aé²aé²aé²aé²aé²aé²aé²aé²aé²aé²aé²aé²aé²aé²aé²aé²aé²aé²aé²aé²aé²aé²aé²aé²aé²aé²aé²aé²aé²aé²aé²aé²aé²aé²aé²aé²aé²aé²aé²aé²aé²aé²aé²aé²aé²aé²aé²aé²aé²aé²aé²aé²aé²aé²aé²aé²aé²aé²aé²aé²aé²aé²aé²aé²aé²aé²aé²aé²aé²aé²aé²aé²aé²aé²aé²aé²aé²aé²aé²aé²aé²aé²aé²aé²aé²aé²aé²aé²aé²aé²aé²aé²aé²aé²aé²aé²aé²aé²aé²aé²aé²aé²aé²aé²aé²aé²aé²aé²aé²aé²aé²aé²aé²aé²aé²aé²aé²aé²aé²aé²aé²aé²aé²aé²aé²aé²aé²aé²aé²aé²aé²aé²aé²aé²aé²aé²aé²aé²aé²aé²aé²aé²aé²aé²aé²aé²aé²aé²aé²aé²aé²aé²aé²aé²aé²aé²aé²aé²aé²aé²aé²aé²aé²aé²aé²aé²aé²aé²aé²aé²aé²aé²aé²aé²aé²aé²aé²aé²aé²aé²aé²aé²aé²aé²aé²aé²aé²aé²aé²aé²aé²aé²aé²aé²aé²aé²aé²aé²aé²aé²aé²aé²aé²aé²aé²aé²aé²aé²aé²aé²aé²aé²aé²aé²aé²aé²aé²aé²aé²aé²aé²aé²aé²aé²aé²aé²aé²aé²aé²aé²aé²aé²aé²aé²aé²aé²aé²aé²aé²aé²aé²aé²aé²aé²aé²aé²aé²aé²aé²aé²aé²aé²b²b²b²b²b²b²b²b²b²b²b²b²b²b²b²b²b²b²b²b²b²b²b²b²b²b²b²b²b²b²b²b²b²b²b²b²b²b²b²b²b²b²b²b²b²b²b²b²b²b²b²b²b²b²b²b²b²b²b²b²b²b²b²b²b²b²b²b²b²b²b²b²b²b²b²b²b²b²b²b²b²b²b²b²b²b²b²b²b²b²b²b²b²b²b²b²b²b²b²b²b²b²b²b²b²b²b²b²b²b²b²b²b²b²b²b²b²b²b²b²b²b²b²b²b²b²b²b²b²b²b²b²b²b²b²b²b²b²b²b²b²b²b²b²b²b²b²b²b²b²b²b²b²b²b²b²b²b²b²b²b²b²b²b²b²b²b²b²b²b²b²b²b²b²b²b²b²b²b²b²b²b²b²b²b²b²b²b²b²b²b²b²b²b²b²b²b²b²b²b²b²b²b²b²b²b²b²b²b²b²b²b²b²b²b²b²b²b²b²b²b²b²b²b²b²b²b²b²b²b²b²b²b²b²b²b²b²b²b²b²b²b²b²b²b²b²b²b²b²b²b²b²b²b²b²b²b²b²b²b²b²b²b²b²b²b²b²b²b²b²b²b²b²b²b²b²b²b²b²b²b²b²b²b²b²b²b²b²b²b²b²b²b²b²b²b²b²b²b²b²b²b²b²b²b²b²b²b²b²b²b²b²b²b²b²b²b²b²b²b²b²b²b²b²b²b²b²b²b²b²b²b²b²b²b²b²b²b²b²b²b²b²b²b²b²b²b²b²b²b²b²b²b²b²b²b²b²b²b²b²b²b²b²b²b²b²b²b²b²b²b²b²b²b²b²b²b²b²b²b²b²b²b²b²b²b²b²b²b²b²b²b²b²b²b²b²b²b²b²b²b²b²b²b²b²b²b²b²b²b²b²b²b²b²b²b²b²b²b²b²b²b²b²b²b²b²b²b²b²b²b²b²b²b²b²b²b²b²b²b²b²b²b²b²b²b²b²b²b²b²b²b²b²b²b²b²b²b²b²b²b²b²b²b²b²b²b²b²b²b²b²b²b²b²b²b²b²b²b²b²b²b²b²b²b²b²b²b²b²b²b²b²b²b²b²b²b²b²b²b²b²b²b²b²b²b²b²b²b²b²b²b²b²b²b²b²b²b²b²b²b²b²b²b²b²b²b²b²b²b²b²b²b²b²b²b²b²b²b²b²b²b²b²b²b²b²b²b²b²b²b²b²b²b²b²b²b²b²b²b²b²b²b²b²b²b²b²b²b²b²b²b²b²b²b²b²b²b²b²b²b²b²b²b²b²b²b²b²b²b²b²b²b²b²b²b²b²b²b²b²b²b²b²b²b²b²b²b²b²b²b²b²b²b²b²b²b²b²b²b²b²b²b²b²b²b²b²b²b²b²b²b²b²b²b²b²b²b²b²b²b²b²b²b²b²b²b²b²b²b²b²b²b²b²b²b²b²b²b²b²b²b²b²b²b²b²b²b²b²b²b²b²b²b²b²b²b²b²b²b²b²b²b²b²b²b²b²b²b²b²b²b²b²b²b²b²b²b²b²b²b²b²b²b²b²b²b²b²b²b²b²b²b²b²b²b²b²b²b²b²b²b²b²b²b²b²b²b²b²b²b²b²b²b²b²b²b²b²b²b²b²b²b²b²b²b²b²b²b²b²b²b²b²b²b²b²b²b²b²b²b²b²b²b²b²b²b²b²b²b²b²b²b²b²b²b²b²b²b²b²b²b²b²b²b²b²b²b²b²b²b²b²b²b²b²b²b²b²b²b²b²b²b²b²b²b²b²b²b²b²b²b²b²b²b²b²b²b²b²b²b²b²b²b²b²b²b²b²b²b²b²b²b²b²b²b²b²b²b²b²b²b²b²b²b²b²b²b²b²b²b²b²b²b²b²b²b²b²b²b²b²b²b²b²b²b²b²b²b²b²b²b²b²b²b²b²b²b²b²b²b²b²b²b²b²b²b²b²b²b²b²b²b²b²b²b²b²b²b²b²b²b²b²b²b²b²b²b²b²b²b²b²b²b²b²b²b²b²b²b²b²b²b²b²b²b²b²b²b²b²b²b²b²b²b²b²b²b²b²b²b²b²b²b²b²b²b²b²b²b²b²b²b²b²b²b²b²b²b²b²b²b²b²b²b²b²b²b²b²b²b²b²b²b²b²b²b²b²b²b²b²b²b²b²b²b²b²b²b²b²b²b²b²b²b²b²b²b²b²b²b²b²b²b²b²b²b²b²b²b²b²b²b²b²b²b²b²b²b²b²b²b²b²b²b²b²b²b²b²b²b²b²b²b²b²b²b²b²b²b²b²b²b²b²b²b²b²b²b²b²b²b²b²b²b²b²b²b²b²b²b²b²b²b²b²b²b²b²b²b²b²b²b²b²b²b²b²b²b²b²b²b²b²b²b²b²b²b²b²b²b²b²b²b²b²b²b²b²b²b²b²b²b²b²b²b²b²b²b²b²b²b²b²b²b²b²b²b²b²b²b²b²b²b²b²b²b²b²b²b²b²b²b²b²b²b²b²b²b²b²b²b²b²b²b²b²b²b²b²b²b²b²b²b²b²b²b²b²b²b²b²b²b²b²b²b²b²b²b²b²b²b²b²b²b²b²b²b²b²b²b²b²b²b²b²b²b²b²b²b²b²b²b²b²b²b²b²b²b²b²b²b²b²b²b²b²b²b²b²b²b²b²b²b²b²b²b²b²b²b²b²b²b²b²b²b²b²b²b²b²b²b²b²b²b²b²b²b²b²b²b²b²b²b²b²b²b²b²b²b²b²b²b²b²b²b²b²b²b²b²b²b²b²b²b²b²b²b²b²b²b²b²b²b²b²b²b²b²b²b²b²b²b²b²b²b²b²b²b²b²b²b²b²b²b²b²b²b²b²b²b²b²b²b²b²b²b²b²b²b²b²b²b²b²b²b²b²b²b²b²b²b²b²b²b²b²b²b²b²b²b²b²b²b²b²b²b²b²b²b²b²b²b²b²b²b²b²b²b²b²b²b²b²b²b²b²b²b²b²b²b²b²b²b²b²b²b²b²b²b²b²b²b²b²b²b²b²b²b²b²b²b²b²b²b²b²b²b²b²b²b²b²b²b²b²b²b²b²b²b²b²b²b²b²b²b²b²b²b²b²b²b²b²b²b²b²b²b²b²b²b²b²b²b²b²b²b²b²b²b²b²b²b²b²b²b²b²b²b²b²b²b²b²b²b²b²b²b²b²b²b²b²b²b²b²b²b²b²b²b²b²b²b²b²b²b²b²b²b²b²b²b²b²b²b²b²b²b²b²b²b²b²b²b²b²b²b²b²b²b²b²b²b²b²b²b²b²b²b²b²b²b²b²b²b²b²b²b²b²b²b²b²b²b²b²b²b²b²b²b²b²b²b²b²b²b²b²b²b²b²b²b²b²b²b²b²b²b²b²b²b²b²b²b²b²b²b²b²b²b²b²b²b²b²b²b²b²b²b²b²b²b²b²b²b²b²b²b²b²b²b²b²b²b²b²b²b²b²b²b²b²b²b²b²b²b²b²b²b²b²b²b²b²b²b²b²b²b²b²b²b²b²b²b²b²b²b²b²b²b²b²b²b²b²b²b²b²b²b²b²b²b²b²b²b²b²b²b²b²b²b²b²b²b²b²b²b²b²b²b²b²b²b²b²b²b²b²b²b²b²b²b²b²b²b²b²b²b²b²b²b²b²b²b²b²b²b²b²b²b²b²b²b²b²b²b²b²b²b²b²b²b²b²b²b²b²b²b²b²b²b²b²b²b²b²b²b²b²b²b²b²b²b²b²b²b²b²b²b²b²b²b²b²b²b²b²b²b²b²b²b²b²b²b²b²b²b²b²b²b²b²b²b²b²b²b²b²b²b²b²b²b²b²b²b²b²b²b²b²b²b²b²b²b²b²b²b²b²b²b²b²b²b²b²b²b²b²b²b²b²b²b²b²b²b²b²b²b²b²b²b²b²b²b²b²b²b²b²b²b²b²b²b²b²b²b²b²b²b²b²b²b²b²b²b²b²b²b²b²b²b²b²b²b²b²b²b²b²b²b²b²b²b²b²b²b²b²b²b²b²b²b²b²b²b²b²b²b²b²b²b²b²b²b²b²b²b²b²b²b²b²b²b²b²b²b²b²b²b²b²b²b²b²b²b²b²b²b²b²b²b²b²b²b²b²b²b²b²b²b²b²b²b²b²b²b²b²b²b²b²b²b²b²b²b²b²b²b²b²b²b²b²b²b²b²b²b²b²b²b²b²b²b²b²b²b²b²b²b²b²b²b²b²b²b²b²b²b²b²b²b²b²b²b²b²b²b²b²b²b²b²b²b²b²b²b²b²b²b²b²b²b²b²b²b²b²b²b²b²b²b²b²b²b²b²b²b²b²b²b²b²b²b²b²b²b²b²b²b²b²b²b²b²b²b²b²b²b²b²b²b²b²b²b²b²b²b²b²b²b²b²b²b²b²b²b²b²b²b²b²b²b²b²b²b²b²b²b²b²b²b²b²b²b²b²b²b²b²b²b²b²b²b²b²b²b²b²b²b²b²b²b²b²b²b²b²b²b²b²b²b²b²b²b²b²b²b²b²b²b²b²b²b²b²b²b²b²b²b²b²b²b²b²b²b²b²b²b²b²b²b²b²b²b²b²b²b²b²b²b²b²b²b²b²b²b²b²b²b²b²b²b²b²b²b²b²b²b²b²b²b²b²b²b²b²b²b²b²b²b²b²b²b²b²b²b²b²b²b²b²b²b²b²b²b²b²b²b²b²b²b²b²b²b²b²b²b²b²b²b²b²b²b²b²b²b²b²b²b²b²b²b²b²b²b²b²b²b²b²b²b²b²b²b²b²b²b²b²b²b²b²b²b²b²b²b²b²b²b²b²b²b²b²b²b²b²b²b²b²b²b²b²b²b²b²b²b²b²b²b²b²b²b²b²b²b²b²b²b²b²b²b²b²b²b²b²b²b²b²b²b²b²b²b²b²b²b²b²b²b²b²b²b²b²b²b²b²b²b²b²b²b²b²b²b²b²b²b²b²b²b²b²b²b²b²b²b²b²b²b²b²b²b²b²b²b²b²b²b²b²b²b²b²b²b²b²b²b²b²b²b²b²b²b²b²b²b²b²b²b²b²b²b²b²b²b²b²b²b²b²b²b²b²b²b²b²b²b²b²b²b²b²b²b²b²b²b²b²b²b²b²b²b²b²b²b²b²b²b²b²b²b²b²b²b²b²b²b²b²b²b²b²b²b²b²b²b²b²b²b²b²b²b²b²b²b²b²b²b²b²b²b²b²b²b²b²b²b²b²b²b²b²b²b²b²b²b²b²b²b²b²b²b²b²b²b²b²b²b²b²b²b²b²b²b²b²b²b²b²b²b²b²b²b²b²b²b²b²b²b²b²b²b²b²b²b²b²b²b²b²b²b²b²b²b²b²b²b²b²b²b²b²b²b²b²b²b²b²b²b²b²b²b²b²b²b²b²b²b²b²b²b²b²b²b²b²b²b²b²b²b²b²b²b²b²b²b²b²b²b²b²b²b²b²b²b²b²b²b²b²b²b²b²b²b²b²b²b²b²b²b²b²b²b²b²b²b²b²b²b²b²b²b²b²b²b²b²b²b²b²b²b²b²b²b²b²b²b²b²b²b²b²b²b²b²b²b²b²b²b²b²b²b²b²b²b²b²b²b²b²b²b²b²b²b²b²b²b²b²b²b²b²b²b²b²b²b²b²b²b²b²b²b²b²b²b²b²b²b²b²b²b²b²b²b²b²b²b²b²b²b²b²b²b²b²b²b²b²b²b²b²b²b²b²b²b²b²b²b²b²b²b²b²b²b²b²b²b²b²b²b²b²b²b²b²b²b²b²b²b²b²b²b²b²b²b²b²b²b²b²b²b²b²b²b²b²b²b²b²b²b²b²b²b²b²b²b²b²b²b²b²b²b²b²b²b²b²b²b²b²b²b²b²b²b²b²b²b²b²b²b²b²b²b²b²b²b²b²b²b²b²b²b²b²b²b²b²b²b²b²b²b²b²b²b²b²b²b²b²b²b²b²b²b²b²b²b²b²b²b²b²b²b²b²b²b²b²b²b²b²b²b²b²b²b²b²b²b²b²b²b²b²b²b²b²b²b²b²b²b²b²b²b²b²b²b²b²b²b²b²b²b²b²b²b²b²b²b²b²b²b²b²b²b²b²b²b²b²b²b²b²b²b²b²b²b²b²b²b²b²b²b²b²b²b²b²b²b²b²b²b²b²b²b²b²b²b²b²b²b²b²b²b²b²b²b²b²b²b²b²b²b²b²b²b²b²b²b²b²b²b²b²b²b²b²b²b²b²b²b²b²b²b²b²b²b²b²b²b²b²b²b²b²b²b²b²b²b²b²b²b²b²b²b²b²b²b²b²b²b²b²b²b²b²b²b²b²b²b²b²b²b²b²b²b²b²b²b²b²b²b²b²b²b²b²b²b²b²b²b²b²b²b²b²b²b²b²b²b²b²b²b²b²b²b²b²b²b²b²b²b²b²b²b²b²b²b²b²b²b²b²b²b²b²b²b²b²b²b²b²b²b²b²b²b²b²b²b²b²b²b²b²b²b²b²b²b²b²b²b²b²b²b²b²b²b²b²b²b²b²b²b²b²b²b²b²b²b²b²b²b²b²b²b²b²b²b²b²b²b²b²b²b²b²b²b²b²b²b²b²b²b²b²b²b²b²b²b²b²b²b²b²b²b²b²b²b²b²b²b²b²b²b²b²b²b²b²b²b²b²b²b²b²b²b²b²b²b²b²b²b²b²b²b²b²b²b²b²b²b²b²b²b²b²b²b²b²b²b²b²b²b²b²b²b²b²b²b²b²b²b²b²b²b²b²b²b²b²b²b²b²b²b²b²b²b²b²b²b²b²b²b²b²b²b²b²b²b²b²b²b²b²b²b²b²b²b²b²b²b²b²b²b²b²b²b²b²b²b²b²b²b²b²b²b²b²b²b²b²b²b²b²b²b²b²b²b²b²b²b²b²b²b²b²b²b²b²b²b²b²b²b²b²b²b²b²b²b²b²b²b²b²b²b²b²b²b²b²b²b²b²b²b²b²b²b²b²b²b²b²b²b²b²b²b²b²b²b²b²b²b²b²b²b²b²b²b²b²b²b²b²b²b²b²b²b²b²b²b²b²b²b²b²b²b²b²b²b²b²b²b²b²b²b²b²b²b²b²b²b²b²b²b²b²b²b²b²b²b²b²b²b²b²b²b²b²b²b²b²b²b²b²b²b²b²b²b²b²b²b²b²b²b²b²b²b²b²b²b²b²b²b²b²b²b²b²b²b²b²b²b²b²b²b²b²b²b²b²b²b²b²b²b²b²b²b²b²b²b²b²b²b²b²b²b²b²b²b²b²b²b²b²b²b²b²b²b²b²b²b²b²b²b²b²b²b²b²b²b²b²b²b²b²b²b²b²b²b²b²b²b²b²b²b²b²b²b²b²b²b²b²b²b²b²b²b²b²b²b²b²b²b²b²b²b²b²b²b²b²b²b²b²b²b²b²b²b²b²b²b²b²b²b²b²b²b²b²b²b²b²b²b²b²b²b²b²b²b²b²b²b²b²b²b²b²b²b²b²b²b²b²b²b²b²b²b²b²b²b²b²b²b²b²b²b²b²b²b²b²b²b²b²b²b²b²b²b²b²b²b²b²b²b²b²b²b²b²b²b²b²b²b²b²b²b²b²b²b²b²b²b²b²b²b²b²b²b²b²b²b²b²b²b²b²b²b²b²b²b²b²b²b²b²b²b²b²b²b²b²b²b²b²b²b²b²b²b²b²b²b²b²b²b²b²b²b²b²b²b²b²b²b²b²b²b²b²b²b²b²b²b²b²b²b²b²b²b²b²b²b²b²b²b²b²b²b²b²b²b²b²b²b²b²b²b²b²b²b²b²b²b²b²b²b²b²b²b²b²b²b²b²b²b²b²b²b²b²b²b²b²b²b²b²b²b²b²b²b²b²b²b²b²b²b²b²b²b²b²b²b²b²b²b²b²b²b²b²b²b²b²b²b²b²b²b²b²b²b²b²b²b²b²b²b²b²b²b²b²b²b²b²b²b²b²b²b²b²b²b²b²b²b²b²b²b²b²b²b²b²b²b²b²b²b²b²b²b²b²b²b²b²b²b²b²b²b²b²b²b²b²b²b²b²b²b²b²b²b²b²b²b²b²b²b²b²b²b²b²b²b²b²b²b²b²b²b²b²b²b²b²b²b²b²b²b²b²b²b²b²b²b²b²b²b²b²b²b²b²b²b²b²b²b²b²b²b²b²b²b²b²b²b²b²b²b²b²b²b²b²b²b²b²b²b²b²b²b²b²b²b²b²b²b²b²b²b²b²b²b²b²b²b²b²b²b²b²b²b²b²b²b²b²b²b²b²b²b²b²b²b²b²b²b²b²b²b²b²b²b²b²b²b²b²b²b²b²b²b²b²b²b²b²b²b²b²b²b²b²b²b²b²b²b²b²b²b²b²b²b²b²b²b²b²b²b²b²b²b²b²b²b²b²b²b²b²b²b²b²b²b²b²b²b²b²b²b²b²b²b²b²b²b²b²b²b²b²b²b²b²b²b²b²b²b²b²b²b²b²b²b²b²b²b²b²b²b²b²b²b²b²b²b²b²b²b²b²b²b²b²b²b²b²b²b²b²b²b²b²b²b²b²b²b²b²b²b²b²b²b²b²b²b²b²b²b²b²b²b²b²b²b²b²b²b²b²b²b²b²b²b²b²b²b²b²b²b²b²b²b²b²b²b²b²b²b²b²b²b²b²b²b²b²b²b²b²b²b²b²b²b²b²b²b²b²b²b²b²b²b²b²b²b²b²b²b²b²b²b²b²b²b²b²b²b²b²b²b²b²b²b²b²b²b²b²b²b²b²b²b²b²b²b²b²b²b²b²b²b²b²b²b²b²b²b²b²b²b²b²b²b²b²b²b²b²b²b²b²b²b²b²b²b²b²b²b²b²b²b²b²b²b²b²b²b²b²b²b²b²b²b²b²b²b²b²b²b²b²b²b²b²b²b²b²b²b²b²b²b²b²b²b²b²b²b²b²b²b²b²b²b²b²b²b²b²b²b²b²b²b²b²b²b²b²b²b²b²b²b²b²b²b²b²b²b²b²b²b²b²b²b²b²b²b²b²b²b²b²b²b²b²b²b²b²b²b²b²b²b²b²b²b²b²b²b²b²b²b²b²b²b²b²b²b²b²b²b²b²b²b²b²b²b²b²b²b²b²b²b²b²b²b²b²b²b²b²b²b²b²b²b²b²b²b²b²b²b²b²b²b²b²b²b²b²b²b²b²b²b²b²b²b²b²b²b²b²b²b²b²b²b²b²b²b²b²b²b²b²b²b²b²b²b²b²b²b²b²b²b²b²b²b²b²b²b²b²b²b²b²b²b²b²b²b²b²b²b²b²b²b²b²b²b²b²b²b²b²b²b²b²b²b²b²b²b²b²b²b²b²b²b²b²b²b²b²b²b²b²b²b²b²b²b²b²b²b²b²b²b²b²b²b²b²b²b²b²b²b²b²b²b²b²b²b²b²b²b²b²b²b²b²b²b²b²b²b²b²b²b²b²b²b²b²b²b²b²b²b²b²b²b²b²b²b²b²b²b²b²b²b²b²b²b²b²b²b²b²b²b²b²b²b²b²b²b²b²b²b²b²b²b²b²b²b²b²b²b²b²b²b²b²b²b²b²b²b²b²b²b²b²b²b²b²b²b²b²b²b²b²b²b²b²b²b²b²b²b²b²b²b²b²b²b²b²b²b²b²b²b²b²b²b²b²b²b²b²b²b²b²b²b²b²b²b²b²b²b²b²b²b²b²b²b²b²b²b²b²b²b²b²b²b²b²b²b²b²b²b²b²b²b²b²b²b²b²b²b²b²b²b²b²b²b²b²b²b²b²b²b²b²b²b²b²b²b²b²b²b²b²b²b²b²b²b²b²b²b²b²b²b²b²b²b²b²b²b²b²b²b²b²b²b²b²b²b²b²b²b²b²b²b²b²b²b²b²b²b²b²b²b²b²b²b²b²b²b²b²b²b²b²b²b²b²b²b²b²b²b²b²b²b²b²b²b²b²b²b²b²b²b²b²b²b²b²b²b²b²b²b²b²b²b²b²b²b²b²b²b²b²b²b²b²b²b²b²b²b²b²b²b²b²b²b²b²b²b²b²b²b²b²b²b²b²b²b²b²b²b²b²b²b²b²b²b²b²b²b²b²b²b²b²b²b²b²b²b²b²b²b²b²b²b²b²b²b²b²b²b²b²b²b²b²b²b²b²b²b²b²b²b²b²b²b²b²b²b²b²b²b²b²b²b²b²b²b²b²b²b²b²b²b²b²b²b²b²b²b²b²b²b²b²b²b²b²b²b²b²b²b²b²b²b²b²b²b²b²b²b²b²b²b²b²b²b²b²b²b²b²b²b²b²b²b²b²b²b²b²b²b²b²b²b²b²b²b²b²b²b²b²b²b²b²b²b²b²b²b²b²b²b²b²b²b²b²b²b²b²b²b²b²b²b²b²b²b²b²b²b²b²b²b²b²b²b²b²b²b²b²b²b²b²b²b²b²b²b²b²b²b²b²b²b²b²b²b²b²b²b²b²b²b²b²b²b²b²b²b²b²b²b²b²b²b²b²b²b²b²b²b²b²b²b²b²b²b²b²b²b²b²b²b²b²b²b²b²b²b²b²b²b²b²b²b²b²b²b²b²b²b²b²b²b²b²b²b²b²b²b²b²b²b²b²b²b²b²b²b²b²b²b²b²b²b²b²b²b²b²b²b²b²b²b²b²b²b²b²b²b²b²b²b²b²b²b²b²b²b²b²b²b²b²b²b²b²b²b²b²b²b²b²b²b²b²b²b²b²b²b²b²b²b²b²b²b²b²b²b²b²b²b²b²b²b²b²b²b²b²b²b²b²b²b²b²b²b²b²b²b²b²b²b²b²b²b²b²b²b²b²b²b²b²b²b²b²b²b²b²b²b²b²b²b²b²b²b²b²b²b²b²b²b²b²b²b²b²b²b²b²b²b²b²b²b²b²b²b²b²b²b²b²b²b²b²b²b²b²b²b²b²b²b²b²b²b²b²b²b²b²b²b²b²b²b²b²b²b²b²b²b²b²b²b²b²b²b²b²b²b²b²b²b²b²b²b²b²b²b²b²b²b²b²b²b²b²b²b²b²b²b²b²b²b²b²b²b²b²b²b²b²b²b²b²b²b²b²b²b²b²b²b²b²b²b²b²b²b²b²b²b²b²b²b²b²b²b²b²b²b²b²b²b²b²b²b²b²b²b²b²b²b²b²b²b²b²b²b²b²b²b²b²b²b²b²b²b²b²b²b²b²b²b²b²b²b²b²b²b²b²b²b²b²b²b²b²b²b²b²b²b²b²b²b²b²b²b²b²b²b²b²b²b²b²b²b²b²b²b²b²b²b²b²b²b²b²b²b²b²b²b²b²b²b²b²b²b²b²b²b²b²b²b²b²b²b²b²b²b²b²b²b²b²b²b²b²b²b²b²b²b²b²b²b²b²b²b²b²b²b²b²b²b²b²b²b²b²b²b²b²b²b²b²b²b²b²b²b²b²b²b²b²b²b²b²b²b²b²b²b²b²b²b²b²b²b²b²b²b²b²b²b²b²b²b²b²b²b²b²b²b²b²b²b²b²b²b²b²b²b²b²b²b²b²b²b²b²b²b²b²b²b²b²b²b²b²b²b²b²b²b²b²b²b²b²b²b²b²b²b²b²b²b²b²b²b²b²b²b²b²b²b²b²b²b²b²b²b²b²b²b²b²b²b²b²b²b²b²b²b²b²b²b²b²b²b²b²b²b²b²b²b²b²b²b²b²b²b²b²b²b²b²b²b²b²b²b²b²b²b²b²b²b²b²b²b²b²b²b²b²b²b²b²b²b²b²b²b²b²b²b²b²b²b²b²b²b²b²b²b²b²b²b²b²b²b²b²b²b²b²b²b²b²b²b²b²b²b²b²b²b²b²b²b²b²b²b²b²b²b²b²b²b²b²b²b²b²b²b²b²b²b²b²b²b²b²b²b²b²b²b²b²b²b²b²b²b²b²b²b²b²b²b²b²b²b²b²b²b²b²b²b²b²b²b²b²b²b²b²b²b²b²b²b²b²b²b²b²b²b²b²b²b²b²b²b²b²b²b²b²b²b²b²b²b²b²b²b²b²b²b²b²b²b²b²b²b²b²b²b²b²b²b²b²b²b²b²b²b²b²b²b²b²b²b²b²b²b²b²b²b²b²b²b²b²b²b²b²b²b²b²b²b²b²b²b²b²b²b²b²b²b²b²b²b²b²b²b²b²b²b²b²b²b²b²b²b²b²b²b²b²b²b²b²b²b²b²b²b²b²b²b²b²b²b²b²b²b²b²b²b²b²b²b²b²b²b²b²b²b²b²b²b²b²b²b²b²b²b²b²b²b²b²b²b²b²b²b²b²b²b²b²b²b²b²b²b²b²b²b²b²b²b²b²b²b²b²b²b²b²b²b²b²b²b²b²b²b²b²b²b²b²b²b²b²b²b²b²b²b²b²b²b²b²b²b²b²b²b²b²b²b²b²b²b²b²b²b²b²b²b²b²b²b²b²b²b²b²b²b²b²b²b²b²b²b²b²b²b²b²b²b²b²b²b²b²b²b²b²b²b²b²b²b²b²b²b²b²b²b²b²b²b²b²b²b²b²b²b²b²b²b²b²b²b²b²b²b²b²b²b²b²b²b²b²b²b²b²b²b²b²b²b²b²b²b²b²b²b²b²b²b²b²b²b²b²b²b²b²b²b²b²b²b²b²b²b²b²b²b²b²b²b²b²b²b²b²b²b²b²b²b²b²b²b²b²b²b²b²b²b²b²b²b²b²b²b²b²b²b²b²b²b²b²b²b²b²b²b²b²b²b²b²b²b²b²b²b²b²b²b²b²b²b²b²b²b²b²b²b²b²b²b²b²b²b²b²b²b²b²b²b²b²b²b²b²b²b²b²b²b²b²b²b²b²b²b²b²b²b²b²b²b²b²b²b²b²b²b²b²b²b²b²b²b²b²b²b²b²b²b²b²b²b²b²b²b²b²b²b²b²b²b²b²b²b²b²b²b²b²b²b²b²b²b²b²b²b²b²b²b²b²b²b²b²b²b²b²b²b²b²b²b²b²b²b²b²b²b²b²b²b²b²b²b²b²b²b²b²b²b²b²b²b²b²b²b²b²b²b²b²b²b²b²b²b²b²b²b²b²b²b²b²b²b²b²b²b²b²b²b²b²b²b²b²b²b²b²b²b²b²b²b²b²b²b²b²b²b²b²b²b²b²b²b²b²b²b²b²b²b²b²b²b²b²b²b²b²b²b²b²b²b²b²b²b²b²b²b²b²b²b²b²b²b²b²b²b²b²b²b²b²b²b²b²b²b²b²b²b²b²b²b²b²b²b²b²b²b²b²b²b²b²b²b²b²b²b²b²b²b²b²b²b²b²b²b²b²b²b²b²b²b²b²b²b²b²b²b²b²b²b²b²b²b²b²b²b²b²b²b²b²b²b²b²b²b²b²b²b²b²b²b²b²b²b²b²b²b²b²b²b²b²b²b²b²b²b²b²b²b²b²b²b²b²b²b²b²b²b²b²b²b²b²b²b²b²b²b²b²b²b²b²b²b²b²b²b²b²b²b²b²b²b²b²b²b²b²b²b²b²b²b²b²b²b²b²b²b²b²b²b²b²b²b²b²b²b²b²b²b²b²b²b²b²b²b²b²b²b²b²b²b²b²b²b²b²b²b²b²b²b²b²b²b²b²b²b²b²b²b²b²b²b²b²b²b²b²b²b²b²b²b²b²b²b²b²b²b²b²b²b²b²b²b²b²b²b²b²b²b²b²b²b²b²b²b²b²b²b²b²b²b²b²b²b²b²b²b²b²b²b²b²b²b²b²b²b²b²b²b²b²b²b²b²b²b²b²b²b²b²b²b²b²b²b²b²b²b²b²b²b²b²b²b²b²b²b²b²b²b²b²b²b²b²b²b²b²b²b²b²b²b²b²b²b²b²b²b²b²b²b²b²b²b²b²b²b²b²b²b²b²b²b²b²b²b²b²b²b²b²b²b²b²b²b²b²b²b²b²b²b²b²b²b²b²b²b²b²b²b²b²b²b²b²b²b²b²b²b²b²b²b²b²b²b²b²b²b²b²b²b²b²b²b²b²b²b²b²b²b²b²b²b²b²b²b²b²b²b²b²b²b²b²b²b²b²b²b²b²b²b²b²b²b²b²b²b²b²b²b²b²b²b²b²b²b²b²b²b²b²b²b²b²b²b²b²b²b²b²b²b²b²b²b²b²b²b²b²b²b²b²b²b²b²b²b²b²b²b²b²b²b²b²b²b²b²b²b²b²b²b²b²b²b²b²b²b²b²b²b²b²b²b²b²b²b²b²b²b²b²b²b²b²b²b²b²b²b²b²b²b²b²b²b²b²b²b²b²b²b²b²b²b²b²b²b²b²b²b²b²b²b²b²b²b²b²b²b²b²b²b²b²b²b²b²b²b²b²b²b²b²b²b²b²b²b²b²b²b²b²b²b²b²b²b²b²b²b²b²b²b²b²b²b²b²b²b²b²b²b²b²b²b²b²b²b²b²b²b²b²b²b²b²b²b²b²b²b²b²b²b²b²b²b²b²b²b²b²b²b²b²b²b²b²b²b²b²b²b²b²b²b²b²b²b²b²b²b²b²b²b²b²b²b²b²b²b²b²b²b²b²b²b²b²b²b²b²b²b²b²b²b²b²b²b²b²b²b²b²b²b²b²b²b²b²b²b²b²b²b²b²b²b²b²b²b²b²b²b²b²b²b²b²b²b²b²b²b²b²b²b²b²b²b²b²b²b²b²b²b²b²b²b²b²b²b²b²b²b²b²b²b²b²b²b²b²b²b²b²b²b²b²b²b²b²b²b²b²b²b²b²b²b²b²b²b²b²b²b²b²b²b²b²b²b²b²b²b²b²b²b²b²b²b²b²b²b²b²b²b²b²b²b²b²b²b²b²b²b²b²b²b²b²b²b²b²b²b²b²b²b²b²b²b²b²b²b²b²b²b²b²b²b²b²b²b²b²b²b²b²b²b²b²b²b²b²b²b²b²b²b²b²b²b²b²b²b²b²b²b²b²b²b²b²b²b²b²b²b²b²b²b²b²b²b²b²b²b²b²b²b²b²b²b²b²b²b²b²b²b²b²b²b²b²b²b²b²b²b²b²b²b²b²b²b²b²b²b²b²b²b²b²b²b²b²b²b²b²b²b²b²b²b²b²b²b²b²b²b²b²b²b²b²b²b²b²b²b²b²b²b²b²b²b²b²b²b²b²b²b²b²b²b²b²b²b²b²b²b²b²b²b²b²b²b²b²b²b²b²b²b²b²b²b²b²b²b²b²b²b²b²b²b²b²b²b²b²b²b²b²b²b²b²b²b²b²b²b²b²b²b²b²b²b²b²b²b²b²b²b²b²b²b²b²b²b²b²b²b²b²b²b²b²b²b²b²b²b²b²b²b²b²b²b²b²b²b²b²b²b²b²b²b²b²b²b²b²b²b²b²b²b²b²b²b²b²b²b²b²b²b²b²b²b²b²b²b²b²b²b²b²b²b²b²b²b²b²b²b²b²b²b²b²b²b²b²b²b²b²b²b²b²b²b²b²b²b²b²b²b²b²b²b²b²b²b²b²b²b²b²b²b²b²b²b²b²b²b²b²b²b²b²b²b²b²b²b²b²b²b²b²b²b²b²b²b²b²b²b²b²b²b²b²b²b²b²b²b²b²b²b²b²b²b²b²b²b²b²b²b²b²b²b²b²b²b²b²b²b²b²b²b²b²b²b²b²b²b²b²b²b²b²b²b²b²b²b²b²b²b²b²b²b²b²b²b²b²b²b²b²b²b²b²b²b²b²b²b²b²b²b²b²b²b²b²b²b²b²b²b²b²b²b²b²b²b²b²b²b²b²b²b²b²b²b²b²b²b²b²b²b²b²b²b²b²b²b²b²b²b²b²b²b²b²b²b²b²b²b²b²b²b²b²b²b²b²b²b²b²b²b²b²b²b²b²b²b²b²b²b²b²b²b²b²b²b²b²b²b²b²b²b²b²b²b²b²b²b²b²b²b²b²b²b²b²b²b²b²b²b²b²b²b²b²b²b²b²b²b²b²b²b²b²b²b²b²b²b²b²b²b²b²b²b²b²b²b²b²b²b²b²b²b²b²b²b²b²b²b²b²b²b²b²b²b²b²b²b²b²b²b²b²b²b²b²b²b²b²b²b²b²b²b²b²b²b²b²b²b²b²b²b²b²b²b²b²b²b²b²b²b²b²b²b²b²b²b²b²b²b²b²b²b²b²b²b²b²b²b²b²b²b²b²b²b²b²b²b²b²b²b²b²b²b²b²b²b²b²b²b²b²b²b²b²b²b²b²b²b²b²b²b²b²b²b²b²b²b²b²b²b²b²b²b²b²b²b²b²b²b²b²b²b²b²b²b²b²b²b²b²b²b²b²b²b²b²b²b²b²b²b²b²b²b²b²b²b²b²b²b²b²b²b²b²b²b²b²b²b²b²b²b²b²b²b²b²b²b²b²b²b²b²b²b²b²b²b²b²b²b²b²b²b²b²b²b²b²b²b²b²b²b²b²b²b²b²b²b²b²b²b²b²b²b²b²b²b²b²b²b²b²b²b²b²b²b²b²b²b²b²b²b²b²b²b²b²b²b²b²b²b²b²b²b²b²b²b²b²b²b²b²b²b²b²b²b²b²b²b²b²b²b²b²b²b²b²b²b²b²b²b²b²b²b²b²b²b²b²b²b²b²b²b²b²b²b²b²b²b²b²b²b²b²b²b²b²b²b²b²b²b²b²b²b²b²b²b²b²b²b²b²b²b²b²b²b²b²b²b²b²b²b²b²b²b²b²b²b²b²b²b²b²b²b²b²b²b²b²b²b²b²b²b²b²b²b²b²b²b²b²b²b²b²b²b²b²b²b²b²b²b²b²b²b²b²b²b²b²b²b²b²b²b²b²b²b²b²b²b²b²b²b²b²b²b²b²b²b²b²b²b²b²b²b²b²b²b²b²b²b²b²b²b²b²b²b²b²b²b²b²b²b²b²b²b²b²b²b²b²b²b²b²b²b²b²b²b²b²b²b²b²b²b²b²b²b²b²b²b²b²b²b²b²b²b²b²b²b²b²b²b²b²b²b²b²b²b²b²b²b²b²b²b²b²b²b²b²b²b²b²b²b²b²b²b²b²b²b²b²b²b²b²b²b²b²b²b²b²b²b²b²b²b²b²b²b²b²b²b²b²b²b²b²b²b²b²b²b²b²b²b²b²b²b²b²b²b²b²b²b²b²b²b²b²b²b²b²b²b²b²b²b²b²b²b²b²b²b²b²b²b²b²b²b²b²b²b²b²b²b²b²b²b²b²b²b²b²b²b²b²b²b²b²b²b²b²b²b²b²b²b²b²b²b²b²b²b²b²b²b²b²b²b²b²b²b²b²b²b²b²b²b²b²b²b²b²b²b²b²b²b²b²b²b²b²b²b²b²b²b²b²b²b²b²b²b²b²b²b²b²b²b²b²b²b²b²b²b²b²b²b²b²b²b²b²b²b²b²b²b²b²b²b²b²b²b²b²b²b²b²b²b²b²b²b²b²b²b²b²b²b²b²b²b²b²b²b²b²b²b²b²b²b²b²b²b²b²b²b²b²b²b²b²b²b²b²b²b²b²b²b²b²b²b²b²b²b²b²b²b²b²b²b²b²b²b²b²b²b²b²b²b²b²b²b²b²b²b²b²b²b²b²b²b²b²b²b²b²b²b²b²b²b²b²b²b²b²b²b²b²b²b²b²b²b²b²b²b²b²b²b²b²b²b²b²b²b²b²b²b²b²b²b²b²b²b²b²b²b²b²b²b²b²b²b²b²b²b²b²b²b²b²b²b²b²b²b²b²b²b²b²b²b²b²b²b²b²b²b²b²b²b²b²b²b²b²b²b²b²b²b²b²b²b²b²b²b²b²b²b²b²b²b²b²b²b²b²b²b²b²b²b²b²b²b²b²b²b²b²b²b²b²b²b²b²b²b²b²b²b²b²b²b²b²b²b²b²b²b²b²b²b²b²b²b²b²b²b²b²b²b²b²b²b²b²b²b²b²b²b²b²b²b²b²b²b²b²b²b²b²b²b²b²b²b²b²b²b²b²b²b²b²b²b²b²b²b²b²b²b²b²b²b²b²b²b²bA{²bA{²bA{²bA{²bA{²bA{²bA{²bA{²bA{²bA{²bA{²bA{²bA{²bA{²bA{²bA{²bA{²bA{²bA{²bA{²bA{²bA{²bA{²bA{²bA{²bA{²bA{²bA{²bA{²bA{²bA{²bA{²bA{²bA{²bA{²bA{²bA{²bA{²bA{²bA{²bA{²bA{²bA{²bA{²bA{²bA{²bA{²bA{²bA{²bA{²bA{²bA{²bA{²bA{²bA{²bA{²bA{²bA{²bA{²bA{²bA{²bA{²bA{²bA{²bA{²bA{²bA{²bA{²bA{²bA{²bA{²bA{²bA{²bA{²bA{²bA{²bA{²bA{²bA{²bA{²bA{²bA{²bA{²bA{²bA{²bA{²bA{²bA{²bA{²bA{²bA{²bA{²bA{²bA{²bA{²bA{²bA{²bA{²bA{²bA{²bA{²bA{²bA{²bA{²bA{²bA{²bA{²bA{²bA{²bA{²bA{²bA{²bA{²bA{²bA{²bA{²bA{²bA{²bA{²bA{²bA{²bA{²bA{²bA{²bA{²bA{²bA{²bA{²bA{²bA{²bA{²bA{²bA{²bA{²bA{²bA{²bA{²bA{²bA{²bA{²bA{²bA{²bA{²bA{²bA{²bA{²bA{²bA{²bA{²bA{²bA{²bA{²bA{²bA{²bA{²bA{²bA{²bA{²bA{²bA{²bA{²bA{²bA{²bA{²bA{²bA{²bA{²bA{²bA{²bA{²bA{²bA{²bA{²bA{²bA{²bA{²bA{²bA{²bA{²bA{²bA{²bA{²bA{²bA{²bA{²bA{²bA{²bA{²bA{²bA{²bA{²bA{²bA{²bA{²bA{²bA{²bA{²bA{²bA{²bA{²bA{²bA{²bA{²bA{²bA{²bA{²bA{²bA{²bA{²bA{²bA{²bA{²bA{²bA{²bA{²bA{²bA{²bA{²bA{²bA{²bA{²bA{²bA{²bA{²bA{²bA{²bA{²bA{²bA{²bA{²bA{²bA{²bA{²bA{²bA{²bA{²bA{²bA{²bA{²bA{²bA{²bA{²bA{²bA{²bA{²bA{²bA{²bA{²bA{²bA{²bA{²bA{²bA{²bA{²bA{²bA{²bA{²bA{²bA{²bA{²bA{²bA{²bA{²bA{²bA{²bA{²bA{²bA{²bA{²bA{²bA{²bA{²bA{²bA{²bA{²bA{²bA{²bA{²bA{²bA{²bA{²bA{²bA{²bA{²bA{²bA{²bA{²bA{²bA{²bA{²bA{²bA{²bA{²bA{²bA{²bA{²bA{²bA{²bA{²bA{²bA{²bA{²bA{²bA{²bA{²bA{²bA{²bA{²bA{²bA{²bA{²bA{²bA{²bA{²bA{²bA{²bA{²bA{²bA{²bA{²bA{²bA{²bA{²bA{²bA{²bA{²bA{²bA{²bA{²bA{²bA{²bA{²bA{²bA{²bA{²bA{²bA{²bA{²bA{²bA{²bA{²bA{²bA{²bA{²bA{²bA{²bA{²bA{²bA{²bA{²bA{²bA{²bA{²bA{²bA{²bA{²bA{²bA{²bA{²bA{²bA{²bA{²bA{²bA{²bA{²bA{²bA{²bA{²bA{²bA{²bA{²bA{²bA{²bA{²bA{²bA{²bA{²bA{²bA{²bA{²bA{²bA{²bA{²bA{²bA{²bA{²bA{²bA{²bA{²bA{²bA{²bA{²bA{²bA{²bA{²bA{²bA{²bA{²bA{²bA{²bA{²bA{²bA{²bA{²bA{²bA{²bA{²bA{²bA{²bA{²bA{²bA{²bA{²bA{²bA{²bA{²bA{²bA{²bA{²bA{²bA{²bA{²bA{²bA{²bA{²bA{²bA{²bA{²bA{²bA{²bA{²bA{²bA{²bA{²bA{²bA{²bA{²bA{²bA{²bA{²bA{²bA{²bA{²bA{²bA{²bA{²bA{²bA{²bA{²bA{²bA{²bA{²bA{²bA{²bA{²bA{²bA{²bA{²bA{²bA{²bA{²bA{²bA{²bA{²bA{²bA{²bA{²bA{²bA{²bA{²bA{²bA{²bA{²bA{²bA{²bA{²bA{²bA{²bA{²bA{²bA{²bA{²bA{²bA{²bA{²bA{²bA{²bA{²bA{²bA{²bA{²bA{²bA{²bA{²bA{²bA{²bA{²bA{²bA{²bA{²bA{²bA{²bA{²bA{²bA{²bA{²bA{²bA{²bA{²bA{²bA{²bA{²bA{²bA{²bA{²bA{²bA{²bA{²bA{²bA{²bA{²bA{²bA{²bA{²bA{²bA{²bA{²bA{²bA{²bA{²bA{²bA{²bA{²bA{²bA{²bA{²bA{²bA{²bA{²bA{²bA{²bA{²bA{²bA{²bA{²bA{²bA{²bA{²bA{²bA{²bA{²bA{²bA{²bA{²bA{²bA{²bA{²bA{²bA{²bA{²bA{²bA{²bA{²bA{²bA{²bA{²bA{²bA{²bA{²bA{²bA{²bA{²bA{²bA{²bA{²bA{²bA{²bA{²bA{²bA{²bA{²bA{²bA{²bA{²bA{²bA{²bA{²bA{²bA{²bA{²bA{²bA{²bA{²bA{²bA{²bA{²bA{²bA{²bA{²bA{²bA{²bA{²bA{²bA{²bA{²bA{²bA{²bA{²bA{²bA{²bA{²bA{²bA{²bA{²bA{²bA{²bA{²bA{²bA{²bA{²bA{²bA{²bA{²bA{²bA{²bA{²bA{²bA{²bA{²bA{²bA{²bA{²bA{²bA{²bA{²bA{²bA{²bA{²bA{²bA{²bA{²bA{²bA{²bA{²bA{²bA{²bA{²bA{²bA{²bA{²bA{²bA{²bA{²bA{²bA{²bA{²bA{²bA{²bA{²bA{²bA{²bA{²bA{²bA{²bA{²bA{²bA{²bA{²bA{²bA{²bA{²bA{²bA{²bA{²bA{²bA{²bA{²bA{²bA{²bA{²bA{²bA{²bA{²bA{²bA{²bA{²bA{²bA{²bA{²bA{²bA{²bA{²bA{²bA{²bA{²bA{²bA{²bA{²bA{²bA{²bA{²bA{²bA{²bA{²bA{²bA{²bA{²bA{²bA{²bA{²bA{²bA{²bA{²bA{²bA{²bA{²bA{²bA{²bA{²bA{²bA{²bA{²bA{²bA{²bA{²bA{²bA{²bA{²bA{²bA{²bA{²bA{²bA{²bA{²bA{²bA{²bA{²bA{²bA{²bA{²bA{²bA{²bA{²bA{²bA{²bA{²bA{²bA{²bA{²bA{²bA{²bA{²bA{²bA{²bA{²bA{²bA{²bA{²bA{²bA{²bA{²bA{²bA{²bA{²bA{²bA{²bA{²bA{²bA{²bA{²bA{²bA{²bA{²bA{²bA{²bA{²bA{²bA{²bA{²bA{²bA{²bA{²bA{²bA{²bA{²bA{²bA{²bA{²bA{²bA{²bA{²bA{²bA{²bA{²bA{²bA{²bA{²bA{²bA{²bA{²bA{²bA{²bA{²bA{²bA{²bA{²bA{²bA{²bA{²bA{²bA{²bA{²bA{²bA{²bA{²bA{²bA{²bA{²bA{²bA{²bA{²bA{²bA{²bA{²bA{²bA{²bA{²bA{²bA{²bA{²bA{²bA{²bA{²bA{²bA{²bA{²bA{²bA{²bA{²bA{²bA{²bA{²bA{²bA{²bA{²bA{²bA{²bA{²bA{²bA{²bA{²bA{²bA{²bA{²bA{²bA{²bA{²bA{²bA{²bA{²bA{²bA{²bA{²bA{²bA{²bA{²bA{²bA{²bA{²bA{²bA{²bA{²bA{²bA{²bA{²bA{²bA{²bA{²bA{²bA{²bA{²bA{²bA{²bA{²bA{²bA{²bA{²bA{²bA{²bA{²bA{²bA{²bA{²bA{²bA{²bA{²bA{²bA{²bA{²bA{²bA{²bA{²bA{²bA{²bA{²bA{²bA{²bA{²bA{²bA{²bA{²bA{²bA{²bA{²bA{²bA{²bA{²bA{²bA{²bA{²bA{²bA{²bA{²bA{²bA{²bA{²bA{²bA{²bA{²bA{²bA{²bA{²bA{²bA{²bA{²bA{²bA{²bA{²bA{²bA{²bA{²bA{²bA{²bA{²bA{²bA{²bA{²bA{²bA{²bA{²bA{²bA{²bA{²bA{²bA{²bA{²bA{²bA{²bA{²bA{²bA{²bA{²bA{²bA{²bA{²bA{²bA{²bA{²bA{²bA{²bA{²bA{²bA{²bA{²bA{²bA{²bA{²bA{²bA{²bA{²bA{²bA{²bA{²bA{²bA{²bA{²bA{²bA{²bA{²bA{²bA{²bA{²bA{²bA{²bA{²bA{²bA{²bA{²bA{²bA{²bA{²bA{²bA{²bA{²bA{²bA{²bA{²bA{²bA{²bA{²bA{²bA{²bA{²bA{²bA{²bA{²bA{²bA{²bA{²bA{²bA{²bA{²bA{²bA{²bA{²bA{²bA{²bA{²bA{²bA{²bA{²bA{²bA{²bA{²bA{²bA{²bA{²bA{²bA{²bA{²bA{²bA{²bA{²bA{²bA{²bA{²bA{²bA{²bA{²bA{²bA{²bA{²bA{²bA{²bA{²bA{²bA{²bA{²bA{²bA{²bA{²bA{²bA{²bA{²bA{²bA{²bA{²bA{²bA{²bA{²bA{²bA{²bA{²bA{²bA{²bA{²bA{²bA{²bA{²bA{²bA{²bA{²bA{²bA{²bA{²bA{²bA{²bA{²bA{²bA{²bA{²bA{²bA{²bA{²bA{²bA{²bA{²bA{²bA{²bA{²bA{²bA{²bA{²bA{²bA{²bA{²bA{²bA{²bA{²bA{²bA{²bA{²bA{²bA{²bA{²bA{²bA{²bA{²bA{²bA{²bA{²bA{²bA{²bA{²bA{²bA{²bA{²bA{²bA{²bA{²bA{²bA{²bA{²bA{²bA{²bA{²bA{²bA{²bA{²bA{²bA{²bA{²bA{²bA{²bA{²bA{²bA{²bA{²bA{²bA{²bA{²bA{²bA{²bA{²bA{²bA{²bA{²bA{²bA{²bA{²bA{²bA{²bA{²bA{²bA{²bA{²bA{²bA{²bA{²bA{²bA{²bA{²bA{²bA{²bA{²bA{²bA{²bA{²bA{²bA{²bA{²bA{²bA{²bA{²bA{²bA{²bA{²bA{²bA{²bA{²bA{²bA{²bA{²bA{²bA{²bA{²bA{²bA{²bA{²bA{²bA{²bA{²bA{²bA{²bA{²bA{²bA{²bA{²bA{²bA{²bA{²bA{²bA{²bA{²bA{²bA{²bA{²bA{²bA{²bA{²bA{²bA{²bA{²bA{²bA{²bA{²bA{²bA{²bA{²bA{²bA{²bA{²bA{²bA{²bA{²bA{²bA{²bA{²bA{²bA{²bA{²bA{²bA{²bA{²bA{²bA{²bA{²bA{²bA{²bA{²bA{²bA{²bA{²bA{²bA{²bA{²bA{²bA{²bA{²bA{²bA{²bA{²bA{²bA{²bA{²bA{²bA{²bA{²bA{²bA{²bA{²bA{²bA{²bA{²bA{²bA{²bA{²bA{²bA{²bA{²bA{²bA{²bA{²bA{²bA{²bA{²bA{²bA{²bA{²bA{²bA{²bA{²bA{²bA{²bA{²bA{²bA{²bA{²bA{²bA{²bA{²bA{²bA{²bA{²bA{²bA{²bA{²bA{²bA{²bA{²bA{²bA{²bA{²bA{²bA{²bA{²bA{²bA{²bA{²bA{²bA{²bA{²bA{²bA{²bA{²bA{²bA{²bA{²bA{²bA{²bA{²bA{²bA{²bA{²bA{²bA{²bA{²bA{²bA{²bA{²bA{²bA{²bA{²bA{²bA{²bA{²bA{²bA{²bA{²bA{²bA{²bA{²bA{²bA{²bA{²bA{²bA{²bA{²bA{²bA{²bA{²bA{²bA{²bA{²bA{²bA{²bA{²bA{²bA{²bA{²bA{²bA{²bA{²bA{²bA{²bA{²bA{²bA{²bA{²bA{²bA{²bA{²bA{²bA{²bA{²bA{²bA{²bA{²bA{²bA{²bA{²bA{²bA{²bA{²bA{²bA{²bA{²bA{²bA{²bA{²bA{²bA{²bA{²bA{²bA{²bA{²bA{²bA{²bA{²bA{²bA{²bA{²bA{²bA{²bA{²bA{²bA{²bA{²bA{²bA{²bA{²bA{²bA{²bA{²bA{²bA{²bA{²bA{²bA{²bA{²bA{²bA{²bA{²bA{²bA{²bA{²bA{²bA{²bA{²bA{²bA{²bA{²bA{²bA{²bA{²bA{²bA{²bA{²bA{²bA{²bA{²bA{²bA{²bA{²bA{²bA{²bA{²bA{²bA{²bA{²bA{²bA{²bA{²bA{²bA{²bA{²bA{²bA{²bA{²bA{²bA{²bA{²bA{²bA{²bA{²bA{²bA{²bA{²bA{²bA{²bA{²bA{²bA{²bA{²bA{²bA{²bA{²bA{²bA{²bA{²bA{²bA{²bA{²bA{²bA{²bA{²bA{²bA{²bA{²bA{²bA{²bA{²bA{²bA{²bA{²bA{²bA{²bA{²bA{²bA{²bA{²bA{²bA{²bA{²bA{²bA{²bA{²bA{²bA{²bA{²bA{²bA{²bA{²bA{²bA{²bA{²bA{²bA{²bA{²bA{²bA{²bA{²bA{²bA{²bA{²bA{²bA{²bA{²bA{²bA{²bA{²bA{²bA{²bA{²bA{²bA{²bA{²bA{²bA{²bA{²bA{²bA{²bA{²bA{²bA{²bA{²bA{²bA{²bA{²bA{²bA{²bA{²bA{²bA{²bA{²bA{²bA{²bA{²bA{²bA{²bA{²bA{²bA{²bA{²bA{²bA{²bA{²bA{²bA{²bA{²bA{²bA{²bA{²bA{²bA{²bA{²bA{²bA{²bA{²bA{²bA{²bA{²bA{²bA{²bA{²bA{²bA{²bA{²bA{²bA{²bA{²bA{²bA{²bA{²bA{²bA{²bA{²bA{²bA{²bA{²bA{²bA{²bA{²bA{²bA{²bA{²bA{²bA{²bA{²bA{²bA{²bA{²bA{²bA{²bA{²bA{²bA{²bA{²bA{²bA{²bA{²bA{²bA{²bA{²bA{²bA{²bA{²bA{²bA{²bA{²bA{²bA{²bA{²bA{²bA{²bA{²bA{²bA{²bA{²bA{²bA{²bA{²bA{²bA{²bA{²bA{²bA{²bA{²bA{²bA{²bA{²bA{²bA{²bA{²bA{²bA{²bA{²bA{²bA{²bA{²bA{²bA{²bA{²bA{²bA{²bA{²bA{²bA{²bA{²bA{²bA{²bA{²bA{²bA{²bA{²bA{²bA{²bA{²bA{²bA{²bA{²bA{²bA{²bA{²bA{²bA{²bA{²bA{²bA{²bA{²bA{²bA{²bA{²bA{²bA{²bA{²bA{²bA{²bA{²bA{²bA{²bA{²bA{²bA{²bA{²bA{²bA{²bA{²bA{²bA{²bA{²bA{²bA{²bA{²bA{²bA{²bA{²bA{²bA{²bA{²bA{²bA{²bA{²bA{²bA{²bA{²bA{²bA{²bA{²bA{²bA{²bA{²bA{²bA{²bA{²bA{²bA{²bA{²bA{²bA{²bA{²bA{²bA{²bA{²bA{²bA{²bA{²bA{²bA{²bA{²bA{²bA{²bA{²bA{²bA{²bA{²bA{²bA{²bA{²bA{²bA{²bA{²bA{²bA{²bA{²bA{²bA{²bA{²bA{²bA{²bA{²bA{²bA{²bA{²bA{²bA{²bA{²bA{²bA{²bA{²bA{²bA{²bA{²bA{²bA{²bA{²bA{²bA{²bA{²bA{²bA{²bA{²bA{²bA{²bA{²bA{²bA{²bA{²bA{²bA{²bA{²bA{²bA{²bA{²bA{²bA{²bA{²bA{²bA{²bA{²bA{²bA{²bA{²bA{²bA{²bA{²bA{²bA{²bA{²bA{²bA{²bA{²bA{²bA{²bA{²bA{²bA{²bA{²bA{²bA{²bA{²bA{²bA{²bA{²bA{²bA{²bA{²bA{²bA{²bA{²bA{²bA{²bA{²bA{²bA{²bA{²bA{²bA{²bA{²bA{²bA{²bA{²bA{²bA{²bA{²bA{²bA{²bA{²bA{²bA{²bA{²bA{²bA{²bA{²bA{²bA{²bA{²bA{²bA{²bA{²bA{²bA{²bA{²bA{²bA{²bA{²bA{²bA{²bA{²bA{²bA{²bA{²bA{²bA{²bA{²bA{²bA{²bA{²bA{²bA{²bA{²bA{²bA{²bA{²bA{²bA{²bA{²bA{²bA{²bA{²bA{²bA{²bA{²bA{²bA{²bA{²bA{²bA{²bA{²bA{²bA{²bA{²bA{²bA{²bA{²bA{²bA{²bA{²bA{²bA{²bA{²bA{²bA{²bA{²bA{²bA{²bA{²bA{²bA{²bA{²bA{²bA{²bA{²bA{²bA{²bA{²bA{²bA{²bA{²bA{²bA{²bA{²bA{²bA{²bA{²bA{²bA{²bA{²bA{²bA{²bA{²bA{²bA{²bA{²bA{²bA{²bA{²bA{²bA{²bA{²bA{²bA{²bA{²bA{²bA{²bA{²bA{²bA{²bA{²bA{²bA{²bA{²bA{²bA{²bA{²bA{²bA{²bA{²bA{²bA{²bA{²bA{²bA{²bA{²bA{²bA{²bA{²bA{²bA{²bA{²bA{²bA{²bA{²bA{²bA{²bA{²bA{²bA{²bA{²bA{²bA{²bA{²bA{²bA{²bA{²bA{²bA{²bA{²bA{²bA{²bA{²bA{²bA{²bA{²bA{²bA{²bA{²bA{²bA{²bA{²bA{²bA{²bA{²bA{²bA{²bA{²bA{²bA{²bA{²bA{²bA{²bA{²bA{²bA{²bA{²bA{²bA{²bA{²bA{²bA{²bA{²bA{²bA{²bA{²bA{²bA{²bA{²bA{²bA{²bA{²bA{²bA{²bA{²bA{²bA{²bA{²bA{²bA{²bA{²bA{²bA{²bA{²bA{²bA{²bA{²bA{²bA{²bA{²bA{²bA{²bA{²bA{²bA{²bA{²bA{²bA{²bA{²bA{²bA{²bA{²bA{²bA{²bA{²bA{²bA{²bA{²bA{²bA{²bA{²bA{²bA{²bA{²bA{²bA{²bA{²bA{²bA{²bA{²bA{²bA{²bA{²bA{²bA{²bA{²bA{²bA{²bA{²bA{²bA{²bA{²bA{²bA{²bA{²bA{²bA{²bA{²bA{²bA{²bA{²bA{²bA{²bA{²bA{²bA{²bA{²bA{²bA{²bA{²bA{²bA{²bA{²bA{²bA{²bA{²bA{²bA{²bA{²bA{²bA{²bA{²bA{²bA{²bA{²bA{²bA{²bA{²bA{²bA{²bA{²bA{²bA{²bA{²bA{²bA{²bA{²bA{²bA{²bA{²bA{²bA{²bA{²bA{²bA{²bA{²bA{²bA{²bA{²bA{²bA{²bA{²bA{²bA{²bA{²bA{²bA{²bA{²bA{²bA{²bA{²bA{²bA{²bA{²bA{²bA{²bA{²bA{²bA{²bA{²bA{²bA{²bA{²bA{²bA{²bA{²bA{²bA{²bA{²bA{²bA{²bA{²bA{²bA{²bA{²bA{²bA{²bA{²bA{²bA{²bA{²bA{²bA{²bA{²bA{²bA{²bA{²bA{²bA{²bA{²bA{²bA{²bA{²bA{²bA{²bA{²bA{²bA{²bA{²bA{²bA{²bA{²bA{²bA{²bA{²bA{²bA{²bA{²bA{²bA{²bA{²bA{²bA{²bA{²bA{²bA{²bA{²bA{²bA{²bA{²bA{²bA{²bA{²bA{²bA{²bA{²bA{²bA{²bA{²bA{²bA{²bA{²bA{²bA{²bA{²bA{²bA{²bA{²bA{²bA{²bA{²bA{²bA{²bA{²bA{²bA{²bA{²bA{²bA{²bA{²bA{²bA{²bA{²bA{²bA{²bA{²bA{²bA{²bA{²bA{²bA{²bA{²bA{²bA{²bA{²bA{²bA{²bA{²bA{²bA{²bA{²bA{²bA{²bA{²bA{²bA{²bA{²bA{²bA{²bA{²bA{²bA{²bA{²bA{²bA{²bA{²bA{²bA{²bA{²bA{²bA{²bA{²bA{²bA{²bA{²bA{²bA{²bA{²bA{²bA{²bA{²bA{²bA{²bA{²bA{²bA{²bA{²bA{²bA{²bA{²bA{²bA{²bA{²bA{²bA{²bA{²bA{²bA{²bA{²bA{²bA{²bA{²bA{²bA{²bA{²bA{²bA{²bA{²bA{²bA{²bA{²bA{²bA{²bA{²bA{²bA{²bA{²bA{²bA{²bA{²bA{²bA{²bA{²bA{²bA{²bA{²bA{²bA{²bA{²bA{²bA{²bA{²bA{²bA{²bA{²bA{²bA{²bA{²bA{²bA{²bA{²bA{²bA{²bA{²bA{²bA{²bA{²bA{²bA{²bA{²bA{²bA{²bA{²bA{²bA{²bA{²bA{²bA{²bA{²bA{²bA{²bA{²bA{²bA{²bA{²bA{²bA{²bA{²bA{²bA{²bA{²bA{²bA{²bA{²bA{²bA{²bA{²bA{²bA{²bA{²bA{²bA{²bA{²bA{²bA{²bA{²bA{²bA{²bA{²bA{²bA{²bA{²bA{²bA{²bA{²bA{²bA{²bA{²bA{²bA{²bA{²bA{²bA{²bA{²bA{²bA{²bA{²bA{²bA{²bA{²bA{²bA{²bA{²bA{²bA{²bA{²bA{²bA{²bA{²bA{²bA{²bA{²bA{²bA{²bA{²bA{²bA{²bA{²bA{²bA{²bA{²bA{²bA{²bA{²bA{²bA{²bA{²bA{²bA{²bA{²bA{²bA{²bA{²bA{²bA{²bA{²bA{²bA{²bA{²bA{²bA{²bA{²bA{²bA{²bA{²bA{²bA{²bA{²bA{²bA{²bA{²bA{²bA{²bA{²bA{²bA{²bA{²bA{²bA{²bA{²bA{²bA{²bA{²bA{²bA{²bA{²bA{²bA{²bA{²bA{²bA{²bA{²bA{²bA{²bA{²bA{²bA{²bA{²bA{²bA{²bA{²bA{²bA{²bA{²bA{²bA{²bA{²bA{²bA{²bA{²bA{²bA{²bA{²bA{²bA{²bA{²bA{²bA{²bA{²bA{²bA{²bA{²bA{²bA{²bA{²bA{²bA{²bA{²bA{²bA{²bA{²bA{²bA{²bA{²bA{²bA{²bA{²bA{²bA{²bA{²bA{²bA{²bA{²bA{²bA{²bA{²bA{²bA{²bA{²bA{²bA{²bA{²bA{²bA{²bA{²bA{²bA{²bA{²bA{²bA{²bA{²bA{²bA{²bA{²bA{²bA{²bA{²bA{²bA{²bA{²bA{²bA{²bA{²bA{²bA{²bA{²bA{²bA{²bA{²bA{²bA{²bA{²bA{²bA{²bA{²bA{²bA{²bA{²bA{²bA{²bA{²bA{²bA{²bA{²bA{²bA{²bA{²bA{²bA{²bA{²bA{²bA{²bA{²bA{²bA{²bA{²bA{²bA{²bA{²bA{²bA{²bA{²bA{²bA{²bA{²bA{²bA{²bA{²bA{²bA{²bA{²bA{²bA{²bA{²bA{²bA{²bA{²bA{²bA{²bA{²bA{²bA{²bA{²bA{²bA{²bA{²bA{²bA{²bA{²bA{²bA{²bA{²bA{²bA{²bA{²bA{²bA{²bA{²bA{²bA{²bA{²bA{²bA{²bA{²bA{²bA{²bA{²bA{²bA{²bA{²bA{²bA{²bA{²bA{²bA{²bA{²bA{²bA{²bA{²bA{²bA{²bA{²bA{²bA{²bA{²bA{²bA{²bA{²bA{²bA{²bA{²bA{²bA{²bA{²bA{²bA{²bA{²bA{²bA{²bA{²bA{²bA{²bA{²bA{²bA{²bA{²bA{²bA{²bA{²bA{²bA{²bA{²bA{²bA{²bA{²bA{²bA{²bA{²bA{²bA{²bA{²bA{²bA{²bA{²bA{²bA{²bA{²bA{²bA{²bA{²bA{²bA{²bA{²bA{²bA{²bA{²bA{²bA{²bA{²bA{²bA{²bA{²bA{²bA{²bA{²bA{²bA{²bA{²bA{²bA{²bA{²bA{²bA{²bA{²bA{²bA{²bA{²bA{²bA{²bA{²bA{²bA{²bA{²bA{²bA{²bA{²bA{²bA{²bA{²bA{²bA{²bA{²bA{²bA{²bA{²bA{²bA{²bA{²bA{²bA{²bA{²bA{²bA{²bA{²bA{²bA{²bA{²bA{²bA{²bA{²bA{²bA{²bA{²bA{²bA{²bA{²bA{²bA{²bA{²bA{²bA{²bA{²bA{²bA{²bA{²bA{²bA{²bA{²bA{²bA{²bA{²bA{²bA{²bA{²bA{²bA{²bA{²bA{²bA{²bA{²bA{²bA{²bA{²bA{²bA{²bA{²bA{²bA{²bA{²bA{²bA{²bA{²bA{²bA{²bA{²bA{²bA{²bA{²bA{²bA{²bA{²bA{²bA{²bA{²bA{²bA{²bA{²bA{²bA{²bA{²bA{²bA{²bA{²bA{²bA{²bA{²bA{²bA{²bA{²bA{²bA{²bA{²bA{²bA{²bA{²bA{²bA{²bA{²bA{²bA{²bA{²bA{²bA{²bA{²bA{²bA{²bA{²bA{²bA{²bA{²bA{²bA{²bA{²bA{²bA{²bA{²bA{²bA{²bA{²bA{²bA{²bA{²bA{²bA{²bA{²bA{²bA{²bA{²bA{²bA{²bA{²bA{²bA{²bA{²bA{²bA{²bA{²bA{²bA{²bA{²bA{²bA{²bA{²bA{²bA{²bA{²bA{²bA{²bA{²bA{²bA{²bA{²bA{²bA{²bA{²bA{²bA{²bA{²bA{²bA{²bA{²bA{²bA{²bA{²bA{²bA{²bA{²bA{²bA{²bA{²bA{²bA{²bA{²bA{²bA{²bA{²bA{²bA{²bA{²bA{²bA{²bA{²bA{²bA{²bA{²bA{²bA{²bA{²bA{²bA{²bA{²bA{²bA{²bA{²bA{²bA{²bA{²bA{²bA{²bA{²bA{²bA{²bA{²bA{²bA{²bA{²bA{²bA{²bA{²bA{²bA{²bA{²bA{²bA{²bA{²bA{²bA{²bA{²bA{²bA{²bA{²bA{²bA{²bA{²bA{²bA{²bA{²bA{²bA{²bA{²bA{²bA{²bA{²bA{²bA{²bA{²bA{²bA{²bA{²bA{²bA{²bA{²bA{²bA{²bA{²bA{²bA{²bA{²bA{²bA{²bA{²bA{²bA{²bA{²bA{²bA{²bA{²bA{²bA{²bA{²bA{²bA{²bA{²bA{²bA{²bA{²bA{²bA{²bA{²bA{²bA{²bA{²bA{²bA{²bA{²bA{²bA{²bA{²bA{²bA{²bA{²bA{²bA{²bA{²bA{²bA{²bA{²bA{²bA{²bA{²bA{²bA{²bA{²bA{²bA{²bA{²bA{²bA{²bA{²bA{²bA{²bA{²bA{²bA{²bA{²bA{²bA{²bA{²bA{²bA{²bA{²bA{²bA{²bA{²bA{²bA{²bA{²bA{²bA{²bA{²bA{²bA{²bA{²bA{²bA{²bA{²bA{²bA{²bA{²bA{²bA{²bA{²bA{²bA{²bA{²bA{²bA{²bA{²bA{²bA{²bA{²bA{²bA{²bA{²bA{²bA{²bA{²bA{²bA{²bA{²bA{²bA{²bA{²bA{²bA{²bA{²bA{²bA{²bA{²bA{²bA{²bA{²bA{²bA{²bA{²bA{²bA{²bA{²bA{²bA{²bA{²bA{²bA{²bA{²bA{²bA{²bA{²bA{²bA{²bA{²bA{²bA{²bA{²bA{²bA{²bA{²bA{²bA{²bA{²bA{²bA{²bA{²bA{²bA{²bA{²bA{²bA{²bA{²bA{²bA{²bA{²bA{²bA{²bA{²bA{²bA{²bA{²bA{²bA{²bA{²bA{²bA{²bA{²bA{²bA{²bA{²bA{²bA{²bA{²bA{²bA{²bA{²bA{²bA{²bA{²bA{²bA{²bA{²bA{²bA{²bA{²bA{²bA{²bA{²bA{²bA{²bA{²bA{²bA{²bA{²bA{²bA{²bA{²bA{²bA{²bA{²bA{²bA{²bA{²bA{²bA{²bA{²bA{²bA{²bA{²bA{²bA{²bA{²bA{²bA{²bA{²bA{²bA{²bA{²bA{²bA{²bA{²bA{²bA{²bA{²bA{²bA{²bA{²bA{²bA{²bA{²bA{²bA{²bA{²bA{²bA{²bA{²bA{²bA{²bA{²bA{²bA{²bA{²bA{²bA{²bA{²bA{²bA{²bA{²bA{²bA{²bA{²bA{²bA{²bA{²bA{²bA{²bA{²bA{²bA{²bA{²bA{²bA{²bA{²bA{²bA{²bA{²bA{²bA{²bA{²bA{²bA{²bA{²bA{²bA{²bA{²bA{²bA{²bA{²bA{²bA{²bA{²bA{²bA{²bA{²bA{²bA{²bA{²bA{²bA{²bA{²bA{²bA{²bA{²bA{²bA{²bA{²bA{²bA{²bA{²bA{²bA{²bA{²bA{²bA{²bA{²bA{²bA{²bA{²bA{²bA{²bA{²bA{²bA{²bA{²bA{²bA{²bA{²bA{²bA{²bA{²bA{²bA{²bA{²bA{²bA{²bA{²bA{²bA{²bA{²bA{²bA{²bA{²bA{²bA{²bA{²bA{²bA{²bA{²bA{²bA{²bA{²bA{²bA{²bA{²bA{²bA{²bA{²bA{²bA{²bA{²bA{²bA{²bA{²bA{²bA{²bA{²bA{²bA{²bA{²bA{²bA{²bA{²bA{²bA{²bA{²bA{²bA{²bA{²bA{²bA{²bA{²bA{²bA{²bA{²bA{²bA{²bA{²bA{²bA{²bA{²bA{²bA{²bA{²bA{²bA{²bA{²bA{²bA{²bA{²bA{²bA{²bA{²bA{²bA{²bA{²bA{²bA{²bA{²bA{²bA{²bA{²bA{²bA{²bA{²bA{²bA{²bA{²bA{²bA{²bA{²bA{²bA{²bA{²bA{²bA{²bA{²bA{²bA{²bA{²bA{²bA{²bA{²bA{²bA{²bA{²bA{²bA{²bA{²bA{²bA{²bA{²bA{²bA{²bA{²bA{²bA{²bA{²bA{²bA{²bA{²bA{²bA{²bA{²bA{²bA{²bA{²bA{²bA{²bA{²bA{²bA{²bA{²bA{²bA{²bA{²bA{²bA{²bA{²bA{²bA{²bA{²bA{²bA{²bA{²bA{²bA{²bA{²bA{²bA{²bA{²bA{²bA{²bA{²bA{²bA{²bA{²bA{²bA{²bA{²bA{²bA{²bA{²bA{²bA{²bA{²bA{²bA{²bA{²bA{²bA{²bA{²bA{²bA{²bA{²bA{²bA{²bA{²bA{²bA{²bA{²bA{²bA{²bA{²bA{²bA{²bA{²bA{²bA{²bA{²bA{²bA{²bA{²bA{²bA{²bA{²bA{²bA{²bA{²bA{²bA{²bA{²bA{²bA{²bA{²bA{²bA{²bA{²bA{²bA{²bA{²bA{²bA{²bA{²bA{²bA{²bA{²bA{²bA{²bA{²bA{²bA{²bA{²bA{²bA{²bA{²bA{²bA{²bA{²bA{²bA{²bA{²bA{²bA{²bA{²bA{²bA{²bA{²bA{²bA{²bA{²bA{²bA{²bA{²bA{²bA{²bA{²bA{²bA{²bA{²bA{²bA{²bA{²bA{²bA{²bA{²bA{²bA{²bA{²bA{²bA{²bA{²bA{²bA{²bA{²bA{²bA{²bA{²bA{²bA{²bA{²bA{²bA{²bA{²bA{²bA{²bA{²bA{²bA{²bA{²bA{²bA{²bA{²bA{²bA{²bA{²bA{²bA{²bA{²bA{²bA{²bA{²bA{²bA{²bA{²bA{²bA{²bA{²bA{²bA{²bA{²bA{²bA{²bA{²bA{²bA{²bA{²bA{²bA{²bA{²bA{²bA{²bA{²bA{²bA{²bA{²bA{²bA{²bA{²bA{²bA{²bA{²bA{²bA{²bA{²bA{²bA{²bA{²bA{²bA{²bA{²bA{²bA{²bA{²bA{²bA{²bA{²bA{²bA{²bA{²bA{²bA{²bA{²bA{²bA{²bA{²bA{²bA{²bA{²bA{²bA{²bA{²bA{²bA{²bA{²bA{²bA{²bA{²bA{²bA{²bA{²bA{²bA{²bA{²bA{²bA{²bA{²bA{²bA{²bA{²bA{²bA{²bA{²bA{²bA{²bA{²bA{²bA{²bA{²bA{²bA{²bA{²bA{²bA{²bA{²bA{²bA{²bA{²bA{²bA{²bA{²bA{²bA{²bA{²bA{²bA{²bA{²bA{²bA{²bA{²bA{²bA{²bA{²bA{²bA{²bA{²bA{²bA{²bA{²bA{²bA{²bA{²bA{²bA{²bA{²bA{²bA{²bA{²bA{²bA{²bA{²bA{²bA{²bA{²bA{²bA{²bA{²bA{²bA{²bA{²bA{²bA{²bA{²bA{²bA{²bA{²bA{²bA{²bA{²bA{²bA{²bA{²bA{²bA{²bA{²bA{²bA{²bA{²bA{²bA{²bA{²bA{²bA{²bA{²bA{²bA{²bA{²bA{²bA{²bA{²bA{²bA{²bA{²bA{²bA{²bA{²bA{²bA{²bA{²bA{²bA{²bA{²bA{²bA{²bA{²bA{²bA{²bA{²bA{²bA{²bA{²bA{²bA{²bA{²bA{²bA{²bA{²bA{²bA{²bA{²bA{²bA{²bA{²bA{²bA{²bA{²bA{²bA{²bA{²bA{²bA{²bA{²bA{²bA{²bA{²bA{²bA{²bA{²bA{²bA{²bA{²bA{²bA{²bA{²bA{²bA{²bA{²bA{²bA{²bA{²bA{²bA{²bA{²bA{²bA{²bA{²bA{²bA{²bA{²bA{²bA{²bA{²bA{²bA{²bA{²bA{²bA{²bA{²bA{²bA{²bA{²bA{²bA{²bA{²bA{²bA{²bA{²bA{²bA{²bA{²bA{²bA{²bA{²bA{²bA{²bA{²bA{²bA{²bA{²bA{²bA{²bA{²bA{²bA{²bA{²bA{²bA{²bA{²bA{²bA{²bA{²bA{²bA{²bA{²bA{²bA{²bA{²bA{²bA{²bA{²bA{²bA{²bA{²bA{²bA{²bA{²bA{²bA{²bA{²bA{²bA{²bA{²bA{²bA{²bA{²bA{²bA{²bA{²bA{²bA{²bA{²bA{²bA{²bA{²bA{²bA{²bA{²bA{²bA{²bA{²bA{²bA{²bA{²bA{²bA{²bA{²bA{²bA{²bA{²bA{²bA{²bA{²bA{²bA{²bA{²bA{²bA{²bA{²bA{²bA{²bA{²bA{²bA{²bA{²bA{²bA{²bA{²bA{²bA{²bA{²bA{²bA{²bA{²bA{²bA{²bA{²bA{²bA{²bA{²bA{²bA{²bA{²bA{²bA{²bA{²bA{²bA{²bA{²bA{²bA{²bA{²bA{²bA{²bA{²bA{²bA{²bA{²bA{²bA{²bA{²bA{²bA{²bA{²bA{²bA{²bA{²bA{²bA{²bA{²bA{²bA{²bA{²bA{²bA{²bA{²bA{²bA{²bA{²bA{²bA{²bA{²bA{²bA{²bA{²bA{²bA{²bA{²bA{²bA{²bA{²bA{²bA{²bA{²bA{²bA{²bA{²bA{²bA{²bA{²bA{²bA{²bA{²bA{²bA{²bA{²bA{²bA{²bA{²bA{²bA{²bA{²bA{²bA{²bA{²bA{²bA{²bA{²bA{²bA{²bA{²bA{²bA{²bA{²bA{²bA{²bA{²bA{²bA{²bA{²bA{²bA{²bA{²bA{²bA{²bA{²bA{²bA{²bA{²bA{²bA{²bA{²bA{²bA{²bA{²bA{²bA{²bA{²bA{²bA{²bA{²bA{²bA{²bA{²bA{²bA{²bA{²bA{²bA{²bA{²bA{²bA{²bA{²bA{²bA{²bA{²bA{²bA{²bA{²bA{²bA{²bA{²bA{²bA{²bA{²bA{²bA{²bA{²bA{²bA{²bA{²bA{²bA{²bA{²bA{²bA{²bA{²bA{²bA{²bA{²bA{²bA{²bA{²bA{²bA{²bA{²bA{²bA{²bA{²bA{²bA{²bA{²bA{²bA{²bA{²bA{²bA{²bA{²bA{²bA{²bA{²bA{²bA{²bA{²bA{²bA{²bA{²bA{²bA{²bA{²bA{²bA{²bA{²bA{²bA{²bA{²bA{²bA{²bA{²bA{²bA{²bA{²bA{²bA{²bA{²bA{²bA{²bA{²bA{²bA{²bA{²bA{²bA{²bA{²bA{²bA{²bA{²bA{²bA{²bA{²bA{²bA{²bA{²bA{²bA{²bA{²bA{²bA{²bA{²bA{²bA{²bA{²bA{²bA{²bA{²bA{²bA{²bA{²bA{²bA{²bA{²bA{²bA{²bA{²bA{²bA{²bA{²bA{²bA{²bA{²bA{²bA{²bA{²bA{²bA{²bA{²bA{²bA{²bA{²bA{²bA{²bA{²bA{²bA{²bA{²bA{²bA{²bA{²bA{²bA{²bA{²bA{²bA{²bA{²bA{²bA{²bA{²bA{²bA{²bA{²bA{²bA{²bA{²bA{²bA{²bA{²bA{²bA{²bA{²bA{²bA{²bA{²bA{²bA{²bA{²bA{²bA{²bA{²bA{²bA{²bA{²bA{²bA{²bA{²bA{²bA{²bA{²bA{²bA{²bA{²bA{²bA{²bA{²bA{²bA{²bA{²bA{²bA{²bA{²bA{²bA{²bA{²bA{²bA{²bA{²bA{²bA{²bA{²bA{²bA{²bA{²bA{²bA{²bA{²bA{²bA{²bA{²bA{²bA{²bA{²bA{²bA{²bA{²bA{²bA{²bA{²bA{²bA{²bA{²bA{²bA{²bA{²bA{²bA{²bA{²bA{²bA{²bA{²bA{²bA{²bA{²bA{²bA{²bA{²bA{²bA{²bA{²bA{²bA{²bA{²bA{²bA{²bA{²bA{²bA{²bA{²bA{²bA{²bA{²bA{²bA{²bA{²bA{²bA{²bA{²bA{²bA{²bA{²bA{²bA{²bA{²bA{²bA{²bA{²bA{²bA{²bA{²bA{²bA{²bA{²bA{²bA{²bA{²bA{²bA{²bA{²bA{²bA{²bA{²bA{²bA{²bA{²bA{²bA{²bA{²bA{²bA{²bA{²bA{²bA{²bA{²bA{²bA{²bA{²bA{²bA{²bA{²bA{²bA{²bA{²bA{²bA{²bA{²bA{²bA{²bA{²bA{²bA{²bA{²bA{²bA{²bA{²bA{²bA{²bA{²bA{²bA{²bA{²bA{²bA{²bA{²bA{²bA{²bA{²bA{²bA{²bA{²bA{²bA{²bA{²bA{²bA{²bA{²bA{²bA{²bA{²bA{²bA{²bA{²bA{²bA{²bA{²bA{²bA{²bA{²bA{²bA{²bA{²bA{²bA{²bA{²bA{²bA{²bA{²bA{²bA{²bA{²bA{²bA{²bA{²bA{²bA{²bA{²bA{²bA{²bA{²bA{²bA{²bA{²bA{²bA{²bA{²bA{²bA{²bA{²bA{²bA{²bA{²bA{²bA{²bA{²bA{²bA{²bA{²bA{²bA{²bA{²bA{²bA{²bA{²bA{²bA{²bA{²bA{²bA{²bA{²bA{²bA{²bA{²bA{²bA{²bA{²bA{²bA{²bA{²bA{²bA{²bA{²bA{²bA{²bA{²bA{²bA{²bA{²bA{²bA{²bA{²bA{²bA{²bA{²bA{²bA{²bA{²bA{²bA{²bA{²bA{²bA{²bA{²bA{²bA{²bA{²bA{²bA{²bA{²bA{²bA{²bA{²bA{²bA{²bA{²bA{²bA{²bA{²bA{²bA{²bA{²bA{²bA{²bA{²bA{²bA{²bA{²bA{²bA{²bA{²bA{²bA{²bA{²bA{²bA{²bA{²bA{²bA{²bA{²bA{²bA{²bA{²bA{²bA{²bA{²bA{²bA{²bA{²bA{²bA{²bA{²bA{²bA{²bA{²bA{²bA{²bA{²bA{²bA{²bA{²bA{²bA{²bA{²bA{²bA{²bA{²bA{²bA{²bA{²bA{²bA{²bA{²bA{²bA{²bA{²bA{²bA{²bA{²bA{²bA{²bA{²bA{²bA{²bA{²bA{²bA{²bA{²bA{²bA{²bA{²bA{²bA{²bA{²bA{²bA{²bA{²bA{²bA{²bA{²bA{²bA{²bA{²bA{²bA{²bA{²bA{²bA{²bA{²bA{²bA{²bA{²bA{²bA{²bA{²bA{²bA{²bA{²bA{²bA{²bA{²bA{²bA{²bA{²bA{²bA{²bA{²bA{²bA{²bA{²bA{²bA{²bA{²bA{²bA{²bA{²bA{²bA{²bA{²bA{²bA{²bA{²bA{²bA{²bA{²bA{²bA{²bA{²bA{²bA{²bA{²bA{²bA{²bA{²bA{²bA{²bA{²bA{²bA{²bA{²bA{²bA{²bA{²bA{²bA{²bA{²bA{²bA{²bA{²bA{²bA{²bA{²bA{²bA{²bA{²bA{²bA{²bA{²bA{²bA{²bA{²bA{²bA{²bA{²bA{²bA{²bA{²bA{²bA{²bA{²bA{²bA{²bA{²bA{²bA{²bA{²bA{²bA{²bA{²bA{²bA{²bA{²bA{²bA{²bA{²bA{²bA{²bA{²bA{²bA{²bA{²bA{²bA{²bA{²bA{²bA{²bA{²bA{²bA{²bA{²bA{²bA{²bA{²bA{²bA{²bA{²bA{²bA{²bA{²bA{²bA{²bA{²bA{²bA{²bA{²bA{²bA{²bA{²bA{²bA{²bA{²bA{²bA{²bA{²bA{²bA{²bA{²bA{²bA{²bA{²bA{²bA{²bA{²bA{²bA{²bA{²bA{²bA{²bA{²bA{²bA{²bA{²bA{²bA{²bA{²bA{²bA{²bA{²bA{²bA{²bA{²bA{²bA{²bA{²bA{²bA{²bA{²bA{²bA{²bA{²bA{²bA{²bA{²bA{²bA{²bA{²bA{²bA{²bA{²bA{²bA{²bA{²bA{²bA{²bA{²bA{²bA{²bA{²bA{²bA{²bA{²bA{²bA{²bA{²bA{²bA{²bA{²bA{²bA{²bA{²bA{²bA{²bA{²bA{²bA{²bA{²bA{²bA{²bA{²bA{²bA{²bA{²bA{²bA{²bA{²bA{²bA{²bA{²bA{²bA{²bA{²bA{²bA{²bA{²bA{²bA{²bA{²bA{²bA{²bA{²bA{²bA{²bA{²bA{²bA{²bA{²bA{²bA{²bA{²bA{²bA{²bA{²bA{²bA{²bA{²bA{²bA{²bA{²bA{²bA{²bA{²bA{²bA{²bA{²bA{²bA{²bA{²bA{²bA{²bA{²bA{²bA{²bA{²bA{²bA{²bA{²bA{²bA{²bA{²bA{²bA{²bA{²bA{²bA{²bA{²bA{²bA{²bA{²bA{²bA{²bA{²bA{²bA{²bA{²bA{²bA{²bA{²bA{²bA{²bA{²bA{²bA{²bA{²bA{²bA{²bA{²bA{²bA{²bA{²bA{²bA{²bA{²bA{²bA{²bA{²bA{²bA{²bA{²bA{²bA{²bA{²bA{²bA{²bA{²bA{²bA{²bA{²bA{²bA{²bA{²bA{²bA{²bA{²bA{²bA{²bA{²bA{²bA{²bA{²bA{²bA{²bA{²bA{²bA{²bA{²bA{²bA{²bA{²bA{²bA{²bA{²bA{²bA{²bA{²bA{²bA{²bA{²bA{²bA{²bA{²bA{²bA{²bA{²bA{²bA{²bA{²bA{²bA{²bA{²bA{²bA{²bA{²bA{²bA{²bA{²bA{²bA{²bA{²bA{²bA{²bA{²bA{²bA{²bA{²bA{²bA{²bA{²bA{²bA{²bA{²bA{²bA{²bA{²bA{²bA{²bA{²bA{²bA{²bA{²bA{²bA{²bA{²bA{²bA{²bA{²bA{²bA{²bA{²bA{²bA{²bA{²bA{²bA{²bA{²bA{²bA{²bA{²bA{²bA{²bA{²bA{²bA{²bA{²bA{²bA{²bA{²bA{²bA{²bA{²bA{²bA{²bA{²bA{²bA{²bA{²bA{²bA{²bA{²bA{²bA{²bA{²bA{²bA{²bA{²bA{²bA{²bA{²bA{²bA{²bA{²bA{²bA{²bA{²bA{²bA{²bA{²bA{²bA{²bA{²bA{²bA{²bA{²bA{²bA{²bA{²bA{²bA{²bA{²bA{²bA{²bA{²bA{²bA{²bA{²bA{²bA{²bA{²bA{²bA{²bA{²bA{²bA{²bA{²bA{²bA{²bA{²bA{²bA{²bA{²bA{²bA{²bA{²bA{²bA{²bA{²bA{²bA{²bA{²bA{²bA{²bA{²bA{²bA{²bA{²bA{²bA{²bA{²bA{²bA{²bA{²bA{²bA{²bA{²bA{²bA{²bA{²bA{²bA{²bA{²bA{²bA{²bA{²bA{²bA{²bA{²bA{²bA{²bA{²bA{²bA{²bA{²bA{²bA{²bA{²bA{²bA{²bA{²bA{²bA{²bA{²bA{²bA{²bA{²bA{²bA{²bA{²bA{²bA{²bA{²bA{²bA{²bA{²bA{²bA{²bA{²bA{²bA{²bA{²bA{²bA{²bA{²bA{²bA{²bA{²bA{²bA{²bA{²bA{²bA{²bA{²bA{²bA{²bA{²bA{²bA{²bA{²bA{²bA{²bA{²bA{²bA{²bA{²bA{²bA{²bA{²bA{²bA{²bA{²bA{²bA{²bA{²bA{²bA{²bA{²bA{²bA{²bA{²bA{²bA{²bA{²bA{²bA{²bA{²bA{²bA{²bA{²bA{²bA{²bA{²bA{²bA{²bA{²bA{²bA{²bA{²bA{²bA{²bA{²bA{²bA{²bA{²bA{²bA{²bA{²bA{²bA{²bA{²bA{²bA{²bA{²bA{²bA{²bA{²bA{²bA{²bA{²bA{²bA{²bA{²bA{²bA{²bA{²bA{²bA{²bA{²bA{²bA{²bA{²bA{²bA{²bA{²bA{²bA{²bA{²bA{²bA{²bA{²bA{²bA{²bA{²bA{²bA{²bA{²bA{²bA{²bA{²bA{²bA{²bA{²bA{²bA{²bA{²bA{²bA{²bA{²bA{²bA{²bA{²bA{²bA{²bA{²bA{²bA{²bA{²bA{²bA{²bA{²bA{²bA{²bA{²bA{²bA{²bA{²bA{²bA{²bA{²bA{²bA{²bA{²bA{²bA{²bA{²bA{²bA{²bA{²bA{²bA{²bA{²bA{²bA{²bA{²bA{²bA{²bA{²bA{²bA{²bA{²bA{²bA{²bA{²bA{²bA{²bA{²bA{²bA{²bA{²bA{²bA{²bA{²bA{²bA{²bA{²bA{²bA{²bA{²bA{²bA{²bA{²bA{²bA{²bA{²bA{²bA{²bA{²bA{²bA{²bA{²bA{²bA{²bA{²bA{²bA{²bA{²bA{²bA{²bA{²bA{²bA{²bA{²bA{²bA{²bA{²bA{²bA{²bA{²bA{²bA{²bA{²bA{²bA{²bA{²bA{²bA{²bA{²bA{²bA{²bA{²bA{²bA{²bA{²bA{²bA{²bA{²bA{²bA{²bA{²bA{²bA{²bA{²bA{²bA{²bA{²bA{²bA{²bA{²bA{²bA{²bA{²bA{²bA{²bA{²bA{²bA{²bA{²bA{²bA{²bA{²bA{²bA{²bA{²bA{²bA{²bA{²bA{²bA{²bA{²bA{²bA{²bA{²bA{²bA{²bA{²bA{²bA{²bA{²bA{²bA{²bA{²bA{²bA{²bA{²bA{²bA{²bA{²bA{²bA{²bA{²bA{²bA{²bA{²bA{²bA{²bA{²bA{²bA{²bA{²bA{²bA{²bA{²bA{²bA{²bA{²bA{²bA{²bA{²bA{²bA{²bA{²bA{²bA{²bA{²bA{²bA{²bA{²bA{²bA{²bA{²bA{²bA{²bA{²bA{²bA{²bA{²bA{²bA{²bA{²bA{²bA{²bA{²bA{²bA{²bA{²bA{²bA{²bA{²bA{²bA{²bA{²bA{²bA{²bA{²bA{²bA{²bA{²bA{²bA{²bA{²bA{²bA{²bA{²bA{²bA{²bA{²bA{²bA{²bA{²bA{²bA{²bA{²bA{²bA{²bA{²bA{²bA{²bA{²bA{²bA{²bA{²bA{²bA{²bA{²bA{²bA{²bA{²bA{²bA{²bA{²bA{²bA{²bA{²bA{²bA{²bA{²bA{²bA{²bA{²bA{²bA{²bA{²bA{²bA{²bA{²bA{²bA{²bA{²bA{²bA{²bA{²bA{²bA{²bA{²bA{²bA{²bA{²bA{²bA{²bA{²bA{²bA{²bA{²bA{²bA{²bA{²bA{²bA{²bA{²bA{²bA{²bA{²bA{²bA{²bA{²bA{²bA{²bA{²bA{²bA{²bA{²bA{²bA{²bA{²bA{²bA{²bA{²bA{²bA{²bA{²bA{²bA{²bA{²bA{²bA{²bA{²bA{²bA{²bA{²bA{²bA{²bA{²bA{²bA{²bA{²bA{²bA{²bA{²bA{²bA{²bA{²bA{²bA{²bA{²bA{²bA{²bA{²bA{²bA{²bA{²bA{²bA{²bA{²bA{²bA{²bA{²bA{²bA{²bA{²bA{²bA{²bA{²bA{²bA{²bA{²bA{²bA{²bA{²bA{²bA{²bA{²bA{²bA{²bA{²bA{²bA{²bA{²bA{²bA{²bA{²bA{²bA{²bA{²bA{²bA{²bA{²bA{²bA{²bA{²bA{²bA{²bA{²bA{²bA{²bA{²bA{²bA{²bA{²bA{²bA{²bA{²bA{²bA{²bA{²bA{²bA{²bA{²bA{²bA{²bA{²bA{²bA{²bA{²bA{²bA{²bA{²bA{²bA{²bA{²bA{²bA{²bA{²bA{²bA{²bA{²bA{²bA{²bA{²bA{²bA{²bA{²bA{²bA{²bA{²bA{²bA{²bA{²bA{²bA{²bA{²bA{²bA{²bA{²bA{²bA{²bA{²bA{²bA{²bA{²bA{²bA{²bA{²bA{²bA{²bA{²bA{²bA{²bA{²bA{²bA{²bA{²bA{²bA{²bA{²bA{²bA{²bA{²bA{²bA{²bA{²bA{²bA{²bA{²bA{²bA{²bA{²bA{²bA{²bA{²bA{²bA{²bA{²bA{²bA{²bA{²bA{²bA{²bA{²bA{²bA{²bA{²bA{²bA{²bA{²bA{²bA{²bA{²bA{²bA{²bA{²bA{²bA{²bA{²bA{²bA{²bA{²bA{²bA{²bA{²bA{²bA{²bA{²bA{²bA{²bA{²bA{²bA{²bA{²bA{²bA{²bA{²bA{²bA{²bA{²bA{²bA{²bA{²bA{²bA{²bA{²bA{²bA{²bA{²bA{²bA{²bA{²bA{²bA{²bA{²bA{²bA{²bA{²bA{²bA{²bA{²bA{²bA{²bA{²bA{²bA{²bA{²bA{²bA{²bA{²bA{²bA{²bA{²bA{²bA{²bA{²bA{²bA{²bA{²bA{²bA{²bA{²bA{²bA{²bA{²bA{²bA{²bA{²bA{²bA{²bA{²bA{²bA{²bA{²bA{²bA{²bA{²bA{²bA{²bA{²bA{²bA{²bA{²bA{²bA{²bA{²bA{²bA{²bA{²bA{²bA{²bA{²bA{²bA{²bA{²bA{²bA{²bA{²bA{²bA{²bA{²bA{²bA{²bA{²bA{²bA{²bA{²bA{²bA{²bA{²bA{²bA{²bA{²bA{²bA{²bA{²bA{²bA{²bA{²bA{²bA{²bA{²bA{²bA{²bA{²bA{²bA{²bA{²bA{²bA{²bA{²bA{²bA{²bA{²bA{²bA{²bA{²bA{²bA{²bA{²bA{²bA{²bA{²bA{²bA{²bA{²bA{²bA{²bA{²bA{²bA{²bA{²bA{²bA{²bA{²bA{²bA{²bA{²bA{²bA{²bA{²bA{²bA{²bA{²bA{²bA{²bA{²bA{²bA{²bA{²bA{²bA{²bA{²bA{²bA{²bA{²bA{²bA{²bA{²bA{²bA{²bA{²bA{²bA{²bA{²bA{²bA{²bA{²bA{²bA{²bA{²bA{²bA{²bA{²bA{²bA{²bA{²bA{²bA{²bA{²bA{²bA{²bA{²bA{²bA{²bA{²bA{²bA{²bA{²bA{²bA{²bA{²bA{²bA{²bA{²bA{²bA{²bA{²bA{²bA{²bA{²bA{²bA{²bA{²bA{²bA{²bA{²bA{²bA{²bA{²bA{²bA{²bA{²bA{²bA{²bA{²bA{²bA{²bA{²bA{²bA{²bA{²bA{²bA{²bA{²bA{²bA{²bA{²bA{²bA{²bA{²bA{²bA{²bA{²bA{²bA{²bA{²bA{²bA{²bA{²bA{²bA{²bA{²bA{²bA{²bA{²bA{²bA{²bA{²bA{²bA{²bA{²bA{²bA{²bA{²bA{²bA{²bA{²bA{²bA{²bA{²bA{²bA{²bA{²bA{²bA{²bA{²bA{²bA{²bA{²bA{²bA{²bA{²bA{²bA{²bA{²bA{²bA{²bA{²bA{²bA{²bA{²bA{²bA{²bA{²bA{²bA{²bA{²bA{²bA{²bA{²bA{²bA{²bA{²bA{²bA{²bA{²bA{²bA{²bA{²bA{²bA{²bA{²bA{²bA{²bA{²bA{²bA{²bA{²bA{²bA{²bA{²bA{²bA{²bA{²bA{²bA{²bA{²bA{²bA{²bA{²bA{²bA{²bA{²bA{²bA{²bA{²bA{²bA{²bA{²bA{²bA{²bA{²bA{²bA{²bA{²bA{²bA{²bA{²bA{²bA{²bA{²bA{²bA{²bA{²bA{²bA{²bA{²bA{²bA{²bA{²bA{²bA{²bA{²bA{²bA{²bA{²bA{²bA{²bA{²bA{²bA{²bA{²bA{²bA{²bA{²bA{²bA{²bA{²bA{²bA{²bA{²bA{²bA{²bA{²bA{²bA{²bA{²bA{²bA{²bA{²bA{²bA{²bA{²bA{²bA{²bA{²bA{²bA{²bA{²bA{²bA{²bA{²bA{²bA{²bA{²bA{²bA{²bA{²bA{²bA{²bA{²bA{²bA{²bA{²bA{²bA{²bA{²bA{²bA{²bA{²bA{²bA{²bA{²bA{²bA{²bA{²bA{²bA{²bA{²bA{²bA{²bA{²bA{²bA{²bA{²bA{²bA{²bA{²bA{²bA{²bA{²bA{²bA{²bA{²bA{²bA{²bA{²bA{²bA{²bA{²bA{²bA{²bA{²bA{²bA{²bA{²bA{²bA{²bA{²bA{²bA{²bA{²bA{²bA{²bA{²bA{²bA{²bA{²bA{²bA{²bA{²bA{²bA{²bA{²bA{²bA{²bA{²bA{²bA{²bA{²bA{²bA{²bA{²bA{²bA{²bA{²bA{²bA{²bA{²bA{²bA{²bA{²bA{²bA{²bA{²bA{²bA{²bA{²bA{²bA{²bA{²bA{²bA{²bA{²bA{²bA{²bA{²bA{²bA{²bA{²bA{²bA{²bA{²bA{²bA{²bA{²bA{²bA{²bA{²bA{²bA{²bA{²bA{²bA{²bA{²bA{²bA{²bA{²bA{²bA{²bA{²bA{²bA{²bA{²bA{²bA{²bA{²bA{²bA{²bA{²bA{²bA{²bA{²bA{²bA{²bA{²bA{²bA{²bA{²bA{²bA{²bA{²bA{²bA{²bA{²bA{²bA{²bA{²bA{²bA{²bA{²bA{²bA{²bA{²bA{²bA{²bA{²bA{²bA{²bA{²bA{²bA{²bA{²bA{²bA{²bA{²bA{²bA{²bA{²bA{²bA{²bA{²bA{²bA{²bA{²bA{²bA{²bA{²bA{²bA{²bA{²bA{²bA{²bA{²bA{²bA{²bA{²bA{²bA{²bA{²bA{²bA{²bA{²bA{²bA{²bA{²bA{²bA{²bA{²bA{²bA{²bA{²bA{²bA{²bA{²bA{²bA{²bA{²bA{²bA{²bA{²bA{²bA{²bA{²bA{²bA{²bA{²bA{²bA{²bA{²bA{²bA{²bA{²bA{²bA{²bA{²bA{²bA{²bA{²bA{²bA{²bA{²bA{²bA{²bA{²bA{²bA{²bA{²bA{²bA{²bA{²bA{²bA{²bA{²bA{²bA{²bA{²bA{²bA{²bA{²bA{²bA{²bA{²bA{²bA{²bA{²bA{²bA{²bA{²bA{²bA{²bA{²bA{²bA{²bA{²bA{²bA{²bA{²bA{²bA{²bA{²bA{²bA{²bA{²bA{²bA{²bA{²bA{²bA{²bA{²bA{²bA{²bA{²bA{²bA{²bA{²bA{²bA{²bA{²bA{²bA{²bA{²bA{²bA{²bA{²bA{²bA{²bA{²bA{²bA{²bA{²bA{²bA{²bA{²bA{²bA{²bA{²bA{²bA{²bA{²bA{²bA{²bA{²bA{²bA{²bA{²bA{²bA{²bA{²bA{²bA{²bA{²bA{²bA{²bA{²bA{²bA{²bA{²bA{²bA{²bA{²bA{²bA{²bA{²bA{²bA{²bA{²bA{²bA{²bA{²bA{²bA{²bA{²bA{²bA{²bA{²bA{²bA{²bA{²bA{²bA{²bA{²bA{²bA{²bA{²bA{²bA{²bA{²bA{²bA{²bA{²bA{²bA{²bA{²bA{²bA{²bA{²bA{²bA{²bA{²bA{²bA{²bA{²bA{²bA{²bA{²bA{²bA{²bA{²bA{²bA{²bA{²bA{²bA{²bA{²bA{²bA{²bA{²bA{²bA{²bA{²bA{²bA{²bA{²bA{²bA{²bA{²bA{²bA{²bA{²bA{²bA{²bA{²bA{²bA{²bA{²bA{²bA{²bA{²bA{²bA{²bA{²bA{²bA{²bA{²bA{²bA{²bA{²bA{²bA{²bA{²bA{²bA{²bA{²bA{²bA{²bA{²bA{²bA{²bA{²bA{²bA{²bA{²bA{²bA{²bA{²bA{²bA{²bA{²bA{²bA{²bA{²bA{²bA{²bA{²bA{²bA{²bA{²bA{²bA{²bA{²bA{²bA{²bA{²bA{²bA{²bA{²bA{²bA{²bA{²bA{²bA{²bA{²bA{²bA{²bA{²bA{²bA{²bA{²bA{²bA{²bA{²bA{²bA{²bA{²bA{²bA{²bA{²bA{²bA{²bA{²bA{²bA{²bA{²bA{²bA{²bA{²bA{²bA{²bA{²bA{²bA{²bA{²bA{²bA{²bA{²bA{²bA{²bA{²bA{²bA{²bA{²bA{²bA{²bA{²bA{²bA{²bA{²bA{²bA{²bA{²bA{²bA{²bA{²bA{²bA{²bA{²bA{²bA{²bA{²bA{²bA{²bA{²bA{²bA{²bA{²bA{²bA{²bA{²bA{²bA{²bA{²bA{²bA{²bA{²bA{²bA{²bA{²bA{²bA{²bA{²bA{²bA{²bA{²bA{²bA{²bA{²bA{²bA{²bA{²bA{²bA{²bA{²bA{²bA{²bA{²bA{²bA{²bA{²bA{²bA{²bA{²bA{²bA{²bA{²bA{²bA{²bA{²bA{²bA{²bA{²bA{²bA{²bA{²bA{²bA{²bA{²bA{²bA{²bA{²bA{²bA{²bA{²bA{²bA{²bA{²bA{²bA{²bA{²bA{²bA{²bA{²bA{²bA{²bA{²bA{²bA{²bA{²bA{²bA{²bA{²bA{²bA{²bA{²bA{²bA{²bA{²bA{²bA{²bA{²bA{²bA{²bA{²bA{²bA{²bA{²bA{²bA{²bA{²bA{²bA{²bA{²bA{²bA{²bA{²bA{²bA{²bA{²bA{²bA{²bA{²bA{²bA{²bA{²bA{²bA{²bA{²bA{²bA{²bA{²bA{²bA{²bA{²bA{²bA{²bA{²bA{²bA{²bA{²bA{²bA{²bA{²bA{²bA{²bA{²bA{²bA{²bA{²bA{²bA{²bA{²bA{²bA{²bA{²bA{²bA{²bA{²bA{²bA{²bA{²bA{²bA{²bA{²bA{²bA{²bA{²bA{²bA{²bA{²bA{²bA{²bA{²bA{²bA{²bA{²bA{²bA{²bA{²bA{²bA{²bA{²bA{²bA{²bA{²bA{²bA{²bA{²bA{²bA{²bA{²bA{²bA{²bA{²bA{²bA{²bA{²bA{²bA{²bA{²bA{²bA{²bA{²bA{²bA{²bA{²bA{²bA{²bA{²bA{²bA{²bA{²bA{²bA{²bA{²bA{²bA{²bA{²bA{²bA{²bA{²bA{²bA{²bA{²bA{²bA{²bA{²bA{²bA{²bA{²bA{²bA{²bA{²bA{²bA{²bA{²bA{²bA{²bA{²bA{²bA{²bA{²bA{²bA{²bA{²bA{²bA{²bA{²bA{²bA{²bA{²bA{²bA{²bA{²bA{²bA{²bA{²bA{²bA{²bA{²bA{²bA{²bA{²bA{²bA{²bA{²bA{²bA{²bA{²bA{²bA{²bA{²bA{²bA{²bA{²bA{²bA{²bA{²bA{²bA{²bA{²bA{²bA{²bA{²bA{²bA{²bA{²bA{²bA{²bA{²bA{²bA{²bA{²bA{²bA{²bA{²bA{²bA{²bA{²bA{²bA{²bA{²bA{²bA{²bA{²bA{²bA{²bA{²bA{²bA{²bA{²bA{²bA{²bA{²bA{²bA{²bA{²bA{²bA{²bA{²bA{²bA{²bA{²bA{²bA{²bA{²bA{²bA{²bA{²bA{²bA{²bA{²bA{²bA{²bA{²bA{²bA{²bA{²bA{²bA{²bA{²bA{²bA{²bA{²bA{²bA{²bA{²bA{²bA{²bA{²bA{²bA{²bA{²bA{²bA{²bA{²bA{²bA{²bA{²bA{²bA{²bA{²bA{²bA{²bA{²bA{²bA{²bA{²bA{²bA{²bA{²bA{²bA{²bA{²bA{²bA{²bA{²bA{²bA{²bA{²bA{²bA{²bA{²bA{²bA{²bA{²bA{²bA{²bA{²bA{²bA{²bA{²bA{²bA{²bA{²bA{²bA{²bA{²bA{²bA{²bA{²bA{²bA{²bA{²bA{²bA{²bA{²bA{²bA{²bA{²bA{²bA{²bA{²bA{²bA{²bA{²bA{²bA{²bA{²bA{²bA{²bA{²bA{²bA{²bA{²bA{²bA{²bA{²bA{²bA{²bA{²bA{²bA{²bA{²bA{²bA{²bA{²bA{²bA{²bA{²bA{²bA{²bA{²bA{²bA{²bA{²bA{²bA{²bA{²bA{²bA{²bA{²bA{²bA{²bA{²bA{²bA{²bA{²bA{²bA{²bA{²bA{²bA{²bA{²bA{²bA{²bA{²bA{²bA{²bA{²bA{²bA{²bA{²bA{²bA{²bA{²bA{²bA{²bA{²bA{²bA{²bA{²bA{²bA{²bA{²bA{²bA{²bA{²bA{²bA{²bA{²bA{²bA{²bA{²bA{²bA{²bA{²bA{²bA{²bA{²bA{²bA{²bA{²bA{²bA{²bA{²bA{²bA{²bA{²bA{²bA{²bA{²bA{²bA{²bA{²bA{²bA{²bA{²bA{²bA{²bA{²bA{²bA{²bA{²bA{²bA{²bA{²bA{²bA{²bA{²bA{²bA{²bA{²bA{²bA{²bA{²bA{²bA{²bA{²bA{²bA{²bA{²bA{²bA{²bA{²bA{²bA{²bA{²bA{²bA{²bA{²bA{²bA{²bA{²bA{²bA{²bA{²bA{²bA{²bA{²bA{²bA{²bA{²bA{²bA{²bA{²bA{²bA{²bA{²bA{²bA{²bA{²bA{²bA{²bA{²bA{²bA{²bA{²bA{²bA{²bA{²bA{²bA{²bA{²bA{²bA{²bA{²bA{²bA{²bA{²bA{²bA{²bA{²bA{²bA{²bA{²bA{²bA{²bA{²bA{²bA{²bA{²bA{²bA{²bA{²bA{²bA{²bA{²bA{²bA{²bA{²bA{²bA{²bA{²bA{²bA{²bA{²bA{²bA{²bA{²bA{²bA{²bA{²bA{²bA{²bA{²bA{²bA{²bA{²bA{²bA{²bA{²bA{²bA{²bA{²bA{²bA{²bA{²bA{²bA{²bA{²bA{²bA{²bA{²bA{²bA{²bA{²bA{²bA{²bA{²bA{²bA{²bA{²bA{²bA{²bA{²bA{²bA{²bA{²bA{²bA{²bA{²bA{²bA{²bA{²bA{²bA{²bA{²bA{²bA{²bA{²bA{²bA{²bA{²bA{²bA{²bA{²bA{²bA{²bA{²bA{²bA{²bA{²bA{²bA{²bA{²bA{²bA{²bA{²bA{²bA{²bA{²bA{²bA{²bA{²bA{²bA{²bA{²bA{²bA{²bA{²bA{²bA{²bA{²bA{²bA{²bA{²bA{²bA{²bA{²bA{²bA{²bA{²bA{²bA{²bA{²bA{²bA{²bA{²bA{²bA{²bA{²bA{²bA{²bA{²bA{²bA{²bA{²bA{²bA{²bA{²bA{²bA{²bA{²bA{²bA{²bA{²bA{²bA{²bA{²bA{²bA{²bA{²bA{²bA{²bA{²bA{²bA{²bA{²bA{²bA{²bA{²bA{²bA{²bA{²bA{²bA{²bA{²bA{²bA{²bA{²bA{²bA{²bA{²bA{²bA{²bA{²bA{²bA{²bA{²bA{²bA{²bA{²bA{²bA{²bA{²bA{²bA{²bA{²bA{²bA{²bA{²bA{²bA{²bA{²bA{²bA{²bA{²bA{²bA{²bA{²bA{²bA{²bA{²bA{²bA{²bA{²bA{²bA{²bA{²bA{²bA{²bA{²bA{²bA{²bA{²bA{²bA{²bA{²bA{²bA{²bA{²bA{²bA{²bA{²bA{²bA{²bA{²bA{²bA{²bA{²bA{²bA{²bA{²bA{²bA{²bA{²bA{²bA{²bA{²bA{²bA{²bA{²bA{²bA{²bA{²bA{²bA{²bA{²bA{²bA{²bA{²bA{²bA{²bA{²bA{²bA{²bA{²bA{²bA{²bA{²bA{²bA{²bA{²bA{²bA{²bA{²bA{²bA{²bA{²bA{²bA{²bA{²bA{²bA{²bA{²bA{²bA{²bA{²bA{²bA{²bA{²bA{²bA{²bA{²bA{²bA{²bA{²bA{²bA{²bA{²bA{²bA{²bA{²bA{²bA{²bA{²bA{²bA{²bA{²bA{²bA{²bA{²bA{²bA{²bA{²bA{²bA{²bA{²bA{²bA{²bA{²bA{²bA{²bA{²bA{²bA{²bA{²bA{²bA{²bA{²bA{²bA{²bA{²bA{²bA{²bA{²bA{²bA{²bA{²bA{²bA{²bA{²bA{²bA{²bA{²bA{²bA{²bA{²bA{²bA{²bA{²bA{²bA{²bA{²bA{²bA{²bA{²bA{²bA{²bA{²bA{²bA{²bA{²bA{²bA{²bA{²bA{²bA{²bA{²bA{²bA{²bA{²bA{²bA{²bA{²bA{²bA{²bA{²bA{²bA{²bA{²bA{²bA{²bA{²bA{²bA{²bA{²bA{²bA{²bA{²bA{²bA{²bA{²bA{²bA{²bA{²bA{²bA{²bA{²bA{²bA{²bA{²bA{²bA{²bA{²bA{²bA{²bA{²bA{²bA{²bA{²bA{²bA{²bA{²bA{²bA{²bA{²bA{²bA{²bA{²bA{²bA{²bA{²bA{²bA{²bA{²bA{²bA{²bA{²bA{²bA{²bA{²bA{²bA{²bA{²bA{²bA{²bA{²bA{²bA{²bA{²bA{²bA{²bA{²bA{²bA{²bA{²bA{²bA{²bA{²bA{²bA{²bA{²bA{²bA{²bA{²bA{²bA{²bA{²bA{²bA{²bA{²bA{²bA{²bA{²bA{²bA{²bA{²bA{²bA{²bA{²bA{²bA{²bA{²bA{²bA{²bA{²bA{²bA{²bA{²bA{²bA{²bA{²bA{²bA{²bA{²bA{²bA{²bA{²bA{²bA{²bA{²bA{²bA{²bA{²bA{²bA{²bA{²bA{²bA{²bA{²bA{²bA{²bA{²bA{²bA{²bA{²bA{²bA{²bA{²bA{²bA{²bA{²bA{²bA{²bA{²bA{²bA{²bA{²bA{²bA{²bA{²bA{²bA{²bA{²bA{²bA{²bA{²bA{²bA{²bA{²bA{²bA{²bA{²bA{²bA{²bA{²bA{²bA{²bA{²bA{²bA{²bA{²bA{²bA{²bA{²bA{²bA{²bA{²bA{²bA{²bA{²bA{²bA{²bA{²bA{²bA{²bA{²bA{²bA{²bA{²bA{²bA{²bA{²bA{²bA{²bA{²bA{²bA{²bA{²bA{²bA{²bA{²bA{²bA{²bA{²bA{²bA{²bA{²bA{²bA{²bA{²bA{²bA{²bA{²bA{²bA{²bA{²bA{²bA{²bA{²bA{²bA{²bA{²bA{²bA{²bA{²bA{²bA{²bA{²bA{²bA{²bA{²bA{²bA{²bA{²bA{²bA{²bA{²bA{²bA{²bA{²bA{²bA{²bA{²bA{²bA{²bA{²bA{²bA{²bA{²bA{²bA{²bA{²bA{²bA{²bA{²bA{²bA{²bA{²bA{²bA{²bA{²bA{²bA{²bA{²bA{²bA{²bA{²bA{²bA{²bA{²bA{²bA{²bA{²bA{²bA{²bA{²bA{²bA{²bA{²bA{²bA{²bA{²bA{²bA{²bA{²bA{²bA{²bA{²bA{²bA{²bA{²bA{²bA{²bA{²bA{²bA{²bA{²bA{²bA{²bA{²bA{²bA{²bA{²bA{²bA{²bA{²bA{²bA{²bA{²bA{²bA{²bA{²bA{²bA{²bA{²bA{²bA{²bA{²bA{²bA{²bA{²bA{²bA{²bA{²bA{²bA{²bA{²bA{²bA{²bA{²bA{²bA{²bA{²bA{²bA{²bA{²bA{²bA{²bA{²bA{²bA{²bA{²bA{²bA{²bA{²bA{²bA{²bA{²bA{²bA{²bA{²bA{²bA{²bA{²bA{²bA{²bA{²bA{²bA{²bA{²bA{²bA{²bA{²bA{²bA{²bA{²bA{²bA{²bA{²bA{²bA{²bA{²bA{²bA{²bA{²bA{²bA{²bA{²bA{²bA{²bA{²bA{²bA{²bA{²bA{²bA{²bA{²bA{²bA{²bA{²bA{²bA{²bA{²bA{²bA{²bA{²bA{²bA{²bA{²bA{²bA{²bA{²bA{²bA{²bA{²bA{²bA{²bA{²bA{²bA{²bA{²bA{²bA{²bA{²bA{²bA{²bA{²bA{²bA{²bA{²bA{²bA{²bA{²bA{²bA{²bA{²bA{²bA{²bA{²bA{²bA{²bA{²bA{²bA{²bA{²bA{²bA{²bA{²bA{²bA{²bA{²bA{²bA{²bA{²bA{²bA{²bA{²bA{²bA{²bA{²bA{²bA{²bA{²bA{²bA{²bA{²bA{²bA{²bA{²bA{²bA{²bA{²bA{²bA{²bA{²bA{²bA{²bA{²bA{²bA{²bA{²bA{²bA{²bA{²bA{²bA{²bA{²bA{²bA{²bA{²bA{²bA{²bA{²bA{²bA{²bA{²bA{²bA{²bA{²bA{²bA{²bA{²bA{²bA{²bA{²bA{²bA{²bA{²bA{²bA{²bA{²bA{²bA{²bA{²bA{²bA{²bA{²bA{²bA{²bA{²bA{²bA{²bA{²bA{²bA{²bA{²bA{²bA{²bA{²bA{²bA{²bA{²bA{²bA{²bA{²bA{²bA{²bA{²bA{²bA{²bA{²bA{²bA{²bA{²bA{²bA{²bA{²bA{²bA{²bA{²bA{²bA{²bA{²bA{²bA{²bA{²bA{²bA{²bA{²bA{²bA{²bA{²bA{²bA{²bA{²bA{²bA{²bA{²bA{²bA{²bA{²bA{²bA{²bA{²bA{²bA{²bA{²bA{²bA{²bA{²bA{²bA{²bA{²bA{²bA{²bA{²bA{²bA{²bA{²bA{²bA{²bA{²bA{²bA{²bA{²bA{²bA{²bA{²bA{²bA{²bA{²bA{²bA{²bA{²bA{²bA{²bA{²bA{²bA{²bA{²bA{²bA{²bA{²bA{²bA{²bA{²bA{²bA{²bA{²bA{²bA{²bA{²bA{²bA{²bA{²bA{²bA{²bA{²bA{²bA{²bA{²bA{²bA{²bA{²bA{²bA{²bA{²bA{²bA{²bA{²bA{²bA{²bA{²bA{²bA{²bA{²bA{²bA{²bA{²bA{²bA{²bA{²bA{²bA{²bA{²bA{²bA{²bA{²bA{²bA{²bA{²bA{²bA{²bA{²bA{²bA{²bA{²bA{²bA{²bA{²bA{²bA{²bA{²bA{²bA{²bA{²bA{²bA{²bA{²bA{²bA{²bA{²bA{²bA{²bA{²bA{²bA{²bA{²bA{²bA{²bA{²bA{²bA{²bA{²bA{²bA{²bA{²bA{²bA{²bA{²bA{²bA{²bA{²bA{²bA{²bA{²bA{²bA{²bA{²bA{²bA{²bA{²bA{²bA{²bA{²bA{²bA{²bA{²bA{²bA{²bA{²bA{²bA{²bA{²bA{²bA{²bA{²bA{²bA{²bA{²bA{²bA{²bA{²bA{²bA{²bA{²bA{²bA{²bA{²bA{²bA{²bA{²bA{²bA{²bA{²bA{²bA{²bA{²bA{²bA{²bA{²bA{²bA{²bA{²bA{²bA{²bA{²bA{²bA{²bA{²bA{²bA{²bA{²bA{²bA{²bA{²bA{²bA{²bA{²bA{²bA{²bA{²bA{²bA{²bA{²bA{²bA{²bA{²bA{²bA{²bA{²bA{²bA{²bA{²bA{²bA{²bA{²bA{²bA{²bA{²bA{²bA{²bA{²bA{²bA{²bA{²bA{²bA{²bA{²bA{²bA{²bA{²bA{²bA{²bA{²bA{²bA{²bA{²bA{²bA{²bA{²bA{²bA{²bA{²bA{²bA{²bA{²bA{²bA{²bA{²bA{²bA{²bA{²bA{²bA{²bA{²bA{²bA{²bA{²bA{²bA{²bA{²bA{²bA{²bA{²bA{²bA{²bA{²bA{²bA{²bA{²bA{²bA{²bA{²bA{²bA{²bA{²bA{²bA{²bA{²bA{²bA{²bA{²bA{²bA{²bA{²bA{²bA{²bA{²bA{²bA{²bA{²bA{²bA{²bA{²bA{²bA{²bA{²bA{²bA{²bA{²bA{²bA{²bA{²bA{²bA{²bA{²bA{²bA{²bA{²bA{²bA{²bA{²bA{²bA{²bA{²bA{²bA{²bA{²bA{²bA{²bA{²bA{²bA{²bA{²bA{²bA{²bA{²bA{²bA{²bA{²bA{²bA{²bA{²bA{²bA{²bA{²bA{²bA{²bA{²bA{²bA{²bA{²bA{²bA{²bA{²bA{²bA{²bA{²bA{²bA{²bA{²bA{²bA{²bA{²bA{²bA{²bA{²bA{²bA{²bA{²bA{²bA{²bA{²bA{²bA{²bA{²bA{²bA{²bA{²bA{²bA{²bA{²bA{²bA{²bA{²bA{²bA{²bA{²bA{²bA{²bA{²bA{²bA{²bA{²bA{²bA{²bA{²bA{²bA{²bA{²bA{²bA{²bA{²bA{²bA{²bA{²bA{²bA{²bA{²bA{²bA{²bA{²bA{²bA{²bA{²bA{²bA{²bA{²bA{²bA{²bA{²bA{²bA{²bA{²bA{²bA{²bA{²bA{²bA{²bA{²bA{²bA{²bA{²bA{²bA{²bA{²bA{²bA{²bA{²bA{²bA{²bA{²bA{²bA{²bA{²bA{²bA{²bA{²bA{²bA{²bA{²bA{²bA{²bA{²bA{²bA{²bA{²bA{²bA{²bA{²bA{²bA{²bA{²bA{²bA{²bA{²bA{²bA{²bA{²bA{²bA{²bA{²bA{²bA{²bA{²bA{²bA{²bA{²bA{²bA{²bA{²bA{²bA{²bA{²bA{²bA{²bA{²bA{²bA{²bA{²bA{²bA{²bA{²bA{²bA{²bA{²bA{²bA{²bA{²bA{²bA{²bA{²bA{²bA{²bA{²bA{²bA{²bA{²bA{²bA{²bA{²bA{²bA{²bA{²bA{²bA{²bA{²bA{²bA{²bA{²bA{²bA{²bA{²bA{²bA{²bA{²bA{²bA{²bA{²bA{²bA{²bA{²bA{²bA{²bA{²bA{²bA{²bA{²bA{²bA{²bA{²bA{²bA{²bA{²bA{²bA{²bA{²bA{²bA{²bA{²bA{²bA{²bA{²bA{²bA{²bA{²bA{²bA{²bA{²bA{²bA{²bA{²bA{²bA{²bA{²bA{²bA{²bA{²bA{²bA{²bA{²bA{²bA{²bA{²bA{²bA{²bA{²bA{²bA{²bA{²bA{²bA{²bA{²bA{²bA{²bA{²bA{²bA{²bA{²bA{²bA{²bA{²bA{²bA{²bA{²bA{²bA{²bA{²bA{²bA{²bA{²bA{²bA{²bA{²bA{²bA{²bA{²bA{²bA{²bA{²bA{²bA{²bA{²bA{²bA{²bA{²bA{²bA{²bA{²bA{²bA{²bA{²bA{²bA{²bA{²bA{²bA{²bA{²bA{²bA{²bA{²bA{²bA{²bA{²bA{²bA{²bA{²bA{²bA{²bA{²bA{²bA{²bA{²bA{²bA{²bA{²bA{²bA{²bA{²bA{²bA{²bA{²bA{²bA{²bA{²bA{²bA{²bA{²bA{²bA{²bA{²bA{²bA{²bA{²bA{²bA{²bA{²bA{²bA{²bA{²bA{²bA{²bA{²bA{²bA{²bA{²bA{²bA{²bA{²bA{²bA{²bA{²bA{²bA{²bA{²bA{²bA{²bA{²bA{²bA{²bA{²bA{²bA{²bA{²bA{²bA{²bA{²bA{²bA{²bA{²bA{²bA{²bA{²bA{²bA{²bA{²bA{²bA{²bA{²bA{²bA{²bA{²bA{²bA{²bA{²bA{²bA{²bA{²bA{²bA{²bA{²bA{²bA{²bA{²bA{²bA{²bA{²bA{²bA{²bA{²bA{²bA{²bA{²bA{²bA{²bA{²bA{²bA{²bA{²bA{²bA{²bA{²bA{²bA{²bA{²bA{²bA{²bA{²bA{²bA{²bA{²bA{²bA{²bA{²bA{²bA{²bA{²bA{²bA{²bA{²bA{²bA{²bA{²bA{²bA{²bA{²bA{²bA{²bA{²bA{²bA{²bA{²bA{²bA{²bA{²bA{²bA{²bA{²bA{²bA{²bA{²bA{²bA{²bA{²bA{²bA{²bA{²bA{²bA{²bA{²bA{²bA{²bA{²bA{²bA{²bA{²bA{²bA{²bA{²bA{²bA{²bA{²bA{²bA{²bA{²bA{²bA{²bA{²bA{²bA{²bA{²bA{²bA{²bA{²bA{²bA{²bA{²bA{²bA{²bA{²bA{²bA{²bA{²bA{²bA{²bA{²bA{²bA{²bA{²bA{²bA{²bA{²bA{²bA{²bA{²bA{²bA{²bA{²bA{²bA{²bA{²bA{²bA{²bA{²bA{²bA{²bA{²bA{²bA{²bA{²bA{²bA{²bA{²bA{²bA{²bA{²bA{²bA{²bA{²bA{²bA{²bA{²bA{²bA{²bA{²bA{²bA{²bA{²bA{²bA{²bA{²bA{²bA{²bA{²bA{²bA{²bA{²bA{²bA{²bA{²bA{²bA{²bA{²bA{²bA{²bA{²bA{²bA{²bA{²bA{²bA{²bA{²bA{²bA{²bA{²bA{²bA{²bA{²bA{²bA{²bA{²bA{²bA{²bA{²bA{²bA{²bA{²bA{²bA{²bA{²bA{²bA{²bA{²bA{²bA{²bA{²bA{²bA{²bA{²bA{²bA{²bA{²bA{²bA{²bA{²bA{²bA{²bA{²bA{²bA{²bA{²bA{²bA{²bA{²bA{²bA{²bA{²bA{²bA{²bA{²bA{²bA{²bA{²bA{²bA{²bA{²bA{²bA{²bA{²bA{²bA{²bA{²bA{²bA{²bA{²bA{²bA{²bA{²bA{²bA{²bA{²bA{²bA{²bA{²bA{²bA{²bA{²bA{²bA{²bA{²bA{²bA{²bA{²bA{²bA{²bA{²bA{²bA{²bA{²bA{²bA{²bA{²bA{²bA{²bA{²bA{²bA{²bA{²bA{²bA{²bA{²bA{²bA{²bA{²bA{²bA{²bA{²bA{²bA{²bA{²bA{²bA{²bA{²bA{²bA{²bA{²bA{²bA{²bA{²bA{²bA{²bA{²bA{²bA{²bA{²bA{²bA{²bA{²bA{²bA{²bA{²bA{²bA{²bA{²bA{²bA{²bA{²bA{²bA{²bA{²bA{²bA{²bA{²bA{²bA{²bA{²bA{²bA{²bA{²bA{²bA{²bA{²bA{²bA{²bA{²bA{²bA{²bA{²bA{²bA{²bA{²bA{²bA{²bA{²bA{²bA{²bA{²bA{²bA{²bA{²bA{²bA{²bA{²bA{²bA{²bA{²bA{²bA{²bA{²bA{²bA{²bA{²bA{²bA{²bA{²bA{²bA{²bA{²bA{²bA{²bA{²bA{²bA{²bA{²bA{²bA{²bA{²bA{²bA{²bA{²bA{²bA{²bA{²bA{²bA{²bA{²bA{²bA{²bA{²bA{²bA{²bA{²bA{²bA{²bA{²bA{²bA{²bA{²bA{²bA{²bA{²bA{²bA{²bA{²bA{²bA{²bA{²bA{²bA{²bA{²bA{²bA{²bA{²bA{²bA{²bA{²bA{²bA{²bA{²bA{²bA{²bA{²bA{²bA{²bA{²bA{²bA{²bA{²bA{²bA{²bA{²bA{²bA{²bA{²bA{²bA{²bA{²bA{²bA{²bA{²bA{²bA{²bA{²bA{²bA{²bA{²bA{²bA{²bA{²bA{²bA{²bA{²bA{²bA{²bA{²bA{²bA{²bA{²bA{²bA{²bA{²bA{²bA{²bA{²bA{²bA{²bA{²bA{²bA{²bA{²bA{²bA{²bA{²bA{²bA{²bA{²bA{²bA{²bA{²bA{²bA{²bA{²bA{²bA{²bA{²bA{²bA{²bA{²bA{²bA{²bA{²bA{²bA{²bA{²bA{²bA{²bA{²bA{²bA{²bA{²bA{²bA{²bA{²bA{²bA{²bA{²bA{²bA{²bA{²bA{²bA{²bA{²bA{²bA{²bA{²bA{²bA{²bA{²bA{²bA{²bA{²bA{²bA{²bA{²bA{²bA{²bA{²bA{²bA{²bA{²bA{²bA{²bA{²bA{²bA{²bA{²bA{²bA{²bA{²bA{²bA{²bA{²bA{²bA{²bA{²bA{²bA{²bA{²bA{²bA{²bA{²bA{²bA{²bA{²bA{²bA{²bA{²bA{²bA{²bA{²bA{²bA{²bA{²bA{²bA{²bA{²bA{²bA{²bA{²bA{²bA{²bA{²bA{²bA{²bA{²bA{²bA{²bA{²bA{²bA{²bA{²bA{²bA{²bA{²bA{²bA{²bA{²bA{²bA{²bA{²bA{²bA{²bA{²bA{²bA{²bA{²bA{²bA{²bA{²bA{²bA{²bA{²bA{²bA{²bA{²bA{²bA{²bA{²bA{²bA{²bA{²bA{²bA{²bA{²bA{²bA{²bA{²bA{²bA{²bA{²bA{²bA{²bA{²bA{²bA{²bA{²bA{²bA{²bA{²bA{²bA{²bA{²bA{²bA{²bA{²bA{²bA{²bA{²bA{²bA{²bA{²bA{²bA{²bA{²bA{²bA{²bA{²bA{²bA{²bA{²bA{²bA{²bA{²bA{²bA{²bA{²bA{²bA{²bA{²bA{²bA{²bA{²bA{²bA{²bA{²bA{²bA{²bA{²bA{²bA{²bA{²bA{²bA{²bA{²bA{²bA{²bA{²bA{²bA{²bA{²bA{²bA{²bA{²bA{²bA{²bA{²bA{²bA{²bA{²bA{²bA{²bA{²bA{²bA{²bA{²bA{²bA{²bA{²bA{²bA{²bA{²bA{²bA{²bA{²bA{²bA{²bA{²bA{²bA{²bA{²bA{²bA{²bA{²bA{²bA{²bA{²bA{²bA{²bA{²bA{²bA{²bA{²bA{²bA{²bA{²bA{²bA{²bA{²bA{²bA{²bA{²bA{²bA{²bA{²bA{²bA{²bA{²bA{²bA{²bA{²bA{²bA{²bA{²bA{²bA{²bA{²bA{²bA{²bA{²bA{²bA{²bA{²bA{²bA{²bA{²bA{²bA{²bA{²bA{²bA{²bA{²bA{²bA{²bA{²bA{²bA{²bA{²bA{²bA{²bA{²bA{²bA{²bA{²bA{²bA{²bA{²bA{²bA{²bA{²bA{²bA{²bA{²bA{²bA{²bA{²bA{²bA{²bA{²bA{²bA{²bA{²bA{²bA{²bA{²bA{²bA{²bA{²bA{²bA{²bA{²bA{²bA{²bA{²bA{²bA{²bA{²bA{²bA{²bA{²bA{²bA{²bA{²bA{²bA{²bA{²bA{²bA{²bA{²bA{²bA{²bA{²bA{²bA{²bA{²bA{²bA{²bA{²bA{²bA{²bA{²bA{²bA{²bA{²bA{²bA{²bA{²bA{²bA{²bA{²bA{²bA{²bA{²bA{²bA{²bA{²bA{²bA{²bA{²bA{²bA{²bA{²bA{²bA{²bA{²bA{²bA{²bA{²bA{²bA{²bA{²bA{²bA{²bA{²bA{²bA{²bA{²bA{²bA{²bA{²bA{²bA{²bA{²bA{²bA{²bA{²bA{²bA{²bA{²bA{²bA{²bA{²bA{²bA{²bA{²bA{²bA{²bA{²bA{²bA{²bA{²bA{²bA{²bA{²bA{²bA{²bA{²bA{²bA{²bA{²bA{²bA{²bA{²bA{²bA{²bA{²bA{²bA{²bA{²bA{²bA{²bA{²bA{²bA{²bA{²bA{²bA{²bA{²bA{²bA{²bA{²bA{²bA{²bA{²bA{²bA{²bA{²bA{²bA{²bA{²bA{²bA{²bA{²bA{²bA{²bA{²bA{²bA{²bA{²bA{²bA{²bA{²bA{²bA{²bA{²bA{²bA{²bA{²bA{²bA{²bA{²bA{²bA{²bA{²bA{²bA{²bA{²bA{²bA{²bA{²bA{²bA{²bA{²bA{²bA{²bA{²bA{²bA{²bA{²bA{²bA{²bA{²bA{²bA{²bA{²bA{²bA{²bA{²bA{²bA{²bA{²bA{²bA{²bA{²bA{²bA{²bA{²bA{²bA{²bA{²bA{²bA{²bA{²bA{²bA{²bA{²bA{²bA{²bA{²bA{²bA{²bA{²bA{²bA{²bA{²bA{²bA{²bA{²bA{²bA{²bA{²bA{²bA{²bA{²bA{²bA{²bA{²bA{²bA{²bA{²bA{²bA{²bA{²bA{²bA{²bA{²bA{²bA{²bA{²bA{²bA{²bA{²bA{²bA{²bA{²bA{²bA{²bA{²bA{²bA{²bA{²bA{²bA{²bA{²bA{²bA{²bA{²bA{²bA{²bA{²bA{²bA{²bA{²bA{²bA{²bA{²bA{²bA{²bA{²bA{²bA{²bA{²bA{²bA{²bA{²bA{²bA{²bA{²bA{²bA{²bA{²bA{²bA{²bA{²bA{²bA{²bA{²bA{²bA{²bA{²bA{²bA{²bA{²bA{²bA{²bA{²bA{²bA{²bA{²bA{²bA{²bA{²bA{²bA{²bA{²bA{²bA{²bA{²bA{²bA{²bA{²bA{²bA{²bA{²bA{²bA{²bA{²bA{²bA{²bA{²bA{²bA{²bA{²bA{²bA{²bA{²bA{²bA{²bA{²bA{²bA{²bA{²bA{²bA{²bA{²bA{²bA{²bA{²bA{²bA{²bA{²bA{²bA{²bA{²bA{²bA{²bA{²bA{²bA{²bA{²bA{²bA{²bA{²bA{²bA{²bA{²bA{²bA{²bA{²bA{²bA{²bA{²bA{²bA{²bA{²bA{²bA{²bA{²bA{²bA{²bA{²bA{²bA{²bA{²bA{²bA{²bA{²bA{²bA{²bA{²bA{²bA{²bA{²bA{²bA{²bA{²bA{²bA{²bA{²bA{²bA{²bA{²bA{²bA{²bA{²bA{²bA{²bA{²bA{²bA{²bA{²bA{²bA{²bA{²bA{²bA{²bA{²bA{²bA{²bA{²bA{²bA{²bA{²bA{²bA{²bA{²bA{²bA{²bA{²bA{²bA{²bA{²bA{²bA{²bA{²bA{²bA{²bA{²bA{²bA{²bA{²bA{²bA{²bA{²bA{²bA{²bA{²bA{²bA{²bA{²bA{²bA{²bA{²bA{²bA{²bA{²bA{²bA{²bA{²bA{²bA{²bA{²bA{²bA{²bA{²bA{²bA{²bA{²bA{²bA{²bA{²bA{²bA{²bA{²bA{²bA{²bA{²bA{²bA{²bA{²bA{²bA{²bA{²bA{²bA{²bA{²bA{²bA{²bA{²bA{²bA{²bA{²bA{²bA{²bA{²bA{²bA{²bA{²bA{²bA{²bA{²bA{²bA{²bA{²bA{²bA{²bA{²bA{²bA{²bA{²bA{²bA{²bA{²bA{²bA{²bA{²bA{²bA{²bA{²bA{²bA{²bA{²bA{²bA{²bA{²bA{²bA{²bA{²bA{²bA{²bA{²bA{²bA{²bA{²bA{²bA{²bA{²bA{²bA{²bA{²bA{²bA{²bA{²bA{²bA{²bA{²bA{²bA{²bA{²bA{²bA{²bA{²bA{²bA{²bA{²bA{²bA{²bA{²bA{²bA{²bA{²bA{²bA{²bA{²bA{²bA{²bA{²bA{²bA{²bA{²bA{²bA{²bA{²bA{²bA{²bA{²bA{²bA{²bA{²bA{²bA{²bA{²bA{²bA{²bA{²bA{²bA{²bA{²bA{²bA{²bA{²bA{²bA{²bA{²bA{²bA{²bA{²bA{²bA{²bA{²bA{²bA{²bA{²bA{²bA{²bA{²bA{²bA{²bA{²bA{²bA{²bA{²bA{²bA{²bA{²bA{²bA{²bA{²bA{²bA{²bA{²bA{²bA{²bA{²bA{²bA{²bA{²bA{²bA{²bA{²bA{²bA{²bA{²bA{²bA{²bA{²bA{²bA{²bA{²bA{²bA{²bA{²bA{²bA{²bA{²bA{²bA{²bA{²bA{²bA{²bA{²bA{²bA{²bA{²bA{²bA{²bA{²bA{²bA{²bA{²bA{²bA{²bA{²bA{²bA{²bA{²bA{²bA{²bA{²bA{²bA{²bA{²bA{²bA{²bA{²bA{²bA{²bA{²bA{²bA{²bA{²bA{²bA{²bA{²bA{²bA{²bA{²bA{²bA{²bA{²bA{²bA{²bA{²bA{²bA{²bA{²bA{²bA{²bA{²bA{²bA{²bA{²bA{²bA{²bA{²bA{²bA{²bA{²bA{²bA{²bA{²bA{²bA{²bA{²bA{²bA{²bA{²bA{²bA{²bA{²bA{²bA{²bA{²bA{²bA{²bA{²bA{²bA{²bA{²bA{²bA{²bA{²bA{²bA{²bA{²bA{²bA{²bA{²bA{²bA{²bA{²bA{²bA{²bA{²bA{²bA{²bA{²bA{²bA{²bA{²bA{²bA{²bA{²bA{²bA{²bA{²bA{²bA{²bA{²bA{²bA{²bA{²bA{²bA{²bA{²bA{²bA{²bA{²bA{²bA{²bA{²bA{²bA{²bA{²bA{²bA{²bA{²bA{²bA{²bA{²bA{²bA{²bA{²bA{²bA{²bA{²bA{²bA{²bA{²bA{²bA{²bA{²bA{²bA{²bA{²bA{²bA{²bA{²bA{²bA{²bA{²bA{²bA{²bA{²bA{²bA{²bA{²bA{²bA{²bA{²bA{²bA{²bA{²bA{²bA{²bA{²bA{²bA{²bA{²bA{²bA{²bA{²bA{²bA{²bA{²bA{²bA{²bA{²bA{²bA{²bA{²bA{²bA{²bA{²bA{²bA{²bA{²bA{²bA{²bA{²bA{²bA{²bA{²bA{²bA{²bA{²bA{²bA{²bA{²bA{²bA{²bA{²bA{²bA{²bA{²bA{²bA{²bA{²bA{²bA{²bA{²bA{²bA{²bA{²bA{²bA{²bA{²bA{²bA{²bA{²bA{²bA{²bA{²bA{²bA{²bA{²bA{²bA{²bA{²bA{²bA{²bA{²bA{²bA{²bA{²bA{²bA{²bA{²bA{²bA{²bA{²bA{²bA{²bA{²bA{²bA{²bA{²bA{²bA{²bA{²bA{²bA{²bA{²bA{²bA{²bA{²bA{²bA{²bA{²bA{²bA{²bA{²bA{²bA{²bA{²bA{²bA{²bA{²bA{²bA{²bA{²bA{²bA{²bA{²bA{²bA{²bA{²bA{²bA{²bA{²bA{²bA{²bA{²bA{²bA{²bA{²bA{²bA{²bA{²bA{²bA{²bA{²bA{²bA{²bA{²bA{²bA{²bA{²bA{²bA{²bA{²bA{²bA{²bA{²bA{²bA{²bA{²bA{²bA{²bA{²bA{²bA{²bA{²bA{²bA{²bA{²bA{²bA{²bA{²bA{²bA{²bA{²bA{²bA{²bA{²bA{²bA{²bA{²bA{²bA{²bA{²bA{²bA{²bA{²bA{²bA{²bA{²bA{²bA{²bA{²bA{²bA{²bA{²bA{²bA{²bA{²bA{²bA{²bA{²bA{²bA{²bA{²bA{²bA{²bA{²bA{²bA{²bA{²bA{²bA{²bA{²bA{²bA{²bA{²bA{²bA{²bA{²bA{²bA{²bA{²bA{²bA{²bA{²bA{²bA{²bA{²bA{²bA{²bA{²bA{²bA{²bA{²bA{²bA{²bA{²bA{²bA{²bA{²bA{²bA{²bA{²bA{²bA{²bA{²bA{²bA{²bA{²bA{²bA{²bA{²bA{²bA{²bA{²bA{²bA{²bA{²bA{²bA{²bA{²bA{²bA{²bA{²bA{²bA{²bA{²bA{²bA{²bA{²bA{²bA{²bA{²bA{²bA{²bA{²bA{²bA{²bA{²bA{²bA{²bA{²bA{²bA{²bA{²bA{²bA{²bA{²bA{²bA{²bA{²bA{²bA{²bA{²bA{²bA{²bA{²bA{²bA{²bA{²bA{²bA{²bA{²bA{²bA{²bA{²bA{²bA{²bA{²bA{²bA{²bA{²bA{²bA{²bA{²bA{²bA{²bA{²bA{²bA{²bA{²bA{²bA{²bA{²bA{²bA{²bA{²bA{²bA{²bA{²bA{²bA{²bA{²bA{²bA{²bA{²bA{²bA{²bA{²bA{²bA{²bA{²bA{²bA{²bA{²bA{²bA{²bA{²bA{²bA{²bA{²bA{²bA{²bA{²bA{²bA{²bA{²bA{²bA{²bA{²bA{²bA{²bA{²bA{²bA{²bA{²bA{²bA{²bA{²bA{²bA{²bA{²bA{²bA{²bA{²bA{²bA{²bA{²bA{²bA{²bA{²bA{²bA{²bA{²bA{²bA{²bA{²bA{²bA{²bA{²bA{²bA{²bA{²bA{²bA{²bA{²bA{²bA{²bA{²bA{²bA{²bA{²bA{²bA{²bA{²bA{²bA{²bA{²bA{²bA{²bA{²bA{²bA{²bA{²bA{²bA{²bA{²bA{²bA{²bA{²bA{²bA{²bA{²bA{²bA{²bA{²bA{²bA{²bA{²bA{²bA{²bA{²bA{²bA{²bA{²bA{²bA{²bA{²bA{²bA{²bA{²bA{²bA{²bA{²bA{²bA{²bA{²bA{²bA{²bA{²bA{²bA{²bA{²bA{²bA{²bA{²bA{²bA{²bA{²bA{²bA{²bA{²bA{²bA{²bA{²bA{²bA{²bA{²bA{²bA{²bA{²bA{²bA{²bA{²bA{²bA{²bA{²bA{²bA{²bA{²bA{²bA{²bA{²bA{²bA{²bA{²bA{²bA{²bA{²bA{²bA{²bA{²bA{²bA{²bA{²bA{²bA{²bA{²bA{²bA{²bA{²bA{²bA{²bA{²bA{²bA{²bA{²bA{²bA{²bA{²bA{²bA{²bA{²bA{²bA{²bA{²bA{²bA{²bA{²bA{²bA{²bA{²bA{²bA{²bA{²bA{²bA{²bA{²bA{²bA{²bA{²bA{²bA{²bA{²bA{²bA{²bA{²bA{²bA{²bA{²bA{²bA{²bA{²bA{²bA{²bA{²bA{²bA{²bA{²bA{²bA{²bA{²bA{²bA{²bA{²bA{²bA{²bA{²bA{²bA{²bA{²bA{²bA{²bA{²bA{²bA{²bA{²bA{²bA{²bA{²bA{²bA{²bA{²bA{²bA{²bA{²bA{²bA{²bA{²bA{²bA{²bA{²bA{²bA{²bA{²bA{²bA{²bA{²bA{²bA{²bA{²bA{²bA{²bA{²bA{²bA{²bA{²bA{²bA{²bA{²bA{²bA{²bA{²bA{²bA{²bA{²bA{²bA{²bA{²bA{²bA{²bA{²bA{²bA{²bA{²bA{²bA{²bA{²bA{²bA{²bA{²bA{²bA{²bA{²bA{²bA{²bA{²bA{²bA{²bA{²bA{²bA{²bA{²bA{²bA{²bA{²bA{²bA{²bA{²bA{²bA{²bA{²bA{²bA{²bA{²bA{²bA{²bA{²bA{²bA{²bA{²bA{²bA{²bA{²bA{²bA{²bA{²bA{²bA{²bA{²bA{²bA{²bA{²bA{²bA{²bA{²bA{²bA{²bA{²bA{²bA{²bA{²bA{²bA{²bA{²bA{²bA{²bA{²bA{²bA{²bA{²bA{²bA{²bA{²bA{²bA{²bA{²bA{²bA{²bA{²bA{²bA{²bA{²bA{²bA{²bA{²bA{²bA{²bA{²bA{²bA{²bA{²bA{²bA{²bA{²bA{²bA{²bA{²bA{²bA{²bA{²bA{²bA{²bA{²bA{²bA{²bA{²bA{²bA{²bA{²bA{²bA{²bA{²bA{²bA{²bA{²bA{²bA{²bA{²bA{²bA{²bA{²bA{²bA{²bA{²bA{²bA{²bA{²bA{²bA{²bA{²bA{²bA{²bA{²bA{²bA{²bA{²bA{²bA{²bA{²bA{²bA{²bA{²bA{²bA{²bA{²bA{²bA{²bA{²bA{²bA{²bA{²bA{²bA{²bA{²bA{²bA{²bA{²bA{²bA{²bA{²bA{²bA{²bA{²bA{²bA{²bA{²bA{²bA{²bA{²bA{²bA{²bA{²bA{²bA{²bA{²bA{²bA{²bA{²bA{²bA{²bA{²bA{²bA{²bA{²bA{²bA{²bA{²bA{²bA{²bA{²bA{²bA{²bA{²bA{²bA{²bA{²bA{²bA{²bA{²bA{²bA{²bA{²bA{²bA{²bA{²bA{²bA{²bA{²bA{²bA{²bA{²bA{²bA{²bA{²bA{²bA{²bA{²bA{²bA{²bA{²bA{²bA{²bA{²bA{²bA{²bA{²bA{²bA{²bA{²bA{²bA{²bA{²bA{²bA{²bA{²bA{²bA{²bA{²bA{²bA{²bA{²bA{²bA{²bA{²bA{²bA{²bA{²bA{²bA{²bA{²bA{²bA{²bA{²bA{²bA{²bA{²bA{²bA{²bA{²bA{²bA{²bA{²bA{²bA{²bA{²bA{²bA{²bA{²bA{²bA{²bA{²bA{²bA{²bA{²bA{²bA{²bA{²bA{²bA{²bA{²bA{²bA{²bA{²bA{²bA{²bA{²bA{²bA{²bA{²bA{²bA{²bA{²bA{²bA{²bA{²bA{²bA{²bA{²bA{²bA{²bA{²bA{²bA{²bA{²bA{²bA{²bA{²bA{²bA{²bA{²bA{²bA{²bA{²bA{²bA{²bA{²bA{²bA{²bA{²bA{²bA{²bA{²bA{²bA{²bA{²bA{²bA{²bA{²bA{²bA{²bA{²bA{²bA{²bA{²bA{²bA{²bA{²bA{²bA{²bA{²bA{²bA{²bA{²bA{²bA{²bA{²bA{²bA{²bA{²bA{²bA{²bA{²bA{²bA{²bA{²bA{²bA{²bA{²bA{²bA{²bA{²bA{²bA{²bA{²bA{²bA{²bA{²bA{²bA{²bA{²bA{²bA{²bA{²bA{²bA{²bA{²bA{²bA{²bA{²bA{²bA{²bA{²bA{²bA{²bA{²bA{²bA{²bA{²bA{²bA{²bA{²bA{²bA{²bA{²bA{²bA{²bA{²bA{²bA{²bA{²bA{²bA{²bA{²bA{²bA{²bA{²bA{²bA{²bA{²bA{²bA{²bA{²bA{²bA{²bA{²bA{²bA{²bA{²bA{²bA{²bA{²bA{²bA{²bA{²bA{²bA{²bA{²bA{²bA{²bA{²bA{²bA{²bA{²bA{²bA{²bA{²bA{²bA{²bA{²bA{²bA{²bA{²bA{²bA{²bA{²bA{²bA{²bA{²bA{²bA{²bA{²bA{²bA{²bA{²bA{²bA{²bA{²bA{²bA{²bA{²bA{²bA{²bA{²bA{²bA{²bA{²bA{²bA{²bA{²bA{²bA{²bA{²bA{²bA{²bA{²bA{²bA{²bA{²bA{²bA{²bA{²bA{²bA{²bA{²bA{²bA{²bA{²bA{²bA{²bA{²bA{²bA{²bA{²bA{²bA{²bA{²bA{²bA{²bA{²bA{²bA{²bA{²bA{²bA{²bA{²bA{²bA{²bA{²bA{²bA{²bA{²bA{²bA{²bA{²bA{²bA{²bA{²bA{²bA{²bA{²bA{²bA{²bA{²bA{²bA{²bA{²bA{²bA{²bA{²bA{²bA{²bA{²bA{²bA{²bA{²bA{²bA{²bA{²bA{²bA{²bA{²bA{²bA{²bA{²bA{²bA{²bA{²bA{²bA{²bA{²bA{²bA{²bA{²bA{²bA{²bA{²bA{²bA{²bA{²bA{²bA{²bA{²bA{²bA{²bA{²bA{²bA{²bA{²bA{²bA{²bA{²bA{²bA{²bA{²bA{²bA{²bA{²bA{²bA{²bA{²bA{²bA{²bA{²bA{²bA{²bA{²bA{²bA{²bA{²bA{²bA{²bA{²bA{²bA{²bA{²bA{²bA{²bA{²bA{²bA{²bA{²bA{²bA{²bA{²bA{²bA{²bA{²bA{²bA{²bA{²bA{²bA{²bA{²bA{²bA{²bA{²bA{²bA{²bA{²bA{²bA{²bA{²bA{²bA{²bA{²bA{²bA{²bA{²bA{²bA{²bA{²bA{²bA{²bA{²bA{²bA{²bA{²bA{²bA{²bA{²bA{²bA{²bA{²bA{²bA{²bA{²bA{²bA{²bA{²bA{²bA{²bA{²bA{²bA{²bA{²bA{²bA{²bA{²bA{²bA{²bA{²bA{²bA{²bA{²bA{²bA{²bA{²bA{²bA{²bA{²bA{²bA{²bA{²bA{²bA{²bA{²bA{²bA{²bA{²bA{²bA{²bA{²bA{²bA{²bA{²bA{²bA{²bA{²bA{²bA{²bA{²bA{²bA{²bA{²bA{²bA{²bA{²bA{²bA{²bA{²bA{²bA{²bA{²bA{²bA{²bA{²bA{²bA{²bA{²bA{²bA{²bA{²bA{²bA{²bA{²bA{²bA{²bA{²bA{²bA{²bA{²bA{²bA{²bA{²bA{²bA{²bA{²bA{²bA{²bA{²bA{²bA{²bA{²bA{²bA{²bA{²bA{²bA{²bA{²bA{²bA{²bA{²bA{²bA{²bA{²bA{²bA{²bA{²bA{²bA{²bA{²bA{²bA{²bA{²bA{²bA{²bA{²bA{²bA{²bA{²bA{²bA{²bA{²bA{²bA{²bA{²bA{²bA{²bA{²bA{²bA{²bA{²bA{²bA{²bA{²bA{²bA{²bA{²bA{²bA{²bA{²bA{²bA{²bA{²bA{²bA{²bA{²bA{²bA{²bA{²bA{²bA{²bA{²bA{²bA{²bA{²bA{²bA{²bA{²bA{²bA{²bA{²bA{²bA{²bA{²bA{²bA{²bA{²bA{²bA{²bA{²bA{²bA{²bA{²bA{²bA{²bA{²bA{²bA{²bA{²bA{²bA{²bA{²bA{²bA{²bA{²bA{²bA{²bA{²bA{²bA{²bA{²bA{²bA{²bA{²bA{²bA{²bA{²bA{²bA{²bA{²bA{²bA{²bA{²bA{²bA{²bA{²bA{²bA{²bA{²bA{²bA{²bA{²bA{²bA{²bA{²bA{²bA{²bA{²bA{²bA{²bA{²bA{²bA{²bA{²bA{²bA{²bA{²bA{²bA{²bA{²bA{²bA{²bA{²bA{²bA{²bA{²bA{²bA{²bA{²bA{²bA{²bA{²bA{²bA{²bA{²bA{²bA{²bA{²bA{²bA{²bA{²bA{²bA{²bA{²bA{²bA{²bA{²bA{²bA{²bA{²bA{²bA{²bA{²bA{²bA{²bA{²bA{²bA{²bA{²bA{²bA{²bA{²bA{²bA{²bA{²bA{²bA{²bA{²bA{²bA{²bA{²bA{²bA{²bA{²bA{²bA{²bA{²bA{²bA{²bA{²bA{²bA{²bA{²bA{²bA{²bA{²bA{²bA{²bA{²bA{²bA{²bA{²bA{²bA{²bA{²bA{²bA{²bA{²bA{²bA{²bA{²bA{²bA{²bA{²bA{²bA{²bA{²bA{²bA{²bA{²bA{²bA{²bA{²bA{²bA{²bA{²bA{²bA{²bA{²bA{²bA{²bA{²bA{²bA{²bA{²bA{²bA{²bA{²bA{²bA{²bA{²bA{²bA{²bA{²bA{²bA{²bA{²bA{²bA{²bA{²bA{²bA{²bA{²bA{²bA{²bA{²bA{²bA{²bA{²bA{²bA{²bA{²bA{²bA{²bA{²bA{²bA{²bA{²bA{²bA{²bA{²bA{²bA{²bA{²bA{²bA{²bA{²bA{²bA{²bA{²bA{²bA{²bA{²bA{²bA{²bA{²bA{²bA{²bA{²bA{²bA{²bA{²bA{²bA{²bA{²bA{²bA{²bA{²bA{²bA{²bA{²bA{²bA{²bA{²bA{²bA{²bA{²bA{²bA{²bA{²bA{²bA{²bA{²bA{²bA{²bA{²bA{²bA{²bA{²bA{²bA{²bA{²bA{²bA{²bA{²bA{²bA{²bA{²bA{²bA{²bA{²bA{²bA{²bA{²bA{²bA{²bA{²bA{²bA{²bA{²bA{²bA{²bA{²bA{²bA{²bA{²bA{²bA{²bA{²bA{²bA{²bA{²bA{²bA{²bA{²bA{²bA{²bA{²bA{²bA{²bA{²bA{²bA{²bA{²bA{²bA{²bA{²bA{²bA{²bA{²bA{²bA{²bA{²bA{²bA{²bA{²bA{²bA{²bA{²bA{²bA{²bA{²bA{²bA{²bA{²bA{²bA{²bA{²bA{²bA{²bA{²bA{²bA{²bA{²bA{²bA{²bA{²bA{²bA{²bA{²bA{²bA{²bA{²bA{²bA{²bA{²bA{²bA{²bA{²bA{²bA{²bA{²bA{²bA{²bA{²bA{²bA{²bA{²bA{²bA{²bA{²bA{²bA{²bA{²bA{²bA{²bA{²bA{²bA{²bA{²bA{²bA{²bA{²bA{²bA{²bA{²bA{²bA{²bA{²bA{²bA{²bA{²bA{²bA{²bA{²bA{²bA{²bA{²bA{²bA{²bA{²bA{²bA{²bA{²bA{²bA{²bA{²bA{²bA{²bA{²bA{²bA{²bA{²bA{²bA{²bA{²bA{²bA{²bA{²bA{²bA{²bA{²bA{²bA{²bA{²bA{²bA{²bA{²bA{²bA{²bA{²bA{²bA{²bA{²bA{²bA{²bA{²bA{²bA{²bA{²bA{²bA{²bA{²bA{²bA{²bA{²bA{²bA{²bA{²bA{²bA{²bA{²bA{²bA{²bA{²bA{²bA{²bA{²bA{²bA{²bA{²bA{²bA{²bA{²bA{²bA{²bA{²bA{²bA{²bA{²bA{²bA{²bA{²bA{²bA{²bA{²bA{²bA{²bA{²bA{²bA{²bA{²bA{²bA{²bA{²bA{²bA{²bA{²bA{²bA{²bA{²bA{²bA{²bA{²bA{²bA{²bA{²bA{²bA{²bA{²bA{²bA{²bA{²bA{²bA{²bA{²bA{²bA{²bA{²bA{²bA{²bA{²bA{²bA{²bA{²bA{²bA{²bA{²bA{²bA{²bA{²bA{²bA{²bA{²bA{²bA{²bA{²bA{²bA{²bA{²bA{²bA{²bA{²bA{²bA{²bA{²bA{²bA{²bA{²bA{²bA{²bA{²bA{²bA{²bA{²bA{²bA{²bA{²bA{²bA{²bA{²bA{²bA{²bA{²bA{²bA{²bA{²bA{²bA{²bA{²bA{²bA{²bA{²bA{²bA{²bA{²bA{²bA{²bA{²bA{²bA{²bA{²bA{²bA{²bA{²bA{²bA{²bA{²bA{²bA{²bA{²bA{²bA{²bA{²bA{²bA{²bA{²bA{²bA{²bA{²bA{²bA{²bA{²bA{²bA{²bA{²bA{²bA{²bA{²bA{²bA{²bA{²bA{²bA{²bA{²bA{²bA{²bA{²bA{²bA{²bA{²bA{²bA{²bA{²bA{²bA{²bA{²bA{²bA{²bA{²bA{²bA{²bA{²bA{²bA{²bA{²bA{²bA{²bA{²bA{²bA{²bA{²bA{²bA{²bA{²bA{²bA{²bA{²bA{²bA{²bA{²bA{²bA{²bA{²bA{²bA{²bA{²bA{²bA{²bA{²bA{²bA{²bA{²bA{²bA{²bA{²bA{²bA{²bA{²bA{²bA{²bA{²bA{²bA{²bA{²bA{²bA{²bA{²bA{²bA{²bA{²bA{²bA{²bA{²bA{²bA{²bA{²bA{²bA{²bA{²bA{²bA{²bA{²bA{²bA{²bA{²bA{²bA{²bA{²bA{²bA{²bA{²bA{²bA{²bA{²bA{²bA{²bA{²bA{²bA{²bA{²bA{²bA{²bA{²bA{²bA{²bA{²bA{²bA{²bA{²bA{²bA{²bA{²bA{²bA{²bA{²bA{²bA{²bA{²bA{²bA{²bA{²bA{²bA{²bA{²bA{²bA{²bA{²bA{²bA{²bA{²bA{²bA{²bA{²bA{²bA{²bA{²bA{²bA{²bA{²bA{²bA{²bA{²bA{²bA{²bA{²bA{²bA{²bA{²bA{²bA{²bA{²bA{²bA{²bA{²bA{²bA{²bA{²bA{²bA{²bA{²bA{²bA{²bA{²bA{²bA{²bA{²bA{²bA{²bA{²bA{²bA{²bA{²bA{²bA{²bA{²bA{²bA{²bA{²bA{²bA{²bA{²bA{²bA{²bA{²bA{²bA{²bA{²bA{²bA{²bA{²bA{²bA{²bA{²bA{²bA{²bA{²bA{²bA{²bA{²bA{²bA{²bA{²bA{²bA{²bA{²bA{²bA{²bA{²bA{²bA{²bA{²bA{²bA{²bA{²bA{²bA{²bA{²bA{²bA{²bA{²bA{²bA{²bA{²bA{²bA{²bA{²bA{²bA{²bA{²bA{²bA{²bA{²bA{²bA{²bA{²bA{²bA{²bA{²bA{²bA{²bA{²bA{²bA{²bA{²bA{²bA{²bA{²bA{²bA{²bA{²bA{²bA{²bA{²bA{²bA{²bA{²bA{²bA{²bA{²bA{²bA{²bA{²bA{²bA{²bA{²bA{²bA{²bA{²bA{²bA{²bA{²bA{²bA{²bA{²bA{²bA{²bA{²bA{²bA{²bA{²bA{²bA{²bA{²bA{²bA{²bA{²bA{²bA{²bA{²bA{²bA{²bA{²bA{²bA{²bA{²bA{²bA{²bA{²bA{²bA{²bA{²bA{²bA{²bA{²bA{²bA{²bA{²bA{²bA{²bA{²bA{²bA{²bA{²bA{²bA{²bA{²bA{²bA{²bA{²bA{²bA{²bA{²bA{²bA{²bA{²bA{²bA{²bA{²bA{²bA{²bA{²bA{²bA{²bA{²bA{²bA{²bA{²bA{²bA{²bA{²bA{²bA{²bA{²bA{²bA{²bA{²bA{²bA{²bA{²bA{²bA{²bA{²bA{²bA{²bA{²bA{²bA{²bA{²bA{²bA{²bA{²bA{²bA{²bA{²bA{²bA{²bA{²bA{²bA{²bA{²bA{²bA{²bA{²bA{²bA{²bA{²bA{²bA{²bA{²bA{²bA{²bA{²bA{²bA{²bA{²bA{²bA{²bA{²bA{²bA{²bA{²bA{²bA{²bA{²bA{²bA{²bA{²bA{²bA{²bA{²bA{²bA{²bA{²bA{²bA{²bA{²bA{²bA{²bA{²bA{²bA{²bA{²bA{²bA{²bA{²bA{²bA{²bA{²bA{²bA{²bA{²bA{²bA{²bA{²bA{²bA{²bA{²bA{²bA{²bA{²bA{²bA{²bA{²bA{²bA{²bA{²bA{²bA{²bA{²bA{²bA{²bA{²bA{²bA{²bA{²bA{²bA{²bA{²bA{²bA{²bA{²bA{²bA{²bA{²bA{²bA{²bA{²bA{²bA{²bA{²bA{²bA{²bA{²bA{²bA{²bA{²bA{²bA{²bA{²bA{²bA{²bA{²bA{²bA{²bA{²bA{²bA{²bA{²bA{²bA{²bA{²bA{²bA{²bA{²bA{²bA{²bA{²bA{²bA{²bA{²bA{²bA{²bA{²bA{²bA{²bA{²bA{²bA{²bA{²bA{²bA{²bA{²bA{²bA{²bA{²bA{²bA{²bA{²bA{²bA{²bA{²bA{²bA{²bA{²bA{²bA{²bA{²bA{²bA{²bA{²bA{²bA{²bA{²bA{²bA{²bA{²bA{²bA{²bA{²bA{²bA{²bA{²bA{²bA{²bA{²bA{²bA{²bA{²bA{²bA{²bA{²bA{²bA{²bA{²bA{²bA{²bA{²bA{²bA{²bA{²bA{²bA{²bA{²bA{²bA{²bA{²bA{²bA{²bA{²bA{²bA{²bA{²bA{²bA{²bA{²bA{²bA{²bA{²bA{²bA{²bA{²bA{²bA{²bA{²bA{²bA{²bA{²bA{²bA{²bA{²bA{²bA{²bA{²bA{²bA{²bA{²bA{²bA{²bA{²bA{²bA{²bA{²bA{²bA{²bA{²bA{²bA{²bA{²bA{²bA{²bA{²bA{²bA{²bA{²bA{²bA{²bA{²bA{²bA{²bA{²bA{²bA{²bA{²bA{²bA{²bA{²bA{²bA{²bA{²bA{²bA{²bA{²bA{²bA{²bA{²bA{²bA{²bA{²bA{²bA{²bA{²bA{²bA{²bA{²bA{²bA{²bA{²bA{²bA{²bA{²bA{²bA{²bA{²bA{²bA{²bA{²bA{²bA{²bA{²bA{²bA{²bA{²bA{²bA{²bA{²bA{²bA{²bA{²bA{²bA{²bA{²bA{²bA{²bA{²bA{²bA{²bA{²bA{²bA{²bA{²bA{²bA{²bA{²bA{²bA{²bA{²bA{²bA{²bA{²bA{²bA{²bA{²bA{²bA{²bA{²bA{²bA{²bA{²bA{²bA{²bA{²bA{²bA{²bA{²bA{²bA{²bA{²bA{²bA{²bA{²bA{²bA{²bA{²bA{²bA{²bA{²bA{²bA{²bA{²bA{²bA{²bA{²bA{²bA{²bA{²bA{²bA{²bA{²bA{²bA{²bA{²bA{²bA{²bA{²bA{²bA{²bA{²bA{²bA{²bA{²bA{²bA{²bA{²bA{²bA{²bA{²bA{²bA{²bA{²bA{²bA{²bA{²bA{²bA{²bA{²bA{²bA{²bA{²bA{²bA{²bA{²bA{²bA{²bA{²bA{²bA{²bA{²bA{²bA{²bA{²bA{²bA{²bA{²bA{²bA{²bA{²bA{²bA{²bA{²bA{²bA{²bA{²bA{²bA{²bA{²bA{²bA{²bA{²bA{²bA{²bA{²bA{²bA{²bA{²bA{²bA{²bA{²bA{²bA{²bA{²bA{²bA{²bA{²bA{²bA{²bA{²bA{²bA{²bA{²bA{²bA{²bA{²bA{²bA{²bA{²bA{²bA{²bA{²bA{²bA{²bA{²bA{²bA{²bA{²bA{²bA{²bA{²bA{²bA{²bA{²bA{²bA{²bA{²bA{²bA{²bA{²bA{²bA{²bA{²bA{²bA{²bA{²bA{²bA{²bA{²bA{²bA{²bA{²bA{²bA{²bA{²bA{²bA{²bA{²bA{²bA{²bA{²bA{²bA{²bA{²bA{²bA{²bA{²bA{²bA{²bA{²bA{²bA{²bA{²bA{²bA{²bA{²bA{²bA{²bA{²bA{²bA{²bA{²bA{²bA{²bA{²bA{²bA{²bA{²bA{²bA{²bA{²bA{²bA{²bA{²bA{²bA{²bA{²bA{²bA{²bA{²bA{²bA{²bA{²bA{²bA{²bA{²bA{²bA{²bA{²bA{²bA{²bA{²bA{²bA{²bA{²bA{²bA{²bA{²bA{²bA{²bA{²bA{²bA{²bA{²bA{²bA{²bA{²bA{²bA{²bA{²bA{²bA{²bA{²bA{²bA{²bA{²bA{²bA{²bA{²bA{²bA{²bA{²bA{²bA{²bA{²bA{²bA{²bA{²bA{²bA{²bA{²bA{²bA{²bA{²bA{²bA{²bA{²bA{²bA{²bA{²bA{²bA{²bA{²bA{²bA{²bA{²bA{²bA{²bA{²bA{²bA{²bA{²bA{²bA{²bA{²bA{²bA{²bA{²bA{²bA{²bA{²bA{²bA{²bA{²bA{²bA{²bA{²bA{²bA{²bA{²bA{²bA{²bA{²bA{²bA{²bA{²bA{²bA{²bA{²bA{²bA{²bA{²bA{²bA{²bA{²bA{²bA{²bA{²bA{²bA{²bA{²bA{²bA{²bA{²bA{²bA{²bA{²bA{²bA{²bA{²bA{²bA{²bA{²bA{²bA{²bA{²bA{²bA{²bA{²bA{²bA{²bA{²bA{²bA{²bA{²bA{²bA{²bA{²bA{²bA{²bA{²bA{²bA{²bA{²bA{²bA{²bA{²bA{²bA{²bA{²bA{²bA{²bA{²bA{²bA{²bA{²bA{²bA{²bA{²bA{²bA{²bA{²bA{²bA{²bA{²bA{²bA{²bA{²bA{²bA{²bA{²bA{²bA{²bA{²bA{²bA{²bA{²bA{²bA{²bA{²bA{²bA{²bA{²bA{²bA{²bA{²bA{²bA{²bA{²bA{²bA{²bA{²bA{²bA{²bA{²bA{²bA{²bA{²bA{²bA{²bA{²bA{²bA{²bA{²bA{²bA{²bA{²bA{²bA{²bA{²bA{²bA{²bA{²bA{²bA{²bA{²bA{²bA{²bA{²bA{²bA{²bA{²bA{²bA{²bA{²bA{²bA{²bA{²bA{²bA{²bA{²bA{²bA{²bA{²bA{²bA{²bA{²bA{²bA{²bA{²bA{²bA{²bA{²bA{²bA{²bA{²bA{²bA{²bA{²bA{²bA{²bA{²bA{²bA{²bA{²bA{²bA{²bA{²bA{²bA{²bA{²bA{²bA{²bA{²bA{²bA{²bA{²bA{²bA{²bA{²bA{²bA{²bA{²bA{²bA{²bA{²bA{²bA{²bA{²bA{²bA{²bA{²bA{²bA{²bA{²bA{²bA{²bA{²bA{²bA{²bA{²bA{²bA{²bA{²bA{²bA{²bA{²bA{²bA{²bA{²bA{²bA{²bA{²bA{²bA{²bA{²bA{²bA{²bA{²bA{²bA{²bA{²bA{²bA{²bA{²bA{²bA{²bA{²bA{²bA{²bA{²bA{²bA{²bA{²bA{²bA{²bA{²bA{²bA{²bA{²bA{²bA{²bA{²bA{²bA{²bA{²bA{²bA{²bA{²bA{²bA{²bA{²bA{²bA{²bA{²bA{²bA{²bA{²bA{²bA{²bA{²bA{²bA{²bA{²bA{²bA{²bA{²bA{²bA{²bA{²bA{²bA{²bA{²bA{²bA{²bA{²bA{²bA{²bA{²bA{²bA{²bA{²bA{²bA{²bA{²bA{²bA{²bA{²bA{²bA{²bA{²bA{²bA{²bA{²bA{²bA{²bA{²bA{²bA{²bA{²bA{²bA{²bA{²bA{²bA{²bA{²bA{²bA{²bA{²bA{²bA{²bA{²bA{²bA{²bA{²bA{²bA{²bA{²bA{²bA{²bA{²bA{²bA{²bA{²bA{²bA{²bA{²bA{²bA{²bA{²bA{²bA{²bA{²bA{²bA{²bA{²bA{²bA{²bA{²bA{²bA{²bA{²bA{²bA{²bA{²bA{²bA{²bA{²bA{²bA{²bA{²bA{²bA{²bA{²bA{²bA{²bA{²bA{²bA{²bA{²bA{²bA{²bA{²bA{²bA{²bA{²bA{²bA{²bA{²bA{²bA{²bA{²bA{²bA{²bA{²bA{²bA{²bA{²bA{²bA{²bA{²bA{²bA{²bA{²bA{²bA{²bA{²bA{²bA{²bA{²bA{²bA{²bA{²bA{²bA{²bA{²bA{²bA{²bA{²bA{²bA{²bA{²bA{²bA{²bA{²bA{²bA{²bA{²bA{²bA{²bA{²bA{²bA{²bA{²bA{²bA{²bA{²bA{²bA{²bA{²bA{²bA{²bA{²bA{²bA{²bA{²bA{²bA{²bA{²bA{²bA{²bA{²bA{²bA{²bA{²bA{²bA{²bA{²bA{²bA{²bA{²bA{²bA{²bA{²bA{²bA{²bA{²bA{²bA{²bA{²bA{²bA{²bA{²bA{²bA{²bA{²bA{²bA{²bA{²bA{²bA{²bA{²bA{²bA{²bA{²bA{²bA{²bA{²bA{²bA{²bA{²bA{²bA{²bA{²bA{²bA{²bA{²bA{²bA{²bA{²bA{²bA{²bA{²bA{²bA{²bA{²bA{²bA{²bA{²bA{²bA{²bA{²bA{²bA{²bA{²bA{²bA{²bA{²bA{²bA{²bA{²bA{²bA{²bA{²bA{²bA{²bA{²bA{²bA{²bA{²bA{²bA{²bA{²bA{²bA{²bA{²bA{²bA{²bA{²bA{²bA{²bA{²bA{²bA{²bA{²bA{²bA{²bA{²bA{²bA{²bA{²bA{²bA{²bA{²bA{²bA{²bA{²bA{²bA{²bA{²bA{²bA{²bA{²bA{²bA{²bA{²bA{²bA{²bA{²bA{²bA{²bA{²bA{²bA{²bA{²bA{²bA{²bA{²bA{²bA{²bA{²bA{²bA{²bA{²bA{²bA{²bA{²bA{²bA{²bA{²bA{²bA{²bA{²bA{²bA{²bA{²bA{²bA{²bA{²bA{²bA{²bA{²bA{²bA{²bA{²bA{²bA{²bA{²bA{²bA{²bA{²bA{²bA{²bA{²bA{²bA{²bA{²bA{²bA{²bA{²bA{²bA{²bA{²bA{²bA{²bA{²bA{²bA{²bA{²bA{²bA{²bA{²bA{²bA{²bA{²bA{²bA{²bA{²bA{²bA{²bA{²bA{²bA{²bA{²bA{²bA{²bA{²bA{²bA{²bA{²bA{²bA{²bA{²bA{²bA{²bA{²bA{²bA{²bA{²bA{²bA{²bA{²bA{²bA{²bA{²bA{²bA{²bA{²bA{²bA{²bA{²bA{²bA{²bA{²bA{²bA{²bA{²bA{²bA{²bA{²bA{²bA{²bA{²bA{²bA{²bA{²bA{²bA{²bA{²bA{²bA{²bA{²bA{²bA{²bA{²bA{²bA{²bA{²bA{²bA{²bA{²bA{²bA{²bA{²bA{²bA{²bA{²bA{²bA{²bA{²bA{²bA{²bA{²bA{²bA{²bA{²bA{²bA{²bA{²bA{²bA{²bA{²bA{²bA{²bA{²bA{²bA{²bA{²bA{²bA{²bA{²bA{²bA{²bA{²bA{²bA{²bA{²bA{²bA{²bA{²bA{²bA{²bA{²bA{²bA{²bA{²bA{²bA{²bA{²bA{²bA{²bA{²bA{²bA{²bA{²bA{²bA{²bA{²bA{²bA{²bA{²bA{²bA{²bA{²bA{²bA{²bA{²bA{²bA{²bA{²bA{²bA{²bA{²bA{²bA{²bA{²bA{²bA{²bA{²bA{²bA{²bA{²bA{²bA{²bA{²bA{²bA{²bA{²bA{²bA{²bA{²bA{²bA{²bA{²bA{²bA{²bA{²bA{²bA{²bA{²bA{²bA{²bA{²bA{²bA{²bA{²bA{²bA{²bA{²bA{²bA{²bA{²bA{²bA{²bA{²bA{²bA{²bA{²bA{²bA{²bA{²bA{²bA{²bA{²bA{²bA{²bA{²bA{²bA{²bA{²bA{²bA{²bA{²bA{²bA{²bA{²bA{²bA{²bA{²bA{²bA{²bA{²bA{²bA{²bA{²bA{²bA{²bA{²bA{²bA{²bA{²bA{²bA{²bA{²bA{²bA{²bA{²bA{²bA{²bA{²bA{²bA{²bA{²bA{²bA{²bA{²bA{²bA{²bA{²bA{²bA{²bA{²bA{²bA{²bA{²bA{²bA{²bA{²bA{²bA{²bA{²bA{²bA{²bA{²bA{²bA{²bA{²bA{²bA{²bA{²bA{²bA{²bA{²bA{²bA{²bA{²bA{²bA{²bA{²bA{²bA{²bA{²bA{²bA{²bA{²bA{²bA{²bA{²bA{²bA{²bA{²bA{²bA{²bA{²bA{²bA{²bA{²bA{²bA{²bA{²bA{²bA{²bA{²bA{²bA{²bA{²bA{²bA{²bA{²bA{²bA{²bA{²bA{²bA{²bA{²bA{²bA{²bA{²bA{²bA{²bA{²bA{²bA{²bA{²bA{²bA{²bA{²bA{²bA{²bA{²bA{²bA{²bA{²bA{²bA{²bA{²bA{²bA{²bA{²bA{²bA{²bA{²bA{²bA{²bA{²bA{²bA{²bA{²bA{²bA{²bA{²bA{²bA{²bA{²bA{²bA{²bA{²bA{²bA{²bA{²bA{²bA{²bA{²bA{²bA{²bA{²bA{²bA{²bA{²bA{²bA{²bA{²bA{²bA{²bA{²bA{²bA{²bA{²bA{²bA{²bA{²bA{²bA{²bA{²bA{²bA{²bA{²bA{²bA{²bA{²bA{²bA{²bA{²bA{²bA{²bA{²bA{²bA{²bA{²bA{²bA{²bA{²bA{²bA{²bA{²bA{²bA{²bA{²bA{²bA{²bA{²bA{²bA{²bA{²bA{²bA{²bA{²bA{²bA{²bA{²bA{²bA{²bA{²bA{²bA{²bA{²bA{²bA{²bA{²bA{²bA{²bA{²bA{²bA{²bA{²bA{²bA{²bA{²bA{²bA{²bA{²bA{²bA{²bA{²bA{²bA{²bA{²bA{²bA{²bA{²bA{²bA{²bA{²bA{²bA{²bA{²bA{²bA{²bA{²bA{²bA{²bA{²bA{²bA{²bA{²bA{²bA{²bA{²bA{²bA{²bA{²bA{²bA{²bA{²bA{²bA{²bA{²bA{²bA{²bA{²bA{²bA{²bA{²bA{²bA{²bA{²bA{²bA{²bA{²bA{²bA{²bA{²bA{²bA{²bA{²bA{²bA{²bA{²bA{²bA{²bA{²bA{²bA{²bA{²bA{²bA{²bA{²bA{²bA{²bA{²bA{²bA{²bA{²bA{²bA{²bA{²bA{²bA{²bA{²bA{²bA{²bA{²bA{²bA{²bA{²bA{²bA{²bA{²bA{²bA{²bA{²bA{²bA{²bA{²bA{²bA{²bA{²bA{²bA{²bA{²bA{²bA{²bA{²bA{²bA{²bA{²bA{²bA{²bA{²bA{²bA{²bA{²bA{²bA{²bA{²bA{²bA{²bA{²bA{²bA{²bA{²bA{²bA{²bA{²bA{²bA{²bA{²bA{²bA{²bA{²bA{²bA{²bA{²bA{²bA{²bA{²bA{²bA{²bA{²bA{²bA{²bA{²bA{²bA{²bA{²bA{²bA{²bA{²bA{²bA{²bA{²bA{²bA{²bA{²bA{²bA{²bA{²bA{²bA{²bA{²bA{²bA{²bA{²bA{²bA{²bA{²bA{²bA{²bA{²bA{²bA{²bA{²bA{²bA{²bA{²bA{²bA{²bA{²bA{²bA{²bA{²bA{²bA{²bA{²bA{²bA{²bA{²bA{²bA{²bA{²bA{²bA{²bA{²bA{²bA{²bA{²bA{²bA{²bA{²bA{²bA{²bA{²bA{²bA{²bA{²bA{²bA{²bA{²bA{²bA{²bA{²bA{²bA{²bA{²bA{²bA{²bA{²bA{²bA{²bA{²bA{²bA{²bA{²bA{²bA{²bA{²bA{²bA{²bA{²bA{²bA{²bA{²bA{²bA{²bA{²bA{²bA{²bA{²bA{²bA{²bA{²bA{²bA{²bA{²bA{²bA{²bA{²bA{²bA{²bA{²bA{²bA{²bA{²bA{²bA{²bA{²bA{²bA{²bA{²bA{²bA{²bA{²bA{²bA{²bA{²bA{²bA{²bA{²bA{²bA{²bA{²bA{²bA{²bA{²bA{²bA{²bA{²bA{²bA{²bA{²bA{²bA{²bA{²bA{²bA{²bA{²bA{²bA{²bA{²bA{²bA{²bA{²bA{²bA{²bA{²bA{²bA{²bA{²bA{²bA{²bA{²bA{²bA{²bA{²bA{²bA{²bA{²bA{²bA{²bA{²bA{²bA{²bA{²bA{²bA{²bA{²bA{²bA{²bA{²bA{²bA{²bA{²bA{²bA{²bA{²bA{²bA{²bA{²bA{²bA{²bA{²bA{²bA{²bA{²bA{²bA{²bA{²bA{²bA{²bA{²bA{²bA{²bA{²bA{²bA{²bA{²bA{²bA{²bA{²bA{²bA{²bA{²bA{²bA{²bA{²bA{²bA{²bA{²bA{²bA{²bA{²bA{²bA{²bA{²bA{²bA{²bA{²bA{²bA{²bA{²bA{²bA{²bA{²bA{²bA{²bA{²bA{²bA{²bA{²bA{²bA{²bA{²bA{²bA{²bA{²bA{²bA{²bA{²bA{²bA{²bA{²bA{²bA{²bA{²bA{²bA{²bA{²bA{²bA{²bA{²bA{²bA{²bA{²bA{²bA{²bA{²bA{²bA{²bA{²bA{²bA{²bA{²bA{²bA{²bA{²bA{²bA{²bA{²bA{²bA{²bA{²bA{²bA{²bA{²bA{²bA{²bA{²bA{²bA{²bA{²bA{²bA{²bA{²bA{²bA{²bA{²bA{²bA{²bA{²bA{²bA{²bA{²bA{²bA{²bA{²bA{²bA{²bA{²bA{²bA{²bA{²bA{²bA{²bA{²bA{²bA{²bA{²bA{²bA{²bA{²bA{²bA{²bA{²bA{²bA{²bA{²bA{²bA{²bA{²bA{²bA{²bA{²bA{²bA{²bA{²bA{²bA{²bA{²bA{²bA{²bA{²bA{²bA{²bA{²bA{²bA{²bA{²bA{²bA{²bA{²bA{²bA{²bA{²bA{²bA{²bA{²bA{²bA{²bA{²bA{²bA{²bA{²bA{²bA{²bA{²bA{²bA{²bA{²bA{²bA{²bA{²bA{²bA{²bA{²bA{²bA{²bA{²bA{²bA{²bA{²bA{²bA{²bA{²bA{²bA{²bA{²bA{²bA{²bA{²bA{²bA{²bA{²bA{²bA{²bA{²bA{²bA{²bA{²bA{²bA{²bA{²bA{²bA{²bA{²bA{²bA{²bA{²bA{²bA{²bA{²bA{²bA{²bA{²bA{²bA{²bA{²bA{²bA{²bA{²bA{²bA{²bA{²bA{²bA{²bA{²bA{²bA{²bA{²bA{²bA{²bA{²bA{²bA{²bA{²bA{²bA{²bA{²bA{²bA{²bA{²bA{²bA{²bA{²bA{²bA{²bA{²bA{²bA{²bA{²bA{²bA{²bA{²bA{²bA{²bA{²bA{²bA{²bA{²bA{²bA{²bA{²bA{²bA{²bA{²bA{²bA{²bA{²bA{²bA{²bA{²bA{²bA{²bA{²bA{²bA{²bA{²bA{²bA{²bA{²bA{²bA{²bA{²bA{²bA{²bA{²bA{²bA{²bA{²bA{²bA{²bA{²bA{²bA{²bA{²bA{²bA{²bA{²bA{²bA{²bA{²bA{²bA{²bA{²bA{²bA{²bA{²bA{²bA{²bA{²bA{²bA{²bA{²bA{²bA{²bA{²bA{²bA{²bA{²bA{²bA{²bA{²bA{²bA{²bA{²bA{²bA{²bA{²bA{²bA{²bA{²bA{²bA{²bA{²bA{²bA{²bA{²bA{²bA{²bA{²bA{²bA{²bA{²bA{²bA{²bA{²bA{²bA{²bA{²bA{²bA{²bA{²bA{²bA{²bA{²bA{²bA{²bA{²bA{²bA{²bA{²bA{²bA{²bA{²bA{²bA{²bA{²bA{²bA{²bA{²bA{²bA{²bA{²bA{²bA{²bA{²bA{²bA{²bA{²bA{²bA{²bA{²bA{²bA{²bA{²bA{²bA{²bA{²bA{²bA{²bA{²bA{²bA{²bA{²bA{²bA{²bA{²bA{²bA{²bA{²bA{²bA{²bA{²bA{²bA{²bA{²bA{²bA{²bA{²bA{²bA{²bA{²bA{²bA{²bA{²bA{²bA{²bA{²bA{²bA{²bA{²bA{²bA{²bA{²bA{²bA{²bA{²bA{²bA{²bA{²bA{²bA{²bA{²bA{²bA{²bA{²bA{²bA{²bA{²bA{²bA{²bA{²bA{²bA{²bA{²bA{²bA{²bA{²bA{²bA{²bA{²bA{²bA{²bA{²bA{²bA{²bA{²bA{²bA{²bA{²bA{²bA{²bA{²bA{²bA{²bA{²bA{²bA{²bA{²bA{²bA{²bA{²bA{²bA{²bA{²bA{²bA{²bA{²bA{²bA{²bA{²bA{²bA{²bA{²bA{²bA{²bA{²bA{²bA{²bA{²bA{²bA{²bA{²bA{²bA{²bA{²bA{²bA{²bA{²bA{²bA{²bA{²bA{²bA{²bA{²bA{²bA{²bA{²bA{²bA{²bA{²bA{²bA{²bA{²bA{²bA{²bA{²bA{²bA{²bA{²bA{²bA{²bA{²bA{²bA{²bA{²bA{²bA{²bA{²bA{²bA{²bA{²bA{²bA{²bA{²bA{²bA{²bA{²bA{²bA{²bA{²bA{²bA{²bA{²bA{²bA{²bA{²bA{²bA{²bA{²bA{²bA{²bA{²bA{²bA{²bA{²bA{²bA{²bA{²bA{²bA{²bA{²bA{²bA{²bA{²bA{²bA{²bA{²bA{²bA{²bA{²bA{²bA{²bA{²bA{²bA{²bA{²bA{²bA{²bA{²bA{²bA{²bA{²bA{²bA{²bA{²bA{²bA{²bA{²bA{²bA{²bA{²bA{²bA{²bA{²bA{²bA{²bA{²bA{²bA{²bA{²bA{²bA{²bA{²bA{²bA{²bA{²bA{²bA{²bA{²bA{²bA{²bA{²bA{²bA{²bA{²bA{²bA{²bA{²bA{²bA{²bA{²bA{²bA{²bA{²bA{²bA{²bA{²bA{²bA{²bA{²bA{²bA{²bA{²bA{²bA{²bA{²bA{²bA{²bA{²bA{²bA{²bA{²bA{²bA{²bA{²bA{²bA{²bA{²bA{²bA{²bA{²bA{²bA{²bA{²bA{²bA{²bA{²bA{²bA{²bA{²bA{²bA{²bA{²bA{²bA{²bA{²bA{²bA{²bA{²bA{²bA{²bA{²bA{²bA{²bA{²bA{²bA{²bA{²bA{²bA{²bA{²bA{²bA{²bA{²bA{²bA{²bA{²bA{²bA{²bA{²bA{²bA{²bA{²bA{²bA{²bA{²bA{²bA{²bA{²bA{²bA{²bA{²bA{²bA{²bA{²bA{²bA{²bA{²bA{²bA{²bA{²bA{²bA{²bA{²bA{²bA{²bA{²bA{²bA{²bA{²bA{²bA{²bA{²bA{²bA{²bA{²bA{²bA{²bA{²bA{²bA{²bA{²bA{²bA{²bA{²bA{²bA{²bA{²bA{²bA{²bA{²bA{²bA{²bA{²bA{²bA{²bA{²bA{²bA{²bA{²bA{²bA{²bA{²bA{²bA{²bA{²bA{²bA{²bA{²bA{²bA{²bA{²bA{²bA{²bA{²bA{²bA{²bA{²bA{²bA{²bA{²bA{²bA{²bA{²bA{²bA{²bA{²bA{²bA{²bA{²bA{²bA{²bA{²bA{²bA{²bA{²bA{²bA{²bA{²bA{²bA{²bA{²bA{²bA{²bA{²bA{²bA{²bA{²bA{²bA{²bA{²bA{²bA{²bA{²bA{²bA{²bA{²bA{²bA{²bA{²bA{²bA{²bA{²bA{²bA{²bA{²bA{²bA{²bA{²bA{²bA{²bA{²bA{²bA{²bA{²bA{²bA{²bA{²bA{²bA{²bA{²bA{²bA{²bA{²bA{²bA{²bA{²bA{²bA{²bA{²bA{²bA{²bA{²bA{²bA{²bA{²bA{²bA{²bA{²bA{²bA{²bA{²bA{²bA{²bA{²bA{²bA{²bA{²bA{²bA{²bA{²bA{²bA{²bA{²bA{²bA{²bA{²bA{²bA{²bA{²bA{²bA{²bA{²bA{²bA{²bA{²bA{²bA{²bA{²bA{²bA{²bA{²bA{²bA{²bA{²bA{²bA{²bA{²bA{²bA{²bA{²bA{²bA{²bA{²bA{²bA{²bA{²bA{²bA{²bA{²bA{²bA{²bA{²bA{²bA{²bA{²bA{²bA{²bA{²bA{²bA{²bA{²bA{²bA{²bA{²bA{²bA{²bA{²bA{²bA{²bA{²bA{²bA{²bA{²bA{²bA{²bA{²bA{²bA{²bA{²bA{²bA{²bA{²bA{²bA{²bA{²bA{²bA{²bA{²bA{²bA{²bA{²bA{²bA{²bA{²bA{²bA{²bA{²bA{²bA{²bA{²bA{²bA{²bA{²bA{²bA{²bA{²bA{²bA{²bA{²bA{²bA{²bA{²bA{²bA{²bA{²bA{²bA{²bA{²bA{²bA{²bA{²bA{²bA{²bA{²bA{²bA{²bA{²bA{²bA{²bA{²bA{²bA{²bA{²bA{²bA{²bA{²bA{²bA{²bA{²bA{²bA{²bA{²bA{²bA{²bA{²bA{²bA{²bA{²bA{²bA{²bA{²bA{²bA{²bA{²bA{²bA{²bA{²bA{²bA{²bA{²bA{²bA{²bA{²bA{²bA{²bA{²bA{²bA{²bA{²bA{²bA{²bA{²bA{²bA{²bA{²bA{²bA{²bA{²bA{²bA{²bA{²bA{²bA{²bA{²bA{²bA{²bA{²bA{²bA{²bA{²bA{²bA{²bA{²bA{²bA{²bA{²bA{²bA{²bA{²bA{²bA{²bA{²bA{²bA{²bA{²bA{²bA{²bA{²bA{²bA{²bA{²bA{²bA{²bA{²bA{²bA{²bA{²bA{²bA{²bA{²bA{²bA{²bA{²bA{²bA{²bA{²bA{²bA{²bA{²bA{²bA{²bA{²bA{²bA{²bA{²bA{²bA{²bA{²bA{²bA{²bA{²bA{²bA{²bA{²bA{²bA{²bA{²bA{²bA{²bA{²bA{²bA{²bA{²bA{²bA{²bA{²bA{²bA{²bA{²bA{²bA{²bA{²bA{²bA{²bA{²bA{²bA{²bA{²bA{²bA{²bA{²bA{²bA{²bA{²bA{²bA{²bA{²bA{²bA{²bA{²bA{²bA{²bA{²bA{²bA{²bA{²bA{²bA{²bA{²bA{²bA{²bA{²bA{²bA{²bA{²bA{²bA{²bA{²bA{²bA{²bA{²bA{²bA{²bA{²bA{²bA{²bA{²bA{²bA{²bA{²bA{²bA{²bA{²bA{²bA{²bA{²bA{²bA{²bA{²bA{²bA{²bA{²bA{²bA{²bA{²bA{²bA{²bA{²bA{²bA{²bA{²bA{²bA{²bA{²bA{²bA{²bA{²bA{²bA{²bA{²bA{²bA{²bA{²bA{²bA{²bA{²bA{²bA{²bA{²bA{²bA{²bA{²bA{²bA{²bA{²bA{²bA{²bA{²bA{²bA{²bA{²bA{²bA{²bA{²bA{²bA{²bA{²bA{²bA{²bA{²bA{²bA{²bA{²bA{²bA{²bA{²bA{²bA{²bA{²bA{²bA{²bA{²bA{²bA{²bA{²bA{²bA{²bA{²bA{²bA{²bA{²bA{²bA{²bA{²bA{²bA{²bA{²bA{²bA{²bA{²bA{²bA{²bA{²bA{²bA{²bA{²bA{²bA{²bA{²bA{²bA{²bA{²bA{²bA{²bA{²bA{²bA{²bA{²bA{²bA{²bA{²bA{²bA{²bA{²bA{²bA{²bA{²bA{²bA{²bA{²bA{²bA{²bA{²bA{²bA{²bA{²bA{²bA{²bA{²bA{²bA{²bA{²bA{²bA{²bA{²bA{²bA{²bA{²bA{²bA{²bA{²bA{²bA{²bA{²bA{²bA{²bA{²bA{²bA{²bA{²bA{²bA{²bA{²bA{²bA{²bA{²bA{²bA{²bA{²bA{²bA{²bA{²bA{²bA{²bA{²bA{²bA{²bA{²bA{²bA{²bA{²bA{²bA{²bA{²bA{²bA{²bA{²bA{²bA{²bA{²bA{²bA{²bA{²bA{²bA{²bA{²bA{²bA{²bA{²bA{²bA{²bA{²bA{²bA{²bA{²bA{²bA{²bA{²bA{²bA{²bA{²bA{²bA{²bA{²bA{²bA{²bA{²bA{²bA{²bA{²bA{²bA{²bA{²bA{²bA{²bA{²bA{²bA{²bA{²bA{²bA{²bA{²bA{²bA{²bA{²bA{²bA{²bA{²bA{²bA{²bA{²bA{²bA{²bA{²bA{²bA{²bA{²bA{²bA{²bA{²bA{²bA{²bA{²bA{²bA{²bA{²bA{²bA{²bA{²bA{²bA{²bA{²bA{²bA{²bA{²bA{²bA{²bA{²bA{²bA{²bA{²bA{²bA{²bA{²bA{²bA{²bA{²bA{²bA{²bA{²bA{²bA{²bA{²bA{²bA{²bA{²bA{²bA{²bA{²bA{²bA{²bA{²bA{²bA{²bA{²bA{²bA{²bA{²bA{²bA{²bA{²bA{²bA{²bA{²bA{²bA{²bA{²bA{²bA{²bA{²bA{²bA{²bA{²bA{²bA{²bA{²bA{²bA{²bA{²bA{²bA{²bA{²bA{²bA{²bA{²bA{²bA{²bA{²bA{²bA{²bA{²bA{²bA{²bA{²bA{²bA{²bA{²bA{²bA{²bA{²bA{²bA{²bA{²bA{²bA{²bA{²bA{²bA{²bA{²bA{²bA{²bA{²bA{²bA{²bA{²bA{²bA{²bA{²bA{²bA{²bA{²bA{²bA{²bA{²bA{²bA{²bA{²bA{²bA{²bA{²bA{²bA{²bA{²bA{²bA{²bA{²bA{²bA{²bA{²bA{²bA{²bA{²bA{²bA{²bA{²bA{²bA{²bA{²bA{²bA{²bA{²bA{²bA{²bA{²bA{²bA{²bA{²bA{²bA{²bA{²bA{²bA{²bA{²bA{²bA{²bA{²bA{²bA{²bA{²bA{²bA{²bA{²bA{²bA{²bA{²bA{²bA{²bA{²bA{²bA{²bA{²bA{²bA{²bA{²bA{²bA{²bA{²bA{²bA{²bA{²bA{²bA{²bA{²bA{²bA{²bA{²bA{²bA{²bA{²bA{²bA{²bA{²bA{²bA{²bA{²bA{²bA{²bA{²bA{²bA{²bA{²bA{²bA{²bA{²bA{²bA{²bA{²bA{²bA{²bA{²bA{²bA{²bA{²bA{²bA{²bA{²bA{²bA{²bA{²bA{²bA{²bA{²bA{²bA{²bA{²bA{²bA{²bA{²bA{²bA{²bA{²bA{²bA{²bA{²bA{²bA{²bA{²bA{²bA{²bA{²bA{²bA{²bA{²bA{²bA{²bA{²bA{²bA{²bA{²bA{²bA{²bA{²bA{²bA{²bA{²bA{²bA{²bA{²bA{²bA{²bA{²bA{²bA{²bA{²bA{²bA{²bA{²bA{²bA{²bA{²bA{²bA{²bA{²bA{²bA{²bA{²bA{²bA{²bA{²bA{²bA{²bA{²bA{²bA{²bA{²bA{²bA{²bA{²bA{²bA{²bA{²bA{²bA{²bA{²bA{²bA{²bA{²bA{²bA{²bA{²bA{²bA{²bA{²bA{²bA{²bA{²bA{²bA{²bA{²bA{²bA{²bA{²bA{²bA{²bA{²bA{²bA{²bA{²bA{²bA{²bA{²bA{²bA{²bA{²bA{²bA{²bA{²bA{²bA{²bA{²bA{²bA{²bA{²bA{²bA{²bA{²bA{²bA{²bA{²bA{²bA{²bA{²bA{²bA{²bA{²bA{²bA{²bA{²bA{²bA{²bA{²bA{²bA{²bA{²bA{²bA{²bA{²bA{²bA{²bA{²bA{²bA{²bA{²bA{²bA{²bA{²bA{²bA{²bA{²bA{²bA{²bA{²bA{²bA{²bA{²bA{²bA{²bA{²bA{²bA{²bA{²bA{²bA{²bA{²bA{²bA{²bA{²bA{²bA{²bA{²bA{²bA{²bA{²bA{²bA{²bA{²bA{²bA{²bA{²bA{²bA{²bA{²bA{²bA{²bA{²bA{²bA{²bA{²bA{²bA{²bA{²bA{²bA{²bA{²bA{²bA{²bA{²bA{²bA{²bA{²bA{²bA{²bA{²bA{²bA{²bA{²bA{²bA{²bA{²bA{²bA{²bA{²bA{²bA{²bA{²bA{²bA{²bA{²bA{²bA{²bA{²bA{²bA{²bA{²bA{²bA{²bA{²bA{²bA{²bA{²bA{²bA{²bA{²bA{²bA{²bA{²bA{²bA{²bA{²bA{²bA{²bA{²bA{²bA{²bA{²bA{²bA{²bA{²bA{²bA{²bA{²bA{²bA{²bA{²bA{²bA{²bA{²bA{²bA{²bA{²bA{²bA{²bA{²bA{²bA{²bA{²bA{²bA{²bA{²bA{²bA{²bA{²bA{²bA{²bA{²bA{²bA{²bA{²bA{²bA{²bA{²bA{²bA{²bA{²bA{²bA{²bA{²bA{²bA{²bA{²bA{²bA{²bA{²bA{²bA{²bA{²bA{²bA{²bA{²bA{²bA{²bA{²bA{²bA{²bA{²bA{²bA{²bA{²bA{²bA{²bA{²bA{²bA{²bA{²bA{²bA{²bA{²bA{²bA{²bA{²bA{²bA{²bA{²bA{²bA{²bA{²bA{²bA{²bA{²bA{²bA{²bA{²bA{²bA{²bA{²bA{²bA{²bA{²bA{²bA{²bA{²bA{²bA{²bA{²bA{²bA{²bA{²bA{²bA{²bA{²bA{²bA{²bA{²bA{²bA{²bA{²bA{²bA{²bA{²bA{²bA{²bA{²bA{²bA{²bA{²bA{²bA{²bA{²bA{²bA{²bA{²bA{²bA{²bA{²bA{²bA{²bA{²bA{²bA{²bA{²bA{²bA{²bA{²bA{²bA{²bA{²bA{²bA{²bA{²bA{²bA{²bA{²bA{²bA{²bA{²bA{²bA{²bA{²bA{²bA{²bA{²bA{²bA{²bA{²bA{²bA{²bA{²bA{²bA{²bA{²bA{²bA{²bA{²bA{²bA{²bA{²bA{²bA{²bA{²bA{²bA{²bA{²bA{²bA{²bA{²bA{²bA{²bA{²bA{²bA{²bA{²bA{²bA{²bA{²bA{²bA{²bA{²bA{²bA{²bA{²bA{²bA{²bA{²bA{²bA{²bA{²bA{²bA{²bA{²bA{²bA{²bA{²bA{²bA{²bA{²bA{²bA{²bA{²bA{²bA{²bA{²bA{²bA{²bA{²bA{²bA{²bA{²bA{²bA{²bA{²bA{²bA{²bA{²bA{²bA{²bA{²bA{²bA{²bA{²bA{²bA{²bA{²bA{²bA{²bA{²bA{²bA{²bA{²bA{²bA{²bA{²bA{²bA{²bA{²bA{²bA{²bA{²bA{²bA{²bA{²bA{²bA{²bA{²bA{²bA{²bA{²bA{²bA{²bA{²bA{²bA{²bA{²bA{²bA{²bA{²bA{²bA{²bA{²bA{²bA{²bA{²bA{²bA{²bA{²bA{²bA{²bA{²bA{²bA{²bA{²bA{²bA{²bA{²bA{²bA{²bA{²bA{²bA{²bA{²bA{²bA{²bA{²bA{²bA{²bA{²bA{²bA{²bA{²bA{²bA{²bA{²bA{²bA{²bA{²bA{²bA{²bA{²bA{²bA{²bA{²bA{²bA{²bA{²bA{²bA{²bA{²bA{²bA{²bA{²bA{²bA{²bA{²bA{²bA{²bA{²bA{²bA{²bA{²bA{²bA{²bA{²bA{²bA{²bA{²bA{²bA{²bA{²bA{²bA{²bA{²bA{²bA{²bA{²bA{²bA{²bA{²bA{²bA{²bA{²bA{²bA{²bA{²bA{²bA{²bA{²bA{²bA{²bA{²bA{²bA{²bA{²bA{²bA{²bA{²bA{²bA{²bA{²bA{²bA{²bA{²bA{²bA{²bA{²bA{²bA{²bA{²bA{²bA{²bA{²bA{²bA{²bA{²bA{²bA{²bA{²bA{²bA{²bA{²bA{²bA{²bA{²bA{²bA{²bA{²bA{²bA{²bA{²bA{²bA{²bA{²bA{²bA{²bA{²bA{²bA{²bA{²bA{²bA{²bA{²bA{²bA{²bA{²bA{²bA{²bA{²bA{²bA{²bA{²bA{²bA{²bA{²bA{²bA{²bA{²bA{²bA{²bA{²bA{²bA{²bA{²bA{²bA{²bA{²bA{²bA{²bA{²bA{²bA{²bA{²bA{²bA{²bA{²bA{²bA{²bA{²bA{²bA{²bA{²bA{²bA{²bA{²bA{²bA{²bA{²bA{²bA{²bA{²bA{²bA{²bA{²bA{²bA{²bA{²bA{²bA{²bA{²bA{²bA{²bA{²bA{²bA{²bA{²bA{²bA{²bA{²bA{²bA{²bA{²bA{²bA{²bA{²bA{²bA{²bA{²bA{²bA{²bA{²bA{²bA{²bA{²bA{²bA{²bA{²bA{²bA{²bA{²bA{²bA{²bA{²bA{²bA{²bA{²bA{²bA{²bA{²bA{²bA{²bA{²bA{²bA{²bA{²bA{²bA{²bA{²bA{²bA{²bA{²bA{²bA{²bA{²bA{²bA{²bA{²bA{²bA{²bA{²bA{²bA{²bA{²bA{²bA{²bA{²bA{²bA{²bA{²bA{²bA{²bA{²bA{²bA{²bA{²bA{²bA{²bA{²bA{²bA{²bA{²bA{²bA{²bA{²bA{²bA{²bA{²bA{²bA{²bA{²bA{²bA{²bA{²bA{²bA{²bA{²bA{²bA{²bA{²bA{²bA{²bA{²bA{²bA{²bA{²bA{²bA{²bA{²bA{²bA{²bA{²bA{²bA{²bA{²bA{²bA{²bA{²bA{²bA{²bA{²bA{²bA{²bA{²bA{²bA{²bA{²bA{²bA{²bA{²bA{²bA{²bA{²bA{²bA{²bA{²bA{²bA{²bA{²bA{²bA{²bA{²bA{²bA{²bA{²bA{²bA{²bA{²bA{²bA{²bA{²bA{²bA{²bA{²bA{²bA{²bA{²bA{²bA{²bA{²bA{²bA{²bA{²bA{²bA{²bA{²bA{²bA{²bA{²bA{²bA{²bA{²bA{²bA{²bA{²bA{²bA{²bA{²bA{²bA{²bA{²bA{²bA{²bA{²bA{²bA{²bA{²bA{²bA{²bA{²bA{²bA{²bA{²bA{²bA{²bA{²bA{²bA{²bA{²bA{²bA{²bA{²bA{²bA{²bA{²bA{²bA{²bA{²bA{²bA{²bA{²bA{²bA{²bA{²bA{²bA{²bA{²bA{²bA{²bA{²bA{²bA{²bA{²bA{²bA{²bA{²bA{²bA{²bA{²bA{²bA{²bA{²bA{²bA{²bA{²bA{²bA{²bA{²bA{²bA{²bA{²bA{²bA{²bA{²bA{²bA{²bA{²bA{²bA{²bA{²bA{²bA{²bA{²bA{²bA{²bA{²bA{²bA{²bA{²bA{²bA{²bA{²bA{²bA{²bA{²bA{²bA{²bA{²bA{²bA{²bA{²bA{²bA{²bA{²bA{²bA{²bA{²bA{²bA{²bA{²bA{²bA{²bA{²bA{²bA{²bA{²bA{²bA{²bA{²bA{²bA{²bA{²bA{²bA{²bA{²bA{²bA{²bA{²bA{²bA{²bA{²bA{²bA{²bA{²bA{²bA{²bA{²bA{²bA{²bA{²bA{²bA{²bA{²bA{²bA{²bA{²bA{²bA{²bA{²bA{²bA{²bA{²bA{²bA{²bA{²bA{²bA{²bA{²bA{²bA{²bA{²bA{²bA{²bA{²bA{²bA{²bA{²bA{²bA{²bA{²bA{²bA{²bA{²bA{²bA{²bA{²bA{²bA{²bA{²bA{²bA{²bA{²bA{²bA{²bA{²bA{²bA{²bA{²bA{²bA{²bA{²bA{²bA{²bA{²bA{²bA{²bA{²bA{²bA{²bA{²bA{²bA{²bA{²bA{²bA{²bA{²bA{²bA{²bA{²bA{²bA{²bA{²bA{²bA{²bA{²bA{²bA{²bA{²bA{²bA{²bA{²bA{²bA{²bA{²bA{²bA{²bA{²bA{²bA{²bA{²bA{²bA{²bA{²bA{²bA{²bA{²bA{²bA{²bA{²bA{²bA{²bA{²bA{²bA{²bA{²bA{²bA{²bA{²bA{²bA{²bA{²bA{²bA{²bA{²bA{²bA{²bA{²bA{²bA{²bA{²bA{²bA{²bA{²bA{²bA{²bA{²bA{²bA{²bA{²bA{²bA{²bA{²bA{²bA{²bA{²bA{²bA{²bA{²bA{²bA{²bA{²bA{²bA{²bA{²bA{²bA{²bA{²bA{²bA{²bA{²bA{²bA{²bA{²bA{²bA{²bA{²bA{²bA{²bA{²bA{²bA{²bA{²bA{²bA{²bA{²bA{²bA{²bA{²bA{²bA{²bA{²bA{²bA{²bA{²bA{²bA{²bA{²bA{²bA{²bA{²bA{²bA{²bA{²bA{²bA{²bA{²bA{²bA{²bA{²bA{²bA{²bA{²bA{²bA{²bA{²bA{²bA{²bA{²bA{²bA{²bA{²bA{²bA{²bA{²bA{²bA{²bA{²bA{²bA{²bA{²bA{²bA{²bA{²bA{²bA{²bA{²bA{²bA{²bA{²bA{²bA{²bA{²bA{²bA{²bA{²bA{²bA{²bA{²bA{²bA{²bA{²bA{²bA{²bA{²bA{²bA{²bA{²bA{²bA{²bA{²bA{²bA{²bA{²bA{²bA{²bA{²bA{²bA{²bA{²bA{²bA{²bA{²bA{²bA{²bA{²bA{²bA{²bA{²bA{²bA{²bA{²bA{²bA{²bA{²bA{²bA{²bA{²bA{²bA{²bA{²bA{²bA{²bA{²bA{²bA{²bA{²bA{²bA{²bA{²bA{²bA{²bA{²bA{²bA{²bA{²bA{²bA{²bA{²bA{²bA{²bA{²bA{²bA{²bA{²bA{²bA{²bA{²bA{²bA{²bA{²bA{²bA{²bA{²bA{²bA{²bA{²bA{²bA{²bA{²bA{²bA{²bA{²bA{²bA{²bA{²bA{²bA{²bA{²bA{²bA{²bA{²bA{²bA{²bA{²bA{²bA{²bA{²bA{²bA{²bA{²bA{²bA{²bA{²bA{²bA{²bA{²bA{²bA{²bA{²bA{²bA{²bA{²bA{²bA{²bA{²bA{²bA{²bA{²bA{²bA{²bA{²bA{²bA{²bA{²bA{²bA{²bA{²bA{²bA{²bA{²bA{²bA{²bA{²bA{²bA{²bA{²bA{²bA{²bA{²bA{²bA{²bA{²bA{²bA{²bA{²bA{²bA{²bA{²bA{²bA{²bA{²bA{²bA{²bA{²bA{²bA{²bA{²bA{²bA{²bA{²bA{²bA{²bA{²bA{²bA{²bA{²bA{²bA{²bA{²bA{²bA{²bA{²bA{²bA{²bA{²bA{²bA{²bA{²bA{²bA{²bA{²bA{²bA{²bA{²bA{²bA{²bA{²bA{²bA{²bA{²bA{²bA{²bA{²bA{²bA{²bA{²bA{²bA{²bA{²bA{²bA{²bA{²bA{²bA{²bA{²bA{²bA{²bA{²bA{²bA{²bA{²bA{²bA{²bA{²bA{²bA{²bA{²bA{²bA{²bA{²bA{²bA{²bA{²bA{²bA{²bA{²bA{²bA{²bA{²bA{²bA{²bA{²bA{²bA{²bA{²bA{²bA{²bA{²bA{²bA{²bA{²bA{²bA{²bA{²bA{²bA{²bA{²bA{²bA{²bA{²bA{²bA{²bA{²bA{²bA{²bA{²bA{²bA{²bA{²bA{²bA{²bA{²bA{²bA{²bA{²bA{²bA{²bA{²bA{²bA{²bA{²bA{²bA{²bA{²bA{²bA{²bA{²bA{²bA{²bA{²bA{²bA{²bA{²bA{²bA{²bA{²bA{²bA{²bA{²bA{²bA{²bA{²bA{²bA{²bA{²bA{²bA{²bA{²bA{²bA{²bA{²bA{²bA{²bA{²bA{²bA{²bA{²bA{²bA{²bA{²bA{²bA{²bA{²bA{²bA{²bA{²bA{²bA{²bA{²bA{²bA{²bA{²bA{²bA{²bA{²bA{²bA{²bA{²bA{²bA{²bA{²bA{²bA{²bA{²bA{²bA{²bA{²bA{²bA{²bA{²bA{²bA{²bA{²bA{²bA{²bA{²bA{²bA{²bA{²bA{²bA{²bA{²bA{²bA{²bA{²bA{²bA{²bA{²bA{²bA{²bA{²bA{²bA{²bA{²bA{²bA{²bA{²bA{²bA{²bA{²bA{²bA{²bA{²bA{²bA{²bA{²bA{²bA{²bA{²bA{²bA{²bA{²bA{²bA{²bA{²bA{²bA{²bA{²bA{²bA{²bA{²bA{²bA{²bA{²bA{²bA{²bA{²bA{²bA{²bA{²bA{²bA{²bA{²bA{²bA{²bA{²bA{²bA{²bA{²bA{²bA{²bA{²bA{²bA{²bA{²bA{²bA{²bA{²bA{²bA{²bA{²bA{²bA{²bA{²bA{²bA{²bA{²bA{²bA{²bA{²bA{²bA{²bA{²bA{²bA{²bA{²bA{²bA{²bA{²bA{²bA{²bA{²bA{²bA{²bA{²bA{²bA{²bA{²bA{²bA{²bA{²bA{²bA{²bA{²bA{²bA{²bA{²bA{²bA{²bA{²bA{²bA{²bA{²bA{²bA{²bA{²bA{²bA{²bA{²bA{²bA{²bA{²bA{²bA{²bA{²bA{²bA{²bA{²bA{²bA{²bA{²bA{²bA{²bA{²bA{²bA{²bA{²bA{²bA{²bA{²bA{²bA{²bA{²bA{²bA{²bA{²bA{²bA{²bA{²bA{²bA{²bA{²bA{²bA{²bA{²bA{²bA{²bA{²bA{²bA{²bA{²bA{²bA{²bA{²bA{²bA{²bA{²bA{²bA{²bA{²bA{²bA{²bA{²bA{²bA{²bA{²bA{²bA{²bA{²bA{²bA{²bA{²bA{²bA{²bA{²bA{²bA{²bA{²bA{²bA{²bA{²bA{²bA{²bA{²bA{²bA{²bA{²bA{²bA{²bA{²bA{²bA{²bA{²bA{²bA{²bA{²bA{²bA{²bA{²bA{²bA{²bA{²bA{²bA{²bA{²bA{²bA{²bA{²bA{²bA{²bA{²bA{²bA{²bA{²bA{²bA{²bA{²bA{²bA{²bA{²bA{²bA{²bA{²bA{²bA{²bA{²bA{²bA{²bA{²bA{²bA{²bA{²bA{²bA{²bA{²bA{²bA{²bA{²bA{²bA{²bA{²bA{²bA{²bA{²bA{²bA{²bA{²bA{²bA{²bA{²bA{²bA{²bA{²bA{²bA{²bA{²bA{²bA{²bA{²bA{²bA{²bA{²bA{²bA{²bA{²bA{²bA{²bA{²bA{²bA{²bA{²bA{²bA{²bA{²bA{²bA{²bA{²bA{²bA{²bA{²bA{²bA{²bA{²bA{²bA{²bA{²bA{²bA{²bA{²bA{²bA{²bA{²bA{²bA{²bA{²bA{²bA{²bA{²bA{²bA{²bA{²bA{²bA{²bA{²bA{²bA{²bA{²bA{²bA{²bA{²bA{²bA{²bA{²bA{²bA{²bA{²bA{²bA{²bA{²bA{²bA{²bA{²bA{²bA{²bA{²bA{²bA{²bA{²bA{²bA{²bA{²bA{²bA{²bA{²bA{²bA{²bA{²bA{²bA{²bA{²bA{²bA{²bA{²bA{²bA{²bA{²bA{²bA{²bA{²bA{²bA{²bA{²bA{²bA{²bA{²bA{²bA{²bA{²bA{²bA{²bA{²bA{²bA{²bA{²bA{²bA{²bA{²bA{²bA{²bA{²bA{²bA{²bA{²bA{²bA{²bA{²bA{²bA{²bA{²bA{²bA{²bA{²bA{²bA{²bA{²bA{²bA{²bA{²bA{²bA{²bA{²bA{²bA{²bA{²bA{²bA{²bA{²bA{²bA{²bA{²bA{²bA{²bA{²bA{²bA{²bA{²bA{²bA{²bA{²bA{²bA{²bA{²bA{²bA{²bA{²bA{²bA{²bA{²bA{²bA{²bA{²bA{²bA{²bA{²bA{²bA{²bA{²bA{²bA{²bA{²bA{²bA{²bA{²bA{²bA{²bA{²bA{²bA{²bA{²bA{²bA{²bA{²bA{²bA{²bA{²bA{²bA{²bA{²bA{²bA{²bA{²bA{²bA{²bA{²bA{²bA{²bA{²bA{²bA{²bA{²bA{²bA{²bA{²bA{²bA{²bA{²bA{²bA{²bA{²bA{²bA{²bA{²bA{²bA{²bA{²bA{²bA{²bA{²bA{²bA{²bA{²bA{²bA{²bA{²bA{²bA{²bA{²bA{²bA{²bA{²bA{²bA{²bA{²bA{²bA{²bA{²bA{²bA{²bA{²bA{²bA{²bA{²bA{²bA{²bA{²bA{²bA{²bA{²bA{²bA{²bA{²bA{²bA{²bA{²bA{²bA{²bA{²bA{²bA{²bA{²bA{²bA{²bA{²bA{²bA{²bA{²bA{²bA{²bA{²bA{²bA{²bA{²bA{²bA{²bA{²bA{²bA{²bA{²bA{²bA{²bA{²bA{²bA{²bA{²bA{²bA{²bA{²bA{²bA{²bA{²bA{²bA{²bA{²bA{²bA{²bA{²bA{²bA{²bA{²bA{²bA{²bA{²bA{²bA{²bA{²bA{²bA{²bA{²bA{²bA{²bA{²bA{²bA{²bA{²bA{²bA{²bA{²bA{²bA{²bA{²bA{²bA{²bA{²bA{²bA{²bA{²bA{²bA{²bA{²bA{²bA{²bA{²bA{²bA{²bA{²bA{²bA{²bA{²bA{²bA{²bA{²bA{²bA{²bA{²bA{²bA{²bA{²bA{²bA{²bA{²bA{²bA{²bA{²bA{²bA{²bA{²bA{²bA{²bA{²bA{²bA{²bA{²bA{²bA{²bA{²bA{²bA{²bA{²bA{²bA{²bA{²bA{²bA{²bA{²bA{²bA{²bA{²bA{²bA{²bA{²bA{²bA{²bA{²bA{²bA{²bA{²bA{²bA{²bA{²bA{²bA{²bA{²bA{²bA{²bA{²bA{²bA{²bA{²bA{²bA{²bA{²bA{²bA{²bA{²bA{²bA{²bA{²bA{²bA{²bA{²bA{²bA{²bA{²bA{²bA{²bA{²bA{²bA{²bA{²bA{²bA{²bA{²bA{²bA{²bA{²bA{²bA{²bA{²bA{²bA{²bA{²bA{²bA{²bA{²bA{²bA{²bA{²bA{²bA{²bA{²bA{²bA{²bA{²bA{²bA{²bA{²bA{²bA{²bA{²bA{²bA{²bA{²bA{²bA{²bA{²bA{²bA{²bA{²bA{²bA{²bA{²bA{²bA{²bA{²bA{²bA{²bA{²bA{²bA{²bA{²bA{²bA{²bA{²bA{²bA{²bA{²bA{²bA{²bA{²bA{²bA{²bA{²bA{²bA{²bA{²bA{²bA{²bA{²bA{²bA{²bA{²bA{²bA{²bA{²bA{²bA{²bA{²bA{²bA{²bA{²bA{²bA{²bA{²bA{²bA{²bA{²bA{²bA{²bA{²bA{²bA{²bA{²bA{²bA{²bA{²bA{²bA{²bA{²bA{²bA{²bA{²bA{²bA{²bA{²bA{²bA{²bA{²bA{²bA{²bA{²bA{²bA{²bA{²bA{²bA{²bA{²bA{²bA{²bA{²bA{²bA{²bA{²bA{²bA{²bA{²bA{²bA{²bA{²bA{²bA{²bA{²bA{²bA{²bA{²bA{²bA{²bA{²bA{²bA{²bA{²bA{²bA{²bA{²bA{²bA{²bA{²bA{²bA{²bA{²bA{²bA{²bA{²bA{²bA{²bA{²bA{²bA{²bA{²bA{²bA{²bA{²bA{²bA{²bA{²bA{²bA{²bA{²bA{²bA{²bA{²bA{²bA{²bA{²bA{²bA{²bA{²bA{²bA{²bA{²bA{²bA{²bA{²bA{²bA{²bA{²bA{²bA{²bA{²bA{²bA{²bA{²bA{²bA{²bA{²bA{²bA{²bA{²bA{²bA{²bA{²bA{²bA{²bA{²bA{²bA{²bA{²bA{²bA{²bA{²bA{²bA{²bA{²bA{²bA{²bA{²bA{²bA{²bA{²bA{²bA{²bA{²bA{²bA{²bA{²bA{²bA{²bA{²bA{²bA{²bA{²bA{²bA{²bA{²bA{²bA{²bA{²bA{²bA{²bA{²bA{²bA{²bA{²bA{²bA{²bA{²bA{²bA{²bA{²bA{²bA{²bA{²bA{²bA{²bA{²bA{²bA{²bA{²bA{²bA{²bA{²bA{²bA{²bA{²bA{²bA{²bA{²bA{²bA{²bA{²bA{²bA{²bA{²bA{²bA{²bA{²bA{²bA{²bA{²bA{²bA{²bA{²bA{²bA{²bA{²bA{²bA{²bA{²bA{²bA{²bA{²bA{²bA{²bA{²bA{²bA{²bA{²bA{²bA{²bA{²bA{²bA{²bA{²bA{²bA{²bA{²bA{²bA{²bA{²bA{²bA{²bA{²bA{²bA{²bA{²bA{²bA{²bA{²bA{²bA{²bA{²bA{²bA{²bA{²bA{²bA{²bA{²bA{²bA{²bA{²bA{²bA{²bA{²bA{²bA{²bA{²bA{²bA{²bA{²bA{²bA{²bA{²bA{²bA{²bA{²bA{²bA{²bA{²bA{²bA{²bA{²bA{²bA{²bA{²bA{²bA{²bA{²bA{²bA{²bA{²bA{²bA{²bA{²bA{²bA{²bA{²bA{²bA{²bA{²bA{²bA{²bA{²bA{²bA{²bA{²bA{²bA{²bA{²bA{²bA{²bA{²bA{²bA{²bA{²bA{²bA{²bA{²bA{²bA{²bA{²bA{²bA{²bA{²bA{²bA{²bA{²bA{²bA{²bA{²bA{²bA{²bA{²bA{²bA{²bA{²bA{²bA{²bA{²bA{²bA{²bA{²bA{²bA{²bA{²bA{²bA{²bA{²bA{²bA{²bA{²bA{²bA{²bA{²bA{²bA{²bA{²bA{²bA{²bA{²bA{²bA{²bA{²bA{²bA{²bA{²bA{²bA{²bA{²bA{²bA{²bA{²bA{²bA{²bA{²bA{²bA{²bA{²bA{²bA{²bA{²bA{²bA{²bA{²bA{²bA{²bA{²bA{²bA{²bA{²bA{²bA{²bA{²bA{²bA{²bA{²bA{²bA{²bA{²bA{²bA{²bA{²bA{²bA{²bA{²bA{²bA{²bA{²bA{²bA{²bA{²bA{²bA{²bA{²bA{²bA{²bA{²bA{²bA{²bA{²bA{²bA{²bA{²bA{²bA{²bA{²bA{²bA{²bA{²bA{²bA{²bA{²bA{²bA{²bA{²bA{²bA{²bA{²bA{²bA{²bA{²bA{²bA{²bA{²bA{²bA{²bA{²bA{²bA{²bA{²bA{²bA{²bA{²bA{²bA{²bA{²bA{²bA{²bA{²bA{²bA{²bA{²bA{²bA{²bA{²bA{²bA{²bA{²bA{²bA{²bA{²bA{²bA{²bA{²bA{²bA{²bA{²bA{²bA{²bA{²bA{²bA{²bA{²bA{²bA{²bA{²bA{²bA{²bA{²bA{²bA{²bA{²bA{²bA{²bA{²bA{²bA{²bA{²bA{²bA{²bA{²bA{²bA{²bA{²bA{²bA{²bA{²bA{²bA{²bA{²bA{²bA{²bA{²bA{²bA{²bA{²bA{²bA{²bA{²bA{²bA{²bA{²bA{²bA{²bA{²bA{²bA{²bA{²bA{²bA{²bA{²bA{²bA{²bA{²bA{²bA{²bA{²bA{²bA{²bA{²bA{²bA{²bA{²bA{²bA{²bA{²bA{²bA{²bA{²bA{²bA{²bA{²bA{²bA{²bA{²bA{²bA{²bA{²bA{²bA{²bA{²bA{²bA{²bA{²bA{²bA{²bA{²bA{²bA{²bA{²bA{²bA{²bA{²bA{²bA{²bA{²bA{²bA{²bA{²bA{²bA{²bA{²bA{²bA{²bA{²bA{²bA{²bA{²bA{²bA{²bA{²bA{²bA{²bA{²bA{²bA{²bA{²bA{²bA{²bA{²bA{²bA{²bA{²bA{²bA{²bA{²bA{²bA{²bA{²bA{²bA{²bA{²bA{²bA{²bA{²bA{²bA{²bA{²bA{²bA{²bA{²bA{²bA{²bA{²bA{²bA{²bA{²bA{²bA{²bA{²bA{²bA{²bA{²bA{²bA{²bA{²bA{²bA{²bA{²bA{²bA{²bA{²bA{²bA{²bA{²bA{²bA{²bA{²bA{²bA{²bA{²bA{²bA{²bA{²bA{²bA{²bA{²bA{²bA{²bA{²bA{²bA{²bA{²bA{²bA{²bA{²bA{²bA{²bA{²bA{²bA{²bA{²bA{²bA{²bA{²bA{²bA{²bA{²bA{²bA{²bA{²bA{²bA{²bA{²bA{²bA{²bA{²bA{²bA{²bA{²bA{²bA{²bA{²bA{²bA{²bA{²bA{²bA{²bA{²bA{²bA{²bA{²bA{²bA{²bA{²bA{²bA{²bA{²bA{²bA{²bA{²bA{²bA{²bA{²bA{²bA{²bA{²bA{²bA{²bA{²bA{²bA{²bA{²bA{²bA{²bA{²bA{²bA{²bA{²bA{²bA{²bA{²bA{²bA{²bA{²bA{²bA{²bA{²bA{²bA{²bA{²bA{²bA{²bA{²bA{²bA{²bA{²bA{²bA{²bA{²bA{²bA{²bA{²bA{²bA{²bA{²bA{²bA{²bA{²bA{²bA{²bA{²bA{²bA{²bA{²bA{²bA{²bA{²bA{²bA{²bA{²bA{²bA{²bA{²bA{²bA{²bA{²bA{²bA{²bA{²bA{²bA{²bA{²bA{²bA{²bA{²bA{²bA{²bA{²bA{²bA{²bA{²bA{²bA{²bA{²bA{²bA{²bA{²bA{²bA{²bA{²bA{²bA{²bA{²bA{²bA{²bA{²bA{²bA{²bA{²bA{²bA{²bA{²bA{²bA{²bA{²bA{²bA{²bA{²bA{²bA{²bA{²bA{²bA{²bA{²bA{²bA{²bA{²bA{²bA{²bA{²bA{²bA{²bA{²bA{²bA{²bA{²bA{²bA{²bA{²bA{²bA{²bA{²bA{²bA{²bA{²bA{²bA{²bA{²bA{²bA{²bA{²bA{²bA{²bA{²bA{²bA{²bA{²bA{²bA{²bA{²bA{²bA{²bA{²bA{²bA{²bA{²bA{²bA{²bA{²bA{²bA{²bA{²bA{²bA{²bA{²bA{²bA{²bA{²bA{²bA{²bA{²bA{²bA{²bA{²bA{²bA{²bA{²bA{²bA{²bA{²bA{²bA{²bA{²bA{²bA{²bA{²bA{²bA{²bA{²bA{²bA{²bA{²bA{²bA{²bA{²bA{²bA{²bA{²bA{²bA{²bA{²bA{²bA{²bA{²bA{²bA{²bA{²bA{²bA{²bA{²bA{²bA{²bA{²bA{²bA{²bA{²bA{²bA{²bA{²bA{²bA{²bA{²bA{²bA{²bA{²bA{²bA{²bA{²bA{²bA{²bA{²bA{²bA{²bA{²bA{²bA{²bA{²bA{²bA{²bA{²bA{²bA{²bA{²bA{²bA{²bA{²bA{²bA{²bA{²bA{²bA{²bA{²bA{²bA{²bA{²bA{²bA{²bA{²bA{²bA{²bA{²bA{²bA{²bA{²bA{²bA{²bA{²bA{²bA{²bA{²bA{²bA{²bA{²bA{²bA{²bA{²bA{²bA{²bA{²bA{²bA{²bA{²bA{²bA{²bA{²bA{²bA{²bA{²bA{²bA{²bA{²bA{²bA{²bA{²bA{²bA{²bA{²bA{²bA{²bA{²bA{²bA{²bA{²bA{²bA{²bA{²bA{²bA{²bA{²bA{²bA{²bA{²bA{²bA{²bA{²bA{²bA{²bA{²bA{²bA{²bA{²bA{²bA{²bA{²bA{²bA{²bA{²bA{²bA{²bA{²bA{²bA{²bA{²bA{²bA{²bA{²bA{²bA{²bA{²bA{²bA{²bA{²bA{²bA{²bA{²bA{²bA{²bA{²bA{²bA{²bA{²bA{²bA{²bA{²bA{²bA{²bA{²bA{²bA{²bA{²bA{²bA{²bA{²bA{²bA{²bA{²bA{²bA{²bA{²bA{²bA{²bA{²bA{²bA{²bA{²bA{²bA{²bA{²bA{²bA{²bA{²bA{²bA{²bA{²bA{²bA{²bA{²bA{²bA{²bA{²bA{²bA{²bA{²bA{²bA{²bA{²bA{²bA{²bA{²bA{²bA{²bA{²bA{²bA{²bA{²bA{²bA{²bA{²bA{²bA{²bA{²bA{²bA{²bA{²bA{²bA{²bA{²bA{²bA{²bA{²bA{²bA{²bA{²bA{²bA{²bA{²bA{²bA{²bA{²bA{²bA{²bA{²bA{²bA{²bA{²bA{²bA{²bA{²bA{²bA{²bA{²bA{²bA{²bA{²bA{²bA{²bA{²bA{²bA{²bA{²bA{²bA{²bA{²bA{²bA{²bA{²bA{²bA{²bA{²bA{²bA{²bA{²bA{²bA{²bA{²bA{²bA{²bA{²bA{²bA{²bA{²bA{²bA{²bA{²bA{²bA{²bA{²bA{²bA{²bA{²bA{²bA{²bA{²bA{²bA{²bA{²bA{²bA{²bA{²bA{²bA{²bA{²bA{²bA{²bA{²bA{²bA{²bA{²bA{²bA{²bA{²bA{²bA{²bA{²bA{²bA{²bA{²bA{²bA{²bA{²bA{²bA{²bA{²bA{²bA{²bA{²bA{²bA{²bA{²bA{²bA{²bA{²bA{²bA{²bA{²bA{²bA{²bA{²bA{²bA{²bA{²bA{²bA{²bA{²bA{²bA{²bA{²bA{²bA{²bA{²bA{²bA{²bA{²bA{²bA{²bA{²bA{²bA{²bA{²bA{²bA{²bA{²bA{²bA{²bA{²bA{²bA{²bA{²bA{²bA{²bA{²bA{²bA{²bA{²bA{²bA{²bA{²bA{²bA{²bA{²bA{²bA{²bA{²bA{²bA{²bA{²bA{²bA{²bA{²bA{²bA{²bA{²bA{²bA{²bA{²bA{²bA{²bA{²bA{²bA{²bA{²bA{²bA{²bA{²bA{²bA{²bA{²bA{²bA{²bA{²bA{²bA{²bA{²bA{²bA{²bA{²bA{²bA{²bA{²bA{²bA{²bA{²bA{²bA{²bA{²bA{²bA{²bA{²bA{²bA{²bA{²bA{²bA{²bA{²bA{²bA{²bA{²bA{²bA{²bA{²bA{²bA{²bA{²bA{²bA{²bA{²bA{²bA{²bA{²bA{²bA{²bA{²bA{²bA{²bA{²bA{²bA{²bA{²bA{²bA{²bA{²bA{²bA{²bA{²bA{²bA{²bA{²bA{²bA{²bA{²bA{²bA{²bA{²bA{²bA{²bA{²bA{²bA{²bA{²bA{²bA{²bA{²bA{²bA{²bA{²bA{²bA{²bA{²bA{²bA{²bA{²bA{²bA{²bA{²bA{²bA{²bA{²bA{²bA{²bA{²bA{²bA{²bA{²bA{²bA{²bA{²bA{²bA{²bA{²bA{²bA{²bA{²bA{²bA{²bA{²bA{²bA{²bA{²bA{²bA{²bA{²bA{²bA{²bA{²bA{²bA{²bA{²bA{²bA{²bA{²bA{²bA{²bA{²bA{²bA{²bA{²bA{²bA{²bA{²bA{²bA{²bA{²bA{²bA{²bA{²bA{²bA{²bA{²bA{²bA{²bA{²bA{²bA{²bA{²bA{²bA{²bA{²bA{²bA{²bA{²bA{²bA{²bA{²bA{²bA{²bA{²bA{²bA{²bA{²bA{²bA{²bA{²bA{²bA{²bA{²bA{²bA{²bA{²bA{²bA{²bA{²bA{²bA{²bA{²bA{²bA{²bA{²bA{²bA{²bA{²bA{²bA{²bA{²bA{²bA{²bA{²bA{²bA{²bA{²bA{²bA{²bA{²bA{²bA{²bA{²bA{²bA{²bA{²bA{²bA{²bA{²bA{²bA{²bA{²bA{²bA{²bA{²bA{²bA{²bA{²bA{²bA{²bA{²bA{²bA{²bA{²bA{²bA{²bA{²bA{²bA{²bA{²bA{²bA{²bA{²bA{²bA{²bA{²bA{²bA{²bA{²bA{²bA{²bA{²bA{²bA{²bA{²bA{²bA{²bA{²bA{²bA{²bA{²bA{²bA{²bA{²bA{²bA{²bA{²bA{²bA{²bA{²bA{²bA{²bA{²bA{²bA{²bA{²bA{²bA{²bA{²bA{²bA{²bA{²bA{²bA{²bA{²bA{²bA{²bA{²bA{²bA{²bA{²bA{²bA{²bA{²bA{²bA{²bA{²bA{²bA{²bA{²bA{²bA{²bA{²bA{²bA{²bA{²bA{²bA{²bA{²bA{²bA{²bA{²bA{²bA{²bA{²bA{²bA{²bA{²bA{²bA{²bA{²bA{²bA{²bA{²bA{²bA{²bA{²bA{²bA{²bA{²bA{²bA{²bA{²bA{²bA{²bA{²bA{²bA{²bA{²bA{²bA{²bA{²bA{²bA{²bA{²bA{²bA{²bA{²bA{²bA{²bA{²bA{²bA{²bA{²bA{²bA{²bA{²bA{²bA{²bA{²bA{²bA{²bA{²bA{²bA{²bA{²bA{²bA{²bA{²bA{²bA{²bA{²bA{²bA{²bA{²bA{²bA{²bA{²bA{²bA{²bA{²bA{²bA{²bA{²bA{²bA{²bA{²bA{²bA{²bA{²bA{²bA{²bA{²bA{²bA{²bA{²bA{²bA{²bA{²bA{²bA{²bA{²bA{²bA{²bA{²bA{²bA{²bA{²bA{²bA{²bA{²bA{²bA{²bA{²bA{²bA{²bA{²bA{²bA{²bA{²bA{²bA{²bA{²bA{²bA{²bA{²bA{²bA{²bA{²bA{²bA{²bA{²bA{²bA{²bA{²bA{²bA{²bA{²bA{²bA{²bA{²bA{²bA{²bA{²bA{²bA{²bA{²bA{²bA{²bA{²bA{²bA{²bA{²bA{²bA{²bA{²bA{²bA{²bA{²bA{²bA{²bA{²bA{²bA{²bA{²bA{²bA{²bA{²bA{²bA{²bA{²bA{²bA{²bA{²bA{²bA{²bA{²bA{²bA{²bA{²bA{²bA{²bA{²bA{²bA{²bA{²bA{²bA{²bA{²bA{²bA{²bA{²bA{²bA{²bA{²bA{²bA{²bA{²bA{²bA{²bA{²bA{²bA{²bA{²bA{²bA{²bA{²bA{²bA{²bA{²bA{²bA{²bA{²bA{²bA{²bA{²bA{²bA{²bA{²bA{²bA{²bA{²bA{²bA{²bA{²bA{²bA{²bA{²bA{²bA{²bA{²bA{²bA{²bA{²bA{²bA{²bA{²bA{²bA{²bA{²bA{²bA{²bA{²bA{²bA{²bA{²bA{²bA{²bA{²bA{²bA{²bA{²bA{²bA{²bA{²bA{²bA{²bA{²bA{²bA{²bA{²bA{²bA{²bA{²bA{²bA{²bA{²bA{²bA{²bA{²bA{²bA{²bA{²bA{²bA{²bA{²bA{²bA{²bA{²bA{²bA{²bA{²bA{²bA{²bA{²bA{²bA{²bA{²bA{²bA{²bA{²bA{²bA{²bA{²bA{²bA{²bA{²bA{²bA{²bA{²bA{²bA{²bA{²bA{²bA{²bA{²bA{²bA{²bA{²bA{²bA{²bA{²bA{²bA{²bA{²bA{²bA{²bA{²bA{²bA{²bA{²bA{²bA{²bA{²bA{²bA{²bA{²bA{²bA{²bA{²bA{²bA{²bA{²bA{²bA{²bA{²bA{²bA{²bA{²bA{²bA{²bA{²bA{²bA{²bA{²bA{²bA{²bA{²bA{²bA{²bA{²bA{²bA{²bA{²bA{²bA{²bA{²bA{²bA{²bA{²bA{²bA{²bA{²bA{²bA{²bA{²bA{²bA{²bA{²bA{²bA{²bA{²bA{²bA{²bA{²bA{²bA{²bA{²bA{²bA{²bA{²bA{²bA{²bA{²bA{²bA{²bA{²bA{²bA{²bA{²bA{²bA{²bA{²bA{²bA{²bA{²bA{²bA{²bA{²bA{²bA{²bA{²bA{²bA{²bA{²bA{²bA{²bA{²bA{²bA{²bA{²bA{²bA{²bA{²bA{²bA{²bA{²bA{²bA{²bA{²bA{²bA{²bA{²bA{²bA{²bA{²bA{²bA{²bA{²bA{²bA{²bA{²bA{²bA{²bA{²bA{²bA{²bA{²bA{²bA{²bA{²bA{²bA{²bA{²bA{²bA{²bA{²bA{²bA{²bA{²bA{²bA{²bA{²bA{²bA{²bA{²bA{²bA{²bA{²bA{²bA{²bA{²bA{²bA{²bA{²bA{²bA{²bA{²bA{²bA{²bA{²bA{²bA{²bA{²bA{²bA{²bA{²bA{²bA{²bA{²bA{²bA{²bA{²bA{²bA{²bA{²bA{²bA{²bA{²bA{²bA{²bA{²bA{²bA{²bA{²bA{²bA{²bA{²bA{²bA{²bA{²bA{²bA{²bA{²bA{²bA{²bA{²bA{²bA{²bA{²bA{²bA{²bA{²bA{²bA{²bA{²bA{²bA{²bA{²bA{²bA{²bA{²bA{²bA{²bA{²bA{²bA{²bA{²bA{²bA{²bA{²bA{²bA{²bA{²bA{²bA{²bA{²bA{²bA{²bA{²bA{²bA{²bA{²bA{²bA{²bA{²bA{²bA{²bA{²bA{²bA{²bA{²bA{²bA{²bA{²bA{²bA{²bA{²bA{²bA{²bA{²bA{²bA{²bA{²bA{²bA{²bA{²bA{²bA{²bA{²bA{²bA{²bA{²bA{²bA{²bA{²bA{²bA{²bA{²bA{²bA{²bA{²bA{²bA{²bA{²bA{²bA{²bA{²bA{²bA{²bA{²bA{²bA{²bA{²bA{²bA{²bA{²bA{²bA{²bA{²bA{²bA{²bA{²bA{²bA{²bA{²bA{²bA{²bA{²bA{²bA{²bA{²bA{²bA{²bA{²bA{²bA{²bA{²bA{²bA{²bA{²bA{²bA{²bA{²bA{²bA{²bA{²bA{²bA{²bA{²bA{²bA{²bA{²bA{²bA{²bA{²bA{²bA{²bA{²bA{²bA{²bA{²bA{²bA{²bA{²bA{²bA{²bA{²bA{²bA{²bA{²bA{²bA{²bA{²bA{²bA{²bA{²bA{²bA{²bA{²bA{²bA{²bA{²bA{²bA{²bA{²bA{²bA{²bA{²bA{²bA{²bA{²bA{²bA{²bA{²bA{²bA{²bA{²bA{²bA{²bA{²bA{²bA{²bA{²bA{²bA{²bA{²bA{²bA{²bA{²bA{²bA{²bA{²bA{²bA{²bA{²bA{²bA{²bA{²bA{²bA{²bA{²bA{²bA{²bA{²bA{²bA{²bA{²bA{²bA{²bA{²bA{²bA{²bA{²bA{²bA{²bA{²bA{²bA{²bA{²bA{²bA{²bA{²bA{²bA{²bA{²bA{²bA{²bA{²bA{²bA{²bA{²bA{²bA{²bA{²bA{²bA{²bA{²bA{²bA{²bA{²bA{²bA{²bA{²bA{²bA{²bA{²bA{²bA{²bA{²bA{²bA{²bA{²bA{²bA{²bA{²bA{²bA{²bA{²bA{²bA{²bA{²bA{²bA{²bA{²bA{²bA{²bA{²bA{²bA{²bA{²bA{²bA{²bA{²bA{²bA{²bA{²bA{²bA{²bA{²bA{²bA{²bA{²bA{²bA{²bA{²bA{²bA{²bA{²bA{²bA{²bA{²bA{²bA{²bA{²bA{²bA{²bA{²bA{²bA{²bA{²bA{²bA{²bA{²bA{²bA{²bA{²bA{²bA{²bA{²bA{²bA{²bA{²bA{²bA{²bA{²bA{²bA{²bA{²bA{²bA{²bA{²bA{²bA{²bA{²bA{²bA{²bA{²bA{²bA{²bA{²bA{²bA{²bA{²bA{²bA{²bA{²bA{²bA{²bA{²bA{²bA{²bA{²bA{²bA{²bA{²bA{²bA{²bA{²bA{²bA{²bA{²bA{²bA{²bA{²bA{²bA{²bA{²bA{²bA{²bA{²bA{²bA{²bA{²bA{²bA{²bA{²bA{²bA{²bA{²bA{²bA{²bA{²bA{²bA{²bA{²bA{²bA{²bA{²bA{²bA{²bA{²bA{²bA{²bA{²bA{²bA{²bA{²bA{²bA{²bA{²bA{²bA{²bA{²bA{²bA{²bA{²bA{²bA{²bA{²bA{²bA{²bA{²bA{²bA{²bA{²bA{²bA{²bA{²bA{²bA{²bA{²bA{²bA{²bA{²bA{²bA{²bA{²bA{²bA{²bA{²bA{²bA{²bA{²bA{²bA{²bA{²bA{²bA{²bA{²bA{²bA{²bA{²bA{²bA{²bA{²bA{²bA{²bA{²bA{²bA{²bA{²bA{²bA{²bA{²bA{²bA{²bA{²bA{²bA{²bA{²bA{²bA{²bA{²bA{²bA{²bA{²bA{²bA{²bA{²bA{²bA{²bA{²bA{²bA{²bA{²bA{²bA{²bA{²bA{²bA{²bA{²bA{²bA{²bA{²bA{²bA{²bA{²bA{²bA{²bA{²bA{²bA{²bA{²bA{²bA{²bA{²bA{²bA{²bA{²bA{²bA{²bA{²bA{²bA{²bA{²bA{²bA{²bA{²bA{²bA{²bA{²bA{²bA{²bA{²bA{²bA{²bA{²bA{²bA{²bA{²bA{²bA{²bA{²bA{²bA{²bA{²bA{²bA{²bA{²bA{²bA{²bA{²bA{²bA{²bA{²bA{²bA{²bA{²bA{²bA{²bA{²bA{²bA{²bA{²bA{²bA{²bA{²bA{²bA{²bA{²bA{²bA{²bA{²bA{²bA{²bA{²bA{²bA{²bA{²bA{²bA{²bA{²bA{²bA{²bA{²bA{²bA{²bA{²bA{²bA{²bA{²bA{²bA{²bA{²bA{²bA{²bA{²bA{²bA{²bA{²bA{²bA{²bA{²bA{²bA{²bA{²bA{²bA{²bA{²bA{²bA{²bA{²bA{²bA{²bA{²bA{²bA{²bA{²bA{²bA{²bA{²bA{²bA{²bA{²bA{²bA{²bA{²bA{²bA{²bA{²bA{²bA{²bA{²bA{²bA{²bA{²bA{²bA{²bA{²bA{²bA{²bA{²bA{²bA{²bA{²bA{²bA{²bA{²bA{²bA{²bA{²bA{²bA{²bA{²bA{²bA{²bA{²bA{²bA{²bA{²bA{²bA{²bA{²bA{²bA{²bA{²bA{²bA{²bA{²bA{²bA{²bA{²bA{²bA{²bA{²bA{²bA{²bA{²bA{²bA{²bA{²bA{²bA{²bA{²bA{²bA{²bA{²bA{²bA{²bA{²bA{²bA{²bA{²bA{²bA{²bA{²bA{²bA{²bA{²bA{²bA{²bA{²bA{²bA{²bA{²bA{²bA{²bA{²bA{²bA{²bA{²bA{²bA{²bA{²bA{²bA{²bA{²bA{²bA{²bA{²bA{²bA{²bA{²bA{²bA{²bA{²bA{²bA{²bA{²bA{²bA{²bA{²bA{²bA{²bA{²bA{²bA{²bA{²bA{²bA{²bA{²bA{²bA{²bA{²bA{²bA{²bA{²bA{²bA{²bA{²bA{²bA{²bA{²bA{²bA{²bA{²bA{²bA{²bA{²bA{²bA{²bA{²bA{²bA{²bA{²bA{²bA{²bA{²bA{²bA{²bA{²bA{²bA{²bA{²bA{²bA{²bA{²bA{²bA{²bA{²bA{²bA{²bA{²bA{²bA{²bA{²bA{²bA{²bA{²bA{²bA{²bA{²bA{²bA{²bA{²bA{²bA{²bA{²bA{²bA{²bA{²bA{²bA{²bA{²bA{²bA{²bA{²bA{²bA{²bA{²bA{²bA{²bA{²bA{²bA{²bA{²bA{²bA{²bA{²bA{²bA{²bA{²bA{²bA{²bA{²bA{²bA{²bA{²bA{²bA{²bA{²bA{²bA{²bA{²bA{²bA{²bA{²bA{²bA{²bA{²bA{²bA{²bA{²bA{²bA{²bA{²bA{²bA{²bA{²bA{²bA{²bA{²bA{²bA{²bA{²bA{²bA{²bA{²bA{²bA{²bA{²bA{²bA{²bA{²bA{²bA{²bA{²bA{²bA{²bA{²bA{²bA{²bA{²bA{²bA{²bA{²bA{²bA{²bA{²bA{²bA{²bA{²bA{²bA{²bA{²bA{²bA{²bA{²bA{²bA{²bA{²bA{²bA{²bA{²bA{²bA{²bA{²bA{²bA{²bA{²bA{²bA{²bA{²bA{²bA{²bA{²bA{²bA{²bA{²bA{²bA{²bA{²bA{²bA{²bA{²bA{²bA{²bA{²bA{²bA{²bA{²bA{²bA{²bA{²bA{²bA{²bA{²bA{²bA{²bA{²bA{²bA{²bA{²bA{²bA{²bA{²bA{²bA{²bA{²bA{²bA{²bA{²bA{²bA{²bA{²bA{²bA{²bA{²bA{²bA{²bA{²bA{²bA{²bA{²bA{²bA{²bA{²bA{²bA{²bA{²bA{²bA{²bA{²bA{²bA{²bA{²bA{²bA{²bA{²bA{²bA{²bA{²bA{²bA{²bA{²bA{²bA{²bA{²bA{²bA{²bA{²bA{²bA{²bA{²bA{²bA{²bA{²bA{²bA{²bA{²bA{²bA{²bA{²bA{²bA{²bA{²bA{²bA{²bA{²bA{²bA{²bA{²bA{²bA{²bA{²bA{²bA{²bA{²bA{²bA{²bA{²bA{²bA{²bA{²bA{²bA{²bA{²bA{²bA{²bA{²bA{²bA{²bA{²bA{²bA{²bA{²bA{²bA{²bA{²bA{²bA{²bA{²bA{²bA{²bA{²bA{²bA{²bA{²bA{²bA{²bA{²bA{²bA{²bA{²bA{²bA{²bA{²bA{²bA{²bA{²bA{²bA{²bA{²bA{²bA{²bA{²bA{²bA{²bA{²bA{²bA{²bA{²bA{²bA{²bA{²bA{²bA{²bA{²bA{²bA{²bA{²bA{²bA{²bA{²bA{²bA{²bA{²bA{²bA{²bA{²bA{²bA{²bA{²bA{²bA{²bA{²bA{²bA{²bA{²bA{²bA{²bA{²bA{²bA{²bA{²bA{²bA{²bA{²bA{²bA{²bA{²bA{²bA{²bA{²bA{²bA{²bA{²bA{²bA{²bA{²bA{²bA{²bA{²bA{²bA{²bA{²bA{²bA{²bA{²bA{²bA{²bA{²bA{²bA{²bA{²bA{²bA{²bA{²bA{²bA{²bA{²bA{²bA{²bA{²bA{²bA{²bA{²bA{²bA{²bA{²bA{²bA{²bA{²bA{²bA{²bA{²bA{²bA{²bA{²bA{²bA{²bA{²bA{²bA{²bA{²bA{²bA{²bA{²bA{²bA{²bA{²bA{²bA{²bA{²bA{²bA{²bA{²bA{²bA{²bA{²bA{²bA{²bA{²bA{²bA{²bA{²bA{²bA{²bA{²bA{²bA{²bA{²bA{²bA{²bA{²bA{²bA{²bA{²bA{²bA{²bA{²bA{²bA{²bA{²bA{²bA{²bA{²bA{²bA{²bA{²bA{²bA{²bA{²bA{²bA{²bA{²bA{²bA{²bA{²bA{²bA{²bA{²bA{²bA{²bA{²bA{²bA{²bA{²bA{²bA{²bA{²bA{²bA{²bA{²bA{²bA{²bA{²bA{²bA{²bA{²bA{²bA{²bA{²bA{²bA{²bA{²bA{²bA{²bA{²bA{²bA{²bA{²bA{²bA{²bA{²bA{²bA{²bA{²bA{²bA{²bA{²bA{²bA{²bA{²bA{²bA{²bA{²bA{²bA{²bA{²bA{²bA{²bA{²bA{²bA{²bA{²bA{²bA{²bA{²bA{²bA{²bA{²bA{²bA{²bA{²bA{²bA{²bA{²bA{²bA{²bA{²bA{²bA{²bA{²bA{²bA{²bA{²bA{²bA{²bA{²bA{²bA{²bA{²bA{²bA{²bA{²bA{²bA{²bA{²bA{²bA{²bA{²bA{²bA{²bA{²bA{²bA{²bA{²bA{²bA{²bA{²bA{²bA{²bA{²bA{²bA{²bA{²bA{²bA{²bA{²bA{²bA{²bA{²bA{²bA{²bA{²bA{²bA{²bA{²bA{²bA{²bA{²bA{²bA{²bA{²bA{²bA{²bA{²bA{²bA{²bA{²bA{²bA{²bA{²bA{²bA{²bA{²bA{²bA{²bA{²bA{²bA{²bA{²bA{²bA{²bA{²bA{²bA{²bA{²bA{²bA{²bA{²bA{²bA{²bA{²bA{²bA{²bA{²bA{²bA{²bA{²bA{²bA{²bA{²bA{²bA{²bA{²bA{²bA{²bA{²bA{²bA{²bA{²bA{²bA{²bA{²bA{²bA{²bA{²bA{²bA{²bA{²bA{²bA{²bA{²bA{²bA{²bA{²bA{²bA{²bA{²bA{²bA{²bA{²bA{²bA{²bA{²bA{²bA{²bA{²bA{²bA{²bA{²bA{²bA{²bA{²bA{²bA{²bA{²bA{²bA{²bA{²bA{²bA{²bA{²bA{²bA{²bA{²bA{²bA{²bA{²bA{²bA{²bA{²bA{²bA{²bA{²bA{²bA{²bA{²bA{²bA{²bA{²bA{²bA{²bA{²bA{²bA{²bA{²bA{²bA{²bA{²bA{²bA{²bA{²bA{²bA{²bA{²bA{²bA{²bA{²bA{²bA{²bA{²bA{²bA{²bA{²bA{²bA{²bA{²bA{²bA{²bA{²bA{²bA{²bA{²bA{²bA{²bA{²bA{²bA{²bA{²bA{²bA{²bA{²bA{²bA{²bA{²bA{²bA{²bA{²bA{²bA{²bA{²bA{²bA{²bA{²bA{²bA{²bA{²bA{²bA{²bA{²bA{²bA{²bA{²bA{²bA{²bA{²bA{²bA{²bA{²bA{²bA{²bA{²bA{²bA{²bA{²bA{²bA{²bA{²bA{²bA{²bA{²bA{²bA{²bA{²bA{²bA{²bA{²bA{²bA{²bA{²bA{²bA{²bA{²bA{²bA{²bA{²bA{²bA{²bA{²bA{²bA{²bA{²bA{²bA{²bA{²bA{²bA{²bA{²bA{²bA{²bA{²bA{²bA{²bA{²bA{²bA{²bA{²bA{²bA{²bA{²bA{²bA{²bA{²bA{²bA{²bA{²bA{²bA{²bA{²bA{²bA{²bA{²bA{²bA{²bA{²bA{²bA{²bA{²bA{²bA{²bA{²bA{²bA{²bA{²bA{²bA{²bA{²bA{²bA{²bA{²bA{²bA{²bA{²bA{²bA{²bA{²bA{²bA{²bA{²bA{²bA{²bA{²bA{²bA{²bA{²bA{²bA{²bA{²bA{²bA{²bA{²bA{²bA{²bA{²bA{²bA{²bA{²bA{²bA{²bA{²bA{²bA{²bA{²bA{²bA{²bA{²bA{²bA{²bA{²bA{²bA{²bA{²bA{²bA{²bA{²bA{²bA{²bA{²bA{²bA{²bA{²bA{²bA{²bA{²bA{²bA{²bA{²bA{²bA{²bA{²bA{²bA{²bA{²bA{²bA{²bA{²bA{²bA{²bA{²bA{²bA{²bA{²bA{²bA{²bA{²bA{²bA{²bA{²bA{²bA{²bA{²bA{²bA{²bA{²bA{²bA{²bA{²bA{²bA{²bA{²bA{²bA{²bA{²bA{²bA{²bA{²bA{²bA{²bA{²bA{²bA{²bA{²bA{²bA{²bA{²bA{²bA{²bA{²bA{²bA{²bA{²bA{²bA{²bA{²bA{²bA{²bA{²bA{²bA{²bA{²bA{²bA{²bA{²bA{²bA{²bA{²bA{²bA{²bA{²bA{²bA{²bA{²bA{²bA{²bA{²bA{²bA{²bA{²bA{²bA{²bA{²bA{²bA{²bA{²bA{²bA{²bA{²bA{²bA{²bA{²bA{²bA{²bA{²bA{²bA{²bA{²bA{²bA{²bA{²bA{²bA{²bA{²bA{²bA{²bA{²bA{²bA{²bA{²bA{²bA{²bA{²bA{²bA{²bA{²bA{²bA{²bA{²bA{²bA{²bA{²bA{²bA{²bA{²bA{²bA{²bA{²bA{²bA{²bA{²bA{²bA{²bA{²bA{²bA{²bA{²bA{²bA{²bA{²bA{²bA{²bA{²bA{²bA{²bA{²bA{²bA{²bA{²bA{²bA{²bA{²bA{²bA{²bA{²bA{²bA{²bA{²bA{²bA{²bA{²bA{²bA{²bA{²bA{²bA{²bA{²bA{²bA{²bA{²bA{²bA{²bA{²bA{²bA{²bA{²bA{²bA{²bA{²bA{²bA{²bA{²bA{²bA{²bA{²bA{²bA{²bA{²bA{²bA{²bA{²bA{²bA{²bA{²bA{²bA{²bA{²bA{²bA{²bA{²bA{²bA{²bA{²bA{²bA{²bA{²bA{²bA{²bA{²bA{²bA{²bA{²bA{²bA{²bA{²bA{²bA{²bA{²bA{²bA{²bA{²bA{²bA{²bA{²bA{²bA{²bA{²bA{²bA{²bA{²bA{²bA{²bA{²bA{²bA{²bA{²bA{²bA{²bA{²bA{²bA{²bA{²bA{²bA{²bA{²bA{²bA{²bA{²bA{²bA{²bA{²bA{²bA{²bA{²bA{²bA{²bA{²bA{²bA{²bA{²bA{²bA{²bA{²bA{²bA{²bA{²bA{²bA{²bA{²bA{²bA{²bA{²bA{²bA{²bA{²bA{²bA{²bA{²bA{²bA{²bA{²bA{²bA{²bA{²bA{²bA{²bA{²bA{²bA{²bA{²bA{²bA{²bA{²bA{²bA{²bA{²bA{²bA{²bA{²bA{²bA{²bA{²bA{²bA{²bA{²bA{²bA{²bA{²bA{²bA{²bA{²bA{²bA{²bA{²bA{²bA{²bA{²bA{²bA{²bA{²bA{²bA{²bA{²bA{²bA{²bA{²bA{²bA{²bA{²bA{²bA{²bA{²bA{²bA{²bA{²bA{²bA{²bA{²bA{²bA{²bA{²bA{²bA{²bA{²bA{²bA{²bA{²bA{²bA{²bA{²bA{²bA{²bA{²bA{²bA{²bA{²bA{²bA{²bA{²bA{²bA{²bA{²bA{²bA{²bA{²bA{²bA{²bA{²bA{²bA{²bA{²bA{²bA{²bA{²bA{²bA{²bA{²bA{²bA{²bA{²bA{²bA{²bA{²bA{²bA{²bA{²bA{²bA{²bA{²bA{²bA{²bA{²bA{²bA{²bA{²bA{²bA{²bA{²bA{²bA{²bA{²bA{²bA{²bA{²bA{²bA{²bA{²bA{²bA{²bA{²bA{²bA{²bA{²bA{²bA{²bA{²bA{²bA{²bA{²bA{²bA{²bA{²bA{²bA{²bA{²bA{²bA{²bA{²bA{²bA{²bA{²bA{²bA{²bA{²bA{²bA{²bA{²bA{²bA{²bA{²bA{²bA{²bA{²bA{²bA{²bA{²bA{²bA{²bA{²bA{²bA{²bA{²bA{²bA{²bA{²bA{²bA{²bA{²bA{²bA{²bA{²bA{²bA{²bA{²bA{²bA{²bA{²bA{²bA{²bA{²bA{²bA{²bA{²bA{²bA{²bA{²bA{²bA{²bA{²bA{²bA{²bA{²bA{²bA{²bA{²bA{²bA{²bA{²bA{²bA{²bA{²bA{²bA{²bA{²bA{²bA{²bA{²bA{²bA{²bA{²bA{²bA{²bA{²bA{²bA{²bA{²bA{²bA{²bA{²bA{²bA{²bA{²bA{²bA{²bA{²bA{²bA{²bA{²bA{²bA{²bA{²bA{²bA{²bA{²bA{²bA{²bA{²bA{²bA{²bA{²bA{²bA{²bA{²bA{²bA{²bA{²bA{²bA{²bA{²bA{²bA{²bA{²bA{²bA{²bA{²bA{²bA{²bA{²bA{²bA{²bA{²bA{²bA{²bA{²bA{²bA{²bA{²bA{²bA{²bA{²bA{²bA{²bA{²bA{²bA{²bA{²bA{²bA{²bA{²bA{²bA{²bA{²bA{²bA{²bA{²bA{²bA{²bA{²bA{²bA{²bA{²bA{²bA{²bA{²bA{²bA{²bA{²bA{²bA{²bA{²bA{²bA{²bA{²bA{²bA{²bA{²bA{²bA{²bA{²bA{²bA{²bA{²bA{²bA{²bA{²bA{²bA{²bA{²bA{²bA{²bA{²bA{²bA{²bA{²bA{²bA{²bA{²bA{²bA{²bA{²bA{²bA{²bA{²bA{²bA{²bA{²bA{²bA{²bA{²bA{²bA{²bA{²bA{²bA{²bA{²bA{²bA{²bA{²bA{²bA{²bA{²bA{²bA{²bA{²bA{²bA{²bA{²bA{²bA{²bA{²bA{²bA{²bA{²bA{²bA{²bA{²bA{²bA{²bA{²bA{²bA{²bA{²bA{²bA{²bA{²bA{²bA{²bA{²bA{²bA{²bA{²bA{²bA{²bA{²bA{²bA{²bA{²bA{²bA{²bA{²bA{²bA{²bA{²bA{²bA{²bA{²bA{²bA{²bA{²bA{²bA{²bA{²bA{²bA{²bA{²bA{²bA{²bA{²bA{²bA{²bA{²bA{²bA{²bA{²bA{²bA{²bA{²bA{²bA{²bA{²bA{²bA{²bA{²bA{²bA{²bA{²bA{²bA{²bA{²bA{²bA{²bA{²bA{²bA{²bA{²bA{²bA{²bA{²bA{²bA{²bA{²bA{²bA{²bA{²bA{²bA{²bA{²bA{²bA{²bA{²bA{²bA{²bA{²bA{²bA{²bA{²bA{²bA{²bA{²bA{²bA{²bA{²bA{²bA{²bA{²bA{²bA{²bA{²bA{²bA{²bA{²bA{²bA{²bA{²bA{²bA{²bA{²bA{²bA{²bA{²bA{²bA{²bA{²bA{²bA{²bA{²bA{²bA{²bA{²bA{²bA{²bA{²bA{²bA{²bA{²bA{²bA{²bA{²bA{²bA{²bA{²bA{²bA{²bA{²bA{²bA{²bA{²bA{²bA{²bA{²bA{²bA{²bA{²bA{²bA{²bA{²bA{²bA{²bA{²bA{²bA{²bA{²bA{²bA{²bA{²bA{²bA{²bA{²bA{²bA{²bA{²bA{²bA{²bA{²bA{²bA{²bA{²bA{²bA{²bA{²bA{²bA{²bA{²bA{²bA{²bA{²bA{²bA{²bA{²bA{²bA{²bA{²bA{²bA{²bA{²bA{²bA{²bA{²bA{²bA{²bA{²bA{²bA{²bA{²bA{²bA{²bA{²bA{²bA{²bA{²bA{²bA{²bA{²bA{²bA{²bA{²bA{²bA{²bA{²bA{²bA{²bA{²bA{²bA{²bA{²bA{²bA{²bA{²bA{²bA{²bA{²bA{²bA{²bA{²bA{²bA{²bA{²bA{²bA{²bA{²bA{²bA{²bA{²bA{²bA{²bA{²bA{²bA{²bA{²bA{²bA{²bA{²bA{²bA{²bA{²bA{²bA{²bA{²bA{²bA{²bA{²bA{²bA{²bA{²bA{²bA{²bA{²bA{²bA{²bA{²bA{²bA{²bA{²bA{²bA{²bA{²bA{²bA{²bA{²bA{²bA{²bA{²bA{²bA{²bA{²bA{²bA{²bA{²bA{²bA{²bA{²bA{²bA{²bA{²bA{²bA{²bA{²bA{²bA{²bA{²bA{²bA{²bA{²bA{²bA{²bA{²bA{²bA{²bA{²bA{²bA{²bA{²bA{²bA{²bA{²bA{²bA{²bA{²bA{²bA{²bA{²bA{²bA{²bA{²bA{²bA{²bA{²bA{²bA{²bA{²bA{²bA{²bA{²bA{²bA{²bA{²bA{²bA{²bA{²bA{²bA{²bA{²bA{²bA{²bA{²bA{²bA{²bA{²bA{²bA{²bA{²bA{²bA{²bA{²bA{²bA{²bA{²bA{²bA{²bA{²bA{²bA{²bA{²bA{²bA{²bA{²bA{²bA{²bA{²bA{²bA{²bA{²bA{²bA{²bA{²bA{²bA{²bA{²bA{²bA{²bA{²bA{²bA{²bA{²bA{²bA{²bA{²bA{²bA{²bA{²bA{²bA{²bA{²bA{²bA{²bA{²bA{²bA{²bA{²bA{²bA{²bA{²bA{²bA{²bA{²bA{²bA{²bA{²bA{²bA{²bA{²bA{²bA{²bA{²bA{²bA{²bA{²bA{²bA{²bA{²bA{²bA{²bA{²bA{²bA{²bA{²bA{²bA{²bA{²bA{²bA{²bA{²bA{²bA{²bA{²bA{²bA{²bA{²bA{²bA{²bA{²bA{²bA{²bA{²bA{²bA{²bA{²bA{²bA{²bA{²bA{²bA{²bA{²bA{²bA{²bA{²bA{²bA{²bA{²bA{²bA{²bA{²bA{²bA{²bA{²bA{²bA{²bA{²bA{²bA{²bA{²bA{²bA{²bA{²bA{²bA{²bA{²bA{²bA{²bA{²bA{²bA{²bA{²bA{²bA{²bA{²bA{²bA{²bA{²bA{²bA{²bA{²bA{²bA{²bA{²bA{²bA{²bA{²bA{²bA{²bA{²bA{²bA{²bA{²bA{²bA{²bA{²bA{²bA{²bA{²bA{²bA{²bA{²bA{²bA{²bA{²bA{²bA{²bA{²bA{²bA{²bA{²bA{²bA{²bA{²bA{²bA{²bA{²bA{²bA{²bA{²bA{²bA{²bA{²bA{²bA{²bA{²bA{²bA{²bA{²bA{²bA{²bA{²bA{²bA{²bA{²bA{²bA{²bA{²bA{²bA{²bA{²bA{²bA{²bA{²bA{²bA{²bA{²bA{²bA{²bA{²bA{²bA{²bA{²bA{²bA{²bA{²bA{²bA{²bA{²bA{²bA{²bA{²bA{²bA{²bA{²bA{²bA{²bA{²bA{²bA{²bA{²bA{²bA{²bA{²bA{²bA{²bA{²bA{²bA{²bA{²bA{²bA{²bA{²bA{²bA{²bA{²bA{²bA{²bA{²bA{²bA{²bA{²bA{²bA{²bA{²bA{²bA{²bA{²bA{²bA{²bA{²bA{²bA{²bA{²bA{²bA{²bA{²bA{²bA{²bA{²bA{²bA{²bA{²bA{²bA{²bA{²bA{²bA{²bA{²bA{²bA{²bA{²bA{²bA{²bA{²bA{²bA{²bA{²bA{²bA{²bA{²bA{²bA{²bA{²bA{²bA{²bA{²bA{²bA{²bA{²bA{²bA{²bA{²bA{²bA{²bA{²bA{²bA{²bA{²bA{²bA{²bA{²bA{²bA{²bA{²bA{²bA{²bA{²bA{²bA{²bA{²bA{²bA{²bA{²bA{²bA{²bA{²bA{²bA{²bA{²bA{²bA{²bA{²bA{²bA{²bA{²bA{²bA{²bA{²bA{²bA{²bA{²bA{²bA{²bA{²bA{²bA{²bA{²bA{²bA{²bA{²bA{²bA{²bA{²bA{²bA{²bA{²bA{²bA{²bA{²bA{²bA{²bA{²bA{²bA{²bA{²bA{²bA{²bA{²bA{²bA{²bA{²bA{²bA{²bA{²bA{²bA{²bA{²bA{²bA{²bA{²bA{²bA{²bA{²bA{²bA{²bA{²bA{²bA{²bA{²bA{²bA{²bA{²bA{²bA{²bA{²bA{²bA{²bA{²bA{²bA{²bA{²bA{²bA{²bA{²bA{²bA{²bA{²bA{²bA{²bA{²bA{²bA{²bA{²bA{²bA{²bA{²bA{²bA{²bA{²bA{²bA{²bA{²bA{²bA{²bA{²bA{²bA{²bA{²bA{²bA{²bA{²bA{²bA{²bA{²bA{²bA{²bA{²bA{²bA{²bA{²bA{²bA{²bA{²bA{²bA{²bA{²bA{²bA{²bA{²bA{²bA{²bA{²bA{²bA{²bA{²bA{²bA{²bA{²bA{²bA{²bA{²bA{²bA{²bA{²bA{²bA{²bA{²bA{²bA{²bA{²bA{²bA{²bA{²bA{²bA{²bA{²bA{²bA{²bA{²bA{²bA{²bA{²bA{²bA{²bA{²bA{²bA{²bA{²bA{²bA{²bA{²bA{²bA{²bA{²bA{²bA{²bA{²bA{²bA{²bA{²bA{²bA{²bA{²bA{²bA{²bA{²bA{²bA{²bA{²bA{²bA{²bA{²bA{²bA{²bA{²bA{²bA{²bA{²bA{²bA{²bA{²bA{²bA{²bA{²bA{²bA{²bA{²bA{²bA{²bA{²bA{²bA{²bA{²bA{²bA{²bA{²bA{²bA{²bA{²bA{²bA{²bA{²bA{²bA{²bA{²bA{²bA{²bA{²bA{²bA{²bA{²bA{²bA{²bA{²bA{²bA{²bA{²bA{²bA{²bA{²bA{²bA{²bA{²bA{²bA{²bA{²bA{²bA{²bA{²bA{²bA{²bA{²bA{²bA{²bA{²bA{²bA{²bA{²bA{²bA{²bA{²bA{²bA{²bA{²bA{²bA{²bA{²bA{²bA{²bA{²bA{²bA{²bA{²bA{²bA{²bA{²bA{²bA{²bA{²bA{²bA{²bA{²bA{²bA{²bA{²bA{²bA{²bA{²bA{²bA{²bA{²bA{²bA{²bA{²bA{²bA{²bA{²bA{²bA{²bA{²bA{²bA{²bA{²bA{²bA{²bA{²bA{²bA{²bA{²bA{²bA{²bA{²bA{²bA{²bA{²bA{²bA{²bA{²bA{²bA{²bA{²bA{²bA{²bA{²bA{²bA{²bA{²bA{²bA{²bA{²bA{²bA{²bA{²bA{²bA{²bA{²bA{²bA{²bA{²bA{²bA{²bA{²bA{²bA{²bA{²bA{²bA{²bA{²bA{²bA{²bA{²bA{²bA{²bA{²bA{²bA{²bA{²bA{²bA{²bA{²bA{²bA{²bA{²bA{²bA{²bA{²bA{²bA{²bA{²bA{²bA{²bA{²bA{²bA{²bA{²bA{²bA{²bA{²bA{²bA{²bA{²bA{²bA{²bA{²bA{²bA{²bA{²bA{²bA{²bA{²bA{²bA{²bA{²bA{²bA{²bA{²bA{²bA{²bA{²bA{²bA{²bA{²bA{²bA{²bA{²bA{²bA{²bA{²bA{²bA{²bA{²bA{²bA{²bA{²bA{²bA{²bA{²bA{²bA{²bA{²bA{²bA{²bA{²bA{²bA{²bA{²bA{²bA{²bA{²bA{²bA{²bA{²bA{²bA{²bA{²bA{²bA{²bA{²bA{²bA{²bA{²bA{²bA{²bA{²bA{²bA{²bA{²bA{²bA{²bA{²bA{²bA{²bA{²bA{²bA{²bA{²bA{²bA{²bA{²bA{²bA{²bA{²bA{²bA{²bA{²bA{²bA{²bA{²bA{²bA{²bA{²bA{²bA{²bA{²bA{²bA{²bA{²bA{²bA{²bA{²bA{²bA{²bA{²bA{²bA{²bA{²bA{²bA{²bA{²bA{²bA{²bA{²bA{²bA{²bA{²bA{²bA{²bA{²bA{²bA{²bA{²bA{²bA{²bA{²bA{²bA{²bA{²bA{²bA{²bA{²bA{²bA{²bA{²bA{²bA{²bA{²bA{²bA{²bA{²bA{²bA{²bA{²bA{²bA{²bA{²bA{²bA{²bA{²bA{²bA{²bA{²bA{²bA{²bA{²bA{²bA{²bA{²bA{²bA{²bA{²bA{²bA{²bA{²bA{²bA{²bA{²bA{²bA{²bA{²bA{²bA{²bA{²bA{²bA{²bA{²bA{²bA{²bA{²bA{²bA{²bA{²bA{²bA{²bA{²bA{²bA{²bA{²bA{²bA{²bA{²bA{²bA{²bA{²bA{²bA{²bA{²bA{²bA{²bA{²bA{²bA{²bA{²bA{²bA{²bA{²bA{²bA{²bA{²bA{²bA{²bA{²bA{²bA{²bA{²bA{²bA{²bA{²bA{²bA{²bA{²bA{²bA{²bA{²bA{²bA{²bA{²bA{²bA{²bA{²bA{²bA{²bA{²bA{²bA{²bA{²bA{²bA{²bA{²bA{²bA{²bA{²bA{²bA{²bA{²bA{²bA{²bA{²bA{²bA{²bA{²bA{²bA{²bA{²bA{²bA{²bA{²bA{²bA{²bA{²bA{²bA{²bA{²bA{²bA{²bA{²bA{²bA{²bA{²bA{²bA{²bA{²bA{²bA{²bA{²bA{²bA{²bA{²bA{²bA{²bA{²bA{²bA{²bA{²bA{²bA{²bA{²bA{²bA{²bA{²bA{²bA{²bA{²bA{²bA{²bA{²bA{²bA{²bA{²bA{²bA{²bA{²bA{²bA{²bA{²bA{²bA{²bA{²bA{²bA{²bA{²bA{²bA{²bA{²bA{²bA{²bA{²bA{²bA{²bA{²bA{²bA{²bA{²bA{²bA{²bA{²bA{²bA{²bA{²bA{²bA{²bA{²bA{²bA{²bA{²bA{²bA{²bA{²bA{²bA{²bA{²bA{²bA{²bA{²bA{²bA{²bA{²bA{²bA{²bA{²bA{²bA{²bA{²bA{²bA{²bA{²bA{²bA{²bA{²bA{²bA{²bA{²bA{²bA{²bA{²bA{²bA{²bA{²bA{²bA{²bA{²bA{²bA{²bA{²bA{²bA{²bA{²bA{²bA{²bA{²bA{²bA{²bA{²bA{²bA{²bA{²bA{²bA{²bA{²bA{²bA{²bA{²bA{²bA{²bA{²bA{²bA{²bA{²bA{²bA{²bA{²bA{²bA{²bA{²bA{²bA{²bA{²bA{²bA{²bA{²bA{²bA{²bA{²bA{²bA{²bA{²bA{²bA{²bA{²bA{²bA{²bA{²bA{²bA{²bA{²bA{²bA{²bA{²bA{²bA{²bA{²bA{²bA{²bA{²bA{²bA{²bA{²bA{²bA{²bA{²bA{²bA{²bA{²bA{²bA{²bA{²bA{²bA{²bA{²bA{²bA{²bA{²bA{²bA{²bA{²bA{²bA{²bA{²bA{²bA{²bA{²bA{²bA{²bA{²bA{²bA{²bA{²bA{²bA{²bA{²bA{²bA{²bA{²bA{²bA{²bA{²bA{²bA{²bA{²bA{²bA{²bA{²bA{²bA{²bA{²bA{²bA{²bA{²bA{²bA{²bA{²bA{²bA{²bA{²bA{²bA{²bA{²bA{²bA{²bA{²bA{²bA{²bA{²bA{²bA{²bA{²bA{²bA{²bA{²bA{²bA{²bA{²bA{²bA{²bA{²bA{²bA{²bA{²bA{²bA{²bA{²bA{²bA{²bA{²bA{²bA{²bA{²bA{²bA{²bA{²bA{²bA{²bA{²bA{²bA{²bA{²bA{²bA{²bA{²bA{²bA{²bA{²bA{²bA{²bA{²bA{²bA{²bA{²bA{²bA{²bA{²bA{²bA{²bA{²bA{²bA{²bA{²bA{²bA{²bA{²bA{²bA{²bA{²bA{²bA{²bA{²bA{²bA{²bA{²bA{²bA{²bA{²bA{²bA{²bA{²bA{²bA{²bA{²bA{²bA{²bA{²bA{²bA{²bA{²bA{²bA{²bA{²bA{²bA{²bA{²bA{²bA{²bA{²bA{²bA{²bA{²bA{²bA{²bA{²bA{²bA{²bA{²bA{²bA{²bA{²bA{²bA{²bA{²bA{²bA{²bA{²bA{²bA{²bA{²bA{²bA{²bA{²bA{²bA{²bA{²bA{²bA{²bA{²bA{²bA{²bA{²bA{²bA{²bA{²bA{²bA{²bA{²bA{²bA{²bA{²bA{²bA{²bA{²bA{²bA{²bA{²bA{²bA{²bA{²bA{²bA{²bA{²bA{²bA{²bA{²bA{²bA{²bA{²bA{²bA{²bA{²bA{²bA{²bA{²bA{²bA{²bA{²bA{²bA{²bA{²bA{²bA{²bA{²bA{²bA{²bA{²bA{²bA{²bA{²bA{²bA{²bA{²bA{²bA{²bA{²bA{²bA{²bA{²bA{²bA{²bA{²bA{²bA{²bA{²bA{²bA{²bA{²bA{²bA{²bA{²bA{²bA{²bA{²bA{²bA{²bA{²bA{²bA{²bA{²bA{²bA{²bA{²bA{²bA{²bA{²bA{²bA{²bA{²bA{²bA{²bA{²bA{²bA{²bA{²bA{²bA{²bA{²bA{²bA{²bA{²bA{²bA{²bA{²bA{²bA{²bA{²bA{²bA{²bA{²bA{²bA{²bA{²bA{²bA{²bA{²bA{²bA{²bA{²bA{²bA{²bA{²bA{²bA{²bA{²bA{²bA{²bA{²bA{²bA{²bA{²bA{²bA{²bA{²bA{²bA{²bA{²bA{²bA{²bA{²bA{²bA{²bA{²bA{²bA{²bA{²bA{²bA{²bA{²bA{²bA{²bA{²bA{²bA{²bA{²bA{²bA{²bA{²bA{²bA{²bA{²bA{²bA{²bA{²bA{²bA{²bA{²bA{²bA{²bA{²bA{²bA{²bA{²bA{²bA{²bA{²bA{²bA{²bA{²bA{²bA{²bA{²bA{²bA{²bA{²bA{²bA{²bA{²bA{²bA{²bA{²bA{²bA{²bA{²bA{²bA{²bA{²bA{²bA{²bA{²bA{²bA{²bA{²bA{²bA{²bA{²bA{²bA{²bA{²bA{²bA{²bA{²bA{²bA{²bA{²bA{²bA{²bA{²bA{²bA{²bA{²bA{²bA{²bA{²bA{²bA{²bA{²bA{²bA{²bA{²bA{²bA{²bA{²bA{²bA{²bA{²bA{²bA{²bA{²bA{²bA{²bA{²bA{²bA{²bA{²bA{²bA{²bA{²bA{²bA{²bA{²bA{²bA{²bA{²bA{²bA{²bA{²bA{²bA{²bA{²bA{²bA{²bA{²bA{²bA{²bA{²bA{²bA{²bA{²bA{²bA{²bA{²bA{²bA{²bA{²bA{²bA{²bA{²bA{²bA{²bA{²bA{²bA{²bA{²bA{²bA{²bA{²bA{²bA{²bA{²bA{²bA{²bA{²bA{²bA{²bA{²bA{²bA{²bA{²bA{²bA{²bA{²bA{²bA{²bA{²bA{²bA{²bA{²bA{²bA{²bA{²bA{²bA{²bA{²bA{²bA{²bA{²bA{²bA{²bA{²bA{²bA{²bA{²bA{²bA{²bA{²bA{²bA{²bA{²bA{²bA{²bA{²bA{²bA{²bA{²bA{²bA{²bA{²bA{²bA{²bA{²bA{²bA{²bA{²bA{²bA{²bA{²bA{²bA{²bA{²bA{²bA{²bA{²bA{²bA{²bA{²bA{²bA{²bA{²bA{²bA{²bA{²bA{²bA{²bA{²bA{²bA{²bA{²bA{²bA{²bA{²bA{²bA{²bA{²bA{²bA{²bA{²bA{²bA{²bA{²bA{²bA{²bA{²bA{²bA{²bA{²bA{²bA{²bA{²bA{²bA{²bA{²bA{²bA{²bA{²bA{²bA{²bA{²bA{²bA{²bA{²bA{²bA{²bA{²bA{²bA{²bA{²bA{²bA{²bA{²bA{²bA{²bA{²bA{²bA{²bA{²bA{²bA{²bA{²bA{²bA{²bA{²bA{²bA{²bA{²bA{²bA{²bA{²bA{²bA{²bA{²bA{²bA{²bA{²bA{²bA{²bA{²bA{²bA{²bA{²bA{²bA{²bA{²bA{²bA{²bA{²bA{²bA{²bA{²bA{²bA{²bA{²bA{²bA{²bA{²bA{²bA{²bA{²bA{²bA{²bA{²bA{²bA{²bA{²bA{²bA{²bA{²bA{²bA{²bA{²bA{²bA{²bA{²bA{²bA{²bA{²bA{²bA{²bA{²bA{²bA{²bA{²bA{²bA{²bA{²bA{²bA{²bA{²bA{²bA{²bA{²bA{²bA{²bA{²bA{²bA{²bA{²bA{²bA{²bA{²bA{²bA{²bA{²bA{²bA{²bA{²bA{²bA{²bA{²bA{²bA{²bA{²bA{²bA{²bA{²bA{²bA{²bA{²bA{²bA{²bA{²bA{²bA{²bA{²bA{²bA{²bA{²bA{²bA{²bA{²bA{²bA{²bA{²bA{²bA{²bA{²bA{²bA{²bA{²bA{²bA{²bA{²bA{²bA{²bA{²bA{²bA{²bA{²bA{²bA{²bA{²bA{²bA{²bA{²bA{²bA{²bA{²bA{²bA{²bA{²bA{²bA{²bA{²bA{²bA{²bA{²bA{²bA{²bA{²bA{²bA{²bA{²bA{²bA{²bA{²bA{²bA{²bA{²bA{²bA{²bA{²bA{²bA{²bA{²bA{²bA{²bA{²bA{²bA{²bA{²bA{²bA{²bA{²bA{²bA{²bA{²bA{²bA{²bA{²bA{²bA{²bA{²bA{²bA{²bA{²bA{²bA{²bA{²bA{²bA{²bA{²bA{²bA{²bA{²bA{²bA{²bA{²bA{²bA{²bA{²bA{²bA{²bA{²bA{²bA{²bA{²bA{²bA{²bA{²bA{²bA{²bA{²bA{²bA{²bA{²bA{²bA{²bA{²bA{²bA{²bA{²bA{²bA{²bA{²bA{²bA{²bA{²bA{²bA{²bA{²bA{²bA{²bA{²bA{²bA{²bA{²bA{²bA{²bA{²bA{²bA{²bA{²bA{²bA{²bA{²bA{²bA{²bA{²bA{²bA{²bA{²bA{²bA{²bA{²bA{²bA{²bA{²bA{²bA{²bA{²bA{²bA{²bA{²bA{²bA{²bA{²bA{²bA{²bA{²bA{²bA{²bA{²bA{²bA{²bA{²bA{²bA{²bA{²bA{²bA{²bA{²bA{²bA{²bA{²bA{²bA{²bA{²bA{²bA{²bA{²bA{²bA{²bA{²bA{²bA{²bA{²bA{²bA{²bA{²bA{²bA{²bA{²bA{²bA{²bA{²bA{²bA{²bA{²bA{²bA{²bA{²bA{²bA{²bA{²bA{²bA{²bA{²bA{²bA{²bA{²bA{²bA{²bA{²bA{²bA{²bA{²bA{²bA{²bA{²bA{²bA{²bA{²bA{²bA{²bA{²bA{²bA{²bA{²bA{²bA{²bA{²bA{²bA{²bA{²bA{²bA{²bA{²bA{²bA{²bA{²bA{²bA{²bA{²bA{²bA{²bA{²bA{²bA{²bA{²bA{²bA{²bA{²bA{²bA{²bA{²bA{²bA{²bA{²bA{²bA{²bA{²bA{²bA{²bA{²bA{²bA{²bA{²bA{²bA{²bA{²bA{²bA{²bA{²bA{²bA{²bA{²bA{²bA{²bA{²bA{²bA{²bA{²bA{²bA{²bA{²bA{²bA{²bA{²bA{²bA{²bA{²bA{²bA{²bA{²bA{²bA{²bA{²bA{²bA{²bA{²bA{²bA{²bA{²bA{²bA{²bA{²bA{²bA{²bA{²bA{²bA{²bA{²bA{²bA{²bA{²bA{²bA{²bA{²bA{²bA{²bA{²bA{²bA{²bA{²bA{²bA{²bA{²bA{²bA{²bA{²bA{²bA{²bA{²bA{²bA{²bA{²bA{²bA{²bA{²bA{²bA{²bA{²bA{²bA{²bA{²bA{²bA{²bA{²bA{²bA{²bA{²bA{²bA{²bA{²bA{²bA{²bA{²bA{²bA{²bA{²bA{²bA{²bA{²bA{²bA{²bA{²bA{²bA{²bA{²bA{²bA{²bA{²bA{²bA{²bA{²bA{²bA{²bA{²bA{²bA{²bA{²bA{²bA{²bA{²bA{²bA{²bA{²bA{²bA{²bA{²bA{²bA{²bA{²bA{²bA{²bA{²bA{²bA{²bA{²bA{²bA{²bA{²bA{²bA{²bA{²bA{²bA{²bA{²bA{²bA{²bA{²bA{²bA{²bA{²bA{²bA{²bA{²bA{²bA{²bA{²bA{²bA{²bA{²bA{²bA{²bA{²bA{²bA{²bA{²bA{²bA{²bA{²bA{²bA{²bA{²bA{²bA{²bA{²bA{²bA{²bA{²bA{²bA{²bA{²bA{²bA{²bA{²bA{²bA{²bA{²bA{²bA{²bA{²bA{²bA{²bA{²bA{²bA{²bA{²bA{²bA{²bA{²bA{²bA{²bA{²bA{²bA{²bA{²bA{²bA{²bA{²bA{²bA{²bA{²bA{²bA{²bA{²bA{²bA{²bA{²bA{²bA{²bA{²bA{²bA{²bA{²bA{²bA{²bA{²bA{²bA{²bA{²bA{²bA{²bA{²bA{²bA{²bA{²bA{²bA{²bA{²bA{²bA{²bA{²bA{²bA{²bA{²bA{²bA{²bA{²bA{²bA{²bA{²bA{²bA{²bA{²bA{²bA{²bA{²bA{²bA{²bA{²bA{²bA{²bA{²bA{²bA{²bA{²bA{²bA{²bA{²bA{²bA{²bA{²bA{²bA{²bA{²bA{²bA{²bA{²bA{²bA{²bA{²bA{²bA{²bA{²bA{²bA{²bA{²bA{²bA{²bA{²bA{²bA{²bA{²bA{²bA{²bA{²bA{²bA{²bA{²bA{²bA{²bA{²bA{²bA{²bA{²bA{²bA{²bA{²bA{²bA{²bA{²bA{²bA{²bA{²bA{²bA{²bA{²bA{²bA{²bA{²bA{²bA{²bA{²bA{²bA{²bA{²bA{²bA{²bA{²bA{²bA{²bA{²bA{²bA{²bA{²bA{²bA{²bA{²bA{²bA{²bA{²bA{²bA{²bA{²bA{²bA{²bA{²bA{²bA{²bA{²bA{²bA{²bA{²bA{²bA{²bA{²bA{²bA{²bA{²bA{²bA{²bA{²bA{²bA{²bA{²bA{²bA{²bA{²bA{²bA{²bA{²bA{²bA{²bA{²bA{²bA{²bA{²bA{²bA{²bA{²bA{²bA{²bA{²bA{²bA{²bA{²bA{²bA{²bA{²bA{²bA{²bA{²bA{²bA{²bA{²bA{²bA{²bA{²bA{²bA{²bA{²bA{²bA{²bA{²bA{²bA{²bA{²bA{²bA{²bA{²bA{²bA{²bA{²bA{²bA{²bA{²bA{²bA{²bA{²bA{²bA{²bA{²bA{²bA{²bA{²bA{²bA{²bA{²bA{²bA{²bA{²bA{²bA{²bA{²bA{²bA{²bA{²bA{²bA{²bA{²bA{²bA{²bA{²bA{²bA{²bA{²bA{²bA{²bA{²bA{²bA{²bA{²bA{²bA{²bA{²bA{²bA{²bA{²bA{²bA{²bA{²bA{²bA{²bA{²bA{²bA{²bA{²bA{²bA{²bA{²bA{²bA{²bA{²bA{²bA{²bA{²bA{²bA{²bA{²bA{²bA{²bA{²bA{²bA{²bA{²bA{²bA{²bA{²bA{²bA{²bA{²bA{²bA{²bA{²bA{²bA{²bA{²bA{²bA{²bA{²bA{²bA{²bA{²bA{²bA{²bA{²bA{²bA{²bA{²bA{²bA{²bA{²bA{²bA{²bA{²bA{²bA{²bA{²bA{²bA{²bA{²bA{²bA{²bA{²bA{²bA{²bA{²bA{²bA{²bA{²bA{²bA{²bA{²bA{²bA{²bA{²bA{²bA{²bA{²bA{²bA{²bA{²bA{²bA{²bA{²bA{²bA{²bA{²bA{²bA{²bA{²bA{²bA{²bA{²bA{²bA{²bA{²bA{²bA{²bA{²bA{²bA{²bA{²bA{²bA{²bA{²bA{²bA{²bA{²bA{²bA{²bA{²bA{²bA{²bA{²bA{²bA{²bA{²bA{²bA{²bA{²bA{²bA{²bA{²bA{²bA{²bA{²bA{²bA{²bA{²bA{²bA{²bA{²bA{²bA{²bA{²bA{²bA{²bA{²bA{²bA{²bA{²bA{²bA{²bA{²bA{²bA{²bA{²bA{²bA{²bA{²bA{²bA{²bA{²bA{²bA{²bA{²bA{²bA{²bA{²bA{²bA{²bA{²bA{²bA{²bA{²bA{²bA{²bA{²bA{²bA{²bA{²bA{²bA{²bA{²bA{²bA{²bA{²bA{²bA{²bA{²bA{²bA{²bA{²bA{²bA{²bA{²bA{²bA{²bA{²bA{²bA{²bA{²bA{²bA{²bA{²bA{²bA{²bA{²bA{²bA{²bA{²bA{²bA{²bA{²bA{²bA{²bA{²bA{²bA{²bA{²bA{²bA{²bA{²bA{²bA{²bA{²bA{²bA{²bA{²bA{²bA{²bA{²bA{²bA{²bA{²bA{²bA{²bA{²bA{²bA{²bA{²bA{²bA{²bA{²bA{²bA{²bA{²bA{²bA{²bA{²bA{²bA{²bA{²bA{²bA{²bA{²bA{²bA{²bA{²bA{²bA{²bA{²bA{²bA{²bA{²bA{²bA{²bA{²bA{²bA{²bA{²bA{²bA{²bA{²bA{²bA{²bA{²bA{²bA{²bA{²bA{²bA{²bA{²bA{²bA{²bA{²bA{²bA{²bA{²bA{²bA{²bA{²bA{²bA{²bA{²bA{²bA{²bA{²bA{²bA{²bA{²bA{²bA{²bA{²bA{²bA{²bA{²bA{²bA{²bA{²bA{²bA{²bA{²bA{²bA{²bA{²bA{²bA{²bA{²bA{²bA{²bA{²bA{²bA{²bA{²bA{²bA{²bA{²bA{²bA{²bA{²bA{²bA{²bA{²bA{²bA{²bA{²bA{²bA{²bA{²bA{²bA{²bA{²bA{²bA{²bA{²bA{²bA{²bA{²bA{²bA{²bA{²bA{²bA{²bA{²bA{²bA{²bA{²bA{²bA{²bA{²bA{²bA{²bA{²bA{²bA{²bA{²bA{²bA{²bA{²bA{²bA{²bA{²bA{²bA{²bA{²bA{²bA{²bA{²bA{²bA{²bA{²bA{²bA{²bA{²bA{²bA{²bA{²bA{²bA{²bA{²bA{²bA{²bA{²bA{²bA{²bA{²bA{²bA{²bA{²bA{²bA{²bA{²bA{²bA{²bA{²bA{²bA{²bA{²bA{²bA{²bA{²bA{²bA{²bA{²bA{²bA{²bA{²bA{²bA{²bA{²bA{²bA{²bA{²bA{²bA{²bA{²bA{²bA{²bA{²bA{²bA{²bA{²bA{²bA{²bA{²bA{²bA{²bA{²bA{²bA{²bA{²bA{²bA{²bA{²bA{²bA{²bA{²bA{²bA{²bA{²bA{²bA{²bA{²bA{²bA{²bA{²bA{²bA{²bA{²bA{²bA{²bA{²bA{²bA{²bA{²bA{²bA{²bA{²bA{²bA{²bA{²bA{²bA{²bA{²bA{²bA{²bA{²bA{²bA{²bA{²bA{²bA{²bA{²bA{²bA{²bA{²bA{²bA{²bA{²bA{²bA{²bA{²bA{²bA{²bA{²bA{²bA{²bA{²bA{²bA{²bA{²bA{²bA{²bA{²bA{²bA{²bA{²bA{²bA{²bA{²bA{²bA{²bA{²bA{²bA{²bA{²bA{²bA{²bA{²bA{²bA{²bA{²bA{²bA{²bA{²bA{²bA{²bA{²bA{²bA{²bA{²bA{²bA{²bA{²bA{²bA{²bA{²bA{²bA{²bA{²bA{²bA{²bA{²bA{²bA{²bA{²bA{²bA{²bA{²bA{²bA{²bA{²bA{²bA{²bA{²bA{²bA{²bA{²bA{²bA{²bA{²bA{²bA{²bA{²bA{²bA{²bA{²bA{²bA{²bA{²bA{²bA{²bA{²bA{²bA{²bA{²bA{²bA{²bA{²bA{²bA{²bA{²bA{²bA{²bA{²bA{²bA{²bA{²bA{²bA{²bA{²bA{²bA{²bA{²bA{²bA{²bA{²bA{²bA{²bA{²bA{²bA{²bA{²bA{²bA{²bA{²bA{²bA{²bA{²bA{²bA{²bA{²bA{²bA{²bA{²bA{²bA{²bA{²bA{²bA{²bA{²bA{²bA{²bA{²bA{²bA{²bA{²bA{²bA{²bA{²bA{²bA{²bA{²bA{²bA{²bA{²bA{²bA{²bA{²bA{²bA{²bA{²bA{²bA{²bA{²bA{²bA{²bA{²bA{²bA{²bA{²bA{²bA{²bA{²bA{²bA{²bA{²bA{²bA{²bA{²bA{²bA{²bA{²bA{²bA{²bA{²bA{²bA{²bA{²bA{²bA{²bA{²bA{²bA{²bA{²bA{²bA{²bA{²bA{²bA{²bA{²bA{²bA{²bA{²bA{²bA{²bA{²bA{²bA{²bA{²bA{²bA{²bA{²bA{²bA{²bA{²bA{²bA{²bA{²bA{²bA{²bA{²bA{²bA{²bA{²bA{²bA{²bA{²bA{²bA{²bA{²bA{²bA{²bA{²bA{²bA{²bA{²bA{²bA{²bA{²bA{²bA{²bA{²bA{²bA{²bA{²bA{²bA{²bA{²bA{²bA{²bA{²bA{²bA{²bA{²bA{²bA{²bA{²bA{²bA{²bA{²bA{²bA{²bA{²bA{²bA{²bA{²bA{²bA{²bA{²bA{²bA{²bA{²bA{²bA{²bA{²bA{²bA{²bA{²bA{²bA{²bA{²bA{²bA{²bA{²bA{²bA{²bA{²bA{²bA{²bA{²bA{²bA{²bA{²bA{²bA{²bA{²bA{²bA{²bA{²bA{²bA{²bA{²bA{²bA{²bA{²bA{²bA{²bA{²bA{²bA{²bA{²bA{²bA{²bA{²bA{²bA{²bA{²bA{²bA{²bA{²bA{²bA{²bA{²bA{²bA{²bA{²bA{²bA{²bA{²bA{²bA{²bA{²bA{²bA{²bA{²bA{²bA{²bA{²bA{²bA{²bA{²bA{²bA{²bA{²bA{²bA{²bA{²bA{²bA{²bA{²bA{²bA{²bA{²bA{²bA{²bA{²bA{²bA{²bA{²bA{²bA{²bA{²bA{²bA{²bA{²bA{²bA{²bA{²bA{²bA{²bA{²bA{²bA{²bA{²bA{²bA{²bA{²bA{²bA{²bA{²bA{²bA{²bA{²bA{²bA{²bA{²bA{²bA{²bA{²bA{²bA{²bA{²bA{²bA{²bA{²bA{²bA{²bA{²bA{²bA{²bA{²bA{²bA{²bA{²bA{²bA{²bA{²bA{²bA{²bA{²bA{²bA{²bA{²bA{²bA{²bA{²bA{²bA{²bA{²bA{²bA{²bA{²bA{²bA{²bA{²bA{²bA{²bA{²bA{²bA{²bA{²bA{²bA{²bA{²bA{²bA{²bA{²bA{²bA{²bA{²bA{²bA{²bA{²bA{²bA{²bA{²bA{²bA{²bA{²bA{²bA{²bA{²bA{²bA{²bA{²bA{²bA{²bA{²bA{²bA{²bA{²bA{²bA{²bA{²bA{²bA{²bA{²bA{²bA{²bA{²bA{²bA{²bA{²bA{²bA{²bA{²bA{²bA{²bA{²bA{²bA{²bA{²bA{²bA{²bA{²bA{²bA{²bA{²bA{²bA{²bA{²bA{²bA{²bA{²bA{²bA{²bA{²bA{²bA{²bA{²bA{²bA{²bA{²bA{²bA{²bA{²bA{²bA{²bA{²bA{²bA{²bA{²bA{²bA{²bA{²bA{²bA{²bA{²bA{²bA{²bA{²bA{²bA{²bA{²bA{²bA{²bA{²bA{²bA{²bA{²bA{²bA{²bA{²bA{²bA{²bA{²bA{²bA{²bA{²bA{²bA{²bA{²bA{²bA{²bA{²bA{²bA{²bA{²bA{²bA{²bA{²bA{²bA{²bA{²bA{²bA{²bA{²bA{²bA{²bA{²bA{²bA{²bA{²bA{²bA{²bA{²bA{²bA{²bA{²bA{²bA{²bA{²bA{²bA{²bA{²bA{²bA{²bA{²bA{²bA{²bA{²bA{²bA{²bA{²bA{²bA{²bA{²bA{²bA{²bA{²bA{²bA{²bA{²bA{²bA{²bA{²bA{²bA{²bA{²bA{²bA{²bA{²bA{²bA{²bA{²bA{²bA{²bA{²bA{²bA{²bA{²bA{²bA{²bA{²bA{²bA{²bA{²bA{²bA{²bA{²bA{²bA{²bA{²bA{²bA{²bA{²bA{²bA{²bA{²bA{²bA{²bA{²bA{²bA{²bA{²bA{²bA{²bA{²bA{²bA{²bA{²bA{²bA{²bA{²bA{²bA{²bA{²bA{²bA{²bA{²bA{²bA{²bA{²bA{²bA{²bA{²bA{²bA{²bA{²bA{²bA{²bA{²bA{²bA{²bA{²bA{²bA{²bA{²bA{²bA{²bA{²bA{²bA{²bA{²bA{²bA{²bA{²bA{²bA{²bA{²bA{²bA{²bA{²bA{²bA{²bA{²bA{²bA{²bA{²bA{²bA{²bA{²bA{²bA{²bA{²bA{²bA{²bA{²bA{²bA{²bA{²bA{²bA{²bA{²bA{²bA{²bA{²bA{²bA{²bA{²bA{²bA{²bA{²bA{²bA{²bA{²bA{²bA{²bA{²bA{²bA{²bA{²bA{²bA{²bA{²bA{²bA{²bA{²bA{²bA{²bA{²bA{²bA{²bA{²bA{²bA{²bA{²bA{²bA{²bA{²bA{²bA{²bA{²bA{²bA{²bA{²bA{²bA{²bA{²bA{²bA{²bA{²bA{²bA{²bA{²bA{²bA{²bA{²bA{²bA{²bA{²bA{²bA{²bA{²bA{²bA{²bA{²bA{²bA{²bA{²bA{²bA{²bA{²bA{²bA{²bA{²bA{²bA{²bA{²bA{²bA{²bA{²bA{²bA{²bA{²bA{²bA{²bA{²bA{²bA{²bA{²bA{²bA{²bA{²bA{²bA{²bA{²bA{²bA{²bA{²bA{²bA{²bA{²bA{²bA{²bA{²bA{²bA{²bA{²bA{²bA{²bA{²bA{²bA{²bA{²bA{²bA{²bA{²bA{²bA{²bA{²bA{²bA{²bA{²bA{²bA{²bA{²bA{²bA{²bA{²bA{²bA{²bA{²bA{²bA{²bA{²bA{²bA{²bA{²bA{²bA{²bA{²bA{²bA{²bA{²bA{²bA{²bA{²bA{²bA{²bA{²bA{²bA{²bA{²bA{²bA{²bA{²bA{²bA{²bA{²bA{²bA{²bA{²bA{²bA{²bA{²bA{²bA{²bA{²bA{²bA{²bA{²bA{²bA{²bA{²bA{²bA{²bA{²bA{²bA{²bA{²bA{²bA{²bA{²bA{²bA{²bA{²bA{²bA{²bA{²bA{²bA{²bA{²bA{²bA{²bA{²bA{²bA{²bA{²bA{²bA{²bA{²bA{²bA{²bA{²bA{²bA{²bA{²bA{²bA{²bA{²bA{²bA{²bA{²bA{²bA{²bA{²bA{²bA{²bA{²bA{²bA{²bA{²bA{²bA{²bA{²bA{²bA{²bA{²bA{²bA{²bA{²bA{²bA{²bA{²bA{²bA{²bA{²bA{²bA{²bA{²bA{²bA{²bA{²bA{²bA{²bA{²bA{²bA{²bA{²bA{²bA{²bA{²bA{²bA{²bA{²bA{²bA{²bA{²bA{²bA{²bA{²bA{²bA{²bA{²bA{²bA{²bA{²bA{²bA{²bA{²bA{²bA{²bA{²bA{²bA{²bA{²bA{²bA{²bA{²bA{²bA{²bA{²bA{²bA{²bA{²bA{²bA{²bA{²bA{²bA{²bA{²bA{²bA{²bA{²bA{²bA{²bA{²bA{²bA{²bA{²bA{²bA{²bA{²bA{²bA{²bA{²bA{²bA{²bA{²bA{²bA{²bA{²bA{²bA{²bA{²bA{²bA{²bA{²bA{²bA{²bA{²bA{²bA{²bA{²bA{²bA{²bA{²bA{²bA{²bA{²bA{²bA{²bA{²bA{²bA{²bA{²bA{²bA{²bA{²bA{²bA{²bA{²bA{²bA{²bA{²bA{²bA{²bA{²bA{²bA{²bA{²bA{²bA{²bA{²bA{²bA{²bA{²bA{²bA{²bA{²bA{²bA{²bA{²bA{²bA{²bA{²bA{²bA{²bA{²bA{²bA{²bA{²bA{²bA{²bA{²bA{²bA{²bA{²bA{²bA{²bA{²bA{²bA{²bA{²bA{²bA{²bA{²bA{²bA{²bA{²bA{²bA{²bA{²bA{²bA{²bA{²bA{²bA{²bA{²bA{²bA{²bA{²bA{²bA{²bA{²bA{²bA{²bA{²bA{²bA{²bA{²bA{²bA{²bA{²bA{²bA{²bA{²bA{²bA{²bA{²bA{²bA{²bA{²bA{²bA{²bA{²bA{²bA{²bA{²bA{²bA{²bA{²bA{²bA{²bA{²bA{²bA{²bA{²bA{²bA{²bA{²bA{²bA{²bA{²bA{²bA{²bA{²bA{²bA{²bA{²bA{²bA{²bA{²bA{²bA{²bA{²bA{²bA{²bA{²bA{²bA{²bA{²bA{²bA{²bA{²bA{²bA{²bA{²bA{²bA{²bA{²bA{²bA{²bA{²bA{²bA{²bA{²bA{²bA{²bA{²bA{²bA{²bA{²bA{²bA{²bA{²bA{²bA{²bA{²bA{²bA{²bA{²bA{²bA{²bA{²bA{²bA{²bA{²bA{²bA{²bA{²bA{²bA{²bA{²bA{²bA{²bA{²bA{²bA{²bA{²bA{²bA{²bA{²bA{²bA{²bA{²bA{²bA{²bA{²bA{²bA{²bA{²bA{²bA{²bA{²bA{²bA{²bA{²bA{²bA{²bA{²bA{²bA{²bA{²bA{²bA{²bA{²bA{²bA{²bA{²bA{²bA{²bA{²bA{²bA{²bA{²bA{²bA{²bA{²bA{²bA{²bA{²bA{²bA{²bA{²bA{²bA{²bA{²bA{²bA{²bA{²bA{²bA{²bA{²bA{²bA{²bA{²bA{²bA{²bA{²bA{²bA{²bA{²bA{²bA{²bA{²bA{²bA{²bA{²bA{²bA{²bA{²bA{²bA{²bA{²bA{²bA{²bA{²bA{²bA{²bA{²bA{²bA{²bA{²bA{²bA{²bA{²bA{²bA{²bA{²bA{²bA{²bA{²bA{²bA{²bA{²bA{²bA{²bA{²bA{²bA{²bA{²bA{²bA{²bA{²bA{²bA{²bA{²bA{²bA{²bA{²bA{²bA{²bA{²bA{²bA{²bA{²bA{²bA{²bA{²bA{²bA{²bA{²bA{²bA{²bA{²bA{²bA{²bA{²bA{²bA{²bA{²bA{²bA{²bA{²bA{²bA{²bA{²bA{²bA{²bA{²bA{²bA{²bA{²bA{²bA{²bA{²bA{²bA{²bA{²bA{²bA{²bA{²bA{²bA{²bA{²bA{²bA{²bA{²bA{²bA{²bA{²bA{²bA{²bA{²bA{²bA{²bA{²bA{²bA{²bA{²bA{²bA{²bA{²bA{²bA{²bA{²bA{²bA{²bA{²bA{²bA{²bA{²bA{²bA{²bA{²bA{²bA{²bA{²bA{²bA{²bA{²bA{²bA{²bA{²bA{²bA{²bA{²bA{²bA{²bA{²bA{²bA{²bA{²bA{²bA{²bA{²bA{²bA{²bA{²bA{²bA{²bA{²bA{²bA{²bA{²bA{²bA{²bA{²bA{²bA{²bA{²bA{²bA{²bA{²bA{²bA{²bA{²bA{²bA{²bA{²bA{²bA{²bA{²bA{²bA{²bA{²bA{²bA{²bA{²bA{²bA{²bA{²bA{²bA{²bA{²bA{²bA{²bA{²bA{²bA{²bA{²bA{²bA{²bA{²bA{²bA{²bA{²bA{²bA{²bA{²bA{²bA{²bA{²bA{²bA{²bA{²bA{²bA{²bA{²bA{²bA{²bA{²bA{²bA{²bA{²bA{²bA{²bA{²bA{²bA{²bA{²bA{²bA{²bA{²bA{²bA{²bA{²bA{²bA{²bA{²bA{²bA{²bA{²bA{²bA{²bA{²bA{²bA{²bA{²bA{²bA{²bA{²bA{²bA{²bA{²bA{²bA{²bA{²bA{²bA{²bA{²bA{²bA{²bA{²bA{²bA{²bA{²bA{²bA{²bA{²bA{²bA{²bA{²bA{²bA{²bA{²bA{²bA{²bA{²bA{²bA{²bA{²bA{²bA{²bA{²bA{²bA{²bA{²bA{²bA{²bA{²bA{²bA{²bA{²bA{²bA{²bA{²bA{²bA{²bA{²bA{²bA{²bA{²bA{²bA{²bA{²bA{²bA{²bA{²bA{²bA{²bA{²bA{²bA{²bA{²bA{²bA{²bA{²bA{²bA{²bA{²bA{²bA{²bA{²bA{²bA{²bA{²bA{²bA{²bA{²bA{²bA{²bA{²bA{²bA{²bA{²bA{²bA{²bA{²bA{²bA{²bA{²bA{²bA{²bA{²bA{²bA{²bA{²bA{²bA{²bA{²bA{²bA{²bA{²bA{²bA{²bA{²bA{²bA{²bA{²bA{²bA{²bA{²bA{²bA{²bA{²bA{²bA{²bA{²bA{²bA{²bA{²bA{²bA{²bA{²bA{²bA{²bA{²bA{²bA{²bA{²bA{²bA{²bA{²bA{²bA{²bA{²bA{²bA{²bA{²bA{²bA{²bA{²bA{²bA{²bA{²bA{²bA{²bA{²bA{²bA{²bA{²bA{²bA{²bA{²bA{²bA{²bA{²bA{²bA{²bA{²bA{²bA{²bA{²bA{²bA{²bA{²bA{²bA{²bA{²bA{²bA{²bA{²bA{²bA{²bA{²bA{²bA{²bA{²bA{²bA{²bA{²bA{²bA{²bA{²bA{²bA{²bA{²bA{²bA{²bA{²bA{²bA{²bA{²bA{²bA{²bA{²bA{²bA{²bA{²bA{²bA{²bA{²bA{²bA{²bA{²bA{²bA{²bA{²bA{²bA{²bA{²bA{²bA{²bA{²bA{²bA{²bA{²bA{²bA{²bA{²bA{²bA{²bA{²bA{²bA{²bA{²bA{²bA{²bA{²bA{²bA{²bA{²bA{²bA{²bA{²bA{²bA{²bA{²bA{²bA{²bA{²bA{²bA{²bA{²bA{²bA{²bA{²bA{²bA{²bA{²bA{²bA{²bA{²bA{²bA{²bA{²bA{²bA{²bA{²bA{²bA{²bA{²bA{²bA{²bA{²bA{²bA{²bA{²bA{²bA{²bA{²bA{²bA{²bA{²bA{²bA{²bA{²bA{²bA{²bA{²bA{²bA{²bA{²bA{²bA{²bA{²bA{²bA{²bA{²bA{²bA{²bA{²bA{²bA{²bA{²bA{²bA{²bA{²bA{²bA{²bA{²bA{²bA{²bA{²bA{²bA{²bA{²bA{²bA{²bA{²bA{²bA{²bA{²bA{²bA{²bA{²bA{²bA{²bA{²bA{²bA{²bA{²bA{²bA{²bA{²bA{²bA{²bA{²bA{²bA{²bA{²bA{²bA{²bA{²bA{²bA{²bA{²bA{²bA{²bA{²bA{²bA{²bA{²bA{²bA{²bA{²bA{²bA{²bA{²bA{²bA{²bA{²bA{²bA{²bA{²bA{²bA{²bA{²bA{²bA{²bA{²bA{²bA{²bA{²bA{²bA{²bA{²bA{²bA{²bA{²bA{²bA{²bA{²bA{²bA{²bA{²bA{²bA{²bA{²bA{²bA{²bA{²bA{²bA{²bA{²bA{²bA{²bA{²bA{²bA{²bA{²bA{²bA{²bA{²bA{²bA{²bA{²bA{²bA{²bA{²bA{²bA{²bA{²bA{²bA{²bA{²bA{²bA{²bA{²bA{²bA{²bA{²bA{²bA{²bA{²bA{²bA{²bA{²bA{²bA{²bA{²bA{²bA{²bA{²bA{²bA{²bA{²bA{²bA{²bA{²bA{²bA{²bA{²bA{²bA{²bA{²bA{²bA{²bA{²bA{²bA{²bA{²bA{²bA{²bA{²bA{²bA{²bA{²bA{²bA{²bA{²bA{²bA{²bA{²bA{²bA{²bA{²bA{²bA{²bA{²bA{²bA{²bA{²bA{²bA{²bA{²bA{²bA{²bA{²bA{²bA{²bA{²bA{²bA{²bA{²bA{²bA{²bA{²bA{²bA{²bA{²bA{²bA{²bA{²bA{²bA{²bA{²bA{²bA{²bA{²bA{²bA{²bA{²bA{²bA{²bA{²bA{²bA{²bA{²bA{²bA{²bA{²bA{²bA{²bA{²bA{²bA{²bA{²bA{²bA{²bA{²bA{²bA{²bA{²bA{²bA{²bA{²bA{²bA{²bA{²bA{²bA{²bA{²bA{²bA{²bA{²bA{²bA{²bA{²bA{²bA{²bA{²bA{²bA{²bA{²bA{²bA{²bA{²bA{²bA{²bA{²bA{²bA{²bA{²bA{²bA{²bA{²bA{²bA{²bA{²bA{²bA{²bA{²bA{²bA{²bA{²bA{²bA{²bA{²bA{²bA{²bA{²bA{²bA{²bA{²bA{²bA{²bA{²bA{²bA{²bA{²bA{²bA{²bA{²bA{²bA{²bA{²bA{²bA{²bA{²bA{²bA{²bA{²bA{²bA{²bA{²bA{²bA{²bA{²bA{²bA{²bA{²bA{²bA{²bA{²bA{²bA{²bA{²bA{²bA{²bA{²bA{²bA{²bA{²bA{²bA{²bA{²bA{²bA{²bA{²bA{²bA{²bA{²bA{²bA{²bA{²bA{²bA{²bA{²bA{²bA{²bA{²bA{²bA{²bA{²bA{²bA{²bA{²bA{²bA{²bA{²bA{²bA{²bA{²bA{²bA{²bA{²bA{²bA{²bA{²bA{²bA{²bA{²bA{²bA{²bA{²bA{²bA{²bA{²bA{²bA{²bA{²bA{²bA{²bA{²bA{²bA{²bA{²bA{²bA{²bA{²bA{²bA{²bA{²bA{²bA{²bA{²bA{²bA{²bA{²bA{²bA{²bA{²bA{²bA{²bA{²bA{²bA{²bA{²bA{²bA{²bA{²bA{²bA{²bA{²bA{²bA{²bA{²bA{²bA{²bA{²bA{²bA{²bA{²bA{²bA{²bA{²bA{²bA{²bA{²bA{²bA{²bA{²bA{²bA{²bA{²bA{²bA{²bA{²bA{²bA{²bA{²bA{²bA{²bA{²bA{²bA{²bA{²bA{²bA{²bA{²bA{²bA{²bA{²bA{²bA{²bA{²bA{²bA{²bA{²bA{²bA{²bA{²bA{²bA{²bA{²bA{²bA{²bA{²bA{²bA{²bA{²bA{²bA{²bA{²bA{²bA{²bA{²bA{²bA{²bA{²bA{²bA{²bA{²bA{²bA{²bA{²bA{²bA{²bA{²bA{²bA{²bA{²bA{²bA{²bA{²bA{²bA{²bA{²bA{²bA{²bA{²bA{²bA{²bA{²bA{²bA{²bA{²bA{²bA{²bA{²bA{²bA{²bA{²bA{²bA{²bA{²bA{²bA{²bA{²bA{²bA{²bA{²bA{²bA{²bA{²bA{²bA{²bA{²bA{²bA{²bA{²bA{²bA{²bA{²bA{²bA{²bA{²bA{²bA{²bA{²bA{²bA{²bA{²bA{²bA{²bA{²bA{²bA{²bA{²bA{²bA{²bA{²bA{²bA{²bA{²bA{²bA{²bA{²bA{²bA{²bA{²bA{²bA{²bA{²bA{²bA{²bA{²bA{²bA{²bA{²bA{²bA{²bA{²bA{²bA{²bA{²bA{²bA{²bA{²bA{²bA{²bA{²bA{²bA{²bA{²bA{²bA{²bA{²bA{²bA{²bA{²bA{²bA{²bA{²bA{²bA{²bA{²bA{²bA{²bA{²bA{²bA{²bA{²bA{²bA{²bA{²bA{²bA{²bA{²bA{²bA{²bA{²bA{²bA{²bA{²bA{²bA{²bA{²bA{²bA{²bA{²bA{²bA{²bA{²bA{²bA{²bA{²bA{²bA{²bA{²bA{²bA{²bA{²bA{²bA{²bA{²bA{²bA{²bA{²bA{²bA{²bA{²bA{²bA{²bA{²bA{²bA{²bA{²bA{²bA{²bA{²bA{²bA{²bA{²bA{²bA{²bA{²bA{²bA{²bA{²bA{²bA{²bA{²bA{²bA{²bA{²bA{²bA{²bA{²bA{²bA{²bA{²bA{²bA{²bA{²bA{²bA{²bA{²bA{²bA{²bA{²bA{²bA{²bA{²bA{²bA{²bA{²bA{²bA{²bA{²bA{²bA{²bA{²bA{²bA{²bA{²bA{²bA{²bA{²bA{²bA{²bA{²bA{²bA{²bA{²bA{²bA{²bA{²bA{²bA{²bA{²bA{²bA{²bA{²bA{²bA{²bA{²bA{²bA{²bA{²bA{²bA{²bA{²bA{²bA{²bA{²bA{²bA{²bA{²bA{²bA{²bA{²bA{²bA{²bA{²bA{²bA{²bA{²bA{²bA{²bA{²bA{²bA{²bA{²bA{²bA{²bA{²bA{²bA{²bA{²bA{²bA{²bA{²bA{²bA{²bA{²bA{²bA{²bA{²bA{²bA{²bA{²bA{²bA{²bA{²bA{²bA{²bA{²bA{²bA{²bA{²bA{²bA{²bA{²bA{²bA{²bA{²bA{²bA{²bA{²bA{²bA{²bA{²bA{²bA{²bA{²bA{²bA{²bA{²bA{²bA{²bA{²bA{²bA{²bA{²bA{²bA{²bA{²bA{²bA{²bA{²bA{²bA{²bA{²bA{²bA{²bA{²bA{²bA{²bA{²bA{²bA{²bA{²bA{²bA{²bA{²bA{²bA{²bA{²bA{²bA{²bA{²bA{²bA{²bA{²bA{²bA{²bA{²bA{²bA{²bA{²bA{²bA{²bA{²bA{²bA{²bA{²bA{²bA{²bA{²bA{²bA{²bA{²bA{²bA{²bA{²bA{²bA{²bA{²bA{²bA{²bA{²bA{²bA{²bA{²bA{²bA{²bA{²bA{²bA{²bA{²bA{²bA{²bA{²bA{²bA{²bA{²bA{²bA{²bA{²bA{²bA{²bA{²bA{²bA{²bA{²bA{²bA{²bA{²bA{²bA{²bA{²bA{²bA{²bA{²bA{²bA{²bA{²bA{²bA{²bA{²bA{²bA{²bA{²bA{²bA{²bA{²bA{²bA{²bA{²bA{²bA{²bA{²bA{²bA{²bA{²bA{²bA{²bA{²bA{²bA{²bA{²bA{²bA{²bA{²bA{²bA{²bA{²bA{²bA{²bA{²bA{²bA{²bA{²bA{²bA{²bA{²bA{²bA{²bA{²bA{²bA{²bA{²bA{²bA{²bA{²bA{²bA{²bA{²bA{²bA{²bA{²bA{²bA{²bA{²bA{²bA{²bA{²bA{²bA{²bA{²bA{²bA{²bA{²bA{²bA{²bA{²bA{²bA{²bA{²bA{²bA{²bA{²bA{²bA{²bA{²bA{²bA{²bA{²bA{²bA{²bA{²bA{²bA{²bA{²bA{²bA{²bA{²bA{²bA{²bA{²bA{²bA{²bA{²bA{²bA{²bA{²bA{²bA{²bA{²bA{²bA{²bA{²bA{²bA{²bA{²bA{²bA{²bA{²bA{²bA{²bA{²bA{²bA{²bA{²bA{²bA{²bA{²bA{²bA{²bA{²bA{²bA{²bA{²bA{²bA{²bA{²bA{²bA{²bA{²bA{²bA{²bA{²bA{²bA{²bA{²bA{²bA{²bA{²bA{²bA{²bA{²bA{²bA{²bA{²bA{²bA{²bA{²bA{²bA{²bA{²bA{²bA{²bA{²bA{²bA{²bA{²bA{²bA{²bA{²bA{²bA{²bA{²bA{²bA{²bA{²bA{²bA{²bA{²bA{²bA{²bA{²bA{²bA{²bA{²bA{²bA{²bA{²bA{²bA{²bA{²bA{²bA{²bA{²bA{²bA{²bA{²bA{²bA{²bA{²bA{²bA{²bA{²bA{²bA{²bA{²bA{²bA{²bA{²bA{²bA{²bA{²bA{²bA{²bA{²bA{²bA{²bA{²bA{²bA{²bA{²bA{²bA{²bA{²bA{²bA{²bA{²bA{²bA{²bA{²bA{²bA{²bA{²bA{²bA{²bA{²bA{²bA{²bA{²bA{²bA{²bA{²bA{²bA{²bA{²bA{²bA{²bA{²bA{²bA{²bA{²bA{²bA{²bA{²bA{²bA{²bA{²bA{²bA{²bA{²bA{²bA{²bA{²bA{²bA{²bA{²bA{²bA{²bA{²bA{²bA{²bA{²bA{²bA{²bA{²bA{²bA{²bA{²bA{²bA{²bA{²bA{²bA{²bA{²bA{²bA{²bA{²bA{²bA{²bA{²bA{²bA{²bA{²bA{²bA{²bA{²bA{²bA{²bA{²bA{²bA{²bA{²bA{²bA{²bA{²bA{²bA{²bA{²bA{²bA{²bA{²bA{²bA{²bA{²bA{²bA{²bA{²bA{²bA{²bA{²bA{²bA{²bA{²bA{²bA{²bA{²bA{²bA{²bA{²bA{²bA{²bA{²bA{²bA{²bA{²bA{²bA{²bA{²bA{²bA{²bA{²bA{²bA{²bA{²bA{²bA{²bA{²bA{²bA{²bA{²bA{²bA{²bA{²bA{²bA{²bA{²bA{²bA{²bA{²bA{²bA{²bA{²bA{²bA{²bA{²bA{²bA{²bA{²bA{²bA{²bA{²bA{²bA{²bA{²bA{²bA{²bA{²bA{²bA{²bA{²bA{²bA{²bA{²bA{²bA{²bA{²bA{²bA{²bA{²bA{²bA{²bA{²bA{²bA{²bA{²bA{²bA{²bA{²bA{²bA{²bA{²bA{²bA{²bA{²bA{²bA{²bA{²bA{²bA{²bA{²bA{²bA{²bA{²bA{²bA{²bA{²bA{²bA{²bA{²bA{²bA{²bA{²bA{²bA{²bA{²bA{²bA{²bA{²bA{²bA{²bA{²bA{²bA{²bA{²bA{²bA{²bA{²bA{²bA{²bA{²bA{²bA{²bA{²bA{²bA{²bA{²bA{²bA{²bA{²bA{²bA{²bA{²bA{²bA{²bA{²bA{²bA{²bA{²bA{²bA{²bA{²bA{²bA{²bA{²bA{²bA{²bA{²bA{²bA{²bA{²bA{²bA{²bA{²bA{²bA{²bA{²bA{²bA{²bA{²bA{²bA{²bA{²bA{²bA{²bA{²bA{²bA{²bA{²bA{²bA{²bA{²bA{²bA{²bA{²bA{²bA{²bA{²bA{²bA{²bA{²bA{²bA{²bA{²bA{²bA{²bA{²bA{²bA{²bA{²bA{²bA{²bA{²bA{²bA{²bA{²bA{²bA{²bA{²bA{²bA{²bA{²bA{²bA{²bA{²bA{²bA{²bA{²bA{²bA{²bA{²bA{²bA{²bA{²bA{²bA{²bA{²bA{²bA{²bA{²bA{²bA{²bA{²bA{²bA{²bA{²bA{²bA{²bA{²bA{²bA{²bA{²bA{²bA{²bA{²bA{²bA{²bA{²bA{²bA{²bA{²bA{²bA{²bA{²bA{²bA{²bA{²bA{²bA{²bA{²bA{²bA{²bA{²bA{²bA{²bA{²bA{²bA{²bA{²bA{²bA{²bA{²bA{²bA{²bA{²bA{²bA{²bA{²bA{²bA{²bA{²bA{²bA{²bA{²bA{²bA{²bA{²bA{²bA{²bA{²bA{²bA{²bA{²bA{²bA{²bA{²bA{²bA{²bA{²bA{²bA{²bA{²bA{²bA{²bA{²bA{²bA{²bA{²bA{²bA{²bA{²bA{²bA{²bA{²bA{²bA{²bA{²bA{²bA{²bA{²bA{²bA{²bA{²bA{²bA{²bA{²bA{²bA{²bA{²bA{²bA{²bA{²bA{²bA{²bA{²bA{²bA{²bA{²bA{²bA{²bA{²bA{²bA{²bA{²bA{²bA{²bA{²bA{²bA{²bA{²bA{²bA{²bA{²bA{²bA{²bA{²bA{²bA{²bA{²bA{²bA{²bA{²bA{²bA{²bA{²bA{²bA{²bA{²bA{²bA{²bA{²bA{²bA{²bA{²bA{²bA{²bA{²bA{²bA{²bA{²bA{²bA{²bA{²bA{²bA{²bA{²bA{²bA{²bA{²bA{²bA{²bA{²bA{²bA{²bA{²bA{²bA{²bA{²bA{²bA{²bA{²bA{²bA{²bA{²bA{²bA{²bA{²bA{²bA{²bA{²bA{²bA{²bA{²bA{²bA{²bA{²bA{²bA{²bA{²bA{²bA{²bA{²bA{²bA{²bA{²bA{²bA{²bA{²bA{²bA{²bA{²bA{²bA{²bA{²bA{²bA{²bA{²bA{²bA{²bA{²bA{²bA{²bA{²bA{²bA{²bA{²bA{²bA{²bA{²bA{²bA{²bA{²bA{²bA{²bA{²bA{²bA{²bA{²bA{²bA{²bA{²bA{²bA{²bA{²bA{²bA{²bA{²bA{²bA{²bA{²bA{²bA{²bA{²bA{²bA{²bA{²bA{²bA{²bA{²bA{²bA{²bA{²bA{²bA{²bA{²bA{²bA{²bA{²bA{²bA{²bA{²bA{²bA{²bA{²bA{²bA{²bA{²bA{²bA{²bA{²bA{²bA{²bA{²bA{²bA{²bA{²bA{²bA{²bA{²bA{²bA{²bA{²bA{²bA{²bA{²bA{²bA{²bA{²bA{²bA{²bA{²bA{²bA{²bA{²bA{²bA{²bA{²bA{²bA{²bA{²bA{²bA{²bA{²bA{²bA{²bA{²bA{²bA{²bA{²bA{²bA{²bA{²bA{²bA{²bA{²bA{²bA{²bA{²bA{²bA{²bA{²bA{²bA{²bA{²bA{²bA{²bA{²bA{²bA{²bA{²bA{²bA{²bA{²bA{²bA{²bA{²bA{²bA{²bA{²bA{²bA{²bA{²bA{²bA{²bA{²bA{²bA{²bA{²bA{²bA{²bA{²bA{²bA{²bA{²bA{²bA{²bA{²bA{²bA{²bA{²bA{²bA{²bA{²bA{²bA{²bA{²bA{²bA{²bA{²bA{²bA{²bA{²bA{²bA{²bA{²bA{²bA{²bA{²bA{²bA{²bA{²bA{²bA{²bA{²bA{²bA{²bA{²bA{²bA{²bA{²bA{²bA{²bA{²bA{²bA{²bA{²bA{²bA{²bA{²bA{²bA{²bA{²bA{²bA{²bA{²bA{²bA{²bA{²bA{²bA{²bA{²bA{²bA{²bA{²bA{²bA{²bA{²bA{²bA{²bA{²bA{²bA{²bA{²bA{²bA{²bA{²bA{²bA{²bA{²bA{²bA{²bA{²bA{²bA{²bA{²bA{²bA{²bA{²bA{²bA{²bA{²bA{²bA{²bA{²bA{²bA{²bA{²bA{²bA{²bA{²bA{²bA{²bA{²bA{²bA{²bA{²bA{²bA{²bA{²bA{²bA{²bA{²bA{²bA{²bA{²bA{²bA{²bA{²bA{²bA{²bA{²bA{²bA{²bA{²bA{²bA{²bA{²bA{²bA{²bA{²bA{²bA{²bA{²bA{²bA{²bA{²bA{²bA{²bA{²bA{²bA{²bA{²bA{²bA{²bA{²bA{²bA{²bA{²bA{²bA{²bA{²bA{²bA{²bA{²bA{²bA{²bA{²bA{²bA{²bA{²bA{²bA{²bA{²bA{²bA{²bA{²bA{²bA{²bA{²bA{²bA{²bA{²bA{²bA{²bA{²bA{²bA{²bA{²bA{²bA{²bA{²bA{²bA{²bA{²bA{²bA{²bA{²bA{²bA{²bA{²bA{²bA{²bA{²bA{²bA{²bA{²bA{²bA{²bA{²bA{²bA{²bA{²bA{²bA{²bA{²bA{²bA{²bA{²bA{²bA{²bA{²bA{²bA{²bA{²bA{²bA{²bA{²bA{²bA{²bA{²bA{²bA{²bA{²bA{²bA{²bA{²bA{²bA{²bA{²bA{²bA{²bA{²bA{²bA{²bA{²bA{²bA{²bA{²bA{²bA{²bA{²bA{²bA{²bA{²bA{²bA{²bA{²bA{²bA{²bA{²bA{²bA{²bA{²bA{²bA{²bA{²bA{²bA{²bA{²bA{²bA{²bA{²bA{²bA{²bA{²bA{²bA{²bA{²bA{²bA{²bA{²bA{²bA{²bA{²bA{²bA{²bA{²bA{²bA{²bA{²bA{²bA{²bA{²bA{²bA{²bA{²bA{²bA{²bA{²bA{²bA{²bA{²bA{²bA{²bA{²bA{²bA{²bA{²bA{²bA{²bA{²bA{²bA{²bA{²bA{²bA{²bA{²bA{²bA{²bA{²bA{²bA{²bA{²bA{²bA{²bA{²bA{²bA{²bA{²bA{²bA{²bA{²bA{²bA{²bA{²bA{²bA{²bA{²bA{²bA{²bA{²bA{²bA{²bA{²bA{²bA{²bA{²bA{²bA{²bA{²bA{²bA{²bA{²bA{²bA{²bA{²bA{²bA{²bA{²bA{²bA{²bA{²bA{²bA{²bA{²bA{²bA{²bA{²bA{²bA{²bA{²bA{²bA{²bA{²bA{²bA{²bA{²bA{²bA{²bA{²bA{²bA{²bA{²bA{²bA{²bA{²bA{²bA{²bA{²bA{²bA{²bA{²bA{²bA{²bA{²bA{²bA{²bA{²bA{²bA{²bA{²bA{²bA{²bA{²bA{²bA{²bA{²bA{²bA{²bA{²bA{²bA{²bA{²bA{²bA{²bA{²bA{²bA{²bA{²bA{²bA{²bA{²bA{²bA{²bA{²bA{²bA{²bA{²bA{²bA{²bA{²bA{²bA{²bA{²bA{²bA{²bA{²bA{²bA{²bA{²bA{²bA{²bA{²bA{²bA{²bA{²bA{²bA{²bA{²bA{²bA{²bA{²bA{²bA{²bA{²bA{²bA{²bA{²bA{²bA{²bA{²bA{²bA{²bA{²bA{²bA{²bA{²bA{²bA{²bA{²bA{²bA{²bA{²bA{²bA{²bA{²bA{²bA{²bA{²bA{²bA{²bA{²bA{²bA{²bA{²bA{²bA{²bA{²bA{²bA{²bA{²bA{²bA{²bA{²bA{²bA{²bA{²bA{²bA{²bA{²bA{²bA{²bA{²bA{²bA{²bA{²bA{²bA{²bA{²bA{²bA{²bA{²bA{²bA{²bA{²bA{²bA{²bA{²bA{²bA{²bA{²bA{²bA{²bA{²bA{²bA{²bA{²bA{²bA{²bA{²bA{²bA{²bA{²bA{²bA{²bA{²bA{²bA{²bA{²bA{²bA{²bA{²bA{²bA{²bA{²bA{²bA{²bA{²bA{²bA{²bA{²bA{²bA{²bA{²bA{²bA{²bA{²bA{²bA{²bA{²bA{²bA{²bA{²bA{²bA{²bA{²bA{²bA{²bA{²bA{²bA{²bA{²bA{²bA{²bA{²bA{²bA{²bA{²bA{²bA{²bA{²bA{²bA{²bA{²bA{²bA{²bA{²bA{²bA{²bA{²bA{²bA{²bA{²bA{²bA{²bA{²bA{²bA{²bA{²bA{²bA{²bA{²bA{²bA{²bA{²bA{²bA{²bA{²bA{²bA{²bA{²bA{²bA{²bA{²bA{²bA{²bA{²bA{²bA{²bA{²bA{²bA{²bA{²bA{²bA{²bA{²bA{²bA{²bA{²bA{²bA{²bA{²bA{²bA{²bA{²bA{²bA{²bA{²bA{²bA{²bA{²bA{²bA{²bA{²bA{²bA{²bA{²bA{²bA{²bA{²bA{²bA{²bA{²bA{²bA{²bA{²bA{²bA{²bA{²bA{²bA{²bA{²bA{²bA{²bA{²bA{²bA{²bA{²bA{²bA{²bA{²bA{²bA{²bA{²bA{²bA{²bA{²bA{²bA{²bA{²bA{²bA{²bA{²bA{²bA{²bA{²bA{²bA{²bA{²bA{²bA{²bA{²bA{²bA{²bA{²bA{²bA{²bA{²bA{²bA{²bA{²bA{²bA{²bA{²bA{²bA{²bA{²bA{²bA{²bA{²bA{²bA{²bA{²bA{²bA{²bA{²bA{²bA{²bA{²bA{²bA{²bA{²bA{²bA{²bA{²bA{²bA{²bA{²bA{²bA{²bA{²bA{²bA{²bA{²bA{²bA{²bA{²bA{²bA{²bA{²bA{²bA{²bA{²bA{²bA{²bA{²bA{²bA{²bA{²bA{²bA{²bA{²bA{²bA{²bA{²bA{²bA{²bA{²bA{²bA{²bA{²bA{²bA{²bA{²bA{²bA{²bA{²bA{²bA{²bA{²bA{²bA{²bA{²bA{²bA{²bA{²bA{²bA{²bA{²bA{²bA{²bA{²bA{²bA{²bA{²bA{²bA{²bA{²bA{²bA{²bA{²bA{²bA{²bA{²bA{²bA{²bA{²bA{²bA{²bA{²bA{²bA{²bA{²bA{²bA{²bA{²bA{²bA{²bA{²bA{²bA{²bA{²bA{²bA{²bA{²bA{²bA{²bA{²bA{²bA{²bA{²bA{²bA{²bA{²bA{²bA{²bA{²bA{²bA{²bA{²bA{²bA{²bA{²bA{²bA{²bA{²bA{²bA{²bA{²bA{²bA{²bA{²bA{²bA{²bA{²bA{²bA{²bA{²bA{²bA{²bA{²bA{²bA{²bA{²bA{²bA{²bA{²bA{²bA{²bA{²bA{²bA{²bA{²bA{²bA{²bA{²bA{²bA{²bA{²bA{²bA{²bA{²bA{²bA{²bA{²bA{²bA{²bA{²bA{²bA{²bA{²bA{²bA{²bA{²bA{²bA{²bA{²bA{²bA{²bA{²bA{²bA{²bA{²bA{²bA{²bA{²bA{²bA{²bA{²bA{²bA{²bA{²bA{²bA{²bA{²bA{²bA{²bA{²bA{²bA{²bA{²bA{²bA{²bA{²bA{²bA{²bA{²bA{²bA{²bA{²bA{²bA{²bA{²bA{²bA{²bA{²bA{²bA{²bA{²bA{²bA{²bA{²bA{²bA{²bA{²bA{²bA{²bA{²bA{²bA{²bA{²bA{²bA{²bA{²bA{²bA{²bA{²bA{²bA{²bA{²bA{²bA{²bA{²bA{²bA{²bA{²bA{²bA{²bA{²bA{²bA{²bA{²bA{²bA{²bA{²bA{²bA{²bA{²bA{²bA{²bA{²bA{²bA{²bA{²bA{²bA{²bA{²bA{²bA{²bA{²bA{²bA{²bA{²bA{²bA{²bA{²bA{²bA{²bA{²bA{²bA{²bA{²bA{²bA{²bA{²bA{²bA{²bA{²bA{²bA{²bA{²bA{²bA{²bA{²bA{²bA{²bA{²bA{²bA{²bA{²bA{²bA{²bA{²bA{²bA{²bA{²bA{²bA{²bA{²bA{²bA{²bA{²bA{²bA{²bA{²bA{²bA{²bA{²bA{²bA{²bA{²bA{²bA{²bA{²bA{²bA{²bA{²bA{²bA{²bA{²bA{²bA{²bA{²bA{²bA{²bA{²bA{²bA{²bA{²bA{²bA{²bA{²bA{²bA{²bA{²bA{²bA{²bA{²bA{²bA{²bA{²bA{²bA{²bA{²bA{²bA{²bA{²bA{²bA{²bA{²bA{²bA{²bA{²bA{²bA{²bA{²bA{²bA{²bA{²bA{²bA{²bA{²bA{²bA{²bA{²bA{²bA{²bA{²bA{²bA{²bA{²bA{²bA{²bA{²bA{²bA{²bA{²bA{²bA{²bA{²bA{²bA{²bA{²bA{²bA{²bA{²bA{²bA{²bA{²bA{²bA{²bA{²bA{²bA{²bA{²bA{²bA{²bA{²bA{²bA{²bA{²bA{²bA{²bA{²bA{²bA{²bA{²bA{²bA{²bA{²bA{²bA{²bA{²bA{²bA{²bA{²bA{²bA{²bA{²bA{²bA{²bA{²bA{²bA{²bA{²bA{²bA{²bA{²bA{²bA{²bA{²bA{²bA{²bA{²bA{²bA{²bA{²bA{²bA{²bA{²bA{²bA{²bA{²bA{²bA{²bA{²bA{²bA{²bA{²bA{²bA{²bA{²bA{²bA{²bA{²bA{²bA{²bA{²bA{²bA{²bA{²bA{²bA{²bA{²bA{²bA{²bA{²bA{²bA{²bA{²bA{²bA{²bA{²bA{²bA{²bA{²bA{²bA{²bA{²bA{²bA{²bA{²bA{²bA{²bA{²bA{²bA{²bA{²bA{²bA{²bA{²bA{²bA{²bA{²bA{²bA{²bA{²bA{²bA{²bA{²bA{²bA{²bA{²bA{²bA{²bA{²bA{²bA{²bA{²bA{²bA{²bA{²bA{²bA{²bA{²bA{²bA{²bA{²bA{²bA{²bA{²bA{²bA{²bA{²bA{²bA{²bA{²bA{²bA{²bA{²bA{²bA{²bA{²bA{²bA{²bA{²bA{²bA{²bA{²bA{²bA{²bA{²bA{²bA{²bA{²bA{²bA{²bA{²bA{²bA{²bA{²bA{²bA{²bA{²bA{²bA{²bA{²bA{²bA{²bA{²bA{²bA{²bA{²bA{²bA{²bA{²bA{²bA{²bA{²bA{²bA{²bA{²bA{²bA{²bA{²bA{²bA{²bA{²bA{²bA{²bA{²bA{²bA{²bA{²bA{²bA{²bA{²bA{²bA{²bA{²bA{²bA{²bA{²bA{²bA{²bA{²bA{²bA{²bA{²bA{²bA{²bA{²bA{²bA{²bA{²bA{²bA{²bA{²bA{²bA{²bA{²bA{²bA{²bA{²bA{²bA{²bA{²bA{²bA{²bA{²bA{²bA{²bA{²bA{²bA{²bA{²bA{²bA{²bA{²bA{²bA{²bA{²bA{²bA{²bA{²bA{²bA{²bA{²bA{²bA{²bA{²bA{²bA{²bA{²bA{²bA{²bA{²bA{²bA{²bA{²bA{²bA{²bA{²bA{²bA{²bA{²bA{²bA{²bA{²bA{²bA{²bA{²bA{²bA{²bA{²bA{²bA{²bA{²bA{²bA{²bA{²bA{²bA{²bA{²bA{²bA{²bA{²bA{²bA{²bA{²bA{²bA{²bA{²bA{²bA{²bA{²bA{²bA{²bA{²bA{²bA{²bA{²bA{²bA{²bA{²bA{²bA{²bA{²bA{²bA{²bA{²bA{²bA{²bA{²bA{²bA{²bA{²bA{²bA{²bA{²bA{²bA{²bA{²bA{²bA{²bA{²bA{²bA{²bA{²bA{²bA{²bA{²bA{²bA{²bA{²bA{²bA{²bA{²bA{²bA{²bA{²bA{²bA{²bA{²bA{²bA{²bA{²bA{²bA{²bA{²bA{²bA{²bA{²bA{²bA{²bA{²bA{²bA{²bA{²bA{²bA{²bA{²bA{²bA{²bA{²bA{²bA{²bA{²bA{²bA{²bA{²bA{²bA{²bA{²bA{²bA{²bA{²bA{²bA{²bA{²bA{²bA{²bA{²bA{²bA{²bA{²bA{²bA{²bA{²bA{²bA{²bA{²bA{²bA{²bA{²bA{²bA{²bA{²bA{²bA{²bA{²bA{²bA{²bA{²bA{²bA{²bA{²bA{²bA{²bA{²bA{²bA{²bA{²bA{²bA{²bA{²bA{²bA{²bA{²bA{²bA{²bA{²bA{²bA{²bA{²bA{²bA{²bA{²bA{²bA{²bA{²bA{²bA{²bA{²bA{²bA{²bA{²bA{²bA{²bA{²bA{²bA{²bA{²bA{²bA{²bA{²bA{²bA{²bA{²bA{²bA{²bA{²bA{²bA{²bA{²bA{²bA{²bA{²bA{²bA{²bA{²bA{²bA{²bA{²bA{²bA{²bA{²bA{²bA{²bA{²bA{²bA{²bA{²bA{²bA{²bA{²bA{²bA{²bA{²bA{²bA{²bA{²bA{²bA{²bA{²bA{²bA{²bA{²bA{²bA{²bA{²bA{²bA{²bA{²bA{²bA{²bA{²bA{²bA{²bA{²bA{²bA{²bA{²bA{²bA{²bA{²bA{²bA{²bA{²bA{²bA{²bA{²bA{²bA{²bA{²bA{²bA{²bA{²bA{²bA{²bA{²bA{²bA{²bA{²bA{²bA{²bA{²bA{²bA{²bA{²bA{²bA{²bA{²bA{²bA{²bA{²bA{²bA{²bA{²bA{²bA{²bA{²bA{²bA{²bA{²bA{²bA{²bA{²bA{²bA{²bA{²bA{²bA{²bA{²bA{²bA{²bA{²bA{²bA{²bA{²bA{²bA{²bA{²bA{²bA{²bA{²bA{²bA{²bA{²bA{²bA{²bA{²bA{²bA{²bA{²bA{²bA{²bA{²bA{²bA{²bA{²bA{²bA{²bA{²bA{²bA{²bA{²bA{²bA{²bA{²bA{²bA{²bA{²bA{²bA{²bA{²bA{²bA{²bA{²bA{²bA{²bA{²bA{²bA{²bA{²bA{²bA{²bA{²bA{²bA{²bA{²bA{²bA{²bA{²bA{²bA{²bA{²bA{²bA{²bA{²bA{²bA{²bA{²bA{²bA{²bA{²bA{²bA{²bA{²bA{²bA{²bA{²bA{²bA{²bA{²bA{²bA{²bA{²bA{²bA{²bA{²bA{²bA{²bA{²bA{²bA{²bA{²bA{²bA{²bA{²bA{²bA{²bA{²bA{²bA{²bA{²bA{²bA{²bA{²bA{²bA{²bA{²bA{²bA{²bA{²bA{²bA{²bA{²bA{²bA{²bA{²bA{²bA{²bA{²bA{²bA{²bA{²bA{²bA{²bA{²bA{²bA{²bA{²bA{²bA{²bA{²bA{²bA{²bA{²bA{²bA{²bA{²bA{²bA{²bA{²bA{²bA{²bA{²bA{²bA{²bA{²bA{²bA{²bA{²bA{²bA{²bA{²bA{²bA{²bA{²bA{²bA{²bA{²bA{²bA{²bA{²bA{²bA{²bA{²bA{²bA{²bA{²bA{²bA{²bA{²bA{²bA{²bA{²bA{²bA{²bA{²bA{²bA{²bA{²bA{²bA{²bA{²bA{²bA{²bA{²bA{²bA{²bA{²bA{²bA{²bA{²bA{²bA{²bA{²bA{²bA{²bA{²bA{²bA{²bA{²bA{²bA{²bA{²bA{²bA{²bA{²bA{²bA{²bA{²bA{²bA{²bA{²bA{²bA{²bA{²bA{²bA{²bA{²bA{²bA{²bA{²bA{²bA{²bA{²bA{²bA{²bA{²bA{²bA{²bA{²bA{²bA{²bA{²bA{²bA{²bA{²bA{²bA{²bA{²bA{²bA{²bA{²bA{²bA{²bA{²bA{²bA{²bA{²bA{²bA{²bA{²bA{²bA{²bA{²bA{²bA{²bA{²bA{²bA{²bA{²bA{²bA{²bA{²bA{²bA{²bA{²bA{²bA{²bA{²bA{²bA{²bA{²bA{²bA{²bA{²bA{²bA{²bA{²bA{²bA{²bA{²bA{²bA{²bA{²bA{²bA{²bA{²bA{²bA{²bA{²bA{²bA{²bA{²bA{²bA{²bA{²bA{²bA{²bA{²bA{²bA{²bA{²bA{²bA{²bA{²bA{²bA{²bA{²bA{²bA{²bA{²bA{²bA{²bA{²bA{²bA{²bA{²bA{²bA{²bA{²bA{²bA{²bA{²bA{²bA{²bA{²bA{²bA{²bA{²bA{²bA{²bA{²bA{²bA{²bA{²bA{²bA{²bA{²bA{²bA{²bA{²bA{²bA{²bA{²bA{²bA{²bA{²bA{²bA{²bA{²bA{²bA{²bA{²bA{²bA{²bA{²bA{²bA{²bA{²bA{²bA{²bA{²bA{²bA{²bA{²bA{²bA{²bA{²bA{²bA{²bA{²bA{²bA{²bA{²bA{²bA{²bA{²bA{²bA{²bA{²bA{²bA{²bA{²bA{²bA{²bA{²bA{²bA{²bA{²bA{²bA{²bA{²bA{²bA{²bA{²bA{²bA{²bA{²bA{²bA{²bA{²bA{²bA{²bA{²bA{²bA{²bA{²bA{²bA{²bA{²bA{²bA{²bA{²bA{²bA{²bA{²bA{²bA{²bA{²bA{²bA{²bA{²bA{²bA{²bA{²bA{²bA{²bA{²bA{²bA{²bA{²bA{²bA{²bA{²bA{²bA{²bA{²bA{²bA{²bA{²bA{²bA{²bA{²bA{²bA{²bA{²bA{²bA{²bA{²bA{²bA{²bA{²bA{²bA{²bA{²bA{²bA{²bA{²bA{²bA{²bA{²bA{²bA{²bA{²bA{²bA{²bA{²bA{²bA{²bA{²bA{²bA{²bA{²bA{²bA{²bA{²bA{²bA{²bA{²bA{²bA{²bA{²bA{²bA{²bA{²bA{²bA{²bA{²bA{²bA{²bA{²bA{²bA{²bA{²bA{²bA{²bA{²bA{²bA{²bA{²bA{²bA{²bA{²bA{²bA{²bA{²bA{²bA{²bA{²bA{²bA{²bA{²bA{²bA{²bA{²bA{²bA{²bA{²bA{²bA{²bA{²bA{²bA{²bA{²bA{²bA{²bA{²bA{²bA{²bA{²bA{²bA{²bA{²bA{²bA{²bA{²bA{²bA{²bA{²bA{²bA{²bA{²bA{²bA{²bA{²bA{²bA{²bA{²bA{²bA{²bA{²bA{²bA{²bA{²bA{²bA{²bA{²bA{²bA{²bA{²bA{²bA{²bA{²bA{²bA{²bA{²bA{²bA{²bA{²bA{²bA{²bA{²bA{²bA{²bA{²bA{²bA{²bA{²bA{²bA{²bA{²bA{²bA{²bA{²bA{²bA{²bA{²bA{²bA{²bA{²bA{²bA{²bA{²bA{²bA{²bA{²bA{²bA{²bA{²bA{²bA{²bA{²bA{²bA{²bA{²bA{²bA{²bA{²bA{²bA{²bA{²bA{²bA{²bA{²bA{²bA{²bA{²bA{²bA{²bA{²bA{²bA{²bA{²bA{²bA{²bA{²bA{²bA{²bA{²bA{²bA{²bA{²bA{²bA{²bA{²bA{²bA{²bA{²bA{²bA{²bA{²bA{²bA{²bA{²bA{²bA{²bA{²bA{²bA{²bA{²bA{²bA{²bA{²bA{²bA{²bA{²bA{²bA{²bA{²bA{²bA{²bA{²bA{²bA{²bA{²bA{²bA{²bA{²bA{²bA{²bA{²bA{²bA{²bA{²bA{²bA{²bA{²bA{²bA{²bA{²bA{²bA{²bA{²bA{²bA{²bA{²bA{²bA{²bA{²bA{²bA{²bA{²bA{²bA{²bA{²bA{²bA{²bA{²bA{²bA{²bA{²bA{²bA{²bA{²bA{²bA{²bA{²bA{²bA{²bA{²bA{²bA{²bA{²bA{²bA{²bA{²bA{²bA{²bA{²bA{²bA{²bA{²bA{²bA{²bA{²bA{²bA{²bA{²bA{²bA{²bA{²bA{²bA{²bA{²bA{²bA{²bA{²bA{²bA{²bA{²bA{²bA{²bA{²bA{²bA{²bA{²bA{²bA{²bA{²bA{²bA{²bA{²bA{²bA{²bA{²bA{²bA{²bA{²bA{²bA{²bA{²bA{²bA{²bA{²bA{²bA{²bA{²bA{²bA{²bA{²bA{²bA{²bA{²bA{²bA{²bA{²bA{²bA{²bA{²bA{²bA{²bA{²bA{²bA{²bA{²bA{²bA{²bA{²bA{²bA{²bA{²bA{²bA{²bA{²bA{²bA{²bA{²bA{²bA{²bA{²bA{²bA{²bA{²bA{²bA{²bA{²bA{²bA{²bA{²bA{²bA{²bA{²bA{²bA{²bA{²bA{²bA{²bA{²bA{²bA{²bA{²bA{²bA{²bA{²bA{²bA{²bA{²bA{²bA{²bA{²bA{²bA{²bA{²bA{²bA{²bA{²bA{²bA{²bA{²bA{²bA{²bA{²bA{²bA{²bA{²bA{²bA{²bA{²bA{²bA{²bA{²bA{²bA{²bA{²bA{²bA{²bA{²bA{²bA{²bA{²bA{²bA{²bA{²bA{²bA{²bA{²bA{²bA{²bA{²bA{²bA{²bA{²bA{²bA{²bA{²bA{²bA{²bA{²bA{²bA{²bA{²bA{²bA{²bA{²bA{²bA{²bA{²bA{²bA{²bA{²bA{²bA{²bA{²bA{²bA{²bA{²bA{²bA{²bA{²bA{²bA{²bA{²bA{²bA{²bA{²bA{²bA{²bA{²bA{²bA{²bA{²bA{²bA{²bA{²bA{²bA{²bA{²bA{²bA{²bA{²bA{²bA{²bA{²bA{²bA{²bA{²bA{²bA{²bA{²bA{²bA{²bA{²bA{²bA{²bA{²bA{²bA{²bA{²bA{²bA{²bA{²bA{²bA{²bA{²bA{²bA{²bA{²bA{²bA{²bA{²bA{²bA{²bA{²bA{²bA{²bA{²bA{²bA{²bA{²bA{²bA{²bA{²bA{²bA{²bA{²bA{²bA{²bA{²bA{²bA{²bA{²bA{²bA{²bA{²bA{²bA{²bA{²bA{²bA{²bA{²bA{²bA{²bA{²bA{²bA{²bA{²bA{²bA{²bA{²bA{²bA{²bA{²bA{²bA{²bA{²bA{²bA{²bA{²bA{²bA{²bA{²bA{²bA{²bA{²bA{²bA{²bA{²bA{²bA{²bA{²bA{²bA{²bA{²bA{²bA{²bA{²bA{²bA{²bA{²bA{²bA{²bA{²bA{²bA{²bA{²bA{²bA{²bA{²bA{²bA{²bA{²bA{²bA{²bA{²bA{²bA{²bA{²bA{²bA{²bA{²bA{²bA{²bA{²bA{²bA{²bA{²bA{²bA{²bA{²bA{²bA{²bA{²bA{²bA{²bA{²bA{²bA{²bA{²bA{²bA{²bA{²bA{²bA{²bA{²bA{²bA{²bA{²bA{²bA{²bA{²bA{²bA{²bA{²bA{²bA{²bA{²bA{²bA{²bA{²bA{²bA{²bA{²bA{²bA{²bA{²bA{²bA{²bA{²bA{²bA{²bA{²bA{²bA{²bA{²bA{²bA{²bA{²bA{²bA{²bA{²bA{²bA{²bA{²bA{²bA{²bA{²bA{²bA{²bA{²bA{²bA{²bA{²bA{²bA{²bA{²bA{²bA{²bA{²bA{²bA{²bA{²bA{²bA{²bA{²bA{²bA{²bA{²bA{²bA{²bA{²bA{²bA{²bA{²bA{²bA{²bA{²bA{²bA{²bA{²bA{²bA{²bA{²bA{²bA{²bA{²bA{²bA{²bA{²bA{²bA{²bA{²bA{²bA{²bA{²bA{²bA{²bA{²bA{²bA{²bA{²bA{²bA{²bA{²bA{²bA{²bA{²bA{²bA{²bA{²bA{²bA{²bA{²bA{²bA{²bA{²bA{²bA{²bA{²bA{²bA{²bA{²bA{²bA{²bA{²bA{²bA{²bA{²bA{²bA{²bA{²bA{²bA{²bA{²bA{²bA{²bA{²bA{²bA{²bA{²bA{²bA{²bA{²bA{²bA{²bA{²bA{²bA{²bA{²bA{²bA{²bA{²bA{²bA{²bA{²bA{²bA{²bA{²bA{²bA{²bA{²bA{²bA{²bA{²bA{²bA{²bA{²bA{²bA{²bA{²bA{²bA{²bA{²bA{²bA{²bA{²bA{²bA{²bA{²bA{²bA{²bA{²bA{²bA{²bA{²bA{²bA{²bA{²bA{²bA{²bA{²bA{²bA{²bA{²bA{²bA{²bA{²bA{²bA{²bA{²bA{²bA{²bA{²bA{²bA{²bA{²bA{²bA{²bA{²bA{²bA{²bA{²bA{²bA{²bA{²bA{²bA{²bA{²bA{²bA{²bA{²bA{²bA{²bA{²bA{²bA{²bA{²bA{²bA{²bA{²bA{²bA{²bA{²bA{²bA{²bA{²bA{²bA{²bA{²bA{²bA{²bA{²bA{²bA{²bA{²bA{²bA{²bA{²bA{²bA{²bA{²bA{²bA{²bA{²bA{²bA{²bA{²bA{²bA{²bA{²bA{²bA{²bA{²bA{²bA{²bA{²bA{²bA{²bA{²bA{²bA{²bA{²bA{²bA{²bA{²bA{²bA{²bA{²bA{²bA{²bA{²bA{²bA{²bA{²bA{²bA{²bA{²bA{²bA{²bA{²bA{²bA{²bA{²bA{²bA{²bA{²bA{²bA{²bA{²bA{²bA{²bA{²bA{²bA{²bA{²bA{²bA{²bA{²bA{²bA{²bA{²bA{²bA{²bA{²bA{²bA{²bA{²bA{²bA{²bA{²bA{²bA{²bA{²bA{²bA{²bA{²bA{²bA{²bA{²bA{²bA{²bA{²bA{²bA{²bA{²bA{²bA{²bA{²bA{²bA{²bA{²bA{²bA{²bA{²bA{²bA{²bA{²bA{²bA{²bA{²bA{²bA{²bA{²bA{²bA{²bA{²bA{²bA{²bA{²bA{²bA{²bA{²bA{²bA{²bA{²bA{²bA{²bA{²bA{²bA{²bA{²bA{²bA{²bA{²bA{²bA{²bA{²bA{²bA{²bA{²bA{²bA{²bA{²bA{²bA{²bA{²bA{²bA{²bA{²bA{²bA{²bA{²bA{²bA{²bA{²bA{²bA{²bA{²bA{²bA{²bA{²bA{²bA{²bA{²bA{²bA{²bA{²bA{²bA{²bA{²bA{²bA{²bA{²bA{²bA{²bA{²bA{²bA{²bA{²bA{²bA{²bA{²bA{²bA{²bA{²bA{²bA{²bA{²bA{²bA{²bA{²bA{²bA{²bA{²bA{²bA{²bA{²bA{²bA{²bA{²bA{²bA{²bA{²bA{²bA{²bA{²bA{²bA{²bA{²bA{²bA{²bA{²bA{²bA{²bA{²bA{²bA{²bA{²bA{²bA{²bA{²bA{²bA{²bA{²bA{²bA{²bA{²bA{²bA{²bA{²bA{²bA{²bA{²bA{²bA{²bA{²bA{²bA{²bA{²bA{²bA{²bA{²bA{²bA{²bA{²bA{²bA{²bA{²bA{²bA{²bA{²bA{²bA{²bA{²bA{²bA{²bA{²bA{²bA{²bA{²bA{²bA{²bA{²bA{²bA{²bA{²bA{²bA{²bA{²bA{²bA{²bA{²bA{²bA{²bA{²bA{²bA{²bA{²bA{²bA{²bA{²bA{²bA{²bA{²bA{²bA{²bA{²bA{²bA{²bA{²bA{²bA{²bA{²bA{²bA{²bA{²bA{²bA{²bA{²bA{²bA{²bA{²bA{²bA{²bA{²bA{²bA{²bA{²bA{²bA{²bA{²bA{²bA{²bA{²bA{²bA{²bA{²bA{²bA{²bA{²bA{²bA{²bA{²bA{²bA{²bA{²bA{²bA{²bA{²bA{²bA{²bA{²bA{²bA{²bA{²bA{²bA{²bA{²bA{²bA{²bA{²bA{²bA{²bA{²bA{²bA{²bA{²bA{²bA{²bA{²bA{²bA{²bA{²bA{²bA{²bA{²bA{²bA{²bA{²bA{²bA{²bA{²bA{²bA{²bA{²bA{²bA{²bA{²bA{²bA{²bA{²bA{²bA{²bA{²bA{²bA{²bA{²bA{²bA{²bA{²bA{²bA{²bA{²bA{²bA{²bA{²bA{²bA{²bA{²bA{²bA{²bA{²bA{²bA{²bA{²bA{²bA{²bA{²bA{²bA{²bA{²bA{²bA{²bA{²bA{²bA{²bA{²bA{²bA{²bA{²bA{²bA{²bA{²bA{²bA{²bA{²bA{²bA{²bA{²bA{²bA{²bA{²bA{²bA{²bA{²bA{²bA{²bA{²bA{²bA{²bA{²bA{²bA{²bA{²bA{²bA{²bA{²bA{²bA{²bA{²bA{²bA{²bA{²bA{²bA{²bA{²bA{²bA{²bA{²bA{²bA{²bA{²bA{²bA{²bA{²bA{²bA{²bA{²bA{²bA{²bA{²bA{²bA{²bA{²bA{²bA{²bA{²bA{²bA{²bA{²bA{²bA{²bA{²bA{²bA{²bA{²bA{²bA{²bA{²bA{²bA{²bA{²bA{²bA{²bA{²bA{²bA{²bA{²bA{²bA{²bA{²bA{²bA{²bA{²bA{²bA{²bA{²bA{²bA{²bA{²bA{²bA{²bA{²bA{²bA{²bA{²bA{²bA{²bA{²bA{²bA{²bA{²bA{²bA{²bA{²bA{²bA{²bA{²bA{²bA{²bA{²bA{²bA{²bA{²bA{²bA{²bA{²bA{²bA{²bA{²bA{²bA{²bA{²bA{²bA{²bA{²bA{²bA{²bA{²bA{²bA{²bA{²bA{²bA{²bA{²bA{²bA{²bA{²bA{²bA{²bA{²bA{²bA{²bA{²bA{²bA{²bA{²bA{²bA{²bA{²bA{²bA{²bA{²bA{²bA{²bA{²bA{²bA{²bA{²bA{²bA{²bA{²bA{²bA{²bA{²bA{²bA{²bA{²bA{²bA{²bA{²bA{²bA{²bA{²bA{²bA{²bA{²bA{²bA{²bA{²bA{²bA{²bA{²bA{²bA{²bA{²bA{²bA{²bA{²bA{²bA{²bA{²bA{²bA{²bA{²bA{²bA{²bA{²bA{²bA{²bA{²bA{²bA{²bA{²bA{²bA{²bA{²bA{²bA{²bA{²bA{²bA{²bA{²bA{²bA{²bA{²bA{²bA{²bA{²bA{²bA{²bA{²bA{²bA{²bA{²bA{²bA{²bA{²bA{²bA{²bA{²bA{²bA{²bA{²bA{²bA{²bA{²bA{²bA{²bA{²bA{²bA{²bA{²bA{²bA{²bA{²bA{²bA{²bA{²bA{²bA{²bA{²bA{²bA{²bA{²bA{²bA{²bA{²bA{²bA{²bA{²bA{²bA{²bA{²bA{²bA{²bA{²bA{²bA{²bA{²bA{²bA{²bA{²bA{²bA{²bA{²bA{²bA{²bA{²bA{²bA{²bA{²bA{²bA{²bA{²bA{²bA{²bA{²bA{²bA{²bA{²bA{²bA{²bA{²bA{²bA{²bA{²bA{²bA{²bA{²bA{²bA{²bA{²bA{²bA{²bA{²bA{²bA{²bA{²bA{²bA{²bA{²bA{²bA{²bA{²bA{²bA{²bA{²bA{²bA{²bA{²bA{²bA{²bA{²bA{²bA{²bA{²bA{²bA{²bA{²bA{²bA{²bA{²bA{²bA{²bA{²bA{²bA{²bA{²bA{²bA{²bA{²bA{²bA{²bA{²bA{²bA{²bA{²bA{²bA{²bA{²bA{²bA{²bA{²bA{²bA{²bA{²bA{²bA{²bA{²bA{²bA{²bA{²bA{²bA{²bA{²bA{²bA{²bA{²bA{²bA{²bA{²bA{²bA{²bA{²bA{²bA{²bA{²bA{²bA{²bA{²bA{²bA{²bA{²bA{²bA{²bA{²bA{²bA{²bA{²bA{²bA{²bA{²bA{²bA{²bA{²bA{²bA{²bA{²bA{²bA{²bA{²bA{²bA{²bA{²bA{²bA{²bA{²bA{²bA{²bA{²bA{²bA{²bA{²bA{²bA{²bA{²bA{²bA{²bA{²bA{²bA{²bA{²bA{²bA{²bA{²bA{²bA{²bA{²bA{²bA{²bA{²bA{²bA{²bA{²bA{²bA{²bA{²bA{²bA{²bA{²bA{²bA{²bA{²bA{²bA{²bA{²bA{²bA{²bA{²bA{²bA{²bA{²bA{²bA{²bA{²bA{²bA{²bA{²bA{²bA{²bA{²bA{²bA{²bA{²bA{²bA{²bA{²bA{²bA{²bA{²bA{²bA{²bA{²bA{²bA{²bA{²bA{²bA{²bA{²bA{²bA{²bA{²bA{²bA{²bA{²bA{²bA{²bA{²bA{²bA{²bA{²bA{²bA{²bA{²bA{²bA{²bA{²bA{²bA{²bA{²bA{²bA{²bA{²bA{²bA{²bA{²bA{²bA{²bA{²bA{²bA{²bA{²bA{²bA{²bA{²bA{²bA{²bA{²bA{²bA{²bA{²bA{²bA{²bA{²bA{²bA{²bA{²bA{²bA{²bA{²bA{²bA{²bA{²bA{²bA{²bA{²bA{²bA{²bA{²bA{²bA{²bA{²bA{²bA{²bA{²bA{²bA{²bA{²bA{²bA{²bA{²bA{²bA{²bA{²bA{²bA{²bA{²bA{²bA{²bA{²bA{²bA{²bA{²bA{²bA{²bA{²bA{²bA{²bA{²bA{²bA{²bA{²bA{²bA{²bA{²bA{²bA{²bA{²bA{²bA{²bA{²bA{²bA{²bA{²bA{²bA{²bA{²bA{²bA{²bA{²bA{²bA{²bA{²bA{²bA{²bA{²bA{²bA{²bA{²bA{²bA{²bA{²bA{²bA{²bA{²bA{²bA{²bA{²bA{²bA{²bA{²bA{²bA{²bA{²bA{²bA{²bA{²bA{²bA{²bA{²bA{²bA{²bA{²bA{²bA{²bA{²bA{²bA{²bA{²bA{²bA{²bA{²bA{²bA{²bA{²bA{²bA{²bA{²bA{²bA{²bA{²bA{²bA{²bA{²bA{²bA{²bA{²bA{²bA{²bA{²bA{²bA{²bA{²bA{²bA{²bA{²bA{²bA{²bA{²bA{²bA{²bA{²bA{²bA{²bA{²bA{²bA{²bA{²bA{²bA{²bA{²bA{²bA{²bA{²bA{²bA{²bA{²bA{²bA{²bA{²bA{²bA{²bA{²bA{²bA{²bA{²bA{²bA{²bA{²bA{²bA{²bA{²bA{²bA{²bA{²bA{²bA{²bA{²bA{²bA{²bA{²bA{²bA{²bA{²bA{²bA{²bA{²bA{²bA{²bA{²bA{²bA{²bA{²bA{²bA{²bA{²bA{²bA{²bA{²bA{²bA{²bA{²bA{²bA{²bA{²bA{²bA{²bA{²bA{²bA{²bA{²bA{²bA{²bA{²bA{²bA{²bA{²bA{²bA{²bA{²bA{²bA{²bA{²bA{²bA{²bA{²bA{²bA{²bA{²bA{²bA{²bA{²bA{²bA{²bA{²bA{²bA{²bA{²bA{²bA{²bA{²bA{²bA{²bA{²bA{²bA{²bA{²bA{²bA{²bA{²bA{²bA{²bA{²bA{²bA{²bA{²bA{²bA{²bA{²bA{²bA{²bA{²bA{²bA{²bA{²bA{²bA{²bA{²bA{²bA{²bA{²bA{²bA{²bA{²bA{²bA{²bA{²bA{²bA{²bA{²bA{²bA{²bA{²bA{²bA{²bA{²bA{²bA{²bA{²bA{²bA{²bA{²bA{²bA{²bA{²bA{²bA{²bA{²bA{²bA{²bA{²bA{²bA{²bA{²bA{²bA{²bA{²bA{²bA{²bA{²bA{²bA{²bA{²bA{²bA{²bA{²bA{²bA{²bA{²bA{²bA{²bA{²bA{²bA{²bA{²bA{²bA{²bA{²bA{²bA{²bA{²bA{²bA{²bA{²bA{²bA{²bA{²bA{²bA{²bA{²bA{²bA{²bA{²bA{²bA{²bA{²bA{²bA{²bA{²bA{²bA{²bA{²bA{²bA{²bA{²bA{²bA{²bA{²bA{²bA{²bA{²bA{²bA{²bA{²bA{²bA{²bA{²bA{²bA{²bA{²bA{²bA{²bA{²bA{²bA{²bA{²bA{²bA{²bA{²bA{²bA{²bA{²bA{²bA{²bA{²bA{²bA{²bA{²bA{²bA{²bA{²bA{²bA{²bA{²bA{²bA{²bA{²bA{²bA{²bA{²bA{²bA{²bA{²bA{²bA{²bA{²bA{²bA{²bA{²bA{²bA{²bA{²bA{²bA{²bA{²bA{²bA{²bA{²bA{²bA{²bA{²bA{²bA{²bA{²bA{²bA{²bA{²bA{²bA{²bA{²bA{²bA{²bA{²bA{²bA{²bA{²bA{²bA{²bA{²bA{²bA{²bA{²bA{²bA{²bA{²bA{²bA{²bA{²bA{²bA{²bA{²bA{²bA{²bA{²bA{²bA{²bA{²bA{²bA{²bA{²bA{²bA{²bA{²bA{²bA{²bA{²bA{²bA{²bA{²bA{²bA{²bA{²bA{²bA{²bA{²bA{²bA{²bA{²bA{²bA{²bA{²bA{²bA{²bA{²bA{²bA{²bA{²bA{²bA{²bA{²bA{²bA{²bA{²bA{²bA{²bA{²bA{²bA{²bA{²bA{²bA{²bA{²bA{²bA{²bA{²bA{²bA{²bA{²bA{²bA{²bA{²bA{²bA{²bA{²bA{²bA{²bA{²bA{²bA{²bA{²bA{²bA{²bA{²bA{²bA{²bA{²bA{²bA{²bA{²bA{²bA{²bA{²bA{²bA{²bA{²bA{²bA{²bA{²bA{²bA{²bA{²bA{²bA{²bA{²bA{²bA{²bA{²bA{²bA{²bA{²bA{²bA{²bA{²bA{²bA{²bA{²bA{²bA{²bA{²bA{²bA{²bA{²bA{²bA{²bA{²bA{²bA{²bA{²bA{²bA{²bA{²bA{²bA{²bA{²bA{²bA{²bA{²bA{²bA{²bA{²bA{²bA{²bA{²bA{²bA{²bA{²bA{²bA{²bA{²bA{²bA{²bA{²bA{²bA{²bA{²bA{²bA{²bA{²bA{²bA{²bA{²bA{²bA{²bA{²bA{²bA{²bA{²bA{²bA{²bA{²bA{²bA{²bA{²bA{²bA{²bA{²bA{²bA{²bA{²bA{²bA{²bA{²bA{²bA{²bA{²bA{²bA{²bA{²bA{²bA{²bA{²bA{²bA{²bA{²bA{²bA{²bA{²bA{²bA{²bA{²bA{²bA{²bA{²bA{²bA{²bA{²bA{²bA{²bA{²bA{²bA{²bA{²bA{²bA{²bA{²bA{²bA{²bA{²bA{²bA{²bA{²bA{²bA{²bA{²bA{²bA{²bA{²bA{²bA{²bA{²bA{²bA{²bA{²bA{²bA{²bA{²bA{²bA{²bA{²bA{²bA{²bA{²bA{²bA{²bA{²bA{²bA{²bA{²bA{²bA{²bA{²bA{²bA{²bA{²bA{²bA{²bA{²bA{²bA{²bA{²bA{²bA{²bA{²bA{²bA{²bA{²bA{²bA{²bA{²bA{²bA{²bA{²bA{²bA{²bA{²bA{²bA{²bA{²bA{²bA{²bA{²bA{²bA{²bA{²bA{²bA{²bA{²bA{²bA{²bA{²bA{²bA{²bA{²bA{²bA{²bA{²bA{²bA{²bA{²bA{²bA{²bA{²bA{²bA{²bA{²bA{²bA{²bA{²bA{²bA{²bA{²bA{²bA{²bA{²bA{²bA{²bA{²bA{²bA{²bA{²bA{²bA{²bA{²bA{²bA{²bA{²bA{²bA{²bA{²bA{²bA{²bA{²bA{²bA{²bA{²bA{²bA{²bA{²bA{²bA{²bA{²bA{²bA{²bA{²bA{²bA{²bA{²bA{²bA{²bA{²bA{²bA{²bA{²bA{²bA{²bA{²bA{²bA{²bA{²bA{²bA{²bA{²bA{²bA{²bA{²bA{²bA{²bA{²bA{²bA{²bA{²bA{²bA{²bA{²bA{²bA{²bA{²bA{²bA{²bA{²bA{²bA{²bA{²bA{²bA{²bA{²bA{²bA{²bA{²bA{²bA{²bA{²bA{²bA{²bA{²bA{²bA{²bA{²bA{²bA{²bA{²bA{²bA{²bA{²bA{²bA{²bA{²bA{²bA{²bA{²bA{²bA{²bA{²bA{²bA{²bA{²bA{²bA{²bA{²bA{²bA{²bA{²bA{²bA{²bA{²bA{²bA{²bA{²bA{²bA{²bA{²bA{²bA{²bA{²bA{²bA{²bA{²bA{²bA{²bA{²bA{²bA{²bA{²bA{²bA{²bA{²bA{²bA{²bA{²bA{²bA{²bA{²bA{²bA{²bA{²bA{²bA{²bA{²bA{²bA{²bA{²bA{²bA{²bA{²bA{²bA{²bA{²bA{²bA{²bA{²bA{²bA{²bA{²bA{²bA{²bA{²bA{²bA{²bA{²bA{²bA{²bA{²bA{²bA{²bA{²bA{²bA{²bA{²bA{²bA{²bA{²bA{²bA{²bA{²bA{²bA{²bA{²bA{²bA{²bA{²bA{²bA{²bA{²bA{²bA{²bA{²bA{²bA{²bA{²bA{²bA{²bA{²bA{²bA{²bA{²bA{²bA{²bA{²bA{²bA{²bA{²bA{²bA{²bA{²bA{²bA{²bA{²bA{²bA{²bA{²bA{²bA{²bA{²bA{²bA{²bA{²bA{²bA{²bA{²bA{²bA{²bA{²bA{²bA{²bA{²bA{²bA{²bA{²bA{²bA{²bA{²bA{²bA{²bA{²bA{²bA{²bA{²bA{²bA{²bA{²bA{²bA{²bA{²bA{²bA{²bA{²bA{²bA{²bA{²bA{²bA{²bA{²bA{²bA{²bA{²bA{²bA{²bA{²bA{²bA{²bA{²bA{²bA{²bA{²bA{²bA{²bA{²bA{²bA{²bA{²bA{²bA{²bA{²bA{²bA{²bA{²bA{²bA{²bA{²bA{²bA{²bA{²bA{²bA{²bA{²bA{²bA{²bA{²bA{²bA{²bA{²bA{²bA{²bA{²bA{²bA{²bA{²bA{²bA{²bA{²bA{²bA{²bA{²bA{²bA{²bA{²bA{²bA{²bA{²bA{²bA{²bA{²bA{²bA{²bA{²bA{²bA{²bA{²bA{²bA{²bA{²bA{²bA{²bA{²bA{²bA{²bA{²bA{²bA{²bA{²bA{²bA{²bA{²bA{²bA{²bA{²bA{²bA{²bA{²bA{²bA{²bA{²bA{²bA{²bA{²bA{²bA{²bA{²bA{²bA{²bA{²bA{²bA{²bA{²bA{²bA{²bA{²bA{²bA{²bA{²bA{²bA{²bA{²bA{²bA{²bA{²bA{²bA{²bA{²bA{²bA{²bA{²bA{²bA{²bA{²bA{²bA{²bA{²bA{²bA{²bA{²bA{²bA{²bA{²bA{²bA{²bA{²bA{²bA{²bA{²bA{²bA{²bA{²bA{²bA{²bA{²bA{²bA{²bA{²bA{²bA{²bA{²bA{²bA{²bA{²bA{²bA{²bA{²bA{²bA{²bA{²bA{²bA{²bA{²bA{²bA{²bA{²bA{²bA{²bA{²bA{²bA{²bA{²bA{²bA{²bA{²bA{²bA{²bA{²bA{²bA{²bA{²bA{²bA{²bA{²bA{²bA{²bA{²bA{²bA{²bA{²bA{²bA{²bA{²bA{²bA{²bA{²bA{²bA{²bA{²bA{²bA{²bA{²bA{²bA{²bA{²bA{²bA{²bA{²bA{²bA{²bA{²bA{²bA{²bA{²bA{²bA{²bA{²bA{²bA{²bA{²bA{²bA{²bA{²bA{²bA{²bA{²bA{²bA{²bA{²bA{²bA{²bA{²bA{²bA{²bA{²bA{²bA{²bA{²bA{²bA{²bA{²bA{²bA{²bA{²bA{²bA{²bA{²bA{²bA{²bA{²bA{²bA{²bA{²bA{²bA{²bA{²bA{²bA{²bA{²bA{²bA{²bA{²bA{²bA{²bA{²bA{²bA{²bA{²bA{²bA{²bA{²bA{²bA{²bA{²bA{²bA{²bA{²bA{²bA{²bA{²bA{²bA{²bA{²bA{²bA{²bA{²bA{²bA{²bA{²bA{²bA{²bA{²bA{²bA{²bA{²bA{²bA{²bA{²bA{²bA{²bA{²bA{²bA{²bA{²bA{²bA{²bA{²bA{²bA{²bA{²bA{²bA{²bA{²bA{²bA{²bA{²bA{²bA{²bA{²bA{²bA{²bA{²bA{²bA{²bA{²bA{²bA{²bA{²bA{²bA{²bA{²bA{²bA{²bA{²bA{²bA{²bA{²bA{²bA{²bA{²bA{²bA{²bA{²bA{²bA{²bA{²bA{²bA{²bA{²bA{²bA{²bA{²bA{²bA{²bA{²bA{²bA{²bA{²bA{²bA{²bA{²bA{²bA{²bA{²bA{²bA{²bA{²bA{²bA{²bA{²bA{²bA{²bA{²bA{²bA{²bA{²bA{²bA{²bA{²bA{²bA{²bA{²bA{²bA{²bA{²bA{²bA{²bA{²bA{²bA{²bA{²bA{²bA{²bA{²bA{²bA{²bA{²bA{²bA{²bA{²bA{²bA{²bA{²bA{²bA{²bA{²bA{²bA{²bA{²bA{²bA{²bA{²bA{²bA{²bA{²bA{²bA{²bA{²bA{²bA{²bA{²bA{²bA{²bA{²bA{²bA{²bA{²bA{²bA{²bA{²bA{²bA{²bA{²bA{²bA{²bA{²bA{²bA{²bA{²bA{²bA{²bA{²bA{²bA{²bA{²bA{²bA{²bA{²bA{²bA{²bA{²bA{²bA{²bA{²bA{²bA{²bA{²bA{²bA{²bA{²bA{²bA{²bA{²bA{²bA{²bA{²bA{²bA{²bA{²bA{²bA{²bA{²bA{²bA{²bA{²bA{²bA{²bA{²bA{²bA{²bA{²bA{²bA{²bA{²bA{²bA{²bA{²bA{²bA{²bA{²bA{²bA{²bA{²bA{²bA{²bA{²bA{²bA{²bA{²bA{²bA{²bA{²bA{²bA{²bA{²bA{²bA{²bA{²bA{²bA{²bA{²bA{²bA{²bA{²bA{²bA{²bA{²bA{²bA{²bA{²bA{²bA{²bA{²bA{²bA{²bA{²bA{²bA{²bA{²bA{²bA{²bA{²bA{²bA{²bA{²bA{²bA{²bA{²bA{²bA{²bA{²bA{²bA{²bA{²bA{²bA{²bA{²bA{²bA{²bA{²bA{²bA{²bA{²bA{²bA{²bA{²bA{²bA{²bA{²bA{²bA{²bA{²bA{²bA{²bA{²bA{²bA{²bA{²bA{²bA{²bA{²bA{²bA{²bA{²bA{²bA{²bA{²bA{²bA{²bA{²bA{²bA{²bA{²bA{²bA{²bA{²bA{²bA{²bA{²bA{²bA{²bA{²bA{²bA{²bA{²bA{²bA{²bA{²bA{²bA{²bA{²bA{²bA{²bA{²bA{²bA{²bA{²bA{²bA{²bA{²bA{²bA{²bA{²bA{²bA{²bA{²bA{²bA{²bA{²bA{²bA{²bA{²bA{²bA{²bA{²bA{²bA{²bA{²bA{²bA{²bA{²bA{²bA{²bA{²bA{²bA{²bA{²bA{²bA{²bA{²bA{²bA{²bA{²bA{²bA{²bA{²bA{²bA{²bA{²bA{²bA{²bA{²bA{²bA{²bA{²bA{²bA{²bA{²bA{²bA{²bA{²bA{²bA{²bA{²bA{²bA{²bA{²bA{²bA{²bA{²bA{²bA{²bA{²bA{²bA{²bA{²bA{²bA{²bA{²bA{²bA{²bA{²bA{²bA{²bA{²bA{²bA{²bA{²bA{²bA{²bA{²bA{²bA{²bA{²bA{²bA{²bA{²bA{²bA{²bA{²bA{²bA{²bA{²bA{²bA{²bA{²bA{²bA{²bA{²bA{²bA{²bA{²bA{²bA{²bA{²bA{²bA{²bA{²bA{²bA{²bA{²bA{²bA{²bA{²bA{²bA{²bA{²bA{²bA{²bA{²bA{²bA{²bA{²bA{²bA{²bA{²bA{²bA{²bA{²bA{²bA{²bA{²bA{²bA{²bA{²bA{²bA{²bA{²bA{²bA{²bA{²bA{²bA{²bA{²bA{²bA{²bA{²bA{²bA{²bA{²bA{²bA{²bA{²bA{²bA{²bA{²bA{²bA{²bA{²bA{²bA{²bA{²bA{²bA{²bA{²bA{²bA{²bA{²bA{²bA{²bA{²bA{²bA{²bA{²bA{²bA{²bA{²bA{²bA{²bA{²bA{²bA{²bA{²bA{²bA{²bA{²bA{²bA{²bA{²bA{²bA{²bA{²bA{²bA{²bA{²bA{²bA{²bA{²bA{²bA{²bA{²bA{²bA{²bA{²bA{²bA{²bA{²bA{²bA{²bA{²bA{²bA{²bA{²bA{²bA{²bA{²bA{²bA{²bA{²bA{²bA{²bA{²bA{²bA{²bA{²bA{²bA{²bA{²bA{²bA{²bA{²bA{²bA{²bA{²bA{²bA{²bA{²bA{²bA{²bA{²bA{²bA{²bA{²bA{²bA{²bA{²bA{²bA{²bA{²bA{²bA{²bA{²bA{²bA{²bA{²bA{²bA{²bA{²bA{²bA{²bA{²bA{²bA{²bA{²bA{²bA{²bA{²bA{²bA{²bA{²bA{²bA{²bA{²bA{²bA{²bA{²bA{²bA{²bA{²bA{²bA{²bA{²bA{²bA{²bA{²bA{²bA{²bA{²bA{²bA{²bA{²bA{²bA{²bA{²bA{²bA{²bA{²bA{²bA{²bA{²bA{²bA{²bA{²bA{²bA{²bA{²bA{²bA{²bA{²bA{²bA{²bA{²bA{²bA{²bA{²bA{²bA{²bA{²bA{²bA{²bA{²bA{²bA{²bA{²bA{²bA{²bA{²bA{²bA{²bA{²bA{²bA{²bA{²bA{²bA{²bA{²bA{²bA{²bA{²bA{²bA{²bA{²bA{²bA{²bA{²bA{²bA{²bA{²bA{²bA{²bA{²bA{²bA{²bA{²bA{²bA{²bA{²bA{²bA{²bA{²bA{²bA{²bA{²bA{²bA{²bA{²bA{²bA{²bA{²bA{²bA{²bA{²bA{²bA{²bA{²bA{²bA{²bA{²bA{²bA{²bA{²bA{²bA{²bA{²bA{²bA{²bA{²bA{²bA{²bA{²bA{²bA{²bA{²bA{²bA{²bA{²bA{²bA{²bA{²bA{²bA{²bA{²bA{²bA{²bA{²bA{²bA{²bA{²bA{²bA{²bA{²bA{²bA{²bA{²bA{²bA{²bA{²bA{²bA{²bA{²bA{²bA{²bA{²bA{²bA{²bA{²bA{²bA{²bA{²bA{²bA{²bA{²bA{²bA{²bA{²bA{²bA{²bA{²bA{²bA{²bA{²bA{²bA{²bA{²bA{²bA{²bA{²bA{²bA{²bA{²bA{²bA{²bA{²bA{²bA{²bA{²bA{²bA{²bA{²bA{²bA{²bA{²bA{²bA{²bA{²bA{²bA{²bA{²bA{²bA{²bA{²bA{²bA{²bA{²bA{²bA{²bA{²bA{²bA{²bA{²bA{²bA{²bA{²bA{²bA{²bA{²bA{²bA{²bA{²bA{²bA{²bA{²bA{²bA{²bA{²bA{²bA{²bA{²bA{²bA{²bA{²bA{²bA{²bA{²bA{²bA{²bA{²bA{²bA{²bA{²bA{²bA{²bA{²bA{²bA{²bA{²bA{²bA{²bA{²bA{²bA{²bA{²bA{²bA{²bA{²bA{²bA{²bA{²bA{²bA{²bA{²bA{²bA{²bA{²bA{²bA{²bA{²bA{²bA{²bA{²bA{²bA{²bA{²bA{²bA{²bA{²bA{²bA{²bA{²bA{²bA{²bA{²bA{²bA{²bA{²bA{²bA{²bA{²bA{²bA{²bA{²bA{²bA{²bA{²bA{²bA{²bA{²bA{²bA{²bA{²bA{²bA{²bA{²bA{²bA{²bA{²bA{²bA{²bA{²bA{²bA{²bA{²bA{²bA{²bA{²bA{²bA{²bA{²bA{²bA{²bA{²bA{²bA{²bA{²bA{²bA{²bA{²bA{²bA{²bA{²bA{²bA{²bA{²bA{²bA{²bA{²bA{²bA{²bA{²bA{²bA{²bA{²bA{²bA{²bA{²bA{²bA{²bA{²bA{²bA{²bA{²bA{²bA{²bA{²bA{²bA{²bA{²bA{²bA{²bA{²bA{²bA{²bA{²bA{²bA{²bA{²bA{²bA{²bA{²bA{²bA{²bA{²bA{²bA{²bA{²bA{²bA{²bA{²bA{²bA{²bA{²bA{²bA{²bA{²bA{²bA{²bA{²bA{²bA{²bA{²bA{²bA{²bA{²bA{²bA{²bA{²bA{²bA{²bA{²bA{²bA{²bA{²bA{²bA{²bA{²bA{²bA{²bA{²bA{²bA{²bA{²bA{²bA{²bA{²bA{²bA{²bA{²bA{²bA{²bA{²bA{²bA{²bA{²bA{²bA{²bA{²bA{²bA{²bA{²bA{²bA{²bA{²bA{²bA{²bA{²bA{²bA{²bA{²bA{²bA{²bA{²bA{²bA{²bA{²bA{²bA{²bA{²bA{²bA{²bA{²bA{²bA{²bA{²bA{²bA{²bA{²bA{²bA{²bA{²bA{²bA{²bA{²bA{²bA{²bA{²bA{²bA{²bA{²bA{²bA{²bA{²bA{²bA{²bA{²bA{²bA{²bA{²bA{²bA{²bA{²bA{²bA{²bA{²bA{²bA{²bA{²bA{²bA{²bA{²bA{²bA{²bA{²bA{²bA{²bA{²bA{²bA{²bA{²bA{²bA{²bA{²bA{²bA{²bA{²bA{²bA{²bA{²bA{²bA{²bA{²bA{²bA{²bA{²bA{²bA{²bA{²bA{²bA{²bA{²bA{²bA{²bA{²bA{²bA{²bA{²bA{²bA{²bA{²bA{²bA{²bA{²bA{²bA{²bA{²bA{²bA{²bA{²bA{²bA{²bA{²bA{²bA{²bA{²bA{²bA{²bA{²bA{²bA{²bA{²bA{²bA{²bA{²bA{²bA{²bA{²bA{²bA{²bA{²bA{²bA{²bA{²bA{²bA{²bA{²bA{²bA{²bA{²bA{²bA{²bA{²bA{²bA{²bA{²bA{²bA{²bA{²bA{²bA{²bA{²bA{²bA{²bA{²bA{²bA{²bA{²bA{²bA{²bA{²bA{²bA{²bA{²bA{²bA{²bA{²bA{²bA{²bA{²bA{²bA{²bA{²bA{²bA{²bA{²bA{²bA{²bA{²bA{²bA{²bA{²bA{²bA{²bA{²bA{²bA{²bA{²bA{²bA{²bA{²bA{²bA{²bA{²bA{²bA{²bA{²bA{²bA{²bA{²bA{²bA{²bA{²bA{²bA{²bA{²bA{²bA{²bA{²bA{²bA{²bA{²bA{²bA{²bA{²bA{²bA{²bA{²bA{²bA{²bA{²bA{²bA{²bA{²bA{²bA{²bA{²bA{²bA{²bA{²bA{²bA{²bA{²bA{²bA{²bA{²bA{²bA{²bA{²bA{²bA{²bA{²bA{²bA{²bA{²bA{²bA{²bA{²bA{²bA{²bA{²bA{²bA{²bA{²bA{²bA{²bA{²bA{²bA{²bA{²bA{²bA{²bA{²bA{²bA{²bA{²bA{²bA{²bA{²bA{²bA{²bA{²bA{²bA{²bA{²bA{²bA{²bA{²bA{²bA{²bA{²bA{²bA{²bA{²bA{²bA{²bA{²bA{²bA{²bA{²bA{²bA{²bA{²bA{²bA{²bA{²bA{²bA{²bA{²bA{²bA{²bA{²bA{²bA{²bA{²bA{²bA{²bA{²bA{²bA{²bA{²bA{²bA{²bA{²bA{²bA{²bA{²bA{²bA{²bA{²bA{²bA{²bA{²bA{²bA{²bA{²bA{²bA{²bA{²bA{²bA{²bA{²bA{²bA{²bA{²bA{²bA{²bA{²bA{²bA{²bA{²bA{²bA{²bA{²bA{²bA{²bA{²bA{²bA{²bA{²bA{²bA{²bA{²bA{²bA{²bA{²bA{²bA{²bA{²bA{²bA{²bA{²bA{²bA{²bA{²bA{²bA{²bA{²bA{²bA{²bA{²bA{²bA{²bA{²bA{²bA{²bA{²bA{²bA{²bA{²bA{²bA{²bA{²bA{²bA{²bA{²bA{²bA{²bA{²bA{²bA{²bA{²bA{²bA{²bA{²bA{²bA{²bA{²bA{²bA{²bA{²bA{²bA{²bA{²bA{²bA{²bA{²bA{²bA{²bA{²bA{²bA{²bA{²bA{²bA{²bA{²bA{²bA{²bA{²bA{²bA{²bA{²bA{²bA{²bA{²bA{²bA{²bA{²bA{²bA{²bA{²bA{²bA{²bA{²bA{²bA{²bA{²bA{²bA{²bA{²bA{²bA{²bA{²bA{²bA{²bA{²bA{²bA{²bA{²bA{²bA{²bA{²bA{²bA{²bA{²bA{²bA{²bA{²bA{²bA{²bA{²bA{²bA{²bA{²bA{²bA{²bA{²bA{²bA{²bA{²bA{²bA{²bA{²bA{²bA{²bA{²bA{²bA{²bA{²bA{²bA{²bA{²bA{²bA{²bA{²bA{²bA{²bA{²bA{²bA{²bA{²bA{²bA{²bA{²bA{²bA{²bA{²bA{²bA{²bA{²bA{²bA{²bA{²bA{²bA{²bA{²bA{²bA{²bA{²bA{²bA{²bA{²bA{²bA{²bA{²bA{²bA{²bA{²bA{²bA{²bA{²bA{²bA{²bA{²bA{²bA{²bA{²bA{²bA{²bA{²bA{²bA{²bA{²bA{²bA{²bA{²bA{²bA{²bA{²bA{²bA{²bA{²bA{²bA{²bA{²bA{²bA{²bA{²bA{²bA{²bA{²bA{²bA{²bA{²bA{²bA{²bA{²bA{²bA{²bA{²bA{²bA{²bA{²bA{²bA{²bA{²bA{²bA{²bA{²bA{²bA{²bA{²bA{²bA{²bA{²bA{²bA{²bA{²bA{²bA{²bA{²bA{²bA{²bA{²bA{²bA{²bA{²bA{²bA{²bA{²bA{²bA{²bA{²bA{²bA{²bA{²bA{²bA{²bA{²bA{²bA{²bA{²bA{²bA{²bA{²bA{²bA{²bA{²bA{²bA{²bA{²bA{²bA{²bA{²bA{²bA{²bA{²bA{²bA{²bA{²bA{²bA{²bA{²bA{²bA{²bA{²bA{²bA{²bA{²bA{²bA{²bA{²bA{²bA{²bA{²bA{²bA{²bA{²bA{²bA{²bA{²bA{²bA{²bA{²bA{²bA{²bA{²bA{²bA{²bA{²bA{²bA{²bA{²bA{²bA{²bA{²bA{²bA{²bA{²bA{²bA{²bA{²bA{²bA{²bA{²bA{²bA{²bA{²bA{²bA{²bA{²bA{²bA{²bA{²bA{²bA{²bA{²bA{²bA{²bA{²bA{²bA{²bA{²bA{²bA{²bA{²bA{²bA{²bA{²bA{²bA{²bA{²bA{²bA{²bA{²bA{²bA{²bA{²bA{²bA{²bA{²bA{²bA{²bA{²bA{²bA{²bA{²bA{²bA{²bA{²bA{²bA{²bA{²bA{²bA{²bA{²bA{²bA{²bA{²bA{²bA{²bA{²bA{²bA{²bA{²bA{²bA{²bA{²bA{²bA{²bA{²bA{²bA{²bA{²bA{²bA{²bA{²bA{²bA{²bA{²bA{²bA{²bA{²bA{²bA{²bA{²bA{²bA{²bA{²bA{²bA{²bA{²bA{²bA{²bA{²bA{²bA{²bA{²bA{²bA{²bA{²bA{²bA{²bA{²bA{²bA{²bA{²bA{²bA{²bA{²bA{²bA{²bA{²bA{²bA{²bA{²bA{²bA{²bA{²bA{²bA{²bA{²bA{²bA{²bA{²bA{²bA{²bA{²bA{²bA{²bA{²bA{²bA{²bA{²bA{²bA{²bA{²bA{²bA{²bA{²bA{²bA{²bA{²bA{²bA{²bA{²bA{²bA{²bA{²bA{²bA{²bA{²bA{²bA{²bA{²bA{²bA{²bA{²bA{²bA{²bA{²bA{²bA{²bA{²bA{²bA{²bA{²bA{²bA{²bA{²bA{²bA{²bA{²bA{²bA{²bA{²bA{²bA{²bA{²bA{²bA{²bA{²bA{²bA{²bA{²bA{²bA{²bA{²bA{²bA{²bA{²bA{²bA{²bA{²bA{²bA{²bA{²bA{²bA{²bA{²bA{²bA{²bA{²bA{²bA{²bA{²bA{²bA{²bA{²bA{²bA{²bA{²bA{²bA{²bA{²bA{²bA{²bA{²bA{²bA{²bA{²bA{²bA{²bA{²bA{²bA{²bA{²bA{²bA{²bA{²bA{²bA{²bA{²bA{²bA{²bA{²bA{²bA{²bA{²bA{²bA{²bA{²bA{²bA{²bA{²bA{²bA{²bA{²bA{²bA{²bA{²bA{²bA{²bA{²bA{²bA{²bA{²bA{²bA{²bA{²bA{²bA{²bA{²bA{²bA{²bA{²bA{²bA{²bA{²bA{²bA{²bA{²bA{²bA{²bA{²bA{²bA{²bA{²bA{²bA{²bA{²bA{²bA{²bA{²bA{²bA{²bA{²bA{²bA{²bA{²bA{²bA{²bA{²bA{²bA{²bA{²bA{²bA{²bA{²bA{²bA{²bA{²bA{²bA{²bA{²bA{²bA{²bA{²bA{²bA{²bA{²bA{²bA{²bA{²bA{²bA{²bA{²bA{²bA{²bA{²bA{²bA{²bA{²bA{²bA{²bA{²bA{²bA{²bA{²bA{²bA{²bA{²bA{²bA{²bA{²bA{²bA{²bA{²bA{²bA{²bA{²bA{²bA{²bA{²bA{²bA{²bA{²bA{²bA{²bA{²bA{²bA{²bA{²bA{²bA{²bA{²bA{²bA{²bA{²bA{²bA{²bA{²bA{²bA{²bA{²bA{²bA{²bA{²bA{²bA{²bA{²bA{²bA{²bA{²bA{²bA{²bA{²bA{²bA{²bA{²bA{²bA{²bA{²bA{²bA{²bA{²bA{²bA{²bA{²bA{²bA{²bA{²bA{²bA{²bA{²bA{²bA{²bA{²bA{²bA{²bA{²bA{²bA{²bA{²bA{²bA{²bA{²bA{²bA{²bA{²bA{²bA{²bA{²bA{²bA{²bA{²bA{²bA{²bA{²bA{²bA{²bA{²bA{²bA{²bA{²bA{²bA{²bA{²bA{²bA{²bA{²bA{²bA{²bA{²bA{²bA{²bA{²bA{²bA{²bA{²bA{²bA{²bA{²bA{²bA{²bA{²bA{²bA{²bA{²bA{²bA{²bA{²bA{²bA{²bA{²bA{²bA{²bA{²bA{²bA{²bA{²bA{²bA{²bA{²bA{²bA{²bA{²bA{²bA{²bA{²bA{²bA{²bA{²bA{²bA{²bA{²bA{²bA{²bA{²bA{²bA{²bA{²bA{²bA{²bA{²bA{²bA{²bA{²bA{²bA{²bA{²bA{²bA{²bA{²bA{²bA{²bA{²bA{²bA{²bA{²bA{²bA{²bA{²bA{²bA{²bA{²bA{²bA{²bA{²bA{²bA{²bA{²bA{²bA{²bA{²bA{²bA{²bA{²bA{²bA{²bA{²bA{²bA{²bA{²bA{²bA{²bA{²bA{²bA{²bA{²bA{²bA{²bA{²bA{²bA{²bA{²bA{²bA{²bA{²bA{²bA{²bA{²bA{²bA{²bA{²bA{²bA{²bA{²bA{²bA{²bA{²bA{²bA{²bA{²bA{²bA{²bA{²bA{²bA{²bA{²bA{²bA{²bA{²bA{²bA{²bA{²bA{²bA{²bA{²bA{²bA{²bA{²bA{²bA{²bA{²bA{²bA{²bA{²bA{²bA{²bA{²bA{²bA{²bA{²bA{²bA{²bA{²bA{²bA{²bA{²bA{²bA{²bA{²bA{²bA{²bA{²bA{²bA{²bA{²bA{²bA{²bA{²bA{²bA{²bA{²bA{²bA{²bA{²bA{²bA{²bA{²bA{²bA{²bA{²bA{²bA{²bA{²bA{²bA{²bA{²bA{²bA{²bA{²bA{²bA{²bA{²bA{²bA{²bA{²bA{²bA{²bA{²bA{²bA{²bA{²bA{²bA{²bA{²bA{²bA{²bA{²bA{²bA{²bA{²bA{²bA{²bA{²bA{²bA{²bA{²bA{²bA{²bA{²bA{²bA{²bA{²bA{²bA{²bA{²bA{²bA{²bA{²bA{²bA{²bA{²bA{²bA{²bA{²bA{²bA{²bA{²bA{²bA{²bA{²bA{²bA{²bA{²bA{²bA{²bA{²bA{²bA{²bA{²bA{²bA{²bA{²bA{²bA{²bA{²bA{²bA{²bA{²bA{²bA{²bA{²bA{²bA{²bA{²bA{²bA{²bA{²bA{²bA{²bA{²bA{²bA{²bA{²bA{²bA{²bA{²bA{²bA{²bA{²bA{²bA{²bA{²bA{²bA{²bA{²bA{²bA{²bA{²bA{²bA{²bA{²bA{²bA{²bA{²bA{²bA{²bA{²bA{²bA{²bA{²bA{²bA{²bA{²bA{²bA{²bA{²bA{²bA{²bA{²bA{²bA{²bA{²bA{²bA{²bA{²bA{²bA{²bA{²bA{²bA{²bA{²bA{²bA{²bA{²bA{²bA{²bA{²bA{²bA{²bA{²bA{²bA{²bA{²bA{²bA{²bA{²bA{²bA{²bA{²bA{²bA{²bA{²bA{²bA{²bA{²bA{²bA{²bA{²bA{²bA{²bA{²bA{²bA{²bA{²bA{²bA{²bA{²bA{²bA{²bA{²bA{²bA{²bA{²bA{²bA{²bA{²bA{²bA{²bA{²bA{²bA{²bA{²bA{²bA{²bA{²bA{²bA{²bA{²bA{²bA{²bA{²bA{²bA{²bA{²bA{²bA{²bA{²bA{²bA{²bA{²bA{²bA{²bA{²bA{²bA{²bA{²bA{²bA{²bA{²bA{²bA{²bA{²bA{²bA{²bA{²bA{²bA{²bA{²bA{²bA{²bA{²bA{²bA{²bA{²bA{²bA{²bA{²bA{²bA{²bA{²bA{²bA{²bA{²bA{²bA{²bA{²bA{²bA{²bA{²bA{²bA{²bA{²bA{²bA{²bA{²bA{²bA{²bA{²bA{²bA{²bA{²bA{²bA{²bA{²bA{²bA{²bA{²bA{²bA{²bA{²bA{²bA{²bA{²bA{²bA{²bA{²bA{²bA{²bA{²bA{²bA{²bA{²bA{²bA{²bA{²bA{²bA{²bA{²bA{²bA{²bA{²bA{²bA{²bA{²bA{²bA{²bA{²bA{²bA{²bA{²bA{²bA{²bA{²bA{²bA{²bA{²bA{²bA{²bA{²bA{²bA{²bA{²bA{²bA{²bA{²bA{²bA{²bA{²bA{²bA{²bA{²bA{²bA{²bA{²bA{²bA{²bA{²bA{²bA{²bA{²bA{²bA{²bA{²bA{²bA{²bA{²bA{²bA{²bA{²bA{²bA{²bA{²bA{²bA{²bA{²bA{²bA{²bA{²bA{²bA{²bA{²bA{²bA{²bA{²bA{²bA{²bA{²bA{²bA{²bA{²bA{²bA{²bA{²bA{²bA{²bA{²bA{²bA{²bA{²bA{²bA{²bA{²bA{²bA{²bA{²bA{²bA{²bA{²bA{²bA{²bA{²bA{²bA{²bA{²bA{²bA{²bA{²bA{²bA{²bA{²bA{²bA{²bA{²bA{²bA{²bA{²bA{²bA{²bA{²bA{²bA{²bA{²bA{²bA{²bA{²bA{²bA{²bA{²bA{²bA{²bA{²bA{²bA{²bA{²bA{²bA{²bA{²bA{²bA{²bA{²bA{²bA{²bA{²bA{²bA{²bA{²bA{²bA{²bA{²bA{²bA{²bA{²bA{²bA{²bA{²bA{²bA{²bA{²bA{²bA{²bA{²bA{²bA{²bA{²bA{²bA{²bA{²bA{²bA{²bA{²bA{²bA{²bA{²bA{²bA{²bA{²bA{²bA{²bA{²bA{²bA{²bA{²bA{²bA{²bA{²bA{²bA{²bA{²bA{²bA{²bA{²bA{²bA{²bA{²bA{²bA{²bA{²bA{²bA{²bA{²bA{²bA{²bA{²bA{²bA{²bA{²bA{²bA{²bA{²bA{²bA{²bA{²bA{²bA{²bA{²bA{²bA{²bA{²bA{²bA{²bA{²bA{²bA{²bA{²bA{²bA{²bA{²bA{²bA{²bA{²bA{²bA{²bA{²bA{²bA{²bA{²bA{²bA{²bA{²bA{²bA{²bA{²bA{²bA{²bA{²bA{²bA{²bA{²bA{²bA{²bA{²bA{²bA{²bA{²bA{²bA{²bA{²bA{²bA{²bA{²bA{²bA{²bA{²bA{²bA{²bA{²bA{²bA{²bA{²bA{²bA{²bA{²bA{²bA{²bA{²bA{²bA{²bA{²bA{²bA{²bA{²bA{²bA{²bA{²bA{²bA{²bA{²bA{²bA{²bA{²bA{²bA{²bA{²bA{²bA{²bA{²bA{²bA{²bA{²bA{²bA{²bA{²bA{²bA{²bA{²bA{²bA{²bA{²bA{²bA{²bA{²bA{²bA{²bA{²bA{²bA{²bA{²bA{²bA{²bA{²bA{²bA{²bA{²bA{²bA{²bA{²bA{²bA{²bA{²bA{²bA{²bA{²bA{²bA{²bA{²bA{²bA{²bA{²bA{²bA{²bA{²bA{²bA{²bA{²bA{²bA{²bA{²bA{²bA{²bA{²bA{²bA{²bA{²bA{²bA{²bA{²bA{²bA{²bA{²bA{²bA{²bA{²bA{²bA{²bA{²bA{²bA{²bA{²bA{²bA{²bA{²bA{²bA{²bA{²bA{²bA{²bA{²bA{²bA{²bA{²bA{²bA{²bA{²bA{²bA{²bA{²bA{²bA{²bA{²bA{²bA{²bA{²bA{²bA{²bA{²bA{²bA{²bA{²bA{²bA{²bA{²bA{²bA{²bA{²bA{²bA{²bA{²bA{²bA{²bA{²bA{²bA{²bA{²bA{²bA{²bA{²bA{²bA{²bA{²bA{²bA{²bA{²bA{²bA{²bA{²bA{²bA{²bA{²bA{²bA{²bA{²bA{²bA{²bA{²bA{²bA{²bA{²bA{²bA{²bA{²bA{²bA{²bA{²bA{²bA{²bA{²bA{²bA{²bA{²bA{²bA{²bA{²bA{²bA{²bA{²bA{²bA{²bA{²bA{²bA{²bA{²bA{²bA{²bA{²bA{²bA{²bA{²bA{²bA{²bA{²bA{²bA{²bA{²bA{²bA{²bA{²bA{²bA{²bA{²bA{²bA{²bA{²bA{²bA{²bA{²bA{²bA{²bA{²bA{²bA{²bA{²bA{²bA{²bA{²bA{²bA{²bA{²bA{²bA{²bA{²bA{²bA{²bA{²bA{²bA{²bA{²bA{²bA{²bA{²bA{²bA{²bA{²bA{²bA{²bA{²bA{²bA{²bA{²bA{²bA{²bA{²bA{²bA{²bA{²bA{²bA{²bA{²bA{²bA{²bA{²bA{²bA{²bA{²bA{²bA{²bA{²bA{²bA{²bA{²bA{²bA{²bA{²bA{²bA{²bA{²bA{²bA{²bA{²bA{²bA{²bA{²bA{²bA{²bA{²bA{²bA{²bA{²bA{²bA{²bA{²bA{²bA{²bA{²bA{²bA{²bA{²bA{²bA{²bA{²bA{²bA{²bA{²bA{²bA{²bA{²bA{²bA{²bA{²bA{²bA{²bA{²bA{²bA{²bA{²bA{²bA{²bA{²bA{²bA{²bA{²bA{²bA{²bA{²bA{²bA{²bA{²bA{²bA{²bA{²bA{²bA{²bA{²bA{²bA{²bA{²bA{²bA{²bA{²bA{²bA{²bA{²bA{²bA{²bA{²bA{²bA{²bA{²bA{²bA{²bA{²bA{²bA{²bA{²bA{²bA{²bA{²bA{²bA{²bA{²bA{²bA{²bA{²bA{²bA{²bA{²bA{²bA{²bA{²bA{²bA{²bA{²bA{²bA{²bA{²bA{²bA{²bA{²bA{²bA{²bA{²bA{²bA{²bA{²bA{²bA{²bA{²bA{²bA{²bA{²bA{²bA{²bA{²bA{²bA{²bA{²bA{²bA{²bA{²bA{²bA{²bA{²bA{²bA{²bA{²bA{²bA{²bA{²bA{²bA{²bA{²bA{²bA{²bA{²bA{²bA{²bA{²bA{²bA{²bA{²bA{²bA{²bA{²bA{²bA{²bA{²bA{²bA{²bA{²bA{²bA{²bA{²bA{²bA{²bA{²bA{²bA{²bA{²bA{²bA{²bA{²bA{²bA{²bA{²bA{²bA{²bA{²bA{²bA{²bA{²bA{²bA{²bA{²bA{²bA{²bA{²bA{²bA{²bA{²bA{²bA{²bA{²bA{²bA{²bA{²bA{²bA{²bA{²bA{²bA{²bA{²bA{²bA{²bA{²bA{²bA{²bA{²bA{²bA{²bA{²bA{²bA{²bA{²bA{²bA{²bA{²bA{²bA{²bA{²bA{²bA{²bA{²bA{²bA{²bA{²bA{²bA{²bA{²bA{²bA{²bA{²bA{²bA{²bA{²bA{²bA{²bA{²bA{²bA{²bA{²bA{²bA{²bA{²bA{²bA{²bA{²bA{²bA{²bA{²bA{²bA{²bA{²bA{²bA{²bA{²bA{²bA{²bA{²bA{²bA{²bA{²bA{²bA{²bA{²bA{²bA{²bA{²bA{²bA{²bA{²bA{²bA{²bA{²bA{²bA{²bA{²bA{²bA{²bA{²bA{²bA{²bA{²bA{²bA{²bA{²bA{²bA{²bA{²bA{²bA{²bA{²bA{²bA{²bA{²bA{²bA{²bA{²bA{²bA{²bA{²bA{²bA{²bA{²bA{²bA{²bA{²bA{²bA{²bA{²bA{²bA{²bA{²bA{²bA{²bA{²bA{²bA{²bA{²bA{²bA{²bA{²bA{²bA{²bA{²bA{²bA{²bA{²bA{²bA{²bA{²bA{²bA{²bA{²bA{²bA{²bA{²bA{²bA{²bA{²bA{²bA{²bA{²bA{²bA{²bA{²bA{²bA{²bA{²bA{²bA{²bA{²bA{²bA{²bA{²bA{²bA{²bA{²bA{²bA{²bA{²bA{²bA{²bA{²bA{²bA{²bA{²bA{²bA{²bA{²bA{²bA{²bA{²bA{²bA{²bA{²bA{²bA{²bA{²bA{²bA{²bA{²bA{²bA{²bA{²bA{²bA{²bA{²bA{²bA{²bA{²bA{²bA{²bA{²bA{²bA{²bA{²bA{²bA{²bA{²bA{²bA{²bA{²bA{²bA{²bA{²bA{²bA{²bA{²bA{²bA{²bA{²bA{²bA{²bA{²bA{²bA{²bA{²bA{²bA{²bA{²bA{²bA{²bA{²bA{²bA{²bA{²bA{²bA{²bA{²bA{²bA{²bA{²bA{²bA{²bA{²bA{²bA{²bA{²bA{²bA{²bA{²bA{²bA{²bA{²bA{²bA{²bA{²bA{²bA{²bA{²bA{²bA{²bA{²bA{²bA{²bA{²bA{²bA{²bA{²bA{²bA{²bA{²bA{²bA{²bA{²bA{²bA{²bA{²bA{²bA{²bA{²bA{²bA{²bA{²bA{²bA{²bA{²bA{²bA{²bA{²bA{²bA{²bA{²bA{²bA{²bA{²bA{²bA{²bA{²bA{²bA{²bA{²bA{²bA{²bA{²bA{²bA{²bA{²bA{²bA{²bA{²bA{²bA{²bA{²bA{²bA{²bA{²bA{²bA{²bA{²bA{²bA{²bA{²bA{²bA{²bA{²bA{²bA{²bA{²bA{²bA{²bA{²bA{²bA{²bA{²bA{²bA{²bA{²bA{²bA{²bA{²bA{²bA{²bA{²bA{²bA{²bA{²bA{²bA{²bA{²bA{²bA{²bA{²bA{²bA{²bA{²bA{²bA{²bA{²bA{²bA{²bA{²bA{²bA{²bA{²bA{²bA{²bA{²bA{²bA{²bA{²bA{²bA{²bA{²bA{²bA{²bA{²bA{²bA{²bA{²bA{²bA{²bA{²bA{²bA{²bA{²bA{²bA{²bA{²bA{²bA{²bA{²bA{²bA{²bA{²bA{²bA{²bA{²bA{²bA{²bA{²bA{²bA{²bA{²bA{²bA{²bA{²bA{²bA{²bA{²bA{²bA{²bA{²bA{²bA{²bA{²bA{²bA{²bA{²bA{²bA{²bA{²bA{²bA{²bA{²bA{²bA{²bA{²bA{²bA{²bA{²bA{²bA{²bA{²bA{²bA{²bA{²bA{²bA{²bA{²bA{²bA{²bA{²bA{²bA{²bA{²bA{²bA{²bA{²bA{²bA{²bA{²bA{²bA{²bA{²bA{²bA{²bA{²bA{²bA{²bA{²bA{²bA{²bA{²bA{²bA{²bA{²bA{²bA{²bA{²bA{²bA{²bA{²bA{²bA{²bA{²bA{²bA{²bA{²bA{²bA{²bA{²bA{²bA{²bA{²bA{²bA{²bA{²bA{²bA{²bA{²bA{²bA{²bA{²bA{²bA{²bA{²bA{²bA{²bA{²bA{²bA{²bA{²bA{²bA{²bA{²bA{²bA{²bA{²bA{²bA{²bA{²bA{²bA{²bA{²bA{²bA{²bA{²bA{²bA{²bA{²bA{²bA{²bA{²bA{²bA{²bA{²bA{²bA{²bA{²bA{²bA{²bA{²bA{²bA{²bA{²bA{²bA{²bA{²bA{²bA{²bA{²bA{²bA{²bA{²bA{²bA{²bA{²bA{²bA{²bA{²bA{²bA{²bA{²bA{²bA{²bA{²bA{²bA{²bA{²bA{²bA{²bA{²bA{²bA{²bA{²bA{²bA{²bA{²bA{²bA{²bA{²bA{²bA{²bA{²bA{²bA{²bA{²bA{²bA{²bA{²bA{²bA{²bA{²bA{²bA{²bA{²bA{²bA{²bA{²bA{²bA{²bA{²bA{²bA{²bA{²bA{²bA{²bA{²bA{²bA{²bA{²bA{²bA{²bA{²bA{²bA{²bA{²bA{²bA{²bA{²bA{²bA{²bA{²bA{²bA{²bA{²bA{²bA{²bA{²bA{²bA{²bA{²bA{²bA{²bA{²bA{²bA{²bA{²bA{²bA{²bA{²bA{²bA{²bA{²bA{²bA{²bA{²bA{²bA{²bA{²bA{²bA{²bA{²bA{²bA{²bA{²bA{²bA{²bA{²bA{²bA{²bA{²bA{²bA{²bA{²bA{²bA{²bA{²bA{²bA{²bA{²bA{²bA{²bA{²bA{²bA{²bA{²bA{²bA{²bA{²bA{²bA{²bA{²bA{²bA{²bA{²bA{²bA{²bA{²bA{²bA{²bA{²bA{²bA{²bA{²bA{²bA{²bA{²bA{²bA{²bA{²bA{²bA{²bA{²bA{²bA{²bA{²bA{²bA{²bA{²bA{²bA{²bA{²bA{²bA{²bA{²bA{²bA{²bA{²bA{²bA{²bA{²bA{²bA{²bA{²bA{²bA{²bA{²bA{²bA{²bA{²bA{²bA{²bA{²bA{²bA{²bA{²bA{²bA{²bA{²bA{²bA{²bA{²bA{²bA{²bA{²bA{²bA{²bA{²bA{²bA{²bA{²bA{²bA{²bA{²bA{²bA{²bA{²bA{²bA{²bA{²bA{²bA{²bA{²bA{²bA{²bA{²bA{²bA{²bA{²bA{²bA{²bA{²bA{²bA{²bA{²bA{²bA{²bA{²bA{²bA{²bA{²bA{²bA{²bA{²bA{²bA{²bA{²bA{²bA{²bA{²bA{²bA{²bA{²bA{²bA{²bA{²bA{²bA{²bA{²bA{²bA{²bA{²bA{²bA{²bA{²bA{²bA{²bA{²bA{²bA{²bA{²bA{²bA{²bA{²bA{²bA{²bA{²bA{²bA{²bA{²bA{²bA{²bA{²bA{²bA{²bA{²bA{²bA{²bA{²bA{²bA{²bA{²bA{²bA{²bA{²bA{²bA{²bA{²bA{²bA{²bA{²bA{²bA{²bA{²bA{²bA{²bA{²bA{²bA{²bA{²bA{²bA{²bA{²bA{²bA{²bA{²bA{²bA{²bA{²bA{²bA{²bA{²bA{²bA{²bA{²bA{²bA{²bA{²bA{²bA{²bA{²bA{²bA{²bA{²bA{²bA{²bA{²bA{²bA{²bA{²bA{²bA{²bA{²bA{²bA{²bA{²bA{²bA{²bA{²bA{²bA{²bA{²bA{²bA{²bA{²bA{²bA{²bA{²bA{²bA{²bA{²bA{²bA{²bA{²bA{²bA{²bA{²bA{²bA{²bA{²bA{²bA{²bA{²bA{²bA{²bA{²bA{²bA{²bA{²bA{²bA{²bA{²bA{²bA{²bA{²bA{²bA{²bA{²bA{²bA{²bA{²bA{²bA{²bA{²bA{²bA{²bA{²bA{²bA{²bA{²bA{²bA{²bA{²bA{²bA{²bA{²bA{²bA{²bA{²bA{²bA{²bA{²bA{²bA{²bA{²bA{²bA{²bA{²bA{²bA{²bA{²bA{²bA{²bA{²bA{²bA{²bA{²bA{²bA{²bA{²bA{²bA{²bA{²bA{²bA{²bA{²bA{²bA{²bA{²bA{²bA{²bA{²bA{²bA{²bA{²bA{²bA{²bA{²bA{²bA{²bA{²bA{²bA{²bA{²bA{²bA{²bA{²bA{²bA{²bA{²bA{²bA{²bA{²bA{²bA{²bA{²bA{²bA{²bA{²bA{²bA{²bA{²bA{²bA{²bA{²bA{²bA{²bA{²bA{²bA{²bA{²bA{²bA{²bA{²bA{²bA{²bA{²bA{²bA{²bA{²bA{²bA{²bA{²bA{²bA{²bA{²bA{²bA{²bA{²bA{²bA{²bA{²bA{²bA{²bA{²bA{²bA{²bA{²bA{²bA{²bA{²bA{²bA{²bA{²bA{²bA{²bA{²bA{²bA{²bA{²bA{²bA{²bA{²bA{²bA{²bA{²bA{²bA{²bA{²bA{²bA{²bA{²bA{²bA{²bA{²bA{²bA{²bA{²bA{²bA{²bA{²bA{²bA{²bA{²bA{²bA{²bA{²bA{²bA{²bA{²bA{²bA{²bA{²bA{²bA{²bA{²bA{²bA{²bA{²bA{²bA{²bA{²bA{²bA{²bA{²bA{²bA{²bA{²bA{²bA{²bA{²bA{²bA{²bA{²bA{²bA{²bA{²bA{²bA{²bA{²bA{²bA{²bA{²bA{²bA{²bA{²bA{²bA{²bA{²bA{²bA{²bA{²bA{²bA{²bA{²bA{²bA{²bA{²bA{²bA{²bA{²bA{²bA{²bA{²bA{²bA{²bA{²bA{²bA{²bA{²bA{²bA{²bA{²bA{²bA{²bA{²bA{²bA{²bA{²bA{²bA{²bA{²bA{²bA{²bA{²bA{²bA{²bA{²bA{²bA{²bA{²bA{²bA{²bA{²bA{²bA{²bA{²bA{²bA{²bA{²bA{²bA{²bA{²bA{²bA{²bA{²bA{²bA{²bA{²bA{²bA{²bA{²bA{²bA{²bA{²bA{²bA{²bA{²bA{²bA{²bA{²bA{²bA{²bA{²bA{²bA{²bA{²bA{²bA{²bA{²bA{²bA{²bA{²bA{²bA{²bA{²bA{²bA{²bA{²bA{²bA{²bA{²bA{²bA{²bA{²bA{²bA{²bA{²bA{²bA{²bA{²bA{²bA{²bA{²bA{²bA{²bA{²bA{²bA{²bA{²bA{²bA{²bA{²bA{²bA{²bA{²bA{²bA{²bA{²bA{²bA{²bA{²bA{²bA{²bA{²bA{²bA{²bA{²bA{²bA{²bA{²bA{²bA{²bA{²bA{²bA{²bA{²bA{²bA{²bA{²bA{²bA{²bA{²bA{²bA{²bA{²bA{²bA{²bA{²bA{²bA{²bA{²bA{²bA{²bA{²bA{²bA{²bA{²bA{²bA{²bA{²bA{²bA{²bA{²bA{²bA{²bA{²bA{²bA{²bA{²bA{²bA{²bA{²bA{²bA{²bA{²bA{²bA{²bA{²bA{²bA{²bA{²bA{²bA{²bA{²bA{²bA{²bA{²bA{²bA{²bA{²bA{²bA{²bA{²bA{²bA{²bA{²bA{²bA{²bA{²bA{²bA{²bA{²bA{²bA{²bA{²bA{²bA{²bA{²bA{²bA{²bA{²bA{²bA{²bA{²bA{²bA{²bA{²bA{²bA{²bA{²bA{²bA{²bA{²bA{²bA{²bA{²bA{²bA{²bA{²bA{²bA{²bA{²bA{²bA{²bA{²bA{²bA{²bA{²bA{²bA{²bA{²bA{²bA{²bA{²bA{²bA{²bA{²bA{²bA{²bA{²bA{²bA{²bA{²bA{²bA{²bA{²bA{²bA{²bA{²bA{²bA{²bA{²bA{²bA{²bA{²bA{²bA{²bA{²bA{²bA{²bA{²bA{²bA{²bA{²bA{²bA{²bA{²bA{²bA{²bA{²bA{²bA{²bA{²bA{²bA{²bA{²bA{²bA{²bA{²bA{²bA{²bA{²bA{²bA{²bA{²bA{²bA{²bA{²bA{²bA{²bA{²bA{²bA{²bA{²bA{²bA{²bA{²bA{²bA{²bA{²bA{²bA{²bA{²bA{²bA{²bA{²bA{²bA{²bA{²bA{²bA{²bA{²bA{²bA{²bA{²bA{²bA{²bA{²bA{²bA{²bA{²bA{²bA{²bA{²bA{²bA{²bA{²bA{²bA{²bA{²bA{²bA{²bA{²bA{²bA{²bA{²bA{²bA{²bA{²bA{²bA{²bA{²bA{²bA{²bA{²bA{²bA{²bA{²bA{²bA{²bA{²bA{²bA{²bA{²bA{²bA{²bA{²bA{²bA{²bA{²bA{²bA{²bA{²bA{²bA{²bA{²bA{²bA{²bA{²bA{²bA{²bA{²bA{²bA{²bA{²bA{²bA{²bA{²bA{²bA{²bA{²bA{²bA{²bA{²bA{²bA{²bA{²bA{²bA{²bA{²bA{²bA{²bA{²bA{²bA{²bA{²bA{²bA{²bA{²bA{²bA{²bA{²bA{²bA{²bA{²bA{²bA{²bA{²bA{²bA{²bA{²bA{²bA{²bA{²bA{²bA{²bA{²bA{²bA{²bA{²bA{²bA{²bA{²bA{²bA{²bA{²bA{²bA{²bA{²bA{²bA{²bA{²bA{²bA{²bA{²bA{²bA{²bA{²bA{²bA{²bA{²bA{²bA{²bA{²bA{²bA{²bA{²bA{²bA{²bA{²bA{²bA{²bA{²bA{²bA{²bA{²bA{²bA{²bA{²bA{²bA{²bA{²bA{²bA{²bA{²bA{²bA{²bA{²bA{²bA{²bA{²bA{²bA{²bA{²bA{²bA{²bA{²bA{²bA{²bA{²bA{²bA{²bA{²bA{²bA{²bA{²bA{²bA{²bA{²bA{²bA{²bA{²bA{²bA{²bA{²bA{²bA{²bA{²bA{²bA{²bA{²bA{²bA{²bA{²bA{²bA{²bA{²bA{²bA{²bA{²bA{²bA{²bA{²bA{²bA{²bA{²bA{²bA{²bA{²bA{²bA{²bA{²bA{²bA{²bA{²bA{²bA{²bA{²bA{²bA{²bA{²bA{²bA{²bA{²bA{²bA{²bA{²bA{²bA{²bA{²bA{²bA{²bA{²bA{²bA{²bA{²bA{²bA{²bA{²bA{²bA{²bA{²bA{²bA{²bA{²bA{²bA{²bA{²bA{²bA{²bA{²bA{²bA{²bA{²bA{²bA{²bA{²bA{²bA{²bA{²bA{²bA{²bA{²bA{²bA{²bA{²bA{²bA{²bA{²bA{²bA{²bA{²bA{²bA{²bA{²bA{²bA{²bA{²bA{²bA{²bA{²bA{²bA{²bA{²bA{²bA{²bA{²bA{²bA{²bA{²bA{²bA{²bA{²bA{²bA{²bA{²bA{²bA{²bA{²bA{²bA{²bA{²bA{²bA{²bA{²bA{²bA{²bA{²bA{²bA{²bA{²bA{²bA{²bA{²bA{²bA{²bA{²bA{²bA{²bA{²bA{²bA{²bA{²bA{²bA{²bA{²bA{²bA{²bA{²bA{²bA{²bA{²bA{²bA{²bA{²bA{²bA{²bA{²bA{²bA{²bA{²bA{²bA{²bA{²bA{²bA{²bA{²bA{²bA{²bA{²bA{²bA{²bA{²bA{²bA{²bA{²bA{²bA{²bA{²bA{²bA{²bA{²bA{²bA{²bA{²bA{²bA{²bA{²bA{²bA{²bA{²bA{²bA{²bA{²bA{²bA{²bA{²bA{²bA{²bA{²bA{²bA{²bA{²bA{²bA{²bA{²bA{²bA{²bA{²bA{²bA{²bA{²bA{²bA{²bA{²bA{²bA{²bA{²bA{²bA{²bA{²bA{²bA{²bA{²bA{²bA{²bA{²bA{²bA{²bA{²bA{²bA{²bA{²bA{²bA{²bA{²bA{²bA{²bA{²bA{²bA{²bA{²bA{²bA{²bA{²bA{²bA{²bA{²bA{²bA{²bA{²bA{²bA{²bA{²bA{²bA{²bA{²bA{²bA{²bA{²bA{²bA{²bA{²bA{²bA{²bA{²bA{²bA{²bA{²bA{²bA{²bA{²bA{²bA{²bA{²bA{²bA{²bA{²bA{²bA{²bA{²bA{²bA{²bA{²bA{²bA{²bA{²bA{²bA{²bA{²bA{²bA{²bA{²bA{²bA{²bA{²bA{²bA{²bA{²bA{²bA{²bA{²bA{²bA{²bA{²bA{²bA{²bA{²bA{²bA{²bA{²bA{²bA{²bA{²bA{²bA{²bA{²bA{²bA{²bA{²bA{²bA{²bA{²bA{²bA{²bA{²bA{²bA{²bA{²bA{²bA{²bA{²bA{²bA{²bA{²bA{²bA{²bA{²bA{²bA{²bA{²bA{²bA{²bA{²bA{²bA{²bA{²bA{²bA{²bA{²bA{²bA{²bA{²bA{²bA{²bA{²bA{²bA{²bA{²bA{²bA{²bA{²bA{²bA{²bA{²bA{²bA{²bA{²bA{²bA{²bA{²bA{²bA{²bA{²bA{²bA{²bA{²bA{²bA{²bA{²bA{²bA{²bA{²bA{²bA{²bA{²bA{²bA{²bA{²bA{²bA{²bA{²bA{²bA{²bA{²bA{²bA{²bA{²bA{²bA{²bA{²bA{²bA{²bA{²bA{²bA{²bA{²bA{²bA{²bA{²bA{²bA{²bA{²bA{²bA{²bA{²bA{²bA{²bA{²bA{²bA{²bA{²bA{²bA{²bA{²bA{²bA{²bA{²bA{²bA{²bA{²bA{²bA{²bA{²bA{²bA{²bA{²bA{²bA{²bA{²bA{²bA{²bA{²bA{²bA{²bA{²bA{²bA{²bA{²bA{²bA{²bA{²bA{²bA{²bA{²bA{²bA{²bA{²bA{²bA{²bA{²bA{²bA{²bA{²bA{²bA{²bA{²bA{²bA{²bA{²bA{²bA{²bA{²bA{²bA{²bA{²bA{²bA{²bA{²bA{²bA{²bA{²bA{²bA{²bA{²bA{²bA{²bA{²bA{²bA{²bA{²bA{²bA{²bA{²bA{²bA{²bA{²bA{²bA{²bA{²bA{²bA{²bA{²bA{²bA{²bA{²bA{²bA{²bA{²bA{²bA{²bA{²bA{²bA{²bA{²bA{²bA{²bA{²bA{²bA{²bA{²bA{²bA{²bA{²bA{²bA{²bA{²bA{²bA{²bA{²bA{²bA{²bA{²bA{²bA{²bA{²bA{²bA{²bA{²bA{²bA{²bA{²bA{²bA{²bA{²bA{²bA{²bA{²bA{²bA{²bA{²bA{²bA{²bA{²bA{²bA{²bA{²bA{²bA{²bA{²bA{²bA{²bA{²bA{²bA{²bA{²bA{²bA{²bA{²bA{²bA{²bA{²bA{²bA{²bA{²bA{²bA{²bA{²bA{²bA{²bA{²bA{²bA{²bA{²bA{²bA{²bA{²bA{²bA{²bA{²bA{²bA{²bA{²bA{²bA{²bA{²bA{²bA{²bA{²bA{²bA{²bA{²bA{²bA{²bA{²bA{²bA{²bA{²bA{²bA{²bA{²bA{²bA{²bA{²bA{²bA{²bA{²bA{²bA{²bA{²bA{²bA{²bA{²bA{²bA{²bA{²bA{²bA{²bA{²bA{²bA{²bA{²bA{²bA{²bA{²bA{²bA{²bA{²bA{²bA{²bA{²bA{²bA{²bA{²bA{²bA{²bA{²bA{²bA{²bA{²bA{²bA{²bA{²bA{²bA{²bA{²bA{²bA{²bA{²bA{²bA{²bA{²bA{²bA{²bA{²bA{²bA{²bA{²bA{²bA{²bA{²bA{²bA{²bA{²bA{²bA{²bA{²bA{²bA{²bA{²bA{²bA{²bA{²bA{²bA{²bA{²bA{²bA{²bA{²bA{²bA{²bA{²bA{²bA{²bA{²bA{²bA{²bA{²bA{²bA{²bA{²bA{²bA{²bA{²bA{²bA{²bA{²bA{²bA{²bA{²bA{²bA{²bA{²bA{²bA{²bA{²bA{²bA{²bA{²bA{²bA{²bA{²bA{²bA{²bA{²bA{²bA{²bA{²bA{²bA{²bA{²bA{²bA{²bA{²bA{²bA{²bA{²bA{²bA{²bA{²bA{²bA{²bA{²bA{²bA{²bA{²bA{²bA{²bA{²bA{²bA{²bA{²bA{²bA{²bA{²bA{²bA{²bA{²bA{²bA{²bA{²bA{²bA{²bA{²bA{²bA{²bA{²bA{²bA{²bA{²bA{²bA{²bA{²bA{²bA{²bA{²bA{²bA{²bA{²bA{²bA{²bA{²bA{²bA{²bA{²bA{²bA{²bA{²bA{²bA{²bA{²bA{²bA{²bA{²bA{²bA{²bA{²bA{²bA{²bA{²bA{²bA{²bA{²bA{²bA{²bA{²bA{²bA{²bA{²bA{²bA{²bA{²bA{²bA{²bA{²bA{²bA{²bA{²bA{²bA{²bA{²bA{²bA{²bA{²bA{²bA{²bA{²bA{²bA{²bA{²bA{²bA{²bA{²bA{²bA{²bA{²bA{²bA{²bA{²bA{²bA{²bA{²bA{²bA{²bA{²bA{²bA{²bA{²bA{²bA{²bA{²bA{²bA{²bA{²bA{²bA{²bA{²bA{²bA{²bA{²bA{²bA{²bA{²bA{²bA{²bA{²bA{²bA{²bA{²bA{²bA{²bA{²bA{²bA{²bA{²bA{²bA{²bA{²bA{²bA{²bA{²bA{²bA{²bA{²bA{²bA{²bA{²bA{²bA{²bA{²bA{²bA{²bA{²bA{²bA{²bA{²bA{²bA{²bA{²bA{²bA{²bA{²bA{²bA{²bA{²bA{²bA{²bA{²bA{²bA{²bA{²bA{²bA{²bA{²bA{²bA{²bA{²bA{²bA{²bA{²bA{²bA{²bA{²bA{²bA{²bA{²bA{²bA{²bA{²bA{²bA{²bA{²bA{²bA{²bA{²bA{²bA{²bA{²bA{²bA{²bA{²bA{²bA{²bA{²bA{²bA{²bA{²bA{²bA{²bA{²bA{²bA{²bA{²bA{²bA{²bA{²bA{²bA{²bA{²bA{²bA{²bA{²bA{²bA{²bA{²bA{²bA{²bA{²bA{²bA{²bA{²bA{²bA{²bA{²bA{²bA{²bA{²bA{²bA{²bA{²bA{²bA{²bA{²bA{²bA{²bA{²bA{²bA{²bA{²bA{²bA{²bA{²bA{²bA{²bA{²bA{²bA{²bA{²bA{²bA{²bA{²bA{²bA{²bA{²bA{²bA{²bA{²bA{²bA{²bA{²bA{²bA{²bA{²bA{²bA{²bA{²bA{²bA{²bA{²bA{²bA{²bA{²bA{²bA{²bA{²bA{²bA{²bA{²bA{²bA{²bA{²bA{²bA{²bA{²bA{²bA{²bA{²bA{²bA{²bA{²bA{²bA{²bA{²bA{²bA{²bA{²bA{²bA{²bA{²bA{²bA{²bA{²bA{²bA{²bA{²bA{²bA{²bA{²bA{²bA{²bA{²bA{²bA{²bA{²bA{²bA{²bA{²bA{²bA{²bA{²bA{²bA{²bA{²bA{²bA{²bA{²bA{²bA{²bA{²bA{²bA{²bA{²bA{²bA{²bA{²bA{²bA{²bA{²bA{²bA{²bA{²bA{²bA{²bA{²bA{²bA{²bA{²bA{²bA{²bA{²bA{²bA{²bA{²bA{²bA{²bA{²bA{²bA{²bA{²bA{²bA{²bA{²bA{²bA{²bA{²bA{²bA{²bA{²bA{²bA{²bA{²bA{²bA{²bA{²bA{²bA{²bA{²bA{²bA{²bA{²bA{²bA{²bA{²bA{²bA{²bA{²bA{²bA{²bA{²bA{²bA{²bA{²bA{²bA{²bA{²bA{²bA{²bA{²bA{²bA{²bA{²bA{²bA{²bA{²bA{²bA{²bA{²bA{²bA{²bA{²bA{²bA{²bA{²bA{²bA{²bA{²bA{²bA{²bA{²bA{²bA{²bA{²bA{²bA{²bA{²bA{²bA{²bA{²bA{²bA{²bA{²bA{²bA{²bA{²bA{²bA{²bA{²bA{²bA{²bA{²bA{²bA{²bA{²bA{²bA{²bA{²bA{²bA{²bA{²bA{²bA{²bA{²bA{²bA{²bA{²bA{²bA{²bA{²bA{²bA{²bA{²bA{²bA{²bA{²bA{²bA{²bA{²bA{²bA{²bA{²bA{²bA{²bA{²bA{²bA{²bA{²bA{²bA{²bA{²bA{²bA{²bA{²bA{²bA{²bA{²bA{²bA{²bA{²bA{²bA{²bA{²bA{²bA{²bA{²bA{²bA{²bA{²bA{²bA{²bA{²bA{²bA{²bA{²bA{²bA{²bA{²bA{²bA{²bA{²bA{²bA{²bA{²bA{²bA{²bA{²bA{²bA{²bA{²bA{²bA{²bA{²bA{²bA{²bA{²bA{²bA{²bA{²bA{²bA{²bA{²bA{²bA{²bA{²bA{²bA{²bA{²bA{²bA{²bA{²bA{²bA{²bA{²bA{²bA{²bA{²bA{²bA{²bA{²bA{²bA{²bA{²bA{²bA{²bA{²bA{²bA{²bA{²bA{²bA{²bA{²bA{²bA{²bA{²bA{²bA{²bA{²bA{²bA{²bA{²bA{²bA{²bA{²bA{²bA{²bA{²bA{²bA{²bA{²bA{²bA{²bA{²bA{²bA{²bA{²bA{²bA{²bA{²bA{²bA{²bA{²bA{²bA{²bA{²bA{²bA{²bA{²bA{²bA{²bA{²bA{²bA{²bA{²bA{²bA{²bA{²bA{²bA{²bA{²bA{²bA{²bA{²bA{²bA{²bA{²bA{²bA{²bA{²bA{²bA{²bA{²bA{²bA{²bA{²bA{²bA{²bA{²bA{²bA{²bA{²bA{²bA{²bA{²bA{²bA{²bA{²bA{²bA{²bA{²bA{²bA{²bA{²bA{²bA{²bA{²bA{²bA{²bA{²bA{²bA{²bA{²bA{²bA{²bA{²bA{²bA{²bA{²bA{²bA{²bA{²bA{²bA{²bA{²bA{²bA{²bA{²bA{²bA{²bA{²bA{²bA{²bA{²bA{²bA{²bA{²bA{²bA{²bA{²bA{²bA{²bA{²bA{²bA{²bA{²bA{²bA{²bA{²bA{²bA{²bA{²bA{²bA{²bA{²bA{²bA{²bA{²bA{²bA{²bA{²bA{²bA{²bA{²bA{²bA{²bA{²bA{²bA{²bA{²bA{²bA{²bA{²bA{²bA{²bA{²bA{²bA{²bA{²bA{²bA{²bA{²bA{²bA{²bA{²bA{²bA{²bA{²bA{²bA{²bA{²bA{²bA{²bA{²bA{²bA{²bA{²bA{²bA{²bA{²bA{²bA{²bA{²bA{²bA{²bA{²bA{²bA{²bA{²bA{²bA{²bA{²bA{²bA{²bA{²bA{²bA{²bA{²bA{²bA{²bA{²bA{²bA{²bA{²bA{²bA{²bA{²bA{²bA{²bA{²bA{²bA{²bA{²bA{²bA{²bA{²bA{²bA{²bA{²bA{²bA{²bA{²bA{²bA{²bA{²bA{²bA{²bA{²bA{²bA{²bA{²bA{²bA{²bA{²bA{²bA{²bA{²bA{²bA{²bA{²bA{²bA{²bA{²bA{²bA{²bA{²bA{²bA{²bA{²bA{²bA{²bA{²bA{²bA{²bA{²bA{²bA{²bA{²bA{²bA{²bA{²bA{²bA{²bA{²bA{²bA{²bA{²bA{²bA{²bA{²bA{²bA{²bA{²bA{²bA{²bA{²bA{²bA{²bA{²bA{²bA{²bA{²bA{²bA{²bA{²bA{²bA{²bA{²bA{²bA{²bA{²bA{²bA{²bA{²bA{²bA{²bA{²bA{²bA{²bA{²bA{²bA{²bA{²bA{²bA{²bA{²bA{²bA{²bA{²bA{²bA{²bA{²bA{²bA{²bA{²bA{²bA{²bA{²bA{²bA{²bA{²bA{²bA{²bA{²bA{²bA{²bA{²bA{²bA{²bA{²bA{²bA{²bA{²bA{²bA{²bA{²bA{²bA{²bA{²bA{²bA{²bA{²bA{²bA{²bA{²bA{²bA{²bA{²bA{²bA{²bA{²bA{²bA{²bA{²bA{²bA{²bA{²bA{²bA{²bA{²bA{²bA{²bA{²bA{²bA{²bA{²bA{²bA{²bA{²bA{²bA{²bA{²bA{²bA{²bA{²bA{²bA{²bA{²bA{²bA{²bA{²bA{²bA{²bA{²bA{²bA{²bA{²bA{²bA{²bA{²bA{²bA{²bA{²bA{²bA{²bA{²bA{²bA{²bA{²bA{²bA{²bA{²bA{²bA{²bA{²bA{²bA{²bA{²bA{²bA{²bA{²bA{²bA{²bA{²bA{²bA{²bA{²bA{²bA{²bA{²bA{²bA{²bA{²bA{²bA{²bA{²bA{²bA{²bA{²bA{²bA{²bA{²bA{²bA{²bA{²bA{²bA{²bA{²bA{²bA{²bA{²bA{²bA{²bA{²bA{²bA{²bA{²bA{²bA{²bA{²bA{²bA{²bA{²bA{²bA{²bA{²bA{²bA{²bA{²bA{²bA{²bA{²bA{²bA{²bA{²bA{²bA{²bA{²bA{²bA{²bA{²bA{²bA{²bA{²bA{²bA{²bA{²bA{²bA{²bA{²bA{²bA{²bA{²bA{²bA{²bA{²bA{²bA{²bA{²bA{²bA{²bA{²bA{²bA{²bA{²bA{²bA{²bA{²bA{²bA{²bA{²bA{²bA{²bA{²bA{²bA{²bA{²bA{²bA{²bA{²bA{²bA{²bA{²bA{²bA{²bA{²bA{²bA{²bA{²bA{²bA{²bA{²bA{²bA{²bA{²bA{²bA{²bA{²bA{²bA{²bA{²bA{²bA{²bA{²bA{²bA{²bA{²bA{²bA{²bA{²bA{²bA{²bA{²bA{²bA{²bA{²bA{²bA{²bA{²bA{²bA{²bA{²bA{²bA{²bA{²bA{²bA{²bA{²bA{²bA{²bA{²bA{²bA{²bA{²bA{²bA{²bA{²bA{²bA{²bA{²bA{²bA{²bA{²bA{²bA{²bA{²bA{²bA{²bA{²bA{²bA{²bA{²bA{²bA{²bA{²bA{²bA{²bA{²bA{²bA{²bA{²bA{²bA{²bA{²bA{²bA{²bA{²bA{²bA{²bA{²bA{²bA{²bA{²bA{²bA{²bA{²bA{²bA{²bA{²bA{²bA{²bA{²bA{²bA{²bA{²bA{²bA{²bA{²bA{²bA{²bA{²bA{²bA{²bA{²bA{²bA{²bA{²bA{²bA{²bA{²bA{²bA{²bA{²bA{²bA{²bA{²bA{²bA{²bA{²bA{²bA{²bA{²bA{²bA{²bA{²bA{²bA{²bA{²bA{²bA{²bA{²bA{²bA{²bA{²bA{²bA{²bA{²bA{²bA{²bA{²bA{²bA{²bA{²bA{²bA{²bA{²bA{²bA{²bA{²bA{²bA{²bA{²bA{²bA{²bA{²bA{²bA{²bA{²bA{²bA{²bA{²bA{²bA{²bA{²bA{²bA{²bA{²bA{²bA{²bA{²bA{²bA{²bA{²bA{²bA{²bA{²bA{²bA{²bA{²bA{²bA{²bA{²bA{²bA{²bA{²bA{²bA{²bA{²bA{²bA{²bA{²bA{²bA{²bA{²bA{²bA{²bA{²bA{²bA{²bA{²bA{²bA{²bA{²bA{²bA{²bA{²bA{²bA{²bA{²bA{²bA{²bA{²bA{²bA{²bA{²bA{²bA{²bA{²bA{²bA{²bA{²bA{²bA{²bA{²bA{²bA{²bA{²bA{²bA{²bA{²bA{²bA{²bA{²bA{²bA{²bA{²bA{²bA{²bA{²bA{²bA{²bA{²bA{²bA{²bA{²bA{²bA{²bA{²bA{²bA{²bA{²bA{²bA{²bA{²bA{²bA{²bA{²bA{²bA{²bA{²bA{²bA{²bA{²bA{²bA{²bA{²bA{²bA{²bA{²bA{²bA{²bA{²bA{²bA{²bA{²bA{²bA{²bA{²bA{²bA{²bA{²bA{²bA{²bA{²bA{²bA{²bA{²bA{²bA{²bA{²bA{²bA{²bA{²bA{²bA{²bA{²bA{²bA{²bA{²bA{²bA{²bA{²bA{²bA{²bA{²bA{²bA{²bA{²bA{²bA{²bA{²bA{²bA{²bA{²bA{²bA{²bA{²bA{²bA{²bA{²bA{²bA{²bA{²bA{²bA{²bA{²bA{²bA{²bA{²bA{²bA{²bA{²bA{²bA{²bA{²bA{²bA{²bA{²bA{²bA{²bA{²bA{²bA{²bA{²bA{²bA{²bA{²bA{²bA{²bA{²bA{²bA{²bA{²bA{²bA{²bA{²bA{²bA{²bA{²bA{²bA{²bA{²bA{²bA{²bA{²bA{²bA{²bA{²bA{²bA{²bA{²bA{²bA{²bA{²bA{²bA{²bA{²bA{²bA{²bA{²bA{²bA{²bA{²bA{²bA{²bA{²bA{²bA{²bA{²bA{²bA{²bA{²bA{²bA{²bA{²bA{²bA{²bA{²bA{²bA{²bA{²bA{²bA{²bA{²bA{²bA{²bA{²bA{²bA{²bA{²bA{²bA{²bA{²bA{²bA{²bA{²bA{²bA{²bA{²bA{²bA{²bA{²bA{²bA{²bA{²bA{²bA{²bA{²bA{²bA{²bA{²bA{²bA{²bA{²bA{²bA{²bA{²bA{²bA{²bA{²bA{²bA{²bA{²bA{²bA{²bA{²bA{²bA{²bA{²bA{²bA{²bA{²bA{²bA{²bA{²bA{²bA{²bA{²bA{²bA{²bA{²bA{²bA{²bA{²bA{²bA{²bA{²bA{²bA{²bA{²bA{²bA{²bA{²bA{²bA{²bA{²bA{²bA{²bA{²bA{²bA{²bA{²bA{²bA{²bA{²bA{²bA{²bA{²bA{²bA{²bA{²bA{²bA{²bA{²bA{²bA{²bA{²bA{²bA{²bA{²bA{²bA{²bA{²bA{²bA{²bA{²bA{²bA{²bA{²bA{²bA{²bA{²bA{²bA{²bA{²bA{²bA{²bA{²bA{²bA{²bA{²bA{²bA{²bA{²bA{²bA{²bA{²bA{²bA{²bA{²bA{²bA{²bA{²bA{²bA{²bA{²bA{²bA{²bA{²bA{²bA{²bA{²bA{²bA{²bA{²bA{²bA{²bA{²bA{²bA{²bA{²bA{²bA{²bA{²bA{²bA{²bA{²bA{²bA{²bA{²bA{²bA{²bA{²bA{²bA{²bA{²bA{²bA{²bA{²bA{²bA{²bA{²bA{²bA{²bA{²bA{²bA{²bA{²bA{²bA{²bA{²bA{²bA{²bA{²bA{²bA{²bA{²bA{²bA{²bA{²bA{²bA{²bA{²bA{²bA{²bA{²bA{²bA{²bA{²bA{²bA{²bA{²bA{²bA{²bA{²bA{²bA{²bA{²bA{²bA{²bA{²bA{²bA{²bA{²bA{²bA{²bA{²bA{²bA{²bA{²bA{²bA{²bA{²bA{²bA{²bA{²bA{²bA{²bA{²bA{²bA{²bA{²bA{²bA{²bA{²bA{²bA{²bA{²bA{²bA{²bA{²bA{²bA{²bA{²bA{²bA{²bA{²bA{²bA{²bA{²bA{²bA{²bA{²bA{²bA{²bA{²bA{²bA{²bA{²bA{²bA{²bA{²bA{²bA{²bA{²bA{²bA{²bA{²bA{²bA{²bA{²bA{²bA{²bA{²bA{²bA{²bA{²bA{²bA{²bA{²bA{²bA{²bA{²bA{²bA{²bA{²bA{²bA{²bA{²bA{²bA{²bA{²bA{²bA{²bA{²bA{²bA{²bA{²bA{²bA{²bA{²bA{²bA{²bA{²bA{²bA{²bA{²bA{²bA{²bA{²bA{²bA{²bA{²bA{²bA{²bA{²bA{²bA{²bA{²bA{²bA{²bA{²bA{²bA{²bA{²bA{²bA{²bA{²bA{²bA{²bA{²bA{²bA{²bA{²bA{²bA{²bA{²bA{²bA{²bA{²bA{²bA{²bA{²bA{²bA{²bA{²bA{²bA{²bA{²bA{²bA{²bA{²bA{²bA{²bA{²bA{²bA{²bA{²bA{²bA{²bA{²bA{²bA{²bA{²bA{²bA{²bA{²bA{²bA{²bA{²bA{²bA{²bA{²bA{²bA{²bA{²bA{²bA{²bA{²bA{²bA{²bA{²bA{²bA{²bA{²bA{²bA{²bA{²bA{²bA{²bA{²bA{²bA{²bA{²bA{²bA{²bA{²bA{²bA{²bA{²bA{²bA{²bA{²bA{²bA{²bA{²bA{²bA{²bA{²bA{²bA{²bA{²bA{²bA{²bA{²bA{²bA{²bA{²bA{²bA{²bA{²bA{²bA{²bA{²bA{²bA{²bA{²bA{²bA{²bA{²bA{²bA{²bA{²bA{²bA{²bA{²bA{²bA{²bA{²bA{²bA{²bA{²bA{²bA{²bA{²bA{²bA{²bA{²bA{²bA{²bA{²bA{²bA{²bA{²bA{²bA{²bA{²bA{²bA{²bA{²bA{²bA{²bA{²bA{²bA{²bA{²bA{²bA{²bA{²bA{²bA{²bA{²bA{²bA{²bA{²bA{²bA{²bA{²bA{²bA{²bA{²bA{²bA{²bA{²bA{²bA{²bA{²bA{²bA{²bA{²bA{²bA{²bA{²bA{²bA{²bA{²bA{²bA{²bA{²bA{²bA{²bA{²bA{²bA{²bA{²bA{²bA{²bA{²bA{²bA{²bA{²bA{²bA{²bA{²bA{²bA{²bA{²bA{²bA{²bA{²bA{²bA{²bA{²bA{²bA{²bA{²bA{²bA{²bA{²bA{²bA{²bA{²bA{²bA{²bA{²bA{²bA{²bA{²bA{²bA{²bA{²bA{²bA{²bA{²bA{²bA{²bA{²bA{²bA{²bA{²bA{²bA{²bA{²bA{²bA{²bA{²bA{²bA{²bA{²bA{²bA{²bA{²bA{²bA{²bA{²bA{²bA{²bA{²bA{²bA{²bA{²bA{²bA{²bA{²bA{²bA{²bA{²bA{²bA{²bA{²bA{²bA{²bA{²bA{²bA{²bA{²bA{²bA{²bA{²bA{²bA{²bA{²bA{²bA{²bA{²bA{²bA{²bA{²bA{²bA{²bA{²bA{²bA{²bA{²bA{²bA{²bA{²bA{²bA{²bA{²bA{²bA{²bA{²bA{²bA{²bA{²bA{²bA{²bA{²bA{²bA{²bA{²bA{²bA{²bA{²bA{²bA{²bA{²bA{²bA{²bA{²bA{²bA{²bA{²bA{²bA{²bA{²bA{²bA{²bA{²bA{²bA{²bA{²bA{²bA{²bA{²bA{²bA{²bA{²bA{²bA{²bA{²bA{²bA{²bA{²bA{²bA{²bA{²bA{²bA{²bA{²bA{²bA{²bA{²bA{²bA{²bA{²bA{²bA{²bA{²bA{²bA{²bA{²bA{²bA{²bA{²bA{²bA{²bA{²bA{²bA{²bA{²bA{²bA{²bA{²bA{²bA{²bA{²bA{²bA{²bA{²bA{²bA{²bA{²bA{²bA{²bA{²bA{²bA{²bA{²bA{²bA{²bA{²bA{²bA{²bA{²bA{²bA{²bA{²bA{²bA{²bA{²bA{²bA{²bA{²bA{²bA{²bA{²bA{²bA{²bA{²bA{²bA{²bA{²bA{²bA{²bA{²bA{²bA{²bA{²bA{²bA{²bA{²bA{²bA{²bA{²bA{²bA{²bA{²bA{²bA{²bA{²bA{²bA{²bA{²bA{²bA{²bA{²bA{²bA{²bA{²bA{²bA{²bA{²bA{²bA{²bA{²bA{²bA{²bA{²bA{²bA{²bA{²bA{²bA{²bA{²bA{²bA{²bA{²bA{²bA{²bA{²bA{²bA{²bA{²bA{²bA{²bA{²bA{²bA{²bA{²bA{²bA{²bA{²bA{²bA{²bA{²bA{²bA{²bA{²bA{²bA{²bA{²bA{²bA{²bA{²bA{²bA{²bA{²bA{²bA{²bA{²bA{²bA{²bA{²bA{²bA{²bA{²bA{²bA{²bA{²bA{²bA{²bA{²bA{²bA{²bA{²bA{²bA{²bA{²bA{²bA{²bA{²bA{²bA{²bA{²bA{²bA{²bA{²bA{²bA{²bA{²bA{²bA{²bA{²bA{²bA{²bA{²bA{²bA{²bA{²bA{²bA{²bA{²bA{²bA{²bA{²bA{²bA{²bA{²bA{²bA{²bA{²bA{²bA{²bA{²bA{²bA{²bA{²bA{²bA{²bA{²bA{²bA{²bA{²bA{²bA{²bA{²bA{²bA{²bA{²bA{²bA{²bA{²bA{²bA{²bA{²bA{²bA{²bA{²bA{²bA{²bA{²bA{²bA{²bA{²bA{²bA{²bA{²bA{²bA{²bA{²bA{²bA{²bA{²bA{²bA{²bA{²bA{²bA{²bA{²bA{²bA{²bA{²bA{²bA{²bA{²bA{²bA{²bA{²bA{²bA{²bA{²bA{²bA{²bA{²bA{²bA{²bA{²bA{²bA{²bA{²bA{²bA{²bA{²bA{²bA{²bA{²bA{²bA{²bA{²bA{²bA{²bA{²bA{²bA{²bA{²bA{²bA{²bA{²bA{²bA{²bA{²bA{²bA{²bA{²bA{²bA{²bA{²bA{²bA{²bA{²bA{²bA{²bA{²bA{²bA{²bA{²bA{²bA{²bA{²bA{²bA{²bA{²bA{²bA{²bA{²bA{²bA{²bA{²bA{²bA{²bA{²bA{²bA{²bA{²bA{²bA{²bA{²bA{²bA{²bA{²bA{²bA{²bA{²bA{²bA{²bA{²bA{²bA{²bA{²bA{²bA{²bA{²bA{²bA{²bA{²bA{²bA{²bA{²bA{²bA{²bA{²bA{²bA{²bA{²bA{²bA{²bA{²bA{²bA{²bA{²bA{²bA{²bA{²bA{²bA{²bA{²bA{²bA{²bA{²bA{²bA{²bA{²bA{²bA{²bA{²bA{²bA{²bA{²bA{²bA{²bA{²bA{²bA{²bA{²bA{²bA{²bA{²bA{²bA{²bA{²bA{²bA{²bA{²bA{²bA{²bA{²bA{²bA{²bA{²bA{²bA{²bA{²bA{²bA{²bA{²bA{²bA{²bA{²bA{²bA{²bA{²bA{²bA{²bA{²bA{²bA{²bA{²bA{²bA{²bA{²bA{²bA{²bA{²bA{²bA{²bA{²bA{²bA{²bA{²bA{²bA{²bA{²bA{²bA{²bA{²bA{²bA{²bA{²bA{²bA{²bA{²bA{²bA{²bA{²bA{²bA{²bA{²bA{²bA{²bA{²bA{²bA{²bA{²bA{²bA{²bA{²bA{²bA{²bA{²bA{²bA{²bA{²bA{²bA{²bA{²bA{²bA{²bA{²bA{²bA{²bA{²bA{²bA{²bA{²bA{²bA{²bA{²bA{²bA{²bA{²bA{²bA{²bA{²bA{²bA{²bA{²bA{²bA{²bA{²bA{²bA{²bA{²bA{²bA{²bA{²bA{²bA{²bA{²bA{²bA{²bA{²bA{²bA{²bA{²bA{²bA{²bA{²bA{²bA{²bA{²bA{²bA{²bA{²bA{²bA{²bA{²bA{²bA{²bA{²bA{²bA{²bA{²bA{²bA{²bA{²bA{²bA{²bA{²bA{²bA{²bA{²bA{²bA{²bA{²bA{²bA{²bA{²bA{²bA{²bA{²bA{²bA{²bA{²bA{²bA{²bA{²bA{²bA{²bA{²bA{²bA{²bA{²bA{²bA{²bA{²bA{²bA{²bA{²bA{²bA{²bA{²bA{²bA{²bA{²bA{²bA{²bA{²bA{²bA{²bA{²bA{²bA{²bA{²bA{²bA{²bA{²bA{²bA{²bA{²bA{²bA{²bA{²bA{²bA{²bA{²bA{²bA{²bA{²bA{²bA{²bA{²bA{²bA{²bA{²bA{²bA{²bA{²bA{²bA{²bA{²bA{²bA{²bA{²bA{²bA{²bA{²bA{²bA{²bA{²bA{²bA{²bA{²bA{²bA{²bA{²bA{²bA{²bA{²bA{²bA{²bA{²bA{²bA{²bA{²bA{²bA{²bA{²bA{²bA{²bA{²bA{²bA{²bA{²bA{²bA{²bA{²bA{²bA{²bA{²bA{²bA{²bA{²bA{²bA{²bA{²bA{²bA{²bA{²bA{²bA{²bA{²bA{²bA{²bA{²bA{²bA{²bA{²bA{²bA{²bA{²bA{²bA{²bA{²bA{²bA{²bA{²bA{²bA{²bA{²bA{²bA{²bA{²bA{²bA{²bA{²bA{²bA{²bA{²bA{²bA{²bA{²bA{²bA{²bA{²bA{²bA{²bA{²bA{²bA{²bA{²bA{²bA{²bA{²bA{²bA{²bA{²bA{²bA{²bA{²bA{²bA{²bA{²bA{²bA{²bA{²bA{²bA{²bA{²bA{²bA{²bA{²bA{²bA{²bA{²bA{²bA{²bA{²bA{²bA{²bA{²bA{²bA{²bA{²bA{²bA{²bA{²bA{²bA{²bA{²bA{²bA{²bA{²bA{²bA{²bA{²bA{²bA{²bA{²bA{²bA{²bA{²bA{²bA{²bA{²bA{²bA{²bA{²bA{²bA{²bA{²bA{²bA{²bA{²bA{²bA{²bA{²bA{²bA{²bA{²bA{²bA{²bA{²bA{²bA{²bA{²bA{²bA{²bA{²bA{²bA{²bA{²bA{²bA{²bA{²bA{²bA{²bA{²bA{²bA{²bA{²bA{²bA{²bA{²bA{²bA{²bA{²bA{²bA{²bA{²bA{²bA{²bA{²bA{²bA{²bA{²bA{²bA{²bA{²bA{²bA{²bA{²bA{²bA{²bA{²bA{²bA{²bA{²bA{²bA{²bA{²bA{²bA{²bA{²bA{²bA{²bA{²bA{²bA{²bA{²bA{²bA{²bA{²bA{²bA{²bA{²bA{²bA{²bA{²bA{²bA{²bA{²bA{²bA{²bA{²bA{²bA{²bA{²bA{²bA{²bA{²bA{²bA{²bA{²bA{²bA{²bA{²bA{²bA{²bA{²bA{²bA{²bA{²bA{²bA{²bA{²bA{²bA{²bA{²bA{²bA{²bA{²bA{²bA{²bA{²bA{²bA{²bA{²bA{²bA{²bA{²bA{²bA{²bA{²bA{²bA{²bA{²bA{²bA{²bA{²bA{²bA{²bA{²bA{²bA{²bA{²bA{²bA{²bA{²bA{²bA{²bA{²bA{²bA{²bA{²bA{²bA{²bA{²bA{²bA{²bA{²bA{²bA{²bA{²bA{²bA{²bA{²bA{²bA{²bA{²bA{²bA{²bA{²bA{²bA{²bA{²bA{²bA{²bA{²bA{²bA{²bA{²bA{²bA{²bA{²bA{²bA{²bA{²bA{²bA{²bA{²bA{²bA{²bA{²bA{²bA{²bA{²bA{²bA{²bA{²bA{²bA{²bA{²bA{²bA{²bA{²bA{²bA{²bA{²bA{²bA{²bA{²bA{²bA{²bA{²bA{²bA{²bA{²bA{²bA{²bA{²bA{²bA{²bA{²bA{²bA{²bA{²bA{²bA{²bA{²bA{²bA{²bA{²bA{²bA{²bA{²bA{²bA{²bA{²bA{²bA{²bA{²bA{²bA{²bA{²bA{²bA{²bA{²bA{²bA{²bA{²bA{²bA{²bA{²bA{²bA{²bA{²bA{²bA{²bA{²bA{²bA{²bA{²bA{²bA{²bA{²bA{²bA{²bA{²bA{²bA{²bA{²bA{²bA{²bA{²bA{²bA{²bA{²bA{²bA{²bA{²bA{²bA{²bA{²bA{²bA{²bA{²bA{²bA{²bA{²bA{²bA{²bA{²bA{²bA{²bA{²bA{²bA{²bA{²bA{²bA{²bA{²bA{²bA{²bA{²bA{²bA{²bA{²bA{²bA{²bA{²bA{²bA{²bA{²bA{²bA{²bA{²bA{²bA{²bA{²bA{²bA{²bA{²bA{²bA{²bA{²bA{²bA{²bA{²bA{²bA{²bA{²bA{²bA{²bA{²bA{²bA{²bA{²bA{²bA{²bA{²bA{²bA{²bA{²bA{²bA{²bA{²bA{²bA{²bA{²bA{²bA{²bA{²bA{²bA{²bA{²bA{²bA{²bA{²bA{²bA{²bA{²bA{²bA{²bA{²bA{²bA{²bA{²bA{²bA{²bA{²bA{²bA{²bA{²bA{²bA{²bA{²bA{²bA{²bA{²bA{²bA{²bA{²bA{²bA{²bA{²bA{²bA{²bA{²bA{²bA{²bA{²bA{²bA{²bA{²bA{²bA{²bA{²bA{²bA{²bA{²bA{²bA{²bA{²bA{²bA{²bA{²bA{²bA{²bA{²bA{²bA{²bA{²bA{²bA{²bA{²bA{²bA{²bA{²bA{²bA{²bA{²bA{²bA{²bA{²bA{²bA{²bA{²bA{²bA{²bA{²bA{²bA{²bA{²bA{²bA{²bA{²bA{²bA{²bA{²bA{²bA{²bA{²bA{²bA{²bA{²bA{²bA{²bA{²bA{²bA{²bA{²bA{²bA{²bA{²bA{²bA{²bA{²bA{²bA{²bA{²bA{²bA{²bA{²bA{²bA{²bA{²bA{²bA{²bA{²bA{²bA{²bA{²bA{²bA{²bA{²bA{²bA{²bA{²bA{²bA{²bA{²bA{²bA{²bA{²bA{²bA{²bA{²bA{²bA{²bA{²bA{²bA{²bA{²bA{²bA{²bA{²bA{²bA{²bA{²bA{²bA{²bA{²bA{²bA{²bA{²bA{²bA{²bA{²bA{²bA{²bA{²bA{²bA{²bA{²bA{²bA{²bA{²bA{²bA{²bA{²bA{²bA{²bA{²bA{²bA{²bA{²bA{²bA{²bA{²bA{²bA{²bA{²bA{²bA{²bA{²bA{²bA{²bA{²bA{²bA{²bA{²bA{²bA{²bA{²bA{²bA{²bA{²bA{²bA{²bA{²bA{²bA{²bA{²bA{²bA{²bA{²bA{²bA{²bA{²bA{²bA{²bA{²bA{²bA{²bA{²bA{²bA{²bA{²bA{²bA{²bA{²bA{²bA{²bA{²bA{²bA{²bA{²bA{²bA{²bA{²bA{²bA{²bA{²bA{²bA{²bA{²bA{²bA{²bA{²bA{²bA{²bA{²bA{²bA{²bA{²bA{²bA{²bA{²bA{²bA{²bA{²bA{²bA{²bA{²bA{²bA{²bA{²bA{²bA{²bA{²bA{²bA{²bA{²bA{²bA{²bA{²bA{²bA{²bA{²bA{²bA{²bA{²bA{²bA{²bA{²bA{²bA{²bA{²bA{²bA{²bA{²bA{²bA{²bA{²bA{²bA{²bA{²bA{²bA{²bA{²bA{²bA{²bA{²bA{²bA{²bA{²bA{²bA{²bA{²bA{²bA{²bA{²bA{²bA{²bA{²bA{²bA{²bA{²bA{²bA{²bA{²bA{²bA{²bA{²bA{²bA{²bA{²bA{²bA{²bA{²bA{²bA{²bA{²bA{²bA{²bA{²bA{²bA{²bA{²bA{²bA{²bA{²bA{²bA{²bA{²bA{²bA{²bA{²bA{²bA{²bA{²bA{²bA{²bA{²bA{²bA{²bA{²bA{²bA{²bA{²bA{²bA{²bA{²bA{²bA{²bA{²bA{²bA{²bA{²bA{²bA{²bA{²bA{²bA{²bA{²bA{²bA{²bA{²bA{²bA{²bA{²bA{²bA{²bA{²bA{²bA{²bA{²bA{²bA{²bA{²bA{²bA{²bA{²bA{²bA{²bA{²bA{²bA{²bA{²bA{²bA{²bA{²bA{²bA{²bA{²bA{²bA{²bA{²bA{²bA{²bA{²bA{²bA{²bA{²bA{²bA{²bA{²bA{²bA{²bA{²bA{²bA{²bA{²bA{²bA{²bA{²bA{²bA{²bA{²bA{²bA{²bA{²bA{²bA{²bA{²bA{²bA{²bA{²bA{²bA{²bA{²bA{²bA{²bA{²bA{²bA{²bA{²bA{²bA{²bA{²bA{²bA{²bA{²bA{²bA{²bA{²bA{²bA{²bA{²bA{²bA{²bA{²bA{²bA{²bA{²bA{²bA{²bA{²bA{²bA{²bA{²bA{²bA{²bA{²bA{²bA{²bA{²bA{²bA{²bA{²bA{²bA{²bA{²bA{²bA{²bA{²bA{²bA{²bA{²bA{²bA{²bA{²bA{²bA{²bA{²bA{²bA{²bA{²bA{²bA{²bA{²bA{²bA{²bA{²bA{²bA{²bA{²bA{²bA{²bA{²bA{²bA{²bA{²bA{²bA{²bA{²bA{²bA{²bA{²bA{²bA{²bA{²bA{²bA{²bA{²bA{²bA{²bA{²bA{²bA{²bA{²bA{²bA{²bA{²bA{²bA{²bA{²bA{²bA{²bA{²bA{²bA{²bA{²bA{²bA{²bA{²bA{²bA{²bA{²bA{²bA{²bA{²bA{²bA{²bA{²bA{²bA{²bA{²bA{²bA{²bA{²bA{²bA{²bA{²bA{²bA{²bA{²bA{²bA{²bA{²bA{²bA{²bA{²bA{²bA{²bA{²bA{²bA{²bA{²bA{²bA{²bA{²bA{²bA{²bA{²bA{²bA{²bA{²bA{²bA{²bA{²bA{²bA{²bA{²bA{²bA{²bA{²bA{²bA{²bA{²bA{²bA{²bA{²bA{²bA{²bA{²bA{²bA{²bA{²bA{²bA{²bA{²bA{²bA{²bA{²bA{²bA{²bA{²bA{²bA{²bA{²bA{²bA{²bA{²bA{²bA{²bA{²bA{²bA{²bA{²bA{²bA{²bA{²bA{²bA{²bA{²bA{²bA{²bA{²bA{²bA{²bA{²bA{²bA{²bA{²bA{²bA{²bA{²bA{²bA{²bA{²bA{²bA{²bA{²bA{²bA{²bA{²bA{²bA{²bA{²bA{²bA{²bA{²bA{²bA{²bA{²bA{²bA{²bA{²bA{²bA{²bA{²bA{²bA{²bA{²bA{²bA{²bA{²bA{²bA{²bA{²bA{²bA{²bA{²bA{²bA{²bA{²bA{²bA{²bA{²bA{²bA{²bA{²bA{²bA{²bA{²bA{²bA{²bA{²bA{²bA{²bA{²bA{²bA{²bA{²bA{²bA{²bA{²bA{²bA{²bA{²bA{²bA{²bA{²bA{²bA{²bA{²bA{²bA{²bA{²bA{²bA{²bA{²bA{²bA{²bA{²bA{²bA{²bA{²bA{²bA{²bA{²bA{²bA{²bA{²bA{²bA{²bA{²bA{²bA{²bA{²bA{²bA{²bA{²bA{²bA{²bA{²bA{²bA{²bA{²bA{²bA{²bA{²bA{²bA{²bA{²bA{²bA{²bA{²bA{²bA{²bA{²bA{²bA{²bA{²bA{²bA{²bA{²bA{²bA{²bA{²bA{²bA{²bA{²bA{²bA{²bA{²bA{²bA{²bA{²bA{²bA{²bA{²bA{²bA{²bA{²bA{²bA{²bA{²bA{²bA{²bA{²bA{²bA{²bA{²bA{²bA{²bA{²bA{²bA{²bA{²bA{²bA{²bA{²bA{²bA{²bA{²bA{²bA{²bA{²bA{²bA{²bA{²bA{²bA{²bA{²bA{²bA{²bA{²bA{²bA{²bA{²bA{²bA{²bA{²bA{²bA{²bA{²bA{²bA{²bA{²bA{²bA{²bA{²bA{²bA{²bA{²bA{²bA{²bA{²bA{²bA{²bA{²bA{²bA{²bA{²bA{²bA{²bA{²bA{²bA{²bA{²bA{²bA{²bA{²bA{²bA{²bA{²bA{²bA{²bA{²bA{²bA{²bA{²bA{²bA{²bA{²bA{²bA{²bA{²bA{²bA{²bA{²bA{²bA{²bA{²bA{²bA{²bA{²bA{²bA{²bA{²bA{²bA{²bA{²bA{²bA{²bA{²bA{²bA{²bA{²bA{²bA{²bA{²bA{²bA{²bA{²bA{²bA{²bA{²bA{²bA{²bA{²bA{²bA{²bA{²bA{²bA{²bA{²bA{²bA{²bA{²bA{²bA{²bA{²bA{²bA{²bA{²bA{²bA{²bA{²bA{²bA{²bA{²bA{²bA{²bA{²bA{²bA{²bA{²bA{²bA{²bA{²bA{²bA{²bA{²bA{²bA{²bA{²bA{²bA{²bA{²bA{²bA{²bA{²bA{²bA{²bA{²bA{²bA{²bA{²bA{²bA{²bA{²bA{²bA{²bA{²bA{²bA{²bA{²bA{²bA{²bA{²bA{²bA{²bA{²bA{²bA{²bA{²bA{²bA{²bA{²bA{²bA{²bA{²bA{²bA{²bA{²bA{²bA{²bA{²bA{²bA{²bA{²bA{²bA{²bA{²bA{²bA{²bA{²bA{²bA{²bA{²bA{²bA{²bA{²bA{²bA{²bA{²bA{²bA{²bA{²bA{²bA{²bA{²bA{²bA{²bA{²bA{²bA{²bA{²bA{²bA{²bA{²bA{²bA{²bA{²bA{²bA{²bA{²bA{²bA{²bA{²bA{²bA{²bA{²bA{²bA{²bA{²bA{²bA{²bA{²bA{²bA{²bA{²bA{²bA{²bA{²bA{²bA{²bA{²bA{²bA{²bA{²bA{²bA{²bA{²bA{²bA{²bA{²bA{²bA{²bA{²bA{²bA{²bA{²bA{²bA{²bA{²bA{²bA{²bA{²bA{²bA{²bA{²bA{²bA{²bA{²bA{²bA{²bA{²bA{²bA{²bA{²bA{²bA{²bA{²bA{²bA{²bA{²bA{²bA{²bA{²bA{²bA{²bA{²bA{²bA{²bA{²bA{²bA{²bA{²bA{²bA{²bA{²bA{²bA{²bA{²bA{²bA{²bA{²bA{²bA{²bA{²bA{²bA{²bA{²bA{²bA{²bA{²bA{²bA{²bA{²bA{²bA{²bA{²bA{²bA{²bA{²bA{²bA{²bA{²bA{²bA{²bA{²bA{²bA{²bA{²bA{²bA{²bA{²bA{²bA{²bA{²bA{²bA{²bA{²bA{²bA{²bA{²bA{²bA{²bA{²bA{²bA{²bA{²bA{²bA{²bA{²bA{²bA{²bA{²bA{²bA{²bA{²bA{²bA{²bA{²bA{²bA{²bA{²bA{²bA{²bA{²bA{²bA{²bA{²bA{²bA{²bA{²bA{²bA{²bA{²bA{²bA{²bA{²bA{²bA{²bA{²bA{²bA{²bA{²bA{²bA{²bA{²bA{²bA{²bA{²bA{²bA{²bA{²bA{²bA{²bA{²bA{²bA{²bA{²bA{²bA{²bA{²bA{²bA{²bA{²bA{²bA{²bA{²bA{²bA{²bA{²bA{²bA{²bA{²bA{²bA{²bA{²bA{²bA{²bA{²bA{²bA{²bA{²bA{²bA{²bA{²bA{²bA{²bA{²bA{²bA{²bA{²bA{²bA{²bA{²bA{²bA{²bA{²bA{²bA{²bA{²bA{²bA{²bA{²bA{²bA{²bA{²bA{²bA{²bA{²bA{²bA{²bA{²bA{²bA{²bA{²bA{²bA{²bA{²bA{²bA{²bA{²bA{²bA{²bA{²bA{²bA{²bA{²bA{²bA{²bA{²bA{²bA{²bA{²bA{²bA{²bA{²bA{²bA{²bA{²bA{²bA{²bA{²bA{²bA{²bA{²bA{²bA{²bA{²bA{²bA{²bA{²bA{²bA{²bA{²bA{²bA{²bA{²bA{²bA{²bA{²bA{²bA{²bA{²bA{²bA{²bA{²bA{²bA{²bA{²bA{²bA{²bA{²bA{²bA{²bA{²bA{²bA{²bA{²bA{²bA{²bA{²bA{²bA{²bA{²bA{²bA{²bA{²bA{²bA{²bA{²bA{²bA{²bA{²bA{²bA{²bA{²bA{²bA{²bA{²bA{²bA{²bA{²bA{²bA{²bA{²bA{²bA{²bA{²bA{²bA{²bA{²bA{²bA{²bA{²bA{²bA{²bA{²bA{²bA{²bA{²bA{²bA{²bA{²bA{²bA{²bA{²bA{²bA{²bA{²bA{²bA{²bA{²bA{²bA{²bA{²bA{²bA{²bA{²bA{²bA{²bA{²bA{²bA{²bA{²bA{²bA{²bA{²bA{²bA{²bA{²bA{²bA{²bA{²bA{²bA{²bA{²bA{²bA{²bA{²bA{²bA{²bA{²bA{²bA{²bA{²bA{²bA{²bA{²bA{²bA{²bA{²bA{²bA{²bA{²bA{²bA{²bA{²bA{²bA{²bA{²bA{²bA{²bA{²bA{²bA{²bA{²bA{²bA{²bA{²bA{²bA{²bA{²bA{²bA{²bA{²bA{²bA{²bA{²bA{²bA{²bA{²bA{²bA{²bA{²bA{²bA{²bA{²bA{²bA{²bA{²bA{²bA{²bA{²bA{²bA{²bA{²bA{²bA{²bA{²bA{²bA{²bA{²bA{²bA{²bA{²bA{²bA{²bA{²bA{²bA{²bA{²bA{²bA{²bA{²bA{²bA{²bA{²bA{²bA{²bA{²bA{²bA{²bA{²bA{²bA{²bA{²bA{²bA{²bA{²bA{²bA{²bA{²bA{²bA{²bA{²bA{²bA{²bA{²bA{²bA{²bA{²bA{²bA{²bA{²bA{²bA{²bA{²bA{²bA{²bA{²bA{²bA{²bA{²bA{²bA{²bA{²bA{²bA{²bA{²bA{²bA{²bA{²bA{²bA{²bA{²bA{²bA{²bA{²bA{²bA{²bA{²bA{²bA{²bA{²bA{²bA{²bA{²bA{²bA{²bA{²bA{²bA{²bA{²bA{²bA{²bA{²bA{²bA{²bA{²bA{²bA{²bA{²bA{²bA{²bA{²bA{²bA{²bA{²bA{²bA{²bA{²bA{²bA{²bA{²bA{²bA{²bA{²bA{²bA{²bA{²bA{²bA{²bA{²bA{²bA{²bA{²bA{²bA{²bA{²bA{²bA{²bA{²bA{²bA{²bA{²bA{²bA{²bA{²bA{²bA{²bA{²bA{²bA{²bA{²bA{²bA{²bA{²bA{²bA{²bA{²bA{²bA{²bA{²bA{²bA{²bA{²bA{²bA{²bA{²bA{²bA{²bA{²bA{²bA{²bA{²bA{²bA{²bA{²bA{²bA{²bA{²bA{²bA{²bA{²bA{²bA{²bA{²bA{²bA{²bA{²bA{²bA{²bA{²bA{²bA{²bA{²bA{²bA{²bA{²bA{²bA{²bA{²bA{²bA{²bA{²bA{²bA{²bA{²bA{²bA{²bA{²bA{²bA{²bA{²bA{²bA{²bA{²bA{²bA{²bA{²bA{²bA{²bA{²bA{²bA{²bA{²bA{²bA{²bA{²bA{²bA{²bA{²bA{²bA{²bA{²bA{²bA{²bA{²bA{²bA{²bA{²bA{²bA{²bA{²bA{²bA{²bA{²bA{²bA{²bA{²bA{²bA{²bA{²bA{²bA{²bA{²bA{²bA{²bA{²bA{²bA{²bA{²bA{²bA{²bA{²bA{²bA{²bA{²bA{²bA{²bA{²bA{²bA{²bA{²bA{²bA{²bA{²bA{²bA{²bA{²bA{²bA{²bA{²bA{²bA{²bA{²bA{²bA{²bA{²bA{²bA{²bA{²bA{²bA{²bA{²bA{²bA{²bA{²bA{²bA{²bA{²bA{²bA{²bA{²bA{²bA{²bA{²bA{²bA{²bA{²bA{²bA{²bA{²bA{²bA{²bA{²bA{²bA{²bA{²bA{²bA{²bA{²bA{²bA{²bA{²bA{²bA{²bA{²bA{²bA{²bA{²bA{²bA{²bA{²bA{²bA{²bA{²bA{²bA{²bA{²bA{²bA{²bA{²bA{²bA{²bA{²bA{²bA{²bA{²bA{²bA{²bA{²bA{²bA{²bA{²bA{²bA{²bA{²bA{²bA{²bA{²bA{²bA{²bA{²bA{²bA{²bA{²bA{²bA{²bA{²bA{²bA{²bA{²bA{²bA{²bA{²bA{²bA{²bA{²bA{²bA{²bA{²bA{²bA{²bA{²bA{²bA{²bA{²bA{²bA{²bA{²bA{²bA{²bA{²bA{²bA{²bA{²bA{²bA{²bA{²bA{²bA{²bA{²bA{²bA{²bA{²bA{²bA{²bA{²bA{²bA{²bA{²bA{²bA{²bA{²bA{²bA{²bA{²bA{²bA{²bA{²bA{²bA{²bA{²bA{²bA{²bA{²bA{²bA{²bA{²bA{²bA{²bA{²bA{²bA{²bA{²bA{²bA{²bA{²bA{²bA{²bA{²bA{²bA{²bA{²bA{²bA{²bA{²bA{²bA{²bA{²bA{²bA{²bA{²bA{²bA{²bA{²bA{²bA{²bA{²bA{²bA{²bA{²bA{²bA{²bA{²bA{²bA{²bA{²bA{²bA{²bA{²bA{²bA{²bA{²bA{²bA{²bA{²bA{²bA{²bA{²bA{²bA{²bA{²bA{²bA{²bA{²bA{²bA{²bA{²bA{²bA{²bA{²bA{²bA{²bA{²bA{²bA{²bA{²bA{²bA{²bA{²bA{²bA{²bA{²bA{²bA{²bA{²bA{²bA{²bA{²bA{²bA{²bA{²bA{²bA{²bA{²bA{²bA{²bA{²bA{²bA{²bA{²bA{²bA{²bA{²bA{²bA{²bA{²bA{²bA{²bA{²bA{²bA{²bA{²bA{²bA{²bA{²bA{²bA{²bA{²bA{²bA{²bA{²bA{²bA{²bA{²bA{²bA{²bA{²bA{²bA{²bA{²bA{²bA{²bA{²bA{²bA{²bA{²bA{²bA{²bA{²bA{²bA{²bA{²bA{²bA{²bA{²bA{²bA{²bA{²bA{²bA{²bA{²bA{²bA{²bA{²bA{²bA{²bA{²bA{²bA{²bA{²bA{²bA{²bA{²bA{²bA{²bA{²bA{²bA{²bA{²bA{²bA{²bA{²bA{²bA{²bA{²bA{²bA{²bA{²bA{²bA{²bA{²bA{²bA{²bA{²bA{²bA{²bA{²bA{²bA{²bA{²bA{²bA{²bA{²bA{²bA{²bA{²bA{²bA{²bA{²bA{²bA{²bA{²bA{²bA{²bA{²bA{²bA{²bA{²bA{²bA{²bA{²bA{²bA{²bA{²bA{²bA{²bA{²bA{²bA{²bA{²bA{²bA{²bA{²bA{²bA{²bA{²bA{²bA{²bA{²bA{²bA{²bA{²bA{²bA{²bA{²bA{²bA{²bA{²bA{²bA{²bA{²bA{²bA{²bA{²bA{²bA{²bA{²bA{²bA{²bA{²bA{²bA{²bA{²bA{²bA{²bA{²bA{²bA{²bA{²bA{²bA{²bA{²bA{²bA{²bA{²bA{²bA{²bA{²bA{²bA{²bA{²bA{²bA{²bA{²bA{²bA{²bA{²bA{²bA{²bA{²bA{²bA{²bA{²bA{²bA{²bA{²bA{²bA{²bA{²bA{²bA{²bA{²bA{²bA{²bA{²bA{²bA{²bA{²bA{²bA{²bA{²bA{²bA{²bA{²bA{²bA{²bA{²bA{²bA{²bA{²bA{²bA{²bA{²bA{²bA{²bA{²bA{²bA{²bA{²bA{²bA{²bA{²bA{²bA{²bA{²bA{²bA{²bA{²bA{²bA{²bA{²bA{²bA{²bA{²bA{²bA{²bA{²bA{²bA{²bA{²bA{²bA{²bA{²bA{²bA{²bA{²bA{²bA{²bA{²bA{²bA{²bA{²bA{²bA{²bA{²bA{²bA{²bA{²bA{²bA{²bA{²bA{²bA{²bA{²bA{²bA{²bA{²bA{²bA{²bA{²bA{²bA{²bA{²bA{²bA{²bA{²bA{²bA{²bA{²bA{²bA{²bA{²bA{²bA{²bA{²bA{²bA{²bA{²bA{²bA{²bA{²bA{²bA{²bA{²bA{²bA{²bA{²bA{²bA{²bA{²bA{²bA{²bA{²bA{²bA{²bA{²bA{²bA{²bA{²bA{²bA{²bA{²bA{²bA{²bA{²bA{²bA{²bA{²bA{²bA{²bA{²bA{²bA{²bA{²bA{²bA{²bA{²bA{²bA{²bA{²bA{²bA{²bA{²bA{²bA{²bA{²bA{²bA{²bA{²bA{²bA{²bA{²bA{²bA{²bA{²bA{²bA{²bA{²bA{²bA{²bA{²bA{²bA{²bA{²bA{²bA{²bA{²bA{²bA{²bA{²bA{²bA{²bA{²bA{²bA{²bA{²bA{²bA{²bA{²bA{²bA{²bA{²bA{²bA{²bA{²bA{²bA{²bA{²bA{²bA{²bA{²bA{²bA{²bA{²bA{²bA{²bA{²bA{²bA{²bA{²bA{²bA{²bA{²bA{²bA{²bA{²bA{²bA{²bA{²bA{²bA{²bA{²bA{²bA{²bA{²bA{²bA{²bA{²bA{²bA{²bA{²bA{²bA{²bA{²bA{²bA{²bA{²bA{²bA{²bA{²bA{²bA{²bA{²bA{²bA{²bA{²bA{²bA{²bA{²bA{²bA{²bA{²bA{²bA{²bA{²bA{²bA{²bA{²bA{²bA{²bA{²bA{²bA{²bA{²bA{²bA{²bA{²bA{²bA{²bA{²bA{²bA{²bA{²bA{²bA{²bA{²bA{²bA{²bA{²bA{²bA{²bA{²bA{²bA{²bA{²bA{²bA{²bA{²bA{²bA{²bA{²bA{²bA{²bA{²bA{²bA{²bA{²bA{²bA{²bA{²bA{²bA{²bA{²bA{²bA{²bA{²bA{²bA{²bA{²bA{²bA{²bA{²bA{²bA{²bA{²bA{²bA{²bA{²bA{²bA{²bA{²bA{²bA{²bA{²bA{²bA{²bA{²bA{²bA{²bA{²bA{²bA{²bA{²bA{²bA{²bA{²bA{²bA{²bA{²bA{²bA{²bA{²bA{²bA{²bA{²bA{²bA{²bA{²bA{²bA{²bA{²bA{²bA{²bA{²bA{²bA{²bA{²bA{²bA{²bA{²bA{²bA{²bA{²bA{²bA{²bA{²bA{²bA{²bA{²bA{²bA{²bA{²bA{²bA{²bA{²bA{²bA{²bA{²bA{²bA{²bA{²bA{²bA{²bA{²bA{²bA{²bA{²bA{²bA{²bA{²bA{²bA{²bA{²bA{²bA{²bA{²bA{²bA{²bA{²bA{²bA{²bA{²bA{²bA{²bA{²bA{²bA{²bA{²bA{²bA{²bA{²bA{²bA{²bA{²bA{²bA{²bA{²bA{²bA{²bA{²bA{²bA{²bA{²bA{²bA{²bA{²bA{²bA{²bA{²bA{²bA{²bA{²bA{²bA{²bA{²bA{²bA{²bA{²bA{²bA{²bA{²bA{²bA{²bA{²bA{²bA{²bA{²bA{²bA{²bA{²bA{²bA{²bA{²bA{²bA{²bA{²bA{²bA{²bA{²bA{²bA{²bA{²bA{²bA{²bA{²bA{²bA{²bA{²bA{²bA{²bA{²bA{²bA{²bA{²bA{²bA{²bA{²bA{²bA{²bA{²bA{²bA{²bA{²bA{²bA{²bA{²bA{²bA{²bA{²bA{²bA{²bA{²bA{²bA{²bA{²bA{²bA{²bA{²bA{²bA{²bA{²bA{²bA{²bA{²bA{²bA{²bA{²bA{²bA{²bA{²bA{²bA{²bA{²bA{²bA{²bA{²bA{²bA{²bA{²bA{²bA{²bA{²bA{²bA{²bA{²bA{²bA{²bA{²bA{²bA{²bA{²bA{²bA{²bA{²bA{²bA{²bA{²bA{²bA{²bA{²bA{²bA{²bA{²bA{²bA{²bA{²bA{²bA{²bA{²bA{²bA{²bA{²bA{²bA{²bA{²bA{²bA{²bA{²bA{²bA{²bA{²bA{²bA{²bA{²bA{²bA{²bA{²bA{²bA{²bA{²bA{²bA{²bA{²bA{²bA{²bA{²bA{²bA{²bA{²bA{²bA{²bA{²bA{²bA{²bA{²bA{²bA{²bA{²bA{²bA{²bA{²bA{²bA{²bA{²bA{²bA{²bA{²bA{²bA{²bA{²bA{²bA{²bA{²bA{²bA{²bA{²bA{²bA{²bA{²bA{²bA{²bA{²bA{²bA{²bA{²bA{²bA{²bA{²bA{²bA{²bA{²bA{²bA{²bA{²bA{²bA{²bA{²bA{²bA{²bA{²bA{²bA{²bA{²bA{²bA{²bA{²bA{²bA{²bA{²bA{²bA{²bA{²bA{²bA{²bA{²bA{²bA{²bA{²bA{²bA{²bA{²bA{²bA{²bA{²bA{²bA{²bA{²bA{²bA{²bA{²bA{²bA{²bA{²bA{²bA{²bA{²bA{²bA{²bA{²bA{²bA{²bA{²bA{²bA{²bA{²bA{²bA{²bA{²bA{²bA{²bA{²bA{²bA{²bA{²bA{²bA{²bA{²bA{²bA{²bA{²bA{²bA{²bA{²bA{²bA{²bA{²bA{²bA{²bA{²bA{²bA{²bA{²bA{²bA{²bA{²bA{²bA{²bA{²bA{²bA{²bA{²bA{²bA{²bA{²bA{²bA{²bA{²bA{²bA{²bA{²bA{²bA{²bA{²bA{²bA{²bA{²bA{²bA{²bA{²bA{²bA{²bA{²bA{²bA{²bA{²bA{²bA{²bA{²bA{²bA{²bA{²bA{²bA{²bA{²bA{²bA{²bA{²bA{²bA{²bA{²bA{²bA{²bA{²bA{²bA{²bA{²bA{²bA{²bA{²bA{²bA{²bA{²bA{²bA{²bA{²bA{²bA{²bA{²bA{²bA{²bA{²bA{²bA{²bA{²bA{²bA{²bA{²bA{²bA{²bA{²bA{²bA{²bA{²bA{²bA{²bA{²bA{²bA{²bA{²bA{²bA{²bA{²bA{²bA{²bA{²bA{²bA{²bA{²bA{²bA{²bA{²bA{²bA{²bA{²bA{²bA{²bA{²bA{²bA{²bA{²bA{²bA{²bA{²bA{²bA{²bA{²bA{²bA{²bA{²bA{²bA{²bA{²bA{²bA{²bA{²bA{²bA{²bA{²bA{²bA{²bA{²bA{²bA{²bA{²bA{²bA{²bA{²bA{²bA{²bA{²bA{²bA{²bA{²bA{²bA{²bA{²bA{²bA{²bA{²bA{²bA{²bA{²bA{²bA{²bA{²bA{²bA{²bA{²bA{²bA{²bA{²bA{²bA{²bA{²bA{²bA{²bA{²bA{²bA{²bA{²bA{²bA{²bA{²bA{²bA{²bA{²bA{²bA{²bA{²bA{²bA{²bA{²bA{²bA{²bA{²bA{²bA{²bA{²bA{²bA{²bA{²bA{²bA{²bA{²bA{²bA{²bA{²bA{²bA{²bA{²bA{²bA{²bA{²bA{²bA{²bA{²bA{²bA{²bA{²bA{²bA{²bA{²bA{²bA{²bA{²bA{²bA{²bA{²bA{²bA{²bA{²bA{²bA{²bA{²bA{²bA{²bA{²bA{²bA{²bA{²bA{²bA{²bA{²bA{²bA{²bA{²bA{²bA{²bA{²bA{²bA{²bA{²bA{²bA{²bA{²bA{²bA{²bA{²bA{²bA{²bA{²bA{²bA{²bA{²bA{²bA{²bA{²bA{²bA{²bA{²bA{²bA{²bA{²bA{²bA{²bA{²bA{²bA{²bA{²bA{²bA{²bA{²bA{²bA{²bA{²bA{²bA{²bA{²bA{²bA{²bA{²bA{²bA{²bA{²bA{²bA{²bA{²bA{²bA{²bA{²bA{²bA{²bA{²bA{²bA{²bA{²bA{²bA{²bA{²bA{²bA{²bA{²bA{²bA{²bA{²bA{²bA{²bA{²bA{²bA{²bA{²bA{²bA{²bA{²bA{²bA{²bA{²bA{²bA{²bA{²bA{²bA{²bA{²bA{²bA{²bA{²bA{²bA{²bA{²bA{²bA{²bA{²bA{²bA{²bA{²bA{²bA{²bA{²bA{²bA{²bA{²bA{²bA{²bA{²bA{²bA{²bA{²bA{²bA{²bA{²bA{²bA{²bA{²bA{²bA{²bA{²bA{²bA{²bA{²bA{²bA{²bA{²bA{²bA{²bA{²bA{²bA{²bA{²bA{²bA{²bA{²bA{²bA{²bA{²bA{²bA{²bA{²bA{²bA{²bA{²bA{²bA{²bA{²bA{²bA{²bA{²bA{²bA{²bA{²bA{²bA{²bA{²bA{²bA{²bA{²bA{²bA{²bA{²bA{²bA{²bA{²bA{²bA{²bA{²bA{²bA{²bA{²bA{²bA{²bA{²bA{²bA{²bA{²bA{²bA{²bA{²bA{²bA{²bA{²bA{²bA{²bA{²bA{²bA{²bA{²bA{²bA{²bA{²bA{²bA{²bA{²bA{²bA{²bA{²bA{²bA{²bA{²bA{²bA{²bA{²bA{²bA{²bA{²bA{²bA{²bA{²bA{²bA{²bA{²bA{²bA{²bA{²bA{²bA{²bA{²bA{²bA{²bA{²bA{²bA{²bA{²bA{²bA{²bA{²bA{²bA{²bA{²bA{²bA{²bA{²bA{²bA{²bA{²bA{²bA{²bA{²bA{²bA{²bA{²bA{²bA{²bA{²bA{²bA{²bA{²bA{²bA{²bA{²bA{²bA{²bA{²bA{²bA{²bA{²bA{²bA{²bA{²bA{²bA{²bA{²bA{²bA{²bA{²bA{²bA{²bA{²bA{²bA{²bA{²bA{²bA{²bA{²bA{²bA{²bA{²bA{²bA{²bA{²bA{²bA{²bA{²bA{²bA{²bA{²bA{²bA{²bA{²bA{²bA{²bA{²bA{²bA{²bA{²bA{²bA{²bA{²bA{²bA{²bA{²bA{²bA{²bA{²bA{²bA{²bA{²bA{²bA{²bA{²bA{²bA{²bA{²bA{²bA{²bA{²bA{²bA{²bA{²bA{²bA{²bA{²bA{²bA{²bA{²bA{²bA{²bA{²bA{²bA{²bA{²bA{²bA{²bA{²bA{²bA{²bA{²bA{²bA{²bA{²bA{²bA{²bA{²bA{²bA{²bA{²bA{²bA{²bA{²bA{²bA{²bA{²bA{²bA{²bA{²bA{²bA{²bA{²bA{²bA{²bA{²bA{²bA{²bA{²bA{²bA{²bA{²bA{²bA{²bA{²bA{²bA{²bA{²bA{²bA{²bA{²bA{²bA{²bA{²bA{²bA{²bA{²bA{²bA{²bA{²bA{²bA{²bA{²bA{²bA{²bA{²bA{²bA{²bA{²bA{²bA{²bA{²bA{²bA{²bA{²bA{²bA{²bA{²bA{²bA{²bA{²bA{²bA{²bA{²bA{²bA{²bA{²bA{²bA{²bA{²bA{²bA{²bA{²bA{²bA{²bA{²bA{²bA{²bA{²bA{²bA{²bA{²bA{²bA{²bA{²bA{²bA{²bA{²bA{²bA{²bA{²bA{²bA{²bA{²bA{²bA{²bA{²bA{²bA{²bA{²bA{²bA{²bA{²bA{²bA{²bA{²bA{²bA{²bA{²bA{²bA{²bA{²bA{²bA{²bA{²bA{²bA{²bA{²bA{²bA{²bA{²bA{²bA{²bA{²bA{²bA{²bA{²bA{²bA{²bA{²bA{²bA{²bA{²bA{²bA{²bA{²bA{²bA{²bA{²bA{²bA{²bA{²bA{²bA{²bA{²bA{²bA{²bA{²bA{²bA{²bA{²bA{²bA{²bA{²bA{²bA{²bA{²bA{²bA{²bA{²bA{²bA{²bA{²bA{²bA{²bA{²bA{²bA{²bA{²bA{²bA{²bA{²bA{²bA{²bA{²bA{²bA{²bA{²bA{²bA{²bA{²bA{²bA{²bA{²bA{²bA{²bA{²bA{²bA{²bA{²bA{²bA{²bA{²bA{²bA{²bA{²bA{²bA{²bA{²bA{²bA{²bA{²bA{²bA{²bA{²bA{²bA{²bA{²bA{²bA{²bA{²bA{²bA{²bA{²bA{²bA{²bA{²bA{²bA{²bA{²bA{²bA{²bA{²bA{²bA{²bA{²bA{²bA{²bA{²bA{²bA{²bA{²bA{²bA{²bA{²bA{²bA{²bA{²bA{²bA{²bA{²bA{²bA{²bA{²bA{²bA{²bA{²bA{²bA{²bA{²bA{²bA{²bA{²bA{²bA{²bA{²bA{²bA{²bA{²bA{²bA{²bA{²bA{²bA{²bA{²bA{²bA{²bA{²bA{²bA{²bA{²bA{²bA{²bA{²bA{²bA{²bA{²bA{²bA{²bA{²bA{²bA{²bA{²bA{²bA{²bA{²bA{²bA{²bA{²bA{²bA{²bA{²bA{²bA{²bA{²bA{²bA{²bA{²bA{²bA{²bA{²bA{²bA{²bA{²bA{²bA{²bA{²bA{²bA{²bA{²bA{²bA{²bA{²bA{²bA{²bA{²bA{²bA{²bA{²bA{²bA{²bA{²bA{²bA{²bA{²bA{²bA{²bA{²bA{²bA{²bA{²bA{²bA{²bA{²bA{²bA{²bA{²bA{²bA{²bA{²bA{²bA{²bA{²bA{²bA{²bA{²bA{²bA{²bA{²bA{²bA{²bA{²bA{²bA{²bA{²bA{²bA{²bA{²bA{²bA{²bA{²bA{²bA{²bA{²bA{²bA{²bA{²bA{²bA{²bA{²bA{²bA{²bA{²bA{²bA{²bA{²bA{²bA{²bA{²bA{²bA{²bA{²bA{²bA{²bA{²bA{²bA{²bA{²bA{²bA{²bA{²bA{²bA{²bA{²bA{²bA{²bA{²bA{²bA{²bA{²bA{²bA{²bA{²bA{²bA{²bA{²bA{²bA{²bA{²bA{²bA{²bA{²bA{²bA{²bA{²bA{²bA{²bA{²bA{²bA{²bA{²bA{²bA{²bA{²bA{²bA{²bA{²bA{²bA{²bA{²bA{²bA{²bA{²bA{²bA{²bA{²bA{²bA{²bA{²bA{²bA{²bA{²bA{²bA{²bA{²bA{²bA{²bA{²bA{²bA{²bA{²bA{²bA{²bA{²bA{²bA{²bA{²bA{²bA{²bA{²bA{²bA{²bA{²bA{²bA{²bA{²bA{²bA{²bA{²bA{²bA{²bA{²bA{²bA{²bA{²bA{²bA{²bA{²bA{²bA{²bA{²bA{²bA{²bA{²bA{²bA{²bA{²bA{²bA{²bA{²bA{²bA{²bA{²bA{²bA{²bA{²bA{²bA{²bA{²bA{²bA{²bA{²bA{²bA{²bA{²bA{²bA{²bA{²bA{²bA{²bA{²bA{²bA{²bA{²bA{²bA{²bA{²bA{²bA{²bA{²bA{²bA{²bA{²bA{²bA{²bA{²bA{²bA{²bA{²bA{²bA{²bA{²bA{²bA{²bA{²bA{²bA{²bA{²bA{²bA{²bA{²bA{²bA{²bA{²bA{²bA{²bA{²bA{²bA{²bA{²bA{²bA{²bA{²bA{²bA{²bA{²bA{²bA{²bA{²bA{²bA{²bA{²bA{²bA{²bA{²bA{²bA{²bA{²bA{²bA{²bA{²bA{²bA{²bA{²bA{²bA{²bA{²bA{²bA{²bA{²bA{²bA{²bA{²bA{²bA{²bA{²bA{²bA{²bA{²bA{²bA{²bA{²bA{²bA{²bA{²bA{²bA{²bA{²bA{²bA{²bA{²bA{²bA{²bA{²bA{²bA{²bA{²bA{²bA{²bA{²bA{²bA{²bA{²bA{²bA{²bA{²bA{²bA{²bA{²bA{²bA{²bA{²bA{²bA{²bA{²bA{²bA{²bA{²bA{²bA{²bA{²bA{²bA{²bA{²bA{²bA{²bA{²bA{²bA{²bA{²bA{²bA{²bA{²bA{²bA{²bA{²bA{²bA{²bA{²bA{²bA{²bA{²bA{²bA{²bA{²bA{²bA{²bA{²bA{²bA{²bA{²bA{²bA{²bA{²bA{²bA{²bA{²bA{²bA{²bA{²bA{²bA{²bA{²bA{²bA{²bA{²bA{²bA{²bA{²bA{²bA{²bA{²bA{²bA{²bA{²bA{²bA{²bA{²bA{²bA{²bA{²bA{²bA{²bA{²bA{²bA{²bA{²bA{²bA{²bA{²bA{²bA{²bA{²bA{²bA{²bA{²bA{²bA{²bA{²bA{²bA{²bA{²bA{²bA{²bA{²bA{²bA{²bA{²bA{²bA{²bA{²bA{²bA{²bA{²bA{²bA{²bA{²bA{²bA{²bA{²bA{²bA{²bA{²bA{²bA{²bA{²bA{²bA{²bA{²bA{²bA{²bA{²bA{²bA{²bA{²bA{²bA{²bA{²bA{²bA{²bA{²bA{²bA{²bA{²bA{²bA{²bA{²bA{²bA{²bA{²bA{²bA{²bA{²bA{²bA{²bA{²bA{²bA{²bA{²bA{²bA{²bA{²bA{²bA{²bA{²bA{²bA{²bA{²bA{²bA{²bA{²bA{²bA{²bA{²bA{²bA{²bA{²bA{²bA{²bA{²bA{²bA{²bA{²bA{²bA{²bA{²bA{²bA{²bA{²bA{²bA{²bA{²bA{²bA{²bA{²bA{²bA{²bA{²bA{²bA{²bA{²bA{²bA{²bA{²bA{²bA{²bA{²bA{²bA{²bA{²bA{²bA{²bA{²bA{²bA{²bA{²bA{²bA{²bA{²bA{²bA{²bA{²bA{²bA{²bA{²bA{²bA{²bA{²bA{²bA{²bA{²bA{²bA{²bA{²bA{²bA{²bA{²bA{²bA{²bA{²bA{²bA{²bA{²bA{²bA{²bA{²bA{²bA{²bA{²bA{²bA{²bA{²bA{²bA{²bA{²bA{²bA{²bA{²bA{²bA{²bA{²bA{²bA{²bA{²bA{²bA{²bA{²bA{²bA{²bA{²bA{²bA{²bA{²bA{²bA{²bA{²bA{²bA{²bA{²bA{²bA{²bA{²bA{²bA{²bA{²bA{²bA{²bA{²bA{²bA{²bA{²bA{²bA{²bA{²bA{²bA{²bA{²bA{²bA{²bA{²bA{²bA{²bA{²bA{²bA{²bA{²bA{²bA{²bA{²bA{²bA{²bA{²bA{²bA{²bA{²bA{²bA{²bA{²bA{²bA{²bA{²bA{²bA{²bA{²bA{²bA{²bA{²bA{²bA{²bA{²bA{²bA{²bA{²bA{²bA{²bA{²bA{²bA{²bA{²bA{²bA{²bA{²bA{²bA{²bA{²bA{²bA{²bA{²bA{²bA{²bA{²bA{²bA{²bA{²bA{²bA{²bA{²bA{²bA{²bA{²bA{²bA{²bA{²bA{²bA{²bA{²bA{²bA{²bA{²bA{²bA{²bA{²bA{²bA{²bA{²bA{²bA{²bA{²bA{²bA{²bA{²bA{²bA{²bA{²bA{²bA{²bA{²bA{²bA{²bA{²bA{²bA{²bA{²bA{²bA{²bA{²bA{²bA{²bA{²bA{²bA{²bA{²bA{²bA{²bA{²bA{²bA{²bA{²bA{²bA{²bA{²bA{²bA{²bA{²bA{²bA{²bA{²bA{²bA{²bA{²bA{²bA{²bA{²bA{²bA{²bA{²bA{²bA{²bA{²bA{²bA{²bA{²bA{²bA{²bA{²bA{²bA{²bA{²bA{²bA{²bA{²bA{²bA{²bA{²bA{²bA{²bA{²bA{²bA{²bA{²bA{²bA{²bA{²bA{²bA{²bA{²bA{²bA{²bA{²bA{²bA{²bA{²bA{²bA{²bA{²bA{²bA{²bA{²bA{²bA{²bA{²bA{²bA{²bA{²bA{²bA{²bA{²bA{²bA{²bA{²bA{²bA{²bA{²bA{²bA{²bA{²bA{²bA{²bA{²bA{²bA{²bA{²bA{²bA{²bA{²bA{²bA{²bA{²bA{²bA{²bA{²bA{²bA{²bA{²bA{²bA{²bA{²bA{²bA{²bA{²bA{²bA{²bA{²bA{²bA{²bA{²bA{²bA{²bA{²bA{²bA{²bA{²bA{²bA{²bA{²bA{²bA{²bA{²bA{²bA{²bA{²bA{²bA{²bA{²bA{²bA{²bA{²bA{²bA{²bA{²bA{²bA{²bA{²bA{²bA{²bA{²bA{²bA{²bA{²bA{²bA{²bA{²bA{²bA{²bA{²bA{²bA{²bA{²bA{²bA{²bA{²bA{²bA{²bA{²bA{²bA{²bA{²bA{²bA{²bA{²bA{²bA{²bA{²bA{²bA{²bA{²bA{²bA{²bA{²bA{²bA{²bA{²bA{²bA{²bA{²bA{²bA{²bA{²bA{²bA{²bA{²bA{²bA{²bA{²bA{²bA{²bA{²bA{²bA{²bA{²bA{²bA{²bA{²bA{²bA{²bA{²bA{²bA{²bA{²bA{²bA{²bA{²bA{²bA{²bA{²bA{²bA{²bA{²bA{²bA{²bA{²bA{²bA{²bA{²bA{²bA{²bA{²bA{²bA{²bA{²bA{²bA{²bA{²bA{²bA{²bA{²bA{²bA{²bA{²bA{²bA{²bA{²bA{²bA{²bA{²bA{²bA{²bA{²bA{²bA{²bA{²bA{²bA{²bA{²bA{²bA{²bA{²bA{²bA{²bA{²bA{²bA{²bA{²bA{²bA{²bA{²bA{²bA{²bA{²bA{²bA{²bA{²bA{²bA{²bA{²bA{²bA{²bA{²bA{²bA{²bA{²bA{²bA{²bA{²bA{²bA{²bA{²bA{²bA{²bA{²bA{²bA{²bA{²bA{²bA{²bA{²bA{²bA{²bA{²bA{²bA{²bA{²bA{²bA{²bA{²bA{²bA{²bA{²bA{²bA{²bA{²bA{²bA{²bA{²bA{²bA{²bA{²bA{²bA{²bA{²bA{²bA{²bA{²bA{²bA{²bA{²bA{²bA{²bA{²bA{²bA{²bA{²bA{²bA{²bA{²bA{²bA{²bA{²bA{²bA{²bA{²bA{²bA{²bA{²bA{²bA{²bA{²bA{²bA{²bA{²bA{²bA{²bA{²bA{²bA{²bA{²bA{²bA{²bA{²bA{²bA{²bA{²bA{²bA{²bA{²bA{²bA{²bA{²bA{²bA{²bA{²bA{²bA{²bA{²bA{²bA{²bA{²bA{²bA{²bA{²bA{²bA{²bA{²bA{²bA{²bA{²bA{²bA{²bA{²bA{²bA{²bA{²bA{²bA{²bA{²bA{²bA{²bA{²bA{²bA{²bA{²bA{²bA{²bA{²bA{²bA{²bA{²bA{²bA{²bA{²bA{²bA{²bA{²bA{²bA{²bA{²bA{²bA{²bA{²bA{²bA{²bA{²bA{²bA{²bA{²bA{²bA{²bA{²bA{²bA{²bA{²bA{²bA{²bA{²bA{²bA{²bA{²bA{²bA{²bA{²bA{²bA{²bA{²bA{²bA{²bA{²bA{²bA{²bA{²bA{²bA{²bA{²bA{²bA{²bA{²bA{²bA{²bA{²bA{²bA{²bA{²bA{²bA{²bA{²bA{²bA{²bA{²bA{²bA{²bA{²bA{²bA{²bA{²bA{²bA{²bA{²bA{²bA{²bA{²bA{²bA{²bA{²bA{²bA{²bA{²bA{²bA{²bA{²bA{²bA{²bA{²bA{²bA{²bA{²bA{²bA{²bA{²bA{²bA{²bA{²bA{²bA{²bA{²bA{²bA{²bA{²bA{²bA{²bA{²bA{²bA{²bA{²bA{²bA{²bA{²bA{²bA{²bA{²bA{²bA{²bA{²bA{²bA{²bA{²bA{²bA{²bA{²bA{²bA{²bA{²bA{²bA{²bA{²bA{²bA{²bA{²bA{²bA{²bA{²bA{²bA{²bA{²bA{²bA{²bA{²bA{²bA{²bA{²bA{²bA{²bA{²bA{²bA{²bA{²bA{²bA{²bA{²bA{²bA{²bA{²bA{²bA{²bA{²bA{²bA{²bA{²bA{²bA{²bA{²bA{²bA{²bA{²bA{²bA{²bA{²bA{²bA{²bA{²bA{²bA{²bA{²bA{²bA{²bA{²bA{²bA{²bA{²bA{²bA{²bA{²bA{²bA{²bA{²bA{²bA{²bA{²bA{²bA{²bA{²bA{²bA{²bA{²bA{²bA{²bA{²bA{²bA{²bA{²bA{²bA{²bA{²bA{²bA{²bA{²bA{²bA{²bA{²bA{²bA{²bA{²bA{²bA{²bA{²bA{²bA{²bA{²bA{²bA{²bA{²bA{²bA{²bA{²bA{²bA{²bA{²bA{²bA{²bA{²bA{²bA{²bA{²bA{²bA{²bA{²bA{²bA{²bA{²bA{²bA{²bA{²bA{²bA{²bA{²bA{²bA{²bA{²bA{²bA{²bA{²bA{²bA{²bA{²bA{²bA{²bA{²bA{²bA{²bA{²bA{²bA{²bA{²bA{²bA{²bA{²bA{²bA{²bA{²bA{²bA{²bA{²bA{²bA{²bA{²bA{²bA{²bA{²bA{²bA{²bA{²bA{²bA{²bA{²bA{²bA{²bA{²bA{²bA{²bA{²bA{²bA{²bA{²bA{²bA{²bA{²bA{²bA{²bA{²bA{²bA{²bA{²bA{²bA{²bA{²bA{²bA{²bA{²bA{²bA{²bA{²bA{²bA{²bA{²bA{²bA{²bA{²bA{²bA{²bA{²bA{²bA{²bA{²bA{²bA{²bA{²bA{²bA{²bA{²bA{²bA{²bA{²bA{²bA{²bA{²bA{²bA{²bA{²bA{²bA{²bA{²bA{²bA{²bA{²bA{²bA{²bA{²bA{²bA{²bA{²bA{²bA{²bA{²bA{²bA{²bA{²bA{²bA{²bA{²bA{²bA{²bA{²bA{²bA{²bA{²bA{²bA{²bA{²bA{²bA{²bA{²bA{²bA{²bA{²bA{²bA{²bA{²bA{²bA{²bA{²bA{²bA{²bA{²bA{²bA{²bA{²bA{²bA{²bA{²bA{²bA{²bA{²bA{²bA{²bA{²bA{²bA{²bA{²bA{²bA{²bA{²bA{²bA{²bA{²bA{²bA{²bA{²bA{²bA{²bA{²bA{²bA{²bA{²bA{²bA{²bA{²bA{²bA{²bA{²bA{²bA{²bA{²bA{²bA{²bA{²bA{²bA{²bA{²bA{²bA{²bA{²bA{²bA{²bA{²bA{²bA{²bA{²bA{²bA{²bA{²bA{²bA{²bA{²bA{²bA{²bA{²bA{²bA{²bA{²bA{²bA{²bA{²bA{²bA{²bA{²bA{²bA{²bA{²bA{²bA{²bA{²bA{²bA{²bA{²bA{²bA{²bA{²bA{²bA{²bA{²bA{²bA{²bA{²bA{²bA{²bA{²bA{²bA{²bA{²bA{²bA{²bA{²bA{²bA{²bA{²bA{²bA{²bA{²bA{²bA{²bA{²bA{²bA{²bA{²bA{²bA{²bA{²bA{²bA{²bA{²bA{²bA{²bA{²bA{²bA{²bA{²bA{²bA{²bA{²bA{²bA{²bA{²bA{²bA{²bA{²bA{²bA{²bA{²bA{²bA{²bA{²bA{²bA{²bA{²bA{²bA{²bA{²bA{²bA{²bA{²bA{²bA{²bA{²bA{²bA{²bA{²bA{²bA{²bA{²bA{²bA{²bA{²bA{²bA{²bA{²bA{²bA{²bA{²bA{²bA{²bA{²bA{²bA{²bA{²bA{²bA{²bA{²bA{²bA{²bA{²bA{²bA{²bA{²bA{²bA{²bA{²bA{²bA{²bA{²bA{²bA{²bA{²bA{²bA{²bA{²bA{²bA{²bA{²bA{²bA{²bA{²bA{²bA{²bA{²bA{²bA{²bA{²bA{²bA{²bA{²bA{²bA{²bA{²bA{²bA{²bA{²bA{²bA{²bA{²bA{²bA{²bA{²bA{²bA{²bA{²bA{²bA{²bA{²bA{²bA{²bA{²bA{²bA{²bA{²bA{²bA{²bA{²bA{²bA{²bA{²bA{²bA{²bA{²bA{²bA{²bA{²bA{²bA{²bA{²bA{²bA{²bA{²bA{²bA{²bA{²bA{²bA{²bA{²bA{²bA{²bA{²bA{²bA{²bA{²bA{²bA{²bA{²bA{²bA{²bA{²bA{²bA{²bA{²bA{²bA{²bA{²bA{²bA{²bA{²bA{²bA{²bA{²bA{²bA{²bA{²bA{²bA{²bA{²bA{²bA{²bA{²bA{²bA{²bA{²bA{²bA{²bA{²bA{²bA{²bA{²bA{²bA{²bA{²bA{²bA{²bA{²bA{²bA{²bA{²bA{²bA{²bA{²bA{²bA{²bA{²bA{²bA{²bA{²bA{²bA{²bA{²bA{²bA{²bA{²bA{²bA{²bA{²bA{²bA{²bA{²bA{²bA{²bA{²bA{²bA{²bA{²bA{²bA{²bA{²bA{²bA{²bA{²bA{²bA{²bA{²bA{²bA{²bA{²bA{²bA{²bA{²bA{²bA{²bA{²bA{²bA{²bA{²bA{²bA{²bA{²bA{²bA{²bA{²bA{²bA{²bA{²bA{²bA{²bA{²bA{²bA{²bA{²bA{²bA{²bA{²bA{²bA{²bA{²bA{²bA{²bA{²bA{²bA{²bA{²bA{²bA{²bA{²bA{²bA{²bA{²bA{²bA{²bA{²bA{²bA{²bA{²bA{²bA{²bA{²bA{²bA{²bA{²bA{²bA{²bA{²bA{²bA{²bA{²bA{²bA{²bA{²bA{²bA{²bA{²bA{²bA{²bA{²bA{²bA{²bA{²bA{²bA{²bA{²bA{²bA{²bA{²bA{²bA{²bA{²bA{²bA{²bA{²bA{²bA{²bA{²bA{²bA{²bA{²bA{²bA{²bA{²bA{²bA{²bA{²bA{²bA{²bA{²bA{²bA{²bA{²bA{²bA{²bA{²bA{²bA{²bA{²bA{²bA{²bA{²bA{²bA{²bA{²bA{²bA{²bA{²bA{²bA{²bA{²bA{²bA{²bA{²bA{²bA{²bA{²bA{²bA{²bA{²bA{²bA{²bA{²bA{²bA{²bA{²bA{²bA{²bA{²bA{²bA{²bA{²bA{²bA{²bA{²bA{²bA{²bA{²bA{²bA{²bA{²bA{²bA{²bA{²bA{²bA{²bA{²bA{²bA{²bA{²bA{²bA{²bA{²bA{²bA{²bA{²bA{²bA{²bA{²bA{²bA{²bA{²bA{²bA{²bA{²bA{²bA{²bA{²bA{²bA{²bA{²bA{²bA{²bA{²bA{²bA{²bA{²bA{²bA{²bA{²bA{²bA{²bA{²bA{²bA{²bA{²bA{²bA{²bA{²bA{²bA{²bA{²bA{²bA{²bA{²bA{²bA{²bA{²bA{²bA{²bA{²bA{²bA{²bA{²bA{²bA{²bA{²bA{²bA{²bA{²bA{²bA{²bA{²bA{²bA{²bA{²bA{²bA{²bA{²bA{²bA{²bA{²bA{²bA{²bA{²bA{²bA{²bA{²bA{²bA{²bA{²bA{²bA{²bA{²bA{²bA{²bA{²bA{²bA{²bA{²bA{²bA{²bA{²bA{²bA{²bA{²bA{²bA{²bA{²bA{²bA{²bA{²bA{²bA{²bA{²bA{²bA{²bA{²bA{²bA{²bA{²bA{²bA{²bA{²bA{²bA{²bA{²bA{²bA{²bA{²bA{²bA{²bA{²bA{²bA{²bA{²bA{²bA{²bA{²bA{²bA{²bA{²bA{²bA{²bA{²bA{²bA{²bA{²bA{²bA{²bA{²bA{²bA{²bA{²bA{²bA{²bA{²bA{²bA{²bA{²bA{²bA{²bA{²bA{²bA{²bA{²bA{²bA{²bA{²bA{²bA{²bA{²bA{²bA{²bA{²bA{²bA{²bA{²bA{²bA{²bA{²bA{²bA{²bA{²bA{²bA{²bA{²bA{²bA{²bA{²bA{²bA{²bA{²bA{²bA{²bA{²bA{²bA{²bA{²bA{²bA{²bA{²bA{²bA{²bA{²bA{²bA{²bA{²bA{²bA{²bA{²bA{²bA{²bA{²bA{²bA{²bA{²bA{²bA{²bA{²bA{²bA{²bA{²bA{²bA{²bA{²bA{²bA{²bA{²bA{²bA{²bA{²bA{²bA{²bA{²bA{²bA{²bA{²bA{²bA{²bA{²bA{²bA{²bA{²bA{²bA{²bA{²bA{²bA{²bA{²bA{²bA{²bA{²bA{²bA{²bA{²bA{²bA{²bA{²bA{²bA{²bA{²bA{²bA{²bA{²bA{²bA{²bA{²bA{²bA{²bA{²bA{²bA{²bA{²bA{²bA{²bA{²bA{²bA{²bA{²bA{²bA{²bA{²bA{²bA{²bA{²bA{²bA{²bA{²bA{²bA{²bA{²bA{²bA{²bA{²bA{²bA{²bA{²bA{²bA{²bA{²bA{²bA{²bA{²bA{²bA{²bA{²bA{²bA{²bA{²bA{²bA{²bA{²bA{²bA{²bA{²bA{²bA{²bA{²bA{²bA{²bA{²bA{²bA{²bA{²bA{²bA{²bA{²bA{²bA{²bA{²bA{²bA{²bA{²bA{²bA{²bA{²bA{²bA{²bA{²bA{²bA{²bA{²bA{²bA{²bA{²bA{²bA{²bA{²bA{²bA{²bA{²bA{²bA{²bA{²bA{²bA{²bA{²bA{²bA{²bA{²bA{²bA{²bA{²bA{²bA{²bA{²bA{²bA{²bA{²bA{²bA{²bA{²bA{²bA{²bA{²bA{²bA{²bA{²bA{²bA{²bA{²bA{²bA{²bA{²bA{²bA{²bA{²bA{²bA{²bA{²bA{²bA{²bA{²bA{²bA{²bA{²bA{²bA{²bA{²bA{²bA{²bA{²bA{²bA{²bA{²bA{²bA{²bA{²bA{²bA{²bA{²bA{²bA{²bA{²bA{²bA{²bA{²bA{²bA{²bA{²bA{²bA{²bA{²bA{²bA{²bA{²bA{²bA{²bA{²bA{²bA{²bA{²bA{²bA{²bA{²bA{²bA{²bA{²bA{²bA{²bA{²bA{²bA{²bA{²bA{²bA{²bA{²bA{²bA{²bA{²bA{²bA{²bA{²bA{²bA{²bA{²bA{²bA{²bA{²bA{²bA{²bA{²bA{²bA{²bA{²bA{²bA{²bA{²bA{²bA{²bA{²bA{²bA{²bA{²bA{²bA{²bA{²bA{²bA{²bA{²bA{²bA{²bA{²bA{²bA{²bA{²bA{²bA{²bA{²bA{²bA{²bA{²bA{²bA{²bA{²bA{²bA{²bA{²bA{²bA{²bA{²bA{²bA{²bA{²bA{²bA{²bA{²bA{²bA{²bA{²bA{²bA{²bA{²bA{²bA{²bA{²bA{²bA{²bA{²bA{²bA{²bA{²bA{²bA{²bA{²bA{²bA{²bA{²bA{²bA{²bA{²bA{²bA{²bA{²bA{²bA{²bA{²bA{²bA{²bA{²bA{²bA{²bA{²bA{²bA{²bA{²bA{²bA{²bA{²bA{²bA{²bA{²bA{²bA{²bA{²bA{²bA{²bA{²bA{²bA{²bA{²bA{²bA{²bA{²bA{²bA{²bA{²bA{²bA{²bA{²bA{²bA{²bA{²bA{²bA{²bA{²bA{²bA{²bA{²bA{²bA{²bA{²bA{²bA{²bA{²bA{²bA{²bA{²bA{²bA{²bA{²bA{²bA{²bA{²bA{²bA{²bA{²bA{²bA{²bA{²bA{²bA{²bA{²bA{²bA{²bA{²bA{²bA{²bA{²bA{²bA{²bA{²bA{²bA{²bA{²bA{²bA{²bA{²bA{²bA{²bA{²bA{²bA{²bA{²bA{²bA{²bA{²bA{²bA{²bA{²bA{²bA{²bA{²bA{²bA{²bA{²bA{²bA{²bA{²bA{²bA{²bA{²bA{²bA{²bA{²bA{²bA{²bA{²bA{²bA{²bA{²bA{²bA{²bA{²bA{²bA{²bA{²bA{²bA{²bA{²bA{²bA{²bA{²bA{²bA{²bA{²bA{²bA{²bA{²bA{²bA{²bA{²bA{²bA{²bA{²bA{²bA{²bA{²bA{²bA{²bA{²bA{²bA{²bA{²bA{²bA{²bA{²bA{²bA{²bA{²bA{²bA{²bA{²bA{²bA{²bA{²bA{²bA{²bA{²bA{²bA{²bA{²bA{²bA{²bA{²bA{²bA{²bA{²bA{²bA{²bA{²bA{²bA{²bA{²bA{²bA{²bA{²bA{²bA{²bA{²bA{²bA{²bA{²bA{²bA{²bA{²bA{²bA{²bA{²bA{²bA{²bA{²bA{²bA{²bA{²bA{²bA{²bA{²bA{²bA{²bA{²bA{²bA{²bA{²bA{²bA{²bA{²bA{²bA{²bA{²bA{²bA{²bA{²bA{²bA{²bA{²bA{²bA{²bA{²bA{²bA{²bA{²bA{²bA{²bA{²bA{²bA{²bA{²bA{²bA{²bA{²bA{²bA{²bA{²bA{²bA{²bA{²bA{²bA{²bA{²bA{²bA{²bA{²bA{²bA{²bA{²bA{²bA{²bA{²bA{²bA{²bA{²bA{²bA{²bA{²bA{²bA{²bA{²bA{²bA{²bA{²bA{²bA{²bA{²bA{²bA{²bA{²bA{²bA{²bA{²bA{²bA{²bA{²bA{²bA{²bA{²bA{²bA{²bA{²bA{²bA{²bA{²bA{²bA{²bA{²bA{²bA{²bA{²bA{²bA{²bA{²bA{²bA{²bA{²bA{²bA{²bA{²bA{²bA{²bA{²bA{²bA{²bA{²bA{²bA{²bA{²bA{²bA{²bA{²bA{²bA{²bA{²bA{²bA{²bA{²bA{²bA{²bA{²bA{²bA{²bA{²bA{²bA{²bA{²bA{²bA{²bA{²bA{²bA{²bA{²bA{²bA{²bA{²bA{²bA{²bA{²bA{²bA{²bA{²bA{²bA{²bA{²bA{²bA{²bA{²bA{²bA{²bA{²bA{²bA{²bA{²bA{²bA{²bA{²bA{²bA{²bA{²bA{²bA{²bA{²bA{²bA{²bA{²bA{²bA{²bA{²bA{²bA{²bA{²bA{²bA{²bA{²bA{²bA{²bA{²bA{²bA{²bA{²bA{²bA{²bA{²bA{²bA{²bA{²bA{²bA{²bA{²bA{²bA{²bA{²bA{²bA{²bA{²bA{²bA{²bA{²bA{²bA{²bA{²bA{²bA{²bA{²bA{²bA{²bA{²bA{²bA{²bA{²bA{²bA{²bA{²bA{²bA{²bA{²bA{²bA{²bA{²bA{²bA{²bA{²bA{²bA{²bA{²bA{²bA{²bA{²bA{²bA{²bA{²bA{²bA{²bA{²bA{²bA{²bA{²bA{²bA{²bA{²bA{²bA{²bA{²bA{²bA{²bA{²bA{²bA{²bA{²bA{²bA{²bA{²bA{²bA{²bA{²bA{²bA{²bA{²bA{²bA{²bA{²bA{²bA{²bA{²bA{²bA{²bA{²bA{²bA{²bA{²bA{²bA{²bA{²bA{²bA{²bA{²bA{²bA{²bA{²bA{²bA{²bA{²bA{²bA{²bA{²bA{²bA{²bA{²bA{²bA{²bA{²bA{²bA{²bA{²bA{²bA{²bA{²bA{²bA{²bA{²bA{²bA{²bA{²bA{²bA{²bA{²bA{²bA{²bA{²bA{²bA{²bA{²bA{²bA{²bA{²bA{²bA{²bA{²bA{²bA{²bA{²bA{²bA{²bA{²bA{²bA{²bA{²bA{²bA{²bA{²bA{²bA{²bA{²bA{²bA{²bA{²bA{²bA{²bA{²bA{²bA{²bA{²bA{²bA{²bA{²bA{²bA{²bA{²bA{²bA{²bA{²bA{²bA{²bA{²bA{²bA{²bA{²bA{²bA{²bA{²bA{²bA{²bA{²bA{²bA{²bA{²bA{²bA{²bA{²bA{²bA{²bA{²bA{²bA{²bA{²bA{²bA{²bA{²bA{²bA{²bA{²bA{²bA{²bA{²bA{²bA{²bA{²bA{²bA{²bA{²bA{²bA{²bA{²bA{²bA{²bA{²bA{²bA{²bA{²bA{²bA{²bA{²bA{²bA{²bA{²bA{²bA{²bA{²bA{²bA{²bA{²bA{²bA{²bA{²bA{²bA{²bA{²bA{²bA{²bA{²bA{²bA{²bA{²bA{²bA{²bA{²bA{²bA{²bA{²bA{²bA{²bA{²bA{²bA{²bA{²bA{²bA{²bA{²bA{²bA{²bA{²bA{²bA{²bA{²bA{²bA{²bA{²bA{²bA{²bA{²bA{²bA{²bA{²bA{²bA{²bA{²bA{²bA{²bA{²bA{²bA{²bA{²bA{²bA{²bA{²bA{²bA{²bA{²bA{²bA{²bA{²bA{²bA{²bA{²bA{²bA{²bA{²bA{²bA{²bA{²bA{²bA{²bA{²bA{²bA{²bA{²bA{²bA{²bA{²bA{²bA{²bA{²bA{²bA{²bA{²bA{²bA{²bA{²bA{²bA{²bA{²bA{²bA{²bA{²bA{²bA{²bA{²bA{²bA{²bA{²bA{²bA{²bA{²bA{²bA{²bA{²bA{²bA{²bA{²bA{²bA{²bA{²bA{²bA{²bA{²bA{²bA{²bA{²bA{²bA{²bA{²bA{²bA{²bA{²bA{²bA{²bA{²bA{²bA{²bA{²bA{²bA{²bA{²bA{²bA{²bA{²bA{²bA{²bA{²bA{²bA{²bA{²bA{²bA{²bA{²bA{²bA{²bA{²bA{²bA{²bA{²bA{²bA{²bA{²bA{²bA{²bA{²bA{²bA{²bA{²bA{²bA{²bA{²bA{²bA{²bA{²bA{²bA{²bA{²bA{²bA{²bA{²bA{²bA{²bA{²bA{²bA{²bA{²bA{²bA{²bA{²bA{²bA{²bA{²bA{²bA{²bA{²bA{²bA{²bA{²bA{²bA{²bA{²bA{²bA{²bA{²bA{²bA{²bA{²bA{²bA{²bA{²bA{²bA{²bA{²bA{²bA{²bA{²bA{²bA{²bA{²bA{²bA{²bA{²bA{²bA{²bA{²bA{²bA{²bA{²bA{²bA{²bA{²bA{²bA{²bA{²bA{²bA{²bA{²bA{²bA{²bA{²bA{²bA{²bA{²bA{²bA{²bA{²bA{²bA{²bA{²bA{²bA{²bA{²bA{²bA{²bA{²bA{²bA{²bA{²bA{²bA{²bA{²bA{²bA{²bA{²bA{²bA{²bA{²bA{²bA{²bA{²bA{²bA{²bA{²bA{²bA{²bA{²bA{²bA{²bA{²bA{²bA{²bA{²bA{²bA{²bA{²bA{²bA{²bA{²bA{²bA{²bA{²bA{²bA{²bA{²bA{²bA{²bA{²bA{²bA{²bA{²bA{²bA{²bA{²bA{²bA{²bA{²bA{²bA{²bA{²bA{²bA{²bA{²bA{²bA{²bA{²bA{²bA{²bA{²bA{²bA{²bA{²bA{²bA{²bA{²bA{²bA{²bA{²bA{²bA{²bA{²bA{²bA{²bA{²bA{²bA{²bA{²bA{²bA{²bA{²bA{²bA{²bA{²bA{²bA{²bA{²bA{²bA{²bA{²bA{²bA{²bA{²bA{²bA{²bA{²bA{²bA{²bA{²bA{²bA{²bA{²bA{²bA{²bA{²bA{²bA{²bA{²bA{²bA{²bA{²bA{²bA{²bA{²bA{²bA{²bA{²bA{²bA{²bA{²bA{²bA{²bA{²bA{²bA{²bA{²bA{²bA{²bA{²bA{²bA{²bA{²bA{²bA{²bA{²bA{²bA{²bA{²bA{²bA{²bA{²bA{²bA{²bA{²bA{²bA{²bA{²bA{²bA{²bA{²bA{²bA{²bA{²bA{²bA{²bA{²bA{²bA{²bA{²bA{²bA{²bA{²bA{²bA{²bA{²bA{²bA{²bA{²bA{²bA{²bA{²bA{²bA{²bA{²bA{²bA{²bA{²bA{²bA{²bA{²bA{²bA{²bA{²bA{²bA{²bA{²bA{²bA{²bA{²bA{²bA{²bA{²bA{²bA{²bA{²bA{²bA{²bA{²bA{²bA{²bA{²bA{²bA{²bA{²bA{²bA{²bA{²bA{²bA{²bA{²bA{²bA{²bA{²bA{²bA{²bA{²bA{²bA{²bA{²bA{²bA{²bA{²bA{²bA{²bA{²bA{²bA{²bA{²bA{²bA{²bA{²bA{²bA{²bA{²bA{²bA{²bA{²bA{²bA{²bA{²bA{²bA{²bA{²bA{²bA{²bA{²bA{²bA{²bA{²bA{²bA{²bA{²bA{²bA{²bA{²bA{²bA{²bA{²bA{²bA{²bA{²bA{²bA{²bA{²bA{²bA{²bA{²bA{²bA{²bA{²bA{²bA{²bA{²bA{²bA{²bA{²bA{²bA{²bA{²bA{²bA{²bA{²bA{²bA{²bA{²bA{²bA{²bA{²bA{²bA{²bA{²bA{²bA{²bA{²bA{²bA{²bA{²bA{²bA{²bA{²bA{²bA{²bA{²bA{²bA{²bA{²bA{²bA{²bA{²bA{²bA{²bA{²bA{²bA{²bA{²bA{²bA{²bA{²bA{²bA{²bA{²bA{²bA{²bA{²bA{²bA{²bA{²bA{²bA{²bA{²bA{²bA{²bA{²bA{²bA{²bA{²bA{²bA{²bA{²bA{²bA{²bA{²bA{²bA{²bA{²bA{²bA{²bA{²bA{²bA{²bA{²bA{²bA{²bA{²bA{²bA{²bA{²bA{²bA{²bA{²bA{²bA{²bA{²bA{²bA{²bA{²bA{²bA{²bA{²bA{²bA{²bA{²bA{²bA{²bA{²bA{²bA{²bA{²bA{²bA{²bA{²bA{²bA{²bA{²bA{²bA{²bA{²bA{²bA{²bA{²bA{²bA{²bA{²bA{²bA{²bA{²bA{²bA{²bA{²bA{²bA{²bA{²bA{²bA{²bA{²bA{²bA{²bA{²bA{²bA{²bA{²bA{²bA{²bA{²bA{²bA{²bA{²bA{²bA{²bA{²bA{²bA{²bA{²bA{²bA{²bA{²bA{²bA{²bA{²bA{²bA{²bA{²bA{²bA{²bA{²bA{²bA{²bA{²bA{²bA{²bA{²bA{²bA{²bA{²bA{²bA{²bA{²bA{²bA{²bA{²bA{²bA{²bA{²bA{²bA{²bA{²bA{²bA{²bA{²bA{²bA{²bA{²bA{²bA{²bA{²bA{²bA{²bA{²bA{²bA{²bA{²bA{²bA{²bA{²bA{²bA{²bA{²bA{²bA{²bA{²bA{²bA{²bA{²bA{²bA{²bA{²bA{²bA{²bA{²bA{²bA{²bA{²bA{²bA{²bA{²bA{²bA{²bA{²bA{²bA{²bA{²bA{²bA{²bA{²bA{²bA{²bA{²bA{²bA{²bA{²bA{²bA{²bA{²bA{²bA{²bA{²bA{²bA{²bA{²bA{²bA{²bA{²bA{²bA{²bA{²bA{²bA{²bA{²bA{²bA{²bA{²bA{²bA{²bA{²bA{²bA{²bA{²bA{²bA{²bA{²bA{²bA{²bA{²bA{²bA{²bA{²bA{²bA{²bA{²bA{²bA{²bA{²bA{²bA{²bA{²bA{²bA{²bA{²bA{²bA{²bA{²bA{²bA{²bA{²bA{²bA{²bA{²bA{²bA{²bA{²bA{²bA{²bA{²bA{²bA{²bA{²bA{²bA{²bA{²bA{²bA{²bA{²bA{²bA{²bA{²bA{²bA{²bA{²bA{²bA{²bA{²bA{²bA{²bA{²bA{²bA{²bA{²bA{²bA{²bA{²bA{²bA{²bA{²bA{²bA{²bA{²bA{²bA{²bA{²bA{²bA{²bA{²bA{²bA{²bA{²bA{²bA{²bA{²bA{²bA{²bA{²bA{²bA{²bA{²bA{²bA{²bA{²bA{²bA{²bA{²bA{²bA{²bA{²bA{²bA{²bA{²bA{²bA{²bA{²bA{²bA{²bA{²bA{²bA{²bA{²bA{²bA{²bA{²bA{²bA{²bA{²bA{²bA{²bA{²bA{²bA{²bA{²bA{²bA{²bA{²bA{²bA{²bA{²bA{²bA{²bA{²bA{²bA{²bA{²bA{²bA{²bA{²bA{²bA{²bA{²bA{²bA{²bA{²bA{²bA{²bA{²bA{²bA{²bA{²bA{²bA{²bA{²bA{²bA{²bA{²bA{²bA{²bA{²bA{²bA{²bA{²bA{²bA{²bA{²bA{²bA{²bA{²bA{²bA{²bA{²bA{²bA{²bA{²bA{²bA{²bA{²bA{²bA{²bA{²bA{²bA{²bA{²bA{²bA{²bA{²bA{²bA{²bA{²bA{²bA{²bA{²bA{²bA{²bA{²bA{²bA{²bA{²bA{²bA{²bA{²bA{²bA{²bA{²bA{²bA{²bA{²bA{²bA{²bA{²bA{²bA{²bA{²bA{²bA{²bA{²bA{²bA{²bA{²bA{²bA{²bA{²bA{²bA{²bA{²bA{²bA{²bA{²bA{²bA{²bA{²bA{²bA{²bA{²bA{²bA{²bA{²bA{²bA{²bA{²bA{²bA{²bA{²bA{²bA{²bA{²bA{²bA{²bA{²bA{²bA{²bA{²bA{²bA{²bA{²bA{²bA{²bA{²bA{²bA{²bA{²bA{²bA{²bA{²bA{²bA{²bA{²bA{²bA{²bA{²bA{²bA{²bA{²bA{²bA{²bA{²bA{²bA{²bA{²bA{²bA{²bA{²bA{²bA{²bA{²bA{²bA{²bA{²bA{²bA{²bA{²bA{²bA{²bA{²bA{²bA{²bA{²bA{²bA{²bA{²bA{²bA{²bA{²bA{²bA{²bA{²bA{²bA{²bA{²bA{²bA{²bA{²bA{²bA{²bA{²bA{²bA{²bA{²bA{²bA{²bA{²bA{²bA{²bA{²bA{²bA{²bA{²bA{²bA{²bA{²bA{²bA{²bA{²bA{²bA{²bA{²bA{²bA{²bA{²bA{²bA{²bA{²bA{²bA{²bA{²bA{²bA{²bA{²bA{²bA{²bA{²bA{²bA{²bA{²bA{²bA{²bA{²bA{²bA{²bA{²bA{²bA{²bA{²bA{²bA{²bA{²bA{²bA{²bA{²bA{²bA{²bA{²bA{²bA{²bA{²bA{²bA{²bA{²bA{²bA{²bA{²bA{²bA{²bA{²bA{²bA{²bA{²bA{²bA{²bA{²bA{²bA{²bA{²bA{²bA{²bA{²bA{²bA{²bA{²bA{²bA{²bA{²bA{²bA{²bA{²bA{²bA{²bA{²bA{²bA{²bA{²bA{²bA{²bA{²bA{²bA{²bA{²bA{²bA{²bA{²bA{²bA{²bA{²bA{²bA{²bA{²bA{²bA{²bA{²bA{²bA{²bA{²bA{²bA{²bA{²bA{²bA{²bA{²bA{²bA{²bA{²bA{²bA{²bA{²bA{²bA{²bA{²bA{²bA{²bA{²bA{²bA{²bA{²bA{²bA{²bA{²bA{²bA{²bA{²bA{²bA{²bA{²bA{²bA{²bA{²bA{²bA{²bA{²bA{²bA{²bA{²bA{²bA{²bA{²bA{²bA{²bA{²bA{²bA{²bA{²bA{²bA{²bA{²bA{²bA{²bA{²bA{²bA{²bA{²bA{²bA{²bA{²bA{²bA{²bA{²bA{²bA{²bA{²bA{²bA{²bA{²bA{²bA{²bA{²bA{²bA{²bA{²bA{²bA{²bA{²bA{²bA{²bA{²bA{²bA{²bA{²bA{²bA{²bA{²bA{²bA{²bA{²bA{²bA{²bA{²bA{²bA{²bA{²bA{²bA{²bA{²bA{²bA{²bA{²bA{²bA{²bA{²bA{²bA{²bA{²bA{²bA{²bA{²bA{²bA{²bA{²bA{²bA{²bA{²bA{²bA{²bA{²bA{²bA{²bA{²bA{²bA{²bA{²bA{²bA{²bA{²bA{²bA{²bA{²bA{²bA{²bA{²bA{²bA{²bA{²bA{²bA{²bA{²bA{²bA{²bA{²bA{²bA{²bA{²bA{²bA{²bA{²bA{²bA{²bA{²bA{²bA{²bA{²bA{²bA{²bA{²bA{²bA{²bA{²bA{²bA{²bA{²bA{²bA{²bA{²bA{²bA{²bA{²bA{²bA{²bA{²bA{²bA{²bA{²bA{²bA{²bA{²bA{²bA{²bA{²bA{²bA{²bA{²bA{²bA{²bA{²bA{²bA{²bA{²bA{²bA{²bA{²bA{²bA{²bA{²bA{²bA{²bA{²bA{²bA{²bA{²bA{²bA{²bA{²bA{²bA{²bA{²bA{²bA{²bA{²bA{²bA{²bA{²bA{²bA{²bA{²bA{²bA{²bA{²bA{²bA{²bA{²bA{²bA{²bA{²bA{²bA{²bA{²bA{²bA{²bA{²bA{²bA{²bA{²bA{²bA{²bA{²bA{²bA{²bA{²bA{²bA{²bA{²bA{²bA{²bA{²bA{²bA{²bA{²bA{²bA{²bA{²bA{²bA{²bA{²bA{²bA{²bA{²bA{²bA{²bA{²bA{²bA{²bA{²bA{²bA{²bA{²bA{²bA{²bA{²bA{²bA{²bA{²bA{²bA{²bA{²bA{²bA{²bA{²bA{²bA{²bA{²bA{²bA{²bA{²bA{²bA{²bA{²bA{²bA{²bA{²bA{²bA{²bA{²bA{²bA{²bA{²bA{²bA{²bA{²bA{²bA{²bA{²bA{²bA{²bA{²bA{²bA{²bA{²bA{²bA{²bA{²bA{²bA{²bA{²bA{²bA{²bA{²bA{²bA{²bA{²bA{²bA{²bA{²bA{²bA{²bA{²bA{²bA{²bA{²bA{²bA{²bA{²bA{²bA{²bA{²bA{²bA{²bA{²bA{²bA{²bA{²bA{²bA{²bA{²bA{²bA{²bA{²bA{²bA{²bA{²bA{²bA{²bA{²bA{²bA{²bA{²bA{²bA{²bA{²bA{²bA{²bA{²bA{²bA{²bA{²bA{²bA{²bA{²bA{²bA{²bA{²bA{²bA{²bA{²bA{²bA{²bA{²bA{²bA{²bA{²bA{²bA{²bA{²bA{²bA{²bA{²bA{²bA{²bA{²bA{²bA{²bA{²bA{²bA{²bA{²bA{²bA{²bA{²bA{²bA{²bA{²bA{²bA{²bA{²bA{²bA{²bA{²bA{²bA{²bA{²bA{²bA{²bA{²bA{²bA{²bA{²bA{²bA{²bA{²bA{²bA{²bA{²bA{²bA{²bA{²bA{²bA{²bA{²bA{²bA{²bA{²bA{²bA{²bA{²bA{²bA{²bA{²bA{²bA{²bA{²bA{²bA{²bA{²bA{²bA{²bA{²bA{²bA{²bA{²bA{²bA{²bA{²bA{²bA{²bA{²bA{²bA{²bA{²bA{²bA{²bA{²bA{²bA{²bA{²bA{²bA{²bA{²bA{²bA{²bA{²bA{²bA{²bA{²bA{²bA{²bA{²bA{²bA{²bA{²bA{²bA{²bA{²bA{²bA{²bA{²bA{²bA{²bA{²bA{²bA{²bA{²bA{²bA{²bA{²bA{²bA{²bA{²bA{²bA{²bA{²bA{²bA{²bA{²bA{²bA{²bA{²bA{²bA{²bA{²bA{²bA{²bA{²bA{²bA{²bA{²bA{²bA{²bA{²bA{²bA{²bA{²bA{²bA{²bA{²bA{²bA{²bA{²bA{²bA{²bA{²bA{²bA{²bA{²bA{²bA{²bA{²bA{²bA{²bA{²bA{²bA{²bA{²bA{²bA{²bA{²bA{²bA{²bA{²bA{²bA{²bA{²bA{²bA{²bA{²bA{²bA{²bA{²bA{²bA{²bA{²bA{²bA{²bA{²bA{²bA{²bA{²bA{²bA{²bA{²bA{²bA{²bA{²bA{²bA{²bA{²bA{²bA{²bA{²bA{²bA{²bA{²bA{²bA{²bA{²bA{²bA{²bA{²bA{²bA{²bA{²bA{²bA{²bA{²bA{²bA{²bA{²bA{²bA{²bA{²bA{²bA{²bA{²bA{²bA{²bA{²bA{²bA{²bA{²bA{²bA{²bA{²bA{²bA{²bA{²bA{²bA{²bA{²bA{²bA{²bA{²bA{²bA{²bA{²bA{²bA{²bA{²bA{²bA{²bA{²bA{²bA{²bA{²bA{²bA{²bA{²bA{²bA{²bA{²bA{²bA{²bA{²bA{²bA{²bA{²bA{²bA{²bA{²bA{²bA{²bA{²bA{²bA{²bA{²bA{²bA{²bA{²bA{²bA{²bA{²bA{²bA{²bA{²bA{²bA{²bA{²bA{²bA{²bA{²bA{²bA{²bA{²bA{²bA{²bA{²bA{²bA{²bA{²bA{²bA{²bA{²bA{²bA{²bA{²bA{²bA{²bA{²bA{²bA{²bA{²bA{²bA{²bA{²bA{²bA{²bA{²bA{²bA{²bA{²bA{²bA{²bA{²bA{²bA{²bA{²bA{²bA{²bA{²bA{²bA{²bA{²bA{²bA{²bA{²bA{²bA{²bA{²bA{²bA{²bA{²bA{²bA{²bA{²bA{²bA{²bA{²bA{²bA{²bA{²bA{²bA{²bA{²bA{²bA{²bA{²bA{²bA{²bA{²bA{²bA{²bA{²bA{²bA{²bA{²bA{²bA{²bA{²bA{²bA{²bA{²bA{²bA{²bA{²bA{²bA{²bA{²bA{²bA{²bA{²bA{²bA{²bA{²bA{²bA{²bA{²bA{²bA{²bA{²bA{²bA{²bA{²bA{²bA{²bA{²bA{²bA{²bA{²bA{²bA{²bA{²bA{²bA{²bA{²bA{²bA{²bA{²bA{²bA{²bA{²bA{²bA{²bA{²bA{²bA{²bA{²bA{²bA{²bA{²bA{²bA{²bA{²bA{²bA{²bA{²bA{²bA{²bA{²bA{²bA{²bA{²bA{²bA{²bA{²bA{²bA{²bA{²bA{²bA{²bA{²bA{²bA{²bA{²bA{²bA{²bA{²bA{²bA{²bA{²bA{²bA{²bA{²bA{²bA{²bA{²bA{²bA{²bA{²bA{²bA{²bA{²bA{²bA{²bA{²bA{²bA{²bA{²bA{²bA{²bA{²bA{²bA{²bA{²bA{²bA{²bA{²bA{²bA{²bA{²bA{²bA{²bA{²bA{²bA{²bA{²bA{²bA{²bA{²bA{²bA{²bA{²bA{²bA{²bA{²bA{²bA{²bA{²bA{²bA{²bA{²bA{²bA{²bA{²bA{²bA{²bA{²bA{²bA{²bA{²bA{²bA{²bA{²bA{²bA{²bA{²bA{²bA{²bA{²bA{²bA{²bA{²bA{²bA{²bA{²bA{²bA{²bA{²bA{²bA{²bA{²bA{²bA{²bA{²bA{²bA{²bA{²bA{²bA{²bA{²bA{²bA{²bA{²bA{²bA{²bA{²bA{²bA{²bA{²bA{²bA{²bA{²bA{²bA{²bA{²bA{²bA{²bA{²bA{²bA{²bA{²bA{²bA{²bA{²bA{²bA{²bA{²bA{²bA{²bA{²bA{²bA{²bA{²bA{²bA{²bA{²bA{²bA{²bA{²bA{²bA{²bA{²bA{²bA{²bA{²bA{²bA{²bA{²bA{²bA{²bA{²bA{²bA{²bA{²bA{²bA{²bA{²bA{²bA{²bA{²bA{²bA{²bA{²bA{²bA{²bA{²bA{²bA{²bA{²bA{²bA{²bA{²bA{²bA{²bA{²bA{²bA{²bA{²bA{²bA{²bA{²bA{²bA{²bA{²bA{²bA{²bA{²bA{²bA{²bA{²bA{²bA{²bA{²bA{²bA{²bA{²bA{²bA{²bA{²bA{²bA{²bA{²bA{²bA{²bA{²bA{²bA{²bA{²bA{²bA{²bA{²bA{²bA{²bA{²bA{²bA{²bA{²bA{²bA{²bA{²bA{²bA{²bA{²bA{²bA{²bA{²bA{²bA{²bA{²bA{²bA{²bA{²bA{²bA{²bA{²bA{²bA{²bA{²bA{²bA{²bA{²bA{²bA{²bA{²bA{²bA{²bA{²bA{²bA{²bA{²bA{²bA{²bA{²bA{²bA{²bA{²bA{²bA{²bA{²bA{²bA{²bA{²bA{²bA{²bA{²bA{²bA{²bA{²bA{²bA{²bA{²bA{²bA{²bA{²bA{²bA{²bA{²bA{²bA{²bA{²bA{²bA{²bA{²bA{²bA{²bA{²bA{²bA{²bA{²bA{²bA{²bA{²bA{²bA{²bA{²bA{²bA{²bA{²bA{²bA{²bA{²bA{²bA{²bA{²bA{²bA{²bA{²bA{²bA{²bA{²bA{²bA{²bA{²bA{²bA{²bA{²bA{²bA{²bA{²bA{²bA{²bA{²bA{²bA{²bA{²bA{²bA{²bA{²bA{²bA{²bA{²bA{²bA{²bA{²bA{²bA{²bA{²bA{²bA{²bA{²bA{²bA{²bA{²bA{²bA{²bA{²bA{²bA{²bA{²bA{²bA{²bA{²bA{²bA{²bA{²bA{²bA{²bA{²bA{²bA{²bA{²bA{²bA{²bA{²bA{²bA{²bA{²bA{²bA{²bA{²bA{²bA{²bA{²bA{²bA{²bA{²bA{²bA{²bA{²bA{²bA{²bA{²bA{²bA{²bA{²bA{²bA{²bA{²bA{²bA{²bA{²bA{²bA{²bA{²bA{²bA{²bA{²bA{²bA{²bA{²bA{²bA{²bA{²bA{²bA{²bA{²bA{²bA{²bA{²bA{²bA{²bA{²bA{²bA{²bA{²bA{²bA{²bA{²bA{²bA{²bA{²bA{²bA{²bA{²bA{²bA{²bA{²bA{²bA{²bA{²bA{²bA{²bA{²bA{²bA{²bA{²bA{²bA{²bA{²bA{²bA{²bA{²bA{²bA{²bA{²bA{²bA{²bA{²bA{²bA{²bA{²bA{²bA{²bA{²bA{²bA{²bA{²bA{²bA{²bA{²bA{²bA{²bA{²bA{²bA{²bA{²bA{²bA{²bA{²bA{²bA{²bA{²bA{²bA{²bA{²bA{²bA{²bA{²bA{²bA{²bA{²bA{²bA{²bA{²bA{²bA{²bA{²bA{²bA{²bA{²bA{²bA{²bA{²bA{²bA{²bA{²bA{²bA{²bA{²bA{²bA{²bA{²bA{²bA{²bA{²bA{²bA{²bA{²bA{²bA{²bA{²bA{²bA{²bA{²bA{²bA{²bA{²bA{²bA{²bA{²bA{²bA{²bA{²bA{²bA{²bA{²bA{²bA{²bA{²bA{²bA{²bA{²bA{²bA{²bA{²bA{²bA{²bA{²bA{²bA{²bA{²bA{²bA{²bA{²bA{²bA{²bA{²bA{²bA{²bA{²bA{²bA{²bA{²bA{²bA{²bA{²bA{²bA{²bA{²bA{²bA{²bA{²bA{²bA{²bA{²bA{²bA{²bA{²bA{²bA{²bA{²bA{²bA{²bA{²bA{²bA{²bA{²bA{²bA{²bA{²bA{²bA{²bA{²bA{²bA{²bA{²bA{²bA{²bA{²bA{²bA{²bA{²bA{²bA{²bA{²bA{²bA{²bA{²bA{²bA{²bA{²bA{²bA{²bA{²bA{²bA{²bA{²bA{²bA{²bA{²bA{²bA{²bA{²bA{²bA{²bA{²bA{²bA{²bA{²bA{²bA{²bA{²bA{²bA{²bA{²bA{²bA{²bA{²bA{²bA{²bA{²bA{²bA{²bA{²bA{²bA{²bA{²bA{²bA{²bA{²bA{²bA{²bA{²bA{²bA{²bA{²bA{²bA{²bA{²bA{²bA{²bA{²bA{²bA{²bA{²bA{²bA{²bA{²bA{²bA{²bA{²bA{²bA{²bA{²bA{²bA{²bA{²bA{²bA{²bA{²bA{²bA{²bA{²bA{²bA{²bA{²bA{²bA{²bA{²bA{²bA{²bA{²bA{²bA{²bA{²bA{²bA{²bA{²bA{²bA{²bA{²bA{²bA{²bA{²bA{²bA{²bA{²bA{²bA{²bA{²bA{²bA{²bA{²bA{²bA{²bA{²bA{²bA{²bA{²bA{²bA{²bA{²bA{²bA{²bA{²bA{²bA{²bA{²bA{²bA{²bA{²bA{²bA{²bA{²bA{²bA{²bA{²bA{²bA{²bA{²bA{²bA{²bA{²bA{²bA{²bA{²bA{²bA{²bA{²bA{²bA{²bA{²bA{²bA{²bA{²bA{²bA{²bA{²bA{²bA{²bA{²bA{²bA{²bA{²bA{²bA{²bA{²bA{²bA{²bA{²bA{²bA{²bA{²bA{²bA{²bA{²bA{²bA{²bA{²bA{²bA{²bA{²bA{²bA{²bA{²bA{²bA{²bA{²bA{²bA{²bA{²bA{²bA{²bA{²bA{²bA{²bA{²bA{²bA{²bA{²bA{²bA{²bA{²bA{²bA{²bA{²bA{²bA{²bA{²bA{²bA{²bA{²bA{²bA{²bA{²bA{²bA{²bA{²bA{²bA{²bA{²bA{²bA{²bA{²bA{²bA{²bA{²bA{²bA{²bA{²bA{²bA{²bA{²bA{²bA{²bA{²bA{²bA{²bA{²bA{²bA{²bA{²bA{²bA{²bA{²bA{²bA{²bA{²bA{²bA{²bA{²bA{²bA{²bA{²bA{²bA{²bA{²bA{²bA{²bA{²bA{²bA{²bA{²bA{²bA{²bA{²bA{²bA{²bA{²bA{²bA{²bA{²bA{²bA{²bA{²bA{²bA{²bA{²bA{²bA{²bA{²bA{²bA{²bA{²bA{²bA{²bA{²bA{²bA{²bA{²bA{²bA{²bA{²bA{²bA{²bA{²bA{²bA{²bA{²bA{²bA{²bA{²bA{²bA{²bA{²bA{²bA{²bA{²bA{²bA{²bA{²bA{²bA{²bA{²bA{²bA{²bA{²bA{²bA{²bA{²bA{²bA{²bA{²bA{²bA{²bA{²bA{²bA{²bA{²bA{²bA{²bA{²bA{²bA{²bA{²bA{²bA{²bA{²bA{²bA{²bA{²bA{²bA{²bA{²bA{²bA{²bA{²bA{²bA{²bA{²bA{²bA{²bA{²bA{²bA{²bA{²bA{²bA{²bA{²bA{²bA{²bA{²bA{²bA{²bA{²bA{²bA{²bA{²bA{²bA{²bA{²bA{²bA{²bA{²bA{²bA{²bA{²bA{²bA{²bA{²bA{²bA{²bA{²bA{²bA{²bA{²bA{²bA{²bA{²bA{²bA{²bA{²bA{²bA{²bA{²bA{²bA{²bA{²bA{²bA{²bA{²bA{²bA{²bA{²bA{²bA{²bA{²bA{²bA{²bA{²bA{²bA{²bA{²bA{²bA{²bA{²bA{²bA{²bA{²bA{²bA{²bA{²bA{²bA{²bA{²bA{²bA{²bA{²bA{²bA{²bA{²bA{²bA{²bA{²bA{²bA{²bA{²bA{²bA{²bA{²bA{²bA{²bA{²bA{²bA{²bA{²bA{²bA{²bA{²bA{²bA{²bA{²bA{²bA{²bA{²bA{²bA{²bA{²bA{²bA{²bA{²bA{²bA{²bA{²bA{²bA{²bA{²bA{²bA{²bA{²bA{²bA{²bA{²bA{²bA{²bA{²bA{²bA{²bA{²bA{²bA{²bA{²bA{²bA{²bA{²bA{²bA{²bA{²bA{²bA{²bA{²bA{²bA{²bA{²bA{²bA{²bA{²bA{²bA{²bA{²bA{²bA{²bA{²bA{²bA{²bA{²bA{²bA{²bA{²bA{²bA{²bA{²bA{²bA{²bA{²bA{²bA{²bA{²bA{²bA{²bA{²bA{²bA{²bA{²bA{²bA{²bA{²bA{²bA{²bA{²bA{²bA{²bA{²bA{²bA{²bA{²bA{²bA{²bA{²bA{²bA{²bA{²bA{²bA{²bA{²bA{²bA{²bA{²bA{²bA{²bA{²bA{²bA{²bA{²bA{²bA{²bA{²bA{²bA{²bA{²bA{²bA{²bA{²bA{²bA{²bA{²bA{²bA{²bA{²bA{²bA{²bA{²bA{²bA{²bA{²bA{²bA{²bA{²bA{²bA{²bA{²bA{²bA{²bA{²bA{²bA{²bA{²bA{²bA{²bA{²bA{²bA{²bA{²bA{²bA{²bA{²bA{²bA{²bA{²bA{²bA{²bA{²bA{²bA{²bA{²bA{²bA{²bA{²bA{²bA{²bA{²bA{²bA{²bA{²bA{²bA{²bA{²bA{²bA{²bA{²bA{²bA{²bA{²bA{²bA{²bA{²bA{²bA{²bA{²bA{²bA{²bA{²bA{²bA{²bA{²bA{²bA{²bA{²bA{²bA{²bA{²bA{²bA{²bA{²bA{²bA{²bA{²bA{²bA{²bA{²bA{²bA{²bA{²bA{²bA{²bA{²bA{²bA{²bA{²bA{²bA{²bA{²bA{²bA{²bA{²bA{²bA{²bA{²bA{²bA{²bA{²bA{²bA{²bA{²bA{²bA{²bA{²bA{²bA{²bA{²bA{²bA{²bA{²bA{²bA{²bA{²bA{²bA{²bA{²bA{²bA{²bA{²bA{²bA{²bA{²bA{²bA{²bA{²bA{²bA{²bA{²bA{²bA{²bA{²bA{²bA{²bA{²bA{²bA{²bA{²bA{²bA{²bA{²bA{²bA{²bA{²bA{²bA{²bA{²bA{²bA{²bA{²bA{²bA{²bA{²bA{²bA{²bA{²bA{²bA{²bA{²bA{²bA{²bA{²bA{²bA{²bA{²bA{²bA{²bA{²bA{²bA{²bA{²bA{²bA{²bA{²bA{²bA{²bA{²bA{²bA{²bA{²bA{²bA{²bA{²bA{²bA{²bA{²bA{²bA{²bA{²bA{²bA{²bA{²bA{²bA{²bA{²bA{²bA{²bA{²bA{²bA{²bA{²bA{²bA{²bA{²bA{²bA{²bA{²bA{²bA{²bA{²bA{²bA{²bA{²bA{²bA{²bA{²bA{²bA{²bA{²bA{²bA{²bA{²bA{²bA{²bA{²bA{²bA{²bA{²bA{²bA{²bA{²bA{²bA{²bA{²bA{²bA{²bA{²bA{²bA{²bA{²bA{²bA{²bA{²bA{²bA{²bA{²bA{²bA{²bA{²bA{²bA{²bA{²bA{²bA{²bA{²bA{²bA{²bA{²bA{²bA{²bA{²bA{²bA{²bA{²bA{²bA{²bA{²bA{²bA{²bA{²bA{²bA{²bA{²bA{²bA{²bA{²bA{²bA{²bA{²bA{²bA{²bA{²bA{²bA{²bA{²bA{²bA{²bA{²bA{²bA{²bA{²bA{²bA{²bA{²bA{²bA{²bA{²bA{²bA{²bA{²bA{²bA{²bA{²bA{²bA{²bA{²bA{²bA{²bA{²bA{²bA{²bA{²bA{²bA{²bA{²bA{²bA{²bA{²bA{²bA{²bA{²bA{²bA{²bA{²bA{²bA{²bA{²bA{²bA{²bA{²bA{²bA{²bA{²bA{²bA{²bA{²bA{²bA{²bA{²bA{²bA{²bA{²bA{²bA{²bA{²bA{²bA{²bA{²bA{²bA{²bA{²bA{²bA{²bA{²bA{²bA{²bA{²bA{²bA{²bA{²bA{²bA{²bA{²bA{²bA{²bA{²bA{²bA{²bA{²bA{²bA{²bA{²bA{²bA{²bA{²bA{²bA{²bA{²bA{²bA{²bA{²bA{²bA{²bA{²bA{²bA{²bA{²bA{²bA{²bA{²bA{²bA{²bA{²bA{²bA{²bA{²bA{²bA{²bA{²bA{²bA{²bA{²bA{²bA{²bA{²bA{²bA{²bA{²bA{²bA{²bA{²bA{²bA{²bA{²bA{²bA{²bA{²bA{²bA{²bA{²bA{²bA{²bA{²bA{²bA{²bA{²bA{²bA{²bA{²bA{²bA{²bA{²bA{²bA{²bA{²bA{²bA{²bA{²bA{²bA{²bA{²bA{²bA{²bA{²bA{²bA{²bA{²bA{²bA{²bA{²bA{²bA{²bA{²bA{²bA{²bA{²bA{²bA{²bA{²bA{²bA{²bA{²bA{²bA{²bA{²bA{²bA{²bA{²bA{²bA{²bA{²bA{²bA{²bA{²bA{²bA{²bA{²bA{²bA{²bA{²bA{²bA{²bA{²bA{²bA{²bA{²bA{²bA{²bA{²bA{²bA{²bA{²bA{²bA{²bA{²bA{²bA{²bA{²bA{²bA{²bA{²bA{²bA{²bA{²bA{²bA{²bA{²bA{²bA{²bA{²bA{²bA{²bA{²bA{²bA{²bA{²bA{²bA{²bA{²bA{²bA{²bA{²bA{²bA{²bA{²bA{²bA{²bA{²bA{²bA{²bA{²bA{²bA{²bA{²bA{²bA{²bA{²bA{²bA{²bA{²bA{²bA{²bA{²bA{²bA{²bA{²bA{²bA{²bA{²bA{²bA{²bA{²bA{²bA{²bA{²bA{²bA{²bA{²bA{²bA{²bA{²bA{²bA{²bA{²bA{²bA{²bA{²bA{²bA{²bA{²bA{²bA{²bA{²bA{²bA{²bA{²bA{²bA{²bA{²bA{²bA{²bA{²bA{²bA{²bA{²bA{²bA{²bA{²bA{²bA{²bA{²bA{²bA{²bA{²bA{²bA{²bA{²bA{²bA{²bA{²bA{²bA{²bA{²bA{²bA{²bA{²bA{²bA{²bA{²bA{²bA{²bA{²bA{²bA{²bA{²bA{²bA{²bA{²bA{²bA{²bA{²bA{²bA{²bA{²bA{²bA{²bA{²bA{²bA{²bA{²bA{²bA{²bA{²bA{²bA{²bA{²bA{²bA{²bA{²bA{²bA{²bA{²bA{²bA{²bA{²bA{²bA{²bA{²bA{²bA{²bA{²bA{²bA{²bA{²bA{²bA{²bA{²bA{²bA{²bA{²bA{²bA{²bA{²bA{²bA{²bA{²bA{²bA{²bA{²bA{²bA{²bA{²bA{²bA{²bA{²bA{²bA{²bA{²bA{²bA{²bA{²bA{²bA{²bA{²bA{²bA{²bA{²bA{²bA{²bA{²bA{²bA{²bA{²bA{²bA{²bA{²bA{²bA{²bA{²bA{²bA{²bA{²bA{²bA{²bA{²bA{²bA{²bA{²bA{²bA{²bA{²bA{²bA{²bA{²bA{²bA{²bA{²bA{²bA{²bA{²bA{²bA{²bA{²bA{²bA{²bA{²bA{²bA{²bA{²bA{²bA{²bA{²bA{²bA{²bA{²bA{²bA{²bA{²bA{²bA{²bA{²bA{²bA{²bA{²bA{²bA{²bA{²bA{²bA{²bA{²bA{²bA{²bA{²bA{²bA{²bA{²bA{²bA{²bA{²bA{²bA{²bA{²bA{²bA{²bA{²bA{²bA{²bA{²bA{²bA{²bA{²bA{²bA{²bA{²bA{²bA{²bA{²bA{²bA{²bA{²bA{²bA{²bA{²bA{²bA{²bA{²bA{²bA{²bA{²bA{²bA{²bA{²bA{²bA{²bA{²bA{²bA{²bA{²bA{²bA{²bA{²bA{²bA{²bA{²bA{²bA{²bA{²bA{²bA{²bA{²bA{²bA{²bA{²bA{²bA{²bA{²bA{²bA{²bA{²bA{²bA{²bA{²bA{²bA{²bA{²bA{²bA{²bA{²bA{²bA{²bA{²bA{²bA{²bA{²bA{²bA{²bA{²bA{²bA{²bA{²bA{²bA{²bA{²bA{²bA{²bA{²bA{²bA{²bA{²bA{²bA{²bA{²bA{²bA{²bA{²bA{²bA{²bA{²bA{²bA{²bA{²bA{²bA{²bA{²bA{²bA{²bA{²bA{²bA{²bA{²bA{²bA{²bA{²bA{²bA{²bA{²bA{²bA{²bA{²bA{²bA{²bA{²bA{²bA{²bA{²bA{²bA{²bA{²bA{²bA{²bA{²bA{²bA{²bA{²bA{²bA{²bA{²bA{²bA{²bA{²bA{²bA{²bA{²bA{²bA{²bA{²bA{²bA{²bA{²bA{²bA{²bA{²bA{²bA{²bA{²bA{²bA{²bA{²bA{²bA{²bA{²bA{²bA{²bA{²bA{²bA{²bA{²bA{²bA{²bA{²bA{²bA{²bA{²bA{²bA{²bA{²bA{²bA{²bA{²bA{²bA{²bA{²bA{²bA{²bA{²bA{²bA{²bA{²bA{²bA{²bA{²bA{²bA{²bA{²bA{²bA{²bA{²bA{²bA{²bA{²bA{²bA{²bA{²bA{²bA{²bA{²bA{²bA{²bA{²bA{²bA{²bA{²bA{²bA{²bA{²bA{²bA{²bA{²bA{²bA{²bA{²bA{²bA{²bA{²bA{²bA{²bA{²bA{²bA{²bA{²bA{²bA{²bA{²bA{²bA{²bA{²bA{²bA{²bA{²bA{²bA{²bA{²bA{²bA{²bA{²bA{²bA{²bA{²bA{²bA{²bA{²bA{²bA{²bA{²bA{²bA{²bA{²bA{²bA{²bA{²bA{²bA{²bA{²bA{²bA{²bA{²bA{²bA{²bA{²bA{²bA{²bA{²bA{²bA{²bA{²bA{²bA{²bA{²bA{²bA{²bA{²bA{²bA{²bA{²bA{²bA{²bA{²bA{²bA{²bA{²bA{²bA{²bA{²bA{²bA{²bA{²bA{²bA{²bA{²bA{²bA{²bA{²bA{²bA{²bA{²bA{²bA{²bA{²bA{²bA{²bA{²bA{²bA{²bA{²bA{²bA{²bA{²bA{²bA{²bA{²bA{²bA{²bA{²bA{²bA{²bA{²bA{²bA{²bA{²bA{²bA{²bA{²bA{²bA{²bA{²bA{²bA{²bA{²bA{²bA{²bA{²bA{²bA{²bA{²bA{²bA{²bA{²bA{²bA{²bA{²bA{²bA{²bA{²bA{²bA{²bA{²bA{²bA{²bA{²bA{²bA{²bA{²bA{²bA{²bA{²bA{²bA{²bA{²bA{²bA{²bA{²bA{²bA{²bA{²bA{²bA{²bA{²bA{²bA{²bA{²bA{²bA{²bA{²bA{²bA{²bA{²bA{²bA{²bA{²bA{²bA{²bA{²bA{²bA{²bA{²bA{²bA{²bA{²bA{²bA{²bA{²bA{²bA{²bA{²bA{²bA{²bA{²bA{²bA{²bA{²bA{²bA{²bA{²bA{²bA{²bA{²bA{²bA{²bA{²bA{²bA{²bA{²bA{²bA{²bA{²bA{²bA{²bA{²bA{²bA{²bA{²bA{²bA{²bA{²bA{²bA{²bA{²bA{²bA{²bA{²bA{²bA{²bA{²bA{²bA{²bA{²bA{²bA{²bA{²bA{²bA{²bA{²bA{²bA{²bA{²bA{²bA{²bA{²bA{²bA{²bA{²bA{²bA{²bA{²bA{²bA{²bA{²bA{²bA{²bA{²bA{²bA{²bA{²bA{²bA{²bA{²bA{²bA{²bA{²bA{²bA{²bA{²bA{²bA{²bA{²bA{²bA{²bA{²bA{²bA{²bA{²bA{²bA{²bA{²bA{²bA{²bA{²bA{²bA{²bA{²bA{²bA{²bA{²bA{²bA{²bA{²bA{²bA{²bA{²bA{²bA{²bA{²bA{²bA{²bA{²bA{²bA{²bA{²bA{²bA{²bA{²bA{²bA{²bA{²bA{²bA{²bA{²bA{²bA{²bA{²bA{²bA{²bA{²bA{²bA{²bA{²bA{²bA{²bA{²bA{²bA{²bA{²bA{²bA{²bA{²bA{²bA{²bA{²bA{²bA{²bA{²bA{²bA{²bA{²bA{²bA{²bA{²bA{²bA{²bA{²bA{²bA{²bA{²bA{²bA{²bA{²bA{²bA{²bA{²bA{²bA{²bA{²bA{²bA{²bA{²bA{²bA{²bA{²bA{²bA{²bA{²bA{²bA{²bA{²bA{²bA{²bA{²bA{²bA{²bA{²bA{²bA{²bA{²bA{²bA{²bA{²bA{²bA{²bA{²bA{²bA{²bA{²bA{²bA{²bA{²bA{²bA{²bA{²bA{²bA{²bA{²bA{²bA{²bA{²bA{²bA{²bA{²bA{²bA{²bA{²bA{²bA{²bA{²bA{²bA{²bA{²bA{²bA{²bA{²bA{²bA{²bA{²bA{²bA{²bA{²bA{²bA{²bA{²bA{²bA{²bA{²bA{²bA{²bA{²bA{²bA{²bA{²bA{²bA{²bA{²bA{²bA{²bA{²bA{²bA{²bA{²bA{²bA{²bA{²bA{²bA{²bA{²bA{²bA{²bA{²bA{²bA{²bA{²bA{²bA{²bA{²bA{²bA{²bA{²bA{²bA{²bA{²bA{²bA{²bA{²bA{²bA{²bA{²bA{²bA{²bA{²bA{²bA{²bA{²bA{²bA{²bA{²bA{²bA{²bA{²bA{²bA{²bA{²bA{²bA{²bA{²bA{²bA{²bA{²bA{²bA{²bA{²bA{²bA{²bA{²bA{²bA{²bA{²bA{²bA{²bA{²bA{²bA{²bA{²bA{²bA{²bA{²bA{²bA{²bA{²bA{²bA{²bA{²bA{²bA{²bA{²bA{²bA{²bA{²bA{²bA{²bA{²bA{²bA{²bA{²bA{²bA{²bA{²bA{²bA{²bA{²bA{²bA{²bA{²bA{²bA{²bA{²bA{²bA{²bA{²bA{²bA{²bA{²bA{²bA{²bA{²bA{²bA{²bA{²bA{²bA{²bA{²bA{²bA{²bA{²bA{²bA{²bA{²bA{²bA{²bA{²bA{²bA{²bA{²bA{²bA{²bA{²bA{²bA{²bA{²bA{²bA{²bA{²bA{²bA{²bA{²bA{²bA{²bA{²bA{²bA{²bA{²bA{²bA{²bA{²bA{²bA{²bA{²bA{²bA{²bA{²bA{²bA{²bA{²bA{²bA{²bA{²bA{²bA{²bA{²bA{²bA{²bA{²bA{²bA{²bA{²bA{²bA{²bA{²bA{²bA{²bA{²bA{²bA{²bA{²bA{²bA{²bA{²bA{²bA{²bA{²bA{²bA{²bA{²bA{²bA{²bA{²bA{²bA{²bA{²bA{²bA{²bA{²bA{²bA{²bA{²bA{²bA{²bA{²bA{²bA{²bA{²bA{²bA{²bA{²bA{²bA{²bA{²bA{²bA{²bA{²bA{²bA{²bA{²bA{²bA{²bA{²bA{²bA{²bA{²bA{²bA{²bA{²bA{²bA{²bA{²bA{²bA{²bA{²bA{²bA{²bA{²bA{²bA{²bA{²bA{²bA{²bA{²bA{²bA{²bA{²bA{²bA{²bA{²bA{²bA{²bA{²bA{²bA{²bA{²bA{²bA{²bA{²bA{²bA{²bA{²bA{²bA{²bA{²bA{²bA{²bA{²bA{²bA{²bA{²bA{²bA{²bA{²bA{²bA{²bA{²bA{²bA{²bA{²bA{²bA{²bA{²bA{²bA{²bA{²bA{²bA{²bA{²bA{²bA{²bA{²bA{²bA{²bA{²bA{²bA{²bA{²bA{²bA{²bA{²bA{²bA{²bA{²bA{²bA{²bA{²bA{²bA{²bA{²bA{²bA{²bA{²bA{²bA{²bA{²bA{²bA{²bA{²bA{²bA{²bA{²bA{²bA{²bA{²bA{²bA{²bA{²bA{²bA{²bA{²bA{²bA{²bA{²bA{²bA{²bA{²bA{²bA{²bA{²bA{²bA{²bA{²bA{²bA{²bA{²bA{²bA{²bA{²bA{²bA{²bA{²bA{²bA{²bA{²bA{²bA{²bA{²bA{²bA{²bA{²bA{²bA{²bA{²bA{²bA{²bA{²bA{²bA{²bA{²bA{²bA{²bA{²bA{²bA{²bA{²bA{²bA{²bA{²bA{²bA{²bA{²bA{²bA{²bA{²bA{²bA{²bA{²bA{²bA{²bA{²bA{²bA{²bA{²bA{²bA{²bA{²bA{²bA{²bA{²bA{²bA{²bA{²bA{²bA{²bA{²bA{²bA{²bA{²bA{²bA{²bA{²bA{²bA{²bA{²bA{²bA{²bA{²bA{²bA{²bA{²bA{²bA{²bA{²bA{²bA{²bA{²bA{²bA{²bA{²bA{²bA{²bA{²bA{²bA{²bA{²bA{²bA{²bA{²bA{²bA{²bA{²bA{²bA{²bA{²bA{²bA{²bA{²bA{²bA{²bA{²bA{²bA{²bA{²bA{²bA{²bA{²bA{²bA{²bA{²bA{²bA{²bA{²bA{²bA{²bA{²bA{²bA{²bA{²bA{²bA{²bA{²bA{²bA{²bA{²bA{²bA{²bA{²bA{²bA{²bA{²bA{²bA{²bA{²bA{²bA{²bA{²bA{²bA{²bA{²bA{²bA{²bA{²bA{²bA{²bA{²bA{²bA{²bA{²bA{²bA{²bA{²bA{²bA{²bA{²bA{²bA{²bA{²bA{²bA{²bA{²bA{²bA{²bA{²bA{²bA{²bA{²bA{²bA{²bA{²bA{²bA{²bA{²bA{²bA{²bA{²bA{²bA{²bA{²bA{²bA{²bA{²bA{²bA{²bA{²bA{²bA{²bA{²bA{²bA{²bA{²bA{²bA{²bA{²bA{²bA{²bA{²bA{²bA{²bA{²bA{²bA{²bA{²bA{²bA{²bA{²bA{²bA{²bA{²bA{²bA{²bA{²bA{²bA{²bA{²bA{²bA{²bA{²bA{²bA{²bA{²bA{²bA{²bA{²bA{²bA{²bA{²bA{²bA{²bA{²bA{²bA{²bA{²bA{²bA{²bA{²bA{²bA{²bA{²bA{²bA{²bA{²bA{²bA{²bA{²bA{²bA{²bA{²bA{²bA{²bA{²bA{²bA{²bA{²bA{²bA{²bA{²bA{²bA{²bA{²bA{²bA{²bA{²bA{²bA{²bA{²bA{²bA{²bA{²bA{²bA{²bA{²bA{²bA{²bA{²bA{²bA{²bA{²bA{²bA{²bA{²bA{²bA{²bA{²bA{²bA{²bA{²bA{²bA{²bA{²bA{²bA{²bA{²bA{²bA{²bA{²bA{²bA{²bA{²bA{²bA{²bA{²bA{²bA{²bA{²bA{²bA{²bA{²bA{²bA{²bA{²bA{²bA{²bA{²bA{²bA{²bA{²bA{²bA{²bA{²bA{²bA{²bA{²bA{²bA{²bA{²bA{²bA{²bA{²bA{²bA{²bA{²bA{²bA{²bA{²bA{²bA{²bA{²bA{²bA{²bA{²bA{²bA{²bA{²bA{²bA{²bA{²bA{²bA{²bA{²bA{²bA{²bA{²bA{²bA{²bA{²bA{²bA{²bA{²bA{²bA{²bA{²bA{²bA{²bA{²bA{²bA{²bA{²bA{²bA{²bA{²bA{²bA{²bA{²bA{²bA{²bA{²bA{²bA{²bA{²bA{²bA{²bA{²bA{²bA{²bA{²bA{²bA{²bA{²bA{²bA{²bA{²bA{²bA{²bA{²bA{²bA{²bA{²bA{²bA{²bA{²bA{²bA{²bA{²bA{²bA{²bA{²bA{²bA{²bA{²bA{²bA{²bA{²bA{²bA{²bA{²bA{²bA{²bA{²bA{²bA{²bA{²bA{²bA{²bA{²bA{²bA{²bA{²bA{²bA{²bA{²bA{²bA{²bA{²bA{²bA{²bA{²bA{²bA{²bA{²bA{²bA{²bA{²bA{²bA{²bA{²bA{²bA{²bA{²bA{²bA{²bA{²bA{²bA{²bA{²bA{²bA{²bA{²bA{²bA{²bA{²bA{²bA{²bA{²bA{²bA{²bA{²bA{²bA{²bA{²bA{²bA{²bA{²bA{²bA{²bA{²bA{²bA{²bA{²bA{²bA{²bA{²bA{²bA{²bA{²bA{²bA{²bA{²bA{²bA{²bA{²bA{²bA{²bA{²bA{²bA{²bA{²bA{²bA{²bA{²bA{²bA{²bA{²bA{²bA{²bA{²bA{²bA{²bA{²bA{²bA{²bA{²bA{²bA{²bA{²bA{²bA{²bA{²bA{²bA{²bA{²bA{²bA{²bA{²bA{²bA{²bA{²bA{²bA{²bA{²bA{²bA{²bA{²bA{²bA{²bA{²bA{²bA{²bA{²bA{²bA{²bA{²bA{²bA{²bA{²bA{²bA{²bA{²bA{²bA{²bA{²bA{²bA{²bA{²bA{²bA{²bA{²bA{²bA{²bA{²bA{²bA{²bA{²bA{²bA{²bA{²bA{²bA{²bA{²bA{²bA{²bA{²bA{²bA{²bA{²bA{²bA{²bA{²bA{²bA{²bA{²bA{²bA{²bA{²bA{²bA{²bA{²bA{²bA{²bA{²bA{²bA{²bA{²bA{²bA{²bA{²bA{²bA{²bA{²bA{²bA{²bA{²bA{²bA{²bA{²bA{²bA{²bA{²bA{²bA{²bA{²bA{²bA{²bA{²bA{²bA{²bA{²bA{²bA{²bA{²bA{²bA{²bA{²bA{²bA{²bA{²bA{²bA{²bA{²bA{²bA{²bA{²bA{²bA{²bA{²bA{²bA{²bA{²bA{²bA{²bA{²bA{²bA{²bA{²bA{²bA{²bA{²bA{²bA{²bA{²bA{²bA{²bA{²bA{²bA{²bA{²bA{²bA{²bA{²bA{²bA{²bA{²bA{²bA{²bA{²bA{²bA{²bA{²bA{²bA{²bA{²bA{²bA{²bA{²bA{²bA{²bA{²bA{²bA{²bA{²bA{²bA{²bA{²bA{²bA{²bA{²bA{²bA{²bA{²bA{²bA{²bA{²bA{²bA{²bA{²bA{²bA{²bA{²bA{²bA{²bA{²bA{²bA{²bA{²bA{²bA{²bA{²bA{²bA{²bA{²bA{²bA{²bA{²bA{²bA{²bA{²bA{²bA{²bA{²bA{²bA{²bA{²bA{²bA{²bA{²bA{²bA{²bA{²bA{²bA{²bA{²bA{²bA{²bA{²bA{²bA{²bA{²bA{²bA{²bA{²bA{²bA{²bA{²bA{²bA{²bA{²bA{²bA{²bA{²bA{²bA{²bA{²bA{²bA{²bA{²bA{²bA{²bA{²bA{²bA{²bA{²bA{²bA{²bA{²bA{²bA{²bA{²bA{²bA{²bA{²bA{²bA{²bA{²bA{²bA{²bA{²bA{²bA{²bA{²bA{²bA{²bA{²bA{²bA{²bA{²bA{²bA{²bA{²bA{²bA{²bA{²bA{²bA{²bA{²bA{²bA{²bA{²bA{²bA{²bA{²bA{²bA{²bA{²bA{²bA{²bA{²bA{²bA{²bA{²bA{²bA{²bA{²bA{²bA{²bA{²bA{²bA{²bA{²bA{²bA{²bA{²bA{²bA{²bA{²bA{²bA{²bA{²bA{²bA{²bA{²bA{²bA{²bA{²bA{²bA{²bA{²bA{²bA{²bA{²bA{²bA{²bA{²bA{²bA{²bA{²bA{²bA{²bA{²bA{²bA{²bA{²bA{²bA{²bA{²bA{²bA{²bA{²bA{²bA{²bA{²bA{²bA{²bA{²bA{²bA{²bA{²bA{²bA{²bA{²bA{²bA{²bA{²bA{²bA{²bA{²bA{²bA{²bA{²bA{²bA{²bA{²bA{²bA{²bA{²bA{²bA{²bA{²bA{²bA{²bA{²bA{²bA{²bA{²bA{²bA{²bA{²bA{²bA{²bA{²bA{²bA{²bA{²bA{²bA{²bA{²bA{²bA{²bA{²bA{²bA{²bA{²bA{²bA{²bA{²bA{²bA{²bA{²bA{²bA{²bA{²bA{²bA{²bA{²bA{²bA{²bA{²bA{²bA{²bA{²bA{²bA{²bA{²bA{²bA{²bA{²bA{²bA{²bA{²bA{²bA{²bA{²bA{²bA{²bA{²bA{²bA{²bA{²bA{²bA{²bA{²bA{²bA{²bA{²bA{²bA{²bA{²bA{²bA{²bA{²bA{²bA{²bA{²bA{²bA{²bA{²bA{²bA{²bA{²bA{²bA{²bA{²bA{²bA{²bA{²bA{²bA{²bA{²bA{²bA{²bA{²bA{²bA{²bA{²bA{²bA{²bA{²bA{²bA{²bA{²bA{²bA{²bA{²bA{²bA{²bA{²bA{²bA{²bA{²bA{²bA{²bA{²bA{²bA{²bA{²bA{²bA{²bA{²bA{²bA{²bA{²bA{²bA{²bA{²bA{²bA{²bA{²bA{²bA{²bA{²bA{²bA{²bA{²bA{²bA{²bA{²bA{²bA{²bA{²bA{²bA{²bA{²bA{²bA{²bA{²bA{²bA{²bA{²bA{²bA{²bA{²bA{²bA{²bA{²bA{²bA{²bA{²bA{²bA{²bA{²bA{²bA{²bA{²bA{²bA{²bA{²bA{²bA{²bA{²bA{²bA{²bA{²bA{²bA{²bA{²bA{²bA{²bA{²bA{²bA{²bA{²bA{²bA{²bA{²bA{²bA{²bA{²bA{²bA{²bA{²bA{²bA{²bA{²bA{²bA{²bA{²bA{²bA{²bA{²bA{²bA{²bA{²bA{²bA{²bA{²bA{²bA{²bA{²bA{²bA{²bA{²bA{²bA{²bA{²bA{²bA{²bA{²bA{²bA{²bA{²bA{²bA{²bA{²bA{²bA{²bA{²bA{²bA{²bA{²bA{²bA{²bA{²bA{²bA{²bA{²bA{²bA{²bA{²bA{²bA{²bA{²bA{²bA{²bA{²bA{²bA{²bA{²bA{²bA{²bA{²bA{²bA{²bA{²bA{²bA{²bA{²bA{²bA{²bA{²bA{²bA{²bA{²bA{²bA{²bA{²bA{²bA{²bA{²bA{²bA{²bA{²bA{²bA{²bA{²bA{²bA{²bA{²bA{²bA{²bA{²bA{²bA{²bA{²bA{²bA{²bA{²bA{²bA{²bA{²bA{²bA{²bA{²bA{²bA{²bA{²bA{²bA{²bA{²bA{²bA{²bA{²bA{²bA{²bA{²bA{²bA{²bA{²bA{²bA{²bA{²bA{²bA{²bA{²bA{²bA{²bA{²bA{²bA{²bA{²bA{²bA{²bA{²bA{²bA{²bA{²bA{²bA{²bA{²bA{²bA{²bA{²bA{²bA{²bA{²bA{²bA{²bA{²bA{²bA{²bA{²bA{²bA{²bA{²bA{²bA{²bA{²bA{²bA{²bA{²bA{²bA{²bA{²bA{²bA{²bA{²bA{²bA{²bA{²bA{²bA{²bA{²bA{²bA{²bA{²bA{²bA{²bA{²bA{²bA{²bA{²bA{²bA{²bA{²bA{²bA{²bA{²bA{²bA{²bA{²bA{²bA{²bA{²bA{²bA{²bA{²bA{²bA{²bA{²bA{²bA{²bA{²bA{²bA{²bA{²bA{²bA{²bA{²bA{²bA{²bA{²bA{²bA{²bA{²bA{²bA{²bA{²bA{²bA{²bA{²bA{²bA{²bA{²bA{²bA{²bA{²bA{²bA{²bA{²bA{²bA{²bA{²bA{²bA{²bA{²bA{²bA{²bA{²bA{²bA{²bA{²bA{²bA{²bA{²bA{²bA{²bA{²bA{²bA{²bA{²bA{²bA{²bA{²bA{²bA{²bA{²bA{²bA{²bA{²bA{²bA{²bA{²bA{²bA{²bA{²bA{²bA{²bA{²bA{²bA{²bA{²bA{²bA{²bA{²bA{²bA{²bA{²bA{²bA{²bA{²bA{²bA{²bA{²bA{²bA{²bA{²bA{²bA{²bA{²bA{²bA{²bA{²bA{²bA{²bA{²bA{²bA{²bA{²bA{²bA{²bA{²bA{²bA{²bA{²bA{²bA{²bA{²bA{²bA{²bA{²bA{²bA{²bA{²bA{²bA{²bA{²bA{²bA{²bA{²bA{²bA{²bA{²bA{²bA{²bA{²bA{²bA{²bA{²bA{²bA{²bA{²bA{²bA{²bA{²bA{²bA{²bA{²bA{²bA{²bA{²bA{²bA{²bA{²bA{²bA{²bA{²bA{²bA{²bA{²bA{²bA{²bA{²bA{²bA{²bA{²bA{²bA{²bA{²bA{²bA{²bA{²bA{²bA{²bA{²bA{²bA{²bA{²bA{²bA{²bA{²bA{²bA{²bA{²bA{²bA{²bA{²bA{²bA{²bA{²bA{²bA{²bA{²bA{²bA{²bA{²bA{²bA{²bA{²bA{²bA{²bA{²bA{²bA{²bA{²bA{²bA{²bA{²bA{²bA{²bA{²bA{²bA{²bA{²bA{²bA{²bA{²bA{²bA{²bA{²bA{²bA{²bA{²bA{²bA{²bA{²bA{²bA{²bA{²bA{²bA{²bA{²bA{²bA{²bA{²bA{²bA{²bA{²bA{²bA{²bA{²bA{²bA{²bA{²bA{²bA{²bA{²bA{²bA{²bA{²bA{²bA{²bA{²bA{²bA{²bA{²bA{²bA{²bA{²bA{²bA{²bA{²bA{²bA{²bA{²bA{²bA{²bA{²bA{²bA{²bA{²bA{²bA{²bA{²bA{²bA{²bA{²bA{²bA{²bA{²bA{²bA{²bA{²bA{²bA{²bA{²bA{²bA{²bA{²bA{²bA{²bA{²bA{²bA{²bA{²bA{²bA{²bA{²bA{²bA{²bA{²bA{²bA{²bA{²bA{²bA{²bA{²bA{²bA{²bA{²bA{²bA{²bA{²bA{²bA{²bA{²bA{²bA{²bA{²bA{²bA{²bA{²bA{²bA{²bA{²bA{²bA{²bA{²bA{²bA{²bA{²bA{²bA{²bA{²bA{²bA{²bA{²bA{²bA{²bA{²bA{²bA{²bA{²bA{²bA{²bA{²bA{²bA{²bA{²bA{²bA{²bA{²bA{²bA{²bA{²bA{²bA{²bA{²bA{²bA{²bA{²bA{²bA{²bA{²bA{²bA{²bA{²bA{²bA{²bA{²bA{²bA{²bA{²bA{²bA{²bA{²bA{²bA{²bA{²bA{²bA{²bA{²bA{²bA{²bA{²bA{²bA{²bA{²bA{²bA{²bA{²bA{²bA{²bA{²bA{²bA{²bA{²bA{²bA{²bA{²bA{²bA{²bA{²bA{²bA{²bA{²bA{²bA{²bA{²bA{²bA{²bA{²bA{²bA{²bA{²bA{²bA{²bA{²bA{²bA{²bA{²bA{²bA{²bA{²bA{²bA{²bA{²bA{²bA{²bA{²bA{²bA{²bA{²bA{²bA{²bA{²bA{²bA{²bA{²bA{²bA{²bA{²bA{²bA{²bA{²bA{²bA{²bA{²bA{²bA{²bA{²bA{²bA{²bA{²bA{²bA{²bA{²bA{²bA{²bA{²bA{²bA{²bA{²bA{²bA{²bA{²bA{²bA{²bA{²bA{²bA{²bA{²bA{²bA{²bA{²bA{²bA{²bA{²bA{²bA{²bA{²bA{²bA{²bA{²bA{²bA{²bA{²bA{²bA{²bA{²bA{²bA{²bA{²bA{²bA{²bA{²bA{²bA{²bA{²bA{²bA{²bA{²bA{²bA{²bA{²bA{²bA{²bA{²bA{²bA{²bA{²bA{²bA{²bA{²bA{²bA{²bA{²bA{²bA{²bA{²bA{²bA{²bA{²bA{²bA{²bA{²bA{²bA{²bA{²bA{²bA{²bA{²bA{²bA{²bA{²bA{²bA{²bA{²bA{²bA{²bA{²bA{²bA{²bA{²bA{²bA{²bA{²bA{²bA{²bA{²bA{²bA{²bA{²bA{²bA{²bA{²bA{²bA{²bA{²bA{²bA{²bA{²bA{²bA{²bA{²bA{²bA{²bA{²bA{²bA{²bA{²bA{²bA{²bA{²bA{²bA{²bA{²bA{²bA{²bA{²bA{²bA{²bA{²bA{²bA{²bA{²bA{²bA{²bA{²bA{²bA{²bA{²bA{²bA{²bA{²bA{²bA{²bA{²bA{²bA{²bA{²bA{²bA{²bA{²bA{²bA{²bA{²bA{²bA{²bA{²bA{²bA{²bA{²bA{²bA{²bA{²bA{²bA{²bA{²bA{²bA{²bA{²bA{²bA{²bA{²bA{²bA{²bA{²bA{²bA{²bA{²bA{²bA{²bA{²bA{²bA{²bA{²bA{²bA{²bA{²bA{²bA{²bA{²bA{²bA{²bA{²bA{²bA{²bA{²bA{²bA{²bA{²bA{²bA{²bA{²bA{²bA{²bA{²bA{²bA{²bA{²bA{²bA{²bA{²bA{²bA{²bA{²bA{²bA{²bA{²bA{²bA{²bA{²bA{²bA{²bA{²bA{²bA{²bA{²bA{²bA{²bA{²bA{²bA{²bA{²bA{²bA{²bA{²bA{²bA{²bA{²bA{²bA{²bA{²bA{²bA{²bA{²bA{²bA{²bA{²bA{²bA{²bA{²bA{²bA{²bA{²bA{²bA{²bA{²bA{²bA{²bA{²bA{²bA{²bA{²bA{²bA{²bA{²bA{²bA{²bA{²bA{²bA{²bA{²bA{²bA{²bA{²bA{²bA{²bA{²bA{²bA{²bA{²bA{²bA{²bA{²bA{²bA{²bA{²bA{²bA{²bA{²bA{²bA{²bA{²bA{²bA{²bA{²bA{²bA{²bA{²bA{²bA{²bA{²bA{²bA{²bA{²bA{²bA{²bA{²bA{²bA{²bA{²bA{²bA{²bA{²bA{²bA{²bA{²bA{²bA{²bA{²bA{²bA{²bA{²bA{²bA{²bA{²bA{²bA{²bA{²bA{²bA{²bA{²bA{²bA{²bA{²bA{²bA{²bA{²bA{²bA{²bA{²bA{²bA{²bA{²bA{²bA{²bA{²bA{²bA{²bA{²bA{²bA{²bA{²bA{²bA{²bA{²bA{²bA{²bA{²bA{²bA{²bA{²bA{²bA{²bA{²bA{²bA{²bA{²bA{²bA{²bA{²bA{²bA{²bA{²bA{²bA{²bA{²bA{²bA{²bA{²bA{²bA{²bA{²bA{²bA{²bA{²bA{²bA{²bA{²bA{²bA{²bA{²bA{²bA{²bA{²bA{²bA{²bA{²bA{²bA{²bA{²bA{²bA{²bA{²bA{²bA{²bA{²bA{²bA{²bA{²bA{²bA{²bA{²bA{²bA{²bA{²bA{²bA{²bA{²bA{²bA{²bA{²bA{²bA{²bA{²bA{²bA{²bA{²bA{²bA{²bA{²bA{²bA{²bA{²bA{²bA{²bA{²bA{²bA{²bA{²bA{²bA{²bA{²bA{²bA{²bA{²bA{²bA{²bA{²bA{²bA{²bA{²bA{²bA{²bA{²bA{²bA{²bA{²bA{²bA{²bA{²bA{²bA{²bA{²bA{²bA{²bA{²bA{²bA{²bA{²bA{²bA{²bA{²bA{²bA{²bA{²bA{²bA{²bA{²bA{²bA{²bA{²bA{²bA{²bA{²bA{²bA{²bA{²bA{²bA{²bA{²bA{²bA{²bA{²bA{²bA{²bA{²bA{²bA{²bA{²bA{²bA{²bA{²bA{²bA{²bA{²bA{²bA{²bA{²bA{²bA{²bA{²bA{²bA{²bA{²bA{²bA{²bA{²bA{²bA{²bA{²bA{²bA{²bA{²bA{²bA{²bA{²bA{²bA{²bA{²bA{²bA{²bA{²bA{²bA{²bA{²bA{²bA{²bA{²bA{²bA{²bA{²bA{²bA{²bA{²bA{²bA{²bA{²bA{²bA{²bA{²bA{²bA{²bA{²bA{²bA{²bA{²bA{²bA{²bA{²bA{²bA{²bA{²bA{²bA{²bA{²bA{²bA{²bA{²bA{²bA{²bA{²bA{²bA{²bA{²bA{²bA{²bA{²bA{²bA{²bA{²bA{²bA{²bA{²bA{²bA{²bA{²bA{²bA{²bA{²bA{²bA{²bA{²bA{²bA{²bA{²bA{²bA{²bA{²bA{²bA{²bA{²bA{²bA{²bA{²bA{²bA{²bA{²bA{²bA{²bA{²bA{²bA{²bA{²bA{²bA{²bA{²bA{²bA{²bA{²bA{²bA{²bA{²bA{²bA{²bA{²bA{²bA{²bA{²bA{²bA{²bA{²bA{²bA{²bA{²bA{²bA{²bA{²bA{²bA{²bA{²bA{²bA{²bA{²bA{²bA{²bA{²bA{²bA{²bA{²bA{²bA{²bA{²bA{²bA{²bA{²bA{²bA{²bA{²bA{²bA{²bA{²bA{²bA{²bA{²bA{²bA{²bA{²bA{²bA{²bA{²bA{²bA{²bA{²bA{²bA{²bA{²bA{²bA{²bA{²bA{²bA{²bA{²bA{²bA{²bA{²bA{²bA{²bA{²bA{²bA{²bA{²bA{²bA{²bA{²bA{²bA{²bA{²bA{²bA{²bA{²bA{²bA{²bA{²bA{²bA{²bA{²bA{²bA{²bA{²bA{²bA{²bA{²bA{²bA{²bA{²bA{²bA{²bA{²bA{²bA{²bA{²bA{²bA{²bA{²bA{²bA{²bA{²bA{²bA{²bA{²bA{²bA{²bA{²bA{²bA{²bA{²bA{²bA{²bA{²bA{²bA{²bA{²bA{²bA{²bA{²bA{²bA{²bA{²bA{²bA{²bA{²bA{²bA{²bA{²bA{²bA{²bA{²bA{²bA{²bA{²bA{²bA{²bA{²bA{²bA{²bA{²bA{²bA{²bA{²bA{²bA{²bA{²bA{²bA{²bA{²bA{²bA{²bA{²bA{²bA{²bA{²bA{²bA{²bA{²bA{²bA{²bA{²bA{²bA{²bA{²bA{²bA{²bA{²bA{²bA{²bA{²bA{²bA{²bA{²bA{²bA{²bA{²bA{²bA{²bA{²bA{²bA{²bA{²bA{²bA{²bA{²bA{²bA{²bA{²bA{²bA{²bA{²bA{²bA{²bA{²bA{²bA{²bA{²bA{²bA{²bA{²bA{²bA{²bA{²bA{²bA{²bA{²bA{²bA{²bA{²bA{²bA{²bA{²bA{²bA{²bA{²bA{²bA{²bA{²bA{²bA{²bA{²bA{²bA{²bA{²bA{²bA{²bA{²bA{²bA{²bA{²bA{²bA{²bA{²bA{²bA{²bA{²bA{²bA{²bA{²bA{²bA{²bA{²bA{²bA{²bA{²bA{²bA{²bA{²bA{²bA{²bA{²bA{²bA{²bA{²bA{²bA{²bA{²bA{²bA{²bA{²bA{²bA{²bA{²bA{²bA{²bA{²bA{²bA{²bA{²bA{²bA{²bA{²bA{²bA{²bA{²bA{²bA{²bA{²bA{²bA{²bA{²bA{²bA{²bA{²bA{²bA{²bA{²bA{²bA{²bA{²bA{²bA{²bA{²bA{²bA{²bA{²bA{²bA{²bA{²bA{²bA{²bA{²bA{²bA{²bA{²bA{²bA{²bA{²bA{²bA{²bA{²bA{²bA{²bA{²bA{²bA{²bA{²bA{²bA{²bA{²bA{²bA{²bA{²bA{²bA{²bA{²bA{²bA{²bA{²bA{²bA{²bA{²bA{²bA{²bA{²bA{²bA{²bA{²bA{²bA{²bA{²bA{²bA{²bA{²bA{²bA{²bA{²bA{²bA{²bA{²bA{²bA{²bA{²bA{²bA{²bA{²bA{²bA{²bA{²bA{²bA{²bA{²bA{²bA{²bA{²bA{²bA{²bA{²bA{²bA{²bA{²bA{²bA{²bA{²bA{²bA{²bA{²bA{²bA{²bA{²bA{²bA{²bA{²bA{²bA{²bA{²bA{²bA{²bA{²bA{²bA{²bA{²bA{²bA{²bA{²bA{²bA{²bA{²bA{²bA{²bA{²bA{²bA{²bA{²bA{²bA{²bA{²bA{²bA{²bA{²bA{²bA{²bA{²bA{²bA{²bA{²bA{²bA{²bA{²bA{²bA{²bA{²bA{²bA{²bA{²bA{²bA{²bA{²bA{²bA{²bA{²bA{²bA{²bA{²bA{²bA{²bA{²bA{²bA{²bA{²bA{²bA{²bA{²bA{²bA{²bA{²bA{²bA{²bA{²bA{²bA{²bA{²bA{²bA{²bA{²bA{²bA{²bA{²bA{²bA{²bA{²bA{²bA{²bA{²bA{²bA{²bA{²bA{²bA{²bA{²bA{²bA{²bA{²bA{²bA{²bA{²bA{²bA{²bA{²bA{²bA{²bA{²bA{²bA{²bA{²bA{²bA{²bA{²bA{²bA{²bA{²bA{²bA{²bA{²bA{²bA{²bA{²bA{²bA{²bA{²bA{²bA{²bA{²bA{²bA{²bA{²bA{²bA{²bA{²bA{²bA{²bA{²bA{²bA{²bA{²bA{²bA{²bA{²bA{²bA{²bA{²bA{²bA{²bA{²bA{²bA{²bA{²bA{²bA{²bA{²bA{²bA{²bA{²bA{²bA{²bA{²bA{²bA{²bA{²bA{²bA{²bA{²bA{²bA{²bA{²bA{²bA{²bA{²bA{²bA{²bA{²bA{²bA{²bA{²bA{²bA{²bA{²bA{²bA{²bA{²bA{²bA{²bA{²bA{²bA{²bA{²bA{²bA{²bA{²bA{²bA{²bA{²bA{²bA{²bA{²bA{²bA{²bA{²bA{²bA{²bA{²bA{²bA{²bA{²bA{²bA{²bA{²bA{²bA{²bA{²bA{²bA{²bA{²bA{²bA{²bA{²bA{²bA{²bA{²bA{²bA{²bA{²bA{²bA{²bA{²bA{²bA{²bA{²bA{²bA{²bA{²bA{²bA{²bA{²bA{²bA{²bA{²bA{²bA{²bA{²bA{²bA{²bA{²bA{²bA{²bA{²bA{²bA{²bA{²bA{²bA{²bA{²bA{²bA{²bA{²bA{²bA{²bA{²bA{²bA{²bA{²bA{²bA{²bA{²bA{²bA{²bA{²bA{²bA{²bA{²bA{²bA{²bA{²bA{²bA{²bA{²bA{²bA{²bA{²bA{²bA{²bA{²bA{²bA{²bA{²bA{²bA{²bA{²bA{²bA{²bA{²bA{²bA{²bA{²bA{²bA{²bA{²bA{²bA{²bA{²bA{²bA{²bA{²bA{²bA{²bA{²bA{²bA{²bA{²bA{²bA{²bA{²bA{²bA{²bA{²bA{²bA{²bA{²bA{²bA{²bA{²bA{²bA{²bA{²bA{²bA{²bA{²bA{²bA{²bA{²bA{²bA{²bA{²bA{²bA{²bA{²bA{²bA{²bA{²bA{²bA{²bA{²bA{²bA{²bA{²bA{²bA{²bA{²bA{²bA{²bA{²bA{²bA{²bA{²bA{²bA{²bA{²bA{²bA{²bA{²bA{²bA{²bA{²bA{²bA{²bA{²bA{²bA{²bA{²bA{²bA{²bA{²bA{²bA{²bA{²bA{²bA{²bA{²bA{²bA{²bA{²bA{²bA{²bA{²bA{²bA{²bA{²bA{²bA{²bA{²bA{²bA{²bA{²bA{²bA{²bA{²bA{²bA{²bA{²bA{²bA{²bA{²bA{²bA{²bA{²bA{²bA{²bA{²bA{²bA{²bA{²bA{²bA{²bA{²bA{²bA{²bA{²bA{²bA{²bA{²bA{²bA{²bA{²bA{²bA{²bA{²bA{²bA{²bA{²bA{²bA{²bA{²bA{²bA{²bA{²bA{²bA{²bA{²bA{²bA{²bA{²bA{²bA{²bA{²bA{²bA{²bA{²bA{²bA{²bA{²bA{²bA{²bA{²bA{²bA{²bA{²bA{²bA{²bA{²bA{²bA{²bA{²bA{²bA{²bA{²bA{²bA{²bA{²bA{²bA{²bA{²bA{²bA{²bA{²bA{²bA{²bA{²bA{²bA{²bA{²bA{²bA{²bA{²bA{²bA{²bA{²bA{²bA{²bA{²bA{²bA{²bA{²bA{²bA{²bA{²bA{²bA{²bA{²bA{²bA{²bA{²bA{²bA{²bA{²bA{²bA{²bA{²bA{²bA{²bA{²bA{²bA{²bA{²bA{²bA{²bA{²bA{²bA{²bA{²bA{²bA{²bA{²bA{²bA{²bA{²bA{²bA{²bA{²bA{²bA{²bA{²bA{²bA{²bA{²bA{²bA{²bA{²bA{²bA{²bA{²bA{²bA{²bA{²bA{²bA{²bA{²bA{²bA{²bA{²bA{²bA{²bA{²bA{²bA{²bA{²bA{²bA{²bA{²bA{²bA{²bA{²bA{²bA{²bA{²bA{²bA{²bA{²bA{²bA{²bA{²bA{²bA{²bA{²bA{²bA{²bA{²bA{²bA{²bA{²bA{²bA{²bA{²bA{²bA{²bA{²bA{²bA{²bA{²bA{²bA{²bA{²bA{²bA{²bA{²bA{²bA{²bA{²bA{²bA{²bA{²bA{²bA{²bA{²bA{²bA{²bA{²bA{²bA{²bA{²bA{²bA{²bA{²bA{²bA{²bA{²bA{²bA{²bA{²bA{²bA{²bA{²bA{²bA{²bA{²bA{²bA{²bA{²bA{²bA{²bA{²bA{²bA{²bA{²bA{²bA{²bA{²bA{²bA{²bA{²bA{²bA{²bA{²bA{²bA{²bA{²bA{²bA{²bA{²bA{²bA{²bA{²bA{²bA{²bA{²bA{²bA{²bA{²bA{²bA{²bA{²bA{²bA{²bA{²bA{²bA{²bA{²bA{²bA{²bA{²bA{²bA{²bA{²bA{²bA{²bA{²bA{²bA{²bA{²bA{²bA{²bA{²bA{²bA{²bA{²bA{²bA{²bA{²bA{²bA{²bA{²bA{²bA{²bA{²bA{²bA{²bA{²bA{²bA{²bA{²bA{²bA{²bA{²bA{²bA{²bA{²bA{²bA{²bA{²bA{²bA{²bA{²bA{²bA{²bA{²bA{²bA{²bA{²bA{²bA{²bA{²bA{²bA{²bA{²bA{²bA{²bA{²bA{²bA{²bA{²bA{²bA{²bA{²bA{²bA{²bA{²bA{²bA{²bA{²bA{²bA{²bA{²bA{²bA{²bA{²bA{²bA{²bA{²bA{²bA{²bA{²bA{²bA{²bA{²bA{²bA{²bA{²bA{²bA{²bA{²bA{²bA{²bA{²bA{²bA{²bA{²bA{²bA{²bA{²bA{²bA{²bA{²bA{²bA{²bA{²bA{²bA{²bA{²bA{²bA{²bA{²bA{²bA{²bA{²bA{²bA{²bA{²bA{²bA{²bA{²bA{²bA{²bA{²bA{²bA{²bA{²bA{²bA{²bA{²bA{²bA{²bA{²bA{²bA{²bA{²bA{²bA{²bA{²bA{²bA{²bA{²bA{²bA{²bA{²bA{²bA{²bA{²bA{²bA{²bA{²bA{²bA{²bA{²bA{²bA{²bA{²bA{²bA{²bA{²bA{²bA{²bA{²bA{²bA{²bA{²bA{²bA{²bA{²bA{²bA{²bA{²bA{²bA{²bA{²bA{²bA{²bA{²bA{²bA{²bA{²bA{²bA{²bA{²bA{²bA{²bA{²bA{²bA{²bA{²bA{²bA{²bA{²bA{²bA{²bA{²bA{²bA{²bA{²bA{²bA{²bA{²bA{²bA{²bA{²bA{²bA{²bA{²bA{²bA{²bA{²bA{²bA{²bA{²bA{²bA{²bA{²bA{²bA{²bA{²bA{²bA{²bA{²bA{²bA{²bA{²bA{²bA{²bA{²bA{²bA{²bA{²bA{²bA{²bA{²bA{²bA{²bA{²bA{²bA{²bA{²bA{²bA{²bA{²bA{²bA{²bA{²bA{²bA{²bA{²bA{²bA{²bA{²bA{²bA{²bA{²bA{²bA{²bA{²bA{²bA{²bA{²bA{²bA{²bA{²bA{²bA{²bA{²bA{²bA{²bA{²bA{²bA{²bA{²bA{²bA{²bA{²bA{²bA{²bA{²bA{²bA{²bA{²bA{²bA{²bA{²bA{²bA{²bA{²bA{²bA{²bA{²bA{²bA{²bA{²bA{²bA{²bA{²bA{²bA{²bA{²bA{²bA{²bA{²bA{²bA{²bA{²bA{²bA{²bA{²bA{²bA{²bA{²bA{²bA{²bA{²bA{²bA{²bA{²bA{²bA{²bA{²bA{²bA{²bA{²bA{²bA{²bA{²bA{²bA{²bA{²bA{²bA{²bA{²bA{²bA{²bA{²bA{²bA{²bA{²bA{²bA{²bA{²bA{²bA{²bA{²bA{²bA{²bA{²bA{²bA{²bA{²bA{²bA{²bA{²bA{²bA{²bA{²bA{²bA{²bA{²bA{²bA{²bA{²bA{²bA{²bA{²bA{²bA{²bA{²bA{²bA{²bA{²bA{²bA{²bA{²bA{²bA{²bA{²bA{²bA{²bA{²bA{²bA{²bA{²bA{²bA{²bA{²bA{²bA{²bA{²bA{²bA{²bA{²bA{²bA{²bA{²bA{²bA{²bA{²bA{²bA{²bA{²bA{²bA{²bA{²bA{²bA{²bA{²bA{²bA{²bA{²bA{²bA{²bA{²bA{²bA{²bA{²bA{²bA{²bA{²bA{²bA{²bA{²bA{²bA{²bA{²bA{²bA{²bA{²bA{²bA{²bA{²bA{²bA{²bA{²bA{²bA{²bA{²bA{²bA{²bA{²bA{²bA{²bA{²bA{²bA{²bA{²bA{²bA{²bA{²bA{²bA{²bA{²bA{²bA{²bA{²bA{²bA{²bA{²bA{²bA{²bA{²bA{²bA{²bA{²bA{²bA{²bA{²bA{²bA{²bA{²bA{²bA{²bA{²bA{²bA{²bA{²bA{²bA{²bA{²bA{²bA{²bA{²bA{²bA{²bA{²bA{²bA{²bA{²bA{²bA{²bA{²bA{²bA{²bA{²bA{²bA{²bA{²bA{²bA{²bA{²bA{²bA{²bA{²bA{²bA{²bA{²bA{²bA{²bA{²bA{²bA{²bA{²bA{²bA{²bA{²bA{²bA{²bA{²bA{²bA{²bA{²bA{²bA{²bA{²bA{²bA{²bA{²bA{²bA{²bA{²bA{²bA{²bA{²bA{²bA{²bA{²bA{²bA{²bA{²bA{²bA{²bA{²bA{²bA{²bA{²bA{²bA{²bA{²bA{²bA{²bA{²bA{²bA{²bA{²bA{²bA{²bA{²bA{²bA{²bA{²bA{²bA{²bA{²bA{²bA{²bA{²bA{²bA{²bA{²bA{²bA{²bA{²bA{²bA{²bA{²bA{²bA{²bA{²bA{²bA{²bA{²bA{²bA{²bA{²bA{²bA{²bA{²bA{²bA{²bA{²bA{²bA{²bA{²bA{²bA{²bA{²bA{²bA{²bA{²bA{²bA{²bA{²bA{²bA{²bA{²bA{²bA{²bA{²bA{²bA{²bA{²bA{²bA{²bA{²bA{²bA{²bA{²bA{²bA{²bA{²bA{²bA{²bA{²bA{²bA{²bA{²bA{²bA{²bA{²bA{²bA{²bA{²bA{²bA{²bA{²bA{²bA{²bA{²bA{²bA{²bA{²bA{²bA{²bA{²bA{²bA{²bA{²bA{²bA{²bA{²bA{²bA{²bA{²bA{²bA{²bA{²bA{²bA{²bA{²bA{²bA{²bA{²bA{²bA{²bA{²bA{²bA{²bA{²bA{²bA{²bA{²bA{²bA{²bA{²bA{²bA{²bA{²bA{²bA{²bA{²bA{²bA{²bA{²bA{²bA{²bA{²bA{²bA{²bA{²bA{²bA{²bA{²bA{²bA{²bA{²bA{²bA{²bA{²bA{²bA{²bA{²bA{²bA{²bA{²bA{²bA{²bA{²bA{²bA{²bA{²bA{²bA{²bA{²bA{²bA{²bA{²bA{²bA{²bA{²bA{²bA{²bA{²bA{²bA{²bA{²bA{²bA{²bA{²bA{²bA{²bA{²bA{²bA{²bA{²bA{²bA{²bA{²bA{²bA{²bA{²bA{²bA{²bA{²bA{²bA{²bA{²bA{²bA{²bA{²bA{²bA{²bA{²bA{²bA{²bA{²bA{²bA{²bA{²bA{²bA{²bA{²bA{²bA{²bA{²bA{²bA{²bA{²bA{²bA{²bA{²bA{²bA{²bA{²bA{²bA{²bA{²bA{²bA{²bA{²bA{²bA{²bA{²bA{²bA{²bA{²bA{²bA{²bA{²bA{²bA{²bA{²bA{²bA{²bA{²bA{²bA{²bA{²bA{²bA{²bA{²bA{²bA{²bA{²bA{²bA{²bA{²bA{²bA{²bA{²bA{²bA{²bA{²bA{²bA{²bA{²bA{²bA{²bA{²bA{²bA{²bA{²bA{²bA{²bA{²bA{²bA{²bA{²bA{²bA{²bA{²bA{²bA{²bA{²bA{²bA{²bA{²bA{²bA{²bA{²bA{²bA{²bA{²bA{²bA{²bA{²bA{²bA{²bA{²bA{²bA{²bA{²bA{²bA{²bA{²bA{²bA{²bA{²bA{²bA{²bA{²bA{²bA{²bA{²bA{²bA{²bA{²bA{²bA{²bA{²bA{²bA{²bA{²bA{²bA{²bA{²bA{²bA{²bA{²bA{²bA{²bA{²bA{²bA{²bA{²bA{²bA{²bA{²bA{²bA{²bA{²bA{²bA{²bA{²bA{²bA{²bA{²bA{²bA{²bA{²bA{²bA{²bA{²bA{²bA{²bA{²bA{²bA{²bA{²bA{²bA{²bA{²bA{²bA{²bA{²bA{²bA{²bA{²bA{²bA{²bA{²bA{²bA{²bA{²bA{²bA{²bA{²bA{²bA{²bA{²bA{²bA{²bA{²bA{²bA{²bA{²bA{²bA{²bA{²bA{²bA{²bA{²bA{²bA{²bA{²bA{²bA{²bA{²bA{²bA{²bA{²bA{²bA{²bA{²bA{²bA{²bA{²bA{²bA{²bA{²bA{²bA{²bA{²bA{²bA{²bA{²bA{²bA{²bA{²bA{²bA{²bA{²bA{²bA{²bA{²bA{²bA{²bA{²bA{²bA{²bA{²bA{²bA{²bA{²bA{²bA{²bA{²bA{²bA{²bA{²bA{²bA{²bA{²bA{²bA{²bA{²bA{²bA{²bA{²bA{²bA{²bA{²bA{²bA{²bA{²bA{²bA{²bA{²bA{²bA{²bA{²bA{²bA{²bA{²bA{²bA{²bA{²bA{²bA{²bA{²bA{²bA{²bA{²bA{²bA{²bA{²bA{²bA{²bA{²bA{²bA{²bA{²bA{²bA{²bA{²bA{²bA{²bA{²bA{²bA{²bA{²bA{²bA{²bA{²bA{²bA{²bA{²bA{²bA{²bA{²bA{²bA{²bA{²bA{²bA{²bA{²bA{²bA{²bA{²bA{²bA{²bA{²bA{²bA{²bA{²bA{²bA{²bA{²bA{²bA{²bA{²bA{²bA{²bA{²bA{²bA{²bA{²bA{²bA{²bA{²bA{²bA{²bA{²bA{²bA{²bA{²bA{²bA{²bA{²bA{²bA{²bA{²bA{²bA{²bA{²bA{²bA{²bA{²bA{²bA{²bA{²bA{²bA{²bA{²bA{²bA{²bA{²bA{²bA{²bA{²bA{²bA{²bA{²bA{²bA{²bA{²bA{²bA{²bA{²bA{²bA{²bA{²bA{²bA{²bA{²bA{²bA{²bA{²bA{²bA{²bA{²bA{²bA{²bA{²bA{²bA{²bA{²bA{²bA{²bA{²bA{²bA{²bA{²bA{²bA{²bA{²bA{²bA{²bA{²bA{²bA{²bA{²bA{²bA{²bA{²bA{²bA{²bA{²bA{²bA{²bA{²bA{²bA{²bA{²bA{²bA{²bA{²bA{²bA{²bA{²bA{²bA{²bA{²bA{²bA{²bA{²bA{²bA{²bA{²bA{²bA{²bA{²bA{²bA{²bA{²bA{²bA{²bA{²bA{²bA{²bA{²bA{²bA{²bA{²bA{²bA{²bA{²bA{²bA{²bA{²bA{²bA{²bA{²bA{²bA{²bA{²bA{²bA{²bA{²bA{²bA{²bA{²bA{²bA{²bA{²bA{²bA{²bA{²bA{²bA{²bA{²bA{²bA{²bA{²bA{²bA{²bA{²bA{²bA{²bA{²bA{²bA{²bA{²bA{²bA{²bA{²bA{²bA{²bA{²bA{²bA{²bA{²bA{²bA{²bA{²bA{²bA{²bA{²bA{²bA{²bA{²bA{²bA{²bA{²bA{²bA{²bA{²bA{²bA{²bA{²bA{²bA{²bA{²bA{²bA{²bA{²bA{²bA{²bA{²bA{²bA{²bA{²bA{²bA{²bA{²bA{²bA{²bA{²bA{²bA{²bA{²bA{²bA{²bA{²bA{²bA{²bA{²bA{²bA{²bA{²bA{²bA{²bA{²bA{²bA{²bA{²bA{²bA{²bA{²bA{²bA{²bA{²bA{²bA{²bA{²bA{²bA{²bA{²bA{²bA{²bA{²bA{²bA{²bA{²bA{²bA{²bA{²bA{²bA{²bA{²bA{²bA{²bA{²bA{²bA{²bA{²bA{²bA{²bA{²bA{²bA{²bA{²bA{²bA{²bA{²bA{²bA{²bA{²bA{²bA{²bA{²bA{²bA{²bA{²bA{²bA{²bA{²bA{²bA{²bA{²bA{²bA{²bA{²bA{²bA{²bA{²bA{²bA{²bA{²bA{²bA{²bA{²bA{²bA{²bA{²bA{²bA{²bA{²bA{²bA{²bA{²bA{²bA{²bA{²bA{²bA{²bA{²bA{²bA{²bA{²bA{²bA{²bA{²bA{²bA{²bA{²bA{²bA{²bA{²bA{²bA{²bA{²bA{²bA{²bA{²bA{²bA{²bA{²bA{²bA{²bA{²bA{²bA{²bA{²bA{²bA{²bA{²bA{²bA{²bA{²bA{²bA{²bA{²bA{²bA{²bA{²bA{²bA{²bA{²bA{²bA{²bA{²bA{²bA{²bA{²bA{²bA{²bA{²bA{²bA{²bA{²bA{²bA{²bA{²bA{²bA{²bA{²bA{²bA{²bA{²bA{²bA{²bA{²bA{²bA{²bA{²bA{²bA{²bA{²bA{²bA{²bA{²bA{²bA{²bA{²bA{²bA{²bA{²bA{²bA{²bA{²bA{²bA{²bA{²bA{²bA{²bA{²bA{²bA{²bA{²bA{²bA{²bA{²bA{²bA{²bA{²bA{²bA{²bA{²bA{²bA{²bA{²bA{²bA{²bA{²bA{²bA{²bA{²bA{²bA{²bA{²bA{²bA{²bA{²bA{²bA{²bA{²bA{²bA{²bA{²bA{²bA{²bA{²bA{²bA{²bA{²bA{²bA{²bA{²bA{²bA{²bA{²bA{²bA{²bA{²bA{²bA{²bA{²bA{²bA{²bA{²bA{²bA{²bA{²bA{²bA{²bA{²bA{²bA{²bA{²bA{²bA{²bA{²bA{²bA{²bA{²bA{²bA{²bA{²bA{²bA{²bA{²bA{²bA{²bA{²bA{²bA{²bA{²bA{²bA{²bA{²bA{²bA{²bA{²bA{²bA{²bA{²bA{²bA{²bA{²bA{²bA{²bA{²bA{²bA{²bA{²bA{²bA{²bA{²bA{²bA{²bA{²bA{²bA{²bA{²bA{²bA{²bA{²bA{²bA{²bA{²bA{²bA{²bA{²bA{²bA{²bA{²bA{²bA{²bA{²bA{²bA{²bA{²bA{²bA{²bA{²bA{²bA{²bA{²bA{²bA{²bA{²bA{²bA{²bA{²bA{²bA{²bA{²bA{²bA{²bA{²bA{²bA{²bA{²bA{²bA{²bA{²bA{²bA{²bA{²bA{²bA{²bA{²bA{²bA{²bA{²bA{²bA{²bA{²bA{²bA{²bA{²bA{²bA{²bA{²bA{²bA{²bA{²bA{²bA{²bA{²bA{²bA{²bA{²bA{²bA{²bA{²bA{²bA{²bA{²bA{²bA{²bA{²bA{²bA{²bA{²bA{²bA{²bA{²bA{²bA{²bA{²bA{²bA{²bA{²bA{²bA{²bA{²bA{²bA{²bA{²bA{²bA{²bA{²bA{²bA{²bA{²bA{²bA{²bA{²bA{²bA{²bA{²bA{²bA{²bA{²bA{²bA{²bA{²bA{²bA{²bA{²bA{²bA{²bA{²bA{²bA{²bA{²bA{²bA{²bA{²bA{²bA{²bA{²bA{²bA{²bA{²bA{²bA{²bA{²bA{²bA{²bA{²bA{²bA{²bA{²bA{²bA{²bA{²bA{²bA{²bA{²bA{²bA{²bA{²bA{²bA{²bA{²bA{²bA{²bA{²bA{²bA{²bA{²bA{²bA{²bA{²bA{²bA{²bA{²bA{²bA{²bA{²bA{²bA{²bA{²bA{²bA{²bA{²bA{²bA{²bA{²bA{²bA{²bA{²bA{²bA{²bA{²bA{²bA{²bA{²bA{²bA{²bA{²bA{²bA{²bA{²bA{²bA{²bA{²bA{²bA{²bA{²bA{²bA{²bA{²bA{²bA{²bA{²bA{²bA{²bA{²bA{²bA{²bA{²bA{²bA{²bA{²bA{²bA{²bA{²bA{²bA{²bA{²bA{²bA{²bA{²bA{²bA{²bA{²bA{²bA{²bA{²bA{²bA{²bA{²bA{²bA{²bA{²bA{²bA{²bA{²bA{²bA{²bA{²bA{²bA{²bA{²bA{²bA{²bA{²bA{²bA{²bA{²bA{²bA{²bA{²bA{²bA{²bA{²bA{²bA{²bA{²bA{²bA{²bA{²bA{²bA{²bA{²bA{²bA{²bA{²bA{²bA{²bA{²bA{²bA{²bA{²bA{²bA{²bA{²bA{²bA{²bA{²bA{²bA{²bA{²bA{²bA{²bA{²bA{²bA{²bA{²bA{²bA{²bA{²bA{²bA{²bA{²bA{²bA{²bA{²bA{²bA{²bA{²bA{²bA{²bA{²bA{²bA{²bA{²bA{²bA{²bA{²bA{²bA{²bA{²bA{²bA{²bA{²bA{²bA{²bA{²bA{²bA{²bA{²bA{²bA{²bA{²bA{²bA{²bA{²bA{²bA{²bA{²bA{²bA{²bA{²bA{²bA{²bA{²bA{²bA{²bA{²bA{²bA{²bA{²bA{²bA{²bA{²bA{²bA{²bA{²bA{²bA{²bA{²bA{²bA{²bA{²bA{²bA{²bA{²bA{²bA{²bA{²bA{²bA{²bA{²bA{²bA{²bA{²bA{²bA{²bA{²bA{²bA{²bA{²bA{²bA{²bA{²bA{²bA{²bA{²bA{²bA{²bA{²bA{²bA{²bA{²bA{²bA{²bA{²bA{²bA{²bA{²bA{²bA{²bA{²bA{²bA{²bA{²bA{²bA{²bA{²bA{²bA{²bA{²bA{²bA{²bA{²bA{²bA{²bA{²bA{²bA{²bA{²bA{²bA{²bA{²bA{²bA{²bA{²bA{²bA{²bA{²bA{²bA{²bA{²bA{²bA{²bA{²bA{²bA{²bA{²bA{²bA{²bA{²bA{²bA{²bA{²bA{²bA{²bA{²bA{²bA{²bA{²bA{²bA{²bA{²bA{²bA{²bA{²bA{²bA{²bA{²bA{²bA{²bA{²bA{²bA{²bA{²bA{²bA{²bA{²bA{²bA{²bA{²bA{²bA{²bA{²bA{²bA{²bA{²bA{²bA{²bA{²bA{²bA{²bA{²bA{²bA{²bA{²bA{²bA{²bA{²bA{²bA{²bA{²bA{²bA{²bA{²bA{²bA{²bA{²bA{²bA{²bA{²bA{²bA{²bA{²bA{²bA{²bA{²bA{²bA{²bA{²bA{²bA{²bA{²bA{²bA{²bA{²bA{²bA{²bA{²bA{²bA{²bA{²bA{²bA{²bA{²bA{²bA{²bA{²bA{²bA{²bA{²bA{²bA{²bA{²bA{²bA{²bA{²bA{²bA{²bA{²bA{²bA{²bA{²bA{²bA{²bA{²bA{²bA{²bA{²bA{²bA{²bA{²bA{²bA{²bA{²bA{²bA{²bA{²bA{²bA{²bA{²bA{²bA{²bA{²bA{²bA{²bA{²bA{²bA{²bA{²bA{²bA{²bA{²bA{²bA{²bA{²bA{²bA{²bA{²bA{²bA{²bA{²bA{²bA{²bA{²bA{²bA{²bA{²bA{²bA{²bA{²bA{²bA{²bA{²bA{²bA{²bA{²bA{²bA{²bA{²bA{²bA{²bA{²bA{²bA{²bA{²bA{²bA{²bA{²bA{²bA{²bA{²bA{²bA{²bA{²bA{²bA{²bA{²bA{²bA{²bA{²bA{²bA{²bA{²bA{²bA{²bA{²bA{²bA{²bA{²bA{²bA{²bA{²bA{²bA{²bA{²bA{²bA{²bA{²bA{²bA{²bA{²bA{²bA{²bA{²bA{²bA{²bA{²bA{²bA{²bA{²bA{²bA{²bA{²bA{²bA{²bA{²bA{²bA{²bA{²bA{²bA{²bA{²bA{²bA{²bA{²bA{²bA{²bA{²bA{²bA{²bA{²bA{²bA{²bA{²bA{²bA{²bA{²bA{²bA{²bA{²bA{²bA{²bA{²bA{²bA{²bA{²bA{²bA{²bA{²bA{²bA{²bA{²bA{²bA{²bA{²bA{²bA{²bA{²bA{²bA{²bA{²bA{²bA{²bA{²bA{²bA{²bA{²bA{²bA{²bA{²bA{²bA{²bA{²bA{²bA{²bA{²bA{²bA{²bA{²bA{²bA{²bA{²bA{²bA{²bA{²bA{²bA{²bA{²bA{²bA{²bA{²bA{²bA{²bA{²bA{²bA{²bA{²bA{²bA{²bA{²bA{²bA{²bA{²bA{²bA{²bA{²bA{²bA{²bA{²bA{²bA{²bA{²bA{²bA{²bA{²bA{²bA{²bA{²bA{²bA{²bA{²bA{²bA{²bA{²bA{²bA{²bA{²bA{²bA{²bA{²bA{²bA{²bA{²bA{²bA{²bA{²bA{²bA{²bA{²bA{²bA{²bA{²bA{²bA{²bA{²bA{²bA{²bA{²bA{²bA{²bA{²bA{²bA{²bA{²bA{²bA{²bA{²bA{²bA{²bA{²bA{²bA{²bA{²bA{²bA{²bA{²bA{²bA{²bA{²bA{²bA{²bA{²bA{²bA{²bA{²bA{²bA{²bA{²bA{²bA{²bA{²bA{²bA{²bA{²bA{²bA{²bA{²bA{²bA{²bA{²bA{²bA{²bA{²bA{²bA{²bA{²bA{²bA{²bA{²bA{²bA{²bA{²bA{²bA{²bA{²bA{²bA{²bA{²bA{²bA{²bA{²bA{²bA{²bA{²bA{²bA{²bA{²bA{²bA{²bA{²bA{²bA{²bA{²bA{²bA{²bA{²bA{²bA{²bA{²bA{²bA{²bA{²bA{²bA{²bA{²bA{²bA{²bA{²bA{²bA{²bA{²bA{²bA{²bA{²bA{²bA{²bA{²bA{²bA{²bA{²bA{²bA{²bA{²bA{²bA{²bA{²bA{²bA{²bA{²bA{²bA{²bA{²bA{²bA{²bA{²bA{²bA{²bA{²bA{²bA{²bA{²bA{²bA{²bA{²bA{²bA{²bA{²bA{²bA{²bA{²bA{²bA{²bA{²bA{²bA{²bA{²bA{²bA{²bA{²bA{²bA{²bA{²bA{²bA{²bA{²bA{²bA{²bA{²bA{²bA{²bA{²bA{²bA{²bA{²bA{²bA{²bA{²bA{²bA{²bA{²bA{²bA{²bA{²bA{²bA{²bA{²bA{²bA{²bA{²bA{²bA{²bA{²bA{²bA{²bA{²bA{²bA{²bA{²bA{²bA{²bA{²bA{²bA{²bA{²bA{²bA{²bA{²bA{²bA{²bA{²bA{²bA{²bA{²bA{²bA{²bA{²bA{²bA{²bA{²bA{²bA{²bA{²bA{²bA{²bA{²bA{²bA{²bA{²bA{²bA{²bA{²bA{²bA{²bA{²bA{²bA{²bA{²bA{²bA{²bA{²bA{²bA{²bA{²bA{²bA{²bA{²bA{²bA{²bA{²bA{²bA{²bA{²bA{²bA{²bA{²bA{²bA{²bA{²bA{²bA{²bA{²bA{²bA{²bA{²bA{²bA{²bA{²bA{²bA{²bA{²bA{²bA{²bA{²bA{²bA{²bA{²bA{²bA{²bA{²bA{²bA{²bA{²bA{²bA{²bA{²bA{²bA{²bA{²bA{²bA{²bA{²bA{²bA{²bA{²bA{²bA{²bA{²bA{²bA{²bA{²bA{²bA{²bA{²bA{²bA{²bA{²bA{²bA{²bA{²bA{²bA{²bA{²bA{²bA{²bA{²bA{²bA{²bA{²bA{²bA{²bA{²bA{²bA{²bA{²bA{²bA{²bA{²bA{²bA{²bA{²bA{²bA{²bA{²bA{²bA{²bA{²bA{²bA{²bA{²bA{²bA{²bA{²bA{²bA{²bA{²bA{²bA{²bA{²bA{²bA{²bA{²bA{²bA{²bA{²bA{²bA{²bA{²bA{²bA{²bA{²bA{²bA{²bA{²bA{²bA{²bA{²bA{²bA{²bA{²bA{²bA{²bA{²bA{²bA{²bA{²bA{²bA{²bA{²bA{²bA{²bA{²bA{²bA{²bA{²bA{²bA{²bA{²bA{²bA{²bA{²bA{²bA{²bA{²bA{²bA{²bA{²bA{²bA{²bA{²bA{²bA{²bA{²bA{²bA{²bA{²bA{²bA{²bA{²bA{²bA{²bA{²bA{²bA{²bA{²bA{²bA{²bA{²bA{²bA{²bA{²bA{²bA{²bA{²bA{²bA{²bA{²bA{²bA{²bA{²bA{²bA{²bA{²bA{²bA{²bA{²bA{²bA{²bA{²bA{²bA{²bA{²bA{²bA{²bA{²bA{²bA{²bA{²bA{²bA{²bA{²bA{²bA{²bA{²bA{²bA{²bA{²bA{²bA{²bA{²bA{²bA{²bA{²bA{²bA{²bA{²bA{²bA{²bA{²bA{²bA{²bA{²bA{²bA{²bA{²bA{²bA{²bA{²bA{²bA{²bA{²bA{²bA{²bA{²bA{²bA{²bA{²bA{²bA{²bA{²bA{²bA{²bA{²bA{²bA{²bA{²bA{²bA{²bA{²bA{²bA{²bA{²bA{²bA{²bA{²bA{²bA{²bA{²bA{²bA{²bA{²bA{²bA{²bA{²bA{²bA{²bA{²bA{²bA{²bA{²bA{²bA{²bA{²bA{²bA{²bA{²bA{²bA{²bA{²bA{²bA{²bA{²bA{²bA{²bA{²bA{²bA{²bA{²bA{²bA{²bA{²bA{²bA{²bA{²bA{²bA{²bA{²bA{²bA{²bA{²bA{²bA{²bA{²bA{²bA{²bA{²bA{²bA{²bA{²bA{²bA{²bA{²bA{²bA{²bA{²bA{²bA{²bA{²bA{²bA{²bA{²bA{²bA{²bA{²bA{²bA{²bA{²bA{²bA{²bA{²bA{²bA{²bA{²bA{²bA{²bA{²bA{²bA{²bA{²bA{²bA{²bA{²bA{²bA{²bA{²bA{²bA{²bA{²bA{²bA{²bA{²bA{²bA{²bA{²bA{²bA{²bA{²bA{²bA{²bA{²bA{²bA{²bA{²bA{²bA{²bA{²bA{²bA{²bA{²bA{²bA{²bA{²bA{²bA{²bA{²bA{²bA{²bA{²bA{²bA{²bA{²bA{²bA{²bA{²bA{²bA{²bA{²bA{²bA{²bA{²bA{²bA{²bA{²bA{²bA{²bA{²bA{²bA{²bA{²bA{²bA{²bA{²bA{²bA{²bA{²bA{²bA{²bA{²bA{²bA{²bA{²bA{²bA{²bA{²bA{²bA{²bA{²bA{²bA{²bA{²bA{²bA{²bA{²bA{²bA{²bA{²bA{²bA{²bA{²bA{²bA{²bA{²bA{²bA{²bA{²bA{²bA{²bA{²bA{²bA{²bA{²bA{²bA{²bA{²bA{²bA{²bA{²bA{²bA{²bA{²bA{²bA{²bA{²bA{²bA{²bA{²bA{²bA{²bA{²bA{²bA{²bA{²bA{²bA{²bA{²bA{²bA{²bA{²bA{²bA{²bA{²bA{²bA{²bA{²bA{²bA{²bA{²bA{²bA{²bA{²bA{²bA{²bA{²bA{²bA{²bA{²bA{²bA{²bA{²bA{²bA{²bA{²bA{²bA{²bA{²bA{²bA{²bA{²bA{²bA{²bA{²bA{²bA{²bA{²bA{²bA{²bA{²bA{²bA{²bA{²bA{²bA{²bA{²bA{²bA{²bA{²bA{²bA{²bA{²bA{²bA{²bA{²bA{²bA{²bA{²bA{²bA{²bA{²bA{²bA{²bA{²bA{²bA{²bA{²bA{²bA{²bA{²bA{²bA{²bA{²bA{²bA{²bA{²bA{²bA{²bA{²bA{²bA{²bA{²bA{²bA{²bA{²bA{²bA{²bA{²bA{²bA{²bA{²bA{²bA{²bA{²bA{²bA{²bA{²bA{²bA{²bA{²bA{²bA{²bA{²bA{²bA{²bA{²bA{²bA{²bA{²bA{²bA{²bA{²bA{²bA{²bA{²bA{²bA{²bA{²bA{²bA{²bA{²bA{²bA{²bA{²bA{²bA{²bA{²bA{²bA{²bA{²bA{²bA{²bA{²bA{²bA{²bA{²bA{²bA{²bA{²bA{²bA{²bA{²bA{²bA{²bA{²bA{²bA{²bA{²bA{²bA{²bA{²bA{²bA{²bA{²bA{²bA{²bA{²bA{²bA{²bA{²bA{²bA{²bA{²bA{²bA{²bA{²bA{²bA{²bA{²bA{²bA{²bA{²bA{²bA{²bA{²bA{²bA{²bA{²bA{²bA{²bA{²bA{²bA{²bA{²bA{²bA{²bA{²bA{²bA{²bA{²bA{²bA{²bA{²bA{²bA{²bA{²bA{²bA{²bA{²bA{²bA{²bA{²bA{²bA{²bA{²bA{²bA{²bA{²bA{²bA{²bA{²bA{²bA{²bA{²bA{²bA{²bA{²bA{²bA{²bA{²bA{²bA{²bA{²bA{²bA{²bA{²bA{²bA{²bA{²bA{²bA{²bA{²bA{²bA{²bA{²bA{²bA{²bA{²bA{²bA{²bA{²bA{²bA{²bA{²bA{²bA{²bA{²bA{²bA{²bA{²bA{²bA{²bA{²bA{²bA{²bA{²bA{²bA{²bA{²bA{²bA{²bA{²bA{²bA{²bA{²bA{²bA{²bA{²bA{²bA{²bA{²bA{²bA{²bA{²bA{²bA{²bA{²bA{²bA{²bA{²bA{²bA{²bA{²bA{²bA{²bA{²bA{²bA{²bA{²bA{²bA{²bA{²bA{²bA{²bA{²bA{²bA{²bA{²bA{²bA{²bA{²bA{²bA{²bA{²bA{²bA{²bA{²bA{²bA{²bA{²bA{²bA{²bA{²bA{²bA{²bA{²bA{²bA{²bA{²bA{²bA{²bA{²bA{²bA{²bA{²bA{²bA{²bA{²bA{²bA{²bA{²bA{²bA{²bA{²bA{²bA{²bA{²bA{²bA{²bA{²bA{²bA{²bA{²bA{²bA{²bA{²bA{²bA{²bA{²bA{²bA{²bA{²bA{²bA{²bA{²bA{²bA{²bA{²bA{²bA{²bA{²bA{²bA{²bA{²bA{²bA{²bA{²bA{²bA{²bA{²bA{²bA{²bA{²bA{²bA{²bA{²bA{²bA{²bA{²bA{²bA{²bA{²bA{²bA{²bA{²bA{²bA{²bA{²bA{²bA{²bA{²bA{²bA{²bA{²bA{²bA{²bA{²bA{²bA{²bA{²bA{²bA{²bA{²bA{²bA{²bA{²bA{²bA{²bA{²bA{²bA{²bA{²bA{²bA{²bA{²bA{²bA{²bA{²bA{²bA{²bA{²bA{²bA{²bA{²bA{²bA{²bA{²bA{²bA{²bA{²bA{²bA{²bA{²bA{²bA{²bA{²bA{²bA{²bA{²bA{²bA{²bA{²bA{²bA{²bA{²bA{²bA{²bA{²bA{²bA{²bA{²bA{²bA{²bA{²bA{²bA{²bA{²bA{²bA{²bA{²bA{²bA{²bA{²bA{²bA{²bA{²bA{²bA{²bA{²bA{²bA{²bA{²bA{²bA{²bA{²bA{²bA{²bA{²bA{²bA{²bA{²bA{²bA{²bA{²bA{²bA{²bA{²bA{²bA{²bA{²bA{²bA{²bA{²bA{²bA{²bA{²bA{²bA{²bA{²bA{²bA{²bA{²bA{²bA{²bA{²bA{²bA{²bA{²bA{²bA{²bA{²bA{²bA{²bA{²bA{²bA{²bA{²bA{²bA{²bA{²bA{²bA{²bA{²bA{²bA{²bA{²bA{²bA{²bA{²bA{²bA{²bA{²bA{²bA{²bA{²bA{²bA{²bA{²bA{²bA{²bA{²bA{²bA{²bA{²bA{²bA{²bA{²bA{²bA{²bA{²bA{²bA{²bA{²bA{²bA{²bA{²bA{²bA{²bA{²bA{²bA{²bA{²bA{²bA{²bA{²bA{²bA{²bA{²bA{²bA{²bA{²bA{²bA{²bA{²bA{²bA{²bA{²bA{²bA{²bA{²bA{²bA{²bA{²bA{²bA{²bA{²bA{²bA{²bA{²bA{²bA{²bA{²bA{²bA{²bA{²bA{²bA{²bA{²bA{²bA{²bA{²bA{²bA{²bA{²bA{²bA{²bA{²bA{²bA{²bA{²bA{²bA{²bA{²bA{²bA{²bA{²bA{²bA{²bA{²bA{²bA{²bA{²bA{²bA{²bA{²bA{²bA{²bA{²bA{²bA{²bA{²bA{²bA{²bA{²bA{²bA{²bA{²bA{²bA{²bA{²bA{²bA{²bA{²bA{²bA{²bA{²bA{²bA{²bA{²bA{²bA{²bA{²bA{²bA{²bA{²bA{²bA{²bA{²bA{²bA{²bA{²bA{²bA{²bA{²bA{²bA{²bA{²bA{²bA{²bA{²bA{²bA{²bA{²bA{²bA{²bA{²bA{²bA{²bA{²bA{²bA{²bA{²bA{²bA{²bA{²bA{²bA{²bA{²bA{²bA{²bA{²bA{²bA{²bA{²bA{²bA{²bA{²bA{²bA{²bA{²bA{²bA{²bA{²bA{²bA{²bA{²bA{²bA{²bA{²bA{²bA{²bA{²bA{²bA{²bA{²bA{²bA{²bA{²bA{²bA{²bA{²bA{²bA{²bA{²bA{²bA{²bA{²bA{²bA{²bA{²bA{²bA{²bA{²bA{²bA{²bA{²bA{²bA{²bA{²bA{²bA{²bA{²bA{²bA{²bA{²bA{²bA{²bA{²bA{²bA{²bA{²bA{²bA{²bA{²bA{²bA{²bA{²bA{²bA{²bA{²bA{²bA{²bA{²bA{²bA{²bA{²bA{²bA{²bA{²bA{²bA{²bA{²bA{²bA{²bA{²bA{²bA{²bA{²bA{²bA{²bA{²bA{²bA{²bA{²bA{²bA{²bA{²bA{²bA{²bA{²bA{²bA{²bA{²bA{²bA{²bA{²bA{²bA{²bA{²bA{²bA{²bA{²bA{²bA{²bA{²bA{²bA{²bA{²bA{²bA{²bA{²bA{²bA{²bA{²bA{²bA{²bA{²bA{²bA{²bA{²bA{²bA{²bA{²bA{²bA{²bA{²bA{²bA{²bA{²bA{²bA{²bA{²bA{²bA{²bA{²bA{²bA{²bA{²bA{²bA{²bA{²bA{²bA{²bA{²bA{²bA{²bA{²bA{²bA{²bA{²bA{²bA{²bA{²bA{²bA{²bA{²bA{²bA{²bA{²bA{²bA{²bA{²bA{²bA{²bA{²bA{²bA{²bA{²bA{²bA{²bA{²bA{²bA{²bA{²bA{²bA{²bA{²bA{²bA{²bA{²bA{²bA{²bA{²bA{²bA{²bA{²bA{²bA{²bA{²bA{²bA{²bA{²bA{²bA{²bA{²bA{²bA{²bA{²bA{²bA{²bA{²bA{²bA{²bA{²bA{²bA{²bA{²bA{²bA{²bA{²bA{²bA{²bA{²bA{²bA{²bA{²bA{²bA{²bA{²bA{²bA{²bA{²bA{²bA{²bA{²bA{²bA{²bA{²bA{²bA{²bA{²bA{²bA{²bA{²bA{²bA{²bA{²bA{²bA{²bA{²bA{²bA{²bA{²bA{²bA{²bA{²bA{²bA{²bA{²bA{²bA{²bA{²bA{²bA{²bA{²bA{²bA{²bA{²bA{²bA{²bA{²bA{²bA{²bA{²bA{²bA{²bA{²bA{²bA{²bA{²bA{²bA{²bA{²bA{²bA{²bA{²bA{²bA{²bA{²bA{²bA{²bA{²bA{²bA{²bA{²bA{²bA{²bA{²bA{²bA{²bA{²bA{²bA{²bA{²bA{²bA{²bA{²bA{²bA{²bA{²bA{²bA{²bA{²bA{²bA{²bA{²bA{²bA{²bA{²bA{²bA{²bA{²bA{²bA{²bA{²bA{²bA{²bA{²bA{²bA{²bA{²bA{²bA{²bA{²bA{²bA{²bA{²bA{²bA{²bA{²bA{²bA{²bA{²bA{²bA{²bA{²bA{²bA{²bA{²bA{²bA{²bA{²bA{²bA{²bA{²bA{²bA{²bA{²bA{²bA{²bA{²bA{²bA{²bA{²bA{²bA{²bA{²bA{²bA{²bA{²bA{²bA{²bA{²bA{²bA{²bA{²bA{²bA{²bA{²bA{²bA{²bA{²bA{²bA{²bA{²bA{²bA{²bA{²bA{²bA{²bA{²bA{²bA{²bA{²bA{²bA{²bA{²bA{²bA{²bA{²bA{²bA{²bA{²bA{²bA{²bA{²bA{²bA{²bA{²bA{²bA{²bA{²bA{²bA{²bA{²bA{²bA{²bA{²bA{²bA{²bA{²bA{²bA{²bA{²bA{²bA{²bA{²bA{²bA{²bA{²bA{²bA{²bA{²bA{²bA{²bA{²bA{²bA{²bA{²bA{²bA{²bA{²bA{²bA{²bA{²bA{²bA{²bA{²bA{²bA{²bA{²bA{²bA{²bA{²bA{²bA{²bA{²bA{²bA{²bA{²bA{²bA{²bA{²bA{²bA{²bA{²bA{²bA{²bA{²bA{²bA{²bA{²bA{²bA{²bA{²bA{²bA{²bA{²bA{²bA{²bA{²bA{²bA{²bA{²bA{²bA{²bA{²bA{²bA{²bA{²bA{²bA{²bA{²bA{²bA{²bA{²bA{²bA{²bA{²bA{²bA{²bA{²bA{²bA{²bA{²bA{²bA{²bA{²bA{²bA{²bA{²bA{²bA{²bA{²bA{²bA{²bA{²bA{²bA{²bA{²bA{²bA{²bA{²bA{²bA{²bA{²bA{²bA{²bA{²bA{²bA{²bA{²bA{²bA{²bA{²bA{²bA{²bA{²bA{²bA{²bA{²bA{²bA{²bA{²bA{²bA{²bA{²bA{²bA{²bA{²bA{²bA{²bA{²bA{²bA{²bA{²bA{²bA{²bA{²bA{²bA{²bA{²bA{²bA{²bA{²bA{²bA{²bA{²bA{²bA{²bA{²bA{²bA{²bA{²bA{²bA{²bA{²bA{²bA{²bA{²bA{²bA{²bA{²bA{²bA{²bA{²bA{²bA{²bA{²bA{²bA{²bA{²bA{²bA{²bA{²bA{²bA{²bA{²bA{²bA{²bA{²bA{²bA{²bA{²bA{²bA{²bA{²bA{²bA{²bA{²bA{²bA{²bA{²bA{²bA{²bA{²bA{²bA{²bA{²bA{²bA{²bA{²bA{²bA{²bA{²bA{²bA{²bA{²bA{²bA{²bA{²bA{²bA{²bA{²bA{²bA{²bA{²bA{²bA{²bA{²bA{²bA{²bA{²bA{²bA{²bA{²bA{²bA{²bA{²bA{²bA{²bA{²bA{²bA{²bA{²bA{²bA{²bA{²bA{²bA{²bA{²bA{²bA{²bA{²bA{²bA{²bA{²bA{²bA{²bA{²bA{²bA{²bA{²bA{²bA{²bA{²bA{²bA{²bA{²bA{²bA{²bA{²bA{²bA{²bA{²bA{²bA{²bA{²bA{²bA{²bA{²bA{²bA{²bA{²bA{²bA{²bA{²bA{²bA{²bA{²bA{²bA{²bA{²bA{²bA{²bA{²bA{²bA{²bA{²bA{²bA{²bA{²bA{²bA{²bA{²bA{²bA{²bA{²bA{²bA{²bA{²bA{²bA{²bA{²bA{²bA{²bA{²bA{²bA{²bA{²bA{²bA{²bA{²bA{²bA{²bA{²bA{²bA{²bA{²bA{²bA{²bA{²bA{²bA{²bA{²bA{²bA{²bA{²bA{²bA{²bA{²bA{²bA{²bA{²bA{²bA{²bA{²bA{²bA{²bA{²bA{²bA{²bA{²bA{²bA{²bA{²bA{²bA{²bA{²bA{²bA{²bA{²bA{²bA{²bA{²bA{²bA{²bA{²bA{²bA{²bA{²bA{²bA{²bA{²bA{²bA{²bA{²bA{²bA{²bA{²bA{²bA{²bA{²bA{²bA{²bA{²bA{²bA{²bA{²bA{²bA{²bA{²bA{²bA{²bA{²bA{²bA{²bA{²bA{²bA{²bA{²bA{²bA{²bA{²bA{²bA{²bA{²bA{²bA{²bA{²bA{²bA{²bA{²bA{²bA{²bA{²bA{²bA{²bA{²bA{²bA{²bA{²bA{²bA{²bA{²bA{²bA{²bA{²bA{²bA{²bA{²bA{²bA{²bA{²bA{²bA{²bA{²bA{²bA{²bA{²bA{²bA{²bA{²bA{²bA{²bA{²bA{²bA{²bA{²bA{²bA{²bA{²bA{²bA{²bA{²bA{²bA{²bA{²bA{²bA{²bA{²bA{²bA{²bA{²bA{²bA{²bA{²bA{²bA{²bA{²bA{²bA{²bA{²bA{²bA{²bA{²bA{²bA{²bA{²bA{²bA{²bA{²bA{²bA{²bA{²bA{²bA{²bA{²bA{²bA{²bA{²bA{²bA{²bA{²bA{²bA{²bA{²bA{²bA{²bA{²bA{²bA{²bA{²bA{²bA{²bA{²bA{²bA{²bA{²bA{²bA{²bA{²bA{²bA{²bA{²bA{²bA{²bA{²bA{²bA{²bA{²bA{²bA{²bA{²bA{²bA{²bA{²bA{²bA{²bA{²bA{²bA{²bA{²bA{²bA{²bA{²bA{²bA{²bA{²bA{²bA{²bA{²bA{²bA{²bA{²bA{²bA{²bA{²bA{²bA{²bA{²bA{²bA{²bA{²bA{²bA{²bA{²bA{²bA{²bA{²bA{²bA{²bA{²bA{²bA{²bA{²bA{²bA{²bA{²bA{²bA{²bA{²bA{²bA{²bA{²bA{²bA{²bA{²bA{²bA{²bA{²bA{²bA{²bA{²bA{²bA{²bA{²bA{²bA{²bA{²bA{²bA{²bA{²bA{²bA{²bA{²bA{²bA{²bA{²bA{²bA{²bA{²bA{²bA{²bA{²bA{²bA{²bA{²bA{²bA{²bA{²bA{²bA{²bA{²bA{²bA{²bA{²bA{²bA{²bA{²bA{²bA{²bA{²bA{²bA{²bA{²bA{²bA{²bA{²bA{²bA{²bA{²bA{²bA{²bA{²bA{²bA{²bA{²bA{²bA{²bA{²bA{²bA{²bA{²bA{²bA{²bA{²bA{²bA{²bA{²bA{²bA{²bA{²bA{²bA{²bA{²bA{²bA{²bA{²bA{²bA{²bA{²bA{²bA{²bA{²bA{²bA{²bA{²bA{²bA{²bA{²bA{²bA{²bA{²bA{²bA{²bA{²bA{²bA{²bA{²bA{²bA{²bA{²bA{²bA{²bA{²bA{²bA{²bA{²bA{²bA{²bA{²bA{²bA{²bA{²bA{²bA{²bA{²bA{²bA{²bA{²bA{²bA{²bA{²bA{²bA{²bA{²bA{²bA{²bA{²bA{²bA{²bA{²bA{²bA{²bA{²bA{²bA{²bA{²bA{²bA{²bA{²bA{²bA{²bA{²bA{²bA{²bA{²bA{²bA{²bA{²bA{²bA{²bA{²bA{²bA{²bA{²bA{²bA{²bA{²bA{²bA{²bA{²bA{²bA{²bA{²bA{²bA{²bA{²bA{²bA{²bA{²bA{²bA{²bA{²bA{²bA{²bA{²bA{²bA{²bA{²bA{²bA{²bA{²bA{²bA{²bA{²bA{²bA{²bA{²bA{²bA{²bA{²bA{²bA{²bA{²bA{²bA{²bA{²bA{²bA{²bA{²bA{²bA{²bA{²bA{²bA{²bA{²bA{²bA{²bA{²bA{²bA{²bA{²bA{²bA{²bA{²bA{²bA{²bA{²bA{²bA{²bA{²bA{²bA{²bA{²bA{²bA{²bA{²bA{²bA{²bA{²bA{²bA{²bA{²bA{²bA{²bA{²bA{²bA{²bA{²bA{²bA{²bA{²bA{²bA{²bA{²bA{²bA{²bA{²bA{²bA{²bA{²bA{²bA{²bA{²bA{²bA{²bA{²bA{²bA{²bA{²bA{²bA{²bA{²bA{²bA{²bA{²bA{²bA{²bA{²bA{²bA{²bA{²bA{²bA{²bA{²bA{²bA{²bA{²bA{²bA{²bA{²bA{²bA{²bA{²bA{²bA{²bA{²bA{²bA{²bA{²bA{²bA{²bA{²bA{²bA{²bA{²bA{²bA{²bA{²bA{²bA{²bA{²bA{²bA{²bA{²bA{²bA{²bA{²bA{²bA{²bA{²bA{²bA{²bA{²bA{²bA{²bA{²bA{²bA{²bA{²bA{²bA{²bA{²bA{²bA{²bA{²bA{²bA{²bA{²bA{²bA{²bA{²bA{²bA{²bA{²bA{²bA{²bA{²bA{²bA{²bA{²bA{²bA{²bA{²bA{²bA{²bA{²bA{²bA{²bA{²bA{²bA{²bA{²bA{²bA{²bA{²bA{²bA{²bA{²bA{²bA{²bA{²bA{²bA{²bA{²bA{²bA{²bA{²bA{²bA{²bA{²bA{²bA{²bA{²bA{²bA{²bA{²bA{²bA{²bA{²bA{²bA{²bA{²bA{²bA{²bA{²bA{²bA{²bA{²bA{²bA{²bA{²bA{²bA{²bA{²bA{²bA{²bA{²bA{²bA{²bA{²bA{²bA{²bA{²bA{²bA{²bA{²bA{²bA{²bA{²bA{²bA{²bA{²bA{²bA{²bA{²bA{²bA{²bA{²bA{²bA{²bA{²bA{²bA{²bA{²bA{²bA{²bA{²bA{²bA{²bA{²bA{²bA{²bA{²bA{²bA{²bA{²bA{²bA{²bA{²bA{²bA{²bA{²bA{²bA{²bA{²bA{²bA{²bA{²bA{²bA{²bA{²bA{²bA{²bA{²bA{²bA{²bA{²bA{²bA{²bA{²bA{²bA{²bA{²bA{²bA{²bA{²bA{²bA{²bA{²bA{²bA{²bA{²bA{²bA{²bA{²bA{²bA{²bA{²bA{²bA{²bA{²bA{²bA{²bA{²bA{²bA{²bA{²bA{²bA{²bA{²bA{²bA{²bA{²bA{²bA{²bA{²bA{²bA{²bA{²bA{²bA{²bA{²bA{²bA{²bA{²bA{²bA{²bA{²bA{²bA{²bA{²bA{²bA{²bA{²bA{²bA{²bA{²bA{²bA{²bA{²bA{²bA{²bA{²bA{²bA{²bA{²bA{²bA{²bA{²bA{²bA{²bA{²bA{²bA{²bA{²bA{²bA{²bA{²bA{²bA{²bA{²bA{²bA{²bA{²bA{²bA{²bA{²bA{²bA{²bA{²bA{²bA{²bA{²bA{²bA{²bA{²bA{²bA{²bA{²bA{²bA{²bA{²bA{²bA{²bA{²bA{²bA{²bA{²bA{²bA{²bA{²bA{²bA{²bA{²bA{²bA{²bA{²bA{²bA{²bA{²bA{²bA{²bA{²bA{²bA{²bA{²bA{²bA{²bA{²bA{²bA{²bA{²bA{²bA{²bA{²bA{²bA{²bA{²bA{²bA{²bA{²bA{²bA{²bA{²bA{²bA{²bA{²bA{²bA{²bA{²bA{²bA{²bA{²bA{²bA{²bA{²bA{²bA{²bA{²bA{²bA{²bA{²bA{²bA{²bA{²bA{²bA{²bA{²bA{²bA{²bA{²bA{²bA{²bA{²bA{²bA{²bA{²bA{²bA{²bA{²bA{²bA{²bA{²bA{²bA{²bA{²bA{²bA{²bA{²bA{²bA{²bA{²bA{²bA{²bA{²bA{²bA{²bA{²bA{²bA{²bA{²bA{²bA{²bA{²bA{²bA{²bA{²bA{²bA{²bA{²bA{²bA{²bA{²bA{²bA{²bA{²bA{²bA{²bA{²bA{²bA{²bA{²bA{²bA{²bA{²bA{²bA{²bA{²bA{²bA{²bA{²bA{²bA{²bA{²bA{²bA{²bA{²bA{²bA{²bA{²bA{²bA{²bA{²bA{²bA{²bA{²bA{²bA{²bA{²bA{²bA{²bA{²bA{²bA{²bA{²bA{²bA{²bA{²bA{²bA{²bA{²bA{²bA{²bA{²bA{²bA{²bA{²bA{²bA{²bA{²bA{²bA{²bA{²bA{²bA{²bA{²bA{²bA{²bA{²bA{²bA{²bA{²bA{²bA{²bA{²bA{²bA{²bA{²bA{²bA{²bA{²bA{²bA{²bA{²bA{²bA{²bA{²bA{²bA{²bA{²bA{²bA{²bA{²bA{²bA{²bA{²bA{²bA{²bA{²bA{²bA{²bA{²bA{²bA{²bA{²bA{²bA{²bA{²bA{²bA{²bA{²bA{²bA{²bA{²bA{²bA{²bA{²bA{²bA{²bA{²bA{²bA{²bA{²bA{²bA{²bA{²bA{²bA{²bA{²bA{²bA{²bA{²bA{²bA{²bA{²bA{²bA{²bA{²bA{²bA{²bA{²bA{²bA{²bA{²bA{²bA{²bA{²bA{²bA{²bA{²bA{²bA{²bA{²bA{²bA{²bA{²bA{²bA{²bA{²bA{²bA{²bA{²bA{²bA{²bA{²bA{²bA{²bA{²bA{²bA{²bA{²bA{²bA{²bA{²bA{²bA{²bA{²bA{²bA{²bA{²bA{²bA{²bA{²bA{²bA{²bA{²bA{²bA{²bA{²bA{²bA{²bA{²bA{²bA{²bA{²bA{²bA{²bA{²bA{²bA{²bA{²bA{²bA{²bA{²bA{²bA{²bA{²bA{²bA{²bA{²bA{²bA{²bA{²bA{²bA{²bA{²bA{²bA{²bA{²bA{²bA{²bA{²bA{²bA{²bA{²bA{²bA{²bA{²bA{²bA{²bA{²bA{²bA{²bA{²bA{²bA{²bA{²bA{²bA{²bA{²bA{²bA{²bA{²bA{²bA{²bA{²bA{²bA{²bA{²bA{²bA{²bA{²bA{²bA{²bA{²bA{²bA{²bA{²bA{²bA{²bA{²bA{²bA{²bA{²bA{²bA{²bA{²bA{²bA{²bA{²bA{²bA{²bA{²bA{²bA{²bA{²bA{²bA{²bA{²bA{²bA{²bA{²bA{²bA{²bA{²bA{²bA{²bA{²bA{²bA{²bA{²bA{²bA{²bA{²bA{²bA{²bA{²bA{²bA{²bA{²bA{²bA{²bA{²bA{²bA{²bA{²bA{²bA{²bA{²bA{²bA{²bA{²bA{²bA{²bA{²bA{²bA{²bA{²bA{²bA{²bA{²bA{²bA{²bA{²bA{²bA{²bA{²bA{²bA{²bA{²bA{²bA{²bA{²bA{²bA{²bA{²bA{²bA{²bA{²bA{²bA{²bA{²bA{²bA{²bA{²bA{²bA{²bA{²bA{²bA{²bA{²bA{²bA{²bA{²bA{²bA{²bA{²bA{²bA{²bA{²bA{²bA{²bA{²bA{²bA{²bA{²bA{²bA{²bA{²bA{²bA{²bA{²bA{²bA{²bA{²bA{²bA{²bA{²bA{²bA{²bA{²bA{²bA{²bA{²bA{²bA{²bA{²bA{²bA{²bA{²bA{²bA{²bA{²bA{²bA{²bA{²bA{²bA{²bA{²bA{²bA{²bA{²bA{²bA{²bA{²bA{²bA{²bA{²bA{²bA{²bA{²bA{²bA{²bA{²bA{²bA{²bA{²bA{²bA{²bA{²bA{²bA{²bA{²bA{²bA{²bA{²bA{²bA{²bA{²bA{²bA{²bA{²bA{²bA{²bA{²bA{²bA{²bA{²bA{²bA{²bA{²bA{²bA{²bA{²bA{²bA{²bA{²bA{²bA{²bA{²bA{²bA{²bA{²bA{²bA{²bA{²bA{²bA{²bA{²bA{²bA{²bA{²bA{²bA{²bA{²bA{²bA{²bA{²bA{²bA{²bA{²bA{²bA{²bA{²bA{²bA{²bA{²bA{²bA{²bA{²bA{²bA{²bA{²bA{²bA{²bA{²bA{²bA{²bA{²bA{²bA{²bA{²bA{²bA{²bA{²bA{²bA{²bA{²bA{²bA{²bA{²bA{²bA{²bA{²bA{²bA{²bA{²bA{²bA{²bA{²bA{²bA{²bA{²bA{²bA{²bA{²bA{²bA{²bA{²bA{²bA{²bA{²bA{²bA{²bA{²bA{²bA{²bA{²bA{²bA{²bA{²bA{²bA{²bA{²bA{²bA{²bA{²bA{²bA{²bA{²bA{²bA{²bA{²bA{²bA{²bA{²bA{²bA{²bA{²bA{²bA{²bA{²bA{²bA{²bA{²bA{²bA{²bA{²bA{²bA{²bA{²bA{²bA{²bA{²bA{²bA{²bA{²bA{²bA{²bA{²bA{²bA{²bA{²bA{²bA{²bA{²bA{²bA{²bA{²bA{²bA{²bA{²bA{²bA{²bA{²bA{²bA{²bA{²bA{²bA{²bA{²bA{²bA{²bA{²bA{²bA{²bA{²bA{²bA{²bA{²bA{²bA{²bA{²bA{²bA{²bA{²bA{²bA{²bA{²bA{²bA{²bA{²bA{²bA{²bA{²bA{²bA{²bA{²bA{²bA{²bA{²bA{²bA{²bA{²bA{²bA{²bA{²bA{²bA{²bA{²bA{²bA{²bA{²bA{²bA{²bA{²bA{²bA{²bA{²bA{²bA{²bA{²bA{²bA{²bA{²bA{²bA{²bA{²bA{²bA{²bA{²bA{²bA{²bA{²bA{²bA{²bA{²bA{²bA{²bA{²bA{²bA{²bA{²bA{²bA{²bA{²bA{²bA{²bA{²bA{²bA{²bA{²bA{²bA{²bA{²bA{²bA{²bA{²bA{²bA{²bA{²bA{²bA{²bA{²bA{²bA{²bA{²bA{²bA{²bA{²bA{²bA{²bA{²bA{²bA{²bA{²bA{²bA{²bA{²bA{²bA{²bA{²bA{²bA{²bA{²bA{²bA{²bA{²bA{²bA{²bA{²bA{²bA{²bA{²bA{²bA{²bA{²bA{²bA{²bA{²bA{²bA{²bA{²bA{²bA{²bA{²bA{²bA{²bA{²bA{²bA{²bA{²bA{²bA{²bA{²bA{²bA{²bA{²bA{²bA{²bA{²bA{²bA{²bA{²bA{²bA{²bA{²bA{²bA{²bA{²bA{²bA{²bA{²bA{²bA{²bA{²bA{²bA{²bA{²bA{²bA{²bA{²bA{²bA{²bA{²bA{²bA{²bA{²bA{²bA{²bA{²bA{²bA{²bA{²bA{²bA{²bA{²bA{²bA{²bA{²bA{²bA{²bA{²bA{²bA{²bA{²bA{²bA{²bA{²bA{²bA{²bA{²bA{²bA{²bA{²bA{²bA{²bA{²bA{²bA{²bA{²bA{²bA{²bA{²bA{²bA{²bA{²bA{²bA{²bA{²bA{²bA{²bA{²bA{²bA{²bA{²bA{²bA{²bA{²bA{²bA{²bA{²bA{²bA{²bA{²bA{²bA{²bA{²bA{²bA{²bA{²bA{²bA{²bA{²bA{²bA{²bA{²bA{²bA{²bA{²bA{²bA{²bA{²bA{²bA{²bA{²bA{²bA{²bA{²bA{²bA{²bA{²bA{²bA{²bA{²bA{²bA{²bA{²bA{²bA{²bA{²bA{²bA{²bA{²bA{²bA{²bA{²bA{²bA{²bA{²bA{²bA{²bA{²bA{²bA{²bA{²bA{²bA{²bA{²bA{²bA{²bA{²bA{²bA{²bA{²bA{²bA{²bA{²bA{²bA{²bA{²bA{²bA{²bA{²bA{²bA{²bA{²bA{²bA{²bA{²bA{²bA{²bA{²bA{²bA{²bA{²bA{²bA{²bA{²bA{²bA{²bA{²bA{²bA{²bA{²bA{²bA{²bA{²bA{²bA{²bA{²bA{²bA{²bA{²bA{²bA{²bA{²bA{²bA{²bA{²bA{²bA{²bA{²bA{²bA{²bA{²bA{²bA{²bA{²bA{²bA{²bA{²bA{²bA{²bA{²bA{²bA{²bA{²bA{²bA{²bA{²bA{²bA{²bA{²bA{²bA{²bA{²bA{²bA{²bA{²bA{²bA{²bA{²bA{²bA{²bA{²bA{²bA{²bA{²bA{²bA{²bA{²bA{²bA{²bA{²bA{²bA{²bA{²bA{²bA{²bA{²bA{²bA{²bA{²bA{²bA{²bA{²bA{²bA{²bA{²bA{²bA{²bA{²bA{²bA{²bA{²bA{²bA{²bA{²bA{²bA{²bA{²bA{²bA{²bA{²bA{²bA{²bA{²bA{²bA{²bA{²bA{²bA{²bA{²bA{²bA{²bA{²bA{²bA{²bA{²bA{²bA{²bA{²bA{²bA{²bA{²bA{²bA{²bA{²bA{²bA{²bA{²bA{²bA{²bA{²bA{²bA{²bA{²bA{²bA{²bA{²bA{²bA{²bA{²bA{²bA{²bA{²bA{²bA{²bA{²bA{²bA{²bA{²bA{²bA{²bA{²bA{²bA{²bA{²bA{²bA{²bA{²bA{²bA{²bA{²bA{²bA{²bA{²bA{²bA{²bA{²bA{²bA{²bA{²bA{²bA{²bA{²bA{²bA{²bA{²bA{²bA{²bA{²bA{²bA{²bA{²bA{²bA{²bA{²bA{²bA{²bA{²bA{²bA{²bA{²bA{²bA{²bA{²bA{²bA{²bA{²bA{²bA{²bA{²bA{²bA{²bA{²bA{²bA{²bA{²bA{²bA{²bA{²bA{²bA{²bA{²bA{²bA{²bA{²bA{²bA{²bA{²bA{²bA{²bA{²bA{²bA{²bA{²bA{²bA{²bA{²bA{²bA{²bA{²bA{²bA{²bA{²bA{²bA{²bA{²bA{²bA{²bA{²bA{²bA{²bA{²bA{²bA{²bA{²bA{²bA{²bA{²bA{²bA{²bA{²bA{²bA{²bA{²bA{²bA{²bA{²bA{²bA{²bA{²bA{²bA{²bA{²bA{²bA{²bA{²bA{²bA{²bA{²bA{²bA{²bA{²bA{²bA{²bA{²bA{²bA{²bA{²bA{²bA{²bA{²bA{²bA{²bA{²bA{²bA{²bA{²bA{²bA{²bA{²bA{²bA{²bA{²bA{²bA{²bA{²bA{²bA{²bA{²bA{²bA{²bA{²bA{²bA{²bA{²bA{²bA{²bA{²bA{²bA{²bA{²bA{²bA{²bA{²bA{²bA{²bA{²bA{²bA{²bA{²bA{²bA{²bA{²bA{²bA{²bA{²bA{²bA{²bA{²bA{²bA{²bA{²bA{²bA{²bA{²bA{²bA{²bA{²bA{²bA{²bA{²bA{²bA{²bA{²bA{²bA{²bA{²bA{²bA{²bA{²bA{²bA{²bA{²bA{²bA{²bA{²bA{²bA{²bA{²bA{²bA{²bA{²bA{²bA{²bA{²bA{²bA{²bA{²bA{²bA{²bA{²bA{²bA{²bA{²bA{²bA{²bA{²bA{²bA{²bA{²bA{²bA{²bA{²bA{²bA{²bA{²bA{²bA{²bA{²bA{²bA{²bA{²bA{²bA{²bA{²bA{²bA{²bA{²bA{²bA{²bA{²bA{²bA{²bA{²bA{²bA{²bA{²bA{²bA{²bA{²bA{²bA{²bA{²bA{²bA{²bA{²bA{²bA{²bA{²bA{²bA{²bA{²bA{²bA{²bA{²bA{²bA{²bA{²bA{²bA{²bA{²bA{²bA{²bA{²bA{²bA{²bA{²bA{²bA{²bA{²bA{²bA{²bA{²bA{²bA{²bA{²bA{²bA{²bA{²bA{²bA{²bA{²bA{²bA{²bA{²bA{²bA{²bA{²bA{²bA{²bA{²bA{²bA{²bA{²bA{²bA{²bA{²bA{²bA{²bA{²bA{²bA{²bA{²bA{²bA{²bA{²bA{²bA{²bA{²bA{²bA{²bA{²bA{²bA{²bA{²bA{²bA{²bA{²bA{²bA{²bA{²bA{²bA{²bA{²bA{²bA{²bA{²bA{²bA{²bA{²bA{²bA{²bA{²bA{²bA{²bA{²bA{²bA{²bA{²bA{²bA{²bA{²bA{²bA{²bA{²bA{²bA{²bA{²bA{²bA{²bA{²bA{²bA{²bA{²bA{²bA{²bA{²bA{²bA{²bA{²bA{²bA{²bA{²bA{²bA{²bA{²bA{²bA{²bA{²bA{²bA{²bA{²bA{²bA{²bA{²bA{²bA{²bA{²bA{²bA{²bA{²bA{²bA{²bA{²bA{²bA{²bA{²bA{²bA{²bA{²bA{²bA{²bA{²bA{²bA{²bA{²bA{²bA{²bA{²bA{²bA{²bA{²bA{²bA{²bA{²bA{²bA{²bA{²bA{²bA{²bA{²bA{²bA{²bA{²bA{²bA{²bA{²bA{²bA{²bA{²bA{²bA{²bA{²bA{²bA{²bA{²bA{²bA{²bA{²bA{²bA{²bA{²bA{²bA{²bA{²bA{²bA{²bA{²bA{²bA{²bA{²bA{²bA{²bA{²bA{²bA{²bA{²bA{²bA{²bA{²bA{²bA{²bA{²bA{²bA{²bA{²bA{²bA{²bA{²bA{²bA{²bA{²bA{²bA{²bA{²bA{²bA{²bA{²bA{²bA{²bA{²bA{²bA{²bA{²bA{²bA{²bA{²bA{²bA{²bA{²bA{²bA{²bA{²bA{²bA{²bA{²bA{²bA{²bA{²bA{²bA{²bA{²bA{²bA{²bA{²bA{²bA{²bA{²bA{²bA{²bA{²bA{²bA{²bA{²bA{²bA{²bA{²bA{²bA{²bA{²bA{²bA{²bA{²bA{²bA{²bA{²bA{²bA{²bA{²bA{²bA{²bA{²bA{²bA{²bA{²bA{²bA{²bA{²bA{²bA{²bA{²bA{²bA{²bA{²bA{²bA{²bA{²bA{²bA{²bA{²bA{²bA{²bA{²bA{²bA{²bA{²bA{²bA{²bA{²bA{²bA{²bA{²bA{²bA{²bA{²bA{²bA{²bA{²bA{²bA{²bA{²bA{²bA{²bA{²bA{²bA{²bA{²bA{²bA{²bA{²bA{²bA{²bA{²bA{²bA{²bA{²bA{²bA{²bA{²bA{²bA{²bA{²bA{²bA{²bA{²bA{²bA{²bA{²bA{²bA{²bA{²bA{²bA{²bA{²bA{²bA{²bA{²bA{²bA{²bA{²bA{²bA{²bA{²bA{²bA{²bA{²bA{²bA{²bA{²bA{²bA{²bA{²bA{²bA{²bA{²bA{²bA{²bA{²bA{²bA{²bA{²bA{²bA{²bA{²bA{²bA{²bA{²bA{²bA{²bA{²bA{²bA{²bA{²bA{²bA{²bA{²bA{²bA{²bA{²bA{²bA{²bA{²bA{²bA{²bA{²bA{²bA{²bA{²bA{²bA{²bA{²bA{²bA{²bA{²bA{²bA{²bA{²bA{²bA{²bA{²bA{²bA{²bA{²bA{²bA{²bA{²bA{²bA{²bA{²bA{²bA{²bA{²bA{²bA{²bA{²bA{²bA{²bA{²bA{²bA{²bA{²bA{²bA{²bA{²bA{²bA{²bA{²bA{²bA{²bA{²bA{²bA{²bA{²bA{²bA{²bA{²bA{²bA{²bA{²bA{²bA{²bA{²bA{²bA{²bA{²bA{²bA{²bA{²bA{²bA{²bA{²bA{²bA{²bA{²bA{²bA{²bA{²bA{²bA{²bA{²bA{²bA{²bA{²bA{²bA{²bA{²bA{²bA{²bA{²bA{²bA{²bA{²bA{²bA{²bA{²bA{²bA{²bA{²bA{²bA{²bA{²bA{²bA{²bA{²bA{²bA{²bA{²bA{²bA{²bA{²bA{²bA{²bA{²bA{²bA{²bA{²bA{²bA{²bA{²bA{²bA{²bA{²bA{²bA{²bA{²bA{²bA{²bA{²bA{²bA{²bA{²bA{²bA{²bA{²bA{²bA{²bA{²bA{²bA{²bA{²bA{²bA{²bA{²bA{²bA{²bA{²bA{²bA{²bA{²bA{²bA{²bA{²bA{²bA{²bA{²bA{²bA{²bA{²bA{²bA{²bA{²bA{²bA{²bA{²bA{²bA{²bA{²bA{²bA{²bA{²bA{²bA{²bA{²bA{²bA{²bA{²bA{²bA{²bA{²bA{²bA{²bA{²bA{²bA{²bA{²bA{²bA{²bA{²bA{²bA{²bA{²bA{²bA{²bA{²bA{²bA{²bA{²bA{²bA{²bA{²bA{²bA{²bA{²bA{²bA{²bA{²bA{²bA{²bA{²bA{²bA{²bA{²bA{²bA{²bA{²bA{²bA{²bA{²bA{²bA{²bA{²bA{²bA{²bA{²bA{²bA{²bA{²bA{²bA{²bA{²bA{²bA{²bA{²bA{²bA{²bA{²bA{²bA{²bA{²bA{²bA{²bA{²bA{²bA{²bA{²bA{²bA{²bA{²bA{²bA{²bA{²bA{²bA{²bA{²bA{²bA{²bA{²bA{²bA{²bA{²bA{²bA{²bA{²bA{²bA{²bA{²bA{²bA{²bA{²bA{²bA{²bA{²bA{²bA{²bA{²bA{²bA{²bA{²bA{²bA{²bA{²bA{²bA{²bA{²bA{²bA{²bA{²bA{²bA{²bA{²bA{²bA{²bA{²bA{²bA{²bA{²bA{²bA{²bA{²bA{²bA{²bA{²bA{²bA{²bA{²bA{²bA{²bA{²bA{²bA{²bA{²bA{²bA{²bA{²bA{²bA{²bA{²bA{²bA{²bA{²bA{²bA{²bA{²bA{²bA{²bA{²bA{²bA{²bA{²bA{²bA{²bA{²bA{²bA{²bA{²bA{²bA{²bA{²bA{²bA{²bA{²bA{²bA{²bA{²bA{²bA{²bA{²bA{²bA{²bA{²bA{²bA{²bA{²bA{²bA{²bA{²bA{²bA{²bA{²bA{²bA{²bA{²bA{²bA{²bA{²bA{²bA{²bA{²bA{²bA{²bA{²bA{²bA{²bA{²bA{²bA{²bA{²bA{²bA{²bA{²bA{²bA{²bA{²bA{²bA{²bA{²bA{²bA{²bA{²bA{²bA{²bA{²bA{²bA{²bA{²bA{²bA{²bA{²bA{²bA{²bA{²bA{²bA{²bA{²bA{²bA{²bA{²bA{²bA{²bA{²bA{²bA{²bA{²bA{²bA{²bA{²bA{²bA{²bA{²bA{²bA{²bA{²bA{²bA{²bA{²bA{²bA{²bA{²bA{²bA{²bA{²bA{²bA{²bA{²bA{²bA{²bA{²bA{²bA{²bA{²bA{²bA{²bA{²bA{²bA{²bA{²bA{²bA{²bA{²bA{²bA{²bA{²bA{²bA{²bA{²bA{²bA{²bA{²bA{²bA{²bA{²bA{²bA{²bA{²bA{²bA{²bA{²bA{²bA{²bA{²bA{²bA{²bA{²bA{²bA{²bA{²bA{²bA{²bA{²bA{²bA{²bA{²bA{²bA{²bA{²bA{²bA{²bA{²bA{²bA{²bA{²bA{²bA{²bA{²bA{²bA{²bA{²bA{²bA{²bA{²bA{²bA{²bA{²bA{²bA{²bA{²bA{²bA{²bA{²bA{²bA{²bA{²bA{²bA{²bA{²bA{²bA{²bA{²bA{²bA{²bA{²bA{²bA{²bA{²bA{²bA{²bA{²bA{²bA{²bA{²bA{²bA{²bA{²bA{²bA{²bA{²bA{²bA{²bA{²bA{²bA{²bA{²bA{²bA{²bA{²bA{²bA{²bA{²bA{²bA{²bA{²bA{²bA{²bA{²bA{²bA{²bA{²bA{²bA{²bA{²bA{²bA{²bA{²bA{²bA{²bA{²bA{²bA{²bA{²bA{²bA{²bA{²bA{²bA{²bA{²bA{²bA{²bA{²bA{²bA{²bA{²bA{²bA{²bA{²bA{²bA{²bA{²bA{²bA{²bA{²bA{²bA{²bA{²bA{²bA{²bA{²bA{²bA{²bA{²bA{²bA{²bA{²bA{²bA{²bA{²bA{²bA{²bA{²bA{²bA{²bA{²bA{²bA{²bA{²bA{²bA{²bA{²bA{²bA{²bA{²bA{²bA{²bA{²bA{²bA{²bA{²bA{²bA{²bA{²bA{²bA{²bA{²bA{²bA{²bA{²bA{²bA{²bA{²bA{²bA{²bA{²bA{²bA{²bA{²bA{²bA{²bA{²bA{²bA{²bA{²bA{²bA{²bA{²bA{²bA{²bA{²bA{²bA{²bA{²bA{²bA{²bA{²bA{²bA{²bA{²bA{²bA{²bA{²bA{²bA{²bA{²bA{²bA{²bA{²bA{²bA{²bA{²bA{²bA{²bA{²bA{²bA{²bA{²bA{²bA{²bA{²bA{²bA{²bA{²bA{²bA{²bA{²bA{²bA{²bA{²bA{²bA{²bA{²bA{²bA{²bA{²bA{²bA{²bA{²bA{²bA{²bA{²bA{²bA{²bA{²bA{²bA{²bA{²bA{²bA{²bA{²bA{²bA{²bA{²bA{²bA{²bA{²bA{²bA{²bA{²bA{²bA{²bA{²bA{²bA{²bA{²bA{²bA{²bA{²bA{²bA{²bA{²bA{²bA{²bA{²bA{²bA{²bA{²bA{²bA{²bA{²bA{²bA{²bA{²bA{²bA{²bA{²bA{²bA{²bA{²bA{²bA{²bA{²bA{²bA{²bA{²bA{²bA{²bA{²bA{²bA{²bA{²bA{²bA{²bA{²bA{²bA{²bA{²bA{²bA{²bA{²bA{²bA{²bA{²bA{²bA{²bA{²bA{²bA{²bA{²bA{²bA{²bA{²bA{²bA{²bA{²bA{²bA{²bA{²bA{²bA{²bA{²bA{²bA{²bA{²bA{²bA{²bA{²bA{²bA{²bA{²bA{²bA{²bA{²bA{²bA{²bA{²bA{²bA{²bA{²bA{²bA{²bA{²bA{²bA{²bA{²bA{²bA{²bA{²bA{²bA{²bA{²bA{²bA{²bA{²bA{²bA{²bA{²bA{²bA{²bA{²bA{²bA{²bA{²bA{²bA{²bA{²bA{²bA{²bA{²bA{²bA{²bA{²bA{²bA{²bA{²bA{²bA{²bA{²bA{²bA{²bA{²bA{²bA{²bA{²bA{²bA{²bA{²bA{²bA{²bA{²bA{²bA{²bA{²bA{²bA{²bA{²bA{²bA{²bA{²bA{²bA{²bA{²bA{²bA{²bA{²bA{²bA{²bA{²bA{²bA{²bA{²bA{²bA{²bA{²bA{²bA{²bA{²bA{²bA{²bA{²bA{²bA{²bA{²bA{²bA{²bA{²bA{²bA{²bA{²bA{²bA{²bA{²bA{²bA{²bA{²bA{²bA{²bA{²bA{²bA{²bA{²bA{²bA{²bA{²bA{²bA{²bA{²bA{²bA{²bA{²bA{²bA{²bA{²bA{²bA{²bA{²bA{²bA{²bA{²bA{²bA{²bA{²bA{²bA{²bA{²bA{²bA{²bA{²bA{²bA{²bA{²bA{²bA{²bA{²bA{²bA{²bA{²bA{²bA{²bA{²bA{²bA{²bA{²bA{²bA{²bA{²bA{²bA{²bA{²bA{²bA{²bA{²bA{²bA{²bA{²bA{²bA{²bA{²bA{²bA{²bA{²bA{²bA{²bA{²bA{²bA{²bA{²bA{²bA{²bA{²bA{²bA{²bA{²bA{²bA{²bA{²bA{²bA{²bA{²bA{²bA{²bA{²bA{²bA{²bA{²bA{²bA{²bA{²bA{²bA{²bA{²bA{²bA{²bA{²bA{²bA{²bA{²bA{²bA{²bA{²bA{²bA{²bA{²bA{²bA{²bA{²bA{²bA{²bA{²bA{²bA{²bA{²bA{²bA{²bA{²bA{²bA{²bA{²bA{²bA{²bA{²bA{²bA{²bA{²bA{²bA{²bA{²bA{²bA{²bA{²bA{²bA{²bA{²bA{²bA{²bA{²bA{²bA{²bA{²bA{²bA{²bA{²bA{²bA{²bA{²bA{²bA{²bA{²bA{²bA{²bA{²bA{²bA{²bA{²bA{²bA{²bA{²bA{²bA{²bA{²bA{²bA{²bA{²bA{²bA{²bA{²bA{²bA{²bA{²bA{²bA{²bA{²bA{²bA{²bA{²bA{²bA{²bA{²bA{²bA{²bA{²bA{²bA{²bA{²bA{²bA{²bA{²bA{²bA{²bA{²bA{²bA{²bA{²bA{²bA{²bA{²bA{²bA{²bA{²bA{²bA{²bA{²bA{²bA{²bA{²bA{²bA{²bA{²bA{²bA{²bA{²bA{²bA{²bA{²bA{²bA{²bA{²bA{²bA{²bA{²bA{²bA{²bA{²bA{²bA{²bA{²bA{²bA{²bA{²bA{²bA{²bA{²bA{²bA{²bA{²bA{²bA{²bA{²bA{²bA{²bA{²bA{²bA{²bA{²bA{²bA{²bA{²bA{²bA{²bA{²bA{²bA{²bA{²bA{²bA{²bA{²bA{²bA{²bA{²bA{²bA{²bA{²bA{²bA{²bA{²bA{²bA{²bA{²bA{²bA{²bA{²bA{²bA{²bA{²bA{²bA{²bA{²bA{²bA{²bA{²bA{²bA{²bA{²bA{²bA{²bA{²bA{²bA{²bA{²bA{²bA{²bA{²bA{²bA{²bA{²bA{²bA{²bA{²bA{²bA{²bA{²bA{²bA{²bA{²bA{²bA{²bA{²bA{²bA{²bA{²bA{²bA{²bA{²bA{²bA{²bA{²bA{²bA{²bA{²bA{²bA{²bA{²bA{²bA{²bA{²bA{²bA{²bA{²bA{²bA{²bA{²bA{²bA{²bA{²bA{²bA{²bA{²bA{²bA{²bA{²bA{²bA{²bA{²bA{²bA{²bA{²bA{²bA{²bA{²bA{²bA{²bA{²bA{²bA{²bA{²bA{²bA{²bA{²bA{²bA{²bA{²bA{²bA{²bA{²bA{²bA{²bA{²bA{²bA{²bA{²bA{²bA{²bA{²bA{²bA{²bA{²bA{²bA{²bA{²bA{²bA{²bA{²bA{²bA{²bA{²bA{²bA{²bA{²bA{²bA{²bA{²bA{²bA{²bA{²bA{²bA{²bA{²bA{²bA{²bA{²bA{²bA{²bA{²bA{²bA{²bA{²bA{²bA{²bA{²bA{²bA{²bA{²bA{²bA{²bA{²bA{²bA{²bA{²bA{²bA{²bA{²bA{²bA{²bA{²bA{²bA{²bA{²bA{²bA{²bA{²bA{²bA{²bA{²bA{²bA{²bA{²bA{²bA{²bA{²bA{²bA{²bA{²bA{²bA{²bA{²bA{²bA{²bA{²bA{²bA{²bA{²bA{²bA{²bA{²bA{²bA{²bA{²bA{²bA{²bA{²bA{²bA{²bA{²bA{²bA{²bA{²bA{²bA{²bA{²bA{²bA{²bA{²bA{²bA{²bA{²bA{²bA{²bA{²bA{²bA{²bA{²bA{²bA{²bA{²bA{²bA{²bA{²bA{²bA{²bA{²bA{²bA{²bA{²bA{²bA{²bA{²bA{²bA{²bA{²bA{²bA{²bA{²bA{²bA{²bA{²bA{²bA{²bA{²bA{²bA{²bA{²bA{²bA{²bA{²bA{²bA{²bA{²bA{²bA{²bA{²bA{²bA{²bA{²bA{²bA{²bA{²bA{²bA{²bA{²bA{²bA{²bA{²bA{²bA{²bA{²bA{²bA{²bA{²bA{²bA{²bA{²bA{²bA{²bA{²bA{²bA{²bA{²bA{²bA{²bA{²bA{²bA{²bA{²bA{²bA{²bA{²bA{²bA{²bA{²bA{²bA{²bA{²bA{²bA{²bA{²bA{²bA{²bA{²bA{²bA{²bA{²bA{²bA{²bA{²bA{²bA{²bA{²bA{²bA{²bA{²bA{²bA{²bA{²bA{²bA{²bA{²bA{²bA{²bA{²bA{²bA{²bA{²bA{²bA{²bA{²bA{²bA{²bA{²bA{²bA{²bA{²bA{²bA{²bA{²bA{²bA{²bA{²bA{²bA{²bA{²bA{²bA{²bA{²bA{²bA{²bA{²bA{²bA{²bA{²bA{²bA{²bA{²bA{²bA{²bA{²bA{²bA{²bA{²bA{²bA{²bA{²bA{²bA{²bA{²bA{²bA{²bA{²bA{²bA{²bA{²bA{²bA{²bA{²bA{²bA{²bA{²bA{²bA{²bA{²bA{²bA{²bA{²bA{²bA{²bA{²bA{²bA{²bA{²bA{²bA{²bA{²bA{²bA{²bA{²bA{²bA{²bA{²bA{²bA{²bA{²bA{²bA{²bA{²bA{²bA{²bA{²bA{²bA{²bA{²bA{²bA{²bA{²bA{²bA{²bA{²bA{²bA{²bA{²bA{²bA{²bA{²bA{²bA{²bA{²bA{²bA{²bA{²bA{²bA{²bA{²bA{²bA{²bA{²bA{²bA{²bA{²bA{²bA{²bA{²bA{²bA{²bA{²bA{²bA{²bA{²bA{²bA{²bA{²bA{²bA{²bA{²bA{²bA{²bA{²bA{²bA{²bA{²bA{²bA{²bA{²bA{²bA{²bA{²bA{²bA{²bA{²bA{²bA{²bA{²bA{²bA{²bA{²bA{²bA{²bA{²bA{²bA{²bA{²bA{²bA{²bA{²bA{²bA{²bA{²bA{²bA{²bA{²bA{²bA{²bA{²bA{²bA{²bA{²bA{²bA{²bA{²bA{²bA{²bA{²bA{²bA{²bA{²bA{²bA{²bA{²bA{²bA{²bA{²bA{²bA{²bA{²bA{²bA{²bA{²bA{²bA{²bA{²bA{²bA{²bA{²bA{²bA{²bA{²bA{²bA{²bA{²bA{²bA{²bA{²bA{²bA{²bA{²bA{²bA{²bA{²bA{²bA{²bA{²bA{²bA{²bA{²bA{²bA{²bA{²bA{²bA{²bA{²bA{²bA{²bA{²bA{²bA{²bA{²bA{²bA{²bA{²bA{²bA{²bA{²bA{²bA{²bA{²bA{²bA{²bA{²bA{²bA{²bA{²bA{²bA{²bA{²bA{²bA{²bA{²bA{²bA{²bA{²bA{²bA{²bA{²bA{²bA{²bA{²bA{²bA{²bA{²bA{²bA{²bA{²bA{²bA{²bA{²bA{²bA{²bA{²bA{²bA{²bA{²bA{²bA{²bA{²bA{²bA{²bA{²bA{²bA{²bA{²bA{²bA{²bA{²bA{²bA{²bA{²bA{²bA{²bA{²bA{²bA{²bA{²bA{²bA{²bA{²bA{²bA{²bA{²bA{²bA{²bA{²bA{²bA{²bA{²bA{²bA{²bA{²bA{²bA{²bA{²bA{²bA{²bA{²bA{²bA{²bA{²bA{²bA{²bA{²bA{²bA{²bA{²bA{²bA{²bA{²bA{²bA{²bA{²bA{²bA{²bA{²bA{²bA{²bA{²bA{²bA{²bA{²bA{²bA{²bA{²bA{²bA{²bA{²bA{²bA{²bA{²bA{²bA{²bA{²bA{²bA{²bA{²bA{²bA{²bA{²bA{²bA{²bA{²bA{²bA{²bA{²bA{²bA{²bA{²bA{²bA{²bA{²bA{²bA{²bA{²bA{²bA{²bA{²bA{²bA{²bA{²bA{²bA{²bA{²bA{²bA{²bA{²bA{²bA{²bA{²bA{²bA{²bA{²bA{²bA{²bA{²bA{²bA{²bA{²bA{²bA{²bA{²bA{²bA{²bA{²bA{²bA{²bA{²bA{²bA{²bA{²bA{²bA{²bA{²bA{²bA{²bA{²bA{²bA{²bA{²bA{²bA{²bA{²bA{²bA{²bA{²bA{²bA{²bA{²bA{²bA{²bA{²bA{²bA{²bA{²bA{²bA{²bA{²bA{²bA{²bA{²bA{²bA{²bA{²bA{²bA{²bA{²bA{²bA{²bA{²bA{²bA{²bA{²bA{²bA{²bA{²bA{²bA{²bA{²bA{²bA{²bA{²bA{²bA{²bA{²bA{²bA{²bA{²bA{²bA{²bA{²bA{²bA{²bA{²bA{²bA{²bA{²bA{²bA{²bA{²bA{²bA{²bA{²bA{²bA{²bA{²bA{²bA{²bA{²bA{²bA{²bA{²bA{²bA{²bA{²bA{²bA{²bA{²bA{²bA{²bA{²bA{²bA{²bA{²bA{²bA{²bA{²bA{²bA{²bA{²bA{²bA{²bA{²bA{²bA{²bA{²bA{²bA{²bA{²bA{²bA{²bA{²bA{²bA{²bA{²bA{²bA{²bA{²bA{²bA{²bA{²bA{²bA{²bA{²bA{²bA{²bA{²bA{²bA{²bA{²bA{²bA{²bA{²bA{²bA{²bA{²bA{²bA{²bA{²bA{²bA{²bA{²bA{²bA{²bA{²bA{²bA{²bA{²bA{²bA{²bA{²bA{²bA{²bA{²bA{²bA{²bA{²bA{²bA{²bA{²bA{²bA{²bA{²bA{²bA{²bA{²bA{²bA{²bA{²bA{²bA{²bA{²bA{²bA{²bA{²bA{²bA{²bA{²bA{²bA{²bA{²bA{²bA{²bA{²bA{²bA{²bA{²bA{²bA{²bA{²bA{²bA{²bA{²bA{²bA{²bA{²bA{²bA{²bA{²bA{²bA{²bA{²bA{²bA{²bA{²bA{²bA{²bA{²bA{²bA{²bA{²bA{²bA{²bA{²bA{²bA{²bA{²bA{²bA{²bA{²bA{²bA{²bA{²bA{²bA{²bA{²bA{²bA{²bA{²bA{²bA{²bA{²bA{²bA{²bA{²bA{²bA{²bA{²bA{²bA{²bA{²bA{²bA{²bA{²bA{²bA{²bA{²bA{²bA{²bA{²bA{²bA{²bA{²bA{²bA{²bA{²bA{²bA{²bA{²bA{²bA{²bA{²bA{²bA{²bA{²bA{²bA{²bA{²bA{²bA{²bA{²bA{²bA{²bA{²bA{²bA{²bA{²bA{²bA{²bA{²bA{²bA{²bA{²bA{²bA{²bA{²bA{²bA{²bA{²bA{²bA{²bA{²bA{²bA{²bA{²bA{²bA{²bA{²bA{²bA{²bA{²bA{²bA{²bA{²bA{²bA{²bA{²bA{²bA{²bA{²bA{²bA{²bA{²bA{²bA{²bA{²bA{²bA{²bA{²bA{²bA{²bA{²bA{²bA{²bA{²bA{²bA{²bA{²bA{²bA{²bA{²bA{²bA{²bA{²bA{²bA{²bA{²bA{²bA{²bA{²bA{²bA{²bA{²bA{²bA{²bA{²bA{²bA{²bA{²bA{²bA{²bA{²bA{²bA{²bA{²bA{²bA{²bA{²bA{²bA{²bA{²bA{²bA{²bA{²bA{²bA{²bA{²bA{²bA{²bA{²bA{²bA{²bA{²bA{²bA{²bA{²bA{²bA{²bA{²bA{²bA{²bA{²bA{²bA{²bA{²bA{²bA{²bA{²bA{²bA{²bA{²bA{²bA{²bA{²bA{²bA{²bA{²bA{²bA{²bA{²bA{²bA{²bA{²bA{²bA{²bA{²bA{²bA{²bA{²bA{²bA{²bA{²bA{²bA{²bA{²bA{²bA{²bA{²bA{²bA{²bA{²bA{²bA{²bA{²bA{²bA{²bA{²bA{²bA{²bA{²bA{²bA{²bA{²bA{²bA{²bA{²bA{²bA{²bA{²bA{²bA{²bA{²bA{²bA{²bA{²bA{²bA{²bA{²bA{²bA{²bA{²bA{²bA{²bA{²bA{²bA{²bA{²bA{²bA{²bA{²bA{²bA{²bA{²bA{²bA{²bA{²bA{²bA{²bA{²bA{²bA{²bA{²bA{²bA{²bA{²bA{²bA{²bA{²bA{²bA{²bA{²bA{²bA{²bA{²bA{²bA{²bA{²bA{²bA{²bA{²bA{²bA{²bA{²bA{²bA{²bA{²bA{²bA{²bA{²bA{²bA{²bA{²bA{²bA{²bA{²bA{²bA{²bA{²bA{²bA{²bA{²bA{²bA{²bA{²bA{²bA{²bA{²bA{²bA{²bA{²bA{²bA{²bA{²bA{²bA{²bA{²bA{²bA{²bA{²bA{²bA{²bA{²bA{²bA{²bA{²bA{²bA{²bA{²bA{²bA{²bA{²bA{²bA{²bA{²bA{²bA{²bA{²bA{²bA{²bA{²bA{²bA{²bA{²bA{²bA{²bA{²bA{²bA{²bA{²bA{²bA{²bA{²bA{²bA{²bA{²bA{²bA{²bA{²bA{²bA{²bA{²bA
[truncated: 9,458,726 more chars]
