# Supplementary material for: AFM imaging reveals the unreconstructed α‑Al2O3(0001) surface to be inhomogeneous and rough
Source: Nat Commun. 2026 May 27;17:4692. doi: 10.1038/s41467-026-73690-0 (PMC13216582; doi:10.1038/s41467-026-73690-0)
Supplement: Supplementary file 9 — Supplementary Data 7 [file 41467_2026_73690_MOESM9_ESM.zip › raw data/FigS01_ambient-AFM/SFig.1a_20230518_B5_18.02.mi]

fileType      Image
version       PicoView 0x10e03
dateAcquired  Thu May 18 18:02:12 2023
dateModified  Thu May 18 18:02:12 2023
comment       
mode          ACAFM
xSensitivity  2.6600000000000000e-008
xNonlinearity 5.7000000000000003e-005
xNonlinearity25.7000000000000003e-005
xHisteresis   7.5000000000000000e-001
xRestPosition 0.0000000000000000e+000
ySensitivity  2.6350000000000001e-008
yNonlinearity 8.9999999999999992e-005
yNonlinearity29.5000000000000005e-005
yHisteresis   7.5000000000000000e-001
yRestPosition 0.0000000000000000e+000
zSensitivity  4.2500000000000000e-009
zHysteresis   0.0000000000000000e+000
zSensorSens   5.0000000000000004e-006
zSensorSwGain 1.0000000000000000e+000
preampSens    1.0000000000000001e-009
reverseX      FALSE
reverseY      FALSE
reverseZ      FALSE
xDacRange     2.1500000000000000e+002
yDacRange     2.1500000000000000e+002
zDacRange     2.1500000000000000e+002
deflectionGain1.0000000000000000e+000
amplitudeGain 1.0000000000000000e+000
deflectionSens1.4999999999999999e-008
forceConstant 1.0000000000000000e+000
amplitudeSens 1.0000000000000001e-009
voltsPerMicronunknown
xPixels       1024
yPixels       1024
xOffset       0.0000000000000000e+000
yOffset       0.0000000000000000e+000
xLength       6.0000000000000002e-006
yLength       6.0000000000000002e-006
scanUp        FALSE
scanSpeed     1.5146007895040068e+000
scanAngle     0.0000000000000000e+000
xOverscan     0.0000000000000000e+000
yOverscan     0.0000000000000000e+000
servoSetpoint 7.4835166335105896e-001
biasSample    TRUE
bias          -0.0000000000000000e+000
servoIGain    1.0000000000000000e+001
servoPGain    2.0000000000000000e+001
servoRange    9.1375000000000004e-007
servoInputGain1
startTemp     unknown
startHumidity unknown
endTemp       unknown
endHumidity   unknown
acFrequency   6.9635361497882157e+004
acDrive       4.7298986213618271e-001
acGain        1
acServoIGain  1.7347234759768071e-015
acServoPGain  1.7347234759768071e-015
acServoSetpnt 0.0000000000000000e+000
acServoInput  GND
acQCntrlOn    FALSE
acQCntrlDrive 9.9996948242187500e+001
acQCntrlPhase -7.1279296875000000e+001
acSweepLockIn Lock-in 1
acDrive1      4.7298986213618271e-001
acFrequency1  6.9635361497882157e+004
acGain1       1
acBandWidth1  0.0000000000000000e+000
acInput1      Deflection
acPhaseOffset1-3.9045410156250000e+001
acLnHarmonic1 1.0000000000000000e+000
acDOFromServo1FALSE
acDriveOffset10.0000000000000000e+000
acPhaseShift1 0.0000000000000000e+000
acSumExDrive1 FALSE
acYCompFrmAux1FALSE
acDrive2      0.0000000000000000e+000
acFrequency2  7.0111109009116059e+004
acGain2       1
acBandWidth2  0.0000000000000000e+000
acInput2      Deflection
acPhaseOffset20.0000000000000000e+000
acLnHarmonic2 1.0000000000000000e+000
acDOFromServo2FALSE
acDriveOffset20.0000000000000000e+000
acPhaseShift2 0.0000000000000000e+000
acSumExDrive2 FALSE
acYCompFrmAux2FALSE
acDrive3      0.0000000000000000e+000
acFrequency3  7.0111109009116059e+004
acGain3       1
acBandWidth3  0.0000000000000000e+000
acInput3      Deflection
acPhaseOffset30.0000000000000000e+000
acLnHarmonic3 1.0000000000000000e+000
acDOFromServo3FALSE
acDriveOffset30.0000000000000000e+000
acPhaseShift3 0.0000000000000000e+000
acSumExDrive3 FALSE
acYCompFrmAux3FALSE
acDriveOut    Drive 1
acSampleBias  GND
acSmpleBiasSumTRUE
acTipBias     GND
acTipBiasSum  TRUE
acRefSet      GND
acRefSetSum   TRUE
acBNC1        Deflection
acBNC2        Friction
acDeflection  Amplitude 1
acDeflPass    FALSE
acFriction    Phase 1
acFrictionPassFALSE
acSP          GND
acSPPass      TRUE
acAux1        GND
acAux1Pass    TRUE
acAux2        GND
acAux2Pass    TRUE
acAux3        GND
acAux3Pass    TRUE
acAux4        GND
acAux4Pass    TRUE
acDriveMech   AAC
stageType     None
stageXPosition0.0000000000000000e+000
stageYPosition0.0000000000000000e+000
stageXPosCor  unknown
stageYPosCor  unknown
pnaPresent    FALSE
pnaPowerOn    FALSE
pnaPowerLevel 1.3000000000000000e+001
pnaScanFreq   3.0000000000000000e+009
pnaCapacCoeff 1.0000000000000001e-015
pnaPhaseOffset0.0000000000000000e+000
pnaIFBandwidth1.0000000000000000e+003
pnaNetworkName
optAfmOpacity 5.0000000000000000e+001
snapFileName  
snapAfmPos    
snapAfmOpacity
snapResolution
snapSens      
snapRoi       
snapObjective 
snapName      
scanAngleCor  0.0
optXScaleCor  1.0
optYScaleCor  1.0
tipX          512
tipY          512
bufferLabel   Topography
filter        3rd_order
direction     Trace
acqMode       Main
bufferRange   9.1375000000000006e-001
bufferUnit    um
DisplayRange  3.6550000000000005e-004
DisplayOffset -5.5770874023437490e-005
trace         Trace
bufferLabel   Topography
filter        3rd_order
direction     Trace
acqMode       Main
bufferRange   9.1375000000000006e-001
bufferUnit    um
DisplayRange  3.6550000000000005e-004
DisplayOffset -5.5770874023437490e-005
trace         Trace
bufferLabel   Phase
filter        3rd_order
direction     Trace
acqMode       Main
bufferRange   1.8000000000000000e+002
bufferUnit    deg
DisplayRange  3.0981445312500000e+001
DisplayOffset -6.1523437500000000e-001
trace         Trace
bufferLabel   Phase
filter        3rd_order
direction     Retrace
acqMode       Main
bufferRange   1.8000000000000000e+002
bufferUnit    deg
DisplayRange  3.1047363281250000e+001
DisplayOffset 1.2084960937500000e-001
trace         Retrace
data          BINARY
																																						¡	¡	¡	£	¢	¢	 	 														¡	£	¥	¦	¥	¥	¡	¡	¢	¦	¨	¨	ª	ª	©	ª	©	ª	©	©	ª	­	¯	­	¬	­	¬	¬	¬	«	¬	­	­	¬	§	¨	«	ª	«	¬	«	©	©	®	°	­	­	¯	±	°	°	±	²	²	²	²	³	´	³	³	²	³	²	®	¯	²	³	µ	¶	´	µ	³	²	µ	´	´	·	¸	¹	»	º	¹	¸	¸	º	»	»	»	º	º	º	»	º	»	»	º	º	»	»	¹	¹	º	»	»	¼	½	¾	¾	¿	À	À	Á	Á	¿	¾	¾	À	À	À	Ã	Å	Â	Â	Ã	Â	Â	Â	Ä	Ä	Ä	Ã	Ã	Ã	Ä	Ç	È	È	Ç	Æ	Æ	Æ	Æ	Å	È	É	È	Å	Ä	Ã	Ã	Ä	Ä	Å	Å	Á	¿	Á	Â	Ä	Æ	Ã	Æ	È	È	È	Å	È	É	Æ	Æ	È	Æ	Ç	Ï	Ñ	Î	Ï	Ñ	Î	Í	Í	È	Ç	Å	Ç	Ê	Í	Î	Î	Î	Î	Î	Î	Ï	Ï	Ï	Ð	Ð	Ð	Ð	Ð	Ð	Ð	Ñ	Ò	Ò	Ò	Ð	Ï	Ï	Î	Î	Ñ	Ó	Õ	Ó	Ò	Ñ	Ó	Ó	Ô	Ñ	Í	Ì	Ê	É	Ê	Ï	Ô	Ó	Ó	Ô	Ô	Ó	Ô	Ô	Õ	Ò	Ó	Ô	Õ	Ô	Ó	Ó	Ñ	Ð	Ó	Ô	Ô	Õ	×	Ö	Ø	×	Ö	×	Ù	Û	Ú	Ø	Ù	Û	Ú	Ù	Ú	Þ	à	ã	æ	â	Ý	Ü	Ú	Û	Û	Ú	Ý	Þ	Ü	Û	Û	Ù	Ù	Ù	Ù	Ú	Ú	Ü	Ù	×	Ø	Û	Ü	Û	Ý	Ý	Ý	Ü	Ü	Û	Û	Ý	Þ	Ý	Û	Û	Ü	Ü	Ü	Ü	Ü	Þ	Ü	Ý	à	ß	Ü	Ü	Ý	ß	ß	Þ	Þ	Þ	ß	á	â	à	ß	ß	á	á	á	á	ã	è	ç	ã	â	â	ã	ç	ê	ç	å	â	à	â	â	ã	á	á	ß	ß	à	à	á	â	â	á	á	à	à	à	á	ã	â	â	ã	â	â	â	â	â	â	ã	ã	ã	ã	â	à	á	â	â	ã	ã	ä	ä	ã	ã	â	ã	ä	å	â	ß	ß	ã	ã	â	à	á	ã	å	ã	â	ã	ã	ã	ã	ã	ã	ä	å	å	æ	è	è	å	æ	æ	ç	è	ê	ê	é	è	ç	ç	ç	æ	ç	æ	æ	ç	å	ä	å	æ	ç	å	å	å	å	â	Þ	Þ	à	â	ä	å	è	é	è	æ	æ	æ	æ	å	å	ç	ç	ç	é	é	ç	å	æ	ç	ç	ç	æ	æ	ç	æ	å	å	å	ç	ç	è	ç	æ	å	ã	â	â	å	è	æ	å	å	ç	ç	å	ã	æ	ç	æ	æ	æ	å	ä	ä	ä	ä	ä	ã	ã	ã	ä	ç	æ	å	ç	å	å	æ	æ	å	ä	ã	ä	å	å	ä	ä	ã	å	ä	â	ã	ã	ä	ä	ã	ä	ä	ã	ã	ã	ä	æ	é	ë	ë	å	å	ä	â	å	ä	ä	å	ä	ä	â	â	ã	ä	ã	ã	â	á	á	â	ä	å	å	ä	ã	ã	æ	å	â	ä	ã	à	à	Þ	â	ä	å	ç	ä	á	ß	â	ã	â	à	â	å	â	â	ß	Þ	Þ	ß	á	á	â	á	à	ß	à	á	á	à	ß	á	â	á	ß	Þ	Ü	Ü	Ü	Þ	Ü	Ü	Ý	Ý	Þ	Þ	ß	à	ß	à	Þ	Ý	Ý	Ý	ß	à	à	à	ß	Þ	ß	Þ	ß	Ý	Ü	Ú	Ù	Ú	Û	Û	Ü	Ù	Ø	Ù	Ù	Ù	Ú	Û	Ü	Ù	×	Ú	Ø	×	Ø	Ú	Ø	Ø	Ú	Ù	Ø	Ù	Ø	Ø	Ø	Ö	Õ	Ö	Ö	Õ	Ô	Ô	Õ	Ô	Ó	Ô	Õ	Ô	Õ	Ö	Ö	Ö	Õ	Õ	Ò	Ô	Ô	Ð	Ï	Ò	Ô	Ô	Ó	Ò	Ó	Ó	Ô	Õ	Ô	Ô	Ò	Ï	Ð	Ò	Ò	Ó	Õ	Ö	×	Ø	×	Ø	Ü	Þ	Ú	Ö	Ô	Ô	Ò	Õ	Ù	Ù	Ö	Ò	Ï	Ï	Ï	Ï	Ð	Ï	Í	Ë	Ë	Ë	Ê	Ë	Ë	Ë	Í	Í	Ì	Ë	Ê	Ë	Ë	Ì	Ë	Ë	Ì	Ë	Ê	Ë	Ë	Ì	Ì	Ê	Ê	É	É	É	Ç	Æ	Ç	È	È	È	È	É	É	É	É	È	È	Ê	È	Ê	É	Ç	Æ	Ã	Â	Ã	Ã	Ã	Ã	Â	Ã	Ä	Ã	Ä	Ã	Â	Á	½	¾	¿	À	Á	¿	¾	¿	À	À	À	À	À	¿	À	À	¾	¼	¿	¿	½	»	¼	¾	¾	½	¼	¼	½	¼	¼	¼	»	º	»	»	º	º	¸	¹	º	¹	º	¹	¼	º	¸	·	º	¼	»	¹	¸	·	·	¶	·	¶	´	·	·	¶	·	²	°	°	³	µ	¶	·	¸	·	·	¸	¹	·	µ	´	³	´	³	²	±	°	°	±	´	¶	¶	²	²	®	¯	³	³	°	±	±	®	®	¬	¯	±	­	«	©	«	¬	®	²	µ	¶	´	®	­	«	©	«	©	¨	§	¦	§	¥	¤	¨	¦	¥	¨	§	¤	¦	©	§	§	¦	§	¤	£	£	¤	¡	¡	£	¤	¥	£	 						 																																																						¢	¢				¡	¢	¢	¡															¡	¤	¤	¥	¥	¥	¥	¥	¥	¥	¤	¥	¥	¥	¨	¦	¦	§	¨	ª	«	«	ª	©	¦	§	©	©	¨	¨	©	ª	ª	§	¨	¬	°	±	®	­	­	®	°	²	³	­	ª	§	¨	¬	­	°	±	±	±	±	²	²	±	±	°	¯	¬	ª	«	¬	­	«	­	°	±	²	´	³	³	³	·	º	¹	¸	µ	µ	´	µ	µ	´	³	³	°	³	´	´	²	²	µ	¶	¸	¹	º	º	¼	½	½	¾	¼	¼	¼	º	º	¼	½	½	¾	½	½	¼	¼	½	¾	¿	À	À	¿	À	¿	À	¿	¾	¿	À	À	¿	À	À	¿	Â	Ä	Ä	Ã	Á	¾	¼	¼	»	½	¾	½	½	¾	¾	Á	Ã	Á	À	¾	¿	À	À	Ã	Å	Ä	Ä	Å	Ä	À	À	È	Ê	È	Ê	É	È	È	È	È	Å	Ä	Ç	Ì	Ì	Ë	Ê	Ê	Ê	Ê	Ë	Ë	Ë	Ë	Ë	Ê	Ê	Ê	Ê	Ì	Í	Í	Í	Í	Ì	Ë	Ì	Ì	Ì	Ì	Ê	É	Í	Ï	Î	Ì	Ì	Ì	Ë	Ê	Ì	Ë	Ç	Ç	Ê	Ë	Ì	Ñ	Ñ	Ñ	Ú	æ	ä	Ü	Ø	Ô	Ò	Ñ	Ð	Ñ	Ò	Ñ	Ð	Ð	Ñ	Ò	Ð	Ñ	Ð	Ð	Ñ	Ö	Ù	Ø	×	Õ	Õ	Ô	Ô	Ó	Ó	Ò	Ó	Ó	Õ	×	Õ	Ô	Õ	×	×	Ô	Õ	Ó	Ó	Ô	Õ	Ö	×	×	Ö	Ö	Ù	Ù	×	Õ	Ó	Ô	Ö	Õ	Ö	Õ	Ö	×	×	Ø	Ø	Ø	Ú	Ü	Ú	Ù	Ù	Ù	Ú	Ü	Ý	Û	Ú	Ú	Þ	â	â	Ý	Ù	Ú	Û	Ú	Û	Û	Ú	Ú	Ú	Ú	Ú	Û	Ý	Û	Û	Ý	Ü	à	ä	ã	ß	Þ	Þ	Ü	à	ã	â	à	Þ	Þ	Ü	Û	Û	Ü	Ü	Û	Ý	ß	Ý	Ü	Ý	ß	Þ	Ý	Þ	Ý	Þ	à	Þ	Þ	ß	Ý	Ü	Ý	Þ	Ý	Þ	ß	ß	á	â	â	á	ß	Ü	Ü	Ý	Þ	Ý	Ü	Ü	Ý	Ý	ß	à	â	ã	ä	â	Ý	Ý	Þ	Ü	ß	Þ	ß	à	ß	à	à	á	à	ß	ß	á	à	à	à	á	å	ç	ä	â	ã	ã	â	ã	â	á	â	ß	Þ	à	á	â	â	à	á	â	â	á	à	à	ß	Ý	Þ	ß	à	Þ	Ü	ß	à	á	å	è	æ	ä	ã	à	ß	Ý	à	á	à	â	á	á	à	à	á	á	á	á	â	ã	â	â	ä	å	ã	ã	ä	ã	ä	ä	ã	ã	â	á	ß	â	ã	á	â	â	à	à	â	á	à	á	ã	á	ß	ß	à	á	á	á	à	ß	à	à	à	á	à	à	à	à	ß	à	á	â	ã	â	ã	á	à	á	ß	à	â	â	á	ß	ß	à	Þ	Þ	ß	ß	Þ	Ý	Ü	Þ	Ü	Û	Ý	á	ß	Þ	ß	ß	ß	Ý	Þ	Þ	Ý	Ý	Þ	Ý	ß	à	à	ß	Þ	ß	ß	Ý	ß	ß	Þ	á	à	ß	à	Ý	Þ	à	Þ	ß	á	Þ	Ü	Ý	Þ	á	ß	Û	Ù	Ü	Ú	Ù	Ú	Ú	Ú	Ú	Ü	Þ	Þ	Û	Ú	Û	Û	Ü	Û	Þ	Þ	Û	Ú	Ù	Ú	Ú	Û	Û	Ú	Ú	Ü	Ú	Ú	Ú	Ù	Ú	Û	Ü	Ú	Ø	Ø	Ú	Ù	Ø	Ú	Ú	Ú	Ø	Ø	Û	Û	Ú	Û	Û	Û	Ø	Ø	×	Ö	Ö	×	Ö	×	Ù	Ø	×	Ö	×	Ö	Ô	Ô	Ô	Ö	×	×	Ô	Õ	Ô	Ó	Ó	Ô	Ó	Ô	Ó	Ò	Ò	Ñ	Ó	Ô	Ó	Ò	Ñ	Ò	Ó	Ñ	Ñ	Ñ	Ó	Ó	Ò	Ó	Ò	Ò	Ñ	Ò	Ò	Ð	Ð	Ï	Ï	Í	Ï	Ò	Ó	Ñ	Ï	Ñ	Ñ	Ð	Ð	Ï	Ð	Ð	Ò	Ð	Î	Î	Ì	Ê	Í	Ñ	Ò	Ò	Ò	Ï	Î	Ñ	Ò	Ð	Í	Ð	Ò	Ñ	Ð	Ð	Ð	Ñ	Ï	Ì	Ë	Ë	Ë	Ë	Ë	É	Ë	Ì	Ê	É	È	É	É	È	Ç	Ç	È	Ç	È	È	Ç	Æ	È	É	Ç	Å	Ã	Å	É	É	È	É	È	Æ	Å	Ä	Å	Ä	Ä	Ä	Ä	Ä	Å	Ä	Â	Á	Â	Â	Ã	Â	Â	À	Á	Á	À	¿	¾	¾	À	À	À	À	¾	¾	½	¾	¿	À	¿	½	¼	¾	¾	¾	½	½	½	½	½	»	»	º	»	»	»	»	º	»	º	»	¼	º	¹	¹	¸	·	¶	·	·	¸	¸	·	·	¹	¹	¸	·	¸	¸	¶	¶	´	³	²	´	´	°	¯	°	²	±	°	±	³	²	²	¯	¬	«	«	¯	²	±	¯	­	¯	°	°	²	²	³	´	³	²	²	²	°	²	´	¯	­	°	­	ª	ª	ª	¨	§	«	ª	¨	©	­	­	©	¨	¥	¤	£	¥	§	ª	«	¬	«	¦	¤	¦	«	¯	±	®	¦	£	£	£	¢	 	 	¢	¢	¡	¡	¡	¡	¡	£	¤						¡	¢	¡	¡																																																																																														£	£	¢	£	¡			 	 	¢	 		¢	£	¡	 	¡	¢	£	¦	¨	¦	¢	£	¨	«	ª	©	ª	©	¨	¨	¦	©	«	¬	¬	§	¨	ª	©	©	«	«	©	¨	§	¦	¥	¦	©	«	¬	¬	¬	ª	«	«	¬	­	®	©	¨	¬	ª	¨	©	©	¬	¯	°	°	±	±	²	³	²	³	²	²	³	±	±	´	´	±	¯	­	­	¯	°	¬	¬	®	²	³	´	µ	µ	¶	¶	¶	µ	µ	µ	µ	´	±	±	±	³	¶	·	¸	¹	º	º	º	º	º	º	¹	¹	¹	»	»	½	¼	¼	»	½	½	»	¼	¼	¾	À	¾	¼	¹	¹	¹	·	¶	·	º	»	¹	»	½	º	¹	¹	¹	½	À	Â	Â	¿	¿	Á	Â	Â	¿	À	Ã	Á	Á	Ã	Ã	Ã	Â	Ã	Ä	Ã	¿	½	½	¾	½	¿	À	Ã	Å	Å	Å	Ä	Å	Æ	Æ	Ç	Ç	Æ	Æ	Æ	Ç	Ç	È	Ê	É	É	Ë	Í	Ê	Ë	Ì	Ì	Ê	È	É	Ê	Ê	É	É	Ê	Ë	Ê	É	Ê	Ç	È	Ì	Ë	É	Î	Ó	Ó	Ó	Ó	Ñ	Î	Ì	Ì	Ì	Î	Ð	Ï	Î	Ï	Ï	Ð	Î	Î	Î	Ð	Ô	Ø	Õ	Ó	Ó	Ô	Ò	Ï	Ð	Ñ	Ò	Ñ	Ð	Ò	Ñ	Ñ	Ñ	Ñ	Ñ	Ñ	Î	Ï	Ò	Ò	Ò	Ñ	Ñ	Ó	Ò	Ò	Ñ	Ò	Ô	Ô	Ò	Ó	Ó	Ó	Ô	Ó	Ò	Ó	Ö	Õ	Õ	Õ	Ô	Ò	Õ	Ù	Ö	Ô	Õ	Õ	Õ	Ø	Ö	Ô	Õ	Ü	â	ß	Ú	Ø	×	×	Ö	Õ	Õ	Ö	Ö	Ö	Ô	Õ	Õ	Ô	Ô	Õ	Ö	Ö	Õ	Ö	Ö	Ö	Ö	×	Ü	â	á	ß	Ý	Û	Ù	Ù	Ù	×	×	Ø	Ù	Ø	Ø	Ø	Ù	Ù	Ø	Ø	Ù	Ø	Ù	Ú	Ù	Ú	Û	Ú	Ù	Ù	Ø	Ø	Ú	Ù	Ú	Ü	Þ	à	ß	Ý	Ú	Ù	Ú	Ú	Û	Ú	Û	Ù	Ù	Ú	Ü	Ü	Ý	Ý	Þ	Ý	Û	Ü	Û	×	Ö	Õ	Ö	Ù	Ø	Ù	Ø	×	Ù	Ú	Ü	Û	Û	Ü	Û	Ý	á	á	Þ	Ý	Ü	Ü	Û	Ù	Ø	Û	Û	Ü	Ý	Ü	Ü	Ü	Ü	Û	Ü	Û	Ú	Ú	Û	Û	Û	Ú	Ø	Õ	×	Ø	×	Ù	Û	Ý	à	à	à	à	Ý	Ü	Þ	Þ	Ý	Ý	Ú	Û	Ü	Ü	Û	Ü	Ü	Ý	Ý	Ü	Û	Ü	Ü	Ü	Ú	Ú	Û	Ý	Û	Ü	Þ	Ü	Û	Ü	Û	Ü	Ü	Ü	Û	Ý	Þ	Þ	Ý	Ü	Ý	Þ	Ü	Û	Û	Ü	Þ	ä	å	ã	Ü	Û	Ú	×	Ù	Ú	Û	Ú	Ù	Ù	Ú	Û	Ú	Û	Û	Ü	Û	Ü	Ü	Û	Ý	Ý	Þ	Ý	Û	Ú	Ù	Ú	Û	Ü	Û	Ú	Ù	Û	Û	Ú	Ü	Û	Û	Û	Ù	Ø	Ú	Ù	Û	Ù	×	Ø	Ù	Ù	Û	Û	Ú	Ù	Ø	Ù	Ù	Ù	Ù	Ù	Ú	Ú	Ú	Ú	Ù	Ø	Ú	Ø	Ø	×	Ö	Ù	Ú	Û	Û	Ú	Ú	Ø	Ù	Ø	Ù	Ù	Ø	×	Õ	Õ	Ö	Ö	Õ	Ö	Ö	Ö	×	×	Ù	Ú	Ù	Û	Þ	Þ	Ý	Ù	Ø	Ö	Ö	Ú	Û	Ø	Ù	Ý	Ý	Ú	×	Õ	Ô	Ô	Õ	×	×	×	Õ	Ô	Ó	Ó	Ó	Ó	Ò	Ñ	Ò	Ó	Ô	Ó	Ò	Ò	Ó	Ñ	Ð	Ò	Ò	Ñ	Ó	Ò	Ð	Ï	Ñ	Ñ	Ñ	Ñ	Ñ	Ñ	Ñ	Ð	Ï	Ñ	Ð	Ñ	Ó	Ó	Ñ	Ð	Ñ	Ï	Ï	Ï	Ð	Ð	Í	Í	Í	Î	Î	Î	Ï	Î	Î	Ì	Ì	Ì	Ì	Ì	Î	Î	Î	Î	Í	Í	Ï	Ï	Î	Î	Ì	Ê	Ê	Ê	Ë	Ê	É	É	Ê	Ë	Í	Í	Ì	Ë	Ê	È	Æ	É	Ë	Ë	Î	Î	Ï	Ð	Ð	Î	Í	Ï	Î	Ë	Ê	Ç	Å	Æ	É	Ê	Ê	Ë	Ç	Æ	Å	Æ	Æ	Æ	Å	Å	Ç	Ç	Å	Å	Å	Ä	Ã	Ã	Ã	Ã	Â	Â	Ä	Â	Â	Â	À	Ä	Å	Ã	Â	Å	Å	Ä	Ã	Â	Á	¾	½	¾	¾	¾	¿	¿	¾	¾	¾	½	½	½	¼	¼	¿	¿	¾	½	½	½	½	¼	¼	¼	½	»	»	º	¸	·	¸	¹	º	¼	¼	»	¸	¶	¶	¸	·	¸	º	¸	¸	¸	·	·	¸	¶	´	µ	·	¶	µ	´	´	³	´	´	´	´	´	´	µ	³	²	²	´	²	±	²	±	°	±	±	°	°	°	²	²	°	²	±	®	¯	°	¯	­	­	­	­	¯	¯	®	±	³	²	²	²	±	¯	¬	­	¬	®	¯	­	®	°	°	°	¯	°	¯	ª	ª	¬	¬	¬	«	§	¦	ª	ª	¦	¥	§	¨	«	®	ª	¤	¢	¥	§	©	¨	£	¤	£	 			¡	¤	¤	¡	¡	 																																																																																																																																									 	¡	 			¢	¥	¥	¤	¤	¢	¡	¢	£	¤	£	£	¥	¥	¤	¤	¥	¦	¤	 	 	¡	¡	¤	¦	¦	¦	¥	¢		¡	£	¦	¥	¥	¦	¤	 	 	¤	¥	¦	©	ª	«	ª	«	«	«	«	ª	ª	¬	¬	­	­	®	°	¯	¯	®	®	­	­	¬	¬	­	­	®	­	¬	®	®	¯	±	±	²	±	¯	®	®	ª	ª	­	¯	±	±	²	´	¶	·	·	¸	·	¶	·	·	·	·	·	·	·	·	·	¸	·	·	¶	º	½	¿	»	¶	³	³	³	´	³	²	±	±	±	¯	±	µ	µ	¶	·	·	º	º	¸	¶	µ	´	µ	º	»	¼	¼	»	¼	¼	½	¾	Á	Á	¿	¾	¾	½	À	Ã	Â	À	À	À	¿	À	À	¿	À	À	À	Â	Ã	Â	Ã	Â	Á	Â	Å	Æ	Ä	Æ	Ã	Á	Á	Ä	È	Ç	Ç	É	Ç	Å	Ç	Ê	Ê	É	È	Ç	Æ	Æ	Å	Ç	Ê	Ê	Æ	Ã	À	Ä	È	Ê	Ê	È	Ä	Ã	Å	Æ	Å	Ä	Æ	Ç	Ç	È	È	Ë	Ê	Ê	Í	Î	Ë	Ê	Ë	Ï	Ï	Î	Í	Í	Ð	Ò	Ñ	Î	Î	Î	Î	Í	Ì	Ì	Î	Î	Î	Î	Í	Í	Ì	Î	Ð	Ó	Õ	Ö	Ò	Ð	Í	Í	Î	Î	Î	Ï	Î	Í	Ï	Ò	Ñ	Ï	Ð	Ö	Ø	×	Ó	Ï	Ï	Ñ	Ð	Ð	Ñ	Ð	Ï	Ð	Ó	Ò	Ò	Ñ	Ñ	Ñ	Ñ	Ò	Ò	Ñ	Ñ	Ò	Ò	Ñ	Ð	Ï	Ï	Ñ	Ò	Ò	Ò	Ò	Ñ	Ò	Ó	Ô	Ô	Õ	Ô	Ò	Ó	Ó	Ó	Ô	Õ	Ó	Ó	Ô	Ó	Ò	Ó	Ô	Ô	Ô	Ó	Ó	Ó	Ó	Ô	Õ	Õ	Ö	Ö	Ö	Ó	Ò	Ô	Ô	Ô	Õ	×	Ú	Ú	Ù	Ö	Ö	Õ	Õ	Ö	Ö	Õ	Ô	Ö	×	Õ	Õ	Õ	Ö	Ö	Ö	Ö	Ø	×	×	Ù	Ú	Ú	Õ	Ö	Õ	Ô	Ö	Õ	Õ	Ö	Ø	×	Ø	Ø	×	×	Õ	Ô	Õ	Ù	Ü	Ú	×	Õ	Ö	Ø	Ø	Ø	Ù	Ù	Ù	Û	Ü	Ú	Ú	Ø	Ø	Ù	Ù	Û	Ø	Ö	×	Ö	Ô	Ô	Ô	Õ	Ö	Ö	Ù	Û	Û	Ý	Þ	Ú	Ù	Ø	×	×	Ø	Ø	Ú	Ù	Ú	Û	ß	ß	Û	Ø	Ø	Ù	×	Ö	Ö	Ô	Ó	Ö	Ø	Ù	Ø	Ö	Õ	Ö	Ø	Ù	×	×	Ø	Ø	Ú	Ù	Ø	×	Õ	Ô	×	×	×	Ö	×	Ø	Ý	Ý	Ý	Û	Ù	Ù	×	Õ	Õ	×	Ø	×	Ù	Ø	Ö	Õ	Ö	Ö	×	Ù	×	Ö	×	Ø	Ú	Ú	Ø	Ø	×	Ö	Ö	Õ	Ó	Ô	Õ	Õ	Ô	Õ	Ö	×	×	Ù	Ö	Õ	Ö	×	Ô	Ó	Ò	Ñ	Õ	Ô	Ó	Õ	Ö	Ô	Ô	Ó	Ó	Ö	Ô	Ô	Ô	Ò	Ò	Ñ	Ñ	Ó	Ó	Ó	Ô	Ô	Ó	Ô	Ô	Õ	Õ	Ô	Ó	Ó	Ó	Ô	Ô	Õ	×	Ø	Ø	Ô	Ó	Ó	Ó	Ñ	Ð	Ó	Ò	Ñ	Ó	Ñ	Î	Í	Ò	Ø	Ý	Ý	Ø	Ö	Ô	Ó	Ô	Ö	Ô	Ö	Ü	Ú	Õ	Ò	Ð	Ï	Ï	Ï	Ð	Ñ	Ò	Ò	Ó	Ô	Ñ	Ð	Ñ	Ò	Ò	Ñ	Ñ	Ð	Í	Î	Ì	Í	Ï	Î	Î	Î	Î	Ì	Ê	Ë	Ì	Í	Ì	Ì	Ì	Ì	Í	Ì	Ì	Ï	Î	Î	Í	Ð	Ï	Î	Ð	Î	Ì	Ê	Ê	Ê	Ê	É	È	Ç	È	Ê	Ë	É	É	Ë	Ë	É	È	É	É	È	Ç	Ç	È	É	È	Ç	Ç	È	Ç	È	É	È	Ç	Ç	Ç	Ç	Ç	Å	Å	Å	Å	Å	Ä	Ã	Ä	Å	Å	Æ	Æ	É	Ê	Ê	È	É	Ê	Ê	Ë	Ê	Å	Ä	Ä	Â	Å	Å	Æ	Ä	Á	Á	Á	Â	Á	Á	À	¿	Á	Â	Â	À	¿	¾	¾	¿	¿	À	Â	Á	¾	¿	À	À	¾	¾	¿	¾	½	¾	¿	½	½	½	»	º	¼	À	½	»	º	º	º	¹	º	¸	¸	¸	¸	¸	·	·	·	¸	·	·	·	·	¶	´	³	µ	µ	µ	¶	·	·	¸	¸	·	¶	µ	´	´	µ	¶	µ	´	²	²	²	±	²	²	²	²	°	¯	®	¯	°	¯	¯	®	®	®	¯	¯	­	­	®	®	­	­	®	®	­	®	®	­	¬	¬	­	¬	«	¬	«	«	¬	ª	ª	«	¬	«	©	ª	ª	©	©	©	©	«	¬	«	©	ª	«	«	ª	¨	ª	¨	¥	¤	¤	¢	¤	ª	¬	ª	«	¬	¨	¤	¥	©	«	«	ª	¦	¦	¨	©	§	¥	¦	¦	§	§	£	£	¡																																																																		~	~																																																																																											¢	 			 										 	¡	¡				 	 	 	¢	¢	¤	£	¡	 	¡	¢	£	¤	£	£	¥	£	¤	¤	£	 				¡	¤	¦	¦	¦	¦	§	§	¨	©	©	©	«	­	­	¬	«	ª	ª	ª	ª	§	©	«	«	«	«	­	¬	«	«	¬	¬	ª	¦	¦	§	¨	¨	©	«	­	®	¯	±	±	¯	¯	°	±	±	¯	±	²	±	­	¬	¯	±	²	³	²	³	´	µ	¶	²	¯	¯	²	²	²	±	®	¬	®	¯	°	®	¯	°	³	²	´	·	¶	³	°	²	²	²	µ	³	·	º	¹	¹	¹	º	º	º	¼	»	»	º	º	¼	¾	¼	¼	½	¹	º	¼	½	½	½	¾	¾	À	À	¿	À	Á	¾	¼	Á	Å	Ã	Â	Á	Ã	Ä	¿	¾	¿	¾	¾	¾	¾	¿	Á	Ä	Ä	Â	Á	Á	À	¾	Á	Â	Á	À	¿	À	¿	À	Â	Ä	Ä	¿	¿	À	Á	Â	Á	Á	Â	Ã	Ä	Å	Æ	Æ	Æ	Æ	Æ	Æ	Å	Å	Æ	Æ	Å	Å	Æ	Ç	Ê	Î	Ë	Æ	Ç	É	È	Ç	È	É	É	Ê	È	Ç	È	É	É	È	É	Ê	Ë	É	È	Ê	È	È	È	È	É	Ê	Ê	Ë	Ï	Ñ	Í	Í	Ñ	Ô	Ð	Í	Ì	Ê	Ë	Ì	Ë	Ë	Ë	Î	Î	Í	Ì	Ì	Ê	Ë	Ì	Í	Ì	Í	Í	Î	Ì	Í	Ñ	Ñ	Ð	Ñ	Ï	Î	Í	Í	Ï	Ï	Ï	Î	Í	Î	Ð	Ð	Ï	Ï	Î	Î	Î	Î	Î	Ð	Î	Ï	Ð	Ð	Ñ	Ô	Ò	Ñ	Ñ	Ò	Ò	Ñ	Ð	Ð	Ñ	Ó	Ó	Ñ	Ð	Ð	Ð	Ð	Ñ	Ô	Ö	Ù	Ö	Ó	Ó	Ò	Ñ	Ð	Ð	Ò	Ó	Õ	Ö	Ó	Ò	Ñ	Ñ	Ó	Ò	Ò	Ñ	Ñ	Ñ	Ô	Ù	Ú	Õ	Ô	Ó	Õ	Ö	Ö	Ö	Ó	Ñ	Õ	×	Ø	Ö	×	Ô	Ó	Ó	Ó	Õ	Ö	Õ	Ô	Ò	Ô	Ø	×	Ö	Ù	Ü	Þ	à	Þ	Ú	Ö	Ô	Ó	Ó	Ô	Ò	Ï	Ñ	Ñ	Ð	Ð	Ò	Ò	Ó	Ô	Õ	Ø	Ö	Ô	Õ	Õ	Ó	Ó	Ô	Õ	Ô	Ó	Ó	Ó	Ô	Õ	Ø	Û	Ø	Ô	Õ	Õ	Ô	Ô	Ô	Õ	Ö	×	Û	Û	Ø	Ö	×	Ö	Õ	Ô	Ó	Ó	Ò	Ó	Ô	Ô	Õ	Ô	Ô	Ô	Ò	Ó	Õ	Õ	Õ	Õ	Ô	Ô	Ó	Ó	Ó	Ô	Ó	Ñ	Ò	Ó	Ó	Ñ	Ò	Ò	Ñ	Ñ	Ò	Ó	Ó	Ò	Ò	Ô	Õ	Ó	Ð	Ï	Ð	Ð	Ñ	Ñ	Ð	Ñ	Ñ	Ð	Ò	Õ	Ó	Ñ	Î	Ð	Ó	Ó	Õ	Ó	Ò	Ñ	Ð	Ò	Ô	Ò	Ó	Õ	Ó	Ò	Ò	Ð	Ñ	Ñ	Ð	Ñ	Ò	Ñ	Ñ	Ô	Ñ	Ï	Ñ	Ñ	Ñ	Ò	Ò	Ò	Ò	Ñ	Ñ	Ï	Ï	Ï	Ï	Î	Í	Ð	Ï	Ï	Î	Ë	Ì	Í	Î	Î	Ì	Î	Î	Í	Ï	Ï	Ï	Ó	Ó	Ò	Ï	Ò	Ô	Õ	Ñ	Ð	Ï	Ï	Î	Î	Í	Î	Ð	Ï	Í	Ì	Ì	Ë	Î	Ì	Ê	Ì	Ê	Ë	Í	Í	Ë	Ì	Ì	Í	Í	Ì	Ê	É	Ë	Ì	Ê	É	Ê	Ê	Ê	É	È	Ê	Ë	È	È	É	É	Ë	Ì	Ë	Ç	Æ	Ç	È	Å	È	Ç	Å	Æ	É	É	É	È	Æ	Æ	Æ	Ç	Ç	Ç	Æ	Å	Æ	Æ	Æ	Å	Æ	Å	Ä	Ç	Ç	Æ	Æ	Æ	Ä	Â	Â	Ã	Ä	Ä	Ä	Ä	Å	Å	Ã	Â	Á	À	Á	À	¿	¿	À	Â	Á	Á	Á	Á	Á	¿	½	¼	½	À	Á	Á	Ã	Å	Æ	Å	Ä	Ã	¿	½	½	À	Á	¾	¼	¿	¿	½	»	»	»	¼	¼	¼	»	»	¼	¼	»	¼	¾	½	¹	¸	º	º	»	½	¿	À	½	»	»	»	º	º	¹	º	¹	¹	º	¸	¸	¸	¹	¸	·	·	¶	µ	µ	µ	¶	·	¸	¶	´	´	´	´	³	´	´	³	²	³	µ	µ	´	´	³	³	±	±	±	°	²	±	¯	¯	®	®	°	°	°	¯	±	³	²	®	­	­	¯	®	­	«	¨	©	©	ª	ª	ª	ª	ª	¬	¬	¬	«	ª	¬	ª	ª	©	§	©	ª	©	©	©	§	©	§	¥	£	¥	¤	¦	§	¦	§	¥	¦	§	§	§	¤	¦	§	§	¦	¥	¦	§	§	§	§	¥	¤	¦	£			¤	¥	£	£	£	¤	¦	¦	£		¡	¢	¢	£				 	¤	¨	¥	 																																																																		y	{	|	}	}	}			~	~										~	~		}																																																																																							¦	ª	¦	¢								 	 	 	 		¡	¢	¡															¡					¡	¤	¥	¥	¥	©	¨	§	§	¥	¡	¢	¢	¡	£	¦	¦	¦	¨	§	¨	§	§	§	¨	§	¥	§	¨	¨	©	ª	©	ª	ª	©	ª	¬	­	­	«	­	®	¬	­	®	®	­	¬	©	ª	­	³	µ	±	¯	¯	¬	¬	¬	«	«	ª	«	«	ª	ª	ª	©	ª	¬	¯	±	±	²	³	¯	­	¬	ª	«	¬	«	ª	­	²	´	´	³	µ	·	¸	¶	µ	³	³	³	´	·	¹	¸	·	¹	¶	²	³	´	±	³	µ	¶	¹	»	¹	¹	¶	³	´	¶	¸	º	»	»	»	º	¸	¹	»	¼	½	º	º	º	¼	À	¿	¾	½	»	»	º	º	»	º	»	¼	»	¹	º	¿	Ã	Ä	¾	¹	º	½	¾	¾	»	½	¿	¾	À	Á	À	Á	Â	Â	Á	À	Á	Â	Ã	Ã	Â	Á	Á	Å	É	É	Å	Å	Ã	Ä	Â	Â	Ã	Ã	Å	Å	Æ	Æ	Æ	Æ	Å	Å	Å	Æ	È	É	Ì	É	È	É	È	Æ	Ç	Ç	Ç	Ç	Æ	Å	Æ	È	Ç	Å	Ê	È	Ã	Ä	Æ	Æ	Ç	Ç	Ç	È	È	Ç	Ç	Æ	Å	Å	Ç	È	È	È	Ë	Ï	Ï	Ï	Ð	Î	Ì	Ê	È	È	É	É	Ê	Ë	Ë	Ë	Ì	Ë	Ë	Ì	Ì	Ì	Ë	Ê	Ê	Ê	Ë	Ê	Ê	Ê	Ê	É	Ë	Ë	Ì	Í	Í	Î	Ë	Ê	Ê	Ê	Ë	Ì	Ì	Ì	Ë	Ì	Ë	Ê	Ì	Ð	Ð	Î	Î	Ñ	Ò	Î	Ì	Í	Í	Í	Í	Í	Í	Ï	Ï	Î	Í	Í	Í	Í	Î	Î	Ë	Ë	Ì	Í	Î	Ï	Ð	Ï	Í	Î	Í	Î	Ï	Î	Í	Î	Ï	Ï	Î	Ð	Ñ	Ð	Ð	Ï	Ï	Í	Í	Ð	Ñ	Ñ	Ð	Ñ	Ô	Õ	Ò	Ï	Ð	Ñ	Ð	Í	Î	Ï	Î	Ï	Î	Í	Í	Î	Î	Ï	Î	Í	Ë	Ì	Î	Ï	Ð	Ï	Ï	Î	Î	Î	Ï	Î	Ï	Ò	Ô	Ó	Ó	Ò	Ð	Ð	Ñ	Ò	Ó	Ñ	Î	Ò	Ó	Ï	Ï	Ô	Ù	×	Ó	Ò	Ó	Ò	Ó	Ñ	Ð	Ï	Ï	Ð	Ð	Ð	Ð	Ð	Ï	Ï	Ï	Î	Í	Î	Î	Ñ	Ð	Î	Ï	Ï	Í	Ï	Í	Ì	Í	Í	Î	Ï	Ï	Ï	Í	Í	Î	Î	Ð	Ó	Ñ	Ï	Î	Î	Î	Í	Ì	Ì	Í	Í	Î	Ï	Î	Ï	Í	Ì	Ï	Ï	Ì	Ê	Í	Î	Í	Ì	Ì	Î	Í	Î	Î	Î	Î	Í	Ì	Ì	Ë	Ì	Ì	Ê	Ê	Ì	Ì	Ë	Ë	Î	Í	Í	Ë	Ì	Ë	Ê	Ê	Ê	È	É	Ë	Ë	Ë	É	É	Ë	Ì	Ì	Ì	Ì	Ë	É	É	Ë	Ë	Ë	Ë	Ê	É	È	É	Í	Ï	Ì	È	Ç	Æ	È	É	Ê	È	Ç	Ç	Ç	Æ	É	Ì	Ì	É	È	É	È	É	Ë	É	Ê	É	Æ	Ç	Ç	Æ	Æ	Æ	Æ	Ç	Æ	Æ	Ç	Æ	Å	Å	Æ	Ç	Æ	Æ	Æ	Æ	Å	Ã	Ã	Ã	Â	Â	Â	Ä	Â	Â	Ã	Ã	Â	Á	Á	Á	Á	Â	Ä	Ä	Ä	Ã	Â	Â	Ä	Â	Á	Á	À	À	Â	À	À	À	À	À	Ã	Ä	Â	Á	Á	Â	Ã	Ä	À	¾	¾	¾	¾	¾	½	¾	¿	À	À	¾	½	½	½	½	½	»	¼	»	»	¼	¼	»	»	¿	Á	Á	½	¾	À	¿	¾	½	¾	»	½	¿	¼	¼	»	¹	¸	»	¾	»	¹	¹	¹	¸	¶	·	¹	¾	À	¼	¹	·	¶	´	²	³	´	´	µ	¶	¸	µ	¶	¶	³	³	³	´	´	´	´	³	±	°	°	²	³	±	±	°	°	±	°	¯	²	´	´	³	±	¯	°	°	¯	¯	°	¯	®	®	¯	¯	¯	¯	­	ª	ª	ª	«	«	ª	«	ª	©	©	¨	©	«	¬	°	¯	¯	®	«	©	¨	§	§	¨	¨	¨	¨	§	£	¤	¥	§	¦	«	®	«	ª	¨	¦	§	¨	¦	¤	¥	¤	¤	¤	£	¢	¡	¤	£	 			 	 	 										¡	£	¢	 	 	£	¥	¥	¤	¤	£	 	¡	 	 	 	 	 	 		¡											 	¦	¥																																																																			v	v	v	v	v	w	u	u	t	r	u	{	{	|	~	|	|	}	{	y	z	}	~																																																																																																																																	 	¢	¡	 	 	 			 	¢	¥	¦	¤	¤	¤	£	¢	£	¢	¢	£	¤	¤	¥	¤	¥	¦	¦	¥	¦	¦	¦	§	©	ª	©	©	ª	ª	«	ª	©	¬	«	ª	ª	«	®	²	·	´	¯	®	­	¬	ª	«	¨	¥	§	§	§	§	¦	¦	ª	«	¨	«	®	®	¯	¬	ª	©	ª	«	­	¯	¯	®	®	¯	¯	¬	¯	±	±	³	³	±	°	±	°	±	±	²	±	²	±	¯	¯	­	­	¯	²	²	³	´	´	±	¯	¯	°	³	µ	·	·	·	¶	·	·	¸	·	·	¸	·	¶	¶	¹	º	¶	µ	µ	¸	¹	¶	²	±	²	µ	·	¸	¶	µ	º	À	¿	¼	¹	¸	¹	¹	¹	¸	º	¼	»	º	º	¼	¼	¼	»	¼	¼	»	»	½	½	»	½	¼	¿	Á	À	¿	¾	¿	¿	À	Á	À	À	½	¾	¾	¾	¾	¾	¾	¾	½	¾	¿	¿	¿	À	Á	Ã	Ã	Ã	Å	Æ	Å	Ã	Â	Â	Â	Á	Ã	Ä	Å	Á	½	»	»	¼	¿	À	Ä	Æ	Æ	Ä	Ã	À	½	»	¾	À	Á	Ä	È	Ê	É	Æ	Å	Å	Å	Å	Æ	Ç	È	É	Ç	È	Ç	Ç	Æ	Æ	Ç	Ç	Ç	Æ	Å	Å	Ã	Ä	Ä	Ä	Ä	Å	Ç	Å	Ä	Å	Å	Å	Å	Å	Ç	Å	Ä	Å	Æ	Æ	Æ	Ç	Æ	Æ	Ç	Æ	È	Ê	È	È	É	Î	Ï	Ê	È	É	É	È	È	Æ	Æ	È	È	Ê	Ð	Ñ	Ì	Ì	Ð	Î	Ë	Ê	È	É	Ê	Ç	Ã	Å	Æ	Æ	È	È	É	É	É	Ë	Ì	Ë	Ë	Ì	Ë	Ë	Ê	Ê	Ì	Ì	É	È	É	É	É	Î	Ô	Ó	Î	Ë	Ì	Ì	Ë	Ë	Ê	È	È	É	É	É	Ç	Æ	Ã	Æ	Ç	È	É	Ê	Ê	Ê	Ê	Ë	Ë	Ë	Ë	Ë	Ë	É	È	É	Ê	Ë	Ë	Ê	Ì	Ì	Ì	Ì	Ê	É	Ê	Ì	Î	Í	Ì	Ð	Ô	Ò	Î	Ê	È	È	Ë	Ë	Ë	Ë	Ë	Ê	Ê	É	Ê	Ê	É	Ê	Ë	Ë	Ê	Ë	Ê	Ê	Ê	Ê	Ë	Í	Ì	Ë	Ë	Ë	É	É	Î	Ò	Õ	Ó	Ñ	Ñ	Î	Ì	Ì	Ì	Ë	Í	Ì	Ë	Ê	Ë	Ì	Ë	Ê	Ê	Ê	Ê	É	È	É	È	È	É	Ê	È	Ç	Ç	Æ	Ç	Æ	Æ	Æ	Å	Å	Æ	È	È	È	É	É	É	Ê	È	Ç	È	Ê	Ê	Ç	Æ	Ç	Æ	Ç	È	Æ	Å	Æ	Ç	È	È	Ç	Ç	È	Æ	Ã	Ã	Â	Ã	Å	Ã	Ä	Æ	Æ	Ä	Ä	Æ	Ä	Ã	Á	Á	Æ	Æ	Ä	Â	Ã	Â	À	Á	Ã	Å	Æ	Ä	Ä	Å	Æ	Æ	Ä	Ä	Ä	Ä	Ä	Ä	Ã	Ä	Ã	Â	Â	Ä	Â	Á	Ã	Ä	Ä	Ä	Æ	Ä	Ã	Ã	Ä	Â	Á	Á	Á	Á	À	Â	Å	Ä	¿	¾	À	À	À	Á	Â	¿	¾	¿	Á	À	Ä	Å	Á	À	À	À	¿	¿	À	À	¿	½	½	½	¾	¿	¿	»	º	½	½	½	¿	¿	½	¼	½	»	¼	¼	¼	»	¼	»	¹	¸	·	¹	»	¾	À	¿	»	¹	º	»	º	¹	¹	¸	·	¸	¹	¸	¸	¶	´	¶	¹	·	´	¶	¹	º	º	¼	¹	¶	¶	µ	¶	·	µ	µ	¶	¹	¸	µ	µ	µ	´	³	³	³	µ	µ	²	¯	°	±	°	±	±	°	±	±	°	±	±	°	°	¯	®	¯	°	°	°	¯	®	¯	°	¯	®	¬	«	ª	«	­	¬	¬	­	­	®	¬	®	®	®	­	­	¬	«	¬	­	ª	ª	ª	©	«	«	¬	¬	ª	©	©	¨	¨	§	§	¨	¨	§	§	§	ª	­	­	«	§	§	¦	¦	¦	¥	¤	£	£	£	 					 	¢	¥	¤	¥	¤	¤	¤	¢	 			 	¡	 	¡	£	£	¢	¢	¢	¢																					¡	 		¡	 																																																																																									q	s	s	t	u	s	s	w	w	u	t	v	y	{	|	z	z	x	w	w	w	{	|	|	{	y			{	z	{										~							~	~								~																																																																																																									 						 	 	 					 	 	¢	£	£	¢	¢	¤	¤	¥	¥	¤	¥	§	¨	¦	¦	¦	¥	¥	¥	¤	¦	¨	ª	®	­	©	¤	¤	¥	¦	§	§	§	¤	¡	¤	¦	£	 			£	¦	¨	¨	¤	¦	¨	©	¥	£	¥	¨	ª	«	«	«	«	©	§	©	«	­	­	­	«	ª	¬	­	­	­	¯	¯	¯	¯	®	¯	®	¬	«	­	¬	­	­	®	¯	¯	®	¯	±	²	±	²	±	±	²	³	´	³	³	µ	¸	´	µ	¶	¶	·	·	¶	µ	´	´	³	¯	°	²	±	­	­	°	°	±	³	µ	´	´	·	·	¶	¶	·	·	¸	¹	¹	º	¹	¸	¸	¹	¹	¹	·	¸	¸	¹	¸	¸	º	»	½	¼	¼	¾	¿	½	½	½	¼	º	»	º	º	º	¹	º	º	º	»	¼	¾	¾	½	½	À	Ä	Ã	Â	Ã	À	¾	À	¿	¿	¾	¿	Ã	Å	Â	¾	¼	¼	»	º	½	¿	Ä	Å	Ã	À	¿	À	Á	½	»	º	º	½	À	Ä	Ã	Á	¿	À	Â	Æ	É	Å	Ä	Æ	Ç	Ä	Ã	Â	À	Á	Â	Â	Ä	Ç	Å	Ã	Á	¾	¿	Ã	Ä	Ä	Â	Á	Á	Á	Â	Ã	Á	À	Â	Á	Â	Â	Â	Á	Á	Á	¿	¼	º	¹	½	À	Á	Ã	Æ	Ä	Â	Ã	Â	Ã	Ä	Ã	Ã	Ã	Ã	Ä	Æ	Ë	Î	Ì	È	È	Ç	Æ	Å	Ã	Â	Ä	Ä	Â	Â	Ã	Ä	Å	Å	Æ	Å	Æ	Æ	Å	Ä	Å	Å	Å	Å	Å	Ç	É	Ç	Æ	Æ	Å	Å	Å	Ç	Ê	Ê	É	Ç	Ä	Ã	Ä	Å	Ä	Á	¿	Á	Ã	Ã	À	¿	¾	¾	¾	À	Â	Ä	Å	Æ	È	É	É	É	È	Ç	Ä	Ã	Ä	Ä	Ä	Å	Ã	Ã	Å	Ç	Æ	Å	Æ	Å	Ä	Å	Ë	Î	É	Ç	Ç	Ç	Æ	Ç	Æ	Ç	Æ	Ä	Ä	Ä	Å	Ç	Æ	Æ	Æ	Ç	Ç	Æ	Æ	Å	Ä	Ã	Ã	Å	Ä	Å	Æ	Å	Ç	È	Ç	Ä	Å	Å	Ç	Ê	Ê	È	Ç	Ç	Ç	Ç	Ç	Æ	Æ	Ç	Ç	Å	Æ	Æ	Æ	Å	Ä	Â	Â	Ä	Ã	Ä	Å	Ä	Ä	Ã	Ã	Ä	Ã	Ã	Ä	Ä	Ã	Â	Ã	Ã	Ä	Ã	Ã	Ã	Â	Ã	Ã	Ã	Â	Á	Á	Â	Â	Ã	Â	À	Á	Ã	Å	Ä	Ä	Ã	Â	Á	¿	¾	¾	¿	Á	Ã	Á	Ã	Á	Ã	Ä	Á	Â	Á	¿	½	À	Â	À	À	Á	Â	È	Ç	Å	Ä	Å	Ä	Â	Á	¿	½	½	½	¿	¿	¿	À	Á	À	¾	¿	¿	¿	¿	¿	¾	¾	¿	¼	¼	¼	¾	¾	½	¼	¼	½	¿	¿	À	¿	½	¾	»	º	»	¼	»	º	¹	º	¼	½	½	¾	À	½	¼	»	º	»	À	Ã	À	½	½	»	¼	¾	½	»	»	¹	¶	µ	·	¸	¶	¶	¹	¹	¸	¸	»	¼	»	·	¶	µ	¶	·	¶	¶	¶	·	¸	»	¹	µ	¶	¶	¹	¸	¶	¶	·	¶	¶	¶	´	µ	³	³	³	²	²	±	²	±	°	¯	³	´	±	±	°	¯	¯	®	®	­	°	¯	°	±	±	±	°	¯	®	¯	¯	¯	¯	°	¯	¯	­	«	ª	¬	¯	¯	­	¬	¬	«	¬	­	¬	¬	«	«	¬	¬	­	¬	«	©	«	¬	©	§	¨	ª	ª	©	©	¨	¨	¨	¨	§	§	¦	¦	¥	¦	¤	¦	§	¥	¥	§	¦	¥	¥	¥	¦	§	¨	¤	¢	¢	£	¢	¢	¢	¢	£	£	£	¢	¡	¢	¡	¢	¢	 	¡	¢	¡	¡	 	 																																																																																																																										~	~			~																	~	j	k	j	k	l	l	m	q	p	o	o	q	t	u	v	t	p	p	r	r	t	t	p	o	n	n	o	n	n	q	r	s	v	v	u	w	x	z	{	y	v	x	~			}	|	|	y	z	}	~	}	z	x	z	|	|	|		}	}		}	{	{	{	}	~	}	{	|	|																																																																																																																	¡	£	£	¡	 	 	 		 	¡	¡	¡	¡	¡	¡	 		¡	 	¢																		¡	¤	£		 	¤	£	£	¤	¤	¦	§	§	§	¨	ª	«	«	©	©	ª	ª	ª	©	¨	«	¬	«	«	«	«	«	ª	§	ª	®	«	§	ª	«	©	©	¬	­	®	¯	±	°	±	¯	®	®	­	¯	±	°	®	±	±	¯	®	¯	°	¯	¯	ª	«	­	¬	«	­	«	©	«	ª	¬	®	°	±	´	´	±	²	²	±	²	³	³	³	µ	µ	³	³	³	³	³	±	¯	±	³	²	³	µ	´	´	´	µ	³	³	µ	·	µ	µ	¶	¶	¶	µ	´	µ	¶	¸	¸	¸	¸	¸	·	µ	¸	¹	¹	¸	¹	»	º	¼	¿	¾	»	»	¹	¼	¾	»	º	·	·	¸	·	µ	´	¹	¼	»	»	¹	»	¼	»	·	µ	º	¼	¾	¿	¼	½	¾	½	¼	¾	À	¼	»	½	¿	¾	½	½	½	½	½	¼	¼	½	½	¼	»	»	º	½	Â	Ã	¿	º	¸	»	¼	½	¾	Á	À	À	À	¿	¿	¾	¼	º	¼	¼	¸	·	¼	¾	¿	À	¿	¾	¼	¾	¾	¿	¾	¿	¿	¿	À	¿	¿	À	Á	À	¾	¾	½	¼	½	¼	º	¼	¿	¿	¿	¿	Á	À	À	Á	Á	Â	Â	Á	À	À	Á	Á	¿	¿	¾	¿	¿	¿	¿	¾	¿	Á	À	À	À	À	¿	¿	À	Á	Á	À	½	¼	º	¼	¼	º	º	¸	¹	¹	º	»	¿	Â	Â	Ä	Ç	Ç	Ä	Â	Á	Á	Á	À	Á	Â	À	À	Â	Ã	Â	Â	Ã	Â	Á	Á	À	À	À	¿	»	¼	¿	Á	Ã	Á	À	Â	Ä	Ä	Ã	Â	Á	Á	Á	Á	Â	Ã	Á	À	À	Á	À	À	À	¿	¿	Á	Â	Ã	Ç	É	Å	Ã	Â	Â	Ã	Â	Á	Á	Á	Á	Á	Â	Â	À	À	À	Á	¿	À	Â	Â	À	¿	¾	¾	À	Ä	Ã	Á	¾	¿	À	À	À	¿	À	À	¿	¿	¿	À	Á	Á	À	½	¾	À	À	À	À	¿	¿	¾	¾	¿	À	À	¿	¼	»	½	Á	Á	¿	À	Á	¾	¾	¿	À	À	Á	À	À	Ã	À	¿	¿	À	À	¿	Â	Á	¾	»	½	À	Ã	Â	¿	¼	¼	º	º	»	º	º	º	»	»	¹	¹	»	¼	¼	¼	¼	º	¹	º	¼	¼	º	¸	¸	¸	¸	¸	¸	¸	º	¹	·	¹	¸	·	¶	·	·	¶	´	¶	·	¸	¹	¸	¸	¸	¸	¸	·	·	·	¶	¶	·	µ	¶	¶	µ	·	·	µ	µ	¶	µ	¶	·	´	±	°	´	¶	´	³	µ	³	³	³	°	±	±	°	²	²	³	³	°	²	²	²	´	´	²	±	±	±	²	²	°	°	°	¯	¯	°	®	®	¬	­	­	¬	¬	®	±	±	°	­	®	¯	¬	­	®	­	°	±	°	°	­	ª	ª	ª	ª	«	«	«	«	ª	©	©	¨	«	­	¬	ª	¬	®	«	©	ª	©	¨	§	§	¨	¨	©	¨	ª	­	«	©	§	¨	©	©	¦	¥	¤	¤	¥	¤	¥	¦	¤	£	£	¡	¡	¤	¤	¢	¢	¢	£	¢	¢	¢	¢	¢	¢	¡	 	 					¡	¢	¢																																																																																																																																									}	}	|	z	z	z	z	y	y	{	|	y	y	z	}	~	~	}	{	|	|						|	x	g	h	g	g	g	i	k	l	n	o	l	i	h	h	i	j	k	m	n	l	k	k	m	p	o	o	q	r	s	r	p	s	v	w	t	q	m	n	r	w	x	x	~				}	y	u	t	w	y	w	t	t	r	r	r	t	v	u	s	t	y	w	v	w	z	}	|	z	y	w	w	x	x	z	{	z	z	|					}								|	~	~																																																																																																																																						 	¡	¢	¢	£	£	£	¢	¤	¥	¢	¡	¡	£	¦	¦	¤	¢	£	¤	¥	¦	¥	¥	¦	¥	£	¤	¤	£	¡	£	¥	¦	¨	§	¦	§	§	§	¨	ª	ª	¨	¨	§	¨	§	¤	¤	¨	ª	ª	ª	ª	¬	¬	«	§	¨	§	¦	£	¢	¢	¢	¡	¤	¨	¨	©	«	­	¬	¬	¬	®	®	®	®	¬	­	­	­	¬	¬	¬	¬	®	®	ª	¨	«	®	¯	°	°	¯	¯	°	®	®	®	°	²	±	°	°	±	¯	±	²	²	³	³	³	´	´	³	³	´	´	³	³	µ	µ	µ	·	¸	µ	³	³	³	³	´	³	²	¯	¬	¯	²	´	±	°	³	´	µ	µ	µ	¶	¶	¶	¶	¹	¼	»	º	¸	·	¶	¶	¶	¶	¶	µ	¶	¸	¶	¶	·	¸	¹	¼	¿	½	»	¹	·	·	·	·	¸	¹	¹	¸	¸	¶	¶	¶	´	´	µ	µ	¸	¹	¹	¼	¼	º	¹	´	²	³	µ	¶	¸	¹	¹	º	»	»	¹	¸	º	º	¹	¹	º	º	º	º	»	¼	¿	¾	¼	¼	º	¹	¹	µ	µ	´	¶	¸	»	¼	¼	»	»	»	»	¼	º	º	¼	Á	Ã	Á	¾	¿	¿	¾	¾	½	¼	¼	¾	¾	¼	¼	½	»	»	¼	½	½	½	¼	¹	º	¶	µ	·	º	º	·	´	´	¶	·	¹	¹	º	»	»	»	»	»	»	½	¼	»	¼	¾	½	¾	¾	¼	¼	½	½	¾	½	¼	¼	¼	º	º	¹	¶	·	º	¼	¼	»	º	»	»	»	»	½	½	½	¼	½	¾	½	¼	º	»	¼	»	»	¸	¹	º	¹	¸	º	»	»	»	º	º	¼	»	»	¼	»	º	¼	»	¼	¼	¼	»	¼	»	º	¼	º	º	¼	¾	¼	¼	Á	Á	À	½	»	»	»	»	»	»	º	¹	¹	¹	¹	º	º	»	»	º	¹	¹	º	º	º	º	º	¹	¹	·	·	·	·	¹	¶	¹	º	¸	»	»	¼	¸	¸	·	¸	¸	·	º	½	»	º	º	»	¼	º	º	¸	¹	»	º	»	½	½	¼	º	¹	·	·	¸	¶	¸	¸	¹	¸	µ	´	¶	¶	·	¶	¶	¸	¶	·	¸	·	µ	´	³	´	´	´	³	³	³	³	²	±	±	²	±	²	´	²	³	´	µ	µ	´	´	´	²	²	±	®	±	²	±	°	°	°	®	®	±	±	±	°	°	°	¯	°	®	®	®	°	±	°	²	±	¯	¯	¯	°	®	­	ª	«	®	®	­	¬	«	«	¬	­	«	­	­	¬	­	¬	¬	«	«	¬	«	«	¬	­	¬	«	ª	©	©	¨	ª	«	®	¯	®	¬	©	ª	©	¨	§	§	¦	¨	§	¦	¦	§	¦	¦	¦	¦	¦	¥	¦	¥	¤	£	¤	¥	¥	¤	¦	¦	¥	¥	¤	£	¤	£	¢	¢	£	£	¤	¤	¤	¥	¤	£	¢	¢	£	¢	 				 	¡			¡	¤	 									 	 																																																																																																																													~	~	~	}			~	~	~	}	|	|	}	{	{	{	y	y	{	z	x	x	~			~	{	{	z	y	x	w	w	w	u	u	u	u	u	s	v	u	p	q	v	w	x	y	z	{	{	y	v	q	d	e	e	c	c	b	e	h	i	j	i	h	g	e	e	g	f	f	f	e	d	d	d	e	f	g	i	l	j	i	j	q	t	t	s	s	q	o	n	q	q	r	v	z	z	x	z	x	r	s	u	t	t	s	r	q	o	p	q	p	q	o	n	n	p	q	p	q	s	s	u	t	u	t	r	r	s	u	w	u	u	w	x	w	v	v	y				~	~	}	|	|	|	{	z	{	{	{	y	x	z		~	~	~	}		~	|																										~																																																																																																				¡	£	¤	¢	¢	¡	 					 		¡	¡	¡	¢	¡									 	¡	¢	¥	¤	£	£	¥	¥	¤	¥	¦	¤	¥	¦	§	§	¦	¥	¦	§	§	§	¨	¥	¡					¡	¢	¡	 	¢	¤	¦	§	¦	¨	©	«	¬	ª	ª	ª	«	­	®	®	©	¨	ª	«	­	°	­	©	©	ª	¬	¬	­	­	­	­	¬	¬	¬	­	­	­	¬	¬	¬	¬	®	®	°	°	³	´	±	¯	°	±	°	¯	¯	±	³	´	´	±	°	¯	°	±	¯	®	«	«	«	ª	§	«	±	¸	µ	°	³	³	²	²	²	²	±	³	´	±	¯	±	²	²	²	²	²	°	¯	¯	¯	³	´	³	±	®	°	²	µ	·	µ	²	³	´	³	´	´	´	³	µ	¶	´	³	°	¯	¯	±	³	´	´	³	µ	»	¾	º	´	±	¯	±	®	­	¯	³	´	´	´	°	¯	¯	²	´	´	´	´	¶	¶	µ	¶	¸	¹	¸	º	·	´	´	µ	¶	·	´	±	°	²	³	´	µ	´	´	·	»	½	»	º	¼	»	¸	¶	·	·	·	¸	¸	¸	·	¶	·	¸	¸	·	¶	·	¶	¹	¹	·	¶	²	±	³	µ	·	º	¹	µ	²	±	²	·	¸	¹	º	¸	µ	¶	¶	¶	·	·	·	¹	º	º	º	¸	¹	¹	¹	»	¼	»	¹	¹	¹	¸	¸	º	»	½	¾	»	º	º	¼	»	º	¹	¸	¹	·	¶	¶	µ	´	µ	·	·	·	·	·	·	¹	¹	¹	»	¸	¹	¹	¹	·	¶	¶	¶	¶	¸	¸	¹	¹	¹	¸	¸	·	·	·	¶	¸	¸	¸	·	µ	¶	¸	·	¶	·	¼	½	»	»	¹	·	·	¶	¶	µ	²	²	³	²	´	µ	µ	´	µ	·	·	´	¶	·	·	¶	¶	¶	µ	µ	µ	µ	¶	¶	³	´	¶	µ	´	·	¹	¶	¸	·	´	²	¯	®	°	°	°	³	´	µ	³	²	³	²	´	´	µ	µ	³	°	±	²	±	³	²	°	°	±	±	±	¯	¯	¯	°	±	±	°	°	²	±	°	°	¯	°	±	±	²	°	°	±	±	²	²	°	±	²	°	¯	¯	®	¯	®	­	®	®	®	¯	¯	¯	­	­	¬	¬	ª	«	¬	­	­	¬	¬	®	®	­	¬	«	«	¬	­	¬	©	ª	ª	«	ª	¨	ª	ª	ª	ª	ª	ª	«	ª	©	¨	¦	¥	©	©	§	¦	¦	§	¦	¨	¨	¨	¨	§	¨	¨	§	§	§	¦	¦	¦	¦	¦	¤	¤	¥	¢	¡	£	¤	¤	§	¦	¤	¥	¥	¤	£	£	£	£	¢	¢	£	¢	¢	¡	 		 		 	 	¡	¡	 	 	 	 				 	 	 	 	 	¡	¡	 																																																																																																																																																					|	{	~	~	{	{	{	{	z	y	{	z	x	x	z	z	x	w	w	w	w	w	v	t	t	v	z	}	~	~	|	y	v	u	u	w	v	r	q	t	v	v	s	q	p	q	u	t	s	t	u	w	v	t	t	s	s	s	r	m	^	_	_	_	`	`	`	^	]	^	a	b	b	d	d	a	b	a	b	b	a	c	f	e	d	e	f	f	d	c	h	l	k	j	l	l	m	n	o	o	l	j	j	l	i	g	k	j	g	k	n	o	p	q	o	j	i	j	m	l	m	m	l	l	n	n	n	n	n	p	p	n	n	m	o	o	q	p	o	o	p	s	u	u	t	s	v	w	x	y	z	x	u	s	s	t	t	t	t	y	{	|	}	}	|	y	y	y	y	x	w	z	|	y	z	{	}							{	{	}	|	|	|	|	}	~	}	~																																																																																																																																															§	¨	¤	¡			 	¢	¡	¡	¡	¡	¢	¡											¡	¡	£	©	¬	ª	¨	©	¨	§	ª	®	©	¡	 	¢	¤	©	¬	©	§	¤	£	¥	¥	§	¨	¨	§	¦	¦	¦	¦	¨	©	ª	¨	§	¨	ª	ª	ª	©	ª	ª	©	©	ª	«	¬	­	ª	©	ª	©	¨	§	¨	©	ª	ª	©	¨	¦	¥	§	§	¥	¦	§	¦	¥	¤	©	¬	¬	­	­	¬	¬	­	®	®	¯	®	®	¯	¯	±	°	°	¯	®	­	®	­	®	®	­	­	­	¬	«	«	¬	®	°	¯	¯	¯	±	°	¯	®	­	­	­	¬	ª	©	«	­	®	®	¯	°	¯	­	«	¬	«	«	«	­	¯	°	®	¯	°	®	­	«	­	®	®	°	¯	¯	°	±	±	³	²	²	¶	¹	µ	´	´	³	³	±	®	®	¯	°	²	±	°	°	²	´	²	¯	°	°	°	±	³	´	´	´	²	³	³	³	³	²	´	´	³	²	³	²	²	±	°	±	­	¬	«	¬	±	³	²	°	«	«	¯	²	´	´	´	±	­	®	¯	±	°	²	°	®	²	³	²	³	´	¶	µ	´	³	³	²	²	³	³	³	³	´	³	²	²	´	µ	³	³	²	³	³	²	²	¶	·	µ	³	´	³	³	´	³	³	´	´	³	°	­	¯	°	°	±	³	³	´	´	´	µ	´	´	´	±	°	¯	¯	®	°	²	³	¶	¶	³	±	²	³	±	°	±	³	¸	»	¶	³	±	±	²	²	µ	·	´	°	±	²	°	®	®	±	±	±	±	°	±	²	±	±	°	±	°	±	°	³	µ	µ	µ	µ	³	²	²	´	µ	´	±	±	´	µ	´	³	°	°	°	¯	­	¬	¯	°	°	±	®	­	¬	®	®	­	®	®	°	®	­	®	®	­	¯	¯	®	¬	¬	­	­	­	­	­	®	¬	¬	­	¬	«	ª	«	¬	ª	©	«	ª	©	¨	©	§	¨	ª	ª	«	¬	ª	ª	§	¨	©	¨	©	ª	ª	¬	¬	ª	©	©	©	ª	©	¨	¨	¨	§	¨	¨	§	§	¦	¦	¥	§	¦	¦	¥	¦	¦	¤	¥	§	¦	¦	¤	¤	¤	¤	¥	¤	£	¤	¥	¤	£	¤	¤	¥	¥	¢	¢	¢	 	 	 	¢	¤	¦	§	¦	£	¢	¢	 	¡	¢	¢	¡																						 	¢	 																 																																																																																																																									~	{	{	}	~	~	|	|	z	z	z	|				~	~	}	|	|	|	}	{	~		{	v	v	x	x	x	u	w	v	u	w	w	v	w	u	v	x	w	u	t	u	s	s	u	t	t	t	t	r	s	r	t	x	y	v	t	u	s	o	o	p	o	o	p	r	s	p	n	n	l	m	p	n	o	r	n	l	o	q	q	q	q	q	m	i	[	Z	Z	X	X	[	\	\	[	[	\	]	\	]	^	_	^	\	^	a	b	b	b	`	`	_	`	a	`	^	`	a	a	b	a	c	g	i	j	i	j	g	d	f	h	g	e	f	d	f	j	l	m	m	m	l	l	j	g	g	g	i	k	i	j	l	l	k	j	l	m	k	m	n	n	n	m	l	m	n	m	n	o	o	m	k	n	q	r	u	r	q	o	n	o	r	s	t	s	r	u	u	r	t	u	u	u	t	u	s	r	v	y	v	u	v	u	x	}	~	|	x	w	x	w	v	v	x	{	}	}	z	{	~		~	|	~	~	~																																																																																																																																																																		 	¡	¦	¬	©	¨	¨	¤	£	¢						¢	¨	ª	¦	¥	¥	£	£	¢	¢	¢	¢	£	£	£	¢	¤	¥	§	¤	£	£	¤	¥	¦	¥	¢	 	¢	¤	¥	ª	­	«	ª	¨	¥	¥	¥	¥	¦	¥	¥	©	©	¥	¤	£	¤	¤	£	¡	¡	¤	¤	¨	­	¯	¬	©	©	§	¦	§	¦	¥	¥	¥	§	§	¨	¨	§	¨	¨	§	¨	¨	¨	¨	©	ª	©	©	ª	§	¤	¥	¨	©	©	©	ª	©	©	©	¨	¨	§	¤	¦	¦	¤	§	¨	ª	ª	«	ª	©	§	£	¡	£	¢	¡	¦	ª	¬	¬	«	ª	«	«	¬	«	«	¬	«	­	°	¯	®	®	®	¬	¬	­	­	®	­	©	§	¨	«	©	¤	¦	©	«	¬	«	ª	ª	©	«	­	¬	¬	¬	¬	¬	­	­	¬	«	¬	¬	­	¯	°	®	­	«	¬	®	¯	¬	­	­	®	¬	©	§	¦	¨	«	®	®	¬	¯	±	±	°	µ	¶	®	ª	¨	¨	©	«	¬	¬	«	§	ª	­	­	­	®	®	±	±	²	µ	´	²	±	°	°	®	­	«	«	­	®	¯	¯	­	®	®	­	­	­	¬	¬	­	­	­	­	¬	«	¯	±	°	¯	®	«	§	ª	¬	¬	¬	®	¯	¯	®	­	­	®	¯	¯	¯	¯	®	­	°	°	¯	¯	®	¯	±	°	¯	¯	®	®	®	®	°	±	¯	­	­	®	®	¬	±	¶	´	°	®	­	­	­	®	®	¯	­	¬	­	¬	¬	«	ª	«	®	¯	­	­	°	±	®	ª	©	¬	­	¬	®	®	­	«	¬	ª	§	¨	©	©	ª	ª	ª	«	«	«	ª	ª	ª	©	©	«	ª	ª	ª	ª	¨	©	©	©	©	«	«	©	¨	©	ª	©	¦	¦	¨	¨	§	¨	¨	¨	§	¨	¨	¨	¨	¦	¦	¦	¦	¨	¦	¥	¥	¥	¥	¤	¥	¦	¥	¥	¦	¤	¥	¥	¥	¥	£	£	£	¢	£	£	¡	¢	£	£	£	¢	¡	¡	¡	¢	¢	 	¡	 	 		¡	¡	 	¡	 	 	 	 	¡	¡		 	¡				 																¡	¥	¢	 																																																																																																																									~																					~												}	~	|	{	{	{	z	z	{	{	}		~	~	~	}	|	}	}	{	z	x	y	z	x	v	u	u	s	t	t	t	t	v	v	v	v	w	w	w	t	t	v	t	s	r	s	r	r	s	t	s	s	r	q	q	r	q	p	q	r	p	p	o	n	m	m	m	l	l	j	j	p	s	p	q	q	m	j	l	l	l	j	i	k	j	g	h	h	f	f	g	g	h	d	b	g	m	m	l	l	j	g	b	b	U	U	T	R	R	V	U	U	T	U	V	X	Z	Z	W	X	[	[	\	^	_	`	b	a	]	Y	\	]	\	[	\	\	Z	[	]	_	b	b	b	d	c	d	e	e	d	b	`	`	`	a	d	e	e	d	c	c	b	b	d	g	j	k	g	c	c	c	e	e	e	d	f	d	b	d	d	c	d	f	f	g	h	h	i	i	i	j	m	n	n	r	p	m	l	l	l	m	n	m	m	l	k	n	m	n	p	n	n	m	m	o	q	n	m	o	q	o	o	r	u	v	w	s	t	r	q	s	t	s	r	s	s	v	x	y	y	x	y	{	|	{	y	|																							|	|	~	}	|	|	|	|	{	|																																																																																																																																															£	¥	£	 	¡	¢								¡											 					 	 	¡	¢	¤	£	¢	¡	 		¡	£	¢											 	¡	¦	ª	­	®	ª	§	¥	£	£	£	£	§	­	«	¨	¥	¤	¤	¢	£	¤	¥	¥	¤	¤	¥	¥	§	§	¦	¦	¥	¤	¤	¤	¦	¨	¨	¦	¥	¦	¦	¥	¦	¤	¢	£	¢	¡	¢	¦	¥	¤	¥	¥	¦	£	¥	¦	£	¢		 	¤	¦	¦	§	§	¦	¨	¨	¨	©	¨	§	¨	«	ª	¥	¢	¡	¢	¤	¦	§	§	¦	¥	£	¥	¤	¡	¢	¢	£	¥	§	§	¤	£	¥	¨	¨	©	ª	ª	«	«	©	©	©	§	©	©	«	¬	«	ª	©	©	ª	«	ª	©	¨	§	¤	£	¡	¤	§	©	©	©	©	©	­	²	°	¬	«	§	§	¥	¥	¨	©	©	©	©	©	§	¤	¨	©	©	ª	¬	¬	¬	¬	¯	®	«	ª	©	©	¬	®	«	¥	§	¨	¨	¨	©	©	©	ª	ª	ª	ª	«	ª	ª	«	ª	©	ª	¨	¨	©	©	ª	¨	¦	¦	©	ª	ª	ª	ª	ª	ª	ª	©	ª	ª	ª	¨	§	¨	©	©	©	¨	¨	ª	©	©	¬	«	ª	ª	«	ª	§	¨	©	¨	©	ª	¨	¨	¦	©	°	°	­	ª	¨	§	¨	©	¨	¦	¤	¦	§	§	§	©	©	¥	¥	¥	¦	§	¦	§	¦	©	«	©	¦	¥	§	¦	¦	¦	§	¨	§	§	©	¨	¦	¦	¥	¤	¦	¥	¦	¥	¦	¦	¥	¦	¥	¥	¦	¦	¤	¤	¤	¥	¦	¥	¥	¦	©	©	¦	¢		¢	£	£	£	£	£	¢	¢	£	¢	¡	 	¡	 	¡	¡	¡	 	¡	¢	 	 	¡						 																																																																																																																																																																																			}	~	}	z	y	{		~	|	}				~	}	~		~	~	~	~	~	~	}	~						~			}	|	|	|	{	|	z	z	{	z	z	y	x	x	x	y	y	x	v	u	v	v	w	w	w	w	|			{	w	u	t	r	t	u	t	r	q	o	o	o	o	r	p	n	n	o	p	o	o	m	l	k	k	k	l	l	m	m	m	n	m	m	n	m	k	l	m	m	k	i	j	i	i	i	h	k	m	m	k	i	h	f	h	h	e	c	f	h	e	e	d	d	d	d	e	e	e	b	e	g	g	h	i	g	b	a	a	P	Q	Q	R	S	S	R	Q	O	Q	Q	P	R	T	S	R	S	V	V	U	T	Y	Z	V	V	X	W	V	Y	X	W	X	Y	Y	Z	Y	\	^	[	X	Y	a	d	f	d	a	^	[	\	\	[	[	Z	[	\	]	^	_	`	h	l	i	g	f	h	h	d	c	d	b	d	c	c	c	c	c	c	c	e	g	e	f	g	f	d	d	e	d	d	c	e	f	g	i	j	i	g	h	j	l	i	g	j	j	j	j	j	j	j	h	h	i	k	j	i	n	o	q	q	n	n	m	m	n	o	o	n	o	n	n	n	o	s	t	t	r	r	u	u	v	w	x	y	{	{	{	y	z	z	{	{	|	~	~	}	~					y	y	~	}	y	y	w	u	w	x	x	y	x	w	z	{	|				~	z	|						}	|	}	|	|	|	~			}	|	~																																																																																																																																																																																 	¡	 	 	 	 	£	¨	§	§	¤	¡	 						 	¢	 	¡	¢	¢	¢	¡	 	 	 			¡	¡	¡	 			 	¡	¡	£	¢	 					 	¡	 									¡	¡	¢	£	¢	¢	¤	¦	¥	¥	¥	¤	£	¢											 									¢	 			 	£	£	£	£	¤	¤	¥	¦	¦	¥	¥	¥	¦	£	¢	¤	¥	¥	¤	¤	¥	¦	¥	¦	¥	¢		 	¡	£	¥	¥	¥	¦	¥	£	£	¤	¢	 	 	£	£	 	£	§	£	 	 	 	 	 	¡	¤	¥	¥	¦	¦	¦	¦	¥	¥	¤	¥	¥	¦	£	¥	©	¤	¡	¤	¤	¥	¥	¥	¤	£	¤	¦	§	¨	©	¨	¨	§	¥	¥	¤	¥	§	ª	«	¨	§	¦	§	§	¥	¤	¤	£	¤	¤	¥	¤	¤	¤	¥	¥	¦	¥	¥	¥	¥	£	¤	¤	¤	¤	¥	¥	¥	¤	¥	¤	¤	¤	¦	¦	§	¥	¤	¤	¤	¨	¬	¬	©	§	¥	¦	¦	¤	¢	¢	¡	¡	¢	¦	¦	¨	¦	¢	¢	¡	¢	 	 	¢	 	 	¢	£	¤	¢	¢	 	¢	¡	¢	¢	¡	¢	¡	¡	 	 	 	 	¡	¤	¢	¡	 	¡	¢					 	¡	 																																										 																																																																																																																																																																					~	~	}	}	~	}	~	}	~	~	|	}		}	x	w	{	{	y	w	u	x	z	z	z	z	z	{	z	z	y	z	y	y	y	x	x	|	}	z	x	x	v	v	w	u	t	t	v	v	t	u	t	s	s	s	t	v	v	t	r	s	r	p	p	q	o	n	p	s	v	{	x	s	r	r	q	p	n	m	o	m	n	m	l	j	i	j	k	j	j	j	j	j	i	j	j	g	f	g	j	i	j	h	g	h	g	e	f	f	g	g	f	g	h	f	e	e	d	d	d	c	b	a	a	a	a	b	a	b	`	]	^	_	_	^	_	_	]	]	\	\	\	^	]	^	`	`	a	a	^	Z	Z	L	M	M	N	O	M	L	M	L	M	N	N	R	T	S	O	O	O	N	N	P	S	S	Q	R	S	Q	R	T	T	T	U	W	T	S	S	T	T	R	R	U	Z	^	]	Y	X	Z	Y	W	V	W	Y	Z	[	]	Z	X	Y	Z	]	_	]	[	Y	Z	[	\	\	Z	Z	_	^	[	]	_	^	^	^	^	`	_	`	a	b	b	b	e	d	d	c	c	b	b	e	g	g	h	g	g	e	e	f	f	e	f	g	f	f	e	f	d	d	b	b	h	j	k	l	l	l	k	h	i	k	l	l	k	k	m	m	q	q	u	z	x	t	s	o	q	r	o	r	u	w	x	w	w	u	u	u	v	y	y	w	y	x	w	w	z	y	s	t	u	u	y	z	x	v	u	r	q	s	s	t	w	v	v	y	y	z	y	w	x	y	{	{	|	}	~	|	z	|	|	z	z	y	x	w	x	{	y	x	z	{	x	z	z	z	{	|	z	z	y	z	z	y	{	~																																																																																																																																																																					¤	¤	 																																																												 												¡	¥	£																 	¡		 	¢	¡	 	¡	¢	¢	 		 	 	 			 		¡	¡					 	¡	 	 		 	 	 	 																				 	 	¢	¡	¡	¡	¢	¢	¡	 	 	£	¥	 			 	 	 	 	 	¡	¡	¢	¢	¢	¢	£	¥	¢	¤	¦	¢	¡	£	ª	ª	¥	¢	¡		 					 	 	 						¡	¡	¡	 	 	 		 	¢	£	 		¡	¡	 																	 		 	 		 			¢	¤	¡	 																																																																																																																																																																																																																			|	}																	{	z	|	~	~		~	~						~	|	y	v	v	s	s	u	v	w	w	w	x	y	z	z	{	|	}	z	u	u	u	u	v	s	r	t	u	u	u	u	u	u	t	t	s	s	t	r	s	t	s	s	s	p	r	s	q	q	r	r	s	u	s	s	r	p	p	o	q	p	o	n	m	n	n	n	m	m	l	k	k	k	q	|	}	w	q	n	q	s	q	m	l	k	l	k	i	h	h	g	g	h	h	h	f	g	g	e	e	e	e	e	e	d	d	d	b	`	a	d	d	c	d	c	b	b	b	b	`	_	a	a	`	a	_	`	a	]	`	_	^	^	\	]	]	]	_	]	Z	[	[	Z	Z	Y	Y	X	X	W	V	X	[	Y	X	V	S	Q	R	F	G	H	I	H	G	F	H	I	I	J	J	J	J	J	K	K	K	K	L	L	M	M	L	L	M	O	O	Q	P	O	L	K	L	M	O	R	R	P	P	S	V	W	W	U	R	Q	R	P	P	Q	P	Q	R	S	S	T	T	T	T	U	W	V	U	X	X	V	U	U	V	W	W	W	W	W	Y	Z	Z	Z	Y	Z	[	Z	[	Z	\	^	\	\	_	a	a	_	]	[	]	^	^	^	^	^	_	a	a	a	a	a	a	_	b	e	e	e	f	e	b	b	c	c	c	d	f	g	d	e	e	h	j	k	k	n	o	q	r	r	n	k	h	g	g	j	m	n	o	p	q	s	t	u	t	q	r	s	q	q	r	q	p	q	r	p	n	m	l	l	m	m	m	o	n	l	o	s	r	r	r	q	p	r	u	t	s	u	w	w	x	w	x	x	t	r	q	p	r	r	s	r	r	r	t	t	t	v	x	z	{	{	{	x	w	y	y	v	x	x	{	}			{	{	}	}	}	~																			~	}									}																																																																																																																																																									 																																																			¢	¡																																	¢	 																																									 	 																							¤	¥	£	 														¢	¡																 	 									 																																																																																																																																																																																																																																			~							}	|	}	}	|	|	|	}	}	}	}	}	{	{	~	}	|			~	}	|	{	y	w	v	t	v	x	x	y	w	v	t	v	y	x	v	v	u	t	t	v	z	z	y	w	t	r	s	s	r	r	r	s	s	r	q	r	q	q	q	r	p	q	o	o	p	n	m	n	n	m	m	k	m	m	l	n	n	o	n	l	n	n	m	l	k	k	l	l	k	j	j	i	j	i	h	g	g	h	g	g	f	e	e	e	e	g	e	f	f	e	f	f	f	e	d	d	c	b	b	b	d	e	b	b	b	a	a	c	c	_	`	`	_	_	_	_	_	]	\	\	_	`	^	^	\	\	[	[	\	]	[	Z	\	Y	W	W	V	Y	Z	X	X	W	W	U	T	U	X	W	X	W	V	U	U	X	X	V	W	V	U	S	Q	Q	R	Q	P	P	D	D	C	B	C	D	C	E	F	E	D	E	D	E	D	C	C	C	D	D	E	D	D	E	G	I	I	H	F	F	H	J	L	L	M	N	K	K	M	N	M	L	M	L	P	O	N	O	R	Q	O	Q	O	N	N	O	P	Q	R	S	S	S	Q	S	V	T	S	T	T	S	W	V	U	T	S	U	U	U	U	V	V	V	V	W	X	X	W	W	Y	Y	Y	X	X	Y	Z	Z	Y	[	Z	X	X	Z	[	\	[	]	]	]	`	a	`	]	^	a	b	b	d	e	e	e	e	g	i	j	g	d	c	d	g	f	d	c	a	c	d	f	e	e	f	e	d	e	i	l	n	o	o	n	n	m	l	m	l	l	l	k	m	m	l	n	m	k	j	g	f	f	g	g	j	k	m	k	k	o	o	l	m	p	q	q	r	r	s	t	t	t	s	s	q	p	o	o	n	l	n	s	r	m	n	o	r	q	q	r	r	r	t	x	v	q	q	r	q	r	u	w	v	y	z	z	{	{	{	{	z	x	}				~	|	|	{	}	}	}	|	x	x	x	x	{	z	{	z	w	u	y	z	|	z	y	y	x	w	y	|	~	~	~																																																																																																																																																																																																																																						 																																																																			 																																																																																																																																																																																																																																			~											|	}	{	y	x	y	{	}	~				}	}	}						~	~	}	{	y	z	z	z	{	z	z	z	y	y	z	x	x	{	|	y	w	x	x	x	x	x	x	x	x	w	v	v	x	y	w	v	v	y	{	x	w	u	v	w	u	s	q	t	w	w	x	v	u	t	w	z	y	u	s	r	r	q	q	r	s	s	s	q	p	o	p	q	p	o	o	p	o	n	n	m	r	s	q	o	n	m	l	j	j	j	l	l	l	j	j	i	h	h	h	i	h	g	f	f	h	i	h	h	e	e	e	d	d	e	e	f	g	f	e	f	d	d	c	b	a	`	_	a	a	a	b	a	b	b	a	a	b	a	`	a	a	_	^	^	\	Y	Y	Y	[	\	[	Y	[	\	[	Z	[	[	X	[	Z	Y	X	Y	Y	Y	Y	X	X	Y	Y	W	T	R	R	T	U	V	V	U	S	T	T	S	S	S	S	T	U	T	Q	Q	Q	Q	P	Q	N	L	L	L	M	M	N	N	N	M	N	N	M	E	C	C	C	B	A	@	@	@	B	B	A	B	A	@	A	B	B	B	B	B	C	C	D	C	C	D	D	G	H	F	E	F	G	H	H	H	H	J	J	H	H	H	I	H	I	J	H	H	J	J	K	J	K	M	M	L	L	L	M	J	I	I	K	M	O	O	N	N	O	O	O	N	N	N	P	P	Q	Q	R	S	S	T	S	R	R	R	S	V	V	U	S	T	V	V	U	V	W	W	W	V	V	V	V	S	U	W	W	X	Y	Z	Z	X	Z	\	]	`	a	b	c	b	c	d	g	g	d	`	_	_	c	d	`	`	_	_	_	]	^	^	^	`	c	e	j	i	h	h	i	h	g	h	l	l	h	e	d	f	h	h	i	k	j	e	f	h	f	d	e	f	e	g	g	i	l	l	m	n	j	i	k	m	k	m	n	o	o	p	p	n	l	l	m	m	o	n	k	j	l	n	m	l	l	o	p	p	o	n	n	m	m	o	m	n	m	p	t	r	r	r	r	s	s	s	t	s	q	r	u	x	w	x	y	x	x	t	q	n	n	p	r	q	q	r	q	s	w	w	t	r	r	u	t	t	w	x	x	y	{				~	{	}	~	}	~		~	~			~			~											~																								~	~		~		~	|	|	|								~	~															~																																																																																																																																																																																																																																																																																																																																																																																																																																					~	~								~	~	}	|	|	|	}	}	~	~	}					~	}	|	|	|	|	{	x	x	v	w	w	w	x	y	z	y	x	w	z	{	z	y	y	|	~	{	x	w	w	u	t	t	t	u	w	w	x	x	x	w	u	r	s	u	r	p	o	o	o	r	r	p	q	p	l	k	i	j	k	l	n	o	r	r	s	u	s	p	p	p	q	r	p	p	o	m	m	p	p	o	p	q	r	r	o	n	n	n	n	l	l	l	l	k	k	m	o	n	j	i	j	j	j	i	i	h	i	j	o	o	k	h	f	g	g	f	h	g	g	h	g	f	f	g	f	e	d	c	b	b	b	c	c	d	e	f	d	a	a	a	a	a	`	`	_	_	`	`	`	a	`	^	`	_	_	^	\	]	[	Z	[	\	Z	[	[	Y	Y	Z	Z	\	^	^	]	[	X	Y	Y	X	U	V	V	T	T	T	W	Y	W	W	V	U	T	U	R	R	T	S	T	S	U	W	W	T	O	O	Q	P	P	O	O	N	K	K	M	M	L	L	M	M	L	L	L	K	K	J	K	L	L	K	H	H	H	I	H	H	I	I	<	<	;	:	9	:	;	<	=	;	:	<	<	>	>	>	>	<	;	<	>	=	;	<	?	?	>	@	A	A	C	B	C	C	D	@	C	D	B	B	B	C	D	C	A	A	B	B	D	D	C	F	H	J	J	H	G	G	G	H	H	F	G	G	H	H	I	I	H	I	I	K	L	K	K	K	L	L	N	N	L	L	L	O	P	Q	Q	R	P	M	L	N	N	M	N	P	Q	P	O	Q	Q	R	R	S	S	Q	R	S	R	S	T	T	R	V	Y	X	Y	[	\	^	^	\	Z	[	]	^	[	Y	Y	]	]	[	]	]	^	\	[	[	]	`	a	a	a	a	a	a	b	c	b	d	d	f	e	d	c	d	e	c	b	c	a	\	[	_	a	`	_	^	_	a	d	e	e	e	g	i	i	i	i	f	g	h	j	j	h	j	l	k	i	h	g	f	g	f	d	b	b	c	d	e	e	d	i	j	g	f	e	i	k	j	j	h	h	l	n	p	r	u	u	t	r	q	q	r	o	m	j	k	p	r	s	r	o	m	o	o	m	m	n	m	o	n	n	o	q	r	r	s	r	r	r	t	u	v	t	r	p	r	w	x	{	y	u	w	w	w	x	{	z	z	{	{	|	{	|	z	z	z	z	z	z	z	z	{	|	y	v	u	y										~	~			|	z	z	z	y	x	x	x	y	z	y	z	{	{	|	{	{	~					~	}	|	{	|	}	|	|	}	~	}	|	}	}					}	{	z	y	x	{							~					}	z	}																																																																																																																																																																																																																																																																																																																																																																~	~					~				}	~																				|	{	|	{	}	}	~	~	}	}	|	}	|	}	}	}	}	|	{	y	x	y	z	|	|	{	|	{	z	x	y	z	z	z	z	x	v	w	x	z	|	~	~	~	{	y	y	x	w	w	v	t	t	r	o	r	t	u	t	u	u	t	s	u	u	t	r	q	q	q	q	p	p	m	m	o	p	p	p	q	q	q	q	q	p	o	q	o	k	j	k	j	f	f	j	k	m	m	m	h	h	k	i	i	j	i	i	j	l	l	l	l	l	k	k	l	l	k	k	k	k	l	l	j	j	j	j	i	f	e	g	e	f	g	f	g	f	e	f	g	j	i	f	e	e	d	e	d	c	d	d	c	e	j	g	c	c	a	a	c	c	a	`	b	c	c	c	b	a	a	^	^	^	\	\	^	_	_	d	j	f	a	_	^	[	[	[	\	[	Z	Z	Z	Z	[	Z	Z	[	W	X	Y	Z	Y	U	U	W	V	V	U	Y	Y	X	X	W	W	X	X	T	U	U	R	S	S	T	S	R	Q	N	R	W	Y	W	S	R	Q	Q	P	Q	P	O	N	N	M	N	O	L	M	N	L	K	K	K	M	L	I	H	I	J	J	I	J	J	J	J	H	F	F	G	G	H	G	F	E	F	G	F	F	E	D	E	D	2	6	8	8	8	8	8	6	6	6	5	5	6	8	8	9	:	9	9	9	9	8	:	;	:	9	:	9	;	:	9	:	;	>	=	>	?	@	=	<	>	?	@	?	C	C	@	A	@	@	>	>	B	@	@	@	A	D	D	D	C	A	B	C	E	F	D	B	C	D	D	D	C	D	E	E	D	G	I	H	H	I	I	I	J	M	M	K	K	M	M	L	K	L	N	L	M	O	O	M	L	L	M	L	M	N	P	N	O	Q	P	O	P	N	O	O	P	P	T	T	Q	O	T	X	V	T	T	T	Q	P	N	Q	V	X	Z	]	Z	X	Y	[	\	]	]	]	]	]	\	[	]	\	]	`	`	_	`	a	c	b	_	]	`	^	Z	\	^	]	\	[	Z	[	^	\	\	^	a	b	d	g	j	h	g	f	e	d	d	e	e	f	e	b	a	b	b	b	c	b	a	a	b	c	d	c	e	e	d	d	c	a	_	d	i	f	c	f	i	j	k	k	m	l	l	l	m	n	m	k	g	g	j	k	m	n	m	l	j	j	i	h	h	j	l	k	l	l	j	j	m	p	o	l	j	j	l	m	j	k	n	o	r	r	r	s	t	s	s	s	t	u	u	u	t	v	v	v	v	w	w	u	v	x	x	x	y	x	w	w	u	u	x	z	}	|	z	{	}	|	y	z	y	w	s	r	r	u	y	x	w	v	u	u	s	u	t	t	t	t	t	v	s	q	s	t	u	t	t	w	w	w	v	w	x	w	y	y	z	x	w	w	{				{	z	z	x	x	z	y	y	{	y	y	x	x	|	}	}	|	}	|	|			|	z	}	~	~		|																																			}	~																																																																~	}																																																																																																																																																																																																	|	}													~	~																						~	~	~					~		~				}	}	|	{	z	~	~	~	~	~	|	{	|	|	|	}	}	|	{	z	z	{	z	|	|	|	}	{	|	{	y	u	w	y	y	x	x	y	y	x	w	y	y	x	{	z	w	u	s	t	u	w	w	v	v	v	u	v	v	t	v	y	w	u	t	u	v	u	s	q	o	n	o	q	r	t	u	t	t	t	r	q	q	p	n	p	p	q	r	q	p	o	p	q	p	o	p	p	o	m	o	p	p	o	l	l	n	m	m	m	n	n	n	n	m	n	o	m	h	f	f	g	f	d	f	g	h	j	k	j	j	j	i	j	i	i	h	h	f	f	e	e	b	d	f	f	f	g	f	f	f	g	g	e	d	d	d	d	c	d	c	d	f	e	c	d	d	d	a	`	`	`	_	_	`	`	`	a	_	^	`	a	`	_	\	\	[	[	\	[	\	\	[	\	[	[	\	\	[	\	]	\	[	Y	Z	Z	[	\	\	_	_	[	X	W	V	V	V	U	T	T	V	V	S	R	S	R	R	R	R	R	Q	P	P	R	Q	P	O	O	P	Q	O	N	N	O	N	L	N	Q	Q	O	M	M	M	P	O	M	L	P	P	O	Q	N	K	M	M	L	L	J	J	J	H	H	G	F	F	G	J	H	E	F	F	F	E	B	?	A	A	C	B	C	D	D	E	D	B	@	?	@	A	A	@	B	B	B	A	@	@	@	>	>	/	1	1	0	0	1	1	1	1	3	5	5	1	1	2	2	3	3	3	4	6	6	8	8	8	7	8	9	8	9	9	8	9	:	:	:	9	9	:	<	:	<	?	;	:	;	9	:	<	=	;	<	<	<	>	?	?	>	=	>	>	?	@	=	=	?	@	?	@	B	B	C	A	A	A	@	=	<	A	D	E	F	E	F	D	D	D	D	D	E	F	E	F	G	H	H	H	F	E	G	H	I	I	J	I	I	M	K	I	I	I	I	I	I	I	I	M	P	N	O	O	L	L	L	K	J	K	K	O	Q	P	Q	N	N	O	R	S	T	W	U	Q	P	O	Q	S	R	R	R	Q	Q	Q	V	Y	Z	[	_	b	a	]	\	\	Y	W	U	U	U	V	X	X	X	V	U	T	S	W	Z	^	a	c	a	_	_	]	\	_	`	a	^	[	\	\	\	\	[	\	\	\	]	_	_	]	[	]	_	_	_	`	`	_	a	d	a	^	a	c	e	f	g	h	i	h	g	e	e	e	c	b	e	f	d	e	e	d	d	d	e	d	e	d	c	d	d	d	d	c	d	h	h	g	f	d	d	f	h	k	j	h	k	o	n	m	m	m	n	k	i	m	q	p	o	l	j	n	n	o	p	o	q	q	s	t	t	s	t	s	r	q	p	o	s	t	u	u	v	y	z	w	v	s	s	r	p	p	n	k	l	q	r	o	m	m	q	r	o	p	q	r	r	q	r	t	r	q	r	q	t	s	t	t	r	t	t	u	s	q	p	r	t	x	{	w	u	w	u	s	s	t	z				{	x	v	v	x	y	w	w	v	u	w	w	x	w	w	{	|	}	|	|	{	|	{	z	v	v	x	|																				~			~			|	|	}	~																		}	|	|						|	~																											|	}	~	}	~							~															}	|	{																																																													}	z	{												~																																																																											~															~	~	}	|	~	~			~	|	|	}	}	|	|	|	}	~		~	}	}	|	|	}	}	~			~	|	|	}	|	|	}	}	|	z	z	z	y	z	z	{	|	{	y	x	z	{	{	z	|	{	x	v	x	z	x	w	x	y	y	y	x	y	w	w	x	w	z	{	z	y	x	y	w	w	w	v	v	w	x	w	v	u	u	s	r	r	r	r	r	s	t	u	u	r	s	u	u	t	s	s	r	s	r	q	r	r	s	t	t	u	s	q	p	p	q	r	r	p	n	o	q	o	l	j	j	m	r	t	r	p	p	s	r	p	p	n	m	m	l	n	n	m	n	n	m	m	m	l	k	m	m	m	k	k	k	i	i	i	j	h	h	h	h	h	h	i	h	g	e	c	f	e	c	b	`	a	b	b	d	e	f	e	e	d	d	d	e	c	c	c	c	c	c	d	c	a	^	^	^	_	`	a	`	`	`	_	_	_	b	c	b	`	_	_	^	_	`	_	]	^	^	]	]	\	]	\	[	[	Z	[	\	[	Z	Z	[	\	]	^	]	Z	X	W	V	W	X	X	V	V	W	X	X	W	V	W	X	W	U	U	T	S	S	U	U	T	W	V	U	T	T	S	S	T	R	R	R	R	Q	P	Q	Q	Q	Q	Q	Q	R	R	Q	R	O	N	N	M	O	N	L	M	K	K	N	L	M	O	O	L	K	J	J	J	J	H	G	F	E	G	G	F	G	J	J	J	G	E	D	D	D	E	D	E	E	D	E	C	C	C	C	D	C	B	C	C	C	B	C	B	@	?	?	?	?	?	>	<	<	;	<	=	=	=	>	<	;	:	:	:	:	-	.	,	,	,	-	-	-	.	/	/	-	-	.	.	.	.	/	0	/	0	1	0	0	1	1	3	3	4	3	3	3	6	4	2	5	5	4	3	3	3	0	2	3	2	6	7	6	6	8	7	7	6	5	7	7	9	;	:	9	8	:	:	;	:	;	;	:	;	<	;	=	>	>	A	B	>	=	=	<	>	=	=	>	?	@	A	B	A	@	>	@	A	A	B	B	C	C	C	D	C	B	C	B	C	D	D	E	F	E	F	F	F	F	E	D	F	F	D	F	G	H	I	J	J	J	G	G	G	H	I	I	J	L	O	L	J	N	P	M	L	L	L	L	M	P	O	O	N	N	O	R	Y	W	V	[	^	\	[	Z	X	W	T	S	R	R	P	R	R	S	R	R	V	V	S	Q	Q	V	Y	Z	[	^	_	Y	Z	[	\	\	Z	Z	Z	W	V	Y	Y	W	V	Y	Y	Z	[	Y	V	W	Z	Z	Y	Y	[	[	]	_	\	Z	^	`	c	c	d	f	c	b	_	]	\	[	Y	Y	[	\	^	^	`	a	_	`	a	`	`	`	_	^	^	`	a	_	`	b	`	b	c	a	_	^	^	_	c	d	h	i	i	i	j	j	l	j	h	i	k	l	k	j	k	k	l	l	m	n	m	m	m	m	l	m	m	m	n	p	k	h	e	e	f	k	r	t	q	r	t	q	p	m	i	i	j	g	g	g	g	i	k	j	m	l	k	m	m	m	n	k	n	m	j	i	k	l	j	j	j	k	m	n	p	p	o	m	p	p	n	n	p	m	m	m	n	l	m	w	~		{	y	w	t	q	s	u	s	q	r	t	s	p	p	o	p	p	r	p	m	p	r	r	s	q	o	r	q	r	t	w	x	w	x	y	z	{	z	y	{	{	|	|	{	y	w	x	y	y	y	z	z	z	z	{	z	{	}	}	|	|	}	z	z	{	|	{	y	x	z	{	}		~	|	y	w	w	y	z	w	x	y	x	u	w	{	}	~		~	~								}	}					|	{	|	|	|	z	y	w	w	x	x	x	x	y	|	|	z	z	z	}											}	y	y	y	x	z	}	~			|	y	x	y	|	}																		z	z	}														~	}	|	|	~							~	z	z	z	y	{	|	y	z	}	~	~	~				~	{	x	{	}	~								z	{	{	{	}	}	}	~																~		}	}	~	}	}		}	{	|	}	}	}	}	}	|	}	}	~	|	|	}	|	|	}	~	}	}	}	|	{	|	~	}	|	|	|	z	{	{	{	{	{	{	{	{	{	z	{	{	{	{	{	y	y	{	z	{	z	x	{	|	z	{	{	z	y	y	z	|	z	y	y	y	x	x	x	x	v	w	{	y	w	w	w	w	x	y	w	w	x	x	w	v	v	w	w	v	v	u	v	w	v	v	v	u	u	v	u	u	u	v	v	u	w	v	u	u	t	t	s	r	r	q	r	r	r	q	q	q	r	r	r	s	s	q	p	o	o	o	o	p	s	p	m	l	m	o	o	p	q	q	q	p	q	p	m	l	m	n	p	p	p	p	p	n	o	o	o	p	p	p	p	m	m	n	m	l	l	m	n	l	l	l	l	m	l	j	i	j	i	g	i	j	k	k	i	j	j	h	i	i	h	h	i	h	g	g	h	h	h	h	g	g	f	e	f	e	f	g	g	d	a	c	c	c	d	c	c	d	b	b	a	\	]	\	]	]	[	Z	\	^	^	_	`	_	_	^	_	_	^	`	d	g	h	d	b	`	_	^	]	\	]	]	^	]	\	\	[	]	_	^	]	Z	Z	Z	[	[	Z	X	Z	W	X	Y	X	Y	Y	X	W	X	X	X	Y	X	W	Y	]	^	]	Y	W	V	U	U	U	X	X	U	S	S	S	Q	Q	Q	R	Q	R	Q	P	Q	R	Q	P	Q	S	Q	P	P	P	P	N	N	L	M	M	M	M	M	L	K	J	K	L	L	L	K	H	G	G	I	I	J	L	J	H	I	G	E	H	H	I	K	J	H	H	H	F	F	E	E	D	E	G	F	E	D	B	C	E	D	C	A	@	@	@	@	@	A	A	A	@	A	@	<	;	<	<	=	=	>	>	=	<	:	9	:	9	:	9	9	;	:	8	7	7	6	7	7	8	<	;	7	7	7	8	7	&	'	(	)	*	)	(	)	)	*	)	)	)	(	(	'	+	-	*	,	+	*	*	,	-	-	-	+	+	,	-	-	0	0	.	.	1	2	/	.	0	0	.	.	1	2	0	0	0	2	3	4	5	3	4	5	4	1	1	4	4	4	4	5	5	4	4	5	5	5	6	6	7	8	;	>	>	<	;	;	:	;	<	<	;	<	<	=	>	?	?	>	>	>	=	?	>	=	>	>	=	<	>	A	B	D	E	D	C	C	B	B	C	C	B	D	F	D	B	B	C	D	C	D	E	D	E	H	G	G	D	E	G	J	H	F	J	K	I	H	J	K	K	K	L	L	J	I	G	G	K	N	Q	Q	R	S	V	W	X	U	U	T	P	M	L	L	M	O	M	O	M	O	N	M	P	Q	N	N	R	U	W	U	U	T	R	P	M	L	M	P	R	T	T	S	R	R	S	Q	P	Q	T	U	S	S	T	T	S	U	V	X	[	Z	Z	_	_	\	]	_	`	_	^	^	[	X	Z	]	^	_	]	\	[	[	Z	X	Y	Z	Z	Y	X	Y	Z	[	\	]	^	_	^	\	^	^	]	_	_	_	`	^	\	`	_	\	^	a	b	d	b	c	e	e	f	f	i	m	k	g	c	c	f	g	h	j	i	i	h	h	f	f	c	a	a	_	^	c	d	g	o	s	m	i	k	j	i	f	e	e	f	f	d	e	f	e	e	f	g	g	f	e	h	j	h	g	e	e	g	g	g	h	g	g	h	h	j	i	g	i	i	f	g	f	f	f	g	g	h	h	g	h	g	h	i	j	l	n	m	l	l	n	o	n	l	o	m	l	m	n	m	k	l	n	n	j	j	p	q	o	p	n	q	p	m	m	p	s	t	x	v	t	u	u	u	u	u	u	v	v	u	t	u	u	u	w	v	u	v	u	s	t	u	v	x	x	w	w	w	u	v	v	v	t	t	r	s	u	t	w	w	u	r	p	t	y	x	s	p	o	o	s	u	v	v	w	x	y	y	y	x	u	r	q	r	t	x	|			|	w	u	u	u	s	s	t	t	r	r	r	p	o	o	t	v	w	t	r	t	v	y	z	z	y	y	z	~		|	w	v	x	w	v	y	y	y	y	x	t	s	r	q	s	w	z	{	{	{	|	|	z	z	{	}	|	{	{	{	{	{	{	x	w	x	x	z	|	|	z	{	{	{	{	}	}	~	~	}	}	|	|	}	~	|	w	w	x	u	s	t	u	u	t	w	x	w	v	x	z	{	{	z	z	y	y	u	r	v	v	x	|		~	|	z	y	u	r	t	t	t	w	x	z	z	{	y	x	z	{	y	z	|	|	{	{	z	y	x	x	y	y	x	u	r	t	w	s	s	v	v	v	x	x	x	y	y	y	x	w	x	z	y	w	w	w	v	w	x	w	w	v	w	v	t	t	u	u	s	r	t	t	t	v	u	v	u	u	v	v	v	w	v	w	w	u	u	u	t	r	r	s	t	t	s	t	u	t	t	t	r	s	s	s	s	s	s	u	t	r	q	p	q	r	q	s	u	t	r	q	n	p	q	q	q	p	r	v	w	u	s	s	r	r	r	r	p	q	p	q	p	o	n	n	p	p	p	o	o	p	p	p	p	p	o	o	n	n	p	p	n	m	k	l	n	m	m	m	l	m	m	m	l	k	j	i	h	h	j	j	j	j	j	j	k	l	l	j	i	h	g	i	j	i	j	i	i	k	n	o	o	q	n	j	j	i	h	i	f	f	h	j	h	f	e	f	h	g	h	h	h	i	g	g	h	i	o	o	i	h	f	d	d	d	d	d	c	b	c	c	c	d	c	b	b	a	`	`	_	^	a	d	d	a	b	a	a	a	_	]	\	V	V	X	T	T	V	U	V	U	W	Y	[	[	[	[	Z	Z	[	]	\	[	]	`	c	a	^	]	]	\	Z	Y	Z	Z	Z	Y	X	X	X	X	W	W	V	U	U	U	V	W	V	U	U	V	V	T	S	S	R	R	T	T	S	T	R	P	Q	S	T	Q	Q	T	S	Q	Q	O	P	P	Q	P	O	O	N	N	N	L	L	M	L	K	M	L	K	L	K	K	O	R	P	N	L	L	L	L	K	K	J	J	I	I	J	I	I	H	I	I	I	H	H	H	H	F	E	E	F	E	D	C	C	D	D	D	B	D	G	G	E	B	B	@	B	@	?	>	>	=	=	<	<	=	=	=	<	>	<	<	;	;	:	:	;	;	9	8	:	9	9	9	;	=	:	9	6	6	6	6	8	8	6	6	7	5	4	5	4	3	4	5	4	3	4	3	2	2	2	2	3	2	1		!	"	!	!	 	"	%	$	$	%	$	%	&	&	'	(	(	%	&	'	#	&	)	)	*	,	-	.	,	+	*	,	,	,	-	,	+	,	,	,	,	-	.	0	0	-	-	/	.	.	/	.	.	.	/	1	2	1	2	2	0	0	0	2	3	4	5	4	3	2	3	4	5	4	4	5	5	6	7	6	6	6	7	8	8	7	8	:	9	8	8	9	7	7	8	8	9	9	:	:	=	?	@	A	A	@	?	=	>	?	>	=	?	@	>	=	>	A	@	?	?	<	=	?	@	@	B	D	C	B	B	C	B	B	F	G	H	H	H	E	C	E	F	F	D	C	E	G	G	F	G	J	L	O	S	U	T	S	P	L	I	F	G	J	I	F	F	G	K	I	G	G	K	K	L	Q	U	W	U	U	T	S	Q	M	K	M	M	N	P	N	N	N	M	M	O	R	R	Q	P	P	P	P	Q	Q	Q	R	R	R	U	S	Q	V	[	Y	W	U	U	W	V	S	R	T	S	T	S	Q	R	U	V	V	V	V	V	V	V	U	V	W	Y	X	W	Y	X	V	W	W	V	U	U	X	X	W	W	X	Z	Y	Z	\	Z	[	]	Y	Y	Z	]	_	[	Z	\	a	f	f	b	_	b	b	c	d	d	d	d	d	d	d	c	c	c	b	a	^	a	a	`	_	`	`	_	_	\	]	`	a	`	_	`	b	b	b	b	d	c	b	c	c	c	c	c	c	b	a	_	^	`	b	b	b	a	a	b	c	c	c	d	d	b	e	h	f	h	j	j	g	h	g	f	g	g	g	i	g	e	e	d	e	j	j	h	g	h	f	f	h	g	h	k	l	k	h	i	g	g	i	i	k	m	n	o	o	o	o	p	p	p	o	o	o	p	p	q	q	q	r	q	r	r	r	q	q	q	s	t	r	o	l	o	q	r	t	t	x	{	w	w	v	t	s	s	s	t	s	s	q	p	q	r	r	r	s	t	t	t	t	t	t	s	s	r	p	r	s	v	w	t	r	r	o	k	n	r	t	v	x	w	t	n	l	n	n	n	o	o	n	o	r	q	o	n	n	k	l	r	s	s	q	o	l	l	o	q	q	r	u	t	o	l	m	r	s	n	m	q	s	r	p	n	n	m	n	o	q	t	t	w	y	{	~	|	x	w	w	u	v	w	v	v	u	s	t	t	s	s	r	o	n	p	s	u	u	u	u	u	v	v	w	w	v	v	v	v	u	r	o	p	o	n	o	s	u	t	t	u	v	u	u	w	w	v	v	v	w	v	s	q	q	r	r	u	u	u	v	v	t	q	r	r	o	m	q	s	t	u	t	t	s	u	u	u	u	u	t	r	s	r	s	r	r	s	t	t	q	m	l	m	l	p	s	r	r	s	s	r	s	r	r	r	r	r	s	t	s	s	u	t	r	s	t	u	u	t	u	t	r	r	r	r	r	r	r	q	s	s	s	t	w	v	r	r	q	p	p	q	p	q	q	o	o	o	p	p	q	r	q	n	m	o	o	p	q	p	o	o	n	n	n	m	l	m	n	o	p	q	p	o	o	m	k	m	o	q	p	o	o	p	o	o	n	m	m	m	m	l	k	j	k	m	m	l	k	k	j	k	l	l	m	k	j	j	i	i	j	i	i	j	j	j	i	i	j	j	j	j	i	i	i	i	i	h	g	h	h	f	c	b	_	_	c	f	g	g	h	h	g	g	f	f	f	e	f	f	e	f	e	e	e	f	f	c	e	e	d	c	c	c	c	d	b	_	a	a	a	a	b	a	a	a	a	a	b	a	_	`	a	a	c	c	`	a	`	a	a	a	`	`	_	`	^	]	^	^	^	^	^	_	`	^	]	[	[	Z	[	[	Z	[	[	Z	Z	X	V	U	W	W	W	V	S	T	W	W	W	W	W	X	W	W	W	W	W	W	W	X	\	_	^	[	Y	W	V	U	T	S	R	R	T	U	T	T	T	S	S	Q	Q	Q	R	Q	Q	R	S	S	Q	P	O	P	P	P	O	N	P	O	N	L	M	N	M	L	L	K	L	L	J	J	K	K	J	J	J	J	I	I	J	I	H	H	I	J	K	J	I	I	I	I	G	E	E	D	B	B	E	H	I	H	E	E	D	D	E	D	C	C	C	B	B	C	D	C	A	>	<	<	?	@	?	@	A	A	=	;	;	<	?	A	?	?	A	B	@	=	=	<	=	>	=	<	<	;	:	8	7	7	7	9	8	7	9	8	7	6	7	8	8	8	7	8	7	5	6	5	4	3	2	2	4	2	3	2	1	1	0	/	0	0	0	.	.	.	-	+	+	,	+	-	-	,	,	,																	!	#	"	"	"	#	&	'	$	!	%	%	#	"	"	#	!	"	$	%	&	&	$	#	$	&	(	(	(	)	+	+	+	)	(	*	,	+	+	(	*	,	-	.	,	,	+	,	+	+	-	-	.	.	-	.	/	/	/	/	.	.	-	,	+	-	0	3	3	3	2	3	3	4	5	4	3	3	2	4	4	4	5	6	5	8	8	:	;	<	=	>	;	8	:	;	<	<	;	=	=	<	9	:	=	=	>	;	8	9	=	;	8	8	7	9	:	;	=	>	?	A	B	E	F	D	A	?	?	?	?	?	?	>	>	?	@	D	F	H	K	N	P	O	H	E	E	D	B	D	D	C	A	A	B	D	C	G	H	J	P	Q	M	K	M	N	L	I	G	H	I	K	J	K	M	O	M	L	I	G	H	J	K	L	M	N	L	K	M	N	M	M	L	M	M	L	Q	Y	X	R	R	O	P	Q	P	P	M	M	M	M	O	P	N	M	N	Q	P	O	O	R	R	R	S	S	T	S	R	S	R	R	T	S	S	R	Q	P	R	S	U	W	U	U	Y	[	\	[	U	U	S	S	V	V	V	U	T	T	W	W	U	Y	[	[	]	_	_	_	]	Z	Z	Z	Z	X	\	[	X	X	Z	^	\	Z	Y	[	\	_	`	`	^	[	\	\	[	[	\	[	[	\	]	^	]	[	\	]	^	`	_	`	_	_	_	_	_	^	_	_	a	b	c	c	`	_	^	^	]	a	e	d	b	b	c	c	b	b	a	_	b	a	a	a	a	b	c	d	e	c	c	e	e	d	c	e	f	g	f	c	b	c	d	i	m	k	i	j	k	l	l	k	j	m	l	m	o	m	l	n	n	m	m	m	l	l	l	m	n	o	o	n	o	n	j	l	n	o	n	o	o	n	m	m	m	o	p	o	m	i	j	l	l	l	m	m	n	j	h	g	j	m	p	s	t	r	p	n	j	j	l	o	r	q	n	k	j	h	h	i	k	i	j	k	k	k	k	m	m	l	i	j	k	i	h	i	k	l	m	k	i	i	l	l	j	j	j	j	i	m	m	l	m	p	r	t	s	n	o	n	l	k	h	k	m	o	q	s	s	r	r	q	r	r	s	s	s	q	p	q	q	p	q	r	r	p	q	o	n	p	p	m	k	m	m	k	i	j	n	p	p	q	q	r	s	s	r	m	l	n	m	l	l	k	k	j	j	m	o	r	r	q	r	q	r	q	q	p	p	r	q	o	o	n	n	l	k	m	o	r	q	p	o	j	j	j	h	g	k	m	n	o	o	q	p	n	p	s	r	v	u	q	o	o	m	m	n	o	n	n	n	l	k	h	g	e	g	k	l	m	n	o	p	o	n	o	p	q	q	q	n	m	m	n	n	n	n	m	m	m	o	o	o	p	n	o	o	o	n	m	m	n	o	u	y	u	r	p	o	n	m	n	o	o	n	l	j	m	m	l	m	m	l	k	k	k	k	l	k	i	i	i	h	i	h	h	g	g	g	f	b	b	e	j	l	i	j	l	n	m	l	k	i	h	i	i	g	h	i	h	h	g	h	h	i	i	g	h	h	g	g	g	h	h	g	g	g	f	d	b	b	c	c	c	d	d	e	e	e	e	d	f	g	f	f	f	f	c	a	c	d	c	_	]	_	b	d	d	d	f	e	d	b	b	a	`	a	b	a	a	`	`	a	_	a	c	d	e	c	a	^	]	^	`	`	_	^	\	[	[	]	\	\	\	^	^	^	^	_	]	\	\	Z	Z	[	Z	Z	Z	X	Z	Z	Y	Z	Z	Z	[	Z	X	W	W	V	W	[	^	\	Z	Y	W	V	U	U	V	V	V	X	W	T	P	Q	P	O	P	M	O	O	O	Q	R	T	T	T	U	V	U	S	R	Q	R	S	S	T	[	\	W	T	R	P	P	O	P	P	Q	P	O	P	O	N	N	N	N	M	M	N	M	M	M	L	K	K	K	K	K	J	J	K	K	I	J	I	H	H	B	A	D	D	E	F	F	G	G	F	E	E	F	F	E	E	G	E	D	C	D	E	D	E	D	D	E	E	C	C	D	E	D	C	A	B	H	H	C	B	B	A	A	?	>	=	?	@	B	C	A	@	@	@	?	?	=	;	;	9	9	:	<	<	;	:	9	6	6	3	5	8	7	7	6	7	7	6	7	7	5	5	5	5	5	5	5	4	3	3	3	2	2	2	1	1	1	2	2	2	0	2	3	1	1	/	,	.	.	.	-	/	0	/	-	,	,	,	,	,	,	+	,	-	-	,	*	*	+	*	(	(	%																						 	!							 	 	 	!	 	 	"	#	%	$	%	&	%	$	$	$	#	"	$	"	"	$	%	&	'	*	-	,	*	)	*	(	&	(	+	-	+	+	*	*	)	)	*	)	)	*	)	(	#	"	$	'	)	)	*	)	)	+	-	-	-	0	0	0	0	0	0	/	0	/	.	0	3	4	6	8	8	7	7	4	5	4	4	5	5	3	3	3	2	4	7	:	<	<	9	4	4	5	8	8	9	8	:	8	5	6	9	;	>	?	;	:	;	:	;	;	<	<	<	?	?	;	>	A	B	A	>	?	E	E	A	@	<	;	<	?	@	>	>	@	C	A	>	@	C	E	G	H	I	G	D	F	D	C	E	D	C	D	D	C	D	H	J	I	G	G	D	D	D	E	E	E	F	F	F	G	G	H	H	G	G	H	H	F	E	G	I	H	H	J	K	K	J	I	I	J	K	K	L	P	N	N	O	N	N	N	M	M	M	K	K	M	N	M	N	P	P	Q	O	N	P	P	R	Q	P	Q	Q	R	T	Q	R	T	R	P	P	P	P	Q	R	P	O	R	R	R	Q	P	T	W	X	]	`	]	\	Z	V	U	T	T	U	U	T	V	U	S	T	R	Q	R	T	X	\	b	b	^	\	[	Y	X	V	X	Z	Z	[	X	Y	Y	X	X	X	W	W	V	W	X	Y	Y	Y	X	X	X	Y	[	\	\	\	\	[	^	]	Y	[	^	`	_	_	^	]	[	Z	[	_	b	b	a	`	`	_	^	]	]	[	\	^	^	]	_	e	g	f	b	^	c	h	g	f	i	h	f	g	g	f	f	e	f	g	g	g	g	g	f	g	f	c	e	h	i	i	j	i	h	i	k	i	i	i	i	i	j	i	j	l	l	k	j	k	k	j	i	k	l	l	l	k	j	k	k	j	j	j	k	g	c	e	i	j	k	l	l	m	n	m	j	h	g	f	e	d	d	d	e	h	h	e	f	e	e	f	f	d	f	d	g	g	d	f	g	f	f	e	d	g	f	c	c	f	g	e	e	h	f	h	j	j	g	i	k	n	q	m	h	g	h	g	j	k	l	k	l	m	l	l	m	n	m	m	l	l	l	k	l	l	l	l	l	n	n	l	l	k	k	m	l	j	i	l	i	g	h	f	i	k	j	k	l	m	m	n	m	l	i	h	e	f	i	k	l	l	l	m	m	l	m	m	l	h	e	g	i	j	j	h	e	e	f	g	g	f	f	i	l	n	m	m	n	l	l	j	f	g	j	j	l	m	l	k	l	k	j	k	l	n	n	l	l	l	k	l	n	m	l	l	k	h	h	i	e	e	g	i	g	g	i	i	i	j	l	n	m	l	l	j	j	j	k	j	i	j	k	k	j	k	j	j	j	i	i	k	l	k	i	j	i	h	g	e	f	f	g	h	h	f	f	h	k	k	j	j	k	i	j	j	j	j	h	i	h	h	h	g	g	f	d	b	d	f	e	e	b	f	i	k	h	b	a	i	l	g	e	f	i	n	l	i	i	h	g	e	d	d	e	e	d	f	e	d	e	e	c	c	c	c	d	d	c	c	d	c	a	`	a	a	a	`	`	`	b	a	_	_	^	^	_	a	c	b	`	_	^	Z	Z	^	\	[	[	]	a	f	k	i	e	a	^	^	[	[	[	[	[	Z	[	[	\	Z	X	Y	Y	Y	\	^	]	\	\	Z	Z	Y	X	X	X	X	X	X	Y	Y	Y	W	W	X	W	X	Y	Y	Y	Y	W	V	V	W	V	V	V	U	T	T	U	T	T	T	T	T	U	T	T	R	T	V	U	T	S	R	R	S	Q	R	T	S	R	S	P	N	P	M	K	J	J	L	M	M	N	O	P	P	P	R	R	O	N	M	K	K	L	L	L	L	J	H	I	I	J	M	M	K	K	J	L	O	L	J	K	J	I	H	H	I	H	H	H	G	G	G	H	H	F	E	F	G	G	F	D	E	F	F	E	A	?	=	=	@	?	@	B	A	@	@	A	C	E	C	B	@	?	?	@	A	?	@	@	?	>	=	=	;	7	4	6	9	:	<	<	=	>	=	<	:	;	<	;	;	;	:	:	:	8	7	:	:	9	:	:	7	:	:	7	7	9	8	5	5	5	6	6	6	3	3	4	3	2	1	2	4	4	2	3	2	2	0	/	0	0	2	4	3	0	/	/	0	0	/	-	.	-	,	,	,	+	*	*	*	+	+	)	)	*	)	(	&	(	'	%	&	&	'	&	%	$	#	"	#	$	#	#	$	%	$	!	#																																					#	$	#			 				 	 			!	!	!	 	 	"	(	'	%	$	$	%	%	$	&	&	&	&	&	&	%	$	$	%	%	&	'	*	)	&	&	'	(	)	*	+	*	*	+	*	*	*	*	*	*	*	*	,	.	-	-	,	+	/	1	3	3	2	/	-	-	.	-	.	0	/	.	.	1	5	4	2	4	5	3	1	2	1	3	4	4	4	7	6	6	8	:	;	;	:	8	6	5	6	5	4	7	7	8	8	8	7	9	9	8	8	8	8	9	;	=	:	7	9	:	<	?	>	A	A	=	>	@	?	?	E	G	E	D	D	C	C	B	A	B	D	C	?	=	=	@	@	>	>	?	C	C	C	B	A	@	A	E	H	H	E	G	L	J	G	G	F	E	D	E	D	D	E	E	F	G	F	E	F	G	H	H	G	H	I	J	I	I	J	J	J	I	H	H	G	F	F	F	I	J	H	F	F	G	H	I	I	I	I	H	L	O	M	I	J	O	Q	O	O	O	N	O	P	M	J	I	J	J	I	J	L	P	T	R	P	R	S	T	S	R	Q	O	P	R	R	Q	Q	R	Q	P	Q	Q	Q	R	T	T	T	T	S	R	S	R	S	R	Q	Q	S	R	S	S	U	U	T	T	U	U	U	V	T	T	U	V	V	T	V	W	T	T	V	V	T	T	U	T	V	X	U	W	X	U	T	S	T	X	[	[	Y	[	\	Z	[	Y	X	Y	Y	Y	Z	Y	Y	[	]	b	d	a	`	_	_	d	c	a	c	b	a	`	_	]	^	a	e	f	c	b	b	b	c	c	_	[	^	_	`	a	a	`	b	c	c	c	b	b	d	g	f	f	i	k	i	h	f	f	d	d	d	e	f	g	e	c	c	d	f	h	h	i	i	f	e	c	d	f	e	f	k	q	r	p	i	e	f	b	`	`	]	_	c	c	d	`	]	^	a	b	d	d	c	c	a	a	a	a	a	b	a	b	b	`	_	b	b	b	b	c	b	b	b	`	`	_	b	d	a	a	a	c	d	d	f	g	g	g	i	h	h	h	h	h	h	h	g	g	h	g	g	g	f	g	i	h	h	i	e	`	^	^	d	f	c	`	b	f	c	c	e	b	a	b	`	`	d	f	f	e	g	h	g	d	b	b	d	f	f	e	g	i	h	h	i	i	g	d	d	e	e	f	g	f	d	c	b	`	_	_	a	e	e	e	d	f	g	e	d	d	f	c	d	f	g	h	h	g	g	f	f	g	j	j	i	h	i	i	i	j	l	i	g	f	f	f	e	e	b	]	]	^	^	a	d	e	d	d	k	q	n	h	b	_	`	b	a	b	c	d	d	d	e	d	b	a	b	c	e	f	h	h	c	a	a	`	a	a	a	a	a	a	b	a	a	a	`	b	c	d	f	f	e	d	c	a	`	`	a	b	b	a	`	_	^	]	^	^	_	`	a	c	d	a	^	_	`	e	h	d	b	b	a	a	`	_	_	b	`	]	^	_	`	`	_	_	_	^	]	]	]	\	]	`	a	_	]	]	\	\	\	\	]	Z	X	[	[	[	Z	Z	Z	Y	X	Z	Y	W	U	V	W	X	Y	Y	Z	Z	Y	X	W	W	Y	`	_	Z	V	U	V	U	T	T	U	V	V	V	V	V	W	X	Y	W	V	W	Y	Y	W	V	U	U	T	T	U	V	U	U	T	S	S	S	T	V	U	S	S	U	U	S	S	T	T	R	T	R	P	P	Q	R	P	P	Q	Q	P	P	Q	Q	Q	P	P	O	O	N	M	M	M	L	N	P	P	O	P	Q	S	Q	N	M	L	L	J	E	B	B	F	G	F	F	G	I	J	I	J	J	J	I	I	H	F	F	F	G	F	E	F	E	F	D	D	F	F	E	F	I	I	G	D	C	C	D	E	D	C	C	C	C	B	B	B	A	A	@	?	A	B	A	A	@	?	?	?	>	:	7	8	8	:	:	:	<	=	>	=	?	B	?	>	>	=	<	<	=	;	<	<	<	:	8	8	9	8	5	4	4	5	5	6	5	4	5	5	6	5	6	7	8	7	6	6	5	4	2	2	2	3	1	1	2	3	3	2	1	0	1	0	.	/	0	/	.	.	-	.	/	0	1	0	.	-	.	.	-	,	,	+	+	+	+	.	2	0	+	)	(	(	)	'	&	'	'	'	&	)	'	&	'	'	$	$	&	&	&	'	%	'	&	$	#	"	#	$	$	#	!	!	!			!	!		 	 	 																																																												#	*	+	&	#	#	"	$	'	*	&	$	#	$	#	"	"	#	"	"	#	$	$	#	#	$	#	%	&	&	&	&	%	&	&	%	%	&	(	'	&	&	*	*	,	.	0	2	/	,	*	*	+	*	+	-	,	,	-	/	-	-	,	/	/	+	.	0	/	/	/	.	.	1	3	2	4	6	6	2	/	0	0	2	3	4	2	0	1	2	2	2	2	2	2	2	4	5	5	5	6	7	5	4	3	2	4	8	9	8	9	8	8	8	8	:	>	?	?	?	?	>	=	;	8	<	<	:	:	=	<	>	>	?	<	<	=	>	>	>	?	?	?	>	<	;	=	B	@	>	?	@	A	A	A	?	A	B	C	C	C	B	@	>	B	D	D	D	D	C	C	B	B	C	D	E	D	C	D	D	D	D	C	C	D	E	E	D	D	C	D	E	E	D	E	I	J	I	I	G	F	F	I	L	J	I	G	I	H	H	I	L	L	M	K	J	J	M	N	M	L	L	J	J	J	J	I	L	M	K	K	J	I	I	I	J	K	L	M	M	J	L	O	O	N	M	L	M	P	S	Q	O	N	M	N	O	P	Q	R	P	N	O	N	O	P	Q	V	Y	T	R	Q	P	P	O	P	P	P	P	R	R	Q	S	T	U	X	X	V	R	U	Y	X	T	T	T	Q	P	Q	S	T	S	S	T	T	R	Q	U	X	Z	[	Z	[	]	]	Z	X	Z	\	\	]	[	W	[	a	e	f	a	^	^	`	a	^	Y	W	U	X	[	\	\	\	\	]	^	]	\	X	W	\	b	c	b	b	b	`	^	`	b	a	a	`	^	\	[	\	^	^	]	_	_	`	`	b	`	^	`	b	a	a	c	f	h	h	c	\	Y	W	W	X	X	Z	]	`	a	e	h	i	k	n	l	e	c	`	]	_	^	]	_	b	`	_	_	]	]	\	\	]	\	]	\	Z	Y	\	]	\	]	_	_	`	a	e	h	g	c	d	c	b	c	d	e	f	e	c	c	d	e	d	c	b	c	c	b	c	e	d	c	c	b	`	_	b	`	^	\	[	^	_	\	]	^	]	[	\	\	Z	^	c	d	f	i	f	c	`	]	_	`	`	b	b	c	c	b	b	b	a	a	_	`	b	b	c	`	]	[	Z	Y	X	Y	Z	]	_	a	a	c	b	b	b	`	\	^	a	c	d	e	d	d	d	c	c	b	`	[	]	a	a	b	a	b	b	a	a	b	b	b	a	c	d	d	a	\	Z	[	]	\	^	^	]	a	d	c	_	_	]	[	^	\	[	Z	_	b	a	a	a	_	\	[	^	a	`	`	^	^	[	X	Y	Y	W	V	Y	Z	Y	\	[	[	\	\	]	^	]	\	[	[	\	\	]	^	_	^	]	Z	X	Z	[	Y	X	Z	[	Z	Z	Z	\	\	Y	W	W	S	W	\	Z	Y	Z	W	X	Y	X	X	Y	Z	Z	Z	Y	X	Y	Y	Z	Y	X	Z	Y	[	[	Z	X	W	W	W	X	X	W	W	X	T	Q	S	W	W	W	V	W	V	S	R	T	U	T	S	S	S	S	R	T	T	T	S	T	T	S	R	S	R	Q	R	O	M	L	N	Q	R	S	S	S	Q	R	Q	P	Q	P	P	Q	R	R	S	S	Q	P	O	P	O	O	P	O	N	P	N	N	N	N	O	O	N	M	M	L	L	M	M	N	O	O	N	M	M	N	N	M	L	K	L	M	K	K	L	J	J	J	J	J	L	K	I	H	G	H	I	H	I	M	O	K	H	E	D	E	E	D	A	@	@	D	E	D	D	E	E	G	G	G	G	E	E	D	C	B	B	B	B	B	A	A	B	A	@	@	@	A	C	F	E	B	B	@	>	>	=	>	@	?	@	B	A	@	>	<	<	<	<	=	<	=	=	<	;	;	;	9	9	:	<	:	6	5	6	6	8	8	8	7	7	8	8	7	6	7	7	7	8	7	5	6	5	4	4	5	4	3	5	5	6	5	3	2	3	1	1	1	0	0	/	.	/	/	0	0	/	.	2	3	2	.	.	-	-	,	,	.	/	0	/	.	.	.	,	+	*	*	)	)	)	)	*	)	)	(	*	+	'	%	%	&	&	&	(	(	'	'	%	$	#	"	#	$	#	#	#	"	#	"	"	"	"	!	!	 	 	 	 																										
			
									
	
	
																																																				!	 														 	 	!			 	 	!	!	%	$	%	&	&	$	#	%	%	$	"	"	$	&	&	&	%	'	)	*	'	'	&	'	'	&	'	)	+	)	)	,	-	.	+	*	+	*	)	*	-	-	,	-	+	-	-	-	+	,	-	.	-	,	+	,	.	.	.	/	0	1	/	/	/	.	-	1	1	4	2	/	/	1	4	5	3	2	3	3	1	3	6	8	7	6	7	6	4	5	5	3	3	5	6	6	5	6	8	7	5	5	6	7	8	7	7	7	7	7	7	7	:	9	8	9	;	<	;	<	<	<	<	;	9	:	<	<	<	:	;	<	<	>	?	>	=	>	<	>	>	>	?	=	=	<	<	=	=	=	=	=	@	@	@	@	?	@	B	A	B	A	C	@	@	A	B	C	D	C	A	C	C	C	D	E	E	E	H	I	I	H	I	I	J	J	H	F	E	D	C	C	F	G	F	E	D	E	E	E	F	F	F	G	G	H	H	I	L	M	M	J	J	K	J	K	N	M	K	O	N	O	N	K	K	K	J	L	K	K	L	K	I	K	O	O	L	K	L	L	L	M	L	M	L	M	N	M	L	K	K	M	M	N	M	Q	V	[	Y	T	T	Q	Q	T	R	R	S	Q	P	Q	R	T	V	U	V	W	V	T	S	S	Q	O	O	S	U	U	T	U	W	Y	[	[	X	X	X	X	W	X	Y	Z	\	Y	W	W	X	X	X	Y	X	Z	Z	X	S	W	]	]	]	]	[	[	[	Z	\	_	_	_	^	]	\	\	\	\	\	[	[	Z	\	]	]	\	[	Y	Y	[	Z	\	[	Y	W	T	S	V	V	V	Y	W	Y	[	\	`	b	b	f	f	`	Z	Z	X	V	V	V	T	T	U	T	S	U	U	U	V	X	V	V	X	X	X	V	X	W	X	X	W	Y	[	\	a	c	a	`	`	`	_	]	_	b	c	a	_	^	_	^	]	\	]	_	_	_	_	a	a	`	`	_	_	_	]	X	V	U	U	Y	Y	W	W	W	X	Y	X	W	X	Y	Y	Y	]	]	\	\	[	Z	^	]	Z	Y	[	]	^	^	]	]	\	]	Z	W	Z	\	]	\	\	\	Z	Z	Y	W	W	[	[	\	^	^	^	^	^	^	Z	W	Z	\	]	^	^	]	]	]	^	_	_	^	\	^	_	^	^	^	]	]	]	]	^	^	_	b	e	a	_	\	Y	Y	X	X	W	X	X	[	^	\	[	\	[	Z	Z	Y	Z	Y	X	[	[	Y	Y	[	Y	V	V	U	Y	X	U	S	U	U	T	U	U	T	R	R	T	V	Y	]	^	\	[	[	[	[	Z	[	Z	Y	Z	Z	Y	Y	X	X	X	W	V	W	V	U	V	V	W	W	W	W	X	Y	V	R	Q	P	N	P	R	R	T	U	U	U	V	W	U	V	V	U	U	U	U	T	U	U	U	T	S	T	U	S	T	V	U	U	T	U	V	U	P	L	O	Q	Q	Q	P	M	K	M	O	P	P	P	P	P	P	N	O	P	R	Q	O	N	P	P	O	O	N	K	I	H	F	E	H	J	L	K	I	K	K	L	K	L	N	N	N	N	N	M	L	M	L	L	L	K	L	K	J	J	I	J	H	G	H	I	H	G	I	I	E	E	G	G	G	G	H	I	I	I	H	H	I	G	F	G	F	E	E	D	C	D	E	D	D	E	D	D	D	B	D	D	G	J	L	I	E	C	=	:	<	>	A	@	@	=	;	>	@	?	?	B	E	E	@	@	A	@	A	@	@	?	?	>	>	=	=	=	>	>	>	<	<	=	=	;	:	:	9	:	:	9	:	:	9	8	:	:	:	:	9	9	7	6	6	5	5	5	6	7	7	6	5	5	4	4	6	3	1	0	2	3	5	4	2	2	3	2	2	3	3	3	2	1	/	0	1	1	0	1	0	/	0	1	1	0	1	/	.	.	/	/	/	1	-	+	-	.	.	,	+	-	+	(	+	-	-	*	)	+	*	)	)	*	,	+	)	*	)	(	'	'	&	$	$	$	%	$	%	$	#	$	$	#	#	#	#	#	!	 							 				 	 																																																				
				
			
			
									
		
		
																																																							!	#	 			 	 		 	!	 	!					 	!	"	"	"	!	"	 	!	%	'	%	'	(	)	(	%	%	&	'	&	&	%	&	&	'	)	*	)	'	)	(	'	&	&	(	&	(	*	+	+	+	+	*	)	(	)	,	+	,	.	.	.	,	,	*	)	)	-	1	1	/	2	4	3	1	0	2	1	.	1	0	0	3	1	/	/	/	3	3	1	2	3	2	2	4	7	8	8	6	4	4	4	5	6	5	4	4	4	3	5	6	9	:	<	:	9	8	7	9	9	8	8	6	6	6	8	8	9	9	8	8	5	6	8	9	;	;	=	=	;	<	;	:	<	<	=	;	9	;	9	:	>	<	<	?	=	<	:	:	?	?	>	?	>	@	?	>	=	:	=	B	A	>	>	>	A	B	@	>	=	>	?	A	D	C	C	C	D	C	B	B	B	C	D	D	C	D	C	D	D	F	G	F	G	J	J	H	H	H	G	E	E	E	F	E	F	G	I	L	K	J	J	I	G	F	F	G	I	K	H	H	G	F	G	G	G	I	H	I	L	N	M	M	M	O	T	W	X	U	R	O	O	P	Q	V	W	S	R	Q	O	O	P	Q	Q	Q	Q	Q	Q	N	M	K	J	J	I	M	Q	T	T	T	U	T	R	Q	Q	Q	S	S	S	S	R	S	S	M	L	O	P	P	Q	R	R	S	W	U	P	O	S	T	W	Y	Y	X	W	V	W	^	a	a	a	]	Z	X	V	W	X	V	W	W	W	V	W	U	V	U	U	U	T	T	Q	Q	T	S	Q	P	Q	Q	S	V	U	U	Y	\	^	^	_	a	]	Y	W	R	Q	Q	Q	S	T	S	R	Q	P	Q	R	S	T	S	R	S	T	S	R	O	O	P	P	O	R	U	X	Y	Y	Z	Z	Z	Z	[	Y	X	Y	\	[	[	\	[	Y	V	U	X	Y	X	X	Y	Z	Y	Z	Z	Z	Y	W	X	U	U	V	S	S	U	T	R	R	T	S	T	U	R	Q	R	P	S	V	W	U	T	X	Z	Y	W	U	V	Y	X	Y	W	T	V	S	R	P	P	R	R	Q	P	R	R	Q	P	O	P	T	T	W	X	X	X	X	V	T	V	X	Z	[	[	\	Z	X	Y	Y	[	[	\	^	]	^	\	X	V	V	W	Y	[	[	W	V	W	Y	\	[	U	R	Q	P	O	P	R	R	S	S	Q	O	M	M	P	U	W	Z	[	W	Q	N	Q	S	T	T	Q	Q	O	P	O	N	O	N	N	M	K	M	N	N	N	O	P	S	R	P	R	S	S	T	T	T	U	U	U	U	X	Y	Y	X	V	V	X	Y	S	O	L	K	M	P	R	S	T	R	S	U	W	T	Q	P	N	O	P	P	Q	R	Q	N	L	O	P	Q	Q	O	N	N	M	P	P	P	P	P	N	N	M	M	M	M	O	P	N	N	O	O	O	M	K	L	H	G	E	F	K	M	L	J	J	L	M	J	H	J	H	G	I	K	L	K	M	L	J	J	J	H	D	D	D	D	D	G	H	G	I	I	I	K	H	H	H	H	H	H	J	I	I	I	I	F	D	E	D	E	D	D	E	E	E	E	F	F	E	D	G	H	E	B	C	C	C	D	C	B	C	D	E	F	E	C	C	D	C	B	C	B	B	B	A	B	C	C	@	<	>	=	=	>	?	A	A	;	:	;	9	;	;	<	=	=	>	>	=	<	<	;	:	6	7	<	<	<	:	<	>	=	=	?	?	=	=	<	;	9	:	:	9	9	8	8	8	6	5	5	6	6	8	8	8	8	6	5	5	5	4	5	5	4	1	1	1	1	1	3	4	3	2	1	3	5	3	0	+	+	*	'	)	,	0	.	,	.	.	)	*	-	-	-	-	-	/	-	-	-	,	,	+	+	+	)	(	)	*	)	*	)	(	(	(	'	'	(	&	'	)	*	-	+	(	%	%	$	#	"	!	"	#	#	$	%	&	&	$	%	&	%	$	"	!	!	 		 					 	 					 	!																																																																															
		
						
								
	
						
												
																																														!	"	!		 						 	%	&	&	&	%	#	!	 	 		!	!		 	 	 		"	$	"	#	"			!	$	"	"	$	$	%	&	&	&	&	'	(	%	$	&	(	(	'	'	'	%	%	'	,	1	1	0	0	2	1	.	,	+	)	)	*	)	*	*	*	+	-	.	,	,	,	,	,	+	,	.	/	1	1	.	/	0	.	.	/	0	2	2	1	0	1	1	1	/	0	/	2	1	2	3	3	4	4	2	1	1	2	2	3	6	4	4	7	9	9	9	9	;	:	9	6	7	8	7	7	6	7	8	<	=	;	9	6	6	:	=	;	7	7	8	:	8	:	<	9	9	;	>	>	>	<	>	@	>	;	8	9	=	?	<	9	;	=	<	<	>	C	D	C	B	?	?	?	?	=	>	?	?	?	>	?	>	=	>	?	=	<	?	A	B	B	@	@	A	A	@	A	C	A	B	D	B	B	C	C	C	B	@	?	B	D	C	C	C	C	D	C	C	C	A	A	B	D	D	H	I	M	Q	O	M	J	J	K	L	N	R	S	S	P	M	N	N	N	O	N	L	L	L	I	K	J	G	H	G	I	J	O	P	N	O	O	N	N	O	O	N	N	N	N	N	M	L	M	K	K	N	P	P	P	P	P	O	Q	P	O	M	N	Q	S	S	P	O	O	P	T	X	Y	Z	\	X	T	R	R	R	M	M	O	P	R	Q	T	V	T	S	S	S	T	T	S	Q	P	N	L	L	P	R	R	R	S	R	U	Z	\	Y	X	Y	X	V	T	R	O	N	N	M	L	M	N	O	O	N	N	N	M	N	L	K	K	M	M	M	M	P	O	Q	R	P	N	S	U	T	T	T	S	S	T	U	U	V	W	Z	X	S	P	Q	O	P	Q	O	P	O	R	T	T	U	U	V	V	V	T	R	R	O	M	N	N	M	N	O	P	P	N	N	O	N	Q	U	T	U	V	V	V	U	Q	N	O	N	P	R	Q	Q	R	R	S	R	Q	S	S	S	W	V	Q	N	P	M	L	P	S	S	T	T	S	R	P	R	S	S	S	Q	M	L	M	O	P	Q	R	S	T	U	V	W	W	T	T	T	T	U	V	V	V	U	S	S	R	Q	R	P	O	P	P	O	N	L	L	M	O	N	O	R	Q	Q	P	R	V	W	R	Q	O	L	I	I	H	H	G	G	H	J	J	K	J	I	J	J	G	H	I	I	L	L	M	I	J	M	O	P	Q	P	P	P	O	N	N	O	O	O	N	P	Q	U	W	Q	N	P	K	H	J	M	N	N	N	M	M	L	L	L	J	I	K	L	J	K	K	K	L	L	K	K	J	K	K	J	G	G	I	N	N	I	E	E	F	D	F	G	H	I	J	I	I	F	E	J	I	D	D	G	F	C	B	C	C	E	F	E	B	B	A	C	E	F	D	E	G	F	E	F	I	K	I	F	B	A	C	D	D	D	D	C	C	D	D	D	D	C	C	C	C	B	B	C	A	A	B	C	B	A	?	<	=	D	B	<	?	A	?	>	?	>	>	>	=	>	?	@	@	?	?	>	>	=	<	>	>	<	<	=	=	>	@	>	<	<	=	=	;	;	=	=	:	8	7	8	8	:	;	:	:	8	7	9	8	9	7	8	:	:	9	6	5	5	5	8	6	5	8	9	7	4	5	3	3	4	7	:	7	5	5	5	5	4	2	3	4	3	4	3	1	2	2	1	0	/	0	/	0	1	/	.	-	*	+	+	,	-	,	,	,	-	-	-	,	,	.	/	0	-	+	*	&	#	$	(	)	+	)	'	)	*	*	)	)	)	+	+	)	'	%	&	&	&	'	&	&	)	*	(	(	'	'	&	%	%	%	&	'	&	#	"	"	$	(	*	&	%	$	"	 		 	"	 																																																																									
	
				ùúüüüüýýüüýþ						ÿÿ																								
								
						
																	
		
																																																																				"	$	"	#	$	"	!						!			 	!	!	"	#	#	#	"	 	#	'	'	(	*	,	+	&	"	#	&	%	$	%	&	$	%	(	&	$	&	&	&	%	&	(	(	)	*	)	)	+	,	+	*	+	+	+	*	*	)	)	)	,	,	,	-	,	,	+	+	.	.	,	,	,	-	.	.	.	/	/	0	1	1	/	.	.	1	2	4	4	2	0	.	0	0	1	1	3	3	2	3	3	4	4	2	0	3	3	6	5	3	5	4	2	2	4	7	7	5	5	7	5	8	9	7	7	7	8	6	6	6	8	7	6	6	3	3	4	7	<	?	?	?	?	=	:	:	:	:	:	:	:	9	:	8	9	:	;	=	:	9	:	8	6	9	9	;	<	;	;	:	;	<	<	=	>	=	>	?	:	;	?	?	@	?	?	=	=	>	>	?	=	=	?	@	?	>	?	C	F	I	J	G	F	G	H	I	H	F	E	G	G	G	F	F	G	I	K	K	J	J	I	G	G	E	D	B	@	A	C	G	I	I	J	J	K	H	G	J	K	K	L	K	J	M	M	M	I	H	K	K	K	K	K	L	L	J	I	E	F	H	I	J	K	K	L	L	M	M	N	N	L	L	M	M	L	K	N	N	N	M	M	N	N	M	L	M	N	N	N	N	M	M	L	I	F	J	N	O	O	O	P	O	O	P	R	R	O	O	O	Q	Q	N	J	H	J	J	J	J	J	M	N	M	K	L	K	I	I	J	H	I	J	J	K	I	I	L	N	P	P	O	K	K	O	R	P	Q	R	Q	P	O	O	P	S	S	O	M	J	I	K	Q	U	P	P	P	P	P	P	Q	Q	R	S	R	O	M	O	P	P	L	L	L	K	J	J	K	J	H	I	K	L	M	P	O	L	J	J	K	J	G	H	J	L	M	M	L	J	N	O	O	O	O	Q	R	Q	Q	O	Q	R	Q	P	N	J	I	K	J	J	L	K	L	N	P	M	J	J	K	J	K	L	N	Q	V	W	V	S	Q	P	O	O	O	N	N	O	P	P	N	N	O	L	J	H	E	H	N	P	Q	P	J	H	K	N	O	P	O	Q	Q	M	L	M	J	I	I	G	F	H	G	I	J	H	G	E	D	E	F	F	I	H	D	D	F	H	K	K	F	F	D	G	M	T	W	S	O	L	L	K	L	K	K	K	K	M	L	L	M	K	E	A	A	D	F	H	I	I	I	H	E	F	G	H	I	H	I	K	I	G	G	G	H	I	H	G	H	F	B	B	C	F	H	K	J	D	B	B	@	A	A	B	D	G	F	E	E	D	C	B	?	;	>	A	B	B	@	?	>	@	@	>	>	>	;	>	@	>	?	A	A	@	@	A	B	B	B	A	@	?	>	?	?	@	>	?	@	>	=	=	>	?	?	>	>	>	>	>	?	>	?	>	>	<	:	8	8	:	:	:	9	9	6	6	8	:	;	:	;	<	<	;	;	;	;	;	:	9	9	;	<	;	;	<	9	;	<	9	9	8	7	7	8	<	;	8	7	6	5	5	4	6	7	6	5	1	.	0	1	0	0	2	3	3	3	1	1	0	1	3	2	/	-	.	0	0	0	0	/	.	/	0	.	.	.	.	.	/	/	/	.	,	*	,	-	.	.	+	,	,	-	.	,	-	-	+	*	+	+	+	,	0	1	/	,	+	*	)	)	+	+	-	.	,	)	%	#	#	%	&	(	(	%	%	%	%	$	%	$	"	#	"	 	"	!	 	"	#	#	$	#	"	!	!	#	"	!	 		 	 	!	 																																																																										
				
				
											ö÷÷÷øøöøùøøúüþýýüúúùúùøøúûûþþþþýÿþÿÿÿ	ýþÿ																																	
	
	
	
		
		
	
				
			
		
							
	
	
																																																																		 									 	 	!	 	 	"	!	!	$	%	$	&	$	#	#	!	"	"	#	$	'	'	'	)	+	*	*	)	(	(	&	&	&	&	#	#	$	'	)	*	)	'	(	*	+	)	*	,	-	,	+	+	,	-	,	,	.	/	/	-	,	+	.	,	+	+	-	-	,	-	-	,	,	-	,	/	2	/	/	2	4	2	.	-	0	4	2	/	-	-	2	4	2	3	4	3	5	4	4	2	1	0	2	6	5	7	4	2	6	6	5	5	6	7	6	7	:	7	3	3	6	6	6	5	5	6	8	6	7	7	7	7	4	4	6	7	7	8	9	8	8	8	8	8	:	;	:	9	<	A	@	:	:	;	:	9	:	:	;	<	;	;	;	9	9	;	<	<	?	C	F	I	K	H	F	D	F	G	E	A	?	=	?	?	A	C	E	E	E	E	E	E	F	D	@	=	>	B	C	C	C	D	E	E	D	E	F	D	C	E	I	F	F	E	E	D	D	E	G	F	B	B	D	D	D	@	B	D	D	F	J	I	K	K	G	H	H	F	G	F	D	C	D	D	D	E	E	F	L	Q	N	J	J	J	I	I	I	H	H	I	I	J	J	J	J	I	F	F	G	H	I	K	K	K	O	O	L	L	I	I	K	K	J	G	H	E	C	D	D	C	D	D	E	F	E	F	G	G	E	E	E	E	G	F	E	G	H	E	H	J	J	J	J	H	K	M	L	K	J	J	J	K	M	K	K	N	O	N	L	M	M	M	N	L	I	J	J	K	L	M	O	N	L	M	L	I	F	E	B	D	E	C	D	D	D	G	G	G	F	F	I	I	F	C	E	E	C	E	F	F	E	D	F	E	F	F	F	G	G	H	I	L	L	K	K	K	K	K	N	Q	Q	O	M	K	I	K	J	F	D	C	C	F	H	G	F	H	H	F	F	F	I	J	J	J	J	J	J	J	L	N	M	L	L	J	J	J	K	I	G	D	H	L	K	J	K	J	K	K	J	I	I	J	I	I	H	I	G	D	B	B	D	D	C	C	C	D	E	D	C	C	B	@	C	B	B	A	A	D	E	C	C	D	E	C	@	A	A	A	C	F	L	J	I	I	H	H	G	F	F	G	G	G	F	G	F	D	C	A	<	?	C	D	D	D	F	D	@	E	H	G	E	D	D	F	J	G	D	B	C	C	C	B	A	B	@	A	B	B	@	?	?	<	;	<	:	<	?	?	@	A	B	B	@	A	@	A	@	<	;	<	<	=	<	:	:	<	=	<	9	9	:	8	8	5	4	6	7	:	<	<	;	<	>	?	<	8	4	4	7	8	7	8	9	8	9	:	:	:	;	<	;	;	;	;	:	8	9	8	8	8	9	9	6	1	0	2	4	7	8	6	5	4	6	6	5	5	4	0	2	4	3	3	4	2	2	4	5	6	5	4	6	8	7	5	4	3	2	2	0	0	0	0	/	/	/	/	1	3	2	1	0	0	/	-	,	*	(	*	+	/	0	/	/	/	0	1	/	.	+	+	-	,	+	+	,	+	+	+	*	(	(	)	*	,	-	*	'	'	(	'	'	'	%	#	%	%	'	'	&	&	&	&	%	#	!		#	*	.	*	(	'	%	%	%	#	"	#	&	'	!				 	!	!	 														!	"	 																																																															
								
		
		
	
										
	
		
																					ÿðòóóóôóóòððñòóôõöõôôôö÷ùøøøùúúúùøõôô÷üúùûüüûûûúûüþÿÿÿÿÿÿÿ																																									
				
					
					
																																																																																		 	"	$	$	%	%	!			 	"	#	$	%	$	"	!	!	"	#	#	$	%	&	$	#	$	%	#	"	"	"	"	#	"	&	(	*	+	(	%	$	(	*	*	+	+	)	)	*	+	+	)	'	%	'	+	)	'	(	,	.	,	-	1	8	<	<	7	1	.	.	.	.	-	,	,	+	.	0	0	/	.	.	2	3	3	0	,	,	.	.	.	.	.	/	/	0	/	-	/	0	0	1	1	0	-	-	1	3	1	2	5	1	.	0	3	1	0	0	1	2	2	2	2	3	2	3	4	4	8	:	9	7	6	7	7	5	6	5	5	6	4	5	6	5	4	5	4	5	8	:	:	;	<	=	?	A	=	8	7	:	:	<	=	=	=	A	D	C	C	C	A	@	A	@	:	8	;	>	>	>	>	?	?	?	?	@	A	B	@	?	?	@	?	>	?	@	A	A	A	@	@	?	@	A	?	=	A	F	F	D	B	F	H	C	@	A	B	A	B	B	A	C	C	D	H	J	F	D	E	C	C	D	C	?	A	B	B	A	A	D	E	E	D	D	C	C	D	G	G	E	D	E	E	G	G	G	G	D	E	H	K	K	J	G	C	B	A	@	A	@	>	@	A	?	>	?	@	@	?	A	@	>	?	@	C	A	A	A	A	@	?	>	@	B	C	C	D	F	G	E	E	E	D	A	D	G	G	G	I	K	J	I	F	E	F	G	H	L	L	H	G	I	I	H	G	G	B	A	@	@	@	?	@	>	A	D	A	?	@	A	?	=	>	<	;	>	?	?	@	B	C	B	>	?	?	?	D	E	D	G	K	K	H	G	G	F	F	G	I	I	H	F	F	G	G	G	F	D	A	C	C	B	@	B	D	B	@	?	>	E	H	F	F	E	E	E	F	G	I	I	H	F	E	E	E	E	D	D	A	C	G	E	E	E	E	F	G	F	E	E	D	A	A	C	C	?	>	=	=	=	=	<	=	<	>	>	?	?	<	:	;	:	;	=	<	:	;	<	;	=	=	=	>	=	<	=	;	>	@	@	A	A	@	@	?	>	>	A	B	C	A	@	@	A	A	@	>	;	=	>	?	@	@	@	@	?	A	I	I	D	C	C	F	G	D	D	B	?	>	=	?	@	>	<	<	<	;	8	7	8	6	7	6	5	5	6	8	:	;	;	<	?	?	B	@	>	>	=	=	;	:	;	;	:	5	2	4	3	2	1	1	0	0	/	.	/	0	4	6	6	7	7	6	6	7	8	8	7	6	5	5	5	5	5	6	6	6	4	4	5	5	6	5	4	1	-	-	/	1	3	3	2	/	+	-	1	4	1	1	1	1	2	4	3	2	1	/	/	0	0	1	0	/	/	/	/	/	0	.	/	0	0	1	/	-	.	.	.	-	,	-	-	,	,	+	,	,	*	(	'	#	"	"	"	$	#	%	(	)	*	+	*	*	)	'	&	&	&	%	%	%	&	&	%	%	$	&	'	%	%	$	%	+	.	+	#			"	#	#	"	"	 	 			"	"	#	"	"	!				!					 				 	 	!																																																																		
				
	
	
	
			
						
									
	
	
																																		þþüüýýüþþûííïðððïïðîíðññññòóòñðóôôóôõøûú÷ôóôùú÷õóòóõõõùúùøùøùùúúùûûúùùúùüþýüüüýýýÿ																																				
						
	
		
	
		
								
					
			
																																																													 	 	 																								 	 		 	 	 	!	 		"	%	(	(	(	(	(	(	%	'	&	"	!	#	$	$	#	"	"	#	#	$	&	$	$	%	)	/	5	8	:	8	3	/	,	*	*	*	.	/	.	.	/	/	1	.	)	*	,	-	/	1	3	4	/	+	*	*	+	*	*	*	,	,	+	+	*	+	,	,	+	-	-	/	.	.	.	.	0	.	+	+	+	-	/	0	0	/	/	1	.	-	.	/	1	1	1	2	2	/	/	1	1	1	1	1	1	1	0	0	0	2	1	2	4	6	6	7	8	9	9	:	:	9	6	6	9	:	8	8	9	:	9	;	<	;	:	=	<	>	>	;	;	9	4	4	6	9	:	;	<	<	<	;	:	;	<	<	;	<	<	=	=	=	>	>	=	>	A	@	<	;	A	D	B	>	:	=	?	<	;	<	=	>	>	?	?	>	>	?	@	?	?	?	>	?	?	>	=	<	<	<	=	:	=	?	A	B	@	?	?	=	=	@	A	>	>	>	=	?	?	=	?	>	@	J	L	I	F	?	:	:	:	:	:	;	;	;	;	;	;	>	>	;	:	;	=	=	<	9	;	B	B	>	;	:	9	9	:	=	;	<	?	A	A	A	@	?	=	<	B	G	E	B	F	I	E	C	B	A	A	C	C	B	A	A	@	C	H	G	E	C	@	<	:	;	;	;	;	9	:	;	<	:	;	=	?	A	B	B	@	=	;	>	<	:	;	;	;	=	<	;	?	D	B	?	B	E	C	B	A	A	@	?	C	I	J	G	H	I	G	B	?	;	9	9	:	8	7	:	=	<	<	;	<	;	<	>	?	?	?	B	C	C	A	A	@	@	C	C	B	B	A	@	@	A	@	?	@	A	@	?	>	?	?	?	?	@	?	A	>	;	:	:	8	:	;	9	8	7	6	6	8	8	7	6	8	7	7	8	7	9	:	9	6	7	7	:	<	:	7	9	:	7	:	:	8	;	<	<	;	8	6	7	9	:	>	?	>	?	=	9	6	8	9	7	8	:	:	:	:	;	<	>	?	=	;	:	9	9	9	:	;	:	:	9	;	:	6	4	6	7	7	8	6	6	5	4	4	2	3	5	5	5	5	7	;	@	>	;	8	8	8	8	7	6	6	8	7	7	3	2	.	-	/	-	*	.	1	.	/	1	2	3	2	1	0	0	1	2	5	7	4	3	3	2	1	2	3	2	2	3	1	0	1	2	1	1	1	1	/	0	0	0	0	/	.	.	,	*	)	+	,	,	,	-	-	,	)	)	*	*	*	*	+	+	*	+	*	*	,	,	,	,	+	+	*	*	*	)	'	(	+	+	*	)	)	*	*	)	*	-	+	(	$	!	 	 						!	#	#	#	"	"	&	"	 	 	!	"	!	!	 	 	!	!	#	#	!	 	 	!	!	%	&	!						 	!	 																																																																						
	
			
						
	
	
	
	
																																												þÿ	þúüýýýý					ÿûûûüûûûûùùùøøø÷êëêêéêêèèèèééêìííëìîîíëìîîðöüùôõóóðññðôóññòóóòôôõöõõõö÷õôõöø÷÷ûúùúø÷øúûûùûúüûüýýýüýýýýþÿ					ÿÿ	þþ	ÿ																				
												
									
			
	
		
	
				
		
										
		
	
																																																																		 	"	#	%	(	(	%	%	(	$		!								#	$	!	 	$	"	!	%	-	0	3	5	0	&	"	"					$	%	$	&	'	*	*	'	'	)	)	(	%	%	%	#	#	$	$	%	%	$	&	'	'	'	'	%	%	%	%	%	&	&	(	*	*	)	(	(	&	&	(	(	)	(	(	(	(	'	'	'	+	,	,	-	.	/	,	+	*	+	,	+	+	,	.	0	/	-	/	.	-	.	-	-	-	.	1	3	5	6	6	6	4	2	1	3	3	2	3	4	4	5	6	7	7	6	8	:	;	:	9	9	7	4	6	7	7	7	7	7	6	6	6	6	6	6	5	3	3	6	8	8	8	8	8	7	8	9	9	9	9	;	<	<	:	6	7	7	6	9	9	8	9	8	8	9	8	7	7	8	:	9	9	;	;	;	;	:	8	8	8	7	8	9	8	:	;	9	;	8	4	5	7	8	6	7	8	8	7	6	7	6	8	<	@	>	<	;	;	9	8	9	9	7	8	9	8	8	8	:	8	5	6	7	6	6	3	3	5	4	5	5	5	6	4	4	7	9	9	9	6	8	9	=	A	@	>	;	<	?	A	=	8	9	:	:	6	7	9	:	;	=	@	@	@	>	>	?	?	<	7	6	8	8	8	9	8	9	7	5	6	8	:	<	@	B	A	?	=	<	:	6	8	8	7	7	6	7	7	6	5	7	;	<	;	;	<	=	=	=	=	<	<	C	E	D	C	B	@	;	7	5	6	6	4	3	2	0	5	7	8	7	8	9	7	9	<	=	<	:	<	=	>	?	>	<	<	=	>	>	=	<	<	<	;	;	<	;	;	:	;	;	=	=	=	=	=	=	<	;	8	6	5	5	5	3	3	3	4	4	3	3	6	8	7	5	3	1	2	1	2	4	0	.	0	4	3	5	5	1	.	.	-	.	0	2	4	2	0	2	/	.	2	6	9	8	8	7	8	8	7	7	7	7	6	5	7	6	6	7	6	5	6	7	7	8	8	7	6	5	4	4	4	2	2	3	4	4	2	2	3	3	1	/	/	1	4	5	1	0	1	2	4	4	4	7	;	9	5	3	3	3	3	1	2	3	2	2	2	0	0	0	.	+	*	(	'	&	%	&	&	(	,	-	,	,	-	.	.	0	1	0	-	+	.	.	-	-	+	-	.	.	/	/	.	,	*	)	(	(	)	+	+	*	*	)	'	%	$	$	#	$	%	%	(	(	&	#	$	%	'	(	(	'	(	&	%	&	)	*	(	'	'	'	&	&	(	'	&	%	%	&	%	&	'	&	&	%	$	#	#	"	"	 										 	 																																																																					
		
					
																						
			
		
	
	
				
	
	
											
																										ÿ		þ		ÿýÿþÿ	þýûúúùúûúø÷ôôóò÷ûûúúöôôõõõö÷ùøõõõóñåæååæååääåæææçèèèèææèèéèéèèêìêëëëëììííîìîïïòðîïîîðïñóóòôóòòóòòñòñóööõööõôõõõ÷÷ôòóôöøøøøø÷øúúúûúúúúüýýþýü				ýþþýÿþýÿÿÿ			ÿýþ																					
	
										
		
	
																
	
						
																																																						!	%	%	$	#	"																	#	&	%	"	#	%	"								"	&	(	)	(	*	/	/	,	*	%				 	!	 	 	!	"	#	%	$	!	"	!	!	 	 	"	!	 	"	#	"	!	"	$	&	&	"	"	$	#	$	$	$	%	%	&	'	#	%	'	$	&	&	&	%	%	&	&	&	'	'	'	(	&	&	'	(	(	)	)	)	*	(	)	,	.	0	1	1	,	,	-	+	*	)	(	,	-	0	0	.	.	0	1	0	.	2	3	2	3	3	2	2	2	2	1	2	2	2	2	1	2	2	2	2	0	/	0	0	1	2	2	3	2	3	3	3	3	3	3	4	4	3	/	/	/	.	0	3	4	5	5	5	4	5	6	7	7	6	5	5	4	5	6	7	7	5	4	2	0	1	3	4	5	3	5	5	6	4	1	4	4	2	3	1	.	+	.	3	5	6	6	6	5	2	2	2	1	1	1	0	0	2	2	0	/	0	2	1	2	3	2	0	/	-	/	4	6	6	6	7	6	3	1	1	3	6	7	6	7	9	8	5	4	3	1	0	2	2	0	1	2	5	5	5	5	6	8	8	7	7	7	8	:	;	;	;	9	6	4	4	3	5	6	3	4	3	2	4	2	2	1	6	7	7	8	8	9	8	7	8	8	5	4	6	4	4	4	4	0	0	4	6	3	5	6	5	8	=	<	9	=	?	=	<	:	7	6	5	4	2	1	1	1	1	1	2	6	6	4	0	0	4	6	8	8	8	8	7	6	7	;	=	<	9	8	9	8	7	8	9	;	9	8	6	6	6	5	6	7	6	6	6	9	:	9	7	7	7	3	/	0	0	-	.	/	/	0	0	/	-	,	-	,	*	-	0	.	-	0	1	.	*	,	.	,	.	0	,	*	-	*	*	+	+	-	/	,	+	+	0	6	6	2	,	.	0	1	1	2	2	2	1	.	/	/	/	/	0	1	.	,	0	2	1	1	/	/	1	0	.	1	3	2	1	1	1	/	-	+	,	+	)	+	+	+	,	,	-	,	,	,	,	,	,	.	.	-	-	.	.	-	-	-	.	.	.	,	+	,	*	&	&	)	'	&	$	&	%	(	(	'	)	*	*	*	*	*	+	)	'	)	+	*	*	)	(	'	&	'	)	(	&	%	%	%	$	$	&	&	'	(	%	"	!				"	#	#	$	%	%	$	"	!	 		!	"			"			!	$	#	!	!	!	!	"	"	!	!	!	!	 	 																																																																																						
																
	
	
							
																																												ÿþýýþýýþþÿ		þýýüûù÷÷úú÷÷úûûùøùøöõõöööõôõöôðïïòóóóññòòòñðóóððïïññâááßÞÝÞÞÝÝÞÞÝÞàáâãääãææäååæçææçèèèèèêìêêëêêéçêìíííííëéìïîîììëêìîîïïíððñññòðïðïîíëíðñòòòôõõôóö÷õõ÷÷ööøûýûûùûúûûûûüûúýýüûûúûüþ	þþüýþýÿ		ÿÿÿþþÿÿÿ																																							
	
													
				
											
																																		 	"																															!	'	*	)	)	&	(	(	#				 					 				 	 			!	!				 							 	!	 			 	!	"	!	 		 	$	#	!							 	!	 	!	"	"	"	"	"	#	"	"	#	$	#	$	$	"	$	%	%	&	'	&	&	&	%	%	%	&	(	(	)	*	+	,	+	*	+	*	(	(	)	+	,	-	-	,	,	,	,	.	.	-	.	.	.	/	.	.	-	.	/	/	.	/	/	-	-	-	-	-	.	/	0	/	.	/	/	/	-	+	+	/	/	/	0	0	0	0	1	3	4	2	1	1	1	1	2	2	1	1	2	1	/	/	-	0	1	1	1	1	1	1	/	-	1	1	.	,	,	,	-	0	1	1	3	5	5	3	.	,	-	,	,	-	+	-	,	-	.	.	.	/	/	/	.	-	1	3	0	.	/	/	1	3	0	0	2	2	1	0	1	/	-	0	4	7	6	6	3	/	-	*	+	,	,	0	1	0	.	.	/	2	4	5	5	5	2	0	2	5	8	9	6	4	1	.	-	.	.	1	1	0	0	-	-	*	,	.	/	2	3	0	/	0	3	1	/	/	/	,	+	.	0	1	/	-	.	-	.	/	.	.	1	3	/	1	4	3	4	3	0	/	1	0	/	-	.	.	,	+	+	.	1	1	.	/	1	1	1	1	2	5	6	6	7	5	4	4	3	4	8	6	4	3	2	2	3	2	2	1	/	,	,	/	0	1	2	7	8	5	2	2	2	1	/	/	0	/	-	+	*	*	*	*	)	)	(	+	-	.	-	-	0	-	+	(	(	)	+	-	*	)	(	'	)	*	)	)	(	*	*	'	+	.	.	.	/	,	*	,	-	-	.	/	/	.	-	+	,	,	,	-	-	-	*	'	)	*	+	+	+	)	,	.	.	/	3	3	/	-	,	*	&	*	/	/	+	,	*	)	*	+	,	,	+	*	)	'	'	'	(	)	)	)	)	*	)	)	(	'	&	'	'	(	'	#	!	!	!			"	'	)	(	'	&	&	%	$	#	$	%	&	&	&	'	%	$	$	$	"	!	!	!	#	"	 	#	#	"	"	!	!	!	"	!								!	 			!	!	 																																											
																																	
											
	
		
	
												
	
	
		
	
									þÿ	ÿýþ																			þúüûý						þþ						þüüüûúúùúúûûúúùùúúùúúúúø÷öøøùûø÷øõõ÷öõööôõôóòòóóóóññððîëíîïïððîíëìììííììíîììØÙÚÙØÚÛÜÛÛÛÝÝÞÞÞßßßßßßààßßßàßßáããäãàäåâåääçåççææççæååçäåææçèèëêéèêëìîìêêìëëëíôõóðïîíïîíîïîîððððñðððòðïñóôòðóõóóöøö÷øøøø÷÷ùýüûúùøúüúøùúúúùùýýúüýýþþÿÿþýýüýüúý														
														
															
	
								
		
	
	
		
				
				
				
	
		
	
																																																																																																	 								 				 	 			 	 					 	 	 	 	 	 		"	#	 	 	"	$	&	$	!	!							!	$	&	(	(	&	$	%	&	&	&	'	(	(	*	+	,	)	)	(	(	(	(	)	)	*	*	,	,	+	*	)	*	)	(	'	&	#	#	%	%	$	&	(	)	+	+	*	)	(	)	)	*	+	*	,	.	,	,	,	,	+	+	*	'	(	*	+	,	+	,	,	)	(	*	(	*	'	)	+	(	'	'	(	)	&	%	(	&	%	'	*	*	(	(	(	&	(	'	'	*	(	)	(	'	)	)	(	&	&	*	-	.	.	+	*	*	'	'	*	-	-	.	/	,	*	-	.	,	+	+	)	(	*	,	*	)	)	,	1	2	1	0	.	,	,	/	0	1	0	/	0	0	0	0	0	.	-	+	,	+	-	-	,	.	.	+	*	*	)	*	-	)	(	*	)	*	*	*	+	*	+	)	%	%	(	)	*	,	-	*	(	*	,	-	,	,	,	-	-	)	+	,	)	)	)	+	*	(	)	)	*	-	-	-	*	-	/	/	.	-	.	.	.	-	-	.	.	/	/	1	0	.	-	.	.	.	-	.	0	/	.	-	-	-	-	.	.	.	+	+	+	,	-	-	*	*	,	+	'	&	'	%	%	$	$	%	&	"	 	"	"	#	"	#	'	%	%	"	%	(	$	#	$	"	"	!	!	&	*	)	#	"	"		!	#	&	(	+	+	+	*	)	(	)	)	(	)	'	#	%	(	&	'	'	&	'	&	&	&	'	'	(	*	)	(	(	)	)	'	%	"	"	"	$	"	!	"	#	%	&	%	%	&	%	#	$	%	%	%	&	%	$	#	"	!		 	"	#	#	$	#	!	 					 	!	"	$	 	 		 				!	!	 	!									#	#	"	#	!	 																																																														
									
													
																				
	
																																	ÿ			ÿ	ÿþ	ýûþ	ÿ									ÿ	ü÷öûúù÷óóóññó÷ùùøööøøøùùúù÷÷øùøøùø÷÷÷ø÷õôôôóõõôôóòóñïñðîîïïïïîîîíííïíìêèçêìëëëêêêêìíìëêêìêéêéçåååäåØ×Ö×ÖÖ×Ø×ØØØÚÚÚÚÚÛÚÛÙÙÚÚÚÚÜÞàßÞÞÝÞßàßàààÞáàßàáàßàááâããäãááââäææåæåãåååååæçéççëìêèèéééëîîììêêëïóôñðððíìïïïðîïòðòñòññðïñòôõõôñòõóôùøõ÷úúúûùûû÷öøùùúúúúøùùøùø÷úþÿþÿþüüûúûûüýþÿ	ÿÿÿÿ	ÿ																																										
							
		
			
							
						
	
				
			
	
						
																																																																																																								 	!	"	 				 	 					 	"	"	#	$	#	$	#	#	$	%	&	%	%	%	%	$	#	$	$	%	#	!	"	"	$	%	$	#	!	!								$	%	"	!	$	)	'	(	+	*	(	)	'	&	%	%	#	%	%	$	#	#	$	%	%	&	&	$	 	$	#	"	#	%	#	"	$	#	#	"	 	 		!	"	&	.	.	'	#	"	#	%	$	"	 	 	#	$	$	$	%	$	#	#	#	"	 	$	&	%	%	#	$	'	%	#	#	!	!	"	%	'	&	$	%	%	%	%	%	"	"	"	"	%	%	'	(	&	&	*	*	&	&	&	&	$	&	(	'	'	$	#	!	 	!	&	&	'	(	)	'	%	&	'	$	!	"	&	%	#	$	#	#	$	&	(	)	&	$	!	"	%	&	)	)	'	#	$	)	'	*	)	$	"	$	%	#	!	"	%	#	$	$	"	!	!	"	!	#	&	(	+	+	)	(	(	(	)	)	)	*	+	*	)	)	(	*	+	)	)	*	*	)	'	(	(	)	)	'	'	(	)	+	,	.	-	,	-	)	#	#	&	&	&	"												!	"		 				#	%	"	 							!	 									"	"	$	%	$	%	%	%	#	$	$	 	 	!	"	#	$	%	$	#	"	"	!	#	$	#	#	"	!	$	$	#	 		 	 									 		"	$	!	!	!	 			!	 																																																																																																								
		
		
			
		
											
																					ÿþ	þý						ÿþûÿ																ÿýýýýüüüúøöøùûüüüûüüýüûúúúùøùøööñîðïòñïíîïññðïíïïðññòòòôóòóòñññññññôòïîííìííìííëëíîîìììêëëëëìêèççççææçèéåäåååæçåãäãáââãååãâááááÐÑÑÐÐÑÒÓÓÕÔÔÕÓÓÔÓÔÖ×××ÙØØ×××ØÙÚÚØØÚÙØÙÛÛÚÙÛÜÝÚÚÝÝÞÞÞÞßàßßààßßàÞÞáäåââââââäããååæåååäåäãäæçèçèèêìééêíìíìîîíìììëìììííîðïîììëìðîîïñóóïðö÷öõööôööôññðòõõôôôòòóóóóõõõ÷öö÷öø÷öøúù÷úúúùúûûøøùü			þÿýüüüüýüýþÿþÿ																ýþ																												
	
											
	
	
							
			
	
			
																																																																																																																!	 	!	$	#	"				!	 	 		 																										"	%	$	&	'	%	#	!			 					 	"	"	#	#	"	"	#	"	"	 														"	#	 								 	 							 														 				 	 						 	 					!	!				!	!													 	 	#	%	&	&	#	 	!	"							!		 	!	#	$	%	$	!	 	 	"	$	$	$	$	%	$	$	&	)	,	+	(	#	"	"	!	 	!	"	!		 	 						 		 	!	"	"	#	#	$	$	%	%	%	&	&	$	$	&	&	#	#	#	#	"	#	$	$	#	#	#	"	"	#	$	$	%	#	$	$	"			#	&	!			 																													 	 											"	!	!	"	!							 	#	"	 												"	"																																																																	
																													
		
						
						
	
				
	
		
	
		
			
				
						
														ÿÿ		ÿ							þýýýÿýýýûùýýûûúøúüýþþþýûüúúøúüüþÿþýüüýüüýýúø÷ö÷ùø÷÷øù÷ôôôööõôõõõõõö÷ùùôñòòðòòóôóóóòïïîððñòñðïðïïïðïïïîîíííéççëïóóíëëêëëéèêèêêéèææææççåååääååæåææääååäßßÞßàááàààßÝÛÚÚÜÜÛÚÛÜÜÍÌÌÎÎÏÎÎÏÏÍÌËÍÏÏÏÏÎÎÏÑÑÑÑÒÓÓÕÔÕÖÖÔÔÕÕÕÖÕÖÕ×ÖÕÖÖÖØÙÙÚØØØÚÛÛÙÜÚ×ØÙÙØØÜÜÞÞÞßààáßÞßÝÛÛÝÞßààßààááããããããååãääãâãåçèèççççèççèèçéêíéçéêììèèîïëëîíëèéëìðððòðïïððððïðñðîîðñóôöóôôòóõôñòôôôõ÷öòôøúúø÷÷øùúùúøøøøûûùùøùúúúûûûüüüýüýüúùûýÿ	ÿþþýÿÿ					ÿþ															ÿ													
												
													
	
	
	
		
									
			
			
	
				
			
		
	
					
	
	
				
								
																																																												"	!				"	!																															 														 	 			 																																											!									 																																																					"	$	$	"	!	!	"	!		"	!		 	%	*	(	$	 			 	 	 	 																	!	!	!	!	!	!	!	!	!															 	 													!																																																																																																																																			
				
	
									
				
	
																																								
	
	
																	þýÿ	ÿ			þþÿÿÿþþýûûûüþþýúùüÿýûûûýú÷÷úýýþù÷ùøùûüûúúöõóóôó÷÷øùø÷ø÷÷ø÷ööööôññôõõõöõôôóðìíïðîïñððñððòññíðôòððñðîîíêéççêèëññëéççééêêëëêéêêçãáàáåéèææåãäââãâäääååãââáàáâáàààßàßßàßÞÞÝÝÝÚÙØØ×ÜÞÝÛÙØØÛÚØØ××ØÖÕÕÅÆÇÆÇÈÉÉÊÉÊÊËËÌËËÌËÊËËËÊËËÌÎÍÌÎÍÎÏÐÐÐÐÑÎÌÌÍÏÐÑÑÑÑÐÐÑÓÓÕÕÔÔÓÔÔÕÕÖ×ØÖÓÔÖØÙÛÜÝÜÜÛÛØÖØÙØÚÛÚÛÜÜÝÝÝÝÜÝÜÝßâàßáààáââãâãäääãâââââåååçééëéææéêëíðïððïîììíìêêìììììëëìììëíîìííííïðïììííîðïïïñõôðòððïïòñòóòòñóóóõóôôõôööôóóôöøøøø÷õðñõõôõ÷öö÷÷øøùùúùüýüûùü										þýþýûü		ÿ		ÿÿÿ												ÿ										
	
																																			
			
								
		
		
								
			
		
									
																																																																																																																																																																									 	$	!																													#	#																																																																										 	"																																																	
	
					
	
	
																																											
																
	
			
							
	
	
		
	
															
	
												
	
	
						ÿýüýÿ		ÿüüÿ	ÿ																	ÿÿÿÿüùùùùùûûþÿûüûùùø÷÷÷öùø÷ùùúú÷öóññòòôõ÷õôôòóõóôöòïððîïíîîìíïñóôôôóòñññòñïëêíïðïîîïððëèéëìíìîññðñðîîíìëëêêêéèèäâäâáàâàåêéãáâàÞÝàããããääãâãåæäßÜÚÝÝÚÚÛÜÞßàáááàßßÞßÞßàßÞÝßÞÜÛÛÛÚØÚÚ×ÒÓÕÔÖÕÖÙÚØÖÕÓÓÔÕÔÔÓÒÒÓÐÐÃÃÂÄÅÅÅÄÃÃÃÅÆÅÅÆÆÅÆÈÈÈÈÈÇÈÊÌÍÎËÇÆÇÊËËÊËËÌÌÎÐÏÍÍÍÎÏÏÏÐÐÑÑÑÐÑÔÔÒÓÓÓÔÓÒÕÕÓÓÓ×Ù×ÖÙÞÛÙØ××××ÖÕÖØÙØÚÚØÙÙÙØÚÛÛÜÜÜÜÝÞÜÞàáàÞÝÞÞÜÜÜÛÚÛÝàãäâããäçêëçäæèæäççääåäåæåååçèêêçççèçèêëêéçæåæéëìëêêëîòðîíìíîííïïîííîîîîïñóòòòòóôôòòóóôôóòñíîññòññðîðòóôòòõõö÷ö÷ùûúûûú							þþýüûýýùúûúúúüþþûüýùúúùúøøùúûýþ		ûûþÿ		üüÿ																																																											
											
		
							
					
				
	
		
																	
			
										
			
			
																		
																								
																																																																									
																						!																																	!																																																	
				
			
									
		
	
					
								
						
																	
		
					
														
								
			
		
		
											
		
			
		
								
																								ÿ																									þûüüþûúûýÿû÷øúùûüþ	þûûüýþýÿýûüüûýýýýùöö÷øùùûý	üöóññóóóñðñó÷÷õòðïîîíïïñòòóðìíññðîëííîíëììëïðïðîíïïîïïíìíîíîïðïíëêêëëëëéæåçèæççåççåãææççèçéèçæãààÝÞßÝÞÜÛÙØÛÝÛ××××ØÚÝÝÞÝÛÙ×ÙÛÜÞÞÝÝÜÛÜØØÚÚØÕÔÓÖØÙÜÚÙÙÙØ××ÖÖØ×ÖÖÕÔÒÔÔÓÎÍÐÑÐÐÐÑÑÑÐÐÏÐÏÎÎÌÍÍÎÍÌÍÍÂÁ¿¿¾¾¾¾ÀÁÂÀÀÀÀÀÀ¿¿ÀÀÂÂÃÃÃÄÃÃÂÄÅÃÃÄÄÅÄÃÇÈÇÈÊÊÈÈÆÈÉÉÊÊÊÊËÎÎÊÈËÌÌÌÌÏÏÍÒÑÎÏÐÏÐÐÑÑÑÑÐÐÑÒÒÐÑÔÔÓÔÔÓÕ××ØØÖ×ÖØ××ÖÕÕ×ØØ××Ö××ØÙÚÛÜÜÛÜßàßßÞÝÝßÞßáàáààãáãââäâààããâââââáàãäãääâáåäáæëìèæçéëéèééêéèççéééèèèçèèêëêëëììííëëëìíïîëëìîïìíïîîïððïïïïðñðñññðîïòôöøùøõùÿ	ûøøôòôôòòòõôôõõõôõöôöøöøùøøûûø÷÷÷øùúú÷øöøùøûúúûþ	þûûûü	ÿ		þþþüýýüüýýýýÿÿ				ÿþýÿÿ			ýþ																					
																															
																	
			
		
				
					
																					
														
					
	
			
												
	
						
						
						
	
				
			
	
						
							
														
	
	
				
			
	
		
		
	
											
	
						
											
		
		
																												
				
																																
																	
	
				
																				
									
		
																																				
					
	
																									
							ÿ	ýþ										
																						þýûüÿþþ		ÿþ			ÿþþþþüüüýüùùýýúûûüüøøøööööööõöúúúøøûüùø÷ôõöõõöö÷öóòòôõùûúùøõóññðïîíëíìíîññððìëììêêêéêìëêéèëìèëìëìíêæåæéèççæééëëééêêêëììëéèæçææææçççæãßáâäãâßÜÝÞßàâãäååèêäÞÛÛÛØ×ØÖÖÖÕÖØÛÜÛ×ÚÙ×ÙÚÙÙÚÚØ×ÕÔÖÓÓÕÖØØ×ØÕÐÎÏÐÐÑÎÎÑÔÓÑÔÓÑÑÒÑÐÐÐÏÎÎÎÎÎÎÍÏÏÏÏÍÉËËËËËÌÌÍÍËËËÉÅÈËÊÉÈÈÀÀ½½»ºººº»º¹º¸¸»½º¹»½¾½¼¾¿¿¾¾¾¿¿ÁÂÂÁÁÂÂÁÁÃÂÄÅÃÃÆÄÃÅÄÅÇÆÃÁÀÂÅÈÈÇÆÇÉÉÉÊËÊÌÍÍËÌÎÌÍÍÍÌÍÎÎÍÎÏÐÏÎÎÏÏÐÐÏÐÏÏÑÑÑÓÒÒÓÑÑÑÒÒÒÔÖÔÔÕÕÔÕÖÕÕØ×ØÚÙ×Ö××ØØÕÔÚÜÚÙÚÛÙÚÚÝÝßßÝÝÝÞáåãáâàßßááßßßãäáàáàßááááâáßààÝÝÞáãäåããäåæìíéçèççèéèéèêëéçæææçèèéèççèêêëëëíììíìíïñóóòóòîïôòîïîïîïðòòðñðñôóðòòòóõ÷ù÷øù÷ö÷ööõóõõôòõøööôòóö÷ø			ýûøõõ÷ø÷÷øøø÷÷ùùùùùø÷ùøø÷øøûùøûýûùùúùùùùû			ýÿþýýûüüþþþ																																											
			
																														
		
														
																																													
	
				
			
	
			
					
				
														
	
			
	
	
	
						
																									
		
			
		
			
	
																
													
	
						
																	
		
	
			
				
				
			
																																					
															ÿÿ				ÿþþÿ																				ÿüüÿÿ	ÿ		þúüþÿ						ÿúùùüþþ	ÿþþÿÿ				ÿÿþÿþþýüýüþ		þþþþÿþüøõ÷øùúúúúùúúùúúûûùùøøøùøõðîîíîñûýöòïíñóõôñòóóóôòñðòõ÷öòóóóóòññðïïïððöúúøõïëêééèééççêéêëëëéèçæäååãäåãäæäââåçéìëééäààßàâáàÞÝÞâäåçççåãäææåãàãäåääãáàÞÛÝßááàßÞÞÝÚÙÙÛÜÝÞãåäàßÚÕÔÕÓÒÓÒÑÐÔÔÓÑÎÏÒÑÑÑÓÕÔÓÕ×ØÕÔÓÑÏÐÑÐÍÎÏÍÌËÌÌÉÊÊÊÎÒÑÎÒÐÎÎÍÍËÉËËËËÊËÊÈÉÌËÉÆÃÄÅÆÆÂÃÄÅÇÈÈÇÆÃÂÃÂÄÄÂÃ¶µµ´´µ¶¹¸·¶´³³´µ¶¶µ¶·¸¸¸¸¶´µ´´·º»»¼¾¿¾¾¿¾¿ÁÀ½¾¼»¼¾¿¿¿ÃÄÅÆÄÄÃÃÄÄÄÄÂÃÆÇÆÅÆÅÅÅÇËÌËÈÆÇÈÇÇÇÇÈÇÇÈÉÉÉÉÏÐÐÎÍÍËÏÚÜÖÑÏÏÍÍÍÌÌÍÍÍÎÐÒÑÑÑÑÑÒÔÔÔÔÔÔÓÔÓÒÖ×Ø×ÕÖÔÕÚØ××ÙÙÙØØØÚÚÚÙ××ØÙØÙÙÙÚÝÝÜÝÝÛÜÞÜÜÞßßÝÚ×ØÛÜÞÝÜÞÝÞßßáããããâãááààáããããääããâääãåäãäääååææåæèéêêëíîìëéëíìíëêêêêëëêëëììêìíêëìíëëïïììðñïëêíîíîíìïðíëíððïïîðùþûööôñððððòóóòóôôóòñòòóôôôõ÷õöõóõ÷÷ö÷÷÷ööøùûúø÷ùúùùúø÷÷øúýÿ						ÿ	ÿüúûüþ	ÿýýýüýÿ								ÿúúýþþüúüüùùþ	ÿÿ			þþþüûþþþüýþþþþÿÿýüýûþÿýþýÿ		þýþþ							þýÿÿ												ÿ							ÿ			ÿ																																													ÿ												
																																												
	
																																																							
	
								
										ÿÿýúýþ		ÿ				ÿ		ýþüÿ				þüûüýûý		ÿ				ýýüúúøü		þûúùùûþ										ÿþþýþýúù÷ö÷õøúûúúúûú÷öôô÷øúûúûùøöõõ÷ùøúûúúùúúúúööûûúúø÷ö÷ø÷÷÷÷öö÷ööõðñòóôôõööôôôõöõôóóòòòòòóóñïîñõôóóóòìéèîòðòóóñîïðòôóñòñòðîîîííìêëííðóñðñîðîèåäãââááâââæååâáâàáààßßÞßááààÞßáâãåããáãäáÞÝÝÛÛÚÙØÙßââââââááâáÝÜÞÝÝÝÝÝÝÛÚÛØÛÜÚÛÚÖÓÓÔÓÓÕÖ××ÔÔÔÑÓÑÏÎÏÏÌÐÐÌÊÌÍËÌÍÌÌÐÑÐÑÒÓÒÐÏÌÍÎÏÐÐÐÏÏÏÎËÈÈÈÆÅÅÆÆÈÈÇÉÊÌËÊÉÈÆÆÇÇÇÈÇÆÅÂÄÄÃÃÃÀÀ½½ÀÂÃÂÀ¿ÁÂÂÀ½¼¾¿¿¾ÀÀ±²±²²²±°°±µµ³³´´²´´³³³³±±°²³°¯³µ¶¶·¸¹¹¹º¹¸¹¹ºº¼½½¾½½¼¿ÅÂÁÃÂÁ¿¾½½º¹º¿¿¾ÀÂÁÁÁÂÂÃÃÁÀ¿ÁÂÂÃÃÃÃÁÃÇÆÆÆÈÊÉÈÉÈÉÊÐÕÐÌËËËËÉÇÇÈÉËËÉÊÊËÍÌÍÍÌÍÊÊÊËÌÍÏÑÑÔÔÑÒÓÓÏÎÏÐÐÐÐÐÑÒÑÑÒÓÓÑÓÓÔ×ÖÔÔÔÔÓÕÖÕÖ××ÖÖÖÖÖÖÕÖØØÙØÙÚÛÛÛÚÙÚÚÚÚÚÝÞÝÝÜÝÝÝÞÝÛÜÜÜÞÝÞÞÞßßàÞàâáãâááãåææåääåååäââáââäååæææåæææçæçæçææççæçêëìïððíèçéêéêëëêëíííìêëììëììëêìíïîíìíííííîîîîîïîïîîïïîïïîîòôòññññðïïñññññòôòòòñòññõ÷ùýþþþüûúõõùúúöôööôóôôùýøùûøö÷ùúûûüüûûúøùûùùúøøúý		ÿýüùøøúûûúùûùúùø÷ùø÷õõööôõö÷úýüúùøûûûûùúûûûþÿÿÿ	ÿûûûøúûûüûüýýüüüþýüüüûúûúùûûûûúþ		ÿüüûúüýüûúùùûþþüüýüüûùúüþþýþÿýûýÿÿÿýÿÿ	ÿ								ÿÿ		ÿþ	ÿþÿ		ÿþþ																				ÿþüûüþ			þþýýýýýüÿÿþÿ																			ÿ			ÿ												þûÿ			ûööúùúûúþÿÿ		ÿ	þüýýøö÷÷õõóôùúø÷öööøùüüüþ	ýûøøûûúûüüüúø÷ùö÷þ	ÿýýþýýûüúùøøùøöôòôö÷÷ö÷÷ö÷÷÷öòòöõô÷÷õòñóðîïððòóôôôôôôôøõôùúöõõóîðñòóóóòòóòòòîêíñóóñîîïîïîðñïïïñïïòðïîíêêêëìîîîëçææéëæçêëìììëëîîìëììêêëêééèèéèçæååææãåãáàßÞÞÞÛÛÛÜÝßàßÝÝÞÝÜÝÝÜÛÛÜÛÙØÙÚÚÚÜÞÜÚÛÚÝÞÞÞÜÛÙ××ÕÕÕØÛÙÚÛÜßäåæãÜÕÔÔÕÖÙØÓÐÎÐÐÎÐÒÏÑÑÐÌÊÊËÊËÎÑÏÌÍËÍËËÌËÌÊÇÊÌÊËÉÆÅÊÌËÇÉÊÉÉÊÅÄÅÆÈÉÉÌËÉÉÉÉÇÈÆÄÄÂÁÀÀ¿¼»¾À¾½ÂÄÄÃÃÁÁ¿¾¿¾¼»»ÁÃÃÁ¾¼ºº¹·¹¹»¼¼½¼¼¼»¸¸¸»¿¾½­¬¬¬¬¬¬®­ª«­¬®­®±°¯®¬­­­°³²±¬«°²³±±²²³²²³³³´µ´´´µ··µµ·½¾¼ºº¼º¸»»¸··¸¹º¼¼»»»»»¼¾¿¾½¼¼¾¿ÀÁÀÀÁ¿ÁÂÁÀÂÂÃÂÃÄÃÄÄÄÅÆÅÅÆÅÅÄÅÅÅÅÇÇÆÈÊÉÈÈÉÈÈÈÇÇÈÇÈËÌÎÍÍÎÎÌÊÎÏÍÍÍÎÌÍÎÏÐÏÎÏÐÐÏÏÓÑÐÐÐÒÒÒÓÔÓÓÒÒÒÒÓÓÒÒÑÓÔÔÔÓÓÑÒÔÔÔÓÑÑÒØÙÚÙÚÚÚÛÙÚÙÚÝÝÛÛÚÛÛØØÚÝÜÛÝÛÜÝÜÜÝÜÜÝÜÝÞÜÜàáààßÝßáàßßßààáááâââãâãããááááãëñðëèääççéèçæçèèçåçéêèèççèééææçççééççèèéèêéëëéêêìììîííììîðïíìììëëìëëììîîíìììíííïòóôôöõôóòïððóóõôòðòðïðõü	ýùöòðïïñòôõöøöòñññîòöóóõöùýúöôòñóõö÷÷öõóòñóóôõòñôöôóöù÷õóõõóôòòóöööõõóó÷ùúüúøø÷õ÷øùø÷÷ööõ÷ùùùùø÷ö÷÷ööõ÷÷õôôö÷ùú÷öôôõ÷øú÷÷ôôôõ÷ø÷÷öööøù÷ôõö÷÷öø÷öõõôõ÷ùøúüýûûùöö÷ö÷öõ÷÷öôôôõùùüýþÿþýùûûüûùû				ÿüúú÷õøúûüûúø÷÷öôöùúùúøö÷úüüüüýýüüûýþýýüüüùúúúûøøü		üüþ	ÿýûûûþ	ýùöóö÷ôõ÷õõøùùùûûûûûú÷øõôôòðôôñïïôôñòöö÷øõñññññððóðîðóôôòïððòôôôô÷ùûþüùöõôóòòóñïóòòóóõõôóòîìëêççèêêìííïïëéèêíîîîðñòóòïííííííëëìéêìíííììíííìéæèëììëëêæçéëëëêêéêëéèçéèããäæèéçåâáààáäåçççææççæææçêèääääãàßààáâãâßÞãåâßÝÛÚÛÛÚÛÙØ×ÖÚÜÝÙÖÖÕÕÖÖÖ××ÖÔÕÕÕÔÔÕ×ØØÖÖÙàâÜ×××ÓÐÐÑÒÒÑÒÔÖÖÕÖÛßÞÚÕÔÕÔÒÐÑÎÊÉÊÊËÌÊÇÇÉËÊÉÌËÌÍÊÆÅÆÅÅÃÆÉÇÈÇÇÇÅÅÆÃÄÅÂÁÃÄÃÁÄÆÆÆÆÅÆÈÇÆÂÀÀ¿¾½ÁÃÃÀ¾½¼½¼½½¾¼º¼½º¹º½¾¾¿¼¼¼¼½¼¼½¾ÀÀ¾¾º¶¶¶µ´¸¶±³´µ¶µµ¶¶µ³´´µµ§¨¨¦¤¥¦§¦¦¦§©«««©¨¨¨©©©©©­°¯¬¬­­­­­­­®°°°°°²³°®¯°°³³µ´µ´²±²³µ³³´·¶·µ´¶··¸¸··¸¸¹¸µ³²´¶···º»»»»¹º½¾¾¾½¿ÀÀÁÀÀÀ¿ÀÀ¿¿ÃÇÆÂÂÁÁÃÅÂÂÁÁÂÃÄÄÅÄÅÅÅÈÉÇÉÊÉÊËÇÈÉÈÈÇÇÇÇÊÊËÍÌÌÌÌËÌÎÍÏÍÌÍÌËÍÍÎÎÎÏÎÏÐÏÏÏÐÐÑÑÐÑÐÐÐÐÐÐÒÕÓÏÎÏÓÓÒÒÒÔÕÕÕÖÖØØØ×ÕÕÓÓÔÖÜßßÛØ×××Ö×Ø×ØÙÜÜÚÝÜÛÛÛÜÜÜÛÝÛÜÝÝÝÛÛÜÜÝÝÜÛÝÝÛÛÝßÞÞáåååãàâßÜÞàáááâàáããâáãããââãäãäåãäåãâäãâäåäãâãææçççæåææèéëíëèçæçêéééæçèéèèçééêêèçëîïïïíìîííìêíïðîïïïíìîïõùýüôðîìíííîíîîíïððîíîñïìíïðòóñïðððïðïðòïíîïðïîïñïïîíïóôòññððñðïòòóóòñïîíîòòñðóóñðñññïðòòñóñóôóòññòòòòðððññòñòõòñòóõööòññóöôðóòñóóòóóôôôôóòñòôôôóòñõõóòñòóòòóöùöòñóòõõôóóôôððñõùüûúûúúúúú÷øûþ	ýù÷öóóôòöúùõóôõõ÷øöôõøóòññïñöøøøùûùøøøøùøøùùøôóõ÷÷ööö÷÷÷øüûûù÷öòððïñîëìîðòóóñïîóøúøöóñíïïñöùöõôóñññðïðòòðîííîíììíëîïðññíìíîîìëíììîîðóôòññðïïïïìéèççêííîïïîîëêèåâäååäæçäåååèèååçèéìîìîððïìíììêééçæçæèèåééçççæææäåèéèèèæâäâáâãåæææçæäããäâàåéèäãßÝÛÜÛÝÞßáßááààßßßßßÞÞßàáâàààÞÞÞßßßààßÞÙÖÕÕÕÖÕÕÔÔÒÓÓÕÓÓÔÔÔÕÓÔÓÒÒÑÑÑÒÑÏÑÔ×Ø×××ÙÝÞØÐÎÎÏÍÌÍËÊÉÊÌÊÌÍÑØÛ×ÎËÌÎÏÏÏÍÎÌÈÆÆÇÉÊÇÆÇÅÄÂÃÅÅÅÅÃÅÆÁ¿¿¿½¿ÁÂÃÅÆÃÃÀ¾Á¿¾½¾ÁÁÁÃÅÂÂÃÂÂÀ¿ÀÁ½º¼»»¹¸··¹·¶·µµ¹¸¶µ··´µ³·¸µ´´·¸¶·¶¶¶¶µ··´³²´²²´³±²³³´³±²²²²²±°°  ¢¢¤¤¤¦§¥¦¦¦¥¥¤££¤¤¦¦¢£¥¥§©¨©©©«ª©¬°²¯¯¬«¬­ªª­®«±µµ´±±±¯¯±³²²±±²²²¶¶´²³´³²±±±²²³³µ¶·¶·¸¶µ¶·¸º¼¼ºººº¼¼»¹¼ÀÁÀ¿¾¿¿¾¿¾ÀÁ¾½½¾À¿½¾¿ÂÇÇÄÀ¿ÂÁ¿ÀÃÂÄÄÅÆÄÄÅÇÇÇÆÅÄÃÄÈÉÈÈÈÈÈÇÉÉÈÉÉÊÊÊÊËÌËËÌËËÌÍÌÌÌÍÐÏÍÎÐÏÌÍÎÏÑÐÐÏÏÏÎÎÏÐÎÏÑÒÓÒÒÒÑÒ×ØÖÓÑÑÑÑÓÓÓÔÖÖÖ×ÖÔ×ÙÖÔÕÕÖÕ×ÖÔÓÕ×ÙÙØÙÚÙØØØØ×ÙÖÖ××ÚÝÞßÝÜßßÞàÝÜÜÝÜÛÜÚÛÚÚÛÜÜÝÞÝÝÝÜÞÞÞÞßááàßÞÞÝÝÞßáÞßàáàßßããááãåãâãääããããââãääãááââãâæëëëìêéèèçåãçêéææéèêêëîòôñîêêèêééêéçæääæêëêìîïïëéêëêçèêêêíîìëèéééëëêçêììììíííííîîííìíîííííîîïïîìëëïðîíïïíîïïîíëëììíîîïîïïððîíîððïïïïíëííììïïíîðððïíïñññðïððïîîïïïðïîîïïññïñõöôóñðððîïñðððïïððôóññðíìíðöøöóðïîïòóóôöõñïíííëìëéëóöòòññîìîîìíîìîîîðíîññññóóôôôõôñññòóòðòóñðîíññòóôòðòóòñïïìèèëêéèíðòðððïñôõñìììéèêîñðïëéèçæçéëìííëëëêéêèæåæåèêëèçèçèéêèêéèêëëìëëìííëèåââäçéêëìçæèèéççæçæåçåäåäááàáââáâàÝßâåèçéííéèéèçææäãæçæáÞâçèæãããââããââáâàÝÜÚÚÛÞÞàááääãáàâááââáàÛÙÚÚØÖÖÖ×ÙÙÚÚÛÚÚÚÚÛÜÝÜÛÚÛÛÚÚÙØØ×ØØ××××ÖÔÒÒÑÑÒÒÓÐÏÐÐÎÌÎÍÌÍÍÎÏÍÍÎÏÍÍÍÊÈÇËÎÑÔÕÐÉËÎËÊÌÌÏÏÍÆÃÄÇÆÆÅÃÄÆÉÍÎÎÊÅÃÅÈÉÈÉÉÆÃÃÃÂÃÃÀ¿¿½¾ÁÁ¾»¼½¾½¼¿À¾¿½¿½¾¼»½¹»º¹ºº¸¹¸·¶¸º»¼¿Â¿¼¸µ´²²´´³³µ¶´´´³³µµ²°²±­­­«¬««««¬¯²²²²³´´²²²±°¯¯¯¯ªª­¯¯°¯°°°®¬­­««¬¬ ¢¡¡   ¡¡¡¡     ¡££¢££¢£¤¤¤¤¤§¨§§¦¥¦©ª¨ª­««¯¯°°°°²±®­®®¯¯¯­®®«ª­¯°±³´²±°¯¯¯¯±°±²µ³´³³µ´³´´´´µµµ¶¶¸·´¶¸¸¹·¸¹»»¹¹¹¹º¼½¼»½¿½¼¼¼¾¿¾½½¼½¿ÀÀÀÀÀ¾¾¿ÀÀÀÂÂÅÄÄÅÅÇÇÆÅÅÅÆÆÆÅÄÅÅÆÆÅÅÇÈÅÄÅÇÈÈÉÍÎËÊËÍÎËÊÌÍÌËÉÊËÌÊËÍÌËÌÌËÌÍÌÌÍÏÏÏÎÍÎÎÎÏÏÏÐÍÌËÌÍÑÒÏÐÒÔÔÒÕÕÒÒÒÒÑÒÑÒÑÓÔÓÔÔÓÔÔÓÓÓÓÕ×ÛÛÜÚÖØ×ÖØØÚÛÙ×××ÚÚÙÚÜÚ××ÙÚÛÚÛÛÚÛÚÚÚÙÚÙÛÛÛÛÜÛÚÛÛÜÝÝÝÝÜÛÝßÞÝÞÝÝÝÚÚÜÝÝÞßßàááãâààßßÞÛÝàâäãäåäåæåâààßÞÞßßäéèæèçæååãáâäãäæåãããæèéêèææåãåääåäääãåååééççæçèééçæåäãåçåçèèéééééééêééèèææêëëííîîíìééééêëêçæææçèéêëêèéêééééçéêéèééêêèæéíïëëëêëêèéèèééêëëêéééêëêëìëèçèéðöøúöòîíîëîîìëéééìîîêéêêéæèêëíîîíììíññô÷óðñïëêççèéæåäåçééèééèèèèçèééèéêííïñññôôòðïïïíííïîíííìëëéèëëìíîîíêèèéèååççèæèêíïïñðíííìêêéééæäæêêæçæäàßàáãåèåààãâààááãäáâãàààáãâæìîèãâáãääææåååãâääááäääãàÞáãäâääàÜÜÞÝÞÞÞÜÞßÝÜÛÙÛßßÞÜÞáßßæçååçèèæâáâãäãáàâçèãááßÚÙÛÜÛÜÝÜÛØÖ×ØÙÛÜÜÜàáàÞÜÜÝÜÛÛÛÛÙØÕÔÔÒÑÑÐÒÒÑÓÖØØ×ØÖÖÔÖÖÕÕÖØ×ÖÖÔÓÓÓÒÏÏÑÒÓÏËÌÌÌÎÌÊÈËÍÊÈÇÉËÈÈÉÊÊÊÌÉÉÊËÉÉÉÊËÌÏÑÍÉÇÃÁÃÇÇÃÃÆÈÆÄÅÃÃÃÃÄÆÂÁÅÆÆÅÂÂÁ¿ÂÃÅÄÃÂ¾¼¼»»¼½¼¹¸¼¾»¹»»»º¹¸¹º·¹º·´¶·¸´´µ¶µ´µ´´µµ³³¶·¶´´³±²°®°°¯®±±°±±¯¯¯­®¯¯°®¬¬¬¯°­¬«¨ª­­®®¯®­¬¬­¬©ª««««¨©«ª¨§¨ªªª§§§¨¨§¦¦  ¡ ¡¡¡¢¢£¨¦¥¦¥£¢¢¡¢¥¤¦¨§§§§§¨§¨§§¨¨¨©¨ªª¬®®­­®®¯­­­®®­­­¯¯®±°°°¯®¯¯¯±±°±±°²³³´³³²³´µµ·¸µµµµ¶¶´´¶¶·¹¹¹¹¹º»¼»»»»»¼»»¼½»º¾¾¼¿Â¿¼¿À¿¾¾¾¿¿¿¿ÀÁÁÀÁÂÁÁÂÂÁÁÂÂÅÈÅÄÆÈÆÅÄÅÇÅÅÅÅÅÈÈÇÆÄÄÇÈÈÉÉÇÅÆÇÆÅÅÈÈÉÊÈÈÉÇÊÌÌÌÉÇÉËËÌÌÌÍÐÏÎÏÎÏÍÌÍÏÏÐÑÐÏÐÐÏÏÎÏÏÏÏÐÏÏÏÑÐÏÑÒÓÒÐÐÑÓÓÒÒÒÒÒÒÒÓÒÕÕÕÖÔÖ×××ÕÖØ×ÖÕÖÖÖÖÖÖÖ×ÙÚÛÜÛÙØÙÕÕÖ×ÖØÛÜÛÙÙØØÙÛÚÙÚÚÛÚÛÛÛÞàÝÛÛààÝÛÛßâàÝÛÜÛÛÚÚÝàááâäæäáßÞÞÛÙÚÞßÞÞÞáãååååäâàÞÞÝßÞáââáßÞÞÞÞÞàáâàááßàááááâáàáããäãááààßáâãâßÞàâäáâçèèèææäáââãããããäâããàáãâãæçççäåååäãåæåäãåèéèæãâäãâåææäããåçéçäãåçåäããâåæåéïô÷ôíçæèççêéæççéêêæäæåäçççéêêéçêìëëëééêêëêæåèçãáàãââááããâãäååäææäåãâãæååæçéíïíîîìêêêêëëëêèèèêîìééèèèèéèèçãààáàâáâââäæëëèçèçææäßÜÜÞàßàßÝÝààßßàÝÞÞáâáààÝßÞÜÜÞÞÞßàÞÝßÞÜÞÞâçåâãáàÞÜÝßÞÛÙÚØÖØÙØÚÜÝÞÞÝÙØÚÙÛÜÛÜÙ×ØØÙ×ÖÙÜÜÜÚÖÓÒ×ÖØÚÛÛÚ×ØÚÚÛÜÜÛÛÙÚÚÚÚÚÚÛÛÛÚÖÖÖÓÓÔÔÖÖ×ÙØÔÒÒÐÓÖØ×××××××ÔÔÒÍÍÍÏÓÕÒÏÏÍÌÌËÊÌÍÊÌÏÒ×ÖÒÑÐÑÓÒÐÐÒÒÑÐÐÐÏÎÍÍÌËÍÎÌÈÇÈÈÈÈÈÇÈÅÃÃÄÆÇÅÆÆÃÃÃÂÂÂÄÃÂÁÀ¾ÀÅÅÄÆÅÄÅÅÁÀ½½À¿ÀÂÂÀ¾º¹¹¼¿¿¾¼¾ÂÃÀº¼¾¿ÀÀ¾¼¼»¹¸···µµ·µµ³³´²²³²²´´³µµ¶·µ±±³µ·¶µ´³²³²±±¯®®¯°°®®­®®¬««««¬«ªª­­­­«ªª§¨«§¤¥§§¤¢¡£§¨¦¤¡ ¤¦§©©©¨¨¦¤§¨¦£§©§¦¥¥¥¥£££¢££¢¡¡  ¡¢¢¢£¤£¢¤¥¥¦¦¥¥¦¦¦¦§«¬¨¨¨¨©©§§¨¨§§¨ªª¨¨©¨©«¬®®¯®®­¬®­­®¯®¯¯¯°±°°°°²±°³±¯°°¯²³´´µµ´¶µµ´µµ´µ·º»¹··¸¹¹¸¶¶µ´¶¹º¸¹»º»¹ººº»»»¼½½½½¾¾¾½¾½½½¾¿¾¾¿¿¿À¿¿ÂÆÄÂÁÀÁÃÂÁÁÀÀÀÁÁÁÃÃÄÄÅÄÂÄÅÇÈÆÄÅÈÇÇÅÃÅÆÆÇÄÆÇÈÉÈÈÉÉÊËËËËÉÊÌÌËËÌËÌÌËÍÌÌËËËÌÌËËÎÎÌÎÎÎÎÎÎÌÌÎÍÏÏÏÑÓÓÒÑÓÔÓÐÑÖØÕÓÒÑÏÐÑÑÔÖØ×ÔÓÔÒÐÔÕÕÔÓÓÑÐÓÔÕÕÖ××ÕÔÓÕÖÖØÙØÖÖÙØÕÓÕÖÖ×ÚÚÚÝÝÚÙØ×ÖÚÝÝÚÞææßÜÞÛ××ÜÝÞÞÚØÚÜßßÞßàßßÝÞÞÛÜÜÛØÖ×ÙÜÝÝÞÞÝÜÜÚÜÛÛÜÝÜÜÝÛÛÛÙÙÚÝÞÞÞÝÜÝÝÜÜÝâáÞÞßÞÞÛÝßáàáààßÞÝßÞÞÞÝßààßÝÝÝßßßàÞÝÝÜÝÞßÞÞÞàââäãàáàßâââãâáààáâââããáßßßàáàßàáâáåëíèæããäááàßàßàäææäâßàâãäãããâããæíìçäããâäååäàÞÞÞààßßÞààÝÞßÞÞáããáßÞáàßßãääããâåéæäçæåæçææäâãäåäåæããâáââàáâÞßàáãßÞÝÚ×ÙÜßããäåäåäâáãââßÜÛÜÝÚÛÛÛÛÜÝÜÚÜÜØØÚÛÜÚØ×ÙØ××ØØÖÚÙÚÜØØÙ×ÛàßßÞÞÜÚÜÝÝÙÔÓÔÒÔÔÓÒÔØÙÛÛÙØÖÓÕÔ×ÙÖÖ×ÕÓÐÓÖÖ×××ÕÔÔÖ×ÖÕÑÏÑÕÖÖÖÖÕÖÖÖÓÔÕÕÕÕÕÕÕÔÔÓÒÓÑÏÏÎÍÌÍÍÏÏËËÌÌËÌÏÏÏÒÒÒÒÒÒÒÐÏÎËÉÇÈÇÉËËÊÈÇÈÌÊÉÅÆÉËÌËÊËËÊÊÌÌÌËËËÊÉÉÅÃÄÆÌÍËÆÄÃÄÃÂÂ¿ÀÀÃÂÁÃÃÀÀ¾¼¾¿¿¿½¼¼»»»½¿À¾ÁÅÂ½¼¿¾¹··¸º¹·¸·º¹¸º¼¼»º½¾¾¾ºµ¶¸¹¹·¹¼½»º¸´²²²²°¯®­­®¯®°´³±µ·¶¹¸¶²­­®­­¯¯­««¬ª©ª««¨§¨ªª©¨¦¦¦¨¬®¬ª¨¦¦¤£¥¤¢ ¢ ¡ ¡ ¡¢£¢¡¡  ¢¥««¦£  ¢¢   ¢   ¡¡¡¡¡¢¢¡¢¡££££££££¤¥¦¤¤¦§§§§§§¨©¨§¨©©¨©©ªª©«¬­¬­­­¬«¬¬®¯°°±³²²³±±´µ³±²³²²±²²²²´¶²²³³²³µ´µ´³´µ´³³´µ¶·¸···¶·¶¶·¸¹»»»»ººººº¹¹¼¾½¼»»»¼½¾¾¼½¼½½¾¾½¿¾¿ÂÀ¾¿ÂÁÁÀ¼¼ÀÂÂÃÃÁÀÂÂÅÆÄÃÂÂÁÁÄÅÃÃÂÂÂÂÂÃÃÄÅÅÆÇÆÇÆÇÅÆÆÆÆÅÄÆÇÉÆÆÉÉÈÉÊÊÉÊÊÊÊÊÊÍÍÌÌÌÌËÎÑÐÍÍÐÓÑÏÑÐÏÐÏÍÌÎÎÏÎÐÐÎÎÐÎËÍÏÏÏÐÐÎÐÓÑÏÍÎÓÕÒÐÐÐÑÏÐÔÔÒÒÓÓÕ××ÕÕÕÔÐÓØÙ×ÔÙÚ×ÕÓÓÔ×ÙÜÝÚÔÓ×ØÚÛÚÚÙ×ÖÖÔÒÔÕÖÕÔ×Ø×ØØÖØÖÓÔ×ÖÔÕÕ××ÚÚÖÓÕÙÙÙØØØÙØ×ÙÙÙØØ×ØÙØØÛÚØÕÖ×Ù×ØØÚÙÙÙÚÚÚÙÙØØ×ÚÙØØ×ØØÙÛÚÙØÚÚÚÚÚÚÙØÙÛÛØØÙÜÝÞßÝÝÜÛÚÙÛÛÜßÝÜÚÚÚÙÙÛÛÝßßÝÝáãßÜÛÞàÜÚÛÚÚØÙÚÙÚÚÙÖÚÛÙÜÞÞÝÙÙÙÛâäÞÙÙÙ××ÜßàßÝÚÚÛÛÚÙÜÜÝÝÛÙÜÝÚÙÚÚ×ÖØ×ÕÔØÜÞàßÝÝÛÙÚÚÚÜßÞÞàÜÙÚÜÞÞÜØØÙÙÖÖØ×ÙÛÚÛÜàãàÞÙÙÙ×××ØØÕØÙÚÛÜÛÜÜÛÙÚÜÚÚØÕÔÕ×ÔÒÒÓÖÖÕÖÕÒÐÑ×ÔÓÕÔÕÕÓÓÕÓÒÒÓÓÓÒÕ××ØÙÙ×ÕØØÕÔÑÒÒÒÒÓÒÑÓÕ×ÚÝÜÙ×ÕÖÓÐÏÏÏÏÑÐÒÔÓÓÒÓÕØÖÒÔÔÓÑÎÎÑÒÒÒÒÑÑÔÕÓÒÒÑÑÐÐÐÑÐÏÐÏÏÐÐÒÓÑÍËÎÎÊÊÇÆÅÇÆÅÇÇÈËÌÌÊÊÉÆÈÈÈÅÆÄÆÆÄÄÄÅÅÅÃÁÀÀ¿¿ÄÆÈÈÇÇÅÄÅÇÆÄÃÃÁÀÂÄÅÄÅÈÍËÆÁÁÁÀ¾½¼¾½»½¿¾½¾»¹¹¹»º»»ººº¹¸¸¶²²µº¼ÀÀ¼½ÀÁ¼·µ´²²³²°³¶¸¸···¹¹¸¸·¶¸¸¶¶µ³´»»´´³®°²¯¬ª­¯¯ª«°­¬¯°±³²®«ª©ª¬ªªª¨§§§§©¦¦¦¤¦¥££¢££¢¢¤¤¤¥£¢¡ ¡¡ £¤¡£©¬¨ ¢¡¡¡¡¢££££¢£¡¡¢££¢££¤¤¤¥¥¥¤¥¦¦¦¨§¦¦¦§§¦§§¨ª¬¬­®¬­¬ª¨ª®¯®­¬­¬«¬¬¬¬®­­¯®®®¯¯°±°°±±°´¼»¶³´²³³²³³³²±³´¶¹¹··´³··¶·¸µ··¶·º¹¸¹¸¹¹··¸·¸¹¹¹ºº¸¹¹¹º½»¼¾¼¾¿¾¿À¿¾¾À¿¿ÁÀ¾¿¿¿½½¾½º½¿ÀÁÁÁÁÁÁÁÀÀÂÁÂÄÃÃÄÃÂÄÅÂÂÄÉÉÇÆÆÆÄÄÇÅÄÅÇÇÅÆÈÆÇÆÄÅÇÇÇÉÐÔÐÌËÊÊÉÈÇÉÈÊÊÌÌÊÈÉÉÉÊÊËÌËËËÉÊÌËËÍÒÕÑÐÑÎÍÏÑÓÑÎÎÍÌÍÑÑÐÎÌÌÍÎÍÐÓÑÏÏÏÏÏÒÑÓÔÔÔÓÔÑÐÒÑÔÔÒÒÒÓÒÓÒÑÑÒÒÒÔÒÒÔÒÔÓÒÔÖÖÖÒÑÒÔÕ×Ø×ÕÕÓÑÐÑÑÒÑÓÔÔÓÔÔÒÐÑÒÓÓÒÓÒÒÓÒÒÕÕÔÕÖÕÔÖÖÖÕÔÔÓÓÔÕÕ×Ø××ÖÕÓÓÔÕÖ××ÕÕÔÔ×ÖÖÖÕÖ×ÕÖ×ÖÖÖÖÕ××ÖÕÕÔÒÑÕÖÕÕÕÖÖÖÕÔÓÓÔÖÕÕ×ÙÙ×ØØÖ×ØÙ×ÖÕ×Ù××ÚÙÚÛ×Ô××ÔÕÔ×ÙÖÕÔÓ××ÔÓÔÕÖÖÖÕÕÕÖÖÕÕÕØÚ×ØÚ×Ö×ØØØÖÙÚÜÝÜÛÛÙØ×ÔÕÙØ×ÙÙ×ÕÖÔÔÕ×Ö×ÕÔÒÒÔÕÖ××Ù×ØÙÙÙ×ÕÔÓÑÒ×ØÔÑÕÜÞÛÙØØØÖÖÖÔÒÐÑÏÎÑÒÔÑÎÍÏÐÎÏÐÑÐÎÎÎÏÎÎÍÎÎÏÏÏÐÏÏÍÍÎÏÏÏÓ××ÑÏÌÊÊËÊÊÏÑÑÐÏÑÒ×ÙÚØÕÔÑÌÊÈÈÉÊÊÊÈÉÍÎÏÌÌÐÔÔÎÌÏÒÓÑÎÎÎÍÌËÌÍÎÎÎÍÌÎÏÐÍËËËÌÍËËËËÊÊÌÊÉÊÊÇÉÉÅÁÂÄÂÂÁÁÁÀÀÄÆÈÇÃÂÄÃÂÀ¿¿¿¿¾¿¿À¾¼¼¾¾¾¾º»¿¾¿Á¾¾ÀÀ¿¿¾¼»¹¹»»½ÀÂÀ¾¼¹¶¸¸»¼¸¸¹¹»»¹·µµµµ·¶´´µµ··µ³²³···¸¹¹¶µºº·¶´²³³³±±²´´´´±¬±³±±³²°±±±±±±²²±¯««¬­®®¯°®­©¥¦ªª­®«§££¤¥¦£¦©§¦¤¢¢¡¢¡¡¡¡ ¡¡¡£¤¤¢¢   z|~  ¡¢¢££¢¤¤¤¢¡¢¢¢¡¢¤¥¦§¦¤¢¤¤¦¦§«ª©©¨¨©ª«ªªª©¨¨«©§§ª«¬¬¬­­¬®³¼½´¯®®­¬¬­¬¬¬­­¯²³±±µµ²²±°°°¯°°²±±³³³³²µ´³²³´³±´¶¶¶¶¶¶¸ºº»¼º·¶·¹»¹¸¸¸·¸·¹¸·¹º»¼»·¶·ºº¸¾ÁÁ¾¼¼¼¼½¿¿À¾À¾½½¼¾¾¿ÂÄÃÂÂÀÀÁÀÀÀÁÁ¿À¿¾¿¿¿ÁÂÁÁÂÂÃÇÇÄÃÂÄÄÅÆÇÈÆÇÆÅÅÅÄÄÄÄÅÄÄÅÅÅÂ¿ÀÄÅÅÆÆÆÉÌÍÍÉÇÈÊÉÉËËÍÌËÊËÌÌËÊÊÌÍÍÌÌÊÈÇÈÇÈËÎÑÒÐÑÒÑÏÍÎËÊËÊÊÉÈÉËÌÌÌÏÓÒÐÐÑÐÏÎÐÎÊÉËÌÍÎÎÐÒÐÍÏÐÐÐÌÍÌÍÎÎÎÏÏÐÐÎÍÎÎÐÑÑÑÏÒÑÏÏÏÐÓÓÒÑÑÐÐÐÐÑÐÏÏÐÏÎÐÏÎÍÎÏÐÐÐÏÒÕÒÐÑÑÐÐÐÔÓÑÑÑÑÒÑÐÐÒÐÐÑÑÑÑÐÐÑÐÑÑÐÏÐÐÐÐÐÓÔÒÒÏÏÑÑÑÏÐÑÒÔÕÓÑÑÑÑÐÐÏÓÖ×ÕÓÑÐÑÔÓÑÐÒÑÑÐÍÏÎÏÒÑÏÎÎÐÐÏÐÑÑÑÑÑÓÑÏÎÏÐÏÒÒÑÐÓÕÖÖÓÒÕÖØ×ÓÐÏÐÑÏÎÐÏÏÏÐÑÏÌÌÍÌÎÎÐÐÌÎÎÍËÍÎÌÏÐÐÑÑÏÏÍËÍÏÑÕ×ÙÕÒÑÑÑÑÒÒÐÌÌÍÎÍËÊÍÏÐÐÑÒÑÎÍÍÌËÌÌÍÌÎÏÌÌÌÊÉËÉÉÉÉÉÉÉÊËÔÙÓÏÍÈÈÉÇÄÄÅÈËËÊÍÓÔÓÑÏÏÍÉÉÉÅÄÆÅÅÅÄÄÂÂÃÈÎÒÐÉÆÉÉÈÊÉÉÈÇÇÆÆÇÇÈÆÆÆÅÅÆÅÆÅÅÅÃÄÅÅÆÈÊÈÅÄÀ¾¿¿¿¾½¿À½À¾¼½¼¸··»¼ººº¹¹¹¸¸¸¹ºº»º··¸¸·¸¶¶¶µµ¹ºº»¼¾½»¹º¸´µ³µ¶¹¸³³´²²²²´²³´³±²²³´³±²±´´±¯­¯¯¯®°°±²²²±­«ª««¬¬©§¨©©ªª¨¨­¯¯­®­©¦¦¨ª¬¬­¬¬¬¬­¬ª¨¨¦¥¤¢¤§¨¨©«¬¬ª©©«ª¨©¨¨©¨§¤¡¤¥}~}}~~}}~~~¢¢¢¢¢¡ ¡£¤¤¤¤¤¥¦¤¤¥¦©©¨§¦¨§§§¦¦©©§§©§¦§§¨©«ª¨¨«¬­®¯­­­¬«ª§¥¨«­­­­¬®°±²°¯°±°¯°¯®®®®±²±³²²²²±°¯±³³´´³´´´´³´µ´´¶¶¸¹¸·³²³´³²µ¹¹¶µ¶·¶¸¹¹¹¸¸¹¹¹¸¹»º»½¼»½¼¼»»»½½¼¼»¼¼»»»½¾¾¾¾½¾ÀÀ¿¿¿À¿¾¾¾¾¼¾¾¾¾¾½½½¿ÀÀÀÁÁÂ¿¿ÃÄÀ¾ÁÃÁÂÄÅÄÂÄÃÃÂÃÇÉÉÆÇÈÆÆÆÆÄÃÃÄÃÂÅÈÆÅÇÇÇÈËÎÏÎÏÐÌÈÉÉÆÅÆÉÉÆÆÇÇÉÉÈÉÉÊËÊÈÅÇÉÍÎÊÇÇÆÈÉÈÍÐÍÉÈÉÊËÌÌÉÉÈÉÉÉÊËÉÌÍËËÌÌÊÊÈÊËËÊÊËÉÉÉÉÈÉÉËËÊÊÉÊËÌËÊÊËËÌÌÊÉÊÌÍÍÌÌËÏÒÎÍÏÌÎÎÌËÌÌÍÌËÊÉÊÌÍÌÌÏÏÍÍÍÌËËËÌÌÍËÌÏÍÌÍÍÌÍÍÎÎËÉÊËÍÌÌÍÍËÉÌÍÏÎËÍÍÎÎÌÊÌÎÍÌËËÎÌÌÐÏÍÌËÌÌÌÌÍÍÌËÌËÌÍÊÉÉÉËÉÉÊËÍÍÌÍÍÎÑÑÏÌËÌÊÍËËÌËËËÌÌËËÌÌÍÌÌÍÌÉÈÇÉÇÇÆÅÃÇÊÊÉÉÉÈÊÈÇÊÍÎÐÐÐÑÑÐÏÎÍÍÊÉÌÐÑÏÍËÍÎÎÍÌËÈÆÅÄÆÇÇÅÄÄÅÆÃÅÈÈÉÇÄÄÃÃÄÄÅÇÉÊÈÆÄÃÂÁÃÂÃÂÃÄÅÆÈÊËÉÉÇÆÈÃÂÀ¿ÁÀÁÀÀÁÀ¿À¿¾ÂÂÃÁ¼»¼½¿ÂÃÃÃÄÄÄÃÂÂÃÂÁÁÁÁÃÃÂÀ¾ÀÀÁÁÁÁÂÁÀ¿½¼½¾»½¼ºº¹¹»¼¹¹¸º·¸¹¸¸¸¹¸···¶´´´³³´´´µ´µ´°®­­¯´´²±²±³´¶³±´±°¯®®®°³±°±¯®°±¯¯­­¬««ªª©ª«¬«ªªª©©¨¦¨«­­®¬«¬¨§¦¤¥¦§¥¥¥¥£¡£¤¤¥¦§¨¨¦¢£¦§¨§§¨§¦¦§§§ª¨£¡¡¡¡¡£§ª©¥¤£¢¥¦¤£¢£¢ |xuttwyy|~}~~~~~~{}~}~   ¢£¢ ¡ ¡££¦¨¦¥¢£¢¢£¡£¤¤¨©§¥¥¥¥¦§¦¦¦¦¦¦¨¦¢££¥¦¦¦§§§¨ª««¬ª©«ªªªª«¬«««¬¬®®­¬­¯¯®¯°°¯°°±±°¯°°°²²²±±³²°±±®¬®¯°°²±±²³³²´µ¶¶³²³´µ¸¸¹¸º¾¾¼¸·¶·¸¹·³´···¶¹¹¹¸·¶·¸¹¹ºº¹¹ºº»»¹¹¸»½»º¼½¼¼¼¼½¾¾¼¾ÁÁÁ¾½¾»¹¹¹¾ÀÂÄÅÄÂ¿ÀÀ½¼¾¿¿ÂÀ¾¾¾¿¾ÀÁÁÀÀÁÁÀÁÀÃÉÌÌÉÇÅÁÂÃÀÂÃÄÄÄÂÁÂÁÂÃÄÃÃÂÀÀÄÆÆÆÅÃÃÃÃÂÁÀÁÆÇÄÅÅÆÆÄÄÆÆÅÄÅÃÂÃÄÃÃÃÅÅÆÈÉÉÉÈÇÇÇÆÅÃÅÆÆÅÅÅÇÇÇÇÇÇÇÇÇÆÅÆÇÇÆÈËÈÈÆÇÈÇÈÇÇÅÄÅÅÅÅÅÅÅÆÇÇÅÈÇÆÅÅÇÈÉÉÉÈÇÆÇÉÉÇÅÇÇÆÈÆÇÈÈÆÅÄÆÇÇÈÈÈÈÈÈÊÆÂÃÈÇÄÆÇÈÇÆÉÊÈÅÄÅÈÆÆÈÇÇÇÇÇÇÆÆÈÇÆÅÅÅÆÇÈÆÅÄÄÆÆÅÅÃÆÆÆÅÃÅÆÆÅÄÅÆÅÃÃÄÂÂÃÄÄÅÅÃÃÃÅÅÄÃÅÄÅÅÅÄÅÄÁÀÂÃÃÄÄÄÃÄÃÂÃÅÆÈÊËÊÉÈÊËÊÉÈÈÉÊÆÃÅÃÄÇËÍÌÊÄÂÂÁÀÀÁÀÀ¿¾¿¾¾ÂÂÂÄÁÀ¾¾¾¾¿¾ÁÃÄÃÂÀ¿¾½½½¼¾¾½¿¿»»¼»ºº¹»¼¼º»»º»»¼¼»»¹¸¹¸µ´µ¶¹»¼¾ÀÀ¾¿¿½¾¾¿¿¾½¾¾½¼·´²µ¶·¹»»»¹´±°µ¸¸··¹¸µµ´²°±±²²°­¬®±²²°¯±±²±°°°´³²³³±®®¯­¯°®±°®°®¬®±²²²°¬««¬­­¬«±¶³¯ª¨¦¥¦§©¨¨§§¦¥¤§§¦¦¥¦¦¦¤£¥§¨¨¦¨©¨¨¥¤£¢¢¢¡¢  £¦¡  ££ ¡¡¢¢¢¢£¨¨¥¦¦ ¢£¡ wsqoorsttssuvvwwwwyzzwxxwwxz{{z{{{}|z{||{{|~~~ ¥¢      ¢¢£¢¢££ ¡¢¢¥¦¦¥¥¦¦¥¤¦¦¦¦¦¦¥¦¦¦ª«««¨¨ª«©©©ªªª¬®®®­«ªª«¬­­®¯±®¬®­­§¤¨«¬¬¬¬­®®¯¯®¯®®°°³²±²²³³´³²°°±²´µ³±°±²²²²²´´³µ·¹¹¹¸¶¶µ´´³µ¸¶¶´³µµ¶··¸··¸·µ¶¸º¼º·¸¸¶·¹º»»º¼½¿¿¼º½½½À¿¼¹¸º»»»»¼½¾¾½¼¼½»º»ÂÄÃÂÁ¿ÂÁ¿¿À½½º¹»¿½½½¾ÀÀ¾¾¾¼¼¾¾¾¾½½½¿À¿¾¼º»º¾À¿¿ÀÀ¿¿¿¾¿¿½¼¼¾¾¾ÁÀ½¿¿¼½¿¿¿ÀÀÀÁÀÀÀÀÁÁÀÀ¿ÀÀÀÁÁÂÃÂÂÁÁÂÁÀ¿ÀÁÁÁÁÃÁÁÁÁÂÁÃÄÃÃÂÂÃÂÂÂÁÃÃÄÃÂÃÃÂÂÂÃÄÄÃÅÄÅÄÄÄÄÃÃÃÂÂÂÂÃÂÃÂÃÄÅÅÄÄÀ¾¿¿½ÁÄÃÃÄÂÁ¿¿ÃÂÂÂÂÀÁÂÀ¿¿ÀÂÀ¾¿¿ÁÂÃÃÃÃÃÃÁÁÀ¿ÁÁÀÁÀÀÁÀÁÀÃÂÂÂÂÂÅÄÃÃÄÃÁÀÀÀÂÂÀÁ¿¿¿½¾¿¿¿ÀÁÁÃÁÀ¿¿½¾¿À¿¾¾½½ÀÁÃÃÃÃÄÅÆÄÁ¾¼¼¿»¼ÀÀÂÄÅÅÄÃÀ½¾½½¿À¾¼¼¼¼»¼¼»¼»½»¹ººººº»½½»¸¸º¹º»»º¸¸¸´²³´µ¶¸¸··¶¶·¸¸¸¹¹·¶¶¶³³¶¶·µ·¶¸¹¹º¹ºº¹¸º»º»¼º¹·¹¹¸¶´²±°¯±³´´²®®¯°´´±±²±°®­¯±®®®®®¯°¯®¬¬«ª¬­«­¬«««¬®®¬«©¦¦§«ª«®®®°¯¬®®®²±®¬©¨¨¨¨§§¨¦¤¥¤§©©¨§¤¢  ¡¡£¤¢¢¢  ¢¢¡ ¢£¢  ¡¢ ¤¢~|~~}~|mmmlkmopqrrqqppqqpooqnnqrsuuuttuwv{~{zyyxyz{yyz||{|||zzz|~~~~~}|~¡¡  ¡    ¡ ¡¡¡¢£¤¥¤¤£££££¥§¦¤£¤¦¦¦¥§¨§¥§©ª©©¬¬¬«¨¨¦¨©«ªªª¬¬ª­®¬®«ª­«¬««ª««¬««¬¬¬¬¬¬¬­¬¬®®®®®®®°¶ºº¹´±°±°°°²±°²±®¯±²²²²²±±°²²¶··µ´µ³³²³´³²µ¸¹ºº»»¸¶µµµ¶µ´µ³³´¶¶¶··¸¸¸·µ³¶º¸¹¹··µ¶·¶´µ·¸¶¸º»»º¸¸¹¸¸¸·¹¹·¹º»»º¹¹·¸¹¸¹¹¸¹¸º»½¼»»»¼¼¼¼¾½¼»º»»¼½¼¼¼»»¼½¿½¼½¾¾¿½½¾¼¼»¼½½¼½¿À¿¾¼¼¼¼½¾¾½¾¾¾½»½½½¼½¿¾¿¿¾¾¾¾¾¾½½½½¿ÀÀ¿¾¾¾¼»¾¾½¾À¾½½¾¿¾¿¿¾¿¾¾¾¾¿¿¾¾¿½¾ÁÃÁÀ¿¿À¾½¾ÀÃÄÃÁÀÀÀ¾¼¼½½¿Â¿¼¾½»»»¼ºº¼»¼¼»»½¾½¾½¼¾½½½¾½º¹º»»»¼½¼»¼¼»¼º¹»»¼¼½½½¼»º¸¹º¹¸¹¹»¹º»ºº¼¹¹¹¼¾¿¿½º¹¼¾¾º¹¸¹¹¸·¶¸¼½»¼¾»¹º¹···¶µµ´µµµ¶¶¶¶·¶·¶¶´³³´µ¸·¹¸¶µµµµ´´´³±³µ¶´²µ´±³³²²±°²²³´´³³´±±³²³³´µµ´´´µ¶¶¶´µµ´´µ³³³³³±­®®¯­¬¬­¯°°®­­¬¬ªª¬®°°¬¨©©©¨¥¤§¨ª«©ªª§§©©©©§¦¦¨ªªªªª©¦£ ¢§©«ªª©¨¨©©«­«§¤£¢¢¢¡¡¢¡ ¡£¥¥£¡ ¡¡~}}~~|||~|z{{~{{zzyyyxz{yvw{|}~~~}{{zzwadehiiikjjllmkklmmjjllhhklnprssqpoppmqqoqtwywvutuwwwxyxxxxxz{{|{{z||}|}}}~|z{{{{}||z{|~¢¥¢¢¢¢£¡ ¡¤¤£¤¤¥¤¤£££¢¢¢¢¢¤¤¤¥¥¥¥¦¤£¥§¤¢¢¤¦§¥¦§¦§§¨¨©©§§¦¨©ª«¬«¨¨©©©¬²¶´°­¬ª¨©««©¨©«¬ª«¬­­®®®­­¬«±¸·³³¯®¬­¯­®³²²´´´µµ±°³±°²°¯°®±´³³³³´´³²¯®°³µ´²´´²³²µ´³³´µ³³··³´µµµµ´³³´¶··¶¶¸º¸¸¸¸¸·µ´´µ·¶µµµ¶µµ¶·¹·¶µ³µ·¶··¸¹¹·¶¶¶¶µµ´µ¶¶¶µ´¸¹¸¹º¹¸¹¼ÀÃÃÀ»´´µ¶¸¸¹¹¸·¸¹¸º¹¸»º¹¹¸¸¹ººº»¹¸¸··¸¹¸·¸¸·¶·¸¹º¹º»»º¸·¶·¸¹¸·¸¹¹¸¸¸··¹»ºººº¼ºº»¸¸ººº¸¹¹¸¹¹·¶·¸¹ºº»¹¸¸·¹»¸·¶¸¸··¶¶¶¹»¸¸¸µ·¸¸¹¹·¶¸¹¶µ¶µ´´´´·¸ºº¹¸·¶´²²¶¶¶µ³´´³±±´µµ¶µ³±²¶¶¶·¶´µ¶µ³µ¶µµ¸¹¸µ¶ºº¸·¶µ´³³´²±²´²°¯¯°°±±±±±±±°±²´³³µ±°¯®°±¯°°¯°°¯¯°®¬¬««««¬®¯°®¯®®¯¯¯¯®«ª­¯±²²²±±±±°°±±°°°°¯¯¯¯±±®«¬«ª«ªªª«¬­ª¨§¦§¤¤¥¥¦©ª¨¦¦§¦¨§¦§¨¦¥¥¦¦¤£¡ ¢¤¦§§¦££¢¢¤¢¢£¢¤¥¦¥¤¤¤¤¡££¡~}{xz{zxxyyzzzzzyxwzyxwwussrsrusvxyxwwuvuuuuu_addefgdcdfhhghihhijjjfegjnonppoonmkfefhfglmmnnppsrpqqpqqrrrstuuttuuuvvvx{yxxyxxxwwwx{|yvxxz|}}}|xy|   ¡  ¢¢¢¢¢£¢¡¡  ¢¢¡¡¢£¤¥£¢¤¥¥¤£¤§¨§¦¥¤¤¦©ªª¨§§¦¦¦¥¤¥¥¥¦§¦§¨¨¨§¥¥¦¦©©ª­©§©ª¬©©ªª¨§¨¦©¯±¯­®®­°¸¹´±±¯­¯±¯¯¯¯®­¬­­¯±¯¯¯®¯¯¯®ª©ª«ª¬­¬®¯®¯±²²°¯°°¯²²±²²±°¯¯¯°²³²²²³³±°²±°¯¯®°±±³²±²²±²²±±²³²²±°°°°±²´²²³²±²³²²³´µ¶·º¼»¹²²µ´´´µµµµ¶·µ´³´³²´¶µ·¶´³³³²²´µµ¶¶µ¶··¶·µ´µ´²´¶¶µ¶µµ¶µ´´³³³³±´´´³±²´µ²±°²´³³²µµ¶·¶·¶´´´³µ¶´´´´±±³³²´³±±²³²³³²°°¯°²±±³³³²²²²±°±²¶·¶´µµ´´²³²²³³³¯±³±²±¯®¯±°¯®®®®®¯¯³´²²°°¯°°®¯°°°²³°¯±³³³±®­¯¯±¯®®«¬­­¬ªª«­­­­­¬««¬«ª¬­¬©©¨ª¬¬«ª©©©««ª©©©¬ª¨©©¨¦§©ª©©©¨¨¨©©ª¬¬­®­¬¬««¬««ªª«««¬«ªªª¨¦¦§¥¢¢£¢¢£¤¤¦¥££¢    ££ ¡£¥£¡  ¡¢¡¤¤¥¤¢¨«¨¤¢}}~~|~}|~}|~|{|}~}|zxwwxzzwwxz}~}|yvvvwvutrtutvspoppqqppqppponmmlorrsrrsrrrrrrqp]^]^_`befedddcccddeefd`cefhjlkkkjjkhdbccbdhjkkjjnpollmmmnooonopqrppoqrqrqoqtrsutuusruwvuutuuuuuvwy{}|}zzz{{|zwx{|}}}{|{z|}  ¡¡     ¡¢¡ ¡¡ ¡¢¡¡¢£¢¤£¢££¢£¢£¤¦¥¥¤¤¥§§¦¦§¦§¦¤§¨ª¨¥£¥©§¨¬ª¨«®®®¯°«©ª©©ª©¦¥¦¥§¨©©©ªª«©¨©¨ª©«ª©©©ªª¬¬ª§¨ª««««©ªªª«ªª«¬«««ª¨¨ª«¬­¬¬®¯¯­¬­°®¬«¬­­¬«¬¬«¬­¬ª«®­¬¬­­­¬¬®¯®­­­­«¬¬®°°¬­¬¬­­®®¯¯¯°°°¯®¯¯¬¬¯¯­®°°¯®­®¯®®®¯±°±²³±±°°²¯®®²¶³±´²²±°°¯±¯®®°²°¯®¬¬®­­®¯¯¯­®®®«¬¯±°°°°­®­«¬­®¯¯­±±­®¯¯®®®¯°°®®­««¬­­­­­®­®®®¯°¯®¯¯­¯¯®®­­¬«««¬­­®®¬­®¬ª©ª««ª«­¯¯­¬«¬¬ª«¯±¶¸·²®°³¶·´²°­©©©©ª©©©©ªª¨§§©¨¨©¨¨§§¦¨©§¨©ª§¦§¨¨¦¦¦§§¦§¦¤¤¤¤¤¥¦¦¦¥¥¥§¦£££££¤¤¥¦§ªªªªª©¨§§§£¡ ¤¦¦¦£¡¢¢¢ ¡  ~~}|}~||~}|{yyyxxwwyxvxyxxwvwvuuuwywxwuvrppsvsruussqpnooqonnnnqmmmlkkjjjhikighgeddegjhilkkhhjkklVTVXYYZZ[[Z^___^^[[\^_[[]_bbbdeb```_^`aabdfhgfggfggfegghiihgiiiiikkjkklmlmmmmmopoopppqqpomnoooorsrrttstvvuvyzzzzyyyxwvwyxx|yx{}{yzzzy{}}~}~}~££¢¢¡   ¡¡¢   ¡¤¢¢¢¢¡¡¢¢£¢¥£¡¤¤¢¡¢££¤¤£££¥¤£¤¤££¦¥£¥¥§¦¦¨§§§¨¨¦¤¢¤¤¥§¦¤¥§©¨§¦¦§¦¨©ª©§§¨ª¨©¨¨©¨§¦¨©ª««©ªªª«ª§¤¦©ª©©ª©«ª©ª¬¬©©ª«©¨¨¦¥§¨¨©ª¨§§§¦§ª¯­«­ªª©¨ªªª©©ªª©¨©©ªªªªªª«ª©««¬«ª©©ªªªªª©©ª«­­¬­««­¬ªªª¬­«©¨¨¨«¬­­­­­¬««¬«¬««ªªª««©©¨ª¬¬ª««©©¨§§ª¬«««ª«ª§¥¦¦§§§¦§¨©ª«ª©¨¨¦¥¥¦¦§§§¦¥££¤§¥¤¦¨§¨¨¨¦¤¤©ªª¬«§§¦¦©¬«ª§¦£¤£¤£¤¬³²«¨¬°±¯®­ª¦¦¥¦¨¤¤¤¥¤¤¢¢¢¤¥££¢¡¡¢¢£¢££¢£¤¥¢¡¡¢¡¢¢¤¦¤£¢         ¢¢¡¡£¡££ ~{zyyywxwvwxyxvxywvxuuusttuuxxtsrqqqrqoorrqorsrprrrrrolkloljkkkkiihgijiiigghhfffcdfeeegedddcggffgfffcOQX_`]XYXVVVVWXXXZ^b`ZURUWX[\^`^]\[YXZ\]^`aab`bcbaaaaccdefeecccddgffhhgiigghiikmlklmkjiiikkllnonnonpronopppqpqqqqmoqrrtuuttuvttsqqrsttuxxxyz{{{yzzxyzz{zzyy{{y{}||}}~}|~~~~~}~~||~ ¡£¢¢¢¢¡    ¢¡  ¡¢¢¢¡   ¡¢¥¨§¤£¢¢¢£¢¢¡¢£¡¢££  £¥§¦¥¢¢£¢£¤£¢¡¡£¤¤¤¢¡¢¡¡¢£££ ¡¢¢£§ª¨¤¢¢¢¡¥§¦¥¥£¢£¤¤££¤¥¥¦¤£££¢¡¡££¢¢¤¥¥¥¤£££¤¤¤£££¤¦¦§ª¬ª§§§©§¦¦¦¥¤¥¥¦¥¤¥¥¤¥¥¦§§¦¥¥¤¤¤££¥¥¢ ¡¢¢£¥ª©¨§¥§«©§¥¥¤£¤£¢£¤£¦§¤¥¤£¥¤¢¢¡¡¡¡¢¢£¥¤¤¥££¢ ¢¤ ¢££¡¡  £¥¤¡¤¤¢¢   ¢¢   ¡ ¡££¤¤¡ ¢¤¡¢¤¡ ¤§§¡ ¡~{}}|{{{zx|~|~~|xwy|zvvyz{|{yyvuz{wvvssstrqpqqsqpsssrrpqpoopoqqlmlkjkjkjiiijmolijklnmmighigghhfeefdbccbaabcecaaa__`_a^]]^^]_`\ZY\^`a`TSW]^ZVUUWXUSSTUW[^b^VROORSVVX[YVWTSTTRRUTTWXY[[\]]^_`__cc`^^^```becaaccceeddecbdeggghgedda__ceeegghklkkjmommmjiijkknrrrooonopqonnpqpprqpprqqrutuuttttttsuuvvvuvwxywwwxyy{||xvxxyzzzyyz{||||{}~~~~}z{ywy}~¡£  ¢¡£¡  £§£ ¡¡    ¡¢£¢        ¡  ¡  ¡  ¢¢ ¡¤¨©¦¢¢¢¡  ¡¢¡¡¡¡   ¢¢      ¢£¢¡  ¡£¡   ¡~~~}ywy~}~}|}|}}}|xz~|{}~~}{vtvsrtwwwvvuuvtv|{yurqpoppoqppqljkmoqrnmlhfghhfijhimlmjgecdcfgcbddghghgfdbaabacb``_a_]^[^a^^\YYWXZZ\[YZZY[XVUUYZ[XVWVUWMHIORRPQSVYVSQOOPQQSRMLKLNMNONORSSSQNORSSTRQUUVVUUVVWXYZ[[YWYZZZ\\]\\\\\^efca`a`^`ba__aa^\Y[^_ba``dcbcdeefgffgdcbadfghhiihijjjjlmmmlllmmmmmmonnnnoopppqqqrrqpsttsrssrvwuussutssqstutttvyzyxwwy{{zwspnnonnswxy{|}zxz{}}}|{zyxwz|||}¡ }}~}}}}}||}}|||||}~{z{zyx{|yxwutwwx{{|||~}||zutwvuwtvwvwxwssxwxvuvtroqroppruusrssqpokkmkmmihghhfddgghihfdhljhghgiijfdfdgijhdcba`_^^aab_acba_`_`a^]__\\[XWVW`d^\^]\ZVXZXXWWWWVTTUXVVXXXWUTUTSEFGIJJIIKMMMKJJJKKKKIEFIJILLKIIILMJIHIMOOQPQRRRQTUSTTUUTUTRRSUWWWXYYYXYY[\]^]\\ZYZ\[[ZYXUWYWXZZ\ZY[ZY\_abcbbbcfecbbbcbbdefgggggfedefggggeefgghijklkkjklkkkjkjkllnmllnnnooqrqopsrspopprvxvwurqprssrrrsutrststuuvutstuvxxxxuruvuwyz{z~~|z|}}|}}}~}}}~~~}}~~~}}|||||}|yz~|yz}}}~~~}yyyyywuxxutvxuuwyxuwvstutssuttrqrpqsqqsturqtuvwwuqqsoprssrstwxwvutsnllkkihjijjkjkoolihjopnljfeeedeecbcccdggcdca`bcbbddbbeefhd`a_`_]\]\[^a````_[]][Y[ZYXUTUWVVX`c^ZZZZZYYZZVPPQQRRPPNKOQRSRSRSQPDFHFDDCBABCDDCDFEDDCCCADCA?>BB@BFGFGGEFIHFGEHJJILMMMMNNMPNKIHILNNORQSTUTTTTTUUVVTSUTTUWWYXWVVUVVUVVTTUXY[[[\\[Z[\[[\\]_`^^_``_`abcbbbaffa^_bddddca^_ceeeeccdddffgggghjjihihiijlmnmkklkmnptronnnpommmmnoljloqpmmpqqqqqrrrqqpqqprrqpprrtttttuxyvvwwwvwwxyxxvwyy{|||||{zxvwxy{||||}~~~~~}~~~~}~|~}||z|{}|||{{z{|||{yy{|{zxyyzyxyyyyxwxxxxvutvxxxyzzz{{yxvwuurrqpsvtrpppooqrooqpmkjjllkkknnlnnmllljknlhiiilmoooonnmossqonlighffffgedbafjjhhecfihecba````bdabc`^]^abc`_\]bba`_[\[Z]^`]ZYYXVWVWWXY[\ZZ]]\ZVWXVURRUQPSSUVWWVUWWVUUTUTOOMLKHHIIIIMNOPNMMNN@AA@AA@AA@@B@@@@A@?@B@A@ABB@?BBBCC@A@@@@@BCDGGFDBDFHKLIFGFHJIIFGECFILLNPTTRQNORRPPOPRRQQRRSSRSTUTUUTTTTUSTVWYWTSUW[\ZYVZ[YY[[\\]]]\YWXaghifdcccb_Z\^_`a`]\^```^]^^bddddefefeeda`cddfhgfcgjjiijkjjihilkhffhijkkmonmopmmnnnnomkkonkkjllmmoqsrrqqrrsrsvusrrqqrtxyxxwyzywxxwvstvvz}~}|{|{xyyxzzzzyy{||{|||}}|}}||~~~~||}}|||{|}{||}}|}~||~~~~}|~}~}|}|~~}}}}}|{{zz{|}{z{|~~|z{zyyzxyzywxwux{xwyywxzxvwvvuuuutstuxwwuuuutsrrrrrstrrrprrqoosuutstsooqolklkopnpmnnmmllmolkllhhhhhfehgegijhggeggffedcddcgijjjjighlljihgea_``_____a`bcb^\]\ZZYYZZZZYXXYXY][YZXY]bfb_^bec`^ZXVVTUXXXVSRQPPNMNORUVUVWSONMNNLKKLOPPPRPOPQQQRRQPOOPPOKIJJJKHFDDGIJIFFEFH989<=<;9765788:;<<<=?;9<::;;;=@AA<:>=:9:=?ABBBBC@@BCEGCBCCAACCA>>AABEFILNNJEEGIJKLLKJKMNMMNMMOONNOPQQOMOPPPPOQQPONQRSSVYZVUVWYWWWVVVVW\^^bdb`^][YWZ][[ZZZZZ[\XUVY[\\[\]]^`_]^^`ababbabba_accddddffdcdeeddeedefhhgghiihhhhgfcbdeeeeghhjlppnnmmmlklmlkjklnomnoppoppqqrusoqpooqsz}zwvwvusrqrsssssssttuvwxxyyxxyxvvwvwvvvtsttw||xwvvwwxxxyxtrpqtxyyyz}}||{|}|zyx{}}}}~~}~}~}~~~~~}|}~~~~~~~~~}}|~~{|}~}||}|{yyxzy{{xyz{yzyxxxwwyxywwzxxyyxyxtxyuvwwvuuuttvvusqoruusutpprqrqqrssqrrqqpqrqqopnnpppooonmnmkijlmnnllnmnnoppolkjhghhkjhhhiikkkkjhijjhjgefeffffedbbcbbbba`a`a``a`__``^]abdeddddcbaabb_^\\[[YWZ[XVUWZXWWXWXWVTUTSRQRPQRTTUV]db[YXWVVWTQPONNOQRRQQONNNOLNPONPPQPNJIIJGGHIIGEGIGJJJJJKLLMLKKJHEEEFGGGDCFEEDAB?@CB5422241120/23102555786345478;:;;:987566779<;<=>>>>?A?=:8;>?=:<===@>=?BBBHIDAADECDEGGHHHHKLLIGIIIJIILLKGJLMNMNOONMNNKKMOSSRQPRRUUUUSSRSPOT[_]XVWWRRXXWWURUUUWWTRUVTTVXXY[ZZ[[Z[^^\\]]^^^]]__^^_`a__`_`aa`_adfdbaabcdecbabba_^^abcfggfhhjljhijjiijhhhghiijjjjjjjiimonmlljillmmnruyvqmlopooopoooppqooprtsqoopqppqqqrrrqppqqqrsttqnqrssttttrpprw}}|yvuvwwwwxywvwwy|}zxwxxxxyxwwwwxxxyyxxz}{yyxyy{yvwx{||}||~~}}}~~~}~~}}~}|}|}}~~~}~~~~~}~~~~~~~~~~}|{~}}}~|||}}}||{|{yyzzzzzyyyxyzzyyxyxxvwwwxyyzzyzzyywvxxwyxwyzzxvuvvututrvywttstsruywrprrssrsrqppqstturtrompqpqqoonoqommmlllnnmmnnonlkmkjkkjkllllkjkjjkjijjjiiikjijgeeeijkkjkmnljjkjhfeegedddeeecddaacbca___`__bc`_`_^^]\]\\^^\\[\[[[[ZZ[\^__^_^^^^^^]]]YVVTTTSUTRRUTSRUTTQPSTQQQSRPPNLPUWTSTTRNKKJHNVXQLKLLLMMLKIGFGHGEFHGGIKLKIGFFIHGGDCFEBCEGHHGHHGHIHFDDC?=<=?A@??>@>>;8767;--.//.-,)&'*-.12/120/./11110.0122222331036777:97677434677323333569;=<<<=AC=:<=???ABCCEDDEEEDDEEEEDDHMMIGFHGFFGGGHGHIIIIJKKJLMLLMLLNPONMMNNPQPPPQMKRTRQPMOQOLJJIKNONNQRRQPQQSTTVVVVVWXXXXXXYXYZ[Z[]][\ZYZ[\[[[[\^^___`a``_[ZYZ[\^_aaaaaaba```bbbbceddccccdeeeeeehjjhfb___acegijjnlklkkkjkkijjjjlnmlllkkjjklmlmlllllmnoonnommnmnmmnonoonoppnnquutrqrqqrpqrqqqrrsv|}xtstsrssstttttuuuuttuusttsrqutsuutvxxxxww}{yyyy{{zzyyxyxwwxvvxxyxyzzzzzzyyy}}zz}}{{z{yxxxyz{|{{{zy{{{|{|{{}}zzy||{}}||{||{zww{||}}|{}}||}|||{{{|{z{|y{~~~~}|}~|||}}}}|zyyyyxuw{zywyz|||{|{zzzzz{}|~~|{|||}}|{yz{{{zzz{|||{||zzy{zzzzzzz{{{{||zxxyzywwyyyz~~}}|{yxxy{}|zyyyzxxx{{zzz||zxwuutusswwwwwuttvyz|~~{ywwvvtsuuttqssttuuxxvwvtusssssssrpqrqqrrpqrppqqqrssqrqpppoqrssutqomkntwtromopqqomllmnmkknnnmnljklkkkjjjjjjhhhiihhgijikmjiihghddeeedehieddeedbcdccedffedbbdfggedbeiifccca`bbca__]\]]^_]\\\][Z[[[\\[ZXYYYZYYYXXXYVUTTUXYYWTSRRUUWXXYYXWX[ZWVWVSRPOQTQQPNQQOLKMNNMKMLKNOLJILMLNNLMNMIGFIKLQWYTMJGFHGFHFCBBBB@BCBCB@?>>?AA@>?>==?>?ABB??@@@DDEEDBA?>;889995443433265434'('(**)*)'('(+.-)*,*)))+*+--,)+.011/+*+++0211223331-,-../003432/056785479;94689979=<;;<<==;=?@@AA@@ACCBAABBAACCCDEDDFFFFFEDDGGGHIHHJIIIFGHHLONMKIGIMNMMMLIKLLMIIKJKKHFKMLJJJKLMOPNOPQPQPQSUUTTSTTUWVUWXWVUVWWWVWXXXY[[\]``]Z[]\]^\]^^]\WVWY[]]^^^\]_`__^]``aacdccca``^__`aacbbbbddefdegfeeeefghiighfbacdehjhgfeffggffecfhjkmljijjighijklihijjkllkkmmmmlmolmnnmouyurpopppqpqopqpqqpqpqpqqpprqppnoqqqpppnonnpqqqqrqpqoorssrrrprrrttsrsuttuttusrtvyy{yuusrtvuttuutuuuttuvtvusvwvvvwywvuuurrsttttuvwwwwxvwxxwvuvuuwvyxwwxwttwywvvuvxxyvuxwwxwwwwxxywtrssuvwxwvwvwyyyxwxzyyxwxxwxxvxywwxxxxxxvwwwxzxuttvwvvwwyxzzxvxxwvwvwtsttssrrpmkoz}{ywuutpopnptutrtvttutsttsqqrqrrrtvusvwrqtqonnprtsqqppttspppppqoopooppppppmnnnmmllnnnqqoonnonlmlmnnmmnnnnnnmnnnljjjikkjjhjhhjkljikjhhiihhihiiihiifgjkhgeefffffeeefeedeffeffggfhfecccdcdccbaaa`__a`````^^a`^_b`_][[Z[[YWY\[[]``^_^]][YYZXXZYYXXXVYYWVUVVUVXXWUUSPQQRRSSTTUTSQONRUVSRSSQQQTTSQSTXYWWUSRQOLLMLMLLKIGFHKKJKJJKIHFEDEFFEFFFEDGGEHFDCCEGNSQLHEBA??>????@??>=?>=:9:=>=;:;;:998999;>>98;<<<<<98;<9886531.1113300111201('%&&%#&(#!$%%%&&&'&'%##%'()********)()((+,+,-.,*')++*)*))))+.0--01123.*,1432453035568:::;85788::::;<=><<<=>=?CGECABDBBCAAAABCCCCBAAABBDEEFHJIGFEDFJNMJIGD@@ACCBBEGGFDIJFGKMNJILMHEGJMPPPQOONOQQQQQPQRQPPPOPSSRRRSSTSSTUWTSSTVUVWWVWXXWWXXXWXWWY[ZZYYYXZ\[[Z][[[\\[\[WYZWZ[\\\]_b`\\]]]]]]]_`^^__^_ab`_ccbccdfddddccacaadddedabefeeeffffeeeeda`dfgjhhfgihggfggffggjiiihikkjijiijhghhijiijlonnmlmmllkkkkjklklmmllmmlmonnpqoooprpoppppppqpqooooopstqppponoooqrqpooononqrqqppstssurqqtspoljlopppprsrstsqprrpopqrrsrqqtuwusrqqpporrqqpprrrrqpppprrrpmnnlmorqrqpppqpstrpqtttttrrrtspsrrssstsqpqrssrpmjlorqrrtursqqrqrqppprppqprqqplijnqqqprsqpoopppqstsspnnnnppqqoprrqoprqpoprqspnoooonmlnmpnlkkklkklnlnpnjjjklmlkjkkijlmkkkkilkklkiihggfffghgffggfffghghhhgfgdcggggfegeecccddedcbbcfccedceffdcdbbbaa`a`aaaa____``^^\\\[[]`a_]\\\\\\]__`]ZZZ\]\YZ\[YXYYZ[XXYXWVVWWWVWZZWVUSRSRQRQQSSRTUSRUSQSSRQQPOONORPOOOPOONMOOPRPPRQNJKOPNMOPNKKMPQONQRPNLJHHGGFEGHFIHEDBBCDCABBACFEA@AB@??>==<99;==>>@??>::;;<9<>=<<<::9::9::755444355667566773/05851553254201/-..+*+*()--,*(*,- !!$&%"!!"%%$%&'%$$'(('(()))))((()+,*(*,+*))**()'&,2464/)(*-.04871-0333568962022/03567678899989;>==<<<;<<;;=>>>>>?@@@AA@?<><78<>>?A>?BCBCDB?AAAC@>=>@?>?>>AEIJFCEDBAEHIJIJJJKJJKMMMLJKKLLNOOPMMNNNONNMLLMOPQPPPPQQRONMLNQTTRSUVTSTTUTSTVWVWWXWVY[YYWWURPNPTUUVWWWWVWY]\\\[[[ZZZ[Z[\\\][XY[]^`a`^]^`ccaba__^^bb]\^^^^_bcba_]^`_____aa``bdedddeddcefeeeeffeeeedehjkhggee`_aafjmmkmojfghhihiiheeghjggihggkjiijnmkjhijnppnmlmlkklllmmkmnnllkjjjkpommmmmmmnnnopnopnmnlmonlkmnnlmmnnmmprpnmlmonkmmlmmlmnnoonkjjklnmnppopononmjkkmoppooomhjmmmmpqponmkikmnnpturolmnlmonmmnonnnmoonmnomnnmmmllmllnqvtpppnmmnmnmlkkkkjjhgiiebeilnpqpomlkkmqrpmmmlmlllkjihijjhkmkjmmilnlmkkihjkopkjgfhiffiihhggfffghjjjieeggfeefgddbdeeghgfdccddcbdfcbcba``aaaaa_a`aebaaaaabeea`_aa_]^`_]^`]]\\]^][[]][\]\\\]]][[\\\[[ZYZZXXYYX[\[[ZXXXWWVUWVTUTUUUVUTUUTUTTSQQTTTSRRRSUTSRSTQPPQQOOOOONNPOLJKMNOMNNOONLKKKLMLJJJIHGGHGGFFEHKHEGEHLKIJJJJFDFGIILNKHGFCCA@A@@?>B?=@BA?=<=?>=9<=;<<:98:997887898;>?;;:75677985354233332111133201210..0.,-/----..///+),+*,+,..+,*+,)('(*&%%&%$   ""#&)*(&$$%$$$$$%'-.(%'(('%$$##%()-11---,,.-+,-/-()/0010000.+(('(*-/1012455666556887788987877789977;;:9899524569:8868;<>ADA>>@BA@>@>;<;::99;<98:>=?=<@CEFFFHGGFFFFFGIIHIIHIIIHIIJJIJKKLKKJHHGEHMRSQOLGGJJKLNOPSPPPPQRQQQQQRRRRUTRPPQPOMKMQRSSTSRSTSSSRSUUUVWVVWWXZZZZXWVWWWXYXYZZZXYXXWWXYZ[\\XWY[[\]_b_[YXZXZ^`^\[ZX\\\]]^^^`acb``_```__^_`^_^a`Z]^^_^\^_`cbbbcdc``aabbbcca^`abbcecaaaaaaaaaabcfhlnkhfgfffgffgfffdhlhgijiffffhihghfghikmljigfghfhmokjjihghighgggffeehiihijiiihhiihggiijjjkjiighhjnllkijlkgfgijjiffgijiiijjjjihhiiijnqpmkkhhghjiknnkighgghfghhhhgeeggggghjlkijknlhhghjkjjjhghgggfdaacdeffgffffefffffefeccdeeeeefffeegecbccaddcccbcbbbdaabbceeddccddcefa_^_cddca__^^`_`a`a`^^_`a`ba^___]^cd_^^^^]\\]]^a^\\XXZ\\ZYXVUVXYYYYZ[[[ZWYYWXXXVXXVVVUY[YXXXWWVTTTTUTVVVUUTSRSSRRRSSRRSSSQPOQQQQQQONPQRONPQQOOQTROOMMNKJKLKKKKKLLKLLLKJJKKKMKLLJKKIIKJHGGFFFFFEEEEDDCDEFECAAA@?ABBDEAACDDDDEHFEFFD@<;;<<<<<<<>DA=;:<::<;;:97656777667667568863246533267453/0000/0/..//.,-..-.0.,+)()))(()***)&%$&''%$&&$%%$"%%!!"#%&&""!   !%*,(#"#$$$!"#%#! $%&')+-+*)(*)*,*++'$#"!"#&()+---/000025200/-00133454344333466667322/-477568788:<:73356659:843346876667:;98668<=>?@BB?AABBCCDCACDDFEFGFDDDEBBFFHGC?@BJQPPNIDCCFDDGHHIIHHIIHIJKJIIIIILNOIGKMLLLIILNNOQQQSRPONOPPRSRQTVTSSVWUTRRRRRRRQRSSTTSSSSRPRSVXXYVSUXXWVWWWWSPOOQPQOPQQQTUXYZYZY[^aa^]]\\[\\[[Z\]ZZYVUYZ^_YWZ\\\\]]]]\Z\\]\[\]\ZZ]_bba`__`aa``_``a`___^^__`_``^_`aaaa_^```_ahgdgigcbbbbbbbcijgdcffedcfeeddegfddddccbdedbaacceedeedcccadgeffedgeccccdddfikijiebbc_\]]`bbbdcbcdcceeddcdcbcedcefefdcdbdhkkigecbceeggfefdbaccdcbdfedcca_`bdhjgdddddccba``ba]]_]_```aa`a___^_aaa`_^]]]^__`_^a``^[Z]^\]^bb`_^]Z]_]]]^^^]^_]\\]]^``_\\^]\]\\[[[[[\[YXYYZXWYYYZ\\ZZZYXXWWWXWWXWX^ca\\[ZWVVWVVVWVWVVVVVXZZVTRRSSSRRRRSSRSTTTTRPQOPQRRQPQSOOQNPPNNONMMLMMMNMMMNMLNMMLLLLIIIKNLJJJKKIGGHIGGHGFEEDDFGGGFCB@@CCEFHGDCABFFBBDCBBB?@AABA@??@B@???@A>==<>?<?A@@AEF@ADGF><;8899:999776575433324675333320//00/110/0/.///.01/11-/1/,.-,-.10,+*))*+)()+++**)(&&&&&&$#""#!"$"#$!  !"!! 	

!    !"!#$#$##" !#$%%$!%&'&$%$$!"$'(()****++*+,++)(,,,**-.13220//1100110-,.-021331023344432112133004510112544743433689<<;;;<=?>>?>=;;<==??==@@@?@?==A@==;;<BGFDBB?=<<>AA>@DFIHFGEEEEEEFEFFFGGFFGHHDACDFGGHJLLLLLLJIJMQPMLNOLMMOOMMMLMLLNMMMOONOPOOOONOOOOOQSPPRQQPQSSTQLIHINOLMOQRRSTSTVTTVY]]YXXUUVVVWUSRTVVUPQTWYXVTVVVWWVVWXWXWWUVXXYYZ]bccca^[YWXZ[^bb^[Z[\[[\]\\[[[\[Z\]]]\[[[[\aca^^`_]\]\^^]\[^_^^^_^^^_^__^]]^````^_^^^]]]^`b```_^]__^^\^^\\]acc__`egdbacb`_`ba^^^\]^]YVV[]]][]^``^`b`_^\]]]^_ccba``]\_cdc`__`^_``_`deca_][^^^_`ddbb`__^\]`cda_^^_a`^][[[YVUUWZ\]^^]^bb_]]]\\\[[[[\\]_a][ZY[ZZ]_]\^_^^]ZYZZ^][YXYYYYXXZXWWUWZ[XXXXZ[YXYXWVWWWTSUVUVTSUUVUUVUTTSSRSRRSRRRRRVXWTROPSSRRRRTRQPQSSQPNOQTRNPRQPNMMLMNLLLLNNNNNOMLMJIJKJKKKLLLKKKKJLNMLLLKJIIHFFFGHHGEFGFBACDEEDEDBBCEDABCCCDDCCAABCEECCD?=<=>@A@AAB>;::<?@@>=>>=<<===;::::78<>AA<9;<>>AC@?@BA=97674333222133443411112340-/11//../-,-/.,+,.+*++,-+)*(&(++))'()&$%&&$%%$&'&((%%#"##" ! !!!!!	


		
	
"$#  !  "#%$""" "$$$%%""!$'&')**+,,,,,-,+-/-.,+,-,-.--.100..//.,+-.,-./010/266520/0////-.33477889999888666789<<:=;::::98;;;:6678<;::6467588549=@B@??@?@BCC@@BBBDGFDDDBA>>@DFEFFEEDEDEHHGGJMMJHIHGFFGIIHECFHHIHHIJJKKJJJKKGCEGJMMLLLLKKLMNOOMJGJMJGEEIJIMMOPPPOLIKPSQSWVTUWWTSSRRRQQQQRRRQRRRSRQRRRSSRSSSSSTUTUUV[\[YXVVVVVVVWYXWWVTUWWVWWWWWWWWWWXWWWYYWWXXYXXYYXVVVVWXWVWWXXY[]]ZXYXXY[[XZYYZZZ[[Z[[ZYYZYYYZZYYZYXZ]ZXXYXVVWWXY]\[[[]]ZYYYVUVVWYZXUTVYYYY[[\\\[YXZ]\\[YXXY\[YXZYWTSU\bb_\ZZZZZYZ]\[[\\\[Z\\[YYZYYXWWXXXUWZXWXXXVUTTPLLNQQPRUWWVVXX[ZYYXXXVSTSPQSV\^ZWWVUVVWWUUUVXWUTVXWWWWUVVUUUTSSSTTQPSRQSSSSRRPQQPRRTSRQQRPNOOPQPPOPPOOPOPQQONMMMMMNNNMLLNMLMJKNMMLLMONMPOIIKKMJIJIIIJJJIHHHJIIJJHIIHHIIGHHHHFFGHGFFDDDBABBDCCDDDCBDCCCCBABCBA@@??@@>>???>>>???<==<<<<<<:89<99;==<;;<<<9;@A=;:8:997666654555567579::84465679:854334310/..--.-//..-,.0.,+,+*()***)*)))*))(%$$&')+(&&$$&%&$$&&$$$#$$##!!!! ÿþ


	


! ""#"""!  !"$$##%%%&&&&&&'&(,**)))()++*&%('&#"#$%(*+,,-..010--*+++*))+.1322221011333344423754555565212566301146775221256457444457:;<==<<<<?>>?;<=>>?>9:@@@@?@AA@A@@ABDEDDDCCBBAADEDCB=@CCCCDDDDEDDCBEEC@BDDEGGHIHHGGHIIHGHGGLMKHGFBDGHHHIIHEDFIKJKNMMOPPMLLKLKKKLOOMNOOMLLLLNNNNNNNMMONNOPPPOQQOOPPQPOPPPRTUSRQQPNORSRQQRRQQPOMQRPNOPQQQQPQQRRQQRSSRRQNKNRSUWWTUUSSSTVURQRSTTTTTTSSSSTSSRSTSRSTTTTSVUSTUTUSTTSRSSSVXVVTSUUTTWXWUUTTTTUVWVVVVWWVUSSUUTTWWTTSSTTTSQSUVWUTUVUTSSTSQRUUTVTTSTUTUSSSSTUUVUTTSTTSSSQMLNMLNMMNQQRTSSQRRSSRWYUSRUXURPPRTWTRSSQOPPOQQPOOOONLJIKMMMNOSUTROMMNOORRPNLMONMMLLMMJIKLLKLOONJHHJKJJHIIIHHHHHHHHHHIJIHHHHHGHHIIGGGHHHGGEDEECGHGLKHFDCCCBCFFEDDDCDDDDDEDBBCAACB@A@@@??>=@@B?@CB@>>???<<<=====>><=?BA=<<<;:99878:::97889999798556787665553359<=852110332212321024101.254/00//00//.-,.-+*+--,,+*))'&''(*'&%&&&&'&''&%$%&$#$#"&%" !!!##!!!

øùöõöüýþÿþý


	
		


! "$%%$"!"!!"$%%$"#  $%#"$&&%" $(,,++,+***)&#%%$)-.///.-----.----.//01011000000/02110/..0233104543430/02356898788888:7:;;::9984435569988::;;;9;<<<:8:<>?><>??@?<<@@?>=;:9;>>??@@AAABAA@@?AABBAABDEDDFGJLJFB?=@CDEGFFGFAADEFFFGIKIJIIIHGHHHHIHHGHHIJKJIJKIIKMLKKKKJKJJJJKKLKLIIKJHJLMMMMNOONONNONNLLLMMMMLKKLMNNMNOOOONLKHGHHGIHGGFIKMNNNNNNOPPQRQNLPTSQPOPOOPPNONOONNOOQROPOOMLMOPPQPOOOONNOQPNNOOSWWSQQOOQQPPRRQQPPQONNNOPPPNMMLNOQPOPPNNMMNOONNPQONQRPONNNMMNONPQNNMMNNLLOONMKLLLLKJGHIJLMJIKJLMLLLLLLLMMNOPPOMKKRWSONONNONNNMMMLMLKKMNLNNKKOPLLLLMLMLJJJJKKKIHLKKJIKJJIKLLIGIIIGHLKIGGJJIIIHGGFEEDCCCAACDCCCABCCCCCCBEFFDECB@BBAACCCECB@>??>>>?@?<>@?>==>>?===>@?>?@@?><88;;<<;<<;;;;::8::868876878878746654543223333334212422234442/.01020./03488742321//....++*)****,-*)(*,,*))()''')))&''&%()&$&%&)''&$"# "#""##""!   ! !


	öûùùúûùøúûþþüüþýúøøøûøööû					


	

 "!  !!  ""#"""#!!#%&%$&%%%%&$"!%*,++)**('&)*)**,--+,-,+-..-,+,,--++,-+*,.//.-.///15540/1212234443455/,.+,-.1310/03345479986776789799879::9:999:879::559::::::<<;=??>=>A?>?>>??>>?@???BDB@@>>@@@?>????@@@@@AACFIGDCCCCA>@=;?BDDBBCDDDDDEEFHHFFGFGFFEFFHFFEDEFGGEDDEGFEFHJHGGGHGFEHIIGGHGFDDFGIIGFGIIIHHHGFEDBABBACDGJFFGIJJIIIHKKHFGFGIHIKJKLLKKKKKJIIJJKLLLKJJIIIKLKJKKKLLLLMLLLNONKFGJJJLMJJJJJKKLLKMNPOMMLMMLJHHJKKKKKJIIIIIIJKKKLNSRNNQOMLIGGFHIIHHJLLIJIIHJLKHFGFBAEGGGECFHHGHIFGHGIHIHGIIIHFEGHGEFEEFJKHHHHGGFEEFFGEEEFEEEDEDDEEDDDEFECCA?CFFKNMHFECDBBDDBBBCDDCDD@@@@????@@@@>>>=<;=??@?@BA>==>>>BDB@?>>>>>=;:;:889:::;;;<;:99888889::::9:99989876323123467766764532334113232332211113420./000341////00/00..//-/21/-,-.-,./022/+)'%&'))((''('&'&&&')./,+*)%&$""!!"!! ! 


	


	


	

	óùøøøóïñöùùù÷óô÷õõ÷øùú÷ô÷úÿýýú÷øúøûüýþþþÿ	
		


!   !""!   !""!!  "!!$%&''&&&&&&())(('%$'(($!$'*+,++**+++..--+,-..--.///.-,''('*.0.-*(''+,./2434322223:9533335452034430.-+-/,,03324898:<<;9:;;98878<>=;;:986779:96589:<=>>=<;<<=<:;<;;<<=>>=<==:87799:;>>?AEFEDBCCAAAAAAAA@@CBAAA@@ADC?@@@A@BEFECCCDEEDEDBBBCCCAACCDCABABDEDCDDEDEECDGIIGFDABDDDDEDBCFFC@@@?ACDDEEDCCEEFEDDCDCDFEDEEDEEFEDCDDDEEEEDDGEGECED??CCDDEFHFFEFGGGGDGJHFFEEDEFFFGGEEEDCAABDFFGEDCCDFFFHORNHHGHGDDCBABAACEEEFGHHGEEDA=BFDDDDCCDCDDDFEEDCEEDCA?AA??ADEDCBCCBCDDCBABBBCCBCCA@??@AABA@AAA>=??A@?==@?CFB@?>=>??A?>>>?>>>>?=>==<<=<;;;<<;:;;:;::::98<=98:9:=<:::988:8;:8767887776445634566444333443233332222113320002310110//021221/./.--,-/.-120-+(()*-151++++)))'%&'&$%(*++)('('')''))&%%$$&$!"!!"&&###"""!!%))&''$" !  !


	


ÿþýýüýýìììîîðíèéêíîððññïðóóòïïñôõøú÷ôôõöóñïïòôõøúúúûüüûúúùúúüýüûüù÷÷ùùü

	


     !  "$&'&$!  "#!"#%'&&'''(('''&%()))))))()(&$(++,-+'&)***+/----------..../.-/000/--+++)())),/002322564331033344435775333/-1211..256776678::7644799::9887889974674232167:<;=<=@B@=<<<<<=?=<=>?=<=>==<<<<;=>???==>?AA?>>>=<<<==>@@@>?>?@>>=>??>>>>=?BEFCA@@??@A@????@A@>>??@BA@A@@?@A@@?==?@AAAA?@@?A@A@@AAA@@A@?AAA@??BBB@=??@BDDCB@@@ABCCADEBABBDB@>@@?@AABB??@?ABAA??@@BAA>?DECCA?>>?@@@@@>@@@?><=>=><89;=>@?>?@@@AA???@@<<==>????@=@@@?@@=>>===;;<;:8:<<<=;;;<<;<=<::::;==:89:<<<:9::::9888;>=<<;;988866776566567776652466365664357565465432331234555544421110/.../00...2642200/..,*+.131/0/./---+,,+,.,+**),-,,+('(('&()(''()*()))''('&&%$###$%$"$%""!"&%$$%%%$%&$&(# "#

			
				ÿþþýûüýýýþþýûúûúùøøùùø÷ööåçëëêèèêêêëìîïìéëéèçèíìêççëíìììíííîìíôôóõòóõõö÷ùøö÷÷ôõ÷øùùõôôöö÷úûûûüýüûûüüüüþÿþÿÿÿÿýûúúýýüÿ	


	


 %&" "#"! !!!!!!"#$$$### "!!$&&%%!"!!#&'$$&''&&'*+***)((&$&))''%%&((%#%'#"$%(**,141,)*,,-//.--.....-.,*+,--,.--//001111120-,,)).2544567640/44010--/1225865543678788:=:87766677;;987888799889878667665679999;<<;;:<>;98678866799:><;<>A?<869<;;;=<;<<;;:;<;;<;;<<=<<=<>=<<=======<;<=;:;<<<;:;<;:;<<=?@?=;::::<<<;;<==<;<<<>A?=<>?>=;<;<<=<===<<<<<<:;<;;:9:<><<==;9778<;:<<:9987732113577767998:<=999888999:;<;9:999999:99:998776666665667667767766555412555565433444335642344555553222221012222221200/.15642012/00//00/./0/.,.10.,,+,,,,+++,--+,.,+++,,-,****)(#  !*11-(')*)'%&&&$$%$$$$$&'%$$$$%&##$$"!#" "!"!!! !#"


		


	þüüüüüûýýýûûûûúù÷ø÷÷÷øø÷ö÷ùù÷÷÷øöõôóóóôóòñññðÝÝàâãâßâæèêìðíçæèèæåçéçäãäæéìîêèêèççìïîîîðñïïðññðññîîïïòôôóððññóôöø÷÷÷÷÷ö÷÷÷÷øøúúúùùúùúüüýýýúöøø÷úøùûüýÿþûýýþÿÿþýýþûûý


	

!!    !!!""#$$""%&&&%$%##"$$$%%$%&&%" ! "%&'(*))*+*(')))*++*,+(')***)*&&%%$%%$%(*+*+.-//.,)()+.//11/.013860)&&((&),.1423410/.0003322221112211113333221121100111344333223434432337:97522223344446666777867:<:8777666688765566666777559:88869:888886566656766778898667888787666898877778999977878645777766678866766578766743443433698676457666530--,./2331366434442023333357766432332330-+++.122121123322223322210002321//2310//111/.//1211/0./..////----/-,,,,---.,+-,((+,++++*))**+*+*())((()**)*(''&''')*()('&%%$%%%#$''&&(&%&"   &+(#!!#""! "  ""!!    


		
		

				ÿýþýûúüþýýüüþûûù÷÷ö÷÷øøøøø÷ùùùööö÷÷öõöööõõõôóòóôõôñòòññïïïñòïííííëßÝÞààßÞßââããäâàáâàÝÝàßàáâäçéëíêæåäåæèèéëëëëëëíïïíììííìîïïïïððïëíïðòóóòôôñðòñóôôôóôõ÷øôõöôôñîïññõôññõ÷øùûüüûûûúøùúüú÷öô÷ûûûúøø÷öûýÿÿüûüþüÿÿýüýþÿþý


    "#####"%%#!"#"%+*'%!  ! !" $$%%&'())))+*)*,+))))+-285/(&((&%(*+02011..-.----.,+----.--,,----..//.---,+)+.1564111000.-/00./14631110320/-/0110002555300110//00/1111112220002113444443225643320.1111210133332.*)-48865322213:=<85324544320/./110122331112223331110000000/100005631212332220,***)((-/-*-13234420.)).344212220011/,+,,,-+'(*+,+++,--+,,,./0.-,++++,//-++-.,++++))*++*+*))**+,+,,)))('))))''((((('$"! %$%%$%&$&))'&%%%$%%%%$####""" !""" !""   !!"!    "'%" #!


			


				ÿýüþÿÿûúýþýûûüûûûûûûüüýýüûüûûüýüúùøøø÷øùöö÷õ÷ù÷ôô÷÷õôóóòñðòóòðïïððïïïïîïïííìîííïííìììëëêéêëêéèèéÙØÙÖÓÓÔÚÞáããáßÝÙ×ØÚÜÛÝÞÝÝÜÝÞâçéäÞßâãäáÝÝÜÛÜáäçëíìéåãäçìììëëêééæçéêêëëéêìíìííîîîïñððïïëíïìëíìêïñðîííðòöùöö÷÷÷öõö÷øööù÷õõõõôóõñïóôó÷ùûüûúùøõö÷ùú÷øüÿÿÿûýÿýûûüþ			


	


					


 !!      !!"  !"%#"$$##"#$$##$(+,)$$&##%#$##%&((''())*)(())&'('''(((*,+*++*)+*)**&%'(+/0--.-+)**'##'%')**),.++-.+)'&')+*++**+,.,-.,++,,---.//..-,+,-,,-0/--,-,,,,.0/00..//-+.22.-,,+,-,+(*,-.-.11///./451...,-.--,,-,+,-/.,,+,,--,,--,-...-----,++-.....,-00.-.,+*+*(&'&%((&%"$&)*,,+,-,*(',55-+,,.-*)((''%""""#'(('((()***,+)*))))+(''''()(()++)&%'''('('''&%$%%'%$$#%&&&%$%%##$$######!  !"""!#"    !   !"$%#  !     


		
	
	þþýüûûúúûýüúûûûûûúúûûùøø÷÷ø÷öö÷÷õööö÷õóòóóóóóòóñððòóðîðòòðððññîîîíîíìêèêìêéèééêéçêêìëéëéæåååçååæåååããäãÑÐÔÖÖÕÓÖØÛÞÛ×ÔÑÑÒÔÖÕÖÕ×ÖÖØØÙÝàÝØÕ×ÙÛÛÚÚÜÚÚÝÝâæäååãßßââããããããâãäçèåââäãåèççççéêèççåçêêçêêçæçééçéééêìîïñóóòòððñóóïìíñóòòóïíïòïïñôôòññïñôñññðóô÷ùøùûÿÿþûú÷ö÷÷÷óóõóôøúúýÿÿÿ	
	
	


	
		
	


 "   !   !""""""""#%#"!"#$%%%%$$$##&'''&&$%$%$%(+)''('&%$$$! #$&%%'%&%$&&$$%&&%#%&''&&%&'&'''('&&'()(()*)('())()*,+,+*))*((*(())(&'()&'((('''('''('$$&$"(--*)***))*/0-,*('(*+((+++*)*)('(((()*)'&''%''()))*)'&'('((((((('&(%   !#! "#%%&*,)('%%%$###$#"$$##$%%$ !%)(&$##"#$##$%&%&$## "$%$!!%#!#" !  !#$#!"$#"   


		

		
	
		ÿþýþýûúúùýÿýüýþýýûüûùø÷øùøù÷öõö÷÷÷øø÷÷øúøöôôõòñóññòòòññðñóñîððïïïðíîîíëìììëéììëëêéèéêííììêéçééêêçççåääååääåçèæãåææãäâáàáâáâáßßÞÞÏÍÐÓÔÔÐÎÎÎÏÑÑÑÏÎÑÑÒÒÐÎÐÑÐÒÓÕÙÚ××××ØÙ×ÖÖÕÔÔÖÚÜàßÝÝÛÚÛÜÝßàßÞÜÜÜÛßÞààÝÝÜÛßàßàáßáãáàááâåäßÞÞáããââããäääçêêêììëëìííííóôðïðññîëêéëíïñññòðìéìïíïïòóóôôôöøùø÷õôóòðòòïñðôö÷ø÷÷÷öøúúûûüûüüüýýüþýüûýüüýþÿÿþýüýýþÿ	
ÿüþýüüüüüýÿÿ	

	
				

	


	


!"   !"!! "#! !!!!! !!  !!     !!"##" """!#&'$$$$$"##""! ##$$$$"!"$%$$$####&)*&" #""!!"  ! !$#!!##"$%$%%%&$##&)'%%&$$%#"##$$$$#"!#$$$%%"#$%$%%##!!"#$$$$#$%$%#$$##"$$%%#  ##$#"#"""!   (-+$! !" !!!"!#""%$""! 


					ÿýþýÿþýüüù÷ûÿýùúúúøùùùø÷ö÷öøøöø÷öööõõõõõóôõôôôööóðñðññððññóñðñðïîððîíïðòñïðóôðïðíííëëêéêêéèêêèééééèæååçêëèæääååãããâáååãáâäâááßÞÞÜÜÞÞßáÞÝÜÛÚÚÙÚÜÜÛÚÚÛÙÙÙÙÙÙÎÍÏÓÕÓÎÊÇÅÇÇÉÊÉËËÌÍÌÌÌÎÎÌÍÏÑÐÎÐÑÑÑÑÑÏÐÐÐÑÔÖ×ÙÜÛÛÛÛ×ÙÚÛÜÞÝÜÚÕÖÕÓÑÒÖÖÕÖÚÛÙÙÙØ×ÖÖØÙÝßßÝÜÛÜÙ×ÙÜßÞÝÝÝÝÝßààáàßâäææååãæéçåèêëêêæçéêëëìëìëèèçèèëêéçêíïññññðïíéëìéééìîêèëïñïòóòôõóïïóõõöö÷õ÷öôõõö÷øøøøøøøùùúùúûûüûûûûûøö÷ùüûù÷øùùøøùûûúùøùùøùûýüþ	üýüþÿÿÿÿþý	
	
				


	!)) "#!  ""


		
		

		


	ýüüüþÿÿÿþþýþÿÿüüýþýüþýúúùøùûúúûûüýþüûûúûùúüû÷øúúúøõõö÷÷÷÷öôõôñññòóóôôñíïððñòññññðïîïîîîíííìììííëèéééèéëéçéèæçèêëíìéçæèçæææçèçæèæçåãääääæäåãàÞàâßÞßáàÞßàÞÜÞÝÜÜÜÛÛÛÚÚÚÙ×ÕÖ×ØÕÕÖ×ØØØÙØÖÔÔÔÓÓÓÔÔÓÔÒÆÊÍÑÓÐÉÉÊÊÊÆÄÃÃÅÆÄÃÄÄÅÆÆÈÉÊÉÌÍÊÉÈÊÌ×ÚÕÏÍÍÍÐÑÐÏÑÑÒÐÍÊÉÌÑÔÔÔÕÒÓÕÖÖÒÐÒÓÐÎÐÑÑÑÑÒÒÓÕÔÓÕØ××ÖÖÙÚÚÛÙ×ØÙÛÚ×ÚÚÜÝÞÞáâãâááßÞßÞÝÝàâââãááäåææçêéäãááâáãäáâåèèçåéëéååãâçééèéééçéëíîíîïïíéìðíëééëëïîéìïñòòóõôóóôôóóóðòôõôõõñòôòïíííìðôòòóñññòòòôôòóóôôõùûüûüýÿþüþþüøøø÷öô÷÷øøùûûù÷úýüûúúûýúýþúûüúúûüþþþýûûüýüþüúúüÿþÿ		
		


	


	

			
			
	ÿÿþþþÿþþúøúûüýýýÿþþþýüýýûúúúùûüùøøúúüúøùø÷ö÷ùù÷ùûø÷õöôôöôôöõöõôõõòðñòññôòñôôñïñòïïðñïîïîëèåçëêëëççèéëìêêêëëììîîíêéçæåäæèéçååæççèçæçåâáåèìéåäââáàààáááâãâßÝÞÜÜÝÛÜÛÛÛÚÜÜÙÚÞÞÜÙÙÙÚØ×ÚØØÚÚÙØÙÚÙ×ÖÔÓÔÔÕÖØ×ÖÔÓÔÕÔÑÐÒÓÒÒÒÐÎÐÐÎÏÏºÁÆÇÉÈÃÀÁÄÄÀÀÀ¿ÀÁÃÂÁÀ¿ÀÁ¿ÁÃÅÆÆÅÃÁÀÂËÐÏÌËÉÈÊËËÌÏÐÏÌÊÊËÉÌÎÏÎËÊÌÍÌËÎÑÏÎÍÌÎÍÎÎÏÎÐÎÍÏÐÐÓÒÒÐÑÕÓÔ×ØÖÔÔÓÑÑÔÔÕÕ×ÚÜÞÝÝÛÚÞààßÞÝÜÝÝÝßßàááâááàßßââÞÚÙÛÚÜßââáÞâäååáâáàãåäåéèéææèèêêêêëìëèçååçççëëæääåèëìíííîîðïðñóòóóóóóñññïïðîíîìêêëììíïîîðïíïïððïîïóóóôùûúûú÷óôööóòóôóôóö÷õ÷÷÷öôõôôôõõôõø÷õøýþüù÷ö÷ö÷øûù÷÷ùúûýûúýýûúúýþûýÿþüýüþþÿüùøùýþýüÿþ

	


			
	

	
				ÿÿþÿÿÿþþÿÿÿþýþýýýþþþþþþþþþýýüûûúúøùùúúùõóñòö÷öõööööööõö÷õóôôõõôóððñòðñòñòñòóóòðïòòòñðððïîîîïðïïîîïïïíîïííîîíêêììëëíìîïìêééæææææçæåæåååååæåâáãäçêçåãââââãäãâääâáâáàáãâãæäåçäáâàâáßÞÞÝÛÛÚÛÛÛÛÝÛÙØÙÙØÖØÚÙÙÖÖÖÓÑÑÓÖÕÕ××Õ×ÝÞÚÕÔÔÔÒÒÒÑÐÑÐÐÏÎÍÌÏÓÔÓÐÏÎÍÍÍÌÌÌÌËËËË¸º¼½½º¸¹¾ÂÂ¾½¾¾½¼ÀÃÂ¾¿¿½¾¾¾ÁÃÃÀ¾¾¿¾ÀÆÄÁÆÉÊÉÈÉÊÇÈÇÅÄÃÆÆÆÈÆÅÆÅÄÆÇÆÊËÉÈÉÈÈÈÉÊÉÈÊÌËËÌÌËËÍÌÉËÎÏÑÑÎÑÔÑÎÑÔÔÓÕÕÕÓÕØ×ÔÖØÙÙÚÚÙÙÚÚØÖÙÚÛÜÜÚÖÕÕÕØÛÜÜÚÙØØÚÛÜÞÛØÛÞàÞÚÜÝÛÝàâäãäååäããããáãåæäááàáßßâäáâãäåççææçéëëìïòõôñíìíêæçææçèçèèéæçèèéèèèèéééééèèéêìðóòñô÷÷õóðïñïìëììíïîîïðïñððñôñïñóòñïîñòðòö÷ööóóõóòòòòóôõõóóöùùù÷÷õöùøúùøúúúýýýüýûúúûúùùùùùøøúûøõøú÷øüþþÿÿþûûýýýÿýÿ			

		


				

	
	


		


	


	
	


	
	


					


		

		

			


	


ÿÿÿÿýùùûûûüüûýÿùøúúùûûûüúøøùùúùøùùø÷öôôõö÷ö÷øùùùûûú÷÷öõö÷öõôôõöõö÷õòððòôõôòñððòóòòòñòñññðïðóòïðïñòððïîîïïïîíìêêëêêëìíìêëëëëëììêèèèèçééçèææåæçèåæêëêççæãàÞáãããáàááàßàââááààááááßÞÞßÞßàßÞÞÜÜÝßÝÝÝÜÛÝÜÙÛÚØÛÜÖÖÙÙ××ÖÕÕÖÕÔÔÖÔÕÖ×ÖÓÓÓÓÔÓÖÕÒÒÐÏÒÒÐÐÐÐÎÎÏÍÍÍËÌÍÎÎÎÍËÌÌËÉÉÊÉÇÊÌËÈÇÉÊÊÊÆÆÇÆÇÇÇÆÅ¶¹ººº¹···¶µ¸µ³³´µ¶¶¶¶¶···¸¶³³¸¹¸ººººº¹½¿ÃÄÀÁÀÀ½»»¼¾¾»½½½¿ÀÁÁÀÁÂÀÀÁÁÁÃÃÄÅÃÃÄÄÄÆÅÆÈÆÅÄÃÃÇÊÉËÎÎÎÎÎÍÉÈÉÌÎÏÐÏÎÐÑÑÐÐÐÑÑÒÒÓÕÕÕÔÑÑÓÕÖÖÓÑÐÏÏÎÐÔÕÔÓÕÕ×ÛÜÝÚÖÖ××ÓÔÖÔÕÖÙÜÞÞÞßàßßßÞßÞÛÜÜÛÙÛÙÙÜÝÝÜÝÝÝÜÝàááãäãäåæéîòîéèèæåâßßßßâááâââãååääåääåææåäçææéêìëèçêíëèèèéìíììëçåçèèéêèéëìíîììíìíîëììëìíïñòòððïïïîïïðñóñíìíððïððîïñððññõøùùøø÷õõóóòñòòòñññññóôõöøöõøöõùùöõôôø÷øúüýûûüÿþýýþþÿÿýúùùúûýþÿÿþÿýûýÿÿ
	þüûþ


			


			


			


ÿ						


				
					
	

		
						

			ÿÿÿýûüýþýþþúûüýÿþþÿÿÿþþýüüýüüýüüÿþüø÷öøùùùûþÿüúúúùøôõøøúùøúûúúûùøøöõöùú÷÷ø÷÷÷øö÷÷õõõöõóôööõôôóòóòññòóôôôõôóñðòõóñïññïðïïïïïîïïîîëéìììíîííîîííììììëëììíïîëëëêêéêëìëìëéèççææææååçééèæåääåååäåäããâàããááààââááßàãååâàÜÙØÛÜÞÞÞÛØÙÛÛÜÛÜÜÜÝßÝÛÙÜÜÜÚÚÛÚÙØÙØÖ×Ö×ÙØØ×ÕÕÖÖÖÔÓÓÒÓÒÒÐÐÒÓÓÓÒÑÒÑÐÑÏÎÍÌÌÎÍËÍÐÐÌËÎÎËÉÊÌÊÉËËËÉÉÊÊÊÈÇÈÈÈÈÈÈÉÉÇÇÆÄÄÃÂÃÅÁÂÄÅÃÂÃÃÂÁÂÂÀ¿¿­±¯­¯°¯¯­­­­­®°°±±³´³´µ´±¯¯¯±³·µ¶·µ³µ¶¸¸¼¼¸¸º»º¹¹¸¸··¶¸ºº»¿¿¾½»¼¾¿¼¼¿ÀÀÁÁÁÀÀÀÂÄÂÀ¿ÀÁÂÂÄÅÆÇÄÄÇÈÆÄÅÄÄÅÆÈÊÌÌÌÍÎÎÎÏÎÍÎÎÏÏÏÏÐÑÎËËÉÊÎÏÏÑÐÎÎÐÒÒÑÑÓÓÓÕ×ÕÑÔÔÔÒÕ×ÔÐÏÑÔ××ÙÜÝÝÛØÙÚÙÖÔÓ×ØÕÖ××ÚÙÖÖ××××ÚÛÜÛÜßßßßßááààââääâÝÛÜÜÛÙÙÜÝßâáàßÞÝßßàààààáßßÝßâäçêêèèêéåææããåæåâãååãââåææåäæçæäæèèèéêììììëéèéééèèééêìîìíîìïíììêëëéííîîðòóõôôôòñðîíïïïïîíííðôôôôôööôñïîíïòóððóòóöõôööõô÷÷öö÷÷øúúüûú÷÷ø÷öøùùúùøùùøøøùûúøõõõöúùûüüûüüüüýþýýýýýüýþþþÿÿÿþüüýÿþüûûúûýýýþþýþÿþþýùûûþÿÿÿûüüûüÿÿþÿþÿþþüüûúûþÿüûÿýúùúý
üüýûþýþþüúýþýÿ
	ýüþýþþþÿþüüüüüþÿÿÿýüüýýýþýüüþýüýýýüûûù÷úøöøøöóòóôôôöøøø÷ö÷øùùøøøøøùùøø÷øùùùùøùþþúùøôòññòóôõõöõõöõôñïòóôõõô÷ûøõóóòòòññððññññòóòññòòòñòòðñðïðïîîíëíîïîíííîîîíçæççæèêìíìììëëëìììííìëèèêèéêèçççççååäääæçæåæçääääãâäââäêëèåâáääãâããâäãæãáááàààààßÝÝßààßÞÞßÞÝÝÜÜÞßÝÚÚÚ×ÓÑÏÐÑÒÔÖÖÔÑÓÓÔÖÕÐÒÙÙ×ÖÖÕÔÔÒÒÒÒÒÒÒÓÑÑÑÑÒÓÓÐÍÏÑÐÑÒÐÎÍÎÎÍÎÎËÉÊÊÌÌËÊÊËÌËÊÈÉÊÊÈÈÈÊÌÉÉÉÇÆÆÆÅÅÅÅÄÄÃÃÃÃÂÀÀÀÁÁÃÃÂÁÁ¿¾¾¾½½¿À½¾¿¼»¼¼¼º»ººº¹¹©ª¬¨¥¤¦¦§«­«¬©¨©ª«¬­­¯±¯®±°­¬¬¯±°°±°±²²¯°±²³±±²±³³¶´´·¹»º»¾¿»¹º¸·º½¾½¼»¼»ºº»»»º¸¹º¼¼¼½½¼ÀÃÃÄÅÄÃÃÂÁÀÀÃÅÃÃÅÆÇÉÉÉÈÈÇÉÉÉÊÊËÌÍÌÊÈÈÈÇÇÆÆÅÃÅÊÍÎÏÐÑÑÕØÔÎÊËÎÐÑÒÎÏÏÎÏÏÍÐÒÔÓÕÖÖÕÓÒÑÐÍÎÒÑÒÕÖÕÕÖÕÕÖÓÓÖ×ÖÖØÚÙÖØ××Õ×ÙÛÜßßÛÙÚ×ØÖÔÖÛÚÜÝÛÛÚÙÚÚÛÚÚÚÚÙÙÛÛÛÛÝáæèåäæäáäîïèäáâääãäääãããáàßßÞßáààáâááãâáááááááâäååããäääâãâãääãäääæèçæææääèèæêëìîíëêêêêìëëíïïðññòóïìîðîìîðññîìíîïñóïðóõôóôòîïóööööóððóõõõõõôóòñïñõöõ÷øöôñðïíîïôõõõö÷ùùøùúùùùúûûüþüùøøùøøùøúûúùúûúøùø÷÷øùûýüúùùûúûüûþþüûøùúùùùùúüýüø÷õôóóõøûüýüüýýýþýüüüüýýüþþûûüûüýýüýüüù÷ùúúùöôô÷øûúøúø÷öùúûûûüýýýüüýûöõõ÷úüüûùúüþÿþýýþþþÿýüþüúúú÷ùùöøûüüüüýüüüûüýüûûýýûûûüûúúúùööööøùøùùúûûûýþþþþþÿýùùøùüÿþýýûùùøùùùûùøø÷ùùùùùúø÷ùùøøøø÷øøøùøõõóõùúø÷ö÷÷ôòñïððððïîîïîìîñóôôóóõöõôõõõõööôóóóóóôôóñòõ÷öôóñîíîïðññòòïñóóñîêìïòóñðïîïñððïïðïîíííîîíîïíìëëëìíîñðîìëëíìííêèæççææåççççâáäèæååæççæææåååääååääåæåââãääãããääâáâãâààßßâàÞÝßàßßàßßàààÞÞÜÜÞßÞÛÚÛÝÜÛÛÙÙÙÙ×ØÚÙÛÚÚÛÙÙÚÚÙÙ×ØÖÕÕÔÓÔÕÕÔÕÓÔÒÒÓÓÒÒÐÎÍÌÎÏÍËÌÎÐÎÏÏÏÓÕÑÍÍÎÎÎÎÎÏÐÏÍÎÌËÌÍÍÍÊÈÉÉËÎËËÊÉÊÇÈÇÇÉÊÈÈÈÈÇÇÇÉÈÄÄÄÃÁÀÁ¾ÀÀ¿ÀÀÁÁÀ¿À¾½¾½½¾¿¿¾¾½½¼½½»»»¼º»»¹¹·µµ¹»¹¸¸··¶µµ¶¶µµ¥£¤¤¤¥¥¥§¨§§¦§§¤¥¥¦§¨¨¦¦¦¦¦©¨¨¦§©««¬®­­¯®­­¯°¯°¯®®¯®­­®®¯²·¸¸µ´³°¯°°°³´³³³³´¶¶¶····¶¹¹¶¹½¾¾½¾¼½¼½½¼½¾ÀÁ¾½ÀÁÂÃÄÄÄÄÃÄÇÈÇÆÆÃÂ¿ÁÁÁÁÃÆÄÅÃÃÆÇÇÉÊÊËÈÅÅÈÉÉÌÌÍÎËËÌËÈÇËÎÏÓÓÓÔÓÒÐÍÍËËÎÏÑÒÓÐÌÌÍÎÎÍÏÏÎÌÍÎÍÊÍÑÒÐÐÓÑÒÒÓÔÖÕÒÒÒÓÓÔÔÓÕÕÔÔÖ×ÖÕÔÕÔÕÖÖÖÕÕÕÖ×ØÜÝÜØÖÖÙÝÞßÞÜÞáßÞßààßâãâßÞÝÜÞÜÜßßàÞÞÞßßÜÜàßÝÞßÞÞßÞÞßÞÞßáÞÞâàÞàãäãâàßßáàáàÞßããäçèéêëêèçäããäãããççæãáâãâääâåêëëëëëëéêëèåçììíòòïðññðñïïñïðñðïïïïïðïîîïïðññððîëëééëíïïðñòóóòõøõóõõôõ÷øôóóññóòòòôööøùøøùøööõööõöùø÷öôôõõõööõõóðóôôôôöø÷õñòóôõõóðïòøúøùùùøøøøøøø÷øùøøöóõ÷ùúùø÷÷óòòòööõñïðòðïïðóôñóôõö÷øù÷÷ö÷õòðòôøùùùøøûýýüûúùùøùø÷ûþýûûùø÷ö÷øüýû÷÷øöòòñôõõõòñòóôôõôõ÷÷ö÷÷÷øøúýúø÷÷öõôðîíîñðîîðòòôùûùûýüúùø÷ööö÷úúüüúù÷öõõôòòòóôôôóó÷øõóóòôõõôòññòòóñòõóðíñôõóòñòôñíéèëëëêéêéëññððïîëëíîðïïïóôòòòîììíîîîííðóòôôòîìëìííììííëéëíííéçéêëëêêëêêêéêëêéêèççççèèçççèæáßáãæéçååääåäääáââààáááàáááâÞÜßàááâãáââáÞÜÝÞàààààáàÞßßßâæäáßÞÝÝÝÝÜÛÚÚÚÚØ×ÙØØÜÝÞÞÜ×ÖÖ××ØÙÙØØØ××××ÖÕÕØÙ×ÖÔÕ×ÔÔÓÔÕÕÔÕÒÏÑÑÑÑÒÒÑÓÓÒÐÏÐÐÐÒÑÐÏÏÍÎÌËÌÌÎÍÌÌÌÍÌÌËÌÎÐÎÎÍÉÇÈÊÉÈÈÈÆÆÆÅÅÇÇÇÇÈÉÆÅÅÆÆÄÄÃÁÁÀÀÁÂÂÂÂÀ¾¾¾¾¿ÀÀ½½ÀÂ¿¿¿¾¾½½¾½½¼»»¹¹¹·¶¹º»º¹º»º¸¶¶´³´µ¶¶´³³³´´²²±²²³¶·µ²±±¡¡£¢¡ ¡¢¢¡¡¡¡££¤¤¥¥¦¤¥¦§ªª©¨¨¥¥¦¦§©««ª©ª«¬¬«¬¬¬­­¬¬­®¯¯®±±±²±²±¯¯¯°±±±²°¯°²³±²´²°³·¸¹»º¶´¶´µ¶³²³µµ¹»»½½¾À¾¿ÁÁÀÀÀÀÁ¿¾¿¿¼¾¾¼º¹¼»¼ÀÂÄÃÅÄÀÂÆÆÇÆÅÆÇÇÇÃÄÆÄÂÀÁÃÄÆÈÈÅÅÇÅÂÃÄÃÅÅÅÅÆÆÉÈÆÈÉÈÆÅÇÈÈÈÇÇÆÈËÎÌËÊÉÉËÌÌÍÌÍÍÍÎÎÎÏÎÍÎÏÐÏÎÐÏÐÐÏÑÒÑÑÏÑÑÑÒÒÕÖ×ØÖÔÕ×ÙØÙØÙÚÙÙÜßÞÛÛÜÚ×××ÖÖØ××ØØØ×ÖÖØ×ÚÝÝÚØÖÖ×ØØÚÛÚÙ×ÖÙÝÝÚØØØÜÞÝßßÞÞÜÝÝÝÞáâããääãåâààßßÝÜÝÝÛÝßàßáááääãåçèççääæåçééçåèçéïòïìììêêêêìììëëêêêêììììììììííìíìêëêèçêîííîîííïððîíîïîíëëîîíîîïïïîîîñøûúùù÷óñðîìîïòôóòôôóòòòòððïìíïïðóóôööôòññòôóðîëéîóóñòóòòóòóóóóóóõòíîñö÷õòííìêëìïòòïìëêéìíìïñîëíðñòòòòñññññòôôööööõõöö÷ùöôõôóôõôöù÷óñëéíïñôööõõôñððòñóóõööòïïññòòóóòòòóòôôôôóôôòðñïíìëêêëêêíïððòõôôóòóòñññðñõõóòñðññðïîîìêëìíîííîó÷óðððïîðïïïîîïîîñïíëèçæçêêíòòðìêæãäååçåååèèæååçççééééééëëêëëéèèééèèéçèëíîíêèåäåäããáâãßÞßáâããáâãäååääãããäååäååääåäåãááâãâàÛÛÛÛÜßÞßßàáâãâßÜÛÜÝÜÛÝÝÝÝÝÛÚØÖÙØÖ×ÚÜßÞÝÜÛÚÙÙÙÙÚÚÙÚÚØ×Ø×ØÚÙØØØØ×ØØ××ÖÖÖ×ØÔÔÒÑÒÔØÚ×ÖÕÒÓÓÔÓÓÒÑÑÑÒÓÓÑÐÒÒÏÏÎÑÓÐÏÎÏÎÎÏÏÏÏÎÏÎÌÌËËÍÑÏÌËÊÊËËÊÇÈÌËÈÆÈÇÇÈËÊÉÇÆÆÆÇÅÄÅÇÇÆÅÅÆÆÆÆÅÅÄÃÂÂÁÀÀÀÀÀÀ¿ÀÁÂÃÀÁÀ¿½½¾¾¼¼»»º¼¼¼½½¼»ºº¼»º¶¶·¸·µ´´µµ´¶·¸¶¶¶µ³³³²²²±²²²´µ±°²±°²±°¯¯¬­­¬«¬°²°®­­¬   ¡ ¡¢¢¡ ¡£¤¤¤¤¤§§¦¦¦¥£¥¦¥¥¥¤¤¥©ª§¥¦¬¬¬«©¬¬­«ªª¬¯°°¯¯®®®­®²³²³²³°®®¯¯¯±²²°±¶·¸¹¸¹º¹¹»º»»»¸´³¶¶´¶¶µ·¸¸¹¹¸»»º¸·¶´´¹½¾ÀÁÀÂÄÄÀ½»¼¼º»¼¾ÂÃÄÃÃÁÂÂÁÃÅÄÂÁÁÀÂÁÁÃÃÃÂÁÁÂÃÃÄÂÂÆÇÅÄÄÃÅÇÆÆÅÇÈÈÊÉÊÈÊÊÌÍËËÍÌËËÊÊÉÊÌÎÎÏÑÒÒÏÏÍÍÑÒÐÐÎËÊÎÒÑÍÎÒÔÕÕÖÔÑÒÒÐÐÑÑÒÒÒÓÔÒÓÓÒÒÑÑÑÒÕ×ÙØÓÔÕÕÓÔÔÔÓÖØÙØ×ÚÜÛÙÚÚÖÖ×ØØÙÚÚÙ×ÙÚÛÜÜÝÜßáàÝÛÚÚÚÛÚÙ×ØÙÙÛÙ×ÚÞßáááÞßáàâáââãßÜàçæçéèææææåææææåäåääãåååæäæçæææçèèéíðìëíííëëéåãæçèéèçéèäâæçèèçççæèééêìîîðóøùöíêêééçãæîñíìðòñîììëììêçäãåéîóõóðììëëèæèéèèçèïõôðîîîíìîðññðñ÷ùôîëëìííêèèçåæéêëêëééìîìççèæäãéìíîîíííîìêììíííîîíîïîîîîîíìíîïîíîíììëèåèîñîêìííëêéëïñòóóñðïïîîïîîððïîíìëëëììììêææåæåãäæååæçèèéêêìíííìëíìëëëìíîíëéêììêëééêéçéêêéçêîëêëêéêééèèéééèéêåäæãáåèçæåèèèçäääââàßÞàâãäáßßàÞÞãåææãáââãââãæçåääääåæåããäåäãäâÞÛÚÚ×Ö×ØÙÙÜÞÝÞÞÞÞÞÝÝÞßßÞßáááááßßÞßàßÞÝÝÝÞÞÜÝÛÕÕÙÚÙÛÜÛÚÛÙØÚÙØØ×ÖØØÖ××ÔÑÑÓ×××××ÙÙ×Ö×ÖÖÔÓÔÖÕÕÖÕÕÔÔÔÕÔÔÔÕÓÒÒÒÓÓÒÒÑÑÒÕØÖÒÒÒÑÒÒÑÏÎÏÏÏÐÑÐÐÎÍÎÍÍÍÍÍÍÌËÌÌÌÉÉËÊÉÈÈÈÇÆÇÇÌÌÊÈÇÆÇÈÈÈÈÇÆÅÅÄÃÁÁÃÃÀÁÃÃÂÀÁÂÂÁÁÀÀÁÀ¿¿¾¾ÀÀÀÀ¾½»»¾½¾¼¼»º»¼»¼¼¼»º»¼º¹º¸´µ¹»¹¶µ¶·¸·¸¹¸·¶¶µ²´µ²±³²³µµ´³±²´´³²±°¯­­®­¯°¯¯°°°¯®­««­®­ª¨§©ª©¨©¨ª«ªªª¨§ ¡ ¡£¢¡    ¢¡¡¢¥£¡¡¤¦¥££¦§§¦¤¤§¨¨©©§¦¦§§¨©ª¬­¬­¯­«¬ª«©©¬®¬¬¬­°²³³µ··¶¶µ´µ¶´°±³²±±³´´³²³³µ´³³´¶µ¸··¸»½¿Á¿¾ÀÅÅÂ»¹¼»¹¸»¾¿»º»¹»º¹¼¾¿½½½»¼¾½¿¿¾½¾¿¿ÀÀ¿¾¿ÂÃÂ¿ÀÂÄÂÁÁ¿¾ÁÄÃÁÀÀÂÂÃÄÄÄÄÆÇÆÇÈÇÆÅÆÈÊÉÈÇÆÇÇÇÉÌÌËÍÎËÊÎÍËÊÎÏÐÑÒÑÌÊËÉÉÌÎÏÐÏÎÍÍÎÎÍÎÎÐÐÐÏÑÒÏÍÍÏÐÐÏÍÌÏÑÑÒÓÒÓÖÚÚÚÙÔÔÔÒÒÒÒÓÔÓÒÓÔÔÖØØÕÓÔÖÖÕÕÖÖÖÖÖÖÕÕÙÙÚÝÝÝÝÞÜÛÞàãäâàáàÜØØÚÜÞáâàßàáàâááâßÝÚÚÝÞáâààáßàßàßàâããææâáåêîðíéæåääåãàââáÞÜßßáããàãããããææäæååíññïêéèäååâããããêïíëéçæææäåæäååæìóòìêèèèåáßàßßßÞäêêéæåææçéêééééìîîëççèåââáßáââääååääåêíëééêëêèåæèçèéèèééèèéééêééèèèéééèççéêêéçéèéééèæçèèèèéçççææççèêêèèèééééèèéìïíéæææççèçççæãâããäáááááàààãååææçæååääåååæçèèææææåæçæäååäããäåæäâáâãäåæååçæääãàÞàãâàßÝÛÚ×ØÛÝßßÝÜÜÚÙÙØÙÙÚÜÜÙÜÞÞÛÙÚÙÙÝÞÞßßàààßÞÞÞßßÞÞßßßàáßÞÞßßÞÝÞÝÜÛÛÙÕÔÔÓÔÓÔ×ÙÚÛÚÚÚÚÚÙÙÚÚÚØØÙÜÜÚÙÙØØ×Ö×ÚÛÚ××ÖÓÔÓÖÙ×ÖÖÖÖÕÑÐÒÓÔÓÑÐÑÒÓÓÏÌÍÌÌËÊÎÐÑÒÐÏÒÒÑÐÑÑÐÐÐÎÍÏÐÑÒÑÏÎÏÏÐÎÎÍÍÌÍÏÏÎÍÌÌÍÎËÊÊËÍÍÍÌËËÊÉÊÉÉÈÈÈÈÇÇÆÆÇÆÆÄÅÅÅÄÃÄÅÄÁÄÄÄÄÅÅÄÃÃÄÄÃÂÁ¿¼½À¾¿À¿À¿¾¾½¼½¿ÀÀÀÁÃ¿½¾¼¼¼»ºº¹¹º»º¹¹¹º¹¶·¹¸·¶¶¶¶¶¶···¶µµ¶´³´±¯²±±±²³²±°±±²±°¯¯°²³°®®®®­®­­¬­¬¬«ªª¬¬®­¬«ª©©§¦¦¨©§¦¥§¨©§¤¤££¤¤£¢¢£¤££¢¡¡ ¡ ¡¡  ¡£¥¥£¥£££¡£¥¤£¦¨¦¥¥¥¥¦¤¤¦¦¨§§¨ªª§¦ª¯²³±²²²¶·µ´°¯²±¯®­®®®¯®¯¯¯³µ³±±µ¶·¶¶¸¸¸··¹½½º´³³²³´²±±²³µ¶µ·¶¹¹¶µ¶µ·¹¹¸¶··¸¸¸¶¸¹ºº¼¿¿½¿¾¿¾»½¾º¼½¼¼½¾½¾¿¿¿ÀÀÀÁÀ¿ÀÁÁ¿¾¿ÀÃÇÈÆÃÁÂÁÀÆÇÆÆÄÄÃÄÄÅÃÁÄÇÈÇÈÉÈÄÆÇÇÈÆÇÇÇÈÉÈÈÇÅÅÈÉÉÉÇÇÊÊÌËÉÉÌÎÌÉÍÎÎÐÓÔÙÚØÕÒÏÏÎÎÎÎÌÌÌËÍÏÏÍÌÏÓÓÏÐÑÐÏÎÐÐÐÑÒÓÑÏÏÔÕÓÒÕÖÙßáàßÝÜÜÛÚÙÕÔÖ×ØÚÛàãßÞÝÝÜÚÛÝÜÜÛÙØÛàáÞÝÜÜÛÚÜÞàâàÝÜÝÝÞßâääâßÞÚÙÛÞàÛÙØ×ÙØÚÙÚÝÝÝÜÜÞÞÞàáââààãäääãâáßÜÙ×ØÛÚÚãéëêçäãââàáàÛÚÚÜâãàßÝßáàáââàáÞÞÜÝÞàáãåãäææååäåääãââÞÝÞàâßÞÞÝÝÝàââãâãäääãâãããäããáâãäååååççåäâßáãåæäâááâââãååääãããääãâááãæåäãâãäååçäááäääæåâáãããããääääæçåäåäâáàßÝÝÜÜÝÝÝÞÞÞÛÙÛßÞàááàààßáàßàààààáãååâáàààããâáààßßÛÝÞÝÚÚÜßàßßßßÞÜÝÙÙÙ×ÖÖÖÖØØØ××ÙØÖÔÔÕÖ××××ÙÕÔØÛÛ×ÖØØØÚÜÜÛÛÚÙÙ××ÙÙÙÙÙÙØÙÙÙÚÚÙØØØÙÙÙÙÙØÙÙÖÔÒÐÏÏÎÍÐÑÒÖØ×ÕÕÓÐÒÓÔÓÓÓÔÔÔÓÓÓÓÓÓÒÔÖÕÓÒÒÐÎÐÏËÍÐÑÑÐÐÎÉÇËÎÏÎÌËÍÏÎÎËÊËÉÈÈÉÊÊÊÍÍÍËÌÍËÌÌÌÌÈÇÉËÍÐÐÎÌËÌËÊÊÉÈÈÈÉÉÇÇÆÅÅÆÆÆÇÆÆÆÆÅÅÅÆÆÅÅÅÄÅÄÄÂÁÁÁÂÂÃÃÂÂÃÄÄÃÂÁ¿¼½ÀÁÁ¿¿ÁÀ¾½¼¼½½½¼»º¹¹º¹ººº¹¸¹ºº»¾¾»»¹ºº··¶¶¶¶¶µµ·¶´µ·¶µ³²±²²²³³°°µ¹¶²±°±±¯¯¯®®¯®¯¯°­«¬¬­­¬ª©©©©§ªª©ªªª©©©©¨§§¨§¦¦¦§¨¨§¦¥¥¥¦¦¤£¤£¢ ¡¥§¢  ¡ £¢¢£¦©©¤¤¦¤¤¤¦©©©«¬®°²°®ª§§¦¦¦¨©©©©¨©ª¨§§§§©«­¯±±±²±±²²¶¸·µ²°°±²²²²°±°¯°±±°¯±´µ¶µ±°²²±³´³´´³´³´¶¶¶µ¶··¸·µµ¶´·¸¹º¹º¹¹¹·¹¼½½¼¼»¹º»¼¾¿½¼¾¼½¾½½»¸¸»»¾ÃÃÁÂÂÀÀÂÀÁÁÃÅÄÃÂÀ¾ÀÂÂÂÂÁÂÂÃÃÅÆÄÃÃÂÄÆÆÇÆÅÆÅÄÄÄÅÅÉÉÉÈËÍÎÑÏÏÏËÇÄÄÇÉÉÇÉÍÌÊÉÌÎÐÏÊÊËÉÉÊÉÌËËÌÌÍÍÍËÎÐÎÌËÏÒÕØ×ÕÔÒÑÒÔÓÑÓÓÔÖÚÛÞáÝØ××ÖÖÙÚÙ××ÕÏÑÖÖÙÜÛÙ×ÖÖÕØÛÙØÕÖÖ×ÙÙÙÞãáÚ××ÖØØÖÓÒÒÔÕÕÒÓÖ×Ø××ÚÝßàßÞÝÜÛÛÚÚÚÞáâáÞÝÝÞÜÚÙÝâäàÝÝÞÝÚÙÛØÖÔÒÓØÚÛÜÚ×ÙÚÜßààÞÙ×ÕÕØÛÜÞßÝÝÝÞÞÞÝÝÜÝÜÛØÕÕÖÜßÙ××Ø××ÚÙÛÝÜÞáßÞÝÚÚÜÝßâãÞÝÜÝÝÙÛÝßßÞÝÝÛÜÜÝÞÞÝÚÕÓÖÙÛÛÛÞâáßÞÝßÞÝÝÝÞÞààáàßááÞÝÝÝßÞßàÝÝÜÜÜÜÝÝÛÛÜÝÝßàÞÞÝÝÞÝÜÚØÖ××ÕÕÔÔÔÕÖÖÓÓÖÖÖÙ×Ô×ÙÛÜÜÜÜÜÜÚÚÛÜÝÛÚÚÛÝÚÕÔÕÖÖÒÒÔÖ××ÕÓÒÓÕÖ××ØØ×ÔÑÓÐÏÒÐÏÓÔÖÖÔÓÔÓÑÑÕÔÐÐÏÏÎÎÐÑÐÏÎÎÒÐÑÓÒÓÔÔÔÒÒÒÑÏÐÒÓÐÌËÎÐÐÐÎÐÑÒÓÒÓÓÔÖ×ÕÔÒÑÐÎÍÍÍÍÍÍÎÎÑÔÑÎËÎÌËÍÌÍÌÎÎÏÏÎÍÎÎÏÏÎÎÍÏÌÌÌÌÊÇÊÉÈÊËÌËÍÍÈÇÆÅÄÅÇÇÈÈÈÆÂÂÂÀÂÁÀÃÆÅÅÆÆÆÇÆÅÅÄÆÅÄÄÃÆÉÇÆÄÃÄÃÄÄÁÁÄÇÅÂÂÂÂÁÁÂÅÃÁÁÀ½½¾¿¿¾½½¾¿ÃÅÁ¾¼½½¾¿¿½¾¾ÀÃÁÀÀ¾½¾¿½¼¼»»»¸¸¹¹¸ºº¹···µ´²²´´µµ´³¯±²´³±±²³³´²±³³²²²±±°°¯®®®¯­­­­¬«¬««­®­«ªªª«­«ªª«ª©ª©«¬«©««ª©©¦¥¤¥§¥¤¦¥¦¥¥¤££££¢¢¢£¢¡¢¢¡  ¡    ¢££¢¡   ¢¤¥¥¦©ª¨¥¡¢£¡¢£¥¤£¢¢¢££¢¦¨©«¨¥¦ª¬­¯®¯¯¯°²±®ª§¨¨ª­¬­®­­««¬¬¬¬®®°±¯®®¯¯¯°¯¯¯®¯°®¯°¯°°°±²´±®®¯°³³²³²²³´³²³´´¹¼¹¸·µ¶µµ·»¸¶¸¶´¶¸¹º¼½¾¾ÁÈÉÃ¾¼ºº¹¸¸¸¸»½½º¹¼½¼½¼¿¾½½¾½½½¼½½¼¼½½¾¿¿ÁÁ¿ÀÀÀ¿ÁÄÁÀÁÄÇÊÉËÍÍÎÉÈÈÆÄÅÄÄÁÁÆÌËÉÉÆÆÅÄÄÆÅÄÂÃÄÅÆÇÈÉÇÊËËËËËÍÏÎÎÏÏÎÎÏÌÌÍÍÎÐÒÑÑÐÏÏÏÏÐÐÐÐÐÐÏÏÍÌËÌÏÒÕÕÓÑÎËÈÊÏÑÎÎÐÍÌÏÒ×ÜÚÕÓÑÍÐÐÌÍÏÌËÎÐÒÐÏÐÎÐÓÔÖ×ÖÔÕÖ×ÖÖÕÕ×ÝåãÜÙØØÙØØØÖÖÖ××ÖÖØÙ××ÖÔÒÓÓÔÖ×ÖÓÒÏÏÐÕ××ÖÔÔÔÒÔÖÖØÜÜÙÙÚÚØ××××ÕÔ×ÖÒÒ×ÚÖÖÖÒÑÓÖÓÕ×ÖØØØØØØØÚÚÙÙÙÙÙØØØÖÕ××××××ÙÚÚÛÚÚÛÙÖ××ÖØÖÖÙßÞÛÜÝÜÜÛÚØÕÖ×ÚÙØÜßàÞÛÙÙÙÚÜÛØØÙÚÙÙÙÙØÖÕÓÕØØ×ÙÝÝØÕÖÖ×ÕÑÏÐÑÒÑÐÑÐÑÔÓÓÐÏÔÕÒÒÒÓ×ÖÖÖÖÕÕÕÒÐÑÐÑÔÒÔÓÓÔÔÒÑÎÍÐÐÒÒÏÏÏÐÒÓÒÓÔÔÔÔÓÒÑÏÎÐÑÒÑÑÒÓÓÒÑÐÏÏÌÍÎËÌÍÎÍÏÎÍÎÉÇËÎÏÏÐÑÓÒÑÐÍÌÍÐÐÒÐÎÏÎÎÍÎÍÌÍÌÎÎÍÌÌÏÐÌÊËËËÈÆÄÃÅÇÇÇÈÉÊËËËÉÆÈÈÅÉÍÐÐÍÌÊÊÉÈÊÌÊÈÈÉÈÈÈÊÊÇÆÄÄÅÆÆÅÅÆÃÀÄÈÆÂÁ¿ÀÅÃ¿¿¿¿½»º»ÁÂÂÃÂÂÂÃÂÂÁÁÁÀÂÁÀÁÀÀÀÀÁÀ¿¿¾¾¿ÀÁ¿¾½½¾¼¹»½¾½½¾½¼¼½»¹¸¸¹¹¼½»º¸¸··¶¶¶·¸¼À¼¸¹¹»½»º¹¸¶··¶¶µµ³²²²±²±±±°¯¯¯¯¯¯«§¤£¦§¨©««¬­¬­®¬­­­­­¬«¬««¬ª©©ªª¨©¨§§§¦¦¥¦¥¥¨ª©§¥£££¢¢¢£¡¡¤¤¤¡   ¡         ¡¥¦§¥¤¦¥¦¨«««­°¯®¬ª¥¥¥¤¦¥¥¨¨§¥¦§¨¨§¥§¦¦¨¨¨¨©ª¨©««ª©ª««ª©«¬¬«­®°±¯®­®¯®®­¬®­­®®®°µ¹¸µ´²²´³²³°®¯°°²²°°´¸»»¾ÃÅ¿»¸¶··¶ºº··¹¹¹ºº¹¹º¸·¶·¹¸¸»¼¹·¸º»»»º¹¹º»¼º»»¼»¿¿½¼¼¿Á¿ÁÃÁÁ¿ÀÀ½¾ÀÃÁÀÁÁÄÃÁÂ¿ÀÀÁÁÁÀ¿ÀÂÂÂÁ¿½¼¼¿ÄÄÀÁÃÄÆÈÈÇÉÉÊËÆÇÉÊÉÉÉÈÈÈÈÊËÌÍËÍÍÍÍÌËÇÉÊËËÈÇÊËÊÆÄÅÈÍÏÍÍÍËÊÌÍÌÊÉËÊÉÈÆÇÈÉÈÇÇÊËÐÓÐÍÍÑÓÒÒÓÒÑÑÑÐÑÑÐÐÐÍÍÐÒÑÑÑÒÒÓÒÑÐÐÑÒÒÒÕÚØÔÐÍËÊÉÉËÎÍËÊËËÉÌÏÐËÊÊÊÊÌÏÐÔ×ÖÕÓÓÔÓÕÕÔÓÐÏÍÍÏÓÓÒÍÍÌÊÈÈËÍÏÒÓÔÔÔÔÒÓÑÒÓÓÑÒÒÒÕÕÓÓÕÔÔÔÔÔÖ×ÔÔÕÓÓÓÓÒÑÒÒÒÔÓÓÓÔÔÓÓÔÔÕÔÓÓÔÏÍÐÓØÚÞàÚ×ÖÔÖØ×ÔÕÚÛÚÚ×ÔÎËÌÐÍËÎÎÏÔÕÑËÌÎÍÌËÌÌÌÍÍÏÏÏÎÎÍÌËÉÈÈÈÉÉÌÏÐÐÐÑÓÓÔÓÐÎÍÌÊÈËËÉÈÉÈÊÉÆÅÈÌÎÏÎÐÐÎÏÏÍÍÍÎÎÎÎÍÊÉÉËËÌËÉËÊËÉÈÊÉËÆÃÄÅÄÂÁÃÄÆÆÉÈÅÉÊÉÊËÍÎÏÌÇÅÁÁÃÈÌÎÏÌÊÊÉÉÇÇÈÊÈÈÇÄÅÆÄÄÅÈÉÈÆÃÁ¿½»¼¼¿ÂÃÅÇÄÃÅÃ¿ÁÇÌÊÇÇÇÇÅÄÆÆÆÆÄÃÃÃÃÄÆÃÁÁÀÁÀ¾ºº¸¶·¶´µ¹ºº¿À¿¾½ºº»»ºº½¾¿¿¿¾¿¾½½½½¼¼¾Á¿½»»¼¼º¹ºº¸·¸¹º¹¶¶···¶´´µµ·ºº¸¸·µ¶··¶µ´²±²²´³³³²²±±±®­­¯²µ¶¶´²±¯¯°±¯®­­¯®­®¬¬­­¬«ªª©©ª©¬©¦§¦£¤¦§¨ª¨¦¥¨¨¨§§§¦¦§¦§¦¦¥££¤¤£££¢¢¤££¢¡££ z{z|~~}|}}}}}}}|~~}||~¡¢¡¡¢¢¢¢¢¢¦¨¦¦¥¤¢¤¥   ¡¢¡  ¡¥¥¤£¢£§¦¦£¢£§««¨©¨¨§§¦¦§¦©«¬ª§§©ª«ªª¨§¦¨©ªªª««¬¬­¬¬¬«­®««­¯®­¯¯­°µ¶µ´´µ³°°°°²°®±¯¯°°°®­±³²²³³³³´²´´´³´´´´µµ¸¸·¸·¸¹¶µ¶·µ´µµ¸¹··º¼¿¼¹¹¸¹¼½»¹¹¸¸»»¸¶µ¶¸¹¹¹¸¸¹»»º»¼º¼½¿ÀÀÀÁÂÄÄÄÄÅÅÄÃÂÃÄÃÀ¿¿½½»½ÂÄÅÆÉÎÌÉÊÈÊÈÄÅÅÅÅÅÆÅÆÇÇÆÆÇÇÇÇÆÃÆÇÈÉÈÄÂÄÄÃÂÃÄÃÄÂÁÁÅËÊÈËÐÒÐÍËËÌÌÍËËËËÍÌËÊËÌÌÊËÍÍÍÎÍÌÌÌÌÌÌÌÈÇÊËËÉÆÅÅÆÆÆÆÅÅÅÅÄÄÈÊÈÇÆÅÆÊËËÍÍÍÍÊËÌÏÒÒÑÏÎÎÎÍÎÏÏÌÊÌÌÉÈÅÇÎÑÑÐÐÑÏÎÎÏÎËËÊÌÌÍÎÍÏÐÏÎÏÏÍÎÏÏÏÏÎÎÏÐÐÐÐÎËÊÍÎÎÏÎÎÏÍÍÎÎÍÍÍÍÎÌÉËÐÖ×ÖÓÒÒÐÏÐÐÏÎÎÎÎÎÎÎËËÊÉÉÇÅÅÉÍÌÈÈÇÉÊÈÇÇÇÆÈÈÈÈÉÉÇÄÆÆÇÅÅÉÊÈÄÁÄÉÌÌÍÌËÍÌÌÊÈÈÇÅÈÈÄÄÁÀÃÆÄÃÆÉÉÇÆÈÉÈÊÊÊÈÇÇÇÈÉÉÇÇÅÄÆÆÅÇÉÉÇÆÈÉÉÈÊÊÊÊÆÆÆÂÂÂÀÂÁÁÁÄÃÄÄÄÅÅÅÂÀÂÂÂÃÅÆÅÄÃÁÁÂÃÄÄÅÅÄÁÂÂÀ¿¾½ÃÇÈÅ¿»¼¿¿»ºº¼¿¿¾½¼½¼¹º»º¹º¼¼½¾¿ÄÇÄÁ½»½½½½¼»»ººº¹·³°°°³³´³³²´»¿¾¼¹µ²°°±±µ¸¸¶¶µ³µ¶¶µ¶¶µ´´µ¶··¶¶¶´´´´³²²±³´´´³´³³²±±±´¶³³²±°®­­­®®­«®­­¬®¯­­®­«¨¥§§¨¥§ª«­­­­¬««ª©¨¦¦§§¨©©¨¦¥£¤¥¦§§£¢££ ¢¢¡£¥¤£¢¡¢¢¡    ¢¡  ssrrtwwwwwxxxwwwxxyz{{zyyyzy}~{{{{||~~ ¡   ¡ ¡¡£¦§ª«¨£ ¡  ¡¡£¤£¥¥¦¨§¤¥¨¦¥¦¦¦¥¤¦§¦¥¦©­¯°´·¶²±±°­ªª¬¬¬­¬­°¯®¬¯±¯¯¯¯®®®¯¯®®°±±±°¯¯®²´²¯³´°°±¯²°¯°²±±³´³²´·µ´µµ³²µ·µ´´´³²³³´¶¶·¹¹¹¸··¶¶¶¸¸·¶·¸·µµº»¾ÀÀÁÁÁÁÀ¿¾¾¾»»½»¹¼»»¿¿¾ÄÌËÆÆÈÉÇÆÃ¾¾ÀÁÀÀÀÁÂÃÃÂÁÀÀ¿½¼¼ÀÀÂÀ¿¾¾¿¿¾½¿¿¿¿¾¿Á¿¾ÂÉÉÊÌÉÈÆÅÄÄÆÅÅÆÅÄÄÅÇÅÄÃÀ¾¾ÁÅÆÈÈÈÇÇÈÇÅÃÈÍÎÉÆÄÂÂÃÄÃÃÃÂÂÀÁÄÆÄÄÅÁÀÀÀÃÃÀ¿ÁÄÆÉËÊÉÊÊÉÊÊÇÃÄÇÈÇÈÉÉÉÈÊÍÏÍÍËÊÊËËÉÈÇÄÃÅÇÈÌÏÍËÊÉÇÇÈÊÊËÌËËÊÊÊÊËÊËÉÅÇÈÉÊËÊÉËËÉÇÇÈÈÈÈÊÎÑÒÍÊÉÉÊÊÉÈÉÊÊËËÊÊÌËÊÉÇÇÇÄÄÉÌËÉÆÂ¿¿¿¿¿¾ÀÁÁÁÁÂÃÄÅÃÄÄÃÂÀÁÂÁÂÁ½¼¿ÄÆÅÀÁÃÃÃÁÆÈÈÈÇÅÂÁÃÁÀÁÀÂÂÂÂÂÃÄÇÆÅÅÄÂÁÃÃÃÂÁÃÃ¿¿À¿ÁÆÆÃÃÄÄÅÃÀÀÁÁÂÀ¾½¾½º»º¹»¾¿¿¾»»º¸¸¹¸º¹»½¿¿ÀÀÀÀÀ¿¿¿ÀÀ¿¿¿½½½½¾ÀÄÄÀ¿¿¿¿½º¼¾¾½¼º·µµ··´³µ¶¸···´¸¼¼¹¸¸¸¸¸¸¸·¶¶¶µ´±³µ¶¶´´°®±²±±µ¶´²²²°±°­¯±²²³³²²±³µ´³±¯°¯®®¯²³²±°¯¯¯®¬ªª­¯®®®®¬««­­¬­­­­¬«ª©©ª«¬«¨¢£¤¥§¨¦§©©§¦¦¤£¤¤ ¡££¦¤£¥§¥¤¤¤¤¤££££¢¡¡ ¡¢¢¡  ooooppqqqqqoqsttssrsttuvttsruwvvwvvvwyzzxxxyyyz{|}{{}~|{zy|~~  ¢£¢ ¡¢¡  ¡ ¡¡¡¢¡ £¥£  ¢¤£¢£¢£¥£§¬­¬¬«¦¤¤¥¦§§§¦¥¦§©ª§¨©ª©§¨§¨ª««¬«©«¬­¬©¬«¨§¦§§©¬®®«¬¬¬­­­®­­­®¯®¯¯®¬ª©¬®¯±±¯°¯¯°°°²³³´´³²±±±°°²²±±²²µµ³·º¼»º»º¹ºº·´³µµ³´´µ¸º»½¿½½¾ÁÁÀ»¸¶·¹¼½¾½¾¿¿¿¾½¼»½º¹º½½¾À¾»¹¹¸¶··¸¹¹º¹¸¼¼½ÁÁÂÃÃÀ½¿ÀÀÀ¾¼½¿ÀÄÅÄÄÄÂ¿¾¾¾ÁÂÂÀÁÂÃÂÁÀ½½ÂÄÀÀÁ¾½¼º»¼¼»»»¼¾¿¾¿¿½¾½½¾¼½¾¾½¿¿ÀÄÇÄÄÅÈÊÃ¾¼º»¼¼½ÀÂÂÀÇÍÌÈÆÆÅÅÄÃÄÃÂÁÂÃÅÆÈÆÄÃÀ½½¿ÁÂÁÂÃÄÆÇÉÊÆÆÅÄÃÃÅÉÉÈÅÆÈÈÅÃÄÆÆÆÅÉÍÎÎÊÇÅÆÅÄÃÄÅÃÂÁÃÇËÌÉÆÅÁ½¼¼½ÁÄÆÅÄÄ¿½À¿½¾½¾½½¾¾¾¾½¼¾À½º¹º½½»¹º»»»¼¾½»»½¿¿¾ÀÀ¿¿À¿¾¿½»½¿¿À¾¼º¹½½¿À¿¿¾¿¿ÀÁÁ¾½¼ºº¹·¶»½½¾¿ÃÅÀ¾¾¿»¸¸¶µ·»º¸¹¹·¹¸µµ´³´²²²²´·¸¹º¼½¼ººº¸¸¸¸¸···¸¸·¸¸···¶¶¶···¶¶·¸¸·¶´°®¯®®²µ´³³´´±³´¶··¶²±±¯¯°°±²²²²°±²¬ª««ªª­®®®¯­¬¬ªª¬­¬«­®¯®®¯¯°¯­®­®¬««¬«««¬¬­¬«ªª©©¨¨¨ª©¨¨©©§§§§§¨¨¨§§¨¨§¦§©©¨¥¢¢£¢¡¡¡¡¢£££££¢¡£   ~~~}yghghikkijkkkjjjllllmnponnnopqpqrqroppoqrqsssuttuvvwwvvvx{zyyy{{{{{{z|~}}|}}}~~}~~}¡£¢  £¤¤¤¤¥¥¤¤¢¡¡¡¡¡¢£¦¤£¦¥¥¤¢¤¤¤£¤£¤£¡¢¤¥¤¤¤¤¥¦¥§§¨¦¥¨¨¦§§§¦§¦¦¦¥¦¦©ªª©ª«ª©©ª©ª©©ª«ª«¬¬¬°µ¶²¯¬¬««¬­­°°®¯¬«®®¯±±±³³µ´´´³²±¯°®®®±´´¶¶µ¶¹¸¶¶´´²±´····¸··¸¹¸µ´¶³²³µ¸º¹µ¶´²´´³´¶·µ´µ³³µ¸»»»»º¹¸¹¸º»¼¾¿¿½½¿¾¼¼»º¹¼¼½¾¾¾¾¾½¼¼¼º¸¹·¸¸µ¶¶··¹¸¹¸¶µ·¹¹¸»ººº·¹¸¹º¹¶¶¸¹½ÂÅÃÁÂÃÃÀ¼»¼½¼¹¸ºÀÄÂÃÅÃÁÁÁ½½¿ÀÀ¾»¼½¾¿¿ÁÁÀÁÃÁ¿¿½¾ÁÂÁ¿¼½½¾¾½½¾¾¼¿ÊÌÅÁ¿À¿¾¿¾½¾½¿ÃÂÁÁÀ¾¾¾½¾¾½¾¾½½½ÁÉÊÇÄÂ¿»º¹¶µººº½½»¸····¸¹ºº¸·¶¹¸¹ºº¼¼¼¼¼½¼¹¶´´¶¶´³µ¸·»¼»ººººº¹¹¹ºº¹¹¸·µ´·¸¸º»¼¼¼½¿¾¼ºº¸¶¶µµ³³²¶¸¹»º¹¸¶¸¹¹¶´³³¶·¶µ´¶²°³´±²±®¯¯­°°­®±³´´µµµµµ´´´²²²³³³²³³´±°°±±²³²±°²²°±±±°¬«­¯²³±­¬®®®®®®­±´³««¬¬­­®­­««¬¬­¬«¬ª§§¨©¨¥©«§¤¥§©©§§©«ª©ª©¨¨¨¨¨§§§¨¨¨¨§¥¥¥¥¥¥¥¤£¡ ¢¥¥¤£¢¡¢¢¢¢¡¡¡¢£¤¤¤£¡¡  ¡¢£¢ }{|}}|}}|z{~~|{{zxyywuuvvteghhgffggefggggiiiijijjjjkkjjjjklkmmmmoqpomnqpqqqqpsqqssusrtsuvuttuuuwvy|zxyxxwxyzzzz{|{}~|{~||}{|~~}¡  ¡ ¡¢¡   ££¤¢ ¡¤¥¦£¢¤¥£¢¢£¥¤¦§¥¦¦¥¥¥¤¤¤¥§¦¥¦¦¨¨¥¤¤¤£¤¥¥¨«©¨©§¦¨§§¨ª­®®®¯²±±°««ª¬¬®°°±²²²²²²®¬­°±¯®°±³µ´³²³´³³³³´³²µ¶¶³²±±®®®°°­®¯±¯¯¯³µ··¶··¶·¶·¹º»º¹¶¶¸»¹¸·¶·¹º¹½¼¹¹¸´±¯±³±²±°°±³´³³µ´²±±´·¸¹¶µ··µ³µ¶¶µµ´¶µµºÁÀ¼¸·º¸¶³³·º»½½ºº»º¼¾À¿½»¹¹¹¼¾¾¹·¸¸¸¸¹¹¹ºººº¹¸¸¸»»¹·¸¶´¶¶¶·¸¸¸»½½»»ºº¹¸¹¹¹¹ºº¸¸¹¹¹¹ºººº¹¸¹ººº½ÁÂÃÂ¾·µµ³²²´³°²µµ²±±²³±°°°¯¯®°´µ¶µ··¸¸¸º»¸µ±±²±±¯±´µ¶··¶·¶µ³´¶³¯±µ·¶´³²´´¶¶µ´µµ¶··¶··¶³±¯­­­¯²´¹¸µ¶µµµ¶µ´²°¯±´´´°±µ´²²¯®©¨¬®¬­¯­®°±±°²²®««­¯³±¯®®®¯®¯¯³¶´´²°®­­¬¬¬¬¬«««¬«¨¨ª­®¬¬«§££¤§¨¥¥¤¥§¨¨¨¨§©©©¨§¦¦§¤£¥£ £¡¢ ¡¥¢¡¡¢££¦¦£¡ ¢££¢¢¢¡¡ ¡¢¢¡  ¡¡  ~|{|}~~~}}}|{{{{{{zy{{|{yxxxxwwutuuuuustuuttuuuuts^^__^`````_``bbfhfddb^`bcedffggeghijnttronljkkmmmnlklmonmklnopqpopoopqpqsrrssqqsssssrsvwvuvy{|}~{yyxxxxyyzy}~~}~~{}}~~ ¡¡¡    ¡  ¢¢  ¡ ¡£¥£¡  ¢¢¢££££¤¤¤¤¥§¥¦§¢¤¨ª§¦§©¨¨©«¨££¦¥¤¥¨¬¬­¬¬¨££¦ª¬¬¨§ª«®²°¯®­¯°­¬©©ª©ª­¯­¨¤¤¥¦¨ª¨¦¦¨¨ª«¬°µ··µµ²±±±°°´¶³±°°±³¶´±³¹¸´µ·¶µ´²²®«ª«ªª«¬®°­¬¬®®­­®®­°µ·¶³±®¯±±²²²¯­ªª¬±¸»¸²®¯±¯¯¯±³µµ´²²²°°²´´µµ´´´·¹¶µ³±´µ´¶µµµ¶¶³±²´´µµ²²´´³²²³±²´´µ··¶µ´´³µµµ¶µ²®¯°²´´´³°¯²±°±³´´³²²¶¶´±°°¯°²³³¯®®¬­¯­®¯¯­­­®­®¯±²²±°±²³µ·¸µ´´°®­«­¯°­­¯­®¯¯°°°°®­®²¸¹²­¬­¯°°²³²®­±³±±±°¯««ª©§©¬®°¯­ª¬­­¯¯®­¬¬­®®­­¬­¯¯®¬¬«©««ªªª«««¬¬ª©ªª©¥¤¨¬¬ªªª©ª«ªª«­®¯®ª¨¨¨¦¥¡ £¤¥¤¥¥£¥¦¦¦¥££¤£ ¡£¥¥¤¤££¢¢£¢¢£¢¡¡¢¡¡ ¦¨¨¦¢~}~}||}}~}z|~|{zzzyyzzzxwvwwwwvvvvutttsttuutssstspqrpppqrrponnonnmmmY[ZZZZZ[__]][[[^\_a`aadedbadda`_a`bbfnoliihfgfeeeffikhhhgihijiijjjjijllmlkkmllmmmnnomnopoqrqsrrqrrsrsqsttuuuyzyz{zwuvvuwx||}}|}~{|}||~ ¡¢¢¤¥§©¨©©«ª¦¤¤£ ¡¤¦§§¥££¢¤¦§¨¤¢¤¦§¨©©¨©©ª©¥¡¡£¥¦¨¦¦¥¤¦¥¦§§§§§¥§«¬¯²±°¯®®­¬««­­­¬¬¬®±´³±°®­¬«¬­««§¦¨§¨©«­­¬ªªª««ª©©¨ª«««©§©ª¬®¯®­­­°¯­­©ª§¥©©¥¦¦¥¥«­®¯®¯­«««ª©©«­­­®®®¯¯®²±¬«ª¬­ªª­¯¯°°°¯®­®®®­¯²¯°°®¯°°±°°°®­®¯°¯¯¯­ª«®°°¯°²³³¯«­®¯°¯¯°±­«««¨ªª¦©¬®¯­«¨§ª«©§¦¦§©¨¨§¨¬®®®®¯¯¬¬¬­¯®®®­®­¬§«­¬¨¦§©ª«¬­®®­¬¬¬°¯«§§«­­­­®­ª§¨ª¬«¦£¢£¤£¢££¡¢¦¦¤¤¥ª°±¯­¬«ªª¬¬ª¨©§§§§©©©§¨¦£¢£¥¦¤£¥¤¤¤¦§£¢¤¦§¥¤¤¤¤£¢£¤¥¥¤¤¤£  ¡¡¡¡¡¡¡    ¡  ¢£ ¥¥¢¥£ }}}}}}||||{zz|{{zzyyzywxxuqosuttuttssuttuvusttsrqqqqqqpoppoooooponnnnonnnmmmmkihgjljjjiijmlRTVWVUVTSUUVVVWXWX]`^adc_]]\[\\[[\\^^_`b```_`_^aaa^^`cedcdddfdbdedcddffddffghijjjjijmnoolnmlnjkpmllklmnnnpqsrnnpsttrtsqqruwxxvxyustuvvxy{{||}||~~~~~}{zyzzxx|~ ¡¡£££¢¢£¢     ¡¢£  ¡¢£  ££¢¢£¥©ª¨¦¥£¢£¡¡  ¢    £¥©«ªª¨§¥£¥¥§ª«¨¨¦£ ¡¤§©ª­¬«­«¦¦¦¨©§£¢¢ ¡¤¤¢¦¦£¢£¤¥¦§¨¦£§©¨¨¨©ªªªª©©ª¦¥¥¡£¥¢¢  ¤¦¨©©¨©©§¤¥§§¦¨«­¬¬«¬­­¬­®¬¬©¤£¦¨©«ªªªª­­ª¨¨©©©©«¯®ªª«ªª«¬«©©ªª«¬¬««ªªª««ª¨¨«­«§¨©©ªª¬««©¨¨¦¦§¦¥§¨¨¥£¢¡¦³µ­¨¥¥¥¦¤¤£¢¦¨¨©ª©¦¦¥¥¦¦§¨¨§§¨¨¨ª««¨¥¦§§¦¢ ¤¤¤¦§¨¨¥¢¤£¥¨¨§§©©¦¦¦¤ ¡  ¢¡¡ £©®¯­©§§©±´¯ª§¤£¥¥¤¤¤£££¢¡  ¡£¢¡   }~~}~}~~}~}{{{z{z{{zyzzzzyyzxwwwwvwwvvvuwvvwttvvuuutuuonoqrnkilnonppnnopommmmnmljiijjllkjjkjihiiiiffghhfcdddfdcdddccbbQPOOOOPQOOQPOQSSSSUWWZ]ZXZYXXXXXYZXY[Z[\[YXYZ[Z[\\\]]]]]^_^\\`cb`cca_`cccdccdfdddedcceeffefhijjghhikkkkkkkkjjklkijkkjiijjqtsqporttqpmllprrttuwxz}|{z|}|yyzxwwwutvwwwy|||{zzyyyyzzzzz{zyyz{|{|}}}}}}~~~~}}}~¡ ¡£¦¨¦ ¢¢¡ ¡¡¦©¦¢¢¡ ¡¡¡ ¡¡¢¢£¤£¤££ ¡¢£¢£¥¥¤¢¡ £¤¥¥¦§§§¦¥¥¥ª®­©¨¦£¡£¨ª¨§¥¤£¤¤¤¤¤¥¥££¤§¦¡¡¢£££¢¢¤££¥¦¥¤¥¥¥¥¥¤¥¥¥¦¦¦¥¤¦¦¦¦¥§¦¤£   ¢¢¢£¢¦«¦  ¢     ¢¡¡¢¢£¤¤¢¡¡¡¡¢  ¢ ¡¡¢¡¡¡¢¢¢£¤£¢ ¡|~~}~}||{||z{{yxyyyz{{z{{zxxwvwxzyvtuuuvwvvuuuwvtsqqrqqqrssrqqrrrrpooooonoplhegjklkhhihiiiijihggghhihgggfeeedcegeeddcbba``bdb`^^^^]]]]]\]]^]JJJIIJLKJKMKHHJLKKMRQPPOOQRPPQRRQPQTUUTUTTTTTUUVUUUTVUUVWYYXWZ[]][[]\Z[\[[]_`^\]_`a`adba```_`_^^_a`acdcbcdddddeeffggihikihfgklmlloonnmlmnljlooqttsttuuspppqvwsqqstooponqtstssvvtsssuuuuuvvuuvuvwxyzyzxxwyyzzyyyz{~~{|}|{|||~~~~~{}  ¢¤¢  ¡   ¢£¡ ¢¡¥¥¢¢¡¡¡¡  ¡      ¡¡¢  ¡   ¡¡ £¤¢  ~}~}~~}~~~|}}}zxyyyzyxyxwwyxwvwwxwvvvvwvvuvursttsrrqooqqponjiknopponmlmlnnnoopomlkllllllmmnmkjkfccb`^afgffgfgffddedceegiiifb`cbbb```ab`^^__]^\[[[[XUXYZYYXXXWWXYXGGHHHGFFFFGFFEFEFIJKKJKKIHGILKLLKLKLNPOPNNNNOPRQMMQSRSUTTTUUUTVUSVXWXXTTUVVTTVXZZXZ[\_]]\\]^]^^^_```^\]\]aba__```_acbaba``_`bb`abaaaaccegffghffgjkjmkijikkjorommmomkllimsrnoooqpnooppqqonopppooqtwwusstttttssssttwxxxxvxxvwy{zuvxz~~zyyyyxvuwyz{{{{z{}|z{{{z|}~~~ ~~|~}~~}}}|zzz{{|||{||}||{zyz{z{{xyzzyxxz}{yxy{xwuutttsttttuuuttsrrrrsspnmnoppponnmlmmmopnonmjhiiijjjkjjifghhiiihggghfecdddeeefec_`a`a_^`aa`___^_^__`_`afiecbbb_]\[YYXUUWYYZZXWVWWVUTRRTTSUTTTSPQRQA?>??ABBBCCBDGGFEDDCEDDEGHGFDEFHGHHFIHIJJJKJKLKLLNMKLNNOOOOOOPOPQRQPQQPRQQQSTTTRQUWVTWYXWVVUUUWXXYXYYY[[YY[[[[Z[^\[\]^^[Z]`^]\^`a```````aba_`aaaccabdeeeehidcddffdehhlortokklkjjklkkjkkjjlllmmlllopoooomnqoorppponnnmoqqststsooootz{xwuusuxvutsstuutsrqstuwwwwvwvvwyyyzyyxwwxzzzz||||{{{}~}z{~}}~}~}{zxx{|z|~~}{{}~~|yxwxxyzzzzzz{|||||~~|{zzzxxxutuvuuvutuvvuuuuvvuvussrqqqqqqqtvwutsrqpooonnnooqpppomlkkkmsrnmkkkllkjkkjggghhggggfeedbeggfeeddddcccccccbcbb``__```_^^^\\YWZZZ[ZZ\\[[[[[YZ[ZYYYXYXXYXWVVVUUUSQQRRQRSRSSRRQQTQMNNOOQQPONMKMM:;:;::=?@A><=<;<==>==>>>?AA@BDDBBBCBBAABCDEDCEFGNOJGGHHIIJJJIIJIHLRUSPMLLLMMMOPOLOPONNNPPOQQQRRRRRSSSSTTUTTUUVWWUTSUUTTSUUWXWZ\[\ZZ\\]^]\Z[\]^^^__``]]`^\^]]_aa`a___agkmjhfddeddfeedcddeefffggfgggggghhhhikkhfggghhkkjhhinopmmqrrpprqpooqppqqsrrsqqqpljnppprqqopqrrssttutttrrtsrrtuvuuuw{yvwxwustvzzxxz|zz|zz{{{{z|~~}~~~~}|||}~}}~~|{zzz|}~~}~~~}|{yz|}{yxy{{yy}~}}~|yvuwwvtw|}}~~~|{z{|zwwututtutvwxywvwz{ywwxxyyytsuutuwwvvvtutuutuvvvuutuutsrssrrqsrqrppomlortronmjlmnnlkmnmotqnnmmonnlkkjkkkjhhijiighgdefdbcdedeeefeefeecbabccbbbaaa``a``a`\XXZ[[\]]]\]^\ZZ[[\]][ZZWWWTTUVWWVWUTUUUUUVTRSQNPRSSSRRPPPNMJHFGJLMMNMNMKKKKIGDDFHHIIIHGDEFB8777788978875666:;:::9:;<=<<>@@>=>>=<<<=???A@@BGLSOFCBBCCBBCCEFEGNTVXSKHGFHHIIIHEFGHKLJJIIHKMLMMLLMMNNLLNNKLNNMNOQQRTTURQQQRSTSVWUSTTUXWXXWWVWWVUVXYYVUUVXZ\ZZZZZ\Z[`bccdfgb___``]]^^___^_aab`_`aa`a`abbbccdedccddccdfgggdceehjlnomifgihhihikjjlmmlljighijkkllklmnmmnoonloooqoopps{~wtsvvssqstttrsutwwtssstssswwvvwwvvtw|~~|zvttttuuttuwwy{z||yxz|{zyywxyyzy{{{|||}||zxxxw|~}~~}~~|~}~}~~|{|{|~}z||}}{{|~~}|zxxzxwywvxwwwwwux}~}yvtwxuxyz{wspqvwuusqsuutvwvurqnnmoqqonmnrrstsruttstwvutsromoqqqrqnnopqqqqqqqponoomlmnmlkklllllkkkkhhlruqmkihghgfebaceggfffeghffggffdeeeedcbcbbba__`a^]_`__``_^]\[\]]]]]^^^___^]\[ZZZ[XTUVWWUSUVVWXVVVVVTSTRSUTUTTTSRSSRQQPPPOPPNNMLLNOPPPNNMMLKLMKHDDFHIHIIIIHGHGFGFFEDEEDC@==??</010/000..14333468867766789999::;:89:;878:<:8;=AFGF@??=>==>?@@A@>BGNTQIGEDDCCCDDBBBCDEFDDDCEGEDEFGFGHIKKNONMLLLKLLKMLLLNONPPMNPORPOPPPRTQQQQQRUTSRSTWXUSTTRVVVUVWXXY[]]]_]]]\[[ZZ[ZZ[Z[ZZ[\\\\]^\\]^^][\\^^_aaa`bbba`_]]___cdbdeghgedffeedfffhfecdfiiebbeefffffknkkjjigffghijklkjoxztolmnmmmmonnnmmmnmloqsrppnpqnqtrrrqqrx||ytrtsrqqqpqqssrqporsrpstvusuuusrsvwz|~~|zywtssttuwvvvuvvvvvz|}~zzyxx|~||{zyzzz{{{{}|||{|{{|zxxwvxzz|}}~|{{zwwxwy{~~~|{{}}}|||}~~~||}{|~~|{~~}|}~}}}|~~~|}}}{|}}~~}}{z||xwz{yz}|z{{{{yxz|zzyx{~ywxyzzzxxyzxvwwwxvuvwxzzxyzwwy|yx{xwy{}~~}~~}}}|zz||zvvz||zyzzzyz{z}~}zxututrrqpqqrttsqqppturrtolnsqnmlkmpqojilmnoooprrqnnnlklliikkknpoomikptrpqmjjklllllmnnmmlmlnomlmmkiffggghhfaceccdffdcdeda``ceddc`a`aa`]__]^`__``aa``___abaa`_^__^\\]\\ZXXYZ[[Z\\ZXXXYZ[\YXXZZYWXZZVVUVTTUUTRRRSSSRQRRSQPQPPONOONLMNNOPQSQPNNLKKKLJJJKLLLKJMKIHHHHIJJIIGE@?BBCCBCDDDB@@AABBAABA@?<;99;<=/.----,,--,+-00.-...0111101221013444677776445646;>;::99988:::::;<==BDA==>ADFC@??@?>>?AABAAAA@BAACEFDCCCDHLJHFFGFFGFHHIIHJKLLLLIHJIIJKJLNMLMNOONOONORSTXWSSRQRSSSUTSTVXYXUSRTUSUTTUWXVUVVWVVWVVWWWVVWZ[[YYYYYYY\]\\\\]\[]]\]]]\]\\\]]^^_`aa^^^^^`bbcdcedc`aa`bbdjljhgfdcdccceehhhggfhgfgghjiieehhhiijjjjkqqrolmkhjlnklmihlrssrqooponmmmnmljimmmlmnmmlmlloqqprppsuuvurpsrpprrpqqnoqoprsssuvx|ztqrrutrtttttttrqsttsssstvuuuwwwxwvtuwutsux|yyzxwwwwvxzwuwxxxxxwvwwvwwxxwxwyyyxvz|xyzz}}y{zy}~|}|y|~zxwxz|~~~{wwyzz|}|{{|}zwxxwxuutty||~{z{{yy{~|zxwvy{|{z{xz}|xz{ywwvtvwwyzyutttvvwyxvw{zwyxvwxwvuvuttwz{~}zxvuuwxxwwuvutsstqooqtvssrrroqqonoqrrtsuuvwwwwvvtuvvwvrqtvsrqqprrsuuxxvw|{wpmqnlmoonmmnqqnlkijijjijkkjlljjjimrqnlkopnkjllkjjgghfhhgeefgfghiiebfkmkjiiiihgfhhhhggfgfefedddeeeecddehjkhec`\]_``a```ba`a^Z[^_\\]^_^ZVZZY[YXZZ\\]]]\[\ZZXY[Z[\[WUTTUTTTSTTVWVVWUTTUVWWUSSSSSROOOMPQQPPOMHILMOOONNMMNNNLKKHFFGHIJJJJJKJIHGGHHHFFFEEEFGGGGFFEDDDCCEGGECBA>;;<=?@?@@>==<=<<<=?><<952//15%)**++))****(&')+*++,,++--,,-,.0000/.120020/35303542367445554233247799889:=>=;<:::999:====;==<===<>>>==;;<>==?@AAABBAADIIFDDEHDCFGEFGHHHGFFGJLJJIIIJIIIHHKJKLKLLJJJKKNPPNPQRQPPOPPQPOOPPPPPOOPPQQRQQRRQQTVWVVUVVVUUUUVWXXWXVVWXXZZXWWXXXYYXYYXYYYZ[^add`]\\\\]]_ca^^]\^`^acaaaaa__`aabbb_`bcbbcbbeeccbfknljiggffdegihffggjkljgigikhghhjjhhiklmkjjiikmjiggihhjiimnopnmoqojijloplkklllmlkkrz{zzxww{}zxxuqmloqorqoqoponnonmorqpqqqopqqvyusrqrpprnlnpoprrsqqttsrstsrrrstqqqqqqoorz~zvtstsssqprsrsrrsuuuwyvvusvxywwxyzyzxvyyyxy{yxywvtrtvxvwusuwwwxzwx{{{||||~~}}}|{{{zyxyzywvwyyzyurvusssuvsqtxxvuttuttsrrqqrrppppsstttqpstsqqpqsstsssqrtutsvusvvrpssqstqsuttspqrsuvvwvx{|}zsonnooopqprrsqnoonlloonlkijlmoopqpomkikoqpppqqrrqnmnoooomorsqmmnoprrpnnlmnooonmjigefggfecdeehigdghgfffddfffeeflswsmnoqqpnnnhcba`^ab`a_aedb```^]`eihfddedcbbbbde`]_]]_`a_]^`_`a``_^^^`a_``\[]\\\\\[[[[][VRPPRRSSUWTRTWYXVUTTVWUUVVWWVVWUUUTSRRUUQOOPPOPQRRPOOONOPNOPQOOOOOONKGGDCFHKJFGIIJKJIIHIHHHHHFBBCDCCDCBCCBCDDCCCBABAAAABBBABAAA@??>>?=;=?=;<<975423789;:87866543333.,0///.-+#''#!"!!"#"   "#%&'%%$%%%&&&))((((''*,,+-,-/-.,..,-1432210/0101012321001112543343454455678899:9;:999889975589:;98;:<@DB?@??@?>>>>=>>??ABCEFGFDEECCDDDEECBCDDEFFGHJIFFEEFGJKHHIIIJKJKLLKJJKLLKLLKKMLMOPOQRPLMNNOPQPPPQQPPPQPPPRUSPQQRSSTSSQQUVTVURRVYYXVUTTUVVWWYYY[Z[[WVVYZZ[[Z[\ZZ[\\ZY[\]]]^\]`]^^`b``bb`^^_^^_]^`aaa_aca^]^_`bbcdeeccdbbddcbccdddcgfedeefdehjkjieefhiheddefihggghiigflonnnmopoppoonmlighiiiijjhiijiilnnnnmkjmopvwrnmlnliimnnmlklkkmmmnmlmmlkklmmlkmmllmptz~{uupoponoqpnommopqppoqqoqooqrrrsstxzzwtrsttstttqqqmnnmlmpnprnkilmuzxvvwvuuvvxywvuttstuttuvvttrsttsromnnnorrqqpqtqqpoooqrpnllliijkmnnnmnlkmqpnnnonkklklmonmnmpqqrqmllmlkmmlkhhjkmkjopppoppppponmjjjklliijihfgghigghijjjjjhhgggjihhigffijihgjljjhgijklllnlkjiijkkkjiikjihgghhgcca`_^`b`a`aaaaba_^``_^\]\\___bhlnmgbgnonliefqzzpf``_[\__]\ZWWVVZ^_]^___^^]\\\][Y[[\\[ZZ]`^[\^]\ZZ[[YXXXX[]\[[[YWWXYXWSQPLOPLLMNMJJKLNOOQQPONPRUWVSRQQQPQPPPPPNNLLJKKLMMMMMMLJHIHFGHIIJJIIHGDBA@AB@@BBB?>ACFFC@BCCCCB???;<=>>>==<;==>??>?>===<;:::;:98777887799887861-/00/-24686643233211/-,+**))*+) !!!!   !  !"##$%##$$$$%'&((((&'%#&)*,-+++++***)*++,,,-,-10.-.//2200001112212444444443348<>:437;>;:<978778878988::;;;;<:;<<<;;<<::<=<=@A@@@A@>?@AA??@A?ABDDDEDBBAACDFFFHIHGGGHGGIIIIIGGGGGHGFGHHGGIJJIKLMMNNLMMNNKKMNNOONOQRPQPPPRSSQRSRRSRRSRQPPQRRQRSSTUTTTUVWVVVVVUUVVVVWXXXYZZWY\ZVWYYZ\]Z[\YYZZ[ZZZ[[ZY\^\]][[\[[^_]]^]]``bfdc_[]^]^a```a`^adfffda`_\^``bcdaabbbbccccbcffeehiikjjjhgffedfddcbcdhhijjigghhefhfcglllighgddhhihihghffghihhihhggfghgghhjhgfefehjhgfhijiijjjiijkkiikighhgggeeikmmnnqttqnmoppoonnolijklonlifgffhiimsusrrpoopqrstuuspllprqorsrsrstrpnookjjjloonnlnlhjjkmlklkjjllklkiighijjiiihhfhigedfhffgfghhhigknrrnijiiijijgehhgdehjkknlkjigiklkhgedcabcdedddccceeedcccbbccaaaca_^`baaabbbbdc`cbbcddfjmkhfefhfeeegffecddeecdd^\]]\[[[\ZX[\\]][\][YZZXXYZZY\bec`_\\`gmic``jsrh`ZYYUVXZXXWUWXYXZZYXZ\ZYYXYXXYYXWVVVWWWVVUUVVUUUTUTSRRRRSSSTSSRQRSTRPNIGILMNONIFGJIILNNOONNLMNPTRNMLKKJHIIIHHHHIIGCADDCEGFFFEDDDDDEFFEDDBCBB?:96698;<;87:<@A?=>>>>=;:68:::::::97888788888987886666543234444454221/0/-,./2333320.----++-.-*((&$"##'( ##"!!"#$"!$!"$""#$&%%%$$$%%%&((()'(())+,***.1--++*+--,.032120/0472.38<?<8:9643101222321244566777778879:8778999;;::<;;;;<<<<<<>><=>?>>>?==@@@@A@@@@AAAAA@BBBBBBAB@>@CFEDCBA@BCDDFHGFFFGHHGGHIJIIIJJKKKLMNQQNLLMMMLLLNONMNNMMMMMMMPONLNOOPQPQQRRSTTRRVVSTTRSUTQQRTTUUUUUTSSTUTSSSVTUZYXWVWWWWXWWWVY\][Z\`^ZXY\^]]\ZZZYZZ\]^_]\[[^__^]]]\\`^\\]^^]]_bccb_`bbdfeedegecba`a``cdimideeffb_]`b^_ceffdebcefdca`abb`abacdbabbccbaddddcdbabcddcbbcdcbcddb`bbcecaabcegdcacgggheeegiihifgijkkmllkjhfegggijhfedfegddhjkoqnliilnlijlmllkjjkmkkkjjkjkjjijligeeikkgdeghgddeedcccddecdggggddfcbdcbceggcbabbaacba`baadbeehgaacccbcbaadecbcbbdfhhgebbdfghgc```aa__`___^]\]]]\]^^]][[]]^\Z\]]\]\Y[__^^_`_][[Z\__cda``_a`aaaba_`_^]\[]\[^\ZZYXVTUVWY[[[WVURQQQRSRSRRRSX\[[ZYWXYXYYXUVWVUTQMNOORSRPMNOPPPQSSSVZYUUROPQQRQOPSRQRQQNOPQRQQOMQPNPPPONNONMMLLHFHKKKKJGDGJJKKHGDFIIIJIJJILKGEDBCDEFFEEEEEDC@?AAEIFDDCCB@ABBB@@@@???@@>==>=<;7:=:9;;:77643678755676577766554444333444222265443211011/0//-+,,-.,)()*+)()($$+/-*)(()++*'&''$$$#" $$
    !""!!!""!!   !"(+*)&&()()(&')*)&''()()++*)%"%*340.////..,,-/..//.0//./0212234422331134210/24566756898777755467877;;:<<;:99:<==<<=>=<<===>>=;;;<<=<<==>>@BCDCCDAACFEEDDEFEDCFFFFEDEFHIIHGHIIHJIIHFGIJIIHHIIJJILNMMKLLMMNNMLLMORPOOONMNOLKKLMOONOPNMOONNOOQTSPRVURRQQRRQPRRQRRSSSTTTTSRPRUVVUUTSRRTTTTUVVUSTVVTVVUUXXVWWWWXYXXXYZ\]^]^^\\]_bcaa^ZYY\]]_bb_`a`_[[^]Z[]^_^]]][Z[]_^]]]\\]]\[\][YZY[\[Z[]afdb`^`_^\]]]]\]\[\]]]_]]]\]\]^`^]^^_[ZZ[ZZ_ceifddddeefjkhgdccaaaaa_```^^]_][]\\affeedeeeecbcabdeecbb`]_abfgffebb_^]_abbb_][]aba^]___]]^_^^dfdac```^]]\[Z\___ab`^_^]_`^\\\[_`]^]\ZZ\Z[[[\ZZZZ]_abdcb`]_dcba``_\ZYYYYXXXWWXXWYZZXWWXY[YZZZYZWUWWVTRVYZXY[[\\YVXWVVWY\\[[[ZZ[Z[\[\ZYYZXXYVRQQQQRRSSQOOQRUROPQORPNMNOPNMNMPROLORRSSRPRQMLMONMLJNONMMMNJJLNMOPOOPOPOOPQPNLMNMJJKKIIKIHIKLLLIECFGHIIHIIIHIJIGHGDFIHGFEEDABEHGEDDEGGEDEDCBBABA@>>@BA?@@BC@?=:;==>@==>=<===><:;<;;::::99<;977788988652--.0-++-/..00220.-00//0010/.,-.---*'*+,+++-,,/2-'%%')*)()(((&&&&&&$"$&'&$#$#""!""    


 !$%   !!""#$$%%$####%%$$"!$%&)*('(,-,++)))*+++++*****++,,-..-.000.-,,-..01/01/13112345543345347654232344567678752237==9425777888889:::989;=>@?>====>=<;=@BABCBABBAABAABBCCDCDDFHFECCEDEGFIKHFFFFEDDFFFFGJIIHHGHIIIJKIIJLLKKIJKJJJLKIJKKMMOMLMLLMLKKKLMOOOOOONONMONMOTSPOPRQQRRPPQQPPSZ[USRQPNORQRRRRSRQTTTUXY[ZYXWWX^ca^\ZYVVWXXXYZZZWURRRQSVYZ\ZXUUVTUXYZ\ZVTUUUVVVVUUTUWWVWXVVVWXYYYXXXWWXZY[[ZZXWYXYWYYY[[ZXXXXWWZZ\\[Y[____]]^^a`ab`^[XWWYYXVXZZZ[YZZ\[YVVWVX[]______`^\]^^__]__^^_`_afjf_\[\YVUW\]\Z[\[\]\ZXXWWWWXWW[Z\_]]ZWYZZZYYXWXWWXXXXYYXYWVVXZ[YWTSSSTUUTTTVWWUW_ccbbdec^XUWZZZYVWXUSTTVXWWXWWWUTRRTUVVTTSSSRROPPOQPOOPRQSUTRQPOSRQQOPTTTSRSRRPRSRTTSTRQRPNMNKLMLKLLLMNLLMLLLKIJIKJIIIJJLKKLLIJKNOPOKHGJLJIGFFFEEEHHIIFCDCDGGHHIKJHHIIJKJJIGDBBCDFGGEEEHJKIGFEB@CEFDCCCBBCCBAAABBAA>>@AA?;<<>>>>=>??><<=>><<;=@A>:98::988855896689:85465576656555555334322322320/0.-*(+---)++(%$$'(&%#!$'&())***)))(((()*)(('&%&&%! "##$$# !##"!      "#" 						

   $('%&%$$%&%&%##%$#&'%%$$'('(*)'()),.,,./-,+***)+..----.-++-.--/024441024311211212221120168632322345667665787:<<::98:<:987:;:8:>@>>>>>=====<<<>><?@>????>==>=>ABA@>>ABBAABACCCDEEDCBCDDDCBBCDDCDDEFEFDBCDDDDFHJHGGFGHGGEEEGIJLNLLJIIJJKJKJKKHHHIHJMLLMKJLOUVSOMKLNNNMKJKLKJIJKJLPRSSSSSUUUWWWVVWVTUUTTVUSSVTRTTQNQRONNNNPQQTTSRONRTSQQQRQQPPPPQQPRTVVVUUTSRSTTTSQQRRRSRRTUTSSUUVVRTTSSSSOOQRTSQQTWZZ[[\ZYYYZ[XWYYVUUUUVVTSVUUSSTSRTSQQTXZZYY[[YYYXXWYYZZ]ac__]\\\[YVSRSRTWUTVVUVTWYXWVTSRTSSRSTVVVUWWSTTUYXVUUSRTRRRQQQRSRQQRTVRNMOPPPQQQSTTRPNQZ_`\YXWUSSSRPTTSTVUSRRQOONOMMMPPNOPONNONMNLKKLNMMMNNMMNLNMJJKJJJKJJIJIKNPPMJHJKKMMMMLLKMLIJKHJKIGCBDFFGGGGFDEIIGGFEIHGGHGDCEEB@BFFHIGECCC@???@@AABBCFFEEC?>>@BCCCDDC@>@@AA@?<;;;;<<?@@>=>?@=:<;:;=@A>=?>=>=====?>=>>=;89642689;;887668::878667::89996676774112.-11221../010000/030//0220/-,....,,+))*'$$$'&$$&#!$%"!%')+*&###$$$##$#"!!!!$#"! "ÿÿþÿÿ	


		


 !"" !!!    !#"#%&$%())(&%%$%&&&'*)('(()(()*(()((*++,,,+,--..--+,,'&&'&(((((),-.///01101344334566554434776789;97885457877668866888789899:;:::<ADB>>??@>==<<<<<=?>?AB@?AAABA@@@@@@@@AA@ABA@@BAABACDBBBCBCGGFECBBCB@DHHDA@@BDFIHGDCBABCDEFHGGHHGGGFEFFFGHIGFHHIKMMNMMJHKMOPNKKMOONOPPPKGINLJNOOOMOLIKJJNONMOMKOQQRQNQROONNOOLNMMONPOOMMONNNNPPOQQPONMMMLNOOPRRQNNPPPPQNJKPQSTTQOQRSV[[VRTVUTTTUSRPPPRSRQQQOOPPPQQPRQRTTVVUUUTSSSQORSRRSV[\XVUVVUURPQSTQPMMMORRQNJKOPNOOLONOQOQSUSRSRSPMNSTPOPONNNONMMMMNONMNPMHGKNOOLJJIJMMMNLKPQNJHHKLLLIGHGFHKLNKJJJJKKKJJKLLJIHGHHGGFHFFGGGGFFEHHIHHGHGHHGHGGGHHFDCDFHIJKIEGHGIIFFHIHFCDEDCAAAAABBAAA?AA??><=AA>>AA>=>?>?@B?AB@A@>?<;=;9;;;:876:=;=<<=:;;:=>>?>>><=?=<855768:97679864457789877889::768866977779960-,.,,0248:855321012210210011220/011.**+)('&%'*+('))***,,,+**)))*+*)($%&''&$!! "!!!!
ùøøûûûûûûûüýÿþÿ		


!!""! !! !#!! $$"####$%##$"!$&%&&''$$%%'&%%''$%%!$$""!#$%')+++-,+-.+)++*-/./0//0/.///..//00/0110/0/0221133321234334444554455434655686788:89==;:86567:<;;<<;;;;<:<==;;;;:;;;;;9:;<<???>=;<<>??=@CDBACABBA@>>@AAA?@AA@>?A??@@AAABBAABBBDDDBDFGGGDBADFGHGGEFKNMNLKJGCFHIFDGGEEHHDDEFFFFCFIHFJKLMJHFFFGKOPJHGGHHHFFHHHIHHHGGHHIIGGHHIHGGFHGEFIGGHGFILMNQQPOLNLLNLKOQQSSQPPONLJJJKLJNPMKKJKJKJFEJMKKOOONOPQRQPOMKJKKLOPNPRPOQQPQOKLLGILNONOOLJIIKKJIJHFFEFHEJNMMLMMNKHFGGGHGHIIIIGFEFHJJGIIEB@CDEEEFEDFFEGHHJIGDEGFEEEEDEIHHJGEEFECDDCABCDCCCDCBABBCCBBCA@CDDCB@>AAA@AAAA@AA???@?A><<;:;>>B?;==ACDC><<>=;<><:;<<<<<===><<;;::9:=?<;>><:<=;9;=;;;98877776668778669:;:65425556879;:996221011/.-053011/./01022.0221-.11/-*+--/111//0000/,+*+../010/0/./.,,//..,*+,--,**)*)*(%#!   !#'()+)('&%$%&%%%&%$$$#""!!!! 


			

	øöóòó÷ùø÷÷÷ö÷øøøúûùøùüýýýüüüýÿþüþþþÿÿþþþýþÿ


			


		
    !!"$#"""##"!"""!"#"#!"$%%'(&)/2.+,+*+)*)*,+))())*)*)**++,++***+,.//.,++*-.01///-/0//.//00121233333221/042032321321224566679:888966778:97557767:9869:888889<>>=9<>;9;;:;=::89<;:::<><98:=>==;<>=<;<===;=?A@>@A?>@??>=ACDEFFEECACEDB@?=;???@A@@@@@AAEJIFFFECDB@ACFGFDCBCEEDCCCCDEEFHFCBBCCAAAACBCDDDCACFHHEBDCCHNTUSNGFHIJHEGHINSRNGFGFGEEEDCCCCCBAFFFFFEGIGDGJJJKNNMLKKIFDBBDEGDDIKJJIKIEDDDCDIJIJMLHEGHHJIGFGEDEGHHHHIIHFHEBA@BBBBBAABBCBBDCBCAAAA?@ADCCAAA>>@@@@BGKHCA@ABA?>>=@CBDEFC@>AB>>@?@?@?>>==<<==>>?@@@@?>===;9<=<<<=====<;;:<<<<><<>=>@>;::9=?>:7::99:::;98:98765656577677547976898310123431021475343024131..2431144562200344532/-.-,.,.0--+)***,-,**)*+('()'&),-,((((++++--,,,,**(%&&****($%'(()))(''%###&'&&&%%$$%%$ "$#"!!!  ! !
	


		
ÿñðïïîîïðñññññððñóôõõõööôóôôôõõ÷ùøøøùúøøùùúùöøúúúúúüþýüýþÿÿþþþýÿÿ	
	

		


	


  !" #'++&&%#""##%)*&##&##$"""$%%&%%$%&())())'''%%'''((('$&%%'(())**+,.//.,*(***,.---++-,+-010/..0.,./1010./1//01232223235543224432369987633433457657776677977756775577767777678::789778:9:989;>@@@?;;=?@@A>==<??==?>=;:<<<=<:9989;;;:;;;;;;;:=@@?=<;<>?>=====>?>><<>>>=>?=><<<;:<@??><?FIKHBACCABCBABFJFDBA=<;=>=>?@??@?=>>>?><=<?>>BBBCEEFFEECBCA>ACEGFEEEEB@AB@>=:;@AABDEDBBBB?;;=>=?BCCEECABDFIE?>?>??===>????><::9:<<<;<>>==>>>=<<==<?CGF?;;=<;;;;9;>?@?>>=<;:997789:::98::::9899877;88;:7986556677667856677554322579878:647988:98521110000011001221001110.00///..-../-*.0.,,,+**+./,,+,*+.,++.11-+,./,+-.+,--.,+-,-**---'$$$$#%&&$##&$$'%$"##%# "%&((&%!"#$&%$%! !#$"!$!        ! 


ÿûúüÿýøøøúù÷øøéêêééëììîîíêëìîíììííìíññðìíîïðñòòòòóóôôóôôòñòóôóô÷÷øøøøùüýüûúúùùùùùùùùùúúûüüýýüüýýþÿýùû
	


 !  "   "#"%$""$)(%#"#$$""$##%#"""##"#"###%&'&%&&&&(*('()*)'&'*,,((('))*)()*,+**++,+*)**+++,,--,+++++*,.-0..234344220-,***+.12200222332223100000001210220257985347::9999548::9:<;;;:8876631134334545677987755567766789988887776556789:878767<<:99::9887789;==?=??@@CDA?=:9;<;8;>=;:==:;;;99<;9:999:::<;:::889<>?@?=;<;?@??<:;<@@BCCB@<98889:9<>=<<??>?@??@>:::77:;657;99>BBA=:8889::988876566655686677758876889:979>A?=;876454655897753346665543254442223332122238544/.11111110/.01100/..-/.//00/32//2302321-,+./0/---,+,--..,-//---,++++++,+***)(+)*-.-))-/-**''''((&#""&+,,('%""!!$$%""%'**)('($#%%%##"""#$!! "$#    $#"!   #"!

		
		

	ÿ						

þýþüûúúýþýùùûûûûúøöôôôôõööôõåååæææåäãäæçèéêêêéêêééêêéèææèéíïïïîïðîîíîîîïïðõóñðïðñððñðòóôôôõôóõõôôóóóõùúö÷øúúúùø÷ùùùøôöúýýýþþþýýÿýÿÿþþÿÿÿ	
				


 ! !$$!!!"#!##$%&'%%&&(&%%%$$%&&%&&$%((&&&&&&'('$%&()(''('&''''**)**.//+),..010++,(''()*,,,++-/10,-.,-.-///.-/11/110120.26862..24430,,03540010/130//./010120/10/00//10/0125:;63334543333233433331031023532332100368979;:;?@9542564533554243244464324532245455555532226764236:;;;:569<>>@A@:6544556675355698637::976462035410/1696642233333211214752221110/12222///01210/035321///00.10-11020.1012100121..----,,.1/,,,,.-,,**-0/-----,+,-,++,,-**,+++**(&&&)(&&&%#'+,*'('''&*-+)('%%'('&$$$%%%%%&$#"$#"&()('&'&"!!!!"$" !"! "#!"!   !""  ""  


	


		


	ÿýþþÿþýúýýüúýÿÿþýýüüýüüüûúùøöõóóöùüúøø÷úûøøöóðïððñïííïîêêìéëááßßßßÞßààßàâââââàâåäãäããããääåéìéææèèæèççééèéèçèêëëëííìíììììíïðïññðïîîîîïîííïñôõôóññóòïïîõüýüüúø÷öö÷÷øùùúùùùúüýûûûûýýúùúýýýýýþÿÿýüýýþÿÿ					
		
		

	


 #&"  ! !!"!    !"!""!!!! !!!!!!$%&%&'%''&&%''&%&)''%$$()&&'))&&''%%%&&%&'**()&&'*--,..-+,-+,+*,,,*())))('))*)())*+))**++)(*++++++++,+**+*,/1/...---.-,.0.0.-//--**-/.-,./-,/20.002443233673/.-.-.,--021/.-./00.,+,,.--/---..././/0/..,,,,--023444347757;93111.-../-+-..-,,/44441.,++,-,,++*,++.//.--.,,-,,,+,,--,+,,,...-.-,,*')+,,,-,,**+*+++,+**)*))(*))+****+*+++,,+++***)'&&((''+*(''''((*)(''&'()((&%%&$#&'&$$%%'%"!!$$#&'&&%###$##$$%**(&$$$#%%$"       !#!

	


	

	ÿÿþÿýûûûüýÿÿýûýþÿýùöøú÷øûùõô÷ùùûýþýüýþýýþþýþýúöôöööõôõõõôôóñðîïððòòòòñòóïîððððíìîìêééëìçæèèÙÙÚÙØÚÜäçèäßÝÞÞÝÞÞßÞÞßààßßàßÞÝÙÜßàáââãäãâãäåååååååææçæçèçèêêéêêéèèêêëëêìììííìëëìííííëìêççëòññòïïïðòòñòóóôóóóö÷öõõóöø÷÷øö÷ùùø÷÷÷ø÷ùüüüûúúùùúûûüüüúûýýþþýýýýýþþþþþþ		
	


  #"!! !"  !!"###"$%%&%$&'&&)'#"!!#$##$%&%$$$$$$%%%%%$$''&('&&&'%%''()&##%&&&&&')(()()('*-*())('%''&(*'%%&-1.*+)''''&)+*.2//02201/..-,+**'%'))-.,+***)*))*)))()*+)))*+,,*+-,*)**))))+,/20/364/372-.,('*))*(*)'&%%%(./...,)((**+)'(*(&%%())*)(''('()'&&&(('())))(%%%&$#%&&%%%&&&&%%%$%%%%%%&$$&%$$%&%#$%&%&())'$&%## !!!#!!#$ ""###"##""""!!!!"   "  


	ÿÿüüüûýÿýýÿÿýù÷öøûúù÷ôõøùùú÷ô÷øöóñóòññóñòóôõõõõõôóö÷øøöôòóòòñòôõôóôòîîðñôòïíêçèêìëëìëìëëììíêåçéèæãááááâââÕÔÔÔÔÕ×ÞãåáÛÙÙÙÙØØÙØØÛÚÛÛÛÛÛÜÝÛÜÜÞßßÞÞÞÞßÞÝÝáâàÞßßÝßÞÞáâäæååãããããåäãåãâäæêëéìëééèèêéççèåáàâäåæççæêîíììëìíîïòóóòòòðñòñòñððòóóôöõóóòñòôôôõòñõöôôõõöööø÷÷÷øøùøùúùúúûúúùúúûûûüüüýýþÿþþþþþýýÿþþýùùýÿÿýþýúúÿ					


		


 "!""%%%&%#   "! "#!!!"!! !!!!#"#$&'$###""""!!!!"!!$$$%%&&%$$&$!#%%''#&(%$$$$$%#  " #')++**'&&'('#$#$&%%%%$&&$%%%%#%%&&%$%%&&%$$"!#$#"!$&%&%$%#"&'(*+*+360-.)((&%#$"""!$#$%()'&*.+'''&#$####$%%" !#!"$""$$"$%'%&%#$$%'(('&$#"!!#! !!!  !!  !! !!  !!!!   !""! !! !!


		


			
	ÿÿÿþþýýÿýüýûüùø÷ûþüùúùøøø÷÷÷÷÷ö÷ûýþýþþýûùøùùúúúúøõóôööôõøõ÷÷÷÷öôôôôôôòíïðìëëëëìîïïïðïðïïïííïðïíìíîðñðññîíëëíðíëêêæãâèèåææçèèæèèæâÞáâââããÞÜÜßàÏÏÏÏÎÏÐÏÌËÎÏÐÑÑÑÑÑÑÑÓÓÒÔÖÖÕÖÖ××Ö×ÚÜÙØ×ÖÔÖ×××ØØÙÛÜÜÛÝÞÝÜÝßàãáßààÞÝÝÛÜßááâäèçåãàÝßáààâããáàÝÜßãääâááâääæçæééééèëëéêêìëêêììíìììîîîóñïíëìííïñïíîðòòòóóòñòòñòóòóôõõôóóôõõôõööõõ÷øøùøøùüüûúùøö÷ùûþÿþýýüúûûüüù÷ùûýþþýýýùûüûüþþÿþþÿ					


 %#  ! !#')&"!!"!   $(&%&%# "#$&%%(++**'#! """"#$$$##""!$(-.(#!  ! #%$!  


	


ÿÿÿþý

ýüûýÿüù÷ùþýûúø÷÷ùúûüûúúø÷õöõôôóòñòôôóòððóô÷ø÷ø÷÷÷öôôõóòòïíìêíïñóñíððîïðîìïîîïïíêèçéèåèééëêêëëìíììííëéêëêèèèèèèçååååèêåàÜÜßßÝãäàÝÝßààààáàÞÞßßàßÝÚ×Ø×ÙÛÈÉÉÈÉËËÊËÌÌÌÌÏÏÎÐÒÒÒÐÏÎÎÎÏÏÏÏÐÏÐÐÑÏÎÐÑÒÑÎÒÕÖÕÕÖÖÖÕÕÖÖÖ×ØÜÜÛÙØÕ×ØÔÑÔÙÛÜÛÜÜÛÜÛÜÙ××ØØÙÚÙÙÚÙÙÙØØÛÝÞáàÜÚÝâããåçææåãããâãäåççåçèçççèèéëìêéèêêéêèçêëëììëìíìììííìììîïîïðîîîîïïññññðððññññññðòòòòñóôóóóóóôôôõööúûùø÷÷÷øøùøöúüûùùùùúúùùùûüüýþýÿÿýýüùúùøûýüüþÿþýÿÿ
				


		


	
   !  !%%# 


		


					
		
	

ÿÿÿýþÿÿÿýýþýüûûüüúùú÷úþÿÿþüùúüûù÷øùøþÿýûøúøõõõöôööõ÷øùùøúüüûúúøöóñðóôôõôõôñðîïðïïíîíîîîîîììïïïîîðïïîîíìíîëéêèéççèéçéëêéêêææéççæåäãáàßàãäãàáââååæåååæçåæçæåäãââáàààßàÞÝÛÚÚÚØÛÝßàÝÛØ×Ø×ÙÝßÝÜÛÚÜÜØÔÓÒÒÒÑÓÅÇÎÒÓÑÍÉÈÇÇÇÇÈÈÆÄÆÈÈÉÉÈÊÌÊÇÇÉÊËÊÉÈÇÉÊÌËÈÊÍÏÐÏÏÏÏÏÑÒÒÑÐÐÎÑÒÒÒÐÏÎÌËÌÐÑÔÕÔÔÕ×ØØÜÝÚØØÚÙ×ÔÖÕÓÕÕÔÓÔ××ØØÖ×ÙÝÞÜÜÞÝÜÜÝÝßßßàááàáâãäãääããããããääåååæããääääããäåæçåææçåäåæçíïîííììëëëêêìíîíîðîíîíîîîéìïìèèéêîïððñòôõôóôóóòñòóôõøøõõöö÷öõôõööõööö÷÷øø÷õô÷üþüûø÷ûûûüûúýÿþüûüüûüþÿÿüüÿÿþÿýÿ
	

		


		


				
		
	


			


		


	

ÿÿÿÿþûýþÿÿÿþüÿþÿÿþüûýüýýÿþûúúúùùøöõö÷÷÷øùøø÷ùùúúùööõöùûþþûýûúøöùùø÷ôôóôõôööòñîíðòòñññóñðïííîòóòñîëêëëéìëíïïïïïëêêééëêëêééèçççççêïîììëêéêéççèçéçãáâãääáßààÝáäåéêæäãÞÞáàßÞÜÛßßßÞÞÜÛÚÚÝààááàààßÞÞÞßßÞÝÜÚÛÚ×ÓÓÓÐÏÒÔÔÒÒÖ×ÕÔÔÔÒÒÕ×ÖÖÕÕÔÖÙÙÓÐÍÍÍÌË½ÀÇÌËÉÈÃÁ¿¿Á¾¾ÀÁÁÁÂÃÄÄÄÆÉÆÃÃÅÆÆÆÈÇÆÆÆÇÅÂÇÊÉÊÊÉÉÉÇÇÇÉÊËÊÈÌÎÌÈÇÅÃÂÃÃÃÂÂÅÊÎÏÑÐÖÞßÙÕÓÒÒÒÐÎÎÌÊÌÎÍÏÒÔÕØÖÐÒÖ×ÖÖ××ØØØØÙØØÙÚÜÜÝÜÝÜÛÛÝÝÞÞÞàáßÞÞáæèäâãáááãâãåèãÝÛÞááàáâââäåææååææçæææèééèèèèçèèèçææäåäãäáäèêêééíîíììíîîîïîîíííììîïðïïîïðñññðñóôõôóóóóóôôóòñóôôôôóïíðøýþüùù÷öôõöõõöø÷ùüùøùùùúúùûúùúûüüüûûûûüýüüüýýýþÿþþÿýüýþÿýýýüþþþ					

		

	

		


	

						
		þþÿÿÿÿýüüýüüýþÿýÿþüÿÿüþýýþüüüúúúùúøøúùùúúùùøõöøùùø÷õõöõõöøúúúüüûúùûûùõóôõõôóòôôôóòóñðóóôôññïðððòñòôóôõôïíñóôôòòóóóóñïïïðîìïðíéééêêéèèçèëììíìééèæåèëìéçéêéèæäåããåäääââáááãâãççååäåååäååäâßßáâààãäãââÞÛÝßáåäßÜÚÜÝÙÕÖØØÖÕÔÔÖÖÔÔÔÓÒÕ××ÙÙØ××ØØ×Ø××ÖÖÖ××ÕÒÑÓÒÑÑÎÍÌÌËËÌÍÍÏÒÕ×ÔÒÑÑÓÖÖÓÐÏÎÎÍÌÉÈºº»¼¼½½»¼¼»ºº»»¼¼½¾À¿¾¾¿¿¿ÁÂÁÀÂÂÂÂÂÁÁÂÀÀÁÁÁÃÄÄÄÄÂÃÃÄÅÆÅÇÊËÈÅÄÄÄÅÃÂÂÁÄÄÅÈËÌËÐÖÑÌÍÏÎÍÎËËËÌÌËÈÆÇËÎÒÒËÇÈÍÎÐÑÐÒÓÑÒÔÔÒÔÕÕÕÓÔÔÔÕÖØ××ØÙÛÙØØØÙÛÜÜÚÚÚÚÛÜÛÛÛÜÞÝÙÖÕÚÜÛÜÜÜÚÛÞÝßßÞßßßàáåçæäâàáââãâáãåáßÞÞßàßÞáããâãçééëëéêêëëêéêéêêêìëëêéèëëéëëêêêëëíííîîííîíëíïïîííîïðïîïòòòòòòóóóññòôõõóïðòòòóòóôôóôôõúÿý÷øüûø÷ö÷ø÷øøùùø÷÷÷÷÷ö÷øøö÷øøùùüüúúùøùúûþÿýýþþýüüüüüûüÿþýþÿþýüýýþþÿÿÿÿÿÿÿþÿþÿ

		


		


	


				
			
		


		
			
				


		
	
	

			
	ÿÿþÿþÿþþþþýýýÿÿýúúúúûüýüüýüûýüüýýÿÿýüûúùúúùùùùø÷øùùúùùø÷øö÷ùöö÷ø÷÷öööö÷öôôõõöõôóôõôóôõóóóóóôôððððô÷ø÷õôôôóóóòðïïïïïïïíììííììëìííëëíîììëêêëíîðïîêêíëéééêìëìëéèéæéêëìëèæçæåäåääããåæçèèæäãäååââåæææäáßÞÞßàâáÞÛÚÛÜÝÜÞàáßããááßÝÝÞÝÚÙØØÚÙ×ÙÚÛÝÝÜÛÛÜÚÖØÝÜÕÓÕÖ×ØÔÑÔÕÒÐÐÏÍÏÒÓÔÔÔÕÔÕ×ÕÕÕÖÖÖÓÒÒÑÏÐÒÑÏÎÏÍÌÏÒÏËÉÈÇÈÇÅÇÉÉËÐÏÌËÉÊÍÑÐÌÆÃÅÅÄÂÂÂµ³´µ¶¶´´µµµ¶¶¶¶·¹¸¹ºº»»»ººº¹ºº»¼¼½½½½¾½¿¿¿¾ÀÀ¿ÀÀ¿¿À¾¼¾ÁÃÇÉÈÇÂÁÂ¿¼¿¾½»»»¿ÄÆÇÇÈÊËÌÊÆÃÃÄÄÆÇÅÃÃÄÅÄÆÇÆÅÇÉÉÈÈÉËÍÎÎÏÎÌÎÐÔÒÎÐÑÒÖÚÖÓÔÔÒÒÓÓÒÒÓÓÒÒÓÓÕÖ××ÖÖÕÔÖÖ×ÕÕÕ×ÙÕÓÒÔÔÒÐÑÕÖ×ØÙÚÛÜÞàßÞÞÝÞßÞÝÛÙÙÙÙÙØÙÚÚØ×ÙØÖÕØÝßÞâæäääåææäãååääåèæäæçççææææåæååçæçèééèééèééééêêêééêêëìììëìëëëëéêëíñòïïðîíìíîîïðïîííóøõóõ÷ú÷ôòññóõôóóóôôõõõôóôöôôóôöõôôööõõöõõöø÷öõö÷÷÷ööøøøù÷õöö÷ù÷øøø÷ùùùúúùøøø÷÷öøøùøøùøùúúûüüüûûúúûûúûùûýüÿþÿÿþüûþÿþýýþÿýÿÿÿÿÿÿÿÿþÿÿ
	


		
		ÿÿÿÿÿÿÿÿÿÿþþþþþþÿÿÿþÿþýþþýýýþþýýþýþÿþþþÿÿþþýüûúüûúûýýýüûûûûûüüûúùúú÷õö÷üýüûúúúûûúùúüùùùø÷ùù÷õ÷÷øøøø÷÷ööøö÷øùúûüû÷ö÷öööõõõõóóôóõøøõóòñðïñóñðñòññòñòñòòñòñðïîîííïñððñðìëìîììïîíêíñóòñïíëìîïìëéèçèééêçèééçéééèééèéèéçãäççéêëêêëëëêåäåãàáäæåáààÞâåæååâÞÜÝàßÞÝÞÞÞÞÝÞßÜÙÛÜÛÚÙ×ÙÛÚÙÛÜÜÛÛÙØØÙÙØØØ××ÖÖØÖÕÖ×ÙØÚÛÙÙÙÙÙØÔÕØÖÑÏÓÕÖÕÖÕÕÖÔÓÔÔÔÓÔÔÒÎÊÊËÌÌÉÇÈÉÌÌËËÐÑÑÏÐÏÎÎÐÐÎÏÐÏÎÎÎÍËËËÊÊÉÇÉÊÊËÊÄÆÅÃÃÂ¿ÁÀÁÇÇÆÇÃ¿ÁÆÈÅ¾¼º¹º¼¼¼´±­­­¯­¬­­¬ª¨ª¬¬¯°°±°±³³´´³´µ´µ¶¶¶µµ¶¶¶·¸¸·¸¸¸¸···¸¹¹¹º¹·¸½½»¼¼º¶µ¶¸º»»»¾ÁÁÀ¾ÀÂÄÄÃÂ¾»½¿ÁÀÀÀ¿ÁÀÀÃÃÄÄÄÄÅÇÇÇÇÇÉÉÇÈÉÈÉÌÌÉÉÉËÑÒÏÎÎÍÌÌÍÍÎÍÎÏÏÐÏÏÍÎÐÐÑÐÐÐÐÐÐÒÓÔÒÏÍÌËÌÍËËËÎÒÓÔÔÕÕ××ÖÕÔÔÖ××ØØÚÙÖÓÓÒÒÓÓÔÕÖÖ×ÙÙØÙØØÙÚÜÝÜÜÜÝÞàßÞÝÝÝÜÜßÞÛÝÞßààãäâãâáâããââàÞáããâãäááâããåçæåãäååãääâãæëðññðîêêèèêëëëéçéåæêéçéìîìéêëìëëììììïðòðïïííîîííííðððïïðïîíîïðñðïððððòôôôóòðñôòóñðññòòôòóôôõõõö÷÷öøöôôõöö÷÷öõôööööõô÷÷÷øøùùøúù÷ùûúúúûùöôôõö÷øùøûþüùùúúùûþÿýûûûûûùúúùùûûûûüüüýüüüüûúúúûüüÿ	þÿÿþÿýüúüþýýüüýüýýüüüüýüÿþûüüýþÿþüüüûúüüûýþþýùöøúùúüüþþýþþþþÿþþÿýüýüùùûÿÿÿþýýýÿþÿþýþÿþÿþþýþÿþýüýýýýüþÿþüüüûúúûûûûûýÿüúüþüúúúûúúûúúúùùúø÷÷÷øùø÷÷÷÷øøùøúúùøøøø÷÷÷÷ö÷øöùúúúù÷÷÷÷÷÷÷õõö÷÷÷ö÷÷ööø÷öööööõôôôôóôõóñóõ÷öôôóóôøøöôóòðôõóôóòóóóóõõôñðïíïòñïïíìëðôðñôõòññððïîîððððïïîìëìëëëíîíìëììêêêêêëêêëììîììëëéééêééêèçææçèéëíììììçææçééçæäããääâäæääååãâããââááããäãàÞÞæëéçåãâàâãáßÝÝßàÞÞÞÜÝßßàààßÝÞÜÚÚÛÝÙØØ×ØÙÛÛÙ×Ø×ÖÕÕ×ÙÙ×ÔÔÔÔÕÔÕÓÑÒÓÓÒÓÓÓÏÎÎÎÏÑÒÑÒÓÓÒÑÓÓÒÑÏÌËËÎÐÑÒÓÓÏÍÏÏÐÎÎÏÌËÉÇÇÅÇÉÇÇÇÈÈÆÆÇÆÄÇÆÆÈÈÈÈÉÉÊËÊÉÇÆÅÄÅÃÄÅÄÁ¾ÁÃÃÃÄÃÀ¼»ºººº¼¼»¼½»»º¹¼½¾¾»¸¶µ····®­««©¨©©¨¦¥¦¨¦¥¤¦¨©«¬¬¬­¯¯¯®¯±±±°±²´³²²²³³´´³²´³³´µµ¶¶µ·»¾¾º¹¹¸·¸¶µ´³´´³´·¹º»½¿¾¿ÅÃ¼»¾ÀÀ¾¼¿Á¿¾¿¿ÀÁÂÁÁÆÇÄÂÄÄÂÂÅÄÆÇÈÅÃÄÅÅÅÇÈÇÆÇÇÆÆÆÅÅÆÇÈÈÉÊÉÊËËÌÌÌÍÍÎÍÌÌÌÍÌÌÊÇÇÇÇÉÌÌËÍÏÏÍÎÏÑÒÑÑÐÑÒÒÒÒÕÝßØÒÐÏÏÏÏÎÐÏÏÏÓÕÓÐÓÓÔÕÖ××ØÙÙÙØØØÙÙØØ×ÙÙÙÙØÙÚ×ÜääáßÝÞßÞÝÝÛÚÜÞÞÝÞàâàßÝÞàßàáàáààáßßáåéíìéçåäããããääåäàááâãäâàáâáâàáãååäääåææèéèèéêèèééêêêéêêëíîîëêêêêìïíìîìííìíìíîîííííïïïðïìíîîïïïïïíîîííïïïðððððïðññððñððïïïîïóöøøöòñññññððóðïïðïòóòòòòñòòòô÷öö÷ööõõ÷÷öööõöõôöùÿþùööõôôôôõöö÷ööøþýøööûýúø÷÷øúüþüûûÿþüùøøùøøùøöö÷ö÷úù÷õõõ÷÷÷÷öõõôöøûúø÷÷÷÷õøûúùùøöññóôõöööö÷øùùùùøùúøöøùøù÷÷ùýþú÷ùúùûûúúúúøøùù÷÷öõøøøø÷õõùþüùùø÷øööõõõö÷÷øùù÷ö÷øööö÷ø÷öøöö÷÷öööøø÷÷ö÷÷÷öõôöõõóñòôöõòòóôôôôóôóóööôóôòñòóóóóóóòóóôôòòòòñòññññðððððïðððïððïñðïðóôóóñðïîñóòôôòñðïðîîííêêééëíìëììëëîíìêéééëìééééêëééèêêêééèèèèéééçççææççåæççççååäåääääããäããâáãããââäæèçæäãââàáääâäæååæäãàßàáááÞÞÞÞÞßàÞÛÜÜÛÚÚÚÛÝÜÚØÙÙÙÛÛàæåáààÞÛÚÚÜØØÙØÙÚÛÜ×ÓÔØÚÙÖÔÖÕÓÔÖÔÑÏÐÒÓÕÓÓÙØÖÖÓÓÔÐÍÍÏÐÏÎÏÐÐÏÎÎÏÏÎÍÍÍÍËÉÊÊÍÏÏÌÊÌÍËÊÉÉÌÎÐÏÍËÈÉÉÊËËËËËÈÈÈÇÈÇÅÄÃÂÅÆÆÈÅÀÀÁÂÁÀÂÂÂÄÄÄÅÄÃÅÃÂÃÃÂÃÃ¿¿¾¹¸º»½¼½¾¾½¾¾½º¸¸¹¸¶´¶¹·¶¸µ³²°±´´°°°°²²°±²¥£££££¤¤£¤¥£¥¥£¢£¤¥¥¥¦§§§¨©ª««ªªª­°¯®­­¯­¬­­¬®®¯¯°¯°°°±±¶»º¶³¯«¯±¯®­­¯­¬¬°´´´µ¶¶¶¸¸·¶·¸··µ¹¾¼¼»¹»¼»¼½¾¾¾»½¾¾¼¼¿ÅÇÃÀÁÃÂÁÂÁÀÁÃÃÂÂÂÂÃÁÀÀÂÂÂÄÄÃÃÃÄÅÁÄÌËÈÈÇÆÇÈÉÉÆÄÄÁ¿ÁÅÇÅÂÄÆÈÊËÊÊÊËÌËÊËËÉÉÆÆÅÆÇÇÇÆÆÅÅÊÌÎÑÑÌÍÏÏÏÐÑÑÒÒÑÒÑÑÐÑÑÓÔÔÕÕÕÕÕÕÖ×ÜÝÚÙØ××Ö××××ÖÖÖÖØÛßàÝÛÛÙØ×ÙÚÚÚÛÛÚÛÝÜÝÛÚÛÝÞßßÞÝÝÞÝàâááàÚØÚÛØÙÚÙÙØÚÛÜÝàäääååäãâãääãâââââãããäææîõòïìèååèëëèçæææåæçèèååççççèëëêéééèèéêêêêêêéééèçèéèéëììëêëîîìêììììëíóöôôòðìëêìïïïïìïñððîííììííëëîîííîïðîëëìïîïïîïïïðòòòðïïððïííîïðïðîðôóòððôöòïññðððñòòóöúùõôóòòòòòóóôôôóñðòòòòòñòòñòóóñòõôôóóóòôóòòòóóóññøúõòòòòññïðóñóõõõóòòñðòóõüÿøöõóññòñððóòóòïîðòïðôöù÷÷õóôôöõóòòñïîñïððïïðòððòòïîîîîîïîïðïîíïïñðññðññðñóóòòïïðìëîíîîîððïïðòðïïïïïïïïîïðððððïîíìììíìììíîîíììììëëêêêéêêëêêëêéëïòðîíìëêéèèèèèèèçèèèèææèçäåæåæäåæäääåæäâãâæèèçæèéæäåååååäããäãääãäâáààááâáãáßàßÞàààßàßÞßÝÞÞßßÞßáßÞÞÝßáâßÚÙÙÙÚÝàäæäàÝÛÙÚÙØÙØÛÚÙÚÛÙÙØØÙÙÚÚØ××ÕÕ×ØØ×ÖÕÕÕÔÔÔÓÓÔÔÑÓÔÒÐÏÑÒÒÒÕÖÕÒÓÒÓÔÔÒÏÎÍÌÎÏÍÌÏÏÎÏÎÌËÎÏÐÍÌÏÓÑÎÎÍÌËÊÊÊËÉÊÌÊÉÈÈÈÇÆÆÆÇÈÉÉÊÊÊÇÇÄÄÅÅÆÈÊËÉÇÆÅÄÄÅÇÈÇÇÈÄÀÀÀ¾¿¿½¾À¼»º¹¹»¾½¼º»½¾ÁÁÁÂÂÀÀ¾¼¿¾¼¿Á¿¼¹¸¸·µµ¶µµµµ¸·µ³±°°°±°­­­¯±®¬¯±²²¯¬«««¬¬­¬¬¤§©¦£¢¡¡¢¡¡¢¡¡¢¤¦¦¥¤¤£¤¦¦§¨¨©ªª©¨¨©©ªª©¨¨ª¬«¬¬«­¬ªª©¦¦§¨¨©¨©ª¨¬®±´´²²²±²²³´··¸·³²³³´··¸¸¸··¸¸·ºº··¸¹»¹½Á¾¼»¼¾ÁÂÀ¿¾À¿½¼»¼º·¸»º¼½¿ÀÀÁÀÀÀ¾¾ÁÁÀÁÃÂÁÀ¿¾½¾½¾½»¾ÀÃÁ¾À¿¾¿ÂÃÃÅÅÆÇÇÇÅÂ¿¾¼¿ÁÂÄÃÃÅÃÆÈÉÉÆÃÅÉÉÈÉÉËËÌÍÌËÈÇÊËÍÏÍÎÏÏÏÏÏÒÒÒÔ××ÔÓÑÑÐÐÒÓÓÐÐÒÓÕÙÙÓÐÒÓÔÔÔÕÕÕÔÓÑÒÒÓÓÒÓÔÖ××ÖØÙØØÙÙÙÙÝáÞÚÖÔÑÑÒÓÓÕÔÓÑÓØÚÛÞàßßÞÝÜÜÞÞÝÝÜÞßÞÞÞÞßÞßãâáßáááâãâáâááâàààááâããâââáãäâãããââáâââãããããäæçæåäåééèçææéëêçæçååååéìêèêæääæåæéééèèêêèééèçççççèéèçèéëêëìêéêëíëéééèèéééëìëêêìëëëêééèææææéëíììîïîìììììíîìëëëëìëìíííìíííêêëíîëììííìëïóôïððîîíììíëìêìîîíîîïðïîïîîïïïîìíïììíîðñðïîïííîñõøüÿúööñïîìëììîíîïîííîñðííìïðô÷õóðîîíëëëêëëêìíîîíîïïíííïïíìììììííëëìíììíìììëìíììëéêëëêêëéæèèåççæçççèëêéèçççèéééèçèèèèçæçèèççéèèçæçéæåååååååääæååæååååäãåèæçåäãâããâáàãããäãâãäåããããåãááâáßáââáßàãâßààààãåâáàßßÞààÞßàÝÝÜÜÝÝÞßßÞÞáÞÜÛÜÞÝÜÜÛÜÛÛÚÚÚÙÚÚÙØÙÚÙØÛÚÚÜÙ×ÙÙ×Ö×ÖÕÔØÛÙØÚÙÔÓÔÒÓÓÓÓÒÒÑÒÓÐÏÑÒÐÐÑÑÑÐÐÑÐÑÑÓÒÑÏÐÏÏÎÏÏÎÎÌÍÎÍÍÍÎÍÎÐÎÌËÌÌÎÏÐÐÍÎÍËÊÉÉÊÊÊÉÈÉÇÄÃÃÅÄÃÆÇÆÅÃÅÆÇÇÈÆÅÄÆÆÅÆÆÅÆÄÃÂÂÂÁÁ¿¿À¾¼¼½¾¿¿¾¼½¼½À¼¼½ÀÁÁÁÀ¾¿ÀÀÀ¼»º¸¸¸¸ººº¹·¶¶¶µ²±²¶¸¸¹»º»¹³±±³µ³¯¬¬±³¯¯®¬­­­®­®°±°®®¯¯¯°¬©«­­®­­®®¬¬ª¨¨©©¨§¦§   ££¢ ¡¢¡¤¨©ª¨¦¥¦¦ªª¦¦§¥¥¡ ¡ ¡¡¤£¤¦¨§¤¦¬µµ³°¯®­­­­®®­®®®®¬­¯°²´·¶µ³³µ³µµ³³¶µ´³µ¶¶µµµ¶µ²°°±´µ¶···³¯°µ¶¸¸¸¹¼¿½¼¼ºº»»»»ºº¸¹¸··¶µ¸º¹¹·¸»¹º»½¾¿ÂÂÃÄÃÂÁÁÀ¿¿ÁÁ½¾¿ÀÃÄÁÀÃÃÄÅÅÃÃÇÈÇÆÈÈÈÇÆÇÈÉÉÊÉÉÊÉÈÈÉÉÉÉÈÉÍÏÎÌÍÍÌÌÌËÌËÌÎÎÎÎÏÑÐÌÉËÌËÏÐÐÐÏÊÈÉÇÊËËÌËÊËÍÎÐÒÑÑÑÒÑÐÐÓÙÚÕÐÏÐÏÑÏÍÌËÌÏÏÏÒÓÕ×ÛÛØÙÙØØØØØØØ××Ø×ÖØÙÝßÝÛÛÝÛÚÚÛÜÜßßÝÛÛÚÚÚÜÜÜÝÝÝÜÛÛÚÛÜÜÛÜÜÝÝÛÜÝßààààààßÞßßÞÞßÞÞÞààßßßáâàÞÞàäåäãàßàáâáâáâââãåæææååäããäåääããââããäããäçìéææääãäååäåæåäääåååæäáßßáâãåééèééèçåæèêéçååååååæåæçççèççæçèçèççççèêêðôóíèæçççèèçèççççæçççèéêêéçèéèèééêêççêìííëçæçèèêìïòöùøñìçèééèèçèèéçæçæçëïðííììíòóïïîìííïíêëêçæçåæççéëéèçåæçèééèèæçæåçêèååååæåãããããáÞßäæåååäáááâäææææçæââãââßßàáââââââáâããâáááâäæåãââãäâàââââàÞÝÝÞÞÞÞÞÞßßÞÝßßÝÜÛÛÝßÝÝÜÛÛÜÛÛÛÝÜÛÚÜÝßââßÞÛÙÚÚÛÚÚÜÝÜÜÜÚÚÛÚÙÚÙØØÙÚÛÙÚÙØÙÙ××××ØÖÖÖ××ÕÒÓÕÖØÙØÖÖÕÕÔÔÓÓÓÔÕÕÕÔÕÕÔÓÒÐÓÖ××ÖÔÕÓÐÎÏÍÍÏÏÐÓÓÐÎÑÐÎÍÎÏÎÎÎÎÎËÎÏÎÎÎÌËËÊËËÊÌÍÍÊËËÊÉÊËÊÉÈÈÆÅÆÇÆÅÆÈÉÇÇÉÈÅÂÃÃÆÈÉÅÃÃÄÃÁÁÁÁÂÂÂÃÄÄÃÁÁÀÀÁ¿¾¾¾½¾¿¿¾¾ÀÁ¿¿ÀÂ¿¾½¼¼»»»¹º¹¹»»¸¸º¹·ºº¹º¹¶´µµ¸»¼»»º¸¶³µµ³²²±²´²±¯±´¶µ³²°±µ¶¶¶µ³³³²°­­¬­¯°°­©ª¬­­¬«««©«­­¯±¯¯¯¯®­­­ªª«§¥§¥£¢¡¢¢¡£¥¤¢¡¡¢   ¡¢¡¡¡¡ ¡ ¡¢   ¨©¨¨¨§¦¥£¡¢¥¦¤¦¨§¨ª©¨¨©«­ª««©¨ª«­­¬­®®°¯®®¯°¯¬ª©«­®¯³··µ¯­¯±²²±²³´¶µ´³±®¯®¬¬¬¬®²µµ¶¶´±³²´¸¹º·¶µ¸¹ººº¸¹¹¸¸µ´´¶»º¸¹º¼½¼º»½¿ÁÃÁÂÃÀÁÀÀÁ¿¼»»¾¾¿ÃÂ¿ÁÃÄÄÃÄÇÈÃÁÆÅÄÅÅÅÇÉÉÊËËÉÈÈÉÊÈÈÆÄÃÃÁÄÆÈÉËÎÏÍÇÄÄÇÅÇÈÈÈÅÈÊÊËÌÍÎÎÎÌÍÎÏÎÎÐÏËÊËÉÊÊËÊÈÉÉÊÍÓ×ØÓÒÒÐÐÏÐÒÓÓÕÓÑÐÑÒÒÕ×ØÖÕÔÓÒÔÔÔÕÕØÚ××ÖÖÕÕ×ÙÙØØ××ÙÚÙ××××ÖÖÖÖ×ØÙÙÙØØÙÚÚÛÚÙÙÙÚÚÙÚÛÚÙÙ×ØÝÝÝÛÛÛÜÛÚÛÜÝÞÜÛÚÛÛÝÝÝÜÝÝßßÝàßÞÝÜÜÝÝÜÜÜÜÞâáßßàáâäãàßÝÞßßÞÞÞàßÞßáàßàÞÚÚØØÛÝßàßßàáâááãââäããáààááààáâãâäääâáàààßßàààààáãæèèçæääãáââáààááââàáàÞßàáàâãââãåäâáãæææäããâàßßÞàãåççååäãåâääæåâááãåäåååããâãçééëíêçãáãåæâáâäãââââààááâááááäãâãââáààààååáàßàáâàÞßàááÞÞßßßßßßßÜÜÜßáàÞàáßßÞÞßÞÞÝÜÛÜÜÛÛÜÜÚÛÛÛÜÜÛÛÜÜÛÛÛÙÙÜÝÜÜÛÛÚÙÙÚÜÛÚÛÛÚÙÚÚØÙÙÙÚÚÚÜÜÛÜÙØÚØ×ÖÖ××××ÖÕ×ÚÛÛÜÛØÔÓÔÕÕÕ××ÖÕÕÖÖÔÔÒÓÔÔÖ×ÔÔÒÐÐÑÑÑÑÑÑÒÐÏÏÐÒÒÒÒÑÐÐÎÏÏÐÏÐÏÎÏÏÎÎÏÏÌÌÎÍÍÍÍÍÎÍËËËÌÍÊÊÍÍÍÑÑÏÍËÉÈÉÊÉËÊÊÌÊÊËÉÉÈÈÊÊÊÈÈÆÅÄÄÃÃÅÆÆÆÆÄÃÂÂÃÂÀÁÃÁÃÃÄÄÂÃÃÂÀÂÂÁÂÁ¿½¾ÂÃÄÄÁ¿¿¿À¾¾¾»º½½½½¼»»»¼»»»º»¹·¹¹º»ººº¸¹º¸··¸¸¹·¶¸·¶¸¹»º·´´·¶µµ³²°®¯±³´µµ¶µµµ³¯±°°¯¯®¬¬ªª«¬®±°°°®ª©«ª¨«ª«­¬ª¬ª©¥¦¨§©¨¥¥¥£££¤¦¤¤¨§¨©©ªªª©¨§§¦¦¨¨¨¦£¡£  ¡¥¨¥£¢¡¢§©¦¤  £¥¤¥¥¦¦¥§¨¨¨§§¨¨««««¬­®«©¦¤¥¨©¬²µ¶°©¬¬®¯®¯°°°°¯°®­®¯­®®­®°±±¯°±²³³²²³´±±°³¶¹¸·¶µ²¯±°²±±±°³´³´¶¶´µ¹»¼¾¿¾¾¼¹»º·´¶¸¹¹··¸···¹¼¾ÀÁÂÁ»·¹º¸»¾¾¿¿¾¾ÇÌÈÄÂÀÁÁÂÀÀÁÁ¿ÀÂÃÅÅÇÈÆÄÄÀ½¾½ÀÁÃÃÃÄÄÄÅÆÇÆÇÅÄÇÇÇÇÆÈÆÄÂÄÃÃÄÄÅÅÅÅÅÇÎÒÏÌÌÌÎÍÍÎÏÍÌÍÌÎÎÍÍÐÏÐÏÎÏÐÐÏÏÏÎÏÑÒÑÐÑÑÐÐÑÒÑÑÒÒÒÔÔÑÐÐÐÒÑÑÐÏÐÐÐÑÒÒÓ×ØÔÖÖÓÏÑÒÑÏÌÌÐÓÒÔÖÔÔÕÕÔÔÔÖÙ××ØØ××Ö××ÖÖÖ×Ø×××ÔÖÖÖ×Ö××ØÖÕ×Ù×ÖÖÙÙÙÚÚÛÞÛ×××ØÙ×ØØÙØØÕÒÒÕ××ÖÕÒÓÕÖ×ØÙÚÙÙÚÚÚØØÛÜÞÝÚÛÛÛÛÜÜÛÛÛÚÛÛÛÚÙÚÜÛÛÛÜÞÞÜÛÛÜÜÛÚÛÛÞÝÜÝÝÜÜÝÝÝÛÜÛÚÙØÖ×ÛÜÛ×ØÙÚÜÝÝßÞÞÜÙÚÝÜÝÜÜÛÛÛÛÛÝÜÜÚÚÛÝÛ××ÙÚÝâäáÞÞÝÜÝÝÜÜÛÞáÞÞâäáßãæåáßàÝÚÚÛÜÜÜÝÜÛÞÞÜÝÞÝÛÛÛÚÛÛÛÜÛÚÚÚÛÚÚÚÚÛÙÚÚ×ÖÚÚÙÚÚÚÛÛÚÛÛÚØ×ÕÙÚØØÙÙØÙØ×ÜàÜÚÙÚØÙ×××ÕÖÖÕÔÕÖÖ×××ÕÕÕÖØÞßÛØÕÕÔÔÔÓÓÔÕ×ÖÖÔÓÔÕÔÕÖÕÔÒÑÒÑÒÐÒÓÒÓÓÒÒÒÓÓÐÌÊÌÑÒÔÔÒÓÕÓÔÑÐÓÒÒÐÎÑÔÐÎÍÎÏÏÏÏÎÎÍÍÍÍÍÍÎÍÍÍÍÍÌËÌÌËËÌÌÌÍÍËËËËÌËÊÉÈÉÊËÊÈÉÉÈÈÊÊÊÉÆÅÅÅÆÅÇÊÉÌÎÎÍÊÆÇÉÇÆÅÇÅÄÅÅÄÅÃÂÃÃÅÆÄÅÃÂÂÁ¿¿¿ÀÀ¿ÀÀ¿Á¿½¿À¿¾»»¾¾¾¿¿¿½½¼¼¼¼¼½¾»»¿À¾»»º¹¹¹¹¸¹¹ºº¸·¸··¸¶¶··¶··µ¶¸·¶´³´·¶µ´´µ´³´µ³²±²°²´³¯°°°³²®«ª«««¯®¬¯²²±°°¯¯®®­«©©©¨««ª¨¨«­©¦§¦£¤¤££¦¨©ªª¨¥££¤£¤££¥¤¤£¡  ¡¢££¢¢¢¢ ¡ ¢  ¢££¢££¤¦¥¥¥¦§¨©§¥£¤¢¤¤¢£¥¨¨§¥¤¦¨¬¬¬«ª«¬¬««ª««¨¦¤£§©¨ª¬««¬¬°³­¨§©ª¨«¬­°¯¯°°°°­«««ª«­­«¬®³¹¸··¸¼¾º·¶¸¶±¯°³·¸·¶µ¶·¶¶¸¹ººº½»¹·º¸µ³³³µµµ³»¿»º¼¼½½½º¶¹¼¼½¼»¼ÀÁÁÀ¾¼ºº¼¼»¿ÀÁÁÁÀÄÃÂÁÁÁ½¾ÂÃ¿¼»½¿½½½¾½½¾¾¿¿½¿ÂÆÆÆÅÆÆÆÇÈÉÈÈÈÆÅÇÈÇÇÇÈÇÈÈÇÇÈÉÈÉËÊÉËÊÉÈÆÇÈÉËÊËËËËËËËÌÌÌÌÌËÊÊËÌÌÌÌÌËËÌËÌÐÐÎÏÏÏÍÊÊËËÉÈÍÏÎÏÐÐÐÑÐÏÑÐÐÑÒÒÑÒÑÑÒÑÑÑÓÔÓÒÑÑÒÓÒÑÒÒÓÒÓÔÔÑÐÐÑÓÕÒÓÖÖÔÖÖÕÔÖÖÕÔÔÔÔÓÓÐÏÏÎÐÒÓÔÔÔÕÕÖ×ÕÕÔÔÖØÙÙÙÙØ××ÖÖÙÛÙ××ÖÖÕÕÖ××Ö×Ö×Ø×Õ×ÕÕØ××Ö×ÖÕÖÕÔÕÖ××××Ö××ÖÔÐÏÑÔÖ×ÒÑÓÔÕÕÕÕÕ×ÖÖ×ÖÖÕÖ×××ÖÕÕ×ÖÕÔÕÖØÛÙ××Ø×ØÞßÜÛÙ×××Ö×ÙØÖÔÕ×ÙÜÛÝßààÝÙØ×ÖÔÓÔÕØØÖÔÒÓÓÔÕÔÔÔÕÖÕÖÕÖ×ÕÔÓÓÕÔÒÔÔÕÔÓÔÙÚ×ÖÖÕÓÔÔÔÓÓÓÓÒÔ×ÕÓÔÔÔÔÒÑÕÜÞààÜ×ÖÓÒÑÐÏÏÏÑÑÑÒÒÒÓÒÑÒÒÑÓÔÒÑÐÏÎÐÐÏÎÐÑÐÒÒÐÏÎÎÏÏÑÔÓÐÐÐÐÐÑÏÍÌÍÎÑÐÎÍÎÐÏÍÌÌÍÏÐÐÐÍÌÍÌÌÌÎÍÍËÊÊÍÐÏÌËËÊÉÊÌÌÌËÈÇÄÃÅÅÆÈÈÇÆÈÉÉÉÈÈÈÇÆÇÇÅÅÆÇÈÆÅÄÃÂÃÅÅÃÃÀ¿ÀÁÅÇÇÇÈÇÄÇÆÄÅÄÄÃÁÀ¿ÀÀ¾½»½½½½½¿¿À¿¿¾½¾¾½½¼¼¼ºººº¼¼»»¼½½º¹¹¿Â¾¾½º¹·¶µ·¶µµ·µ´´µ¶·¹¸µµµ´´´´³²²²²³³³²³³²°®®¯¯°¯¯²²°®®­¬«ª«±²¯­­®­«««­­««©©ª««®¯­ª¨©¨¦§¥¤§©©©¨§©¦£££¥¥¤¤££¢£££¢£  ¢£¢¢   ¢¢¢££¢     }||}}¡¢ ¡¡¡¡¢¢¡¢¢£¢¢¤¤£¤¥¥¥¥¢£¢¡¡¤ª«©©©«©¥¤¤¦¦¦¥¡ £¢¤¥¥©«©©ª¨©§¦¦¦¨¬¯±±±³´·¶³¶³²±°°³µ··¶µ³±±±±¯°²³³³´µ±°³±¯««¯²³³¶·µµ¶····´µ··¶¶·¹º»½¾»¸¶µµ´·¹º»½¾½½¾¿½½¾À½½½º¸¸¶·º»º¹¼¾¼º¹½¼»¿¾¼»¾¿ÁÂÃÂÁÁÂÃÄÄÃÃÃÃÀÀ¿½¾ÀÂÂÃÃÃÄÄÄÄÄÅÆÆÅÄÄÅÅÆÇÇÆÆÆÇÆÆÆÇÇÈÇÄÆÉÉÈÉÉÉÉÉÉÉÅÂÃÆÇÈÈÉÇÆÇÇÉËËÌÍÎÍÍÎÌÊÊÌÌËÍÎÎÍÍÌÌÊÉÊÍÎÎÎÎÍÍÌÌÌÍÍÍÌÌÍÌËÍÎÎÏÎÍËËÍÎÍÏÐÏÒÐÐÐÏÎÎÎÌËÊÈÈÉÌÏÑÒÔÖÓÑÒÓÕÓÑÐÐÑÑÒÑÐÑÒÒÑÐÒÒÑÐÐÑÑÒÒÐÏÑÒÑÒÓÒÒÑÐÒÒÐÐÐÐÑÏÐÎÎÏÏÐÎÐÑÒÓÒÒÑÏÌÐÑÐÐÓÔÕÓÒÑÏÐÑÑÒÓÓÒÒÒÓÓÓÒÑÑÏÏÒÒÒÑÓÕÑÓÔÒÒÑÐÐÏÏÒÒÒÒÓÒÒÒÑÏÐÎÎÓÔÒÒÒÓÕÓÑÐÒÓÒÒÒÓÒÐÐÐÐÐÐÑÐÏÏÏÐÑÐÎÐÐÏÐÏÑÒÐÎÍÎÎÐÐÎÍÍÎÐÐÎÍÍÏÏÏÎÍÌÎÎÍÏÒÑÏÏÎÏÏÎÏÐÐÐÓÓÒÎÌËÌÎÌÎÍËÍÍÍÍÍÍÍÍÌÌËÌÌËËËËËÊÌÏÎÍÌËËËÌÊËËËËÉÍÏÍËÉÈÉÉÉÊËËÊÉÈÈÉÈÅÄÈËÈÇÆÄÄÄÈÈËËÈÆÆÅÅÅÅÃÃÄÉÉÆÇÇÅÄÄÄÂÂÃÀ½¾¿¿ÀÁÂÁÁÃÁÁ¿¾¿ÀÁÀÀÁÀÀÀÁÁÁÁÀ¿¾¾½¾¾¼º»¾¿ÀÃÄÃÃÆÃÁÂÂÀÁÅÄ¿»»¹»º»¼»º¹··¸¸¸·¶¸·¶¶·¸¸¸¶µµ´µµ·¶³±±·¹·¶´µº¸´´´³³²²±±²²³±±³±²±²²µ¶´²°®­®®¯¯°±®­­¬«­­«««ªªª¨§©¨¨©©©ª¨¨©§¦¥¥££¥§§©ª©©¦££¥¢ ££¢¢¤¦¤¤¤¢¡  ¢¢ ¡¡£¡ ¡¢¡zyz|}|}}zyy|||{|||}~}| ¡    ¢¡ £¥¦¥£    ¡¡¡¡£££¡ ¢¢¢¢¡¥§§¨©®±°®­¯¬ªªªªªª«­­­­¬¬¬«©©¨ª­®°³±­­¬­ª¬®°³´²±°±±¯¯±±®¯±²²³²²±±³±¯°²¯­®¯³¶»½¼¹¹ºº¹¹º¼¹··¸¹¹·µ³±°²µ¶µµ·¸¶¹¼¿¿½½¼»½½»½¼½½¼¼½¼¾¾»»¾¿¾¾¾½¾¾¾¾¾¿ÀÀÀÀ¿À¿À¿¾½¾¾¿ÀÂÃÂÂÁÂÃÅÅÄÆÆÄÃÃÀ¾ÀÂÂÀ¿¾ÀÂÂÂÃÄÅÄÃÄÅÅÇÈÈÉÉÇÆÅÅÆÅÆÉÈÇÈÆÅÇÉËÌÎËÈÇÇÈÉÈÈÈÇÇÆÇÉÉÊÉÊÊÉÉÈÇÈÇÇÅÆÉÉÈÉÊÊÉÉÊËÌÌÊÉÈÇÆÆÉÊËÎÏÎÎËÊÌËËËËÊÉËÐÒÎÌÍÌËËÌÌËÌÌËÍÍÍÌÍÌÍÌÎÍËËÌÌÌËÌÍÌÊÊËËÊÉÈÈÇÈÉÊËÌÌÍÍÍÍÍÌËËËÎÓÓÐÎÌËÌÍÎÏÍÌÌÌÌÍÍÍÍÎÍÉÊÌÌÌÊÌÎÍËÊËÌÌÍÍÏÐÎÍÌËÊÊËÌÎÍËÍÎÎÎËÊÌÌÍÍÌÊÈÈÉÊÌÍËÉÉËËÌÌÍËËÍÍÍËÉÉÊÌÊÉÊÊÊÈÇÉËËËÊÊÊÊÊÊÉËÊÉÉÊÉÈÉÊÊÈÈÈÇÇÉÈÇÈÈÊÈÄÄÃÄÈÌÍÌÊÇÇÈÈÇÆÄÆÅÆÅÅÆÆÈÈÇÈÆÄÂÄÄÆÉÉÇÆÅÄÃÄÅÅÄÅÅÃÃÆÆÅÄÄÃÃÃÃÄÃÄÅÇÈÇÈÇÄÅÂÂÂÃÄÃÁÁÀÁÃÂÂÂÁÀÁ¿¿¿¾¾½¾ÀÁÀ¿¿¿¿¾¾¾¾¼»»»»¼¼½¾¾¼½¾½¼¼½¼»»º»º¸¸¹¹ºº¸¹¸···¹¹º½½¼»¾ÁÁ¿¿¿¿¾¾ÂÃ¾º¸´³²³µµµ³³³´³±±±±³²²±±±±²±²²±²°±±²±±²¯®¯±´±¯®®­­¬­¬«¬¬¬¬««ª¬­¬®®°®¬¬«ªªª§¦§¨¨§¨¨¨¨¦¦§¦¦¨§¥¤¥§¥¤¢¡¢££¢¢¢¤¤¡ ¥¥¥¦¦§¦¡   tquxxxwvttsssrtuvy||{yxy{|~~~}|~{zy|}}|||~¡ £¨¨¨¨¨§¦¦¦¦¨¨¨¨©ª©¨©ª¨¤£¤¥¦©ªª¨£¡ ¤¥©«¬­­¬¬¬­­«¦¥§§ª¬¬®¯°®­«®°°¯°­­®­¬®²³±­®²´³³²³´³³²¯®±±¯®°²²²¯²³´´´´¸»º¸¸¸¸¸··¸¸¸¶¸¸¹¸¸µ¶»¼½¼¹¹¹¸ºººººº»»ººº»ºº¸·¸¹¹»º»»¼¾ÅÇÃÀ¿½¼½½¼½½¾¾¾¾¼»¼¼¼ºº¼¾¿¾½¾¿¿ÃÈÅÂÀÀÁÃÂÀÀ¿¿À¿ÁÃÇÆÆÅÃÃÂÂÂÀ¾ÀÀ¿À¾¿ÃÃÃÄÄÄÅÅÅÄÄÃÂ¾½¿ÁÂÃÃÄÄÃÁ¿ÁÂÂÁÂÂÂÃÄÄÄÅÅÃÅÄÃÄÄÄÅÅÄÅÇËÌÉÇÆÆÆÆÄÄÄÅÅÆÆÇÇÇÆÆÇÆÅÅÇÆÆÆÆÇÈÈÉÉÈÈÇÆÈÎÍÊÈÈÈÇÆÆÇÆÆÅÆÇÇÇÆÆÆÆÇÇÆÆÅÆÇÉÉÉÇÇÆÅÇÈÉÈÇÈÊÉÈÇÆÈÈÇÇÇÇÇÆÅÄÅÇÉÈÇÇÈÈÇÅÄÄÆÇÈÊËËÇÅÅÆÅÆÆÆÇÆÆÆÂÀ¿¿ÀÃÅÅÆÅÅÇÇÇÅÆÇÅÅÄÄÅÄÅÆÅÅÅÆÅÄÄÃÄÅÆÆÅÅÅÅÅÃÂÂÁÁÀ¿¿¾ÀÂÂÁÂÂÃÃÁ¿¿¿ÁÆÇÅÄÃÂÂÁÁÀÀÁÀÀÀÀÁÁÄÄÆÃ¿¾¾¾¾¿À¿ÀÂÃÀ¾¿¿¿ÀÁÀ¿¿¾¼»½¿¾¾½½¼»¼½¾ÁÁ½¼ºº¼½»ºº»¿¾¼¼»ºº¹¹¸¸¹¸¸¸¹¹»º¸¸¸¸¶µ¹¹·µ···´µ·¸¸¸¸¸·µ¶·¶··µ´µµ´²²³³´µµ´´´´´²±²±°²µµ¶¶¶·¸¹ºº¼¼º¹´´³¯®¬­®®®®®¯¯®®®¬««¬®°®­®­­±²±®¬«ª¬¬ª¬«¨¥¤¥¥¥§§¦¨§¨¨¨©§§¨¦¦¥¢¤¨©§¥§§¥££¢¢££¢££¡¢ ¡¡     nmpsssrrpnnooprtuuwvwuposvvwxwwwwxyzzyy{{{{zyywyz||zxz{}~{z}~|~ ¡¢¢£¡¡¢¢¡  ¡¡ ¢¢¡££¢¢¡£¡¡£¥¥¦§¥¤§§¥¢¤¥£¡¡   ¡¥©ªª§¤¥¥¢  ¡¢¤¦¦¥¥¥¤¤££¢¦©ª­®®®ª©¨§©ª¬­­¯¯¯¯¯¯®««¬«­¯¯²³´··¶´³±°±±±°±±±²³³´´´³´µ³²³µ¸¶µ´´´´´´µ´µµ¶µ¶¶¶·º¾¾¾Á¾º¹··¹»¼¹³±³´µ¶·¶·¹»ºº¸¸º½¿¼ººº»½»ººº»»¼¿¿¿½½¼¼¼½½¾½¼º¸º¸¶¶»¾¾½¿¾½½½¼»¼¹¸º»»¼½¾½¾¿¿¿À¿¾»¸¶¶¸¼ÁÁ¿¿¼»½¾¿ÁÁÀÀÁÁ¿¿¿ÀÁÂÁÀÁÀ½¼¾¿¾¾¾¾¿¿À¿À¿¿ÀÀÁÁÁÁÁÀ¿ÁÁÁÂÂÄÆÃÂÁÁÁÀ¾¿¾¿¿À¾¾¾ÀÁÀÁÁÀ¿½¿ÀÀÁÂÂÁÃÂÃÄÂÂÃÃÀÂÃÂÄÂÂÁÀÁÂÃÄÀ¿¿¼¼ÁÅÈÅÃÆÆÃÁÀÀ¿¾ÂÅÅÅÄÀ¾¾¾¿ÁÀ¾¾¿¿»ºº½¿¿À¿¿¿¿ÀÀÀ¿¿¿¾¿¿À¿¾¾½¾¿¿À¿¿¿¿¿¾¾¿¾¾¿¾¼¿ÀÀ¾½¾¾¿¾½¾¿¾¾¿¾¾½¼¼¼»½½½¾¾¾½¼º¹¹ºººº»½¿¿¾¾½¼º¹ºº¹¹¹¸¸¸¸·¹ºº»½½¼»»º¹··¹¹º¼º¸¹º¹¹»¹·¹¸¹¼º¸·´µ¹¸¸¶´³´µµ¶´µ·¶µ´´³²²²³²²³³²³²²±²±²³³±²°±°¯²²±°°°®­­®°¯¯¯¯¯¯²µ²±°®«­­­­¬®¬®²²³µ¶³°±±°°±¯­¬¬«©¨¨¨§¨©©¨©ªª©§¦¦¦¥¥§¬®¬¨¥¥¥£¤¥¤¡  ¢£¡ ¡¢¢¢¢¡ ¢  ¡¢¤££¢ ¡£¡}|~}}}|}|{|}}|~~{zzwceiklkmnmmjhhghiooppopqnloqrrrsrrsuutttuuutuusvwvvttsqrstuuttrsssrvyz}~~}~{}}|}~~|}~~¡¢¡    £¦¥¥£ ¡  ¡¢¢£¤¥¤¢¢¤¡¤¤¤¤¤¡££¢¥¥¦ª­­¬««­««ª«ª¬©©©¬±³°­«©¬¬¬¬®¯­ª¨¬²²¯¯±°²°¯°±°°±°¯­¬®¯±³³´³²³²±±±±±³¶´²±¯­°±³µ´²±µ¸µ´²®­¯±²±­­±´¶µµµµµ¶µµµµ¶¶µ²®¯±´¶¸¸¹¸·¶µ¶¶¶µ³´¶·¸¸¹¹¸¸¸¸¸ººº¹·¸¸¹¸¸¸¹»¼¼½½ºµ³³´¹¼¾½º·¸·¸º¼¼»º»¼¼¼¼¼½¼»ººº¹¸º»¼½¼½¾ÁÅÅÂÀ¾¾¾ºº¼¾¾¾½¼½½¼¼»»»¼¼½½¼¼½¼»¼½¼¼½½¾¾½½¾¿½¿ÁÂÀ¾¼¾¾½½½»»»¹·¹º¼»¼¼½»¼¾¿½¼»º¹µ¶¼º¼½¾¾½¾½½¼º»¾¿ÁÂ¾»»»º¼¾½½»¼º··¶¹¼ÁÃÀ¾½¾¼¼¼»»¾¾»º¹º½½»ººº¹¸¸¹¹»»º¹¹¸····¸¸¸¸·¸¸·¶¸¸¶µµ´´µµµ¶¶·¹¹·´´³µ·ººº¸¶¹¸¶¶µ·¶µµ³³²´µ´´´´´´³´³´´´³´´´µ´´´³³³²²²²²°²²³²±°±³´µ±´³²²°¯°±²²´µ³³²¯°±±±¯¯®®®¯¯¯®­­¬«­®­®°®¬««««­®­««ªª©©ªª©©ª©©­¯ª©ª©¨¨§§©§ª¬¬­­­¬¬¬ª§¦«­¬«¨¨§§¦¥££¢¢££¢¢¡¡¡  ¡¢¡ ¢¡¡ }~{z|~~~~}{zzzyxwvvxzz{zywwhhikkhc``aba`_bdededegffhjkllmmllnnlnpopqoonifjnppqrrqnnollmqpnqnnoqsx~|yxuux{}ywxuuussvwuwyyzz}}}~}}~ ¡¡¡¢££¤¥¤¤¥¥¦£¢£¤¤¥§¥¦¦§¨¨§¨§¥££¥¦§©«ª««««««ª«¬©¨©¥¢¤§¨©©©©¦§©ª«ª«ª©¨ª©¨«¯±¯­­¯°¯¯°¯«©ª«ª¨©­®°±²±±°¯®¯±±²³±°®¬­¯°°¯¯°¯°°¯±²°¬¯´´´´´´³²±²´µ³²±²³³µ´´µ¶¶¶·¶·¶´°®®°µ¶²²²²³´³´´¶¹·µµµµ³²±²³²²±±²²³´µ´¸¿ÃÅÄÀ»¹¸·µ´¶º½¿»¹¹¸¸¸·¶µµµ¶¶µ´´µ´´µµµµ¶·¶µ´¶·¹¹·····¶·¶·¹·¶¸¸·¶·¸¹º¸µ¸·µ¶¹·´²°¯±°´¹»º··¶¶µµ···¶º½¼¼»¸·¶µ¶µ³°°®¬«±¹º¹¶´²²³´µ¶¹º¹·¶¶·······µµ´³³³³²²²²²±²±±²²²³³³µµ²´¶¶µ³³²°±±²²²°­¯°±²³²²±±±³¶³®ª¨ª«ª«®¯®­­®¯®®®®¯¯®®¯°°°°°°¯¯­ª§¨ªª«¬­¬¬¬«¬««­¬­­«ªªª««ªªª©©©ª©©©©¨§§§¦§¦¦§§¨¦§§¦¦¦¦§¥¤¥¥¥¦¤¤£¢¢¢¢¢¡¢£¢££££¢¢¡¡¡¡¢£¢ ¡¢ ¤¨¨§¨§¦¤¡¢£¡¥¨¥¡  |{~|{}}|{|{zz{{yvvwy{{yyz{z{|{wvusqrrqsqrtsqotusrsadikkje`bdd`^```a_^^acbaccdegfefgefggghjlmjiheeffgjkljhijhijgihhhjliimuzysnmlmnpqrrrqommnppnmqsoooorsw{|||}}|z{}|ywx|{xyyxyzzzyyz{|~}¡  ¡¢¢¡  ¡¡ ¢¤¥¤¥¥¤¥¥¤¤¤£¤£ ¡ ¢¦¦¦¦¥££££¥¦¥§§¥¦¥¡ ¤¥¥¥§¨¥¦§§¦¤¦¥¢ ¡¦¨§§©ªª©¦¥ªª©©ªª««ªª«¬¬¬«ª««¬ª«¬«¦¦©©©­«ª«¬¬««­°±®®¯¯¯°°¯®®¯¯®®­«ª­®­­«©¬®®®®­®¯¯¯°¯¯±¯¬ª¦§§«©§©¬¬®¯±³¶»»¶²²±¯®®®¯°°±°®®¯°°¯¯¯­¯°°¯¯¯¯¯¯°±±¯¯¯®°±°¯¯®®¯°±²²²±±±±±±¯®±¯°°¯°±¯®®°³²°°°®¬­®¶¾¼µ³³²°°¯¯°°¶¹·¶¶±­®®¯®««ª®±´¸½À¼¸³°°°²°®¯°²¯¬­­­®®¯®¯°°¯®¬«­®®­¬«¬¬¬¬««ª©««­­­¬¬­¬«««ª¨©ª©¦£¡¥«©¦§¨ª¬¬¬ª«­­ª¤¢¥¦¥¦¨¦§§©¨¨¨§¨¨§¨©¨ªª¨¨¨§§¨§¦ª©§£¥¦¦¥¤¥¦¥¦¦¥¤£¢§©¦¥¥¤£¢¡¡¡ ¢ ¡¥§¥¤¢¢¢¢¡¤¥¥¤¤£ ¡¡¡   ¡¢¡ }~}}|{|{zz{zyvvxx{|~}}~}{xz|zwusuzwrrqruvwwtrqpptvusspnpnkkkjjjjllljihhfiljj[]aa`_\XYZZ[\]]Z[[]_`_`aaccca`__a_^^`acddc_^^``^bffhhigdfeecabcddfhgdjoqpnljhhgfiihjkliillllnlllkkmnmpsvvxuuvwxywvwuqsurvwuwvsssrutvvtvwvvyz{||~}|{}~}~~~|}|~~}zz|~¡ ¡¡¡¢¡  ¡   ¡¡¢¡ ¡¢£¥¦¦¤ ¡¢¡¢¢¢£¤¥¥¥¦§¦¦¥¥¦¦¦¦§§¦¦¥¥¥¦¦¤¡ ¡¤¥¨ªª¨¨§§§§ª°µ°«­«ªª«ª©ª«©§©ªª©ªªª¨¥¦¨¨©ª¬««««ª©¨©ªª¦¥¨ª¨©©¥¤¦§¨§ª­¯²°¬«¬«ª«ªªªª¨§©«¬«¬«ª««ª©ª«ªª«¬«¬­¬¬­¬ªªª®®­­¬¬¬«««¬««¬«ª©«¯±¯­­­­¬¬«ª«¬¬ªª«©¦¤¦¨­²²­ª««ª¬¬«©©«­¬ª¨ªª¬ª¨¤¤¥£ª°µº¼¹´¯®­¬«©¦¦¦¥¤¤¤¥¦§©¨¨¨¨¨¨§¥£¤§­®­¬ªª«¨¦¥¥£¤¤¥¦§©ª©¨¦¥¥¥¢ ¡£¡¢¢£¦¨©§¥¥¥¤£¥¤£¡¡¢¡¡¡  ¡¢¡¡ ¢¡¢¤¤££¢¢¢¢¡¡¡¡¡££¡¢£¢   ¢¡¤¤ ¢¢¡¡¡¤¢  ¢}|}~}{{|}~~}~||z||zxwy||}~|yxyywvvvwvvuuwvutsrttvwutstvvtropsqnmmonnmnnmmmpppokmmpnkknoppmikkihiihghhhfghgfeedccQRTUUUVRRTUUVSPUYVUWXZXWXY[_`\Y[[ZZY_`___^^^\ZWX^acbccbbc`aba]\]acdd_`fhhiigeccdedacffgeehiinolkijihgjoonlihlosxvqpmkmmjjoqpoopomnoqrtuutsvwwvttvsuxy|{zyxz~~~{zwustvwxxxxwwwwvz{zxxxxwvyz{~~~}¢¡ ¡¡   ¡ £¡  ¡¡¡¢¢£¡¡¡¢¡ ¡ ¢££££¤¥¤£¡¡¢¢¢¢¢¤¤¥¤¤¤¤¤¥¨§¤££¤£¥¦¤£¢¢¢£¦©©¦¤¤§ª§§©¦£¢ ¤¨¦¤¥¥¤¦§§§¦§¨¥¤¤¤¤¤¤¦§§§¥¥¥¥¥¥¥¥¦§¦¦§§¨§¥¤¤¤¤¤¤¤¥¤¥¦¦§¨§¦©ª¨¦¥¥¤¤¥¥¦¥¦¥£¢¤¥§¦¥¢¡¤¤£¤¥¤¤¤¤¥¥¥¥¨§£¤¥¥¥§¨¥¢  ¢¢¢«¯°°¬§¤¦¥¤£  ¡£¢¢         ¡¢¢£££¢¡¢¢¢¡¡¡¢¢¢ ¡  ¢¤¤¢¡      £  ¡¦¦ ~~~~~}~}}}|}}{zz{yz|{|}|{yxwwvuwyz|ywwxxvtuvvuvyzyuuvwtrqqrrooonnnnllllmnonlkoqpomlljjhghghiijhhhghfhgikjheddgggdbfecccbaa``_`___ba_aa_LNKJJIHGHLNPQQRQQRTWVTRRTVWX[[VUVWXTVWYYYWVVTRQV[]\\\][Z[X[^]\[\__^`^__[Z[Z\]^^^_`_b_^____`aefdccbbbccdehhgfhksywnjgfddghkmnsuqqplkjiijkloolnpnlmlnopoqrqrssttv{zurtsqqpqqpppqqonnrtsrvvuvuvyxwwz|zz|||}|}~}}zz{{z||{}|}~||zyyyz}~£¢ ¢ ¡ ¡¥£      ¡  ¢¢¡ ¡¡ ¡   ¡¢¡¡¡  ¡¢¡  ¡ ¢£¤¡¡£¦ª©¢    ¢¡~~~~~~}}~~|||||zzyzzzz{{zzzyzzyyxxxwwxxxwvvustvwtvuuvuuutquvssroostsomoppstutrqpnmlllllkklllliikjkkjilkkmkihheefehgdbbbdbbcccbacdddca_`^]__^[\\\Z[[[\\Z[[ZXYZXWVWLKIFDCECCFFFFDDGGHLNNMOPPRSRQSQMMMONNMNQQRRQPNNPSUVUWXWTUSQPOOOQSWXXUTTSSQRUVXWWUUVUUWXZZ[[[\]\[[[]\[\`cb_^bdehljecca`aadeghiijkkiedcfihigedegefhjklmliiklmmnoqqppnmmlmlmnnoooppsuspoommrtqrrrrvvtsuuwyyyz{xxxyz{}}{zwuux{wttw{{|yxwwyyz||}||{z{z{yy{z}||}}||~|{}~}~}~~¡¢¢¡¡¡zz}}}}}~~~~}|~~}|yz{{zz{|{||{{{{{yzzyyzywxwwxywxyxuuvuuvvtsutuvuvttttsrrrrrqqqpopqponmonnnqqppoqsqokjiikjjjiiljhikljjkiedceefecdefecccdcbdeeeddedbba_]]a^[\\]]^^\\]^]]^^ab_^]]\\\[ZZYZ\]ZYWVYYVVVTUUSQPPPQFDA>==A@=>AEFECDEFGHHHIHGHJLMLJGDABFHHJNPOONKLLIHMORX[YSPMKPTRNQTVWVSRSTUUTRRPPRQQPQTSSSTSTTTUUUVVVWVWXZYXZ]^_ab`]^^]]\\]__]\`cca_``bdcda`dfc``_bffedgghkmmjgfggfffeeghihhgffefkmonjijkmnpoljhhknqrqoqqoqsttusqtsrsqmloppqqorruvsqoqqqrrqqqrqtutsrssrtxywyxvuwxz{|z{{yy{|{yvv{zwxz{{zyy{}~~~~||}}}}~~~|zzyyyxyzywwwwyzyzyyxxxwvuttutuvuwywwvuuvutusturrqqrrsqqrppqqqqppnnooppqoonnonmmmmmnmllljkklkjjkkjjigihhffhhhhihdfggdefedbbdfeeebcdbabb``____``_^^_^^^^^]\Z]][[[ZZY\]\\Z[ZXWYYVVVVTTSVXVVVVUUTTTTRPPTUROPPPNNNOMMOOPONAA@=;9:>>;:;<@@>ABBDCEEEEFIKIGGECBACEBCEEIJJGFGFDEIOQQPNKIILPPNQQTVXTLMMJJNMMMNNNPNMMNNNQRQPOOPMMOTSQRSRRSQRTTVVXYVVVUTTVXUWWWVVVWYZYXWWVXXXXX[[^_\[]abbcdd_]_^\]\^^]^_``_`^``bedb`_ceaadeggghiijjjifiijmnooomjjlmnnjfhjhjihjjloomlkkllmmnnnnmmnopqppssqprrrrptussty}yyyxtruutuqsssuwwuy{zzyz{{zz{}}}}}}|}}}}}~~}|~~~~}~~~~~||~}~}}}||{{}~}}~|{}{{|{zyzz{zz{zyxxyyywwwwwvurqqpnorturrtuuuuttuutsrrpooooppppppnnnopooomnpqpoonmmnnmmllmmllkklmmkjiijhgggfecfihhfgfeffegfffeeddefdcddcecccdcba`^`bbba`aa_]_^]__[YZYWYYWYZZZZZZ[ZXWVVXXWTWYYXWWVSRSTSRRRRRQRRQRROOPPRPNNPPNMMLNMMMJKMJJHHHIKJIGDCFG8<>;85689::89978;<<>>>?@?CFGJGA>=;=><<=<==<>@=;=@ADHIKKJEB?BDFJJLKJONHDEECBDEEFFFEFGFHIIJKKKKKMMLLLMNKLMKJJLONOPQOLMNOQTSSRRSRSSRRRSTTVUTTVSSUWZ\ZXVTTVY[[Z[[]]\^][XXZZZ\\]\^`bbdd_^]\\]^_`_````^adcacbeghijjkifgiiijjkiddc``a`cecefffggedeffhiihijiggihhiiihhhjlmlmnkmlmkknprrnnqsroooqtsqssvwuvwww|}yyxuuuuuttvwyyywvssttvwxwxy{|zx|}||||zz{|{{{z{~~~}}|~~}}}|||}}||||~~~}{~}zvuusuxz||}}|}~}|{|{|{{~~||}}}}|{zzzzz{{||{~yyzxyxwxwxyywwwuttuuuuuutttuyzwvvvvuuttssrsttsrststssttrpmkkmijlmlmnnnnnonnprpkmponnmllkjjjljkkjijiiihjihggggiiihffeddddffdccccccbab`_`_^_^^`a_^``a`_^[[^]]^__^__]\]\\\[Z[ZZYXYXYYXVWXYYYWVUXXVVTNMOPONQRQQRQSSTTQPPSRPPPPPPNOOONMLLNNMMOLLNKJJIIGGIHGIJIHGIIFFCBEGGGFEGCDECCC3579:85765113557999;::;;;@EGJGC?<:867::876566769;<?ABA>;<;<??CC@BBCDDB>?AAABBA?>@AABBAABDDCCDDGGDDDDDEEFIGEEFGHIGGHHIHJMMOPONLKKIJMNMPOOOPQQRPPNOTVTQQQPSTSUVUSUSRRTUUVWVVXUVYZ[^`^ZYWWWVVVYXVWWY[]]ZXY[^_____]]^`abbb`bceebccadeb^bdbbb`_`aa``aabccca^`cabefeeeeeegijggghlmnomjjgjjihkmljknoppqqopoppqrqvxusrtusttsrrssstsstttwwxzxyxxxwwwwwwvwwxyxwxxxwxzxwwwwwwxxxyxwyyxxyzz{ywuvyyz|{{{yz{|{{|~~{x|~~~~||}}~~}|~~{z{}}~~}~}}~~~~zx{~~~~~~ywwy}~~|yx{}~~}{xz|~}}}}}~}{z|zzzz{||}}|}}||}||zyz|zwxy{|}}{z{zzz{zzyyyyz||{{{|{yyyxuutswyz{}|xwwxyyxywwy{zywtssuuustuttuuuyxwxtopomkkmpttsqqqqrrolmmljiknnopqsttsstrpoonnnlmonolkjklmkjkkgddccdceffffghhhggijhgghggfecdcccbcffeedcbccccbabbabaa`````^]_a`__]]^^^bea_]^[ZYZ[ZYZYXYXWXZZYYZYZZZYYYXXWUTUVTSRQRSSTUUSRQRSUURRSPPPPPPMJLLKJMNNNNNNLKKKKMNMLLMLJJHHHHIJGFHGGGFEEFCFGDFDA@BCBBBBBBB@BC@????><;;;:;>?0000/.,/0.,,++.23334469968;=<;=<85121/014333343663589:<;98;<:==8669=>;<;=>;87;===<<=>>??>>>??>@???>@????AA@BDDDFDEHJHFFEFHFEFGHGFGJLLKKIKKHKLJIIKPQQLKMNJHKMLLOONPPPQRPOOOMLMPOMNQTWYVTTUURRRSVUUTUVYZZYX[YYYYWUSUX[Z[[[^dfa^^]`^[Y\^ZXZ]]\\\]\[\\]^``__^^__^^```^^`cdca_`a`cccaa___cefhhfgjkkmmklnnoppnmpsqqolmmmnnoonnopnnmopoopoqtropqqrrrqpoptrrssrruutsqqrqtutuuvutvwtooqqrqnjkoqqtvuvvvwxxvvxxxxx{{|yxyyyywvwxyzyy{}ywvusvwx|}|{{{|~~}~~~|zz{{z{zzzzy{zz{||{z{{{||xuxz~||~||zwrrrwyyz|~}}}||}~~~~~~}~~~~|||{|zvyyz}~~}}}~~}}|xzzyvsrtxz{|{wx{|}|~~}}}~~}}}}}}|{}}|{||{|{z{}{z{{zyyvuxurtxyyytsuxyzywwvtwxyywwwvxz{zyywxwwwwwtuxvwxxxxwxvvwvxyxz~yuwvvvtrsttuvxyzzwvusttsrsstsqqqrqrqrttvwwsonliknssruvssrpprrppprsrpppqqmmnmjhiiklmoommmlmmmnnljkkjhikkllmpqnlmkklkjigfhjihhiijhgghfeea_bdca__aaabbbbaaa`^_`aa``__``][]__ada^^^^]]^]]^__^\\\[[ZZ[[[YXXYZYZ[[[[[ZXSSUVVVUVVTTTSUWZ\[XVTSSSSSQRSQSSQPRQPNONNNNOOONMMMLLLKKLKLJKJKJMMLKJJIJMRPJHHHHFDEEEEEDCBAABABBBBAAA??@@A?A>>?>?===;;;98:::::988:998988898(((''()**)%#$$#'))*,,,..-,/00333430/-,..,---,,-.0./243024300/255444543457;=;;:7777798998877789;==87;:;::9:;==>?>>?>@A@BA@????A@@AABEEA>?EEDEHKKJMPQNIHHEDHJLLJKKIFFGIIGJIKLNPQMJJJNQRSQMMMLMNPQOLLNLJKNOMQUTSRSSPTVVUUVSTW[YTVX\ad_[XWVWYVWYYXWWXZYZaec_ZWW[]^]Z\][]_^]]]^^]^ZX[^\`bbabbbbbdddecdccfhhhiihiihffggikihjjgiiiihhkkijkkjjjkkkjkkklljlmmllmmklnnorromkhhlnnnpniikjllifglnoooorrqrrqqrssrstttrqrqrpppqpqppqqqqsrpqqqqqolmpppqrswxvutsttttuvvuuwwvvuttuuuuuwwwwutsqsurqrtx~{xwvuuwxxyxwuurmmostttuvx|yvxyyyyyzz{zyxwxwy~{yvvwwvvvvtstrspmpuuuuwxvtuw|}xvwxy{{yvssuvusrurqststuvwyxwwxvvwxz|{ywvvvwwuvxvuvvuwxxwwwvuuxwrprqnlmmjimrttsqsuwvvustsssstvussrttsrqqssstutrsrolmnpqsrqqrqqpqssqoomnollmlmnpquzwsponmnonmmkkmnnnnlkllmjjhffgjjijkkkmppmjjkmlkjkkjjkkmnkiiiihiihihgikhhhhggggfdba^[^ccbeiggeefhgfeedefdbbbcecccbba``__\Z]^]]]^_`__^``^\\\[[\\[ZZYUWXXXZ`d`^\\\ZZXXXXWWWVXWVUVWWWUSRSUTTUSSRSSRPMNOQQQPOOPRTUSNNORSQPNMONMLNNJKLKKLNMJJJIIIJIHIHFFFFGFFGGFEEEFHGEFFFEDCDCABAAA@@@@@A@>>>===><<=<9:<;;;::9888:;::8789755577688745545767742110   !#%'%$##!  !#&&%%$ !#%(*-0.+&$&'(&'(')*),-,()-045121/12231--.---/249@@83221110/0221110388;>=;:8422535855788788;<:<==?A?@@==AB@?@>@BBBFOOIGGHHGCBBBA@DCACFGDBDGFFDDDEHGIJHGKLMNQSQMNMLIIHFGKMLIMLKJKNNNOONOOQRSROPMLOQSTSUX\_\URNMMKNSUUUSQSX_^^ac`\[XUXZZUTTTWYZYWWUW[^\XVUUX[]_^\\^__``aa_`a`__`aa`aabbbbbabdcbcddcdeedbdedeedegeddeedffghhggfgffc`_cfkljiigeggghhggddddfb_aegijjjjjkkkmmnpmkjklmmllkmlkmnllmnnmljllmnmmolhghkihkljilnmmoooonprrqqqnmmmnooookkmnoppnigilnnppqpnnoopppprtsrqqrspmnopooprrppqpopqqporqqqrrqtwwvttsrrssrqqpmnmmpomnoqrrqpooqsvtqtvzzyz|yspqponnnpollpqqssttqqqqppqqpnnpppprqopoqrpopqomoppqpprspnnjknomkkknoooooonkjgillnpqrtusqpnnmmnonkmnnnmmnmhjkjjkklmmmlllkllkjgimmihfhjkmkijkjjkkkjkkkihggggebceffffefedimlhhgfgfgfeeefggffggfgfffeeddb_^`aacbbcbba`^^_abaaaa`]]^^__``bikfca`_^_^^^]\\\][\]\[[[ZZZVWZYYZY\[YYZ_`]XXWWXXVWVUTSPPORTYYWWWYWVTRRRRRQQQQQQRQQPRRPPPPPOQQPONONMKIIHHFHJKIKPPNJIGGHGFGGGGGGGHGGGHFEFGGDDDCB>@ABBBBCBBAAA@@?@@??>>>?@?>==?>=<;:;<><<:97678877899897887888675466345443331100011100/0--.--,..,,  "#$  ""##""$$! "#"$#%$!"%&(*++,-.-,,+*((('&*+,0593/.-+---+,--..////16:;864241015775366212454457:??=<;<<;8799987:>A=<>???>>>?FKF@=;99:;<<;:;=???@>>@BBBCEIJKMKIFDDEEDCBA@@CCCEEDBCEFFIGJNOOMMHFKRW[][VTVRQOKMKILKIIIKKLMQPORSSSPQSVYWSTQOUZXVQRUX_a[UVUUWXZ^_ZXZYWXYXYZYZ[[[[ZZZXVUVXY\^^]^^]]^^\^_]\]_`ba_`_^__``a`__``ba``a`^`]]_aggdcb_^`^]]_`_`a`ba^bcbddffddeeefgggghgfhiggffghghiihhjhgdbbeghhhffd`bc`aefffgiiikkkjjjjjiiijjhjjikjjkkijkkljihgikiikkjjlkkkkklkjlmllmonmjhiiijjhhkkklllkkmtuqoonmmmmllkjklosspmkhegihgghfgiklmlljjnmlnpsrqrtsnkhghjkllkiijihlmlklmmlmmmllkllklkkmnnmlmllmjegjkjijjklliggiighihfeghhillkgeeegffhlorvtolkkhhihheeggfeffgfc`_cffgihhgfgggggffgc^_a_]\_bccbcdddddeefigeccbba``abccaaaa]]abbfeccb``a`_^^__^^^`a^^\\\\[\]\[^_]\]\\ZY]\[[[ZZZZ[[ZZZYYZ^__b`\[ZZYWVWYWTQRSTTVUUUSTVVTRRSSRSTRSTTY__YVUSSSPKKMMMOPOKGHMOOPQPONNNMMMMMKKLMLLKKJIIIJJJJIIIIIIIHGGGGEB??ABBDGHFEEDDCBCCCCBB@@BDDBB>9;===?>==<:;<=<<<::::;;;;:97999766578566554112354564434665564433200///./1200/./0///-+*****)((((*++('''''('!$#%'''%" !! ! !"$&&&$%&%&&'(('())))+,12-+.//,+*,0211222.,0223325:<:87655302312468::;;<:88878;<:877999>A>=;;9:;;87;;;:<?BDDCCEDB?=<=>>>>?@@??AA@@@AB@A@=?>ABA>@M\_[[YRMLKKIHKIJIHIJGFGEEFGGIKMMILOT\YTTQLILOQQNIMSTQMOOPQUZ[YUUUSSW][WVVWUVUUUTRNPSRTWZ\ZYWWWVWYYWYZYYZ\\[ZZYZZZZ[[[[ZZ\]^]\\\ZXX[\^]]_`_[[ZVXYZ[]]_[[[[YZ[]^_^___`_becbbcdbba`accba`abaaacdcbccbbegjhedccb``aa`_`abcfgeddeeecb`abcdeggfegeehfggghffgedeedcfffeccddefffeeeffedeedccc``adeeeeghhhhgffeefghhiiihghjiihhkkkgcbbaaadfjnlfdegihgeeeecfjiggeghffedb_`abdfeegihhigfeegfeecdfggfedcffdcceeddcccdeefcbddcdeedceeecaba_^^_aadggkmjihgfdeebcddcdddcccba]\]ZY[\_`cccbbca`cdb`][ZXZ\]_____^_____``aa`_^^][\WW\[Z[[YWVUX[[[]`_^]]][[[[YYZ[[XVVXXXYXYZXYXWZZYYXWURVYWVXWVVWWVSRQPRSUYVTQMNSXWTQPQPKIKNQQPOOOOPPPOLLMLMLLLLNNMNNMMNMLLKJGEEDCEGGHFGHHIIJJKKJGFGDABCCDEEDDEDDDEDDDCCCDDCBDEB@?>?>;=@CAAACECAAA@@@@>>???<:;=:7679988656776766653342245444344432212321.//120110..0022022./-//,*)***))*+*+*'&(*-,*(''''&&$$$$%%%##$##!!!  

     "#"!""#%%&))'&&('+-/20..-.,),/00044212/*).00120.---,./230/.001013222331239<87544347554566767<<=>>>==;:;::99:989:;<:9:<<:;;99;;<;:@FLMOOJFEB>>ACB???=?AABBBCBCC@CGHHIKOZ\TPQKIKORQLHHJLKIGHKLNRUSPPQQRSSTSRQQPPRQRQQQMLNOPPOPQQQQRSSSSRSSSSSSSTUTUUVWVVZ]YWWWWUUTRSVVVWWXXWXVQOPQQQTUVXSQTTSRUVTVXYZZ[Z[\^]]^]^][\[YY[^\]]\]\[[]^^eib^``^]]]^]]]]\\][\]\^__^^^^^^___\\^_`a_^``a_egdba``````ba`^^^]\ZY\^``aaaa```_`_``]]^`a`aabbbbba`aaa`acaa``aaabccb`^`bjng^\^^Z\\YZ^ab`ZYZ[_____^`bedbbccbc`^_\[[[ZY\^^_``abbba__`a__abba``aaa`__`bcca``a``ba_\YXXZ\][XX\]]]YWWXX\_bdc_^``^]]]]]^_^^^^]]]\\\\]\YWSSVVY\``][\\\]b`^\XWUTRUWWXXWWXYZ\^]\ZXX[\ZXVRRONSUUUVVTPRTSSUVXXXWVVVUUUTTVVURSUTTSQRRSTTQRRSSSRSQNOPPPPONORQNMMLMNPQNMNMMKGLNONMMMMMNMLKKKKKKKJGFFEGIIHHHJJJJHHHGGFGFED@@?>??>=?=<;<@BBEHECB@AA>>>@@@@?@@@@??>>?@?><=>>>====85459>A?==>@@<::98866678<<:85554453223222112221/00-+-0000///.--//..--+')*+++++**+,+,.,*(**)+,*)&&&''&%%%#$$"##$$%%&%$$#!!  


	


"# "!   ""!$*14/+&""!!%)*.672/-,,/./...+''()('('%$(*,**+,-,--.-.//..-,.0///00202211126644322215754455434333447777669986755:<@FHKJEBBFLKC>?>>??=<==<<>>?>=<=A@@CHJGDABCECEJKJKNPQMIIIHGGFFGIJJJJJKKIKLLLLLLJFFGGGHIJIHIJLNNNLMOOLKLMPQOOPOPOORRTXZVTQPQQPPONQQQPOOOPQOMLMPMJMQSTQONLLKLNNOQRRRRUWWYWXXWWVUTVWWWUVVVUUVTQTUVYZZYYYY[[Z[\ZZYZ[[YVWXWWUTRSVXZZYYWXYY[[[ZZ[[YZZYZZZZXXYZ[ZYXXWXWUVXZZZ[\]_^\\\[YXVVWY[]^][\[YYZZYWYYY[]\^][[\\]]][XWYZ\_``[ZZWWVVTVXVVUUUUXX`d`^[ZZ]\Z[\\\[YTRRQSUTXZ[\]\[[[]]\YYYYYYXYYZZZ[[Z[[ZYZ[\Z[[[[YWWVQPRRRSTSSUTUXXWUSRVXXXXWXYVRTVWXZ[XWWWX[ZXXXXWWWUQRQPMOQSUTVVWWXZ[XWUUTQRTTSTUTUVVUXZWTSSW\ZVWVRNLMLLKJLLKNOPQQRRRQOOPONNQRPQTTRPQQPONNMMOPQONLLLLMMLJJKLLMMKJKLKJIGCCBDEEEEEC@BEIMLIHGGGFDEEFGEFFEC@>?ABBBBDEDBBCCECAAA?;:9999:8:<:98;<<=<<?=:;;<<9679;:9;999;<<<;=<;;;989::9776797764555576555466323330../00///.--.-,--,,-..-,+++()*,,+***('('()))*(('&%%&%%#%%##$$$$%#""#%&$##%%#  
	
		


!(+(%!  $&*+''&&''''&%"$&$#####" ! !""$$&(((&&()((''(''((())*)'(+.-,.1/-,.0023101/..../0-,,,/0010110120/02688<?>A?<;=A?9785678665789878:99;<<>BEFCB?<@DC??@BEHHJGD??A@@@AACEDCCDCEFFFGIJLHEFGHHGFFFECAACCDFFIMMKIHHHIIJJKIIIJLLLKJIJKKKLLMLLMLKIJJIIJIHGEFIJIHGEDDEHGGHHGHKLMNOQPQQQQQRRSRRRRSRSRSSSQOQRPOPPQQQRRTUSTUTSTSRQRRQOPNPTQPQQRRSSSSUTUTTTTSQPQSTSSSSQRRSTTTURNMPQRSTVVVVVVXYYXXXX[YVVTSSRRSTTTUVTRSVUVWWXXVVVUVWVUUUWVSSUURTTSRPPSUQRURRQPOPX]WQTSRUVWXXXVVUQSUVWWUVUUUUUTUTUVUUVY]]ZXWVWXWWWVUVUTTUVVVVUUSPQNMJKLMOMJKJIIILOOLMNOQRRRPOPPSRPRRRTUTSSRSSRRRQPPONKJKHJNOPQPQTRSVTQPOOPORRQRQQQPNMKLKKKLLMQQLMNLIFFFGGEDFFDBEHILLNPOMMLJJIIJIMOMKJKIIIIGGGIJIHGHHHHIHGGFEEEFGGGFDDECEFFDDCAABBB?@AGJECCCBBA@@@>=>=;:<;;:::<<<<==;;;<<:<>95445432468647:9878611322212022341/0255546553542233121003531100/.//-../00/./+*++-/0.--,+*(()+*('''&%%&&'''$!$%&%$#"!   !""""##"!"! ûûùøö÷ùþþÿþþÿ	

		
	

				
!   #$#"!$&!  !   !""""  !!!##"""""##"#%$%&%%)+((+**+*'(+(*)(*+,+,,*-,++,--+++-,./.100134556730/..-./...10..1234547;==;9;;;;;;;83269<<<<;99::9;:<=<=<<=>@?@@@@AAA>;@A@A@@A??<<;9<>?ADHKHCABCCCDCCCEEEFGFEFD?>BDDFFECDFFFFGFEEFGCADDCDDBABCAABCBBCGGGHHGIIJJJJIHGGIJKQVSOMKJKKIKKHIHHIKLMLMMMMMMNNMLNNMKHJIHIIGFIMQVTPQSQPMMNNNMMNOSTPMJKJKNOOOONLOPNLMPPQRRTROMPRQPPPPQQQQQPNNNNOOPOOPPPPQQRRQQQQQRRRSOPQPMNOPOPPNMLNMJGFHJLPNJKJJJMMLOQQQQQQPPPQMNQQOOONPQRQPPQQQQQTVTQPQQOOQSSPOOOPONONNNNNKIHGILKNOMKIJIHKKJGFFGHKKKLMNONNOOMLLLLKKMLMKKLLLMKJLLIHGIIKLLLMMLKJHGGIIJJJJJJKJKKHHEABDDB@ABCDB??AB@>>@BA??@ABA??>?FLLHGEEEEEDDDEEDCFHGEDDEDDEB@AAAACBBA@@?@AA@??@@?A@AB?=@A==<:9653575:;;;;;;:;<;:8764433678989889898668:7211000/011233/.012220/001/-)&&)(')*+,-//--,,.0//..-//00.-,+++))))+*(((('(*)''((''('&$$$%&%&$#$#!""!!!"""%"!  
õõ÷ø÷õøúûþüúüþýúùúûüûüûùûüúûûüýýüþþþþýüüþþüýþýÿ	

		


	!! !%$! !#$$%&%%%%%'&$&%()()'&$%((+,-./1/-*)+)*+*+*--,,*++*)*./02554334430-01-/37:757866535655569::999;;99;;;:7579987:;:95579=>>?AAEF?;;<==>?>>>>?=>?@@>99<:;>??>=?@@>>@@@@=;9=?A@;=@A><=>>=<>?ABEGFEEEDDCCCDDEEFFFFFDCDDDCA@>@BEEEGGGFGIHFGGGFFGGFDCDCA@>>BEEEGHGGILMMKJIJIIJJKMJGGJHDFHJKKJIIHHIIJLLKJLKHFEBCFHJJJIJKJKKKMOMLLKIGJJJLMLLLKLNKKKLLLLLKJKJIIHFEDCDEEFFHHOSMIGGGEHHGFGIJIIKMMLLKKLMLLMMLLKMMMNMKKKKMLKKLLLKMPMLKJIJJJJGGHFFDCEFDCCCEFDCDAA@?AAA@?@BBEGIIHIHHHHGFFHFFGFGHGGGHGHHHFDA@CECBCEFFDCCCBBBBBCCBDCCDDDDDDA@?==;;;<=<<;8;;:;=?A?::;7668;<CGD>>?=>>>>===?>?>;;=>=>?@>;;;<;:;===<;<;9779::99688=<768410/000/0..0332333453333/.,*,/232222112210.0110*((+(''&%$)+,.+,,,/00.,**)'('))()()**())(*)))'%'&')'%%%&'&%#$$#$$$#$$$#"$#"#"!   !  


			ññðïîïñóððñññóóóòòòòñòòòöúüþüúøö÷ööøøùûùúüùûüúûúûûÿÿüÿÿþÿ
	
	


  ! #""$'(((&)(%#$$%#$%&'$$&()'''''),,.33/..+,-,*)))+,**(()++-//132234322355530359<:4123334355544137677878754679967767;;;9888844889;:85579987586875323322466:;:779867;=BCBA?>=<>>@?>??@A@??>=>>??=<<;:<;>@@AA@???@ABA@?ADC?<<<;::<<<;<>@BCIJHDBCFEGGFEECAABA?@DEEIKGFEDEEEGHGECDB?A@ADEFFGHGFDDDDDC?=><=ACDFEEFFEFFFFEFEEDDDABBDAAA@@?>>?===>@BC@CC?AEGDCEEFGGGGGFEEEFEDDEHIGFFEFGFFEDDCDDEDCCDCEEFEDDEFEDDDC@ADB><;;=?>>===@?=>==>>>@@<;?ABAAA@@@@AA@@A@??>?@DKKEB@@<<;=>???@@?@@?>=:;<=?@>>>>?@?>>>=9567886546987347999>C>74688669:86213658978999998867656765488876568665556576764333321//..,-,,030,((*.000221110/.-**))+,,-.//01//-,**,+*)('&&$"#"!!$$$$%$%''())((%"!$(%###%&%%$$&%$%#"#$$#"" 


		
		

	
èéëêêìëêëìíììíîïïîëíîîðõ÷öö÷õõõôõ÷÷÷õôõöòòõõôòõóñôóòòóõõõöõöøøøøùúúúýüüüüþÿþþýüþþþ							


	


!"#"     !!! !(01-,+'#%#$()(%&$%&&%$##%&)+---..020..--,,16431//0/-,+-..-,),1011122221211002223687644444443214200/01244641003432010/.1322441015789888888:<<;9888889:;;;;;9655323579:9:<:;<::;<=>AGD?<:7665677777:?@CEDA>=??=>>?>;;:9;:7;<<ACDC@@??>>>===<>>===>????AB@>>@@=9669;=><<>>?ABBCB@@@BB>:9998866899;9;;:88:9::9=?@=@IIDCGGC@<>?AB@@AB@?????>?@?>????@A??@A??@?><<>>>??>?@?=<<=><>:5699877766765666689:;;:;<<==<;;:;;:<988::<>CHHB?=<;7652226788:8888878:;:::9;<;87776343100/1212240-/././0/3444233452/.-,,,/111111222102333465111011000-./..00010/0/0/.--,*+*)+(&)--+('(*)%&**)())%%'%"#$'('(('''('''&%$""$!  !!!!!!


					ÿþüûüýûúûüþýýýüüûûûúúûüûøääâãäääåääææåæçèççææçêéêîîïññðñòïììííìììëììðñòôóôóôõõööôôöõõóñóôóóóôóôõóó÷ùøøúüúúúøøùùøøøõöøøøøùùùøúÿþÿ

		


 &*&%&##*,*#  $&&&'&$%$&(*,++*/432-+*)**))))++)(((+.,,+*++,,,+,,,,+-0/-/-))+),.-,*+))())(+-,*()-//0/02/*+---,-..,-,++.--/0.,-13311212234355763530//0/03333555544431458:6321022110/01367:;;><:999::;97666664469:66;<::;9988899998777888678::656433669:;<=;;;:::9::;<<<=:67543232323234444586436889<AFD>?BCB?:99999:99;<::::;:888:<;:<==;::7899:::8888998778889:;:6342.-.1686321//102347655566555555544345567788654550//-,,.2231122332332/-./032010/1/-+))*+,++*((('''((*))-,---.-*+,-/00-*'((*++,---.0-+*+,+,0.,---,+*)())*())(((((''''()*(%&$" !&%%&&&$  !!"!"#"!  !""!" !! 
		


	ÿþýûýýýüûûüúøøúûüûûúúúúûýüûúùùøö÷÷÷öõõõóòóôóôóòòòÞÞÝßááààááàââàááááåæåæããäãâääèéééçæçæååäåæêììíîðñîîððññòòòîíííïîîïðïïîííïððññööôòññòòñòòóõöùù÷÷öõöøúûûýýüýþÿþþÿÿÿüýÿþþþÿ

	

		


		


"$# !!! !    !!""$"!$)*'$#"!!  """$$## &'((&'&#$$$%&&&'&'($$%$"! !$(**''&$%%#$''&&#$()++**++((,*&''$'(('%&('&&'&%%(+++)+.//..,,./.,*('&(+,-//00/////,+-+,.141-,,,,351.-/.**.01101210132143233320-.021/022334442223344544466687544422333232013455456656766555620///11..00///.-,/./2333326874458:<854543238>=99753225654456645675442344454323423696345321/.-.///11..,)))+.0001110100010/0330.///01101//--/..*()+'*,.//0/0.**+++*(*,,,-.*(+,++)(&&%%%%%$%'$######%&(*)(('%&&&''&$##$#&))&&&%%&'((('$###$#$%%%%$###""#""#$# !##!"! ! ! 


		
		ÿÿþÿþþþüûüûüüûúûûûùûú÷ùøöûûø÷÷øööööôóôôóóòòòôôóóòòóòñòñîîîîîïïïïííÚÙÙÙÙØØÙÚÚÙ××ÙÛÛØÙÝÝÚÚÜÞÞßàáäçæãæäãâãääåãâãäçéêêêêêéèéëëíëèèéèèèééêêêëëêéìëêéëíìëìëìììîññòñóóòõõóóö÷øøùúúùø÷øùûüú÷ùúüþþüûûüû÷õõöùüùøùúúúûüýýüýüûúûþÿþýýýÿýÿþþ		


	


 !$## ! ""!! !!##"!""! !"!" !!"!#" #""     ! "###!#')'%&(*,*''()**'%'))((('(++,/.+*&$%#%('&%$%))&&(+('')+*)(),-....--.-..0/,-----+*,-.-,,,../10.-,--/1001255444330.-.00230,,,--+,-.010/../10,++)''))'%&'****)'+--..,-..0/0//10010.-.01-+/662686532110/00000000/-,-+*,./-,,,,.-031/.-,./.*('()**+**)'%$&(-/,))*)))(()*+++*'$&')+)()()&"%%#"!"""%&&&'')+*)'('&$####"$#!  ""#&##"!  !  !"!"" ""   ! !!!!  !  !$!


	
	


	ÿüûüÿÿÿÿÿþþþýüþýþÿýýþÿþýüüüûúüüûüýûúùúúúùùùøøøøø÷öõ÷øùú÷öõõõôôôóòñðñòññòóñðïïïïîííííîîííîïíìììììëììêéêêéééÒÓÕÖÖÖÕÔÓÔÖ×ÕÔÓÔ×ÙÛÜÜÚÖÔÖÖÖØØÙÚØÙÛÚÛÜàáÞÛÛÜßâãäååääåææåååæåääããäâááãããäååååååæççèèççèéèèêéçééëíéèìðñòóóóóôõñííïòòñóöùù÷ø÷öõöõö÷ûúõööôõøù÷ùúø÷øúøøúù÷öõöùøõóòöùûø÷ùúùøøùùùúüýýýüúúûüýýüüþÿþÿÿÿþþþþþþþÿ
			
	


!!      !""""#$$$"#"!"#" ! !%))('&&%" !  !!!!! %&%%&'&&'&&&%$%()(('&&&%&(((((&%%'('((('')&%'*,.1.+,+*((((')(#$##%%(*)()+*)*)(&$!""#$&%# !#""#$%$$"! ""!""$&'(*,//+++++++&#'()-./1.,+)(((()+*****)%$#&('&&&&'*))),*('&%%)(%%&'%%%%((%"" %)+)%&''%$$$$$$%'(*+,(&&%#""!""!!!"""!"" "!!

		


				
						ÿÿÿÿÿÿÿÿÿþýþÿÿþüüüúöòòöøûùùùùúúúûùøø÷ööööõõööööõôõõôôóôôôôôôóòññðñðððïññðïîîííîïîííííìêéëëêëëëêéêêëêééèçæçççæåååææååååãâááããáËËÌÍÌÌÍÎÎÎÎÑÑÏÑÑÓÓÔÖ×ÕÕÕÓÒÓÕÓÑÑÔÕÔ×ØÕÖÕÖ×ÕÙÛÚÛÜÜÝÞÚÜÞÞßßââßÚÙÛÜÞÞÜßßßáßÝÞßßÞÞáçæâáâààßÞäèååææããåæëîììííîðñðïððññíéìðñññòñðïïðññóõôôñïñðïïïïïðîïïîíííðñðòóôòòòññðòôõóóôôôõööõô÷øöùúùúùù÷øøøøøùùúúùúúûûþþýûúúüüüüûýþþÿþþÿ
	

		

!   ! ##  ! "#""  ""!!  !  !  ! !! !"#"  !!"##"## "##$#!!"##""###"  !#$$#"%%$$# %(('$!!"#"#%'$###$$#""! !!   !    !!!        !  ! !" "$"
  


		
		
			
ÿþüÿþþÿþüýþþýýûûûüûúúúûúúüûüú÷÷÷öõôöö÷öôòðóóôôôôòóôôõôóòñòðñðîïðððïïððïïîíííîîîïïîíëëìíííëëêéèéèéíïîëéééèèçåàßáããååæåääãååãâááàßàààÞàâãáßààßÝÝÞÞÝÊÈÈÈÈÇÆÅÆÇÇÉÉÌÎÐÏÐÏÐÑÎÎÎÐÐÑÏÎÎÍÏÏÌÍÍËÌÎÑÑÒÐÏÒÓÔÕ×ÖÕÔÓ××ÖÔ×ÙÙ××ÖÖ××ØØØÚÚÚÜÜÚÙÙÙØÚÜÛÚÜÛÞâåçäààáßÞÞÞâåççèèéëéëìíëêêêçääçéëëëëëìíëíïðîíìëêêêêéëëëííììëìëìííììììëìíìêëðïïðñòñððîðòòððòòòòòòòòóóôôôôôôôõõôó÷üüùøùûûùúù÷ø÷øûúøúúùùúûüþþþþüøùûüûüýüýýýýÿÿþþüûúûûýûþþÿÿþ	þüý
			


		

		

	
	


		


!%# !!$('#!


	
	


				


ÿüûüüüûüúùúúùþÿþýýÿýú÷úûúûüúûþýüûûûûûûûúùúûúù÷øùù÷÷øöõòôôôóóòððñóôóôòòñòòóóñòóóñòñìïõ÷öðëëíííîîîíìëëëêéêéêêêééêééèèççæãåæææææèèäääääãáÝÝÝßáåäââáàßÞÞÞÜÝßÞÝÜÜÜÜÝßÞÝÛÛÛÚÚÜÜÚÛÚÙÙÙØØ×ØØØØ×Õ××ÁÂÃÃÂÃÄÆÇÇÈÎÎÉÈËÍÎÐÐÏÏÐÏÍËÊÉÈÈÈÈÇÈÈÊÌÍÒÒÐÐÐÑÑÍÍÐÐÎÐÏÍÍÑÔÒÐÓÓÑÐÐÑÒÑÑÏÏÒÔÔÕÔÔÓÕÕÓÔÕÖÕÔÔØÛÛÝÜØÖÙÙÙØÛÜÞßàââãæäãäåããâàÜÛÞáäçææçåäãàáãââäâââáâãåèéçæåçèäääãâåççèèéêéêìééèééçæççççèèççêêéëíìëíîíîíìíïïîîïîïïîîïðñïîïïñòññòòïðïò÷õôôõóôóóôòòôùüù÷öôõùù÷øø÷ö÷öôøüýýýúøùøøûûúüýýüýÿ


þÿ				
	

	


				

				


$#


	

	


							

	
ÿþüÿÿþÿÿÿÿÿþþþþþýÿþýþþýûúûûú÷øúúøùùõòðñôö÷÷õõôôõùùøùøöóððòôôõõöøøøøööõõõõôôôôôôõöõôôôóóñðððððïððîïñïðòñðïííîíìëììììíîîééëçååååçééçæèçåäåääããäååääãäâàáââáÝÜÛÝßàßÞßßààÞÝÞÞÞÝÝÝÝÝÜÛÝÜÚÛÛÚÚ×ØÙÚÚØØØ×ØØØ×××ÖÖÕÕÕÖÖÕÕÓÔÔÓÓÓÓÓÖÓÓÓÑº¹¼½¾¿¾¿ÂÃÃÇÈÅÂÄÇÉËÊÈÇÅÂ¿ÂÂÁÄÇÆÅÅÄÆÆÆÇÎÑÎÎÏÐÏÎÍÌËÆÇÊÉÊÌÊÉÉÉËËËÌÌËÉÊËËÍËÊÊÉÊÍÎÏÏÑÐÎÏÑÑÏÏÐÓÖÔÑÒÕØ×Ö×ØÙÙÚÛÛàçéâàâáßÝÛÚÛÝÞßÞÝÛÚ×ØÙÚÜßßÛÜÜÚÛÛÜÜÜÜÞÝÞÝÜßÞÞßÞßßÞßáãååâàßàãåæäâãåæäåèæåääæèçèééèçêìéééèéééèéèèéêèéêëìêéêëíìííëìëîíîîðïïïïñðíîðôòñòñïñðñóòðñòôóòòõôòòòôôôôôóôøööùùûüýýýýüüûøùûûûüþÿÿÿýûø÷øøüÿûúûûûýüûüûüûüýÿÿÿÿ

ÿþÿ		


	

			

			


	


	


		


		


			ÿ

	ÿþþþ	ÿÿüûüüþþþüþþþü÷ôõùúùøûûûúúüýüüýúùúùúúùùúùùøø÷÷øööõóñòóóòðíîïïñññïïððñóóóóòðíîííïíîïïïïîîîîïïîïííîîîïîïòñîííêëëêéêêêêëëíðñìêííêêéèèçææäãããäääããâããäâáááàáââáâäâááàßÞÝÝÝÞÞÞÝÝÞÜÛÜÛÚ×××ØÙÙÙÚÚÚØÙØÖÖ×××ÖÖÖ×ÖÕÖÖÖÕÔÓÒÎÐÓÓÓÒÑÐÑÐÐÐÏÐÐÏÐÏÎÎÎÎÏÏÍÎÍÌÍÍÊËÍËÊ³µ´³´¶¶¸»¼¼¿ÀÀ¾½¼¾¿ÀÀ½ºº»º¹»¼¾½¼¾½¼¿À¾ÀÀÅÌÎÌÉÉÈÇÃÁÃÆÈÊÍÌÆÆÇÄÄÄÅÅÆÇÇÈÈÇÅÃÇÉÈÉÉÈÎÑÎËÊËËËÍÏÎÐÑÒÔÕÓÓÏÌÌÐÓÔÓÓÖÚÛØ×Ø×ÖÚÝÜÚÙØØÙ×ÔÑÏÐÓÕÕÖÓÒ×ÚÖÖ×ÙØÖØ××××ÙØØÙØÙÛÛÜÚÛÜÙØÙØØÚÛÜÞàßÝßßÞààÞÜßàßÞßààààààààááàáááâãââããäääåäãäççèççèéèèèææèæèíëéììîîìêêìîïîìëëëìííîíìííìíííììíííîïïìëêêëîïñôôòðïðôóñòôôóñïðïðòòùÿÿÿýúù÷öøôñôôøüøøùøùûüÿþýýúö÷øõöø÷øùùöôõõõôøúøúüüþýþÿÿÿþÿþýýüúúúüúùûüüúüþþþÿÿÿþþýÿÿýþýûýþüüýþûüüÿÿ		


		

					

	
	
		


		
	

	

			ÿÿÿþÿÿþüùûþþÿýÿÿÿÿüúùüþÿýýýþþüüýüþþýýýÿÿþÿÿÿüùúúûûýþþýýûøüþþþÿýýýþþþýüûúûúúúúûüûûúùúùúûúùùùøøøøöøú÷÷úþüøòîîñôõôóõõôõöö÷ööõöõóòóôôôóòòððòòóóõóðíîïñòîíìêêêìîëìíììíìííìêçåæéêèçèéêêêéèìíëëêèèççææççæçèçæåäæåååäääããäåäâáãåãããããáááâááßÞßßÞÝÜÜÜÜÜÛÛÚÙÚÛÚÚÚÛÚØÙÙÚÚÙØØØÙØÖÖ×Ø×ÖÕÓÐÓÓÍÎÑÓÔÓÓ××ÕÓÒÒÒÑÒÑÐÐÎÏÑÏÎÏÏÍÈÆÈÌÍÍÎÏÎÎÎÊÉÊÌÍÍÍËÊÈÇÇÇÉÇÈÉÉÆÆÇÅÅÄÃ°³²²±°±²±¯±´´³²´±°¯°µ´´´µ¶µ¶µµ····¶·¹½¼¹¼¿¿À¾¿ÁÂ¿½ÁÅÇËÐÏÈÆÃÁÁÀÁÄÃÃÂÁÀÁÂÀÂÄÄÄÃÄÃÂÂÄÄÅÅÄÆÉÈÊÇÉÑÔÒÑÑÏÏÐÐÐÑÐÑÒÔÒÎÍÍÏÑÓÓÑÒÒÓÕÔÓÓÒÐÏÐÏÐÏÍÎÏÐÑÑÓÑÐÑÒÑÑÑÒÓÓÕÖÕÔÑÓÙÜÙ×ÖÕÖÕÖÖ×ÖÔÕÖ×ÙÙØÙÛÛÙ×ØØÚÛÚÛÝÛÙÚÚÛÝÜÜÝÜÜÜÜÜÜÝÞÜÛÞÞÞÞàáßÞßßÞßáââãâááßàáâàÞáãããäâãäããäææçççææåçççèæåæææèéççéêëêéêêéèëéæéëìêèëìêììììíëëëíòòòôôôôòòôöøõò÷ÿþüø÷ùøûýúöõ÷õðïïðïðôöòñóôóöõóòóöøùùùùø÷öøøø÷øúûûøõõöö÷÷õõõ÷õõõ÷øûúùûüùøùø÷ùùøúûùøøùúúøúýÿýýþÿýÿÿÿÿúúúúýüüüüûûúúúúûûüüüúûùúüüýüýþþýúþþýüüþÿýþýüýÿýþþþÿþÿÿýûûýþûúüüýÿþüüýþüûýÿþý
þÿÿÿüüýÿþþÿþýýþÿÿÿýý	
üüüûûùùûüþÿýüûùüÿÿýúùúûûúúûüýûøùúüýþüûûúüû÷øùööüÿÿþþýüûøöø÷ôôôùùõ÷÷öùö÷úùúúùúøö÷öôôôôö÷õ÷øøöö÷õóòñïðõúùøöóòööööö÷÷÷÷ôóôôõööõ÷öõööôôõóôõõôôôóõóñðîîïòóóòñïíëìïïñïéèèèêëìííîòôñïîïïîííîîíîîíììëììëìëêèéëîìëêééèåæçææçèççèèèééçåääåäååääãâããáááâââáãâàààââáßÞÞÝÞàßßßÞÝÛÝÞÜÜÜÜÜÛÛÛÛÙØÙÚÙÚÚÙÙ×ÔÖ××ÖÕÖÕÕÕÕÕÖÖÖ××ÕÔÕÕÔÓÓÔÔÔÔÒÑÑÑÒÒÑÐÏÏÏÏÑÐÊÇÇÇÉËÌÌËÉËÌËÍÌÌÍÌÊÊÉÈÉÊÈÇÇÆÂÀÀÅÊËÉÉÉÉÊÆÅÅÅÆÅÅÄÅÄÂÂÁÂÂÁÀ¿¾¾¾¿ÃÂÀ¨¨©©ª¬­®®®¬¬¬®­¬®²³¯®®²°±³°°±³°°²±±²µ··µµ¶¸¹¹»»»¼½½¼ÀÂ¼»¼½»º¹ºº»»º»»»¼¿¿¼ºº¼¼¼½¼½½¾¾ÀÀ¿À¿½¼¾ÂÄÆÇÈÇÆÆÆÆÇÉÉÊÌÊÅÆÇÇÉËËËÍÍÍÍÍÍÍËÊÉÆÇÇÇÈÊÊÉÊÊÊËÌÐ×ÖÐÍÍÍËËÍÍÍÑÏÍÏÏÎÏÏÐÑÒÐÑÓÓÓÓÓÓÒÒÒÕÖÕÓÒÔÔÔÓÓÔÓÒÔÕÕÙÚÙØØ×ÙØØÚÙÖ×ÙØØÙÙØØÙÙÚÚÜÜÜÞÜÜÜÚÙÚÜÝÝÚÜÞßßàáàààààààßßßàááàáááâçæäããäãäåèìéååååååååâáãååççååæççèèçéììéëêçêìîîîðöýûøõöôòóòñîíïïíìîïëêêëëìïìèèíïìíìíðíîðòòòôööõôôôôóòññïññòðîðñññòñðñòóõññòððñòòóóòóôòóóòòóóóóóñòòðñô÷øøúú÷óñó÷øøûúõóóóôõõöôõõöõõö÷÷ööøõö÷öö÷øùùøøùøúüùúùö÷úýýùøøùûúùùøûþýûûûùù÷úúùø÷÷ùúúûùø÷÷ûþýúúúùüüýûûþÿýÿÿþýüýýúúúúùøùúûüýüüýüûýüýÿþúøøúþÿÿÿÿÿþþýûúúúúùööùüþþüýÿÿþÿÿÿÿþþÿüúûúúú÷÷ûùöùùùüüúø÷õöööõõøûýüüüýþþüüüþýüûüýÿýÿþþýüüúøõõôóòòôôôôóôóñôõóòòóö÷õõõõøøõöùùøöõõóïðñññðððïðñïðïñôõôóïîïîíîííëêíìíìíîíîïíññïìîðòïìëíîðñññðïðïíëéêêíîïïññðððññññïííííììêæçêéééìîïðëçèéêêêëçäääåééèèèéêêêéééèçèêêêêééééèææèçæååäãåéêçæåäâáâáààáàààâãáàßÞßßÞÞÞßßßÞÝÛÝßßÞßßÞßßÝÞÞÛÛÜÛÛÛÛÚÚÙÙÙÙØÙÚÙØ×××ÖÔÒÔÕÖØÙÚØÖÕÕÕÕÖ×ÒÍËÍÏÐÑÒÏÏÏÏÏÐÐÏÑÓÑÏÎÎÎÎÍÌËËÌÌÌËÊÌÌËËÉÉÊÉÉÈÇÇÉÌÎÍÊÈÉÈÆÆÅÆÇÇÇÆÅÅÄÄÃÃÃÄÇÅÂÀÂÈÇÄÅÂÁÁÂÁ¾½¾¾½½½½½¿¾¾½½¼¼½¾¾½¼»»£££¢£¤§¦¦¨¦§¦¦¨©©¬¯°­«¬«ª«¬­­ªª¬«¬­­­®²³±®±µµ³´µµ´±²¶¸³³¶³´´´¶µ³²²µ¶µ³³µ¹¹¶¶·¹¹¹º¸º»¹¹¹º»»»»¹»½¼½½¿À¾ÀÃÃÀÀÃÂ¾¾ÂÄÅÇÇÇÈÈÇÇÈÈÉÈÅÄÆÇÆÅÅÆÇÆÅÆÇÅÆÇÈÉÉÈÈÊÉÇÆÇÇÉÊÉÊÊËÌËÊÊÊËÌÌËËÍÎÎÎÎÌËËÍÌÏÑÑÏÏÏÏÏÎÎÏÐÐÎÎÐÑÑÑÐÓÔÓÓÕÔÓÓÒÒÔÔÔÔÔÕÕÔÔÕÕÕÖÖ×Ø×ÛÜÙ×ØÙØÙÙÙÙÚÙÙÚÚÛÛÙÚÛÜÛÚÚÛÜáâàÝÝÜÛÞßáãáßÞßàßààáááßÞÝÜÜÝÝÞàáââãáääãáâäáãåçééìîíìîðîíìììëèæããäçèåææåååççèèèæçèéééåæêìïïðïðïîîîðíéëëéèèëîíêéêëëììîñïïîëììëíììíìííîðïíìïîîïïïïðïðñîðñïóõñôôõõôõõóòòïñïðòòñîïñññóòîðóñïîðððïíîïîïñðòòðñòñòóöüþú÷ùûûüûúöôõõóóòñóòðóùúöõõõóôôôõôòñóóóóòñóõ÷öóó÷÷øùûùø÷øøöõ÷øøøùüûøöõóóòñòóóôôõõôòôòõøõôõòïò÷÷õ÷ùþÿûùøùùùùúúøöôõóóñññòôøýýûúúúùù÷õòòðïññðõôñññîòööööóöûþûöóññóððõöø÷ööööööööóòõöøûþÿüøùúøöøø÷÷öõõóóòððññïíïîîïìííëìðîðóòóóóõõöõòòôôóóòòôõóóñðïìêëìêìëííïðíëìëéçèéèëëèçééèéëëéææééæçéçååãâäèèéëìëêêëéåääçèçççéèææçèèèéèèççèèåãâàâääçëíìéåäãââßÞàßÞÝÞàáãââãââáàááâáããââááãåãáàààßàáßÞÝÞßßÞÜÜÜÝÞÜÝÞÞÜÜÝÝàáÜØ×ÙÙÙÙÚÚÚØ×Ø×Ö×ÜÚØ×ØÙÙØØ×ÖÖ×××ØÕÖÖÔÓÓÓÒÒÒÒÓÓÑÑÒÐÏËÌÏÐÐÒÔÓÒÑÏÏÎÎÑÏËÈÈÊÌÍÍÍÌËËËÊËËÊÉÈÉÉÇÈÇÇÇÈÈÆÅÄÄÄÂÃÇÉÆÂÃÄÄÅÅÅÄÆÆÄÄÄÄÁÀÁÀÀÀÁÀ¾½¿¿¿¿¿¿ÀÅÅÀ½¼»»»»»º»»»¸¸¸¸¸º¹¹¸··¶·»¹¶¶¶µµµµ¶¢¢¢¡¢£££££¤«­«©§¦¥¤¦§¦¦¦¦¦¦¦©¨§©«­®¬®¯°°²³²²²³´´±²³²²³´±®¯¯­¯¯¯¯®­±µ´´³³´²²±±²³³µ³³´µ¶µ·¶¶¸·¹»¹·¸º·¶·º»ºº»½¿¿¿¿ÀÀ¾ÁÂÃÄÃÀÀ¾¼½½¿¾ÀÁÀÀÀÀÀÁÁÀÂÃÁÂÃÂÄÄÃÃÂÂÂÃÄÄÅÅÆÇÇÅÆÆÇÇÆÈËËÉÈÈÈÇÉÊÊÊÉÈÈÉÊÊÉÊÊÊÌÌÌÍÎÎÍÍÎÏÍÍÍÌÊÌÌÎÐÐÐÑÒÏÍÐÑÒÒÑÔÔÓÔÒÑÏÑÓÏÎÐÒÓÓÕÕÓÓÕÖÕÕÔÔÔÔÕ×Ø×Ö×××××ØÖ×Ø×××Ö×ØØÙÙ×Ö×ÚÚÙÙÙÚÛÛÜÜßÞÜÛÝßÜÚÛÜÜÚÛÞÛÙÛàäéêìñðìêæââááàÞßáàÞßÞßßâãáãáàßÞßãåææèèèèèêêéèåäåãâãâááãããååçêèèéçäåææçåææååæçææãäåæååååéëëëëíîìêíêèêíììïïïíííëëìíîëêêêêéëëìêèéèéëêëìëëëêéêìììëììíîììíìëìîðñòóôôõùúöôòïîîíííïîíîïîííììíîïîíîííëíííìëêìñóóðíðîñòóôòîíðñòôôôòòóòïííðñðñððïììííïòñðîîíêêêêíòðïóùüþýùøöóïïïóóððîîîîîïîìëðöø÷øööõóîðñïïïðòðííîîíììîíñóñîðîñ÷öôïìíìïïïððïîðñïðïðñîìíîììïòóòñðîïïðððïðîìêìïñïëëéééçèêêçæåäæèðóòðóõóïíïòñîìëëììîíëëìëéçééæäçæææêëêéåäæåâââåçæåååãàààááãæçæááâáâãááäåååååçæåäâãäääââääãââààßßáââââââáááââáááäèèèäÝÞßÝÚØÚÚÙ××ÜÛÛÜÛÚÜÛÜÜÜßÞÝÝÞÝÜÛÚÚÙÚÛÚÚÚÙÜÛÚÚÚÛÚÛÙØØØØ×Ö×ØÙ×ÖØ××Ù××ÚÜÛ×ÖÕÖÕÓÒÒÒÓÒÑÒÒÏÐÑÐÐÐÑÑÑÐÏÏÐÏÏÐÐÎÍÍÏÐÎÏÏÍÍËÇÄÅÇÉÊÊÊÌÌÊËÌÊÉÉÉÉÅÂÄÅÅÅÆÅÆÆÅÅÄÅÅÄÄÅÆÄÄÁ¿½»½ÀÂÂÀÁÂÁ¿¿ÀÁÁ¼¼½½¿¿ÀÀ¾»»¾½½¼¼½¾½»»»»¼¼¼º¹¸¸¸¸µ³³µ¶¶µµµ´µ¶¶µµµ·¶³³±­­®¬®³²°°¯¯®­®¯¢¡ ¡     ¢ ¡£§©ª««ª««ª©ª­«§¨¨¦§©¬ª¨©§¨ªªª«¬®®¬¬¬¬¬¬­¬­®®°±²´±²²²´²°°²µ·¸¸µµµµ±³´µµ¸ºº½½½½ºº½ÁÄÁ¼º·¸¹ººº¹·¸¹¹º»»»¼»¼½¼¼¼½¾¾¿¿ÀÁ¿ÀÀÁÁÁÁÀÀ¿ÀÀÀÂÁÃÅÆÃÀÄÅÄÅÅÄÃÃÅÆÆÅÅÅÆÆÆÆÆÆÈÆÇÇÅÄÅÄÈËÉÇÉÊÊÉÈÊÊÌÌÉÉÊËËÊÉÊÊÍÐÏÌËÎÒÑÏÎÎÏÐÏÎÍÎÎÏÐÑÑÐÑÐÑÑÑÐÐÐÑÒÔØØ×ÕÓÔÔÓÓÔÕÕÔÓÓ×ÖÕÔÓÒÑÑÓÓÓ×ÙÙÕÕÔÔÖ×Ø×Ö××ØØÛÜàãâáæëèâßÞÜÜÛÙØÚÚÙÛÝÙØØ×Ö×ØÙÙÛÛÙÛÞàááããâääääãßÞßàßßßâáÞßßßßÞÝáäåãáááâââãââáââáßÞàäâáåääæçççæääåãâãââäãäâäçèééêæäâááâããååäèìêèèåèçæäãåääåççèèæååååæçæçææææèêëëìíïñïëëæäççççççèééèçèççéêèççççååçéèçèëéééççååéééìîîëèèçèììîðïìíîíêéëíìëéééééèææåæéêæçêéêéèéèèëóøú÷óñïîíìëéèèèèæååæèèêééììïïòòðîêêëììíííëéèææåæçææêííêçäèêëììíìêêêìííîîìììêçæèæçêëêççêêêëêêëêëìëëííëêèêîîèäãäääâàààààßÜÞçïìèêëéççææçççæåçççæåææååèëìéæâààáàÞàáâßÝÞÞÝÝÝÝßàâãâßÞßáâßßßáßÝÝÚÙÛÚÛÝßáááßÞÞÞßßÞÞÝÝÝÞÞÝÜÞÞÞßßÞÝÝÝÞÝÛÚÛÜÚÚÚÛÛÜÝâääàÙÖÖ×ÕÔÓÒÒÑÔÖÖØØÙÛÙÖÖÖÕÕÕÖÖÕÔÖ×ÖÕÔÕÔÔÔÔÔÓÔÓÓÓÒÒÒÑÒÒÒÒÒÒÒÑÐÍËÎÎÎÏÎÒØ×ÒÏÏÎÏÎÌÍÍÎÍÌÇÆÇÈÉÊÊÉÊÌÌÊÉÊÊÉÊËÉÉÉÉÈÇÇÇÇÇÆÄÄÁÀ¿ÂÄÄÂÄÄÁÂÁÁÂÂÃÄÄÃÂÂÀ¿¼»¾¾¿¿¿¾¾¿¿¾¾¾»ºº»½¾¿ÃÀ¾¾½¿¿½¾½¼»»¹¹¹¸¸¸·¶´·¹¹··¸·¶´´´´´¶·º»·³³³´²±°°°°°°°¯°¯®­­®°°¬ª¨¥§§¥¨ª¨¨¨¨§§©©¨£¤¡¤¥¥¤¥¥¦¦¤¥¦¥¤  £¤¥¥¤¥¥¥¥££¥£¤¤¥¦¦¦§§¦¥¦¨ªªª©©©«°±¯®­¬««°²¯¬®²³±®¯±±³´µ¶·µµ³´º½ÂÄ½¶³²²´´´µ·¶¶µ¶····¶¶¶¶··¶¶¶··¶¶·¸¸¸¸¹¹¸¹ºº»¼»º»»½¾º¸º¼¾¿¾½¿¿¿À¿ÁÁÀ¾¾¿ÂÀ¿ÀÀÀÁÂÃ¿¿ÀÀÂÂÃÄÅÄÆÇÄÃÄÄÄÂÄÆÆÅÄÇÉÇÇÈÈÉÉÈÉÉÉÉÉÈÈÉÈÈÊËÉÈÊÉÍÐÍËÊÌËËÌËÊËÍÎÎÎÎÌÌÏÒÐÒÔÑÒÏÌÎÒÐÎÐÏÑÓÒÑÏÑÒÓÒÒÒÑÐÐÏÑÔÑÓ×ÛÜÜÛÚÖÔÔÔÔÓÕ×ÓÓÓÓÔÖ×ØÖÕÔÕÖÖÕÔÔÖÕÙÙ×ÙÜÚØÚÛÜÝÚ×ÙÙØÙÛÜÝÞÞÛ×ØÝÞàæåáÝÚØÚÙÙÙÚÚÞÞÜßßßÞÛÜÛÛÜÛÜßßÞÝÜÛÝÚÙÛÛÜÜßààÞàãåãàßÞàááÞÞÝÞÝÝßäéçäáÞÞßâãáááßßÞâåâââááââßßÞÞßßáàáäåçççäâááááâáàáàÞßáäåááãáâââãäääåæäâââãæåäãääââäâàÞÞááãäâãæçèéèäãâààãåäâãäãããäääåãäæååâäæãâââãããèìíîîìééèåäââââââãåäâääåæãáäèðóïêéçããääæèæããàââßßßÞßßßáââãâãäãäçèææããääååååãããáßàáââàÞßãääååäãâáààãããäããáÞÝÜÝÝÛÝààßÞÛÚÚÙÜáäâàßÞßààÞÝßßßààÝßÝÜÚÚÝßâãåæäáÝÚØØÚ×ÕÖÖÖ×ÙÚØÚÚ×ÕÚÜÝÛØØÛÚØÙÛÜÛØÖ×ÖÖÕÕÖÙÙÛÜßÞØØÛÚÙÙØØ×ÕÖ××Ø×ÚÝÝÛØØØØÙØÖÔÕÕÔÔÔÔÖ××ÙÚÙÖÔÑÎÑÒÓÓÒÐÌÍÐÒÓÓÒÒÐÐÑÐÐÑÏÏÏÏÒÑÐÐÎÎÎÎÏÏÏÎÍÎÎÎÎÍÍÍÎÎÎÍÍÌËËÊËÊÉÉÉÈÉËÌÍËÊÈÇÇÇÇÇÇÉËÉÊÈÆÅÅÄÄÃÂÃÄÄÇÇÅÅÄÄÄÅÄÁÀÁÂÂÁÁÁ¿¾¾½¿ÁÁÀÀ¿¾½½¼¿À¾¾½¼¼¼ºº¸³²µ¸¹ººººº¹¹¸¸¸··¹¸¹¸¹¸¶´¶¶µ´³²³²±±±°°¯¯±²±±³²²²²³²±°°¯®®±³µ¶²¯®¯¯­¬¬««¬¬««©ªªª©©¨§¦£ ¢¥¢ ¢¢¢¢¢¡¢¢£¤¤     ¡¡¡£¤¢£¤¤¤¢£¤¤¤¤¤¦¨¤£§©¦¦¨ª«©¨«¬¬®«ª¬¬¬¬©ª¯´¶¶µ²²®­®®­«ªª¬­­®¯°±±°°²²²²²²±°±±±±³´´µ·¹¶´µµµµ´µµµ¸µ¶¹¹¸¸¹¹¸¸¸¹¹¹»¹¹¹»¼¼¼½À½½¼ÀÀ¾½½¿À¿¾½½À¾¿ÀÁÀ¾¼¼¿ÁÁÁÁÁÁÁÃÂÁÁÁÃÄÄÄÄÄÅÅÅÅÅÄÄÄÄÃÁÂÃÄÃÈËÉÇÇÈÈÇÆÅÇÈÈÉÉÉÆÅÆÈÉÈËËÈÈÊÆÇÌÍÍÌÈÇÈÊÊËËÊËÌÌÏÏÎÑÒÓÐÒÓÏÎÎÏÎÍÌÍÏÏÏÑÏÍÐÎÍÌÍÑÑÐÐÐÐÑÐÏÐÎÐÑÓÓÒÑÏÏÑÒÒÒÒÓÑÐÏÑÒÔÖÕ×ÖÕÙÝÝÛ×ÕÕÕÔÔÖ××ÖÕ×ØÚÙØÕÖ××Ø×ÕÖÚÛÛÛÙÙÚÚØÖÚÜÜÜÝÝÛÛÜÜÚÚÚÙØÖÕÕÖ×ØÙÛÝàßÞÜÜÚÚØÖØÙÙÚÚÚÛÞÞÛÚÛÜÞßÝÚÛÚÚÚÛÚÚÚÜÝÜÚÛÝÝÛÜÜÛÜÜÝÝÛÙÚÜßÞÛÛÜÜÚÛÝÜÚÛÜÚÚÜÝÝÞÝÞÝßÝÝÝÞÝÞÞÚÝÞÝßÝÜÜÞáâäãßÝÜÜÝßÝÚÛÛÙÛÜÝÝÞßââáÝÜÞßÜÚÜÝÞÝÜÛÜáäääääãäâßÞÜÝÜÜÜÜÝÝÜÛÙÙÙÚÙÚÜàåëíèâÝÝÚÛÜÞàÞÜÚØÙÙÚÛÜÜÝÛÜÛÜßááàÞßàààßÜÜÞÛÚÜÜØØØÙÞââßÛÜÛØØÚÙÙÛÜÞÞààÞÝÝÞÞÝÝÛÚÙÙØØ×ÚÙÖÖÖ××ØÛÛÚÙØÚÜÜÜÚÚÚÝáßÝÝÜÛÜÚÖÕÖÙÙØÛÝÜÚÚØÔÑÒÓÔ×ÕÒÕÓÑÔÕ××ÖÓÔÕØÛÜÚÙ×ÓÓÕ××Ø×ÔÔÕÒÒÒÓÑÓÔÖÖÖÕÒÓÔÔÔÓÓÕÔÓÔÖ×ÙÕÕÕÕÓÑÑÑÑÒÒÏÌÏÐÐÑÐÐÑÒÒÑÏÏÏÎÌÌÏÍÌÌÍÉÆÉÊÊÍÎÍËÌÍÍÌËËËÉÈÌÏÌÊÉÈÈÈËÍËÉÌËÉÈÈÆÃÄÅÄÄÄÅÆÅÄÅÅÁÃÇÇÅÅÅÄÄÃÂÃÂÁÁÁÂÂÁÁÂÁÁÀ¾ÀÀÀ¿ÀÀ¿¾¾¾ÀÁ¿¿¾¿ÁÀ¾»»¼¼»¼¼»»º¸¹ºº¹¹¹¹º¹¹¼¼º¹¹¸·µµµµ´³³³³´´´³´´´³²²²±°¯±±°±¯­¯¬¬¯­«¬­­®®¬¬¨¦©¬¬¬««­®¬¬­¬ªªª¨§ª¬¯°«©§§¦¥¦§¨¨§§¨¦¥¥¥¤£¢     ¡£¦¤ ¡£¡   ¡ £¤¦ª«§§§¥¥¤¤¥¢¡¤¥¤£¤§§¨¨§¦§©©©ªª©©¨©ªªªª«««¬®­¬¬¬¬¬­­®°¯¯°±°°±±±²°¯°°°±²±²²°°²³²±µµ²³³´³²¶»»¹»½º¹·¸··¸¸¹¸¶¸¹¹½¾¼»¹¹¹¹¹º¼¼¾À¿¿¾½¿ÀÀ¿¾¾¼¼¼½¾¾¾ÀÁÀÂÂÃÂÂÄÅÃÁÀÀÀ¿¿¿¿ÁÂÃÄÅÉÊÊÊÅÁÀÂÃÁÅÄÃÄÄÅÆÅÈÆÅÈÆÅÅÇÈÊÌÌÍÍÎÎËÊËÈÈÇÈÇÉÊÉËÊÉÇÇÈÌËÉÍÌËÊÉÉÊÊÊÌÍËÉÈÊÉÌÍÍÎÍËÌÍÍÌËÎÑÑÑÓÕÖÖÖÕÓÓÐÓÔÓÐÏÏÏÏÍÏÐÑÑÓÕÔÓÒÐÏÎÑÐÎÎÑÒÓÔÒÐÐÐÒÓÑÐÐÑÕÓÕÕÓÔÖÕÒÓÒÒÓÒÓÖ×ÔÒÐÑÒÐÒÒÒÔÔÕÓÒÒÓÒÑÔÖØØÖÕÓÑÔÖÔÒÔÔÕÖÖÖ×Õ×ÚÙ×ÔÓÓÔ×Ø×ÕÕÖ×ÕÕÕ×ÖÔÔÔÕÕÕ×ÙÙÙ×ÙÚ××Ö××ÖÕÕÕÖÖÔÓØÙ×ÖÖ×Ø×Õ×ØÔÔØÚÚÙØÖÕÕÖÕØÙÖÖ×Ø××ÕÔÖÖÕ×ØØØØÙ×ÙÛÚÛÜÛÜÝÜÝÞÞÞÜÙÙÙØÙÙ×ÖÖÖÔÖØ×ÕÕÕÕÕÕÚàèìçàÜÜÙÖÕÕÕÕÕÔÓÔÓÕÕÕÕÔÓÔÕÔØÚÙØÙ×ØÚ×ÕÕÔÓÓÔÒÐÑÓÓÒÓÙÜÜÝÝ×ÕÖ×ÔÓÖØØØØÚÙØÖ×ØÖÖ×ÖÔÓÒÒÑÑÎÍÏÐÐÐÐÒÕÕÕÕÕØÙØØÛÜÛÚ×ÖÖ×Ø×ÔÐÐÑÑÐÎÓÖÕÔÓÒÒÒÑÐÎËËËÊÊÉÉÍÐÏÐÒÒÒÔÛÞØÓÒÐÎÍÍÏÐÏÏÏÐÏÍËÊËÍËÌÌÌÎÎÍÌÍÍÍÎÍÌÍÍÎÐÍÈÊÏÒÏËËÌÍÍÍËÉËËËËËËËËÉÈÈÇÆÇÆÈÇÆÅÅÅÅÄÄÁÁÃÃÂÅÅÅÆÆÆÂ¿ÂÃÃÃÃÃÃÄÄÅÆÅÂÁÄÄÃÃÃÁ¿¿¿¿ÁÀÀÁÁÀ¿À¿¿ÀÀÀÁÂÀ¾¾¾½½¾½½½¾¾¼¼¼¼º¸¹ººº¹¹¹º¸¸¹¹¸¹¹ºº¶²´µ²´´´±°´´°°³´´³°±±±²²²±³´¶´¯­®®®®¯¯¯¯¯¯®®®®®­®­¬«««¬¬¬«¨§§¨¨©¨§§§¦¨©¨§¦¦§§¥¥§§¦¥¤¤¢ ¡  ¡¥«¬¨¤¢¡    ¡¡¡  ¡  ¡¢¢¢¢££¢¢¡¡£¤¥¥¥¤¢£¦§§¥££¥§¦¦¦§¨©©ªª©ªª¬­¬««¬«©ª«¬«¬­­­¬¬±²®±±­­¯¯¯¯±±´³±±±²±²³±±²±³µ´³´·¶³´³³´´´´¶¶¶¶¶·¶·¸·¹º¹¹¹ºº¸¸¹¹¹¸»¼¼¾À¾½¼º»º¹¼»º»¼½½¼ººº»¾»º¼»¼½¾¾½»»¿ÂÀ¿Á¾½¾ÁÃÂÅÆÅÆÅÄÂÁÂÄÃÂÁÁÃÂÂÂÁÀÁÂÀÃÅÆÆÃÁÅÈÇÇÇÅÆÆÅÇÈÆÅÅÅÅÃÃÂÃÄÅÅÅÇÈÉËÌÎÏÎÎÐÒÐÌÊÇÉÉÈÈÈÈÉÆÆÊÊÊÌÎÍÌËÌÍÍËÌÌÌÌËÎÎÌÌËËÌÌËËÌËÍÐÑÐÍËÌÎÎÍÎÎÎÎÏÍÍÏÏÍÏÏÍÎÎÏÐÐÏÍËÍÍÌÌËÍÎÏÏÐÏÎÎÏÐÑÐÏÐÏÐÑÐÏÔÔÒÒÒÑÓÓÎÎÐÏÐÐÏÒÔÖ×××ÖÓÔÑÎÑÐÒÐÕÝÜ×ÕÔÑÐÐÑÒÑÓÓÒÓÒÒÒÑÒÒÓÖÖ×ÕÑÐÐÐÐÒÒÏÏÐÏÑÐÑÔÒÏÏÒÒÒÐÑÒÒÔÓÒÒÑÒÒÒÏÑÔÕÕÔÓÕÔÑÍÑÓÑÓÑÏÒÒÓÒÑÑÏÏÓÒÑÒÐÏÒÔÔ×ÛÙÔÑÓÑÒÓÑÑÐÐÒÑÒÒÏÐÑÒÑÑÑÑÏÏÑÒÔÕÖÕÔÑÒÒÐÏÏÎËÌÏÏÍÐÒÒÓÕÖÕÒÐÏÎÏÒÓÓÔÔÔÔÓÔÖÕÔÔÓÓÓÐÎÏÎÍËÍÎÍÌÊËÊÇÆÊÌÌÌÍÍÏÌËÉÉÌÌÍÎÎÏÏÍÊÍÍÉËÌÍÎÍÍÎÍÉÈÊÊÊÉÉÉÉÊÉÇÅÈËÎÑÑÍËÎÎÌËÊÊËËËËÌÉÇÉÈÅÃÃÂÃÂÄÆÇÇÇÈÈÆÆÈÈÈÈÇÆÆÆÆÈÌÐÔÖÑÊÈÇÆÆÆÃÁÄÅÅÃÂÆÆÄÄÄÄÃÂÁÁÂÃÄÄÂ¾¿¿ÀÁ¿¼º»¾ÀÁÂÂ¿¼»½½¾ÀÀ¿¿¿À¿¿ÀÁ¿¾¾¾¿¿¼º»ºº»ºººº¹¸¸¸·¸¹¹¾Á½ºº¹¸¸····¹»»º¸¸¹µ³³´µ²±²±±²²±²³²±®®¬ª«­®«ª¨©¬­©©ª¬¬©§¦¥¥§¨¨««¬­«§¤¤¥¨ª¬­«©§§§¦¨§¦§§§¨§¦¥¤¢¤¦¥¥¥¤££¢¢¢ ¡¢ ¡¡¡£¡  {{{{zzz{~~~}|{|~|~~} ¡££££¡¢£££££¤¤¥¦¥¤££¤¦¨§§¦¥¦¨«¬ª¨¨¨©©©©¬ªªª©ª¬¬«¬¬¬®¯­®±°­®­­®®¯¯¯­®®¯¯¯¯°±±°±±°¯°²±°±°°±±²³³³³²µ¶µµ¶µ¶·¶µ´¶·¸··¹¹¶··¹¹»»º¹¸¶¶¶¹¼¼¾¼¹¸¸¼¿ÀÀ¾½¿À¾½¾¾¼ºº»º»½½½½¿¿¾¾¾½¾½¼»¹¹¾ÄÍÑÎÇÄÁ¾À¾¾¿¾¾¿ÁÄÁ¿¿¿¿ÁÁÁÁÃÆÊÌÈÃÄÅÄÃÆÆÄÄÄÄÃÃÂÂÄÈÉÇÇÇÆÅÃÃÂÃÂÃÅÄÃÄÅÅÅÉÈÄÆÇÇÇÇÅÈÊÇÄÂÂÄÅÅÈÈÈÈÉÊÇÈÈÇÉÉÇÇÇÇÈÉÉÊÊÇÇÉÉÈÉÉËÎÑÓÒÐÌÉÉÊÉÉÉËÌÌÊÇÅÅÆÇÈÉÌÑÎÉÌÌÌÊÈÊÎÌËÍÎÏÎËÍËÊËÌÊËÍÍÌËÊËÍÌÊÈÇÈÉÈÉÈÉÉÈÉÈÈÌÐÕÔÏËËÌÌÌÌËÊËÊÊÊËÊÉÊÌÍÑÏÊÊËÉÉËÌËËËÉÆÅÃÆÌÎÍËÍÎÌËÊÎÎÎÍÌËËËÊÊÉÊÎÐÎËËËËÉÈÆÆÇÅÆÆÅÈÊÊÉÊÉÉÉÊÊÇÉÊÈÈÊËÉÈÉËÌÎÏÏÐÐÎËÊÉÉÊÊÉÈËÉÆÈÊÌÍÌÍÏÍÊÇËÎËÌÎÎÍÎÎÎÏÑÑÏÎÍÍÌÌÉÇÆÆÆÅÇÆÃÄÄÆÈÆÆÆÇÃÂÂÄÄÆÅÅÂÃÇÇÇÇÈÈÇÃÄÃÂÅÈÉÈÅÅÈÆÃÃÁÄÈÇÅÄÅÄÄÆÅÄÄÄÅÄÁ¾½ÀÄÃÅÅÄÅÄÄÅÅÄÂ¿½¾¾¾¿¾¾¿ÁÂÃÅÅÃÃÃÂÂÂÂÀº¸·»ÃÊÌÈÅÂ¿¾½½»¸¹»¼½¾¾¾¾¿½¼¾¾¾¼»»»º»»¹¹¹»»»º¸·¸¶¸¹»¹¸¶¶¸¸¸¹¸·¹·µ¶·»½»¹···¶µµµµ´³´´µ¸¶²²²°±³²³²³²³³²²±°°¯²µ²²³µ²¯¯¯®¬ª«¬­®­¬«©¥¥¥¦¤¥¥§§§¨¨¦££££¢¢£¢¡    £¤¤¥¤¡¡¢¤¤¢¤¤¥¤££££¢¤¤¢¢¡   usuuuvwxz|||||{y{zwvxyxxy|||||}~}{}~~     ¡¢  £¢¡¡¡¡¡¡£¦¦¤¥¤££¤£££££¤¥¦§¦¦§©¨©©¨§¨§§¨¨¨¨©©«ªª«ª©©¨ª­±±°¯­¬®­®­­­®­­¬­®®®®°¯¯²³²±±±±°°±°®¯±±²´·¸¸¶²²³´³²µ´·¶µµ´´´´´³²²µ¶·¶´·¸µ··µ¶··µµ·¸¸¸¸·¸¸¶·ºº¼ÀÃÉËÉÆÁ¼¸¹º¸¸·¸¸·¸¸¹»º¼ÁÄÅÃÁ¿¿¿¾ÀÁÁ¾»º»»¼¼¾¾¾¾½¾½¾½¿ÀÀÁÀÁÂÀÀÀÂÂÀÂÂÃÁÀÄÀ¿ÁÀÀÂÁÁ¿¾ÀÃÄÄÁÀ¾¿ÀÁÃÅÃÁÁÀÁÁÂÂÂÂÂÃÃÃÃÅÄÄÄÂÂÂÁÂÆÈÆÃÁÂÄÁÁÂÃÂÁÂÃÅÄÃÅÅÅÅÈÊÉÆÉÇÄÅÅÅÇÈÇÇÈÈÉÆÇÇÇÈÇÆÅÄÆÆÆÇÇÇÅÅÄÄÅÃÂÅÅÃÅÅÆÄÄÈÊÌÑÓÌÆÆÄÅÆÈÊÈÆÅÄÆÈÉÈÈÆÆÄÃÅÇÇÄÄÅÅÄÄÃÂÃÅÇÅÄÂÅÇÆÅÅÆÆÄÃÃÂÃÄÄÂÂÄÅÇÉÊÌÊÈÇÉÈÈÈÅÄÄÈÇÆÇÇÄÄÅÅÆÅÃÂÄÆÄÅÄÄÃÃÄÈÊÇÇÈÇÈÊÈÃÃÅÅÅÃÄÆÇÆÇÈÉËËËËÊÇÇÌÎÍÊÈÇÇÇÇÇÆÆÇÈÉÈÇÅÅÁÁÃÃÃÁÂÃÀ¿ÁÂÀÁÁÀ¿ÁÃÄÅÄÄÁ¿¿¿ÂÀ¿ÃÃÄÃ¿¾ÀÄÄÄÃÁÀÀ¾½½½½»¹¹¹¿ÂÂÂÂÁÀÃÄÁÁÁ¾½»½½ÀÂÀÀ»»¾¾½½»»¹····¸¹»½¼½¾½¼»¾¿½¼¹´µºÂÄÃÂ¿¼»»ºº»º¹»¼¼¼¼»»º¸º¼»»¹·····¶··¸¶³¶¶±°¯¯®±³±³³°²µ´²±°°°´³±±³´µ¶³²²±¯¬­®®®¯°¯­ª¨©«­®¬¬­¬«¬­­¬«©ªª«¬«ª««ª¨©¨ª¨¤¢¡¡¢£¡¡¡¡  ¡¡¡£¢ pqppqqpqrrrrssssutrtutttutswzxwwwwz||{y{~}|||{z{z|~~~~zy ¢¡  ¢¢£¢¡¡¢¢¢£¦ª¨¦¥¦¦¥¥¥§ª¨¨©§¥¥¨¨¦¦¦§¦¤¥¦§§¨«««­®¯­««ª«««¬¬¬¬«®®¯°®­®®¬¬­®®®¬«¬­¬­®­­­®±²°°²±°¯¯°°±°±²²²±²²³²±±²³µ´³¶··¹ÁÃÀÀ¼º¸·¶´³µ¶³³¶¶¶µµµ¶¹¹¹¸···µ¶·µ·¹º¹···¸·¸¸¹»»¹····¹»º¹º¹¹·¸¸¼¼¹½¿À¿¾¾¾¾½¼¼¾¾½¾¿À¾À¿¿ÀÀ¿¿¾½¿¾½½¼¼½½¾¾¾¿½¾¿¿¾¾¾¾¾¾½½½¾¿¿Á¿¿¾¿À¿¿½¾½¼½¼½¼½ÀÅÈÈÂÀÁÂÁÃÆÈÇÆÅÁÀÀÀÀ¿¾¾¾¿½¿¿À¿¾¿¿ÀÁÂÂÁ¿¿ÀÀÀÁÁÃÅÆÅÆÅÃÀÃÃÀ¿¿ÃÃÂÀÀÁÁÁÂÄÂÁÂÃÁÀÀÀ¿ÀÀ¾ÁÁÁÀ¿ÂÂÀ¿½¼½¿ÂÁ¿¾½¾ÂÃÀÀÁÃ¿ÀÃÅÊÏÍÈÃ¿ÀÀ¿ÀÀ¿ÀÃÁÁÀÀ¿ÀÁÀ¾¾ÁÁ¿À¿¾¾¾¾¿ÂÁÃÄÃÁ¾¾¾¼º¼¿¾¿¿½¼½ÀÁÄÈÈÄÀÀÀ¿ÂÂÅÇÆÄÃÄÃÂÃÁÁÂÂÁ¿¾¾¿½¼¼¾½¼»¹»¾¾»»»º¸¹½¾¾¾¼¹¸¹¹º»¸·º»¹º¸·¹¼º·´·¹¶··¶¸¸··´³´º½½¼»¼¼½¾¼¼¼»º¹¹ººº¹¹½¾¹³²³°¯°±´²²³···¶µ±±¶¹¸´°¯±µº»º¿¾¹·¶µ´´´´´´´³³³²³´²²±±²³²²³´³°°°°­©©ª«ª«©¨¬®°°¯®®¯¯¬«­­ª««§¥©¯³°ªª«««­¬ªª©¨©ª©ª©ª©©¨¦¢¤§§§¦¦¤¤¥¥¤¥¤¤¤¢ ¡£¡ }cjjjifgjjjkllmmnpnlopnoppqonprrqqsvwvusuvvvuxxwvwwywwwvvxxxwz~|{|}{{|}}||z{{}  ¤¥£¡  ¡¢     ¡ ¡¢§§©ª«ªª¬©§¦¥¥¤£¦¦¥¤¦¦¤¤¦§§¨¥£¥¨¦§¨¨ª¨§§ªª¨§¨©ª®«©«ª«¬ª­®¬¬«­®¯®®­¬ª¬«ª¬«­®¬««®´´±±¯­­¯±¯¯®®®°°®°¯¯°¯¯¯±±°¯¯®¯®±°¯³²±²±´²²±±±±°®±³²³´´µ¶·¶¶´´¶µ·´±±³²³µµ´´µ´¶·µ´´³³¸·¶¸¹·¶¸···¸··¸·¶¸··¸¹·µ¶¸¸¸¹º»º¹¸¸¸¸··¸¸·¸»»¹¹¹ºº¹¼¼º»½¼¼»º¹¹º½ÀÄÂ¼»¹·º»¼¼»¹¸»º·º»»ººººº¹¹¹»½»º¼¾¿ÄÄÃÂ½»º½¾¿¼¹º½¿¿¾º»»º¹º¿¿»¸¸º¹¹¹¹¹¸¹·¸¼½º¸¸¶¶·¸·º»¹¸¶µµ´µµ¸¼º»¾¿ÁÃ¾¾¿½»º¸¸¸¸·¸¹º¹¹»»ºº¹¹¹¹º»»º¸··¶³·¼¿Á¿¼¼»º·¶µµ´´³²´¶º½ÀÀ¾¾¾»»¼½¾¿¾½½¾½¼¹¸·¹º¹µ³´³··µµµµ¶³³¶»½»º»ººººº»¹´³³³³²²±±´´²²¯°¯¯°­°²²²³±­¯±²²¯­®³´¶»»º··¹¹¸¶¶·¶µ¶µµ¯°¶µ®­¯®®¯®±¯ª«¯°±°®«ª®±¯¬­®­°·¸º¸´³°¯³·µ²°¯°¯­­­¯¯®­®®®®¬«¬¬«ª©©ª««©§§¥¢¢¢£¥©ª©§¦¦¦¤¢¢££¤¥¢¡¡¡¤¢¢£¤¨«ª¦ ¢£¢¢¢£¢¢£¢  ¡ ¡¤¤¡}{z{{{{{|~}{zzzzzyxbbcccbbgjjihghhjiihghjjkklkijnmljjjmmmmnoopoprsvvtrpprtrrsstuuuwuvwwvz{xxvvuwtsuwwwxyz{{|||}}}||{|£¤£   ¡¢¡  ¡¢¡¡£¡ ¡¢¢£¤££££¥¤¢¤¥¤§¥£¢¡¤¥¤¦¦¦¨©ª©¨¨©©©¨¦¥¥¦¨§¦¥¦¦©©ª©¨©¬«§¦©«¬ª¨©¨¨¨©©©©©ª«ªª«¬¬­¯¯­®­®¯®«ª­®¯®®°®¯±®­¬««¬­­¬¬°±®®¯¯±´²¯­­­¬®­®±±³µ³¯±±±³³²³³µ´²²±°®°±°°°°³±°²²³²²±±±²²±±±±´³´³²³µµ¶´²³³´²´´±²²³³²²´·¸¸·³±²±²²³µ´´¶´³µ³²³´´³³³³´´´µ·¹»¼½¿¾¿Â¿»¸¸¹»¹¸º¹¸¸·¶µ´´³±²³µ¶´µ¶¶µ´´´··¸·¶´±°²²±°²µ´´µ´²²µ´¶·¸¹º¹¹¹¹·µ¶´²³³³´´µµµ¶³³³³³´³²³³²³³³´´³´µ¶º»»¶²±±±°±³²±°®¯³¶¶¶··¶¶¶µ´¶¶¶¶µ¶¶¶¶¶·¶·¸¶´°±³±±¯°²±°°¯®±²´´´²¯²²²³´´±±±°°¯®®­®®°®¬¬¬ª­±²³°«¬¬­®®¬¬¬­¯¯°±³³°°°®®¯¯¯¯°°¯±±±´²°¬§§§¨¨§¦§¨©§©ª«¨¦¥¥¨§¥£§©ª¯±±°®­«§©°°¬««©¨¨§¦¨¨©©©©§§§§§¦¦¥¤££¢ ¡¡¡ ¡¡   ~}}|vwwxz{{{{{zzzz|}~|wxxyywtrtvvttttsrrr]^___^\_a`acbbbbbbcccddddddceddcbddeeccfeefhhggjhiknomnnnnnmnnnnnooqqrsprroqpnlmqrrstutrsuvwvvwvuvwvvvwwxxwxxxyzyxz{{{z{|||}||||~    ¡¢¢¡¡¡ ¡¢¢££¥§§¤¡   ¡££££¤£££¤¥¥¤££¤¥¥¥¤¨ª¨¦¦¦¦§§¨§©¨§¥¥¦¦¦¨ª«¨¨¨§©©§¦¨«­¬«¬«¬¬«ª«ªª«¨ª­¬°±³±°­®¯®®°°¯°®¬­«¨ª¬­«ª­­«¬®®®«©ª¬­®®®¯®«©ªª­®®«««­®®®­­®¯¯°¯®®°±°±±¯®®¯¯°±°°¯¯®®®®¯®¯¯¯°°®®®°¯­­°²³²±´³¸¼¹±°²²°°¬¯±°³³¯±°¯°¯­®¯¯®¯±°°°¯°´°®¯¯°°°²´²¯±±±°®®±¯®®®±±±²³µ²¯¯¯¯¯±°­¬¬­®¯®­¬«ª­®®­®­­­¬­­°±¯­°³¸º·³²±±®­­­¬ª«®¬¬°´´³±°°°­­­­­¯±±°±±±°®­¬©¬­«©¨¨¨§ª«ª©¨ª«ª¬®°®­­®¯¯°®ªª«ª©©©«ª©¨©¨¦¦§¥¦ª±±­ª©¨ªª¨¨§¨ª«ª«¬¬¬¬¬¬««ªª««ªª«¬­­­«ª§¦££¥§¨¥¤£ ¢£¡¢¤¨¦  £¦¨¦¦¥££¤£££¤£¢¡¡¢¡¡¡   ¡¢¢£¢¡    ~}~}~}}}||{{{{{zzyxxxxwxvqnmqtvuuuutttuvstutssrqpponnlhklmkkmnUVVUUVVWWXZ[\]]\\]^`^_````_^^^\\_`_\[]^_`acddca`acdfggddddfghhhhhhkstnllkjkklmmllmnnnorpomoqooppooprqststssssttsssuuuwxwyyxzzzyyzyzyxy{|~{wxyy||z{|}~~~}}}~~¢¡¢¡ ¡¡ ¡¡  ¢¡ ¡¢¤¤¡ ¡¢¡¡¡ ¡¢£¤¥£¦¤¢¢¢¤¤¤¥¨§¤¡¡¤££¤¤¤£¥¥¦©©ªª¬­¬«««ªª©©ª§¦¦¦¦¥¨¨§¦¦©«¬ªª¨¨«¨©ªª©§§¨¦¨¨§§§¦§§¨¦§©©©¨©©¨¨¨§¦§¨¨ª©¨©©ª¬ª©¨©§§©©©¨¨¨¨¨§¨¨¨©ªª©ª¬«ª­­­ª¨«¬®¯¯°¯¯®«¬®««®®­¬©©©ªª¨¨©©©©©©©¨§¥¦¨«©©¬­¬®°°®¬¯¯­¨¨¬ª¦¦¨«¬­¬©¨§¦¦¦¦¦§¨§§§§¨§¦¥¨¦¦¦¦¨©©ª©¨§¦¥¤§©«­²´°®¬¨©©©§§§§ªª§¦©««ª¬°®ª§¦¥¥¤¦¨ª««ªªª§¥¥¦¦¤¤££¤¥¦¥¤£¡  £¦¦¤¥¤¢¤¦§¦£¢¡ ¡  ¡¡¡¡¡¢¥¤£¢¡¢¢¤¥§¤¡ ¤¢ ¡¢¢£¥¦¥¤££¥¥¤¢¢¢££££¤¤¢ ££¦©§¤   ~~}~}{{}|}~~}}}|}}|||zy{zzxxy{zzzzyyyxxzyyxyzywusrssstrqqssrnkmnnnonlmmmlkklnnmmifijjhilnmkjgdghiUUTTSTTTTTTTTVWWYY\`^YXY[ZZYXXYYYXZ[\^]\]]\^_`__^`^__^`cdccba`abbbchhfffdffeedddgffhgiiigachhfhhijkjkmlllorrqnopnnnopqoopoomppoopqqqtxyywurprvzzzxwvuvwvwy~}zxxzzz|}||||||}|{z{{}|~~}}}~¡¡¡£££¢¢¤¢¡  ¡¡¡ ¢¡ £¡     ¡¡¡ ¡¡¡¢¡¢¤¥£¢¡¡  ¡¡¡ £¢£££¡¡£¤¡ ¡¤¥¤¤¤££¤£¤££¢¡¡¡£¢¢¤¤¤¥¤¢¤£ £¥§¨¨¨¨©¦¦©¬®¯¯ª¥¢¡¥¦§¨§¤¥¦££££¤£¤¤£¥¦¤¤£ ¡£ª¬©¦ª¬­­­©¦£ ¢£££¢£¢¥£¢¢£¤£££¢¤¤£¥¤£¢¢¢¤¦£¢¡¢¢¡¢¢¡¢¡¢¦§¨«©©©¦£¢£¡     ¢¤¤¢£¢¡  ¡¢¢¡¡   ¡¡£¤¤¢  £¡¡  ~~~{z{yz|{{zz|{yyyxxyxxxwvwwwxxuuxyy{{{{}}{{zzzyyyxxxvvwwyywxxwwutsomqrsuutuusrrqssrqqqrrppppponnnnnmonkklkjkkiiikkjighighecccbbdfijeba^adgLMONOQPOPOOOPPPQQSVVUTRSTUVWVTVVQLLQRWXXXW[]ZZZ[[\[]\]]Z[[\\\[[\^]][[]^^^^]^__^_`ababdca_]_bbbdedeffffgiihimnljhhijkknqokkkmkjkllmmmnlmonmonpqqvzvrqpqssttvzyvvvuttsswzzxuuutuwyxwwxxwwyyyywxzzzzyxwxz{}|ywxxz||||}}}}~~~~~}} ¢¡  £¥£¢¢£¡ ¡£¤¡¤©§¤§¬«©ª©£      ¤¦    ¢¡¤£~~~}~~|}~{}~~}~~~~~|xvuxyvwvwvvvxxvuuttsststtusqrrrsssttsutuvvrsstttvvsssqqqqrstrqrqpqnklmloopqnmlmonmmmmmlkkkkljjjjihhhhggeefehjiffeeededccbaaaa^\[\]]]^ac_^\\^`IHIIJIIHIJIGHIJKLKKKMMLLMNOPOJJJFFGJKKNPQQTVTRSSRTTTSTSUVXWVVVVVWXWXWXYYZYZYY[^^][[\YXVVXZ[\]]]^^_a`aa``bcceecbbcbdedfhfccceeeffffeghihhiihjlljlnljjihhjkjiiklprnlkkkmrtrqqppppnqqprrrqsqqtusrrssrssssuuuuvuststuuvuuuuxywwy{{{{{}|}}}{z{{{|}}|}~}~}}}~~}}|}}z{~~{yyxx{yxz||~||}|yxzz{|{zzyz{zxvtvvyyxvttuspqqqppsspoqrsstrpnnmmmljhklmpqrqpoonkmnopomjhheegijkllkhhjjijhffeghjihggggghgggggfeefeeefeedcbcbbb````]]_^]\[Z\[[\^][ZYXXXVXZYYZZXWVWVUA@@CCCBBDDBCDEDCCDGHHGHJJIIHIIFDDBBDFFHIIMQPLMMNNONNNNMNONNOPQOLMOOQRQPRRQSRRRRTTTSQSUTTUVWZVUWXXWXYYZ\]^\\\\[\\^__^`_^`cd```_```bba`__`bccegkjfeeeffeefghggjjhhgffgffhijlljjjlmnllmmljkjlnnopptuqqsvsqoopoppqrqqppppopqrtttsttsrtstwusvvvvxyxwxxvwwwyzyyyyxwvxyyyyyyyyz{|{z{}~}}~}~}}~}}}}}}~}~~}}|~~~|zyzz|{zy{ywwvxzvxwvyxyxtwwy{|}{||xxx}}|zxwvsrqsttsuwvvwvwwwuqrpqutuvuuuttqpqpqrqrtqqpqpkkkjkkkhgecdhjkjhhhfggfegddhjkmomkjjihihffhgge`_`aceeefeadeeeedcccccefddcbccbba``__`_____^]]]^^^]]\\\[YVTWX[ZUSUVYYXUWVUVUUSSTUTW\YUTSRR=<==>>>?AB@?>>?@ACECA@CEEFC?BFIIHEB?>@BBDFFGGFHIHHIJJJIHIIJJMNKGEHNQNLLLMMOPNNNMKMNPPPPPQPPQPQSTUTTUVUVVTUUUUTVXXXXXVWZ`d`]\[Y[\[Z[[\\\[[]_]_fdcc`aa`bdba````abbabaaaadbcddeecddefggggimoljhiihnusmmomjijjjijkjjijkkllllmmnnmnnmnonnpppooopprpprsrrqrrrrqqrrrttsuttututrsttttuvvwwwxwvwxwwvuwxxxxwxxxyy}}{}}{||}}{{{{}}}}~~}}~}~}}|~||}}z|~}|yxyzzxzyzzzxz|~~~}xyzxy}yvtvwvwussttsuyywvtuwxxxxvuvrqposuuvuttuxxvwy{{usrqpnopnmmpooqqqqonkkljklmpqpnnmnmnnnnnmoponnmjedeffeffa^\\^^^a`__a````_^bcdedeeeddabcb_Z[^^[Z^\[]__^\ZXXYZ]]\[XY[]_^][Y[[[ZZZ[Z[[[ZZZYXXZYXWXVUSRRRQSTUWWVVQLIKLMOPRRRPPOONMMMMLJJJJKK55368:98777789:;<?A@><;:87<?CFFFEA<99;===>>>?@?=?B@AACCCDHHFFDBBACEEFFGGGGHHHIHFFGJMOMKKKLKLLLLNNMNNOOOPNOPQPNQRQPPQQQQPRSUVVUTUUVVVWWVVVWWVX[[XZ[Z\ZYYZ[XUWYZZYZ[Z\\[Z[\^^__^`aa```bb`cffdeeeffiigeeededccegfdedceeeeggfffhghgfeefhikmlkloomkjlppnllkllkkklmnmmkkjjlmnpooponnopprrqqpqrrrqqrqpopppuwxwuxyywtxxvywuutuuuvvvuvyywvwuvwxxwxywxyzzyz{{{~}{zzyxyyyyyz{{|}{zz{}~z}}||{|}~~~~}}}}~~|}~}}~~}~~}}~~~~~~|{{}~~~}}|}}{{}~{{{{ywwxxy|zxzyywuvvwzywvvxuuuxxvwuvzyvuvuvux|z{{z{|zwurttsvzzxwvtrpnprqoonnpoopopvwwxusommmopqrsrqpnpsrpooqplkjgefjkihgiighhigfhigedbafiiihhgcefefhjjhlmkhhfca_a`^__][YXZ[[ZZZZZ[[Z[[Z]^__^^^^]]\Z\YVWUWVTSQPSSTXXTVTRSTSUVTTVUUUUUUUTTTUTUUUUSSSSRSSQQPONNPPOONMNLLNQPOOOMHDDBBBFHIIHHGGEEEFHHHHIGE/123310001235653557734555566:?B@<:78:9::;:;::;;<;<====<=>>==<:89;:<>>?@ABAAABCDFEDEFFDCEFFFGFEEFFHHGGHGHJIJLMLJJLNMNNNMNOONNOOOPOPQPPRSRSRPPQSRQTTRRRSRSRQPSTVWVVUUVVWWZ[ZZYZZZYWWWX[][ZYZ[[[^^^^^]]]ZWY[[]`a_^____bcaabb`^`abcccccdegkifffggfegiffgfffefhihhhhijjlkkkjlkkjjmkjlllnmnmmpomlnnmnnoprspnpmmqssqqpopppqqpqqqpppqrqppqqprsrpprqpppppqrsuxwttuxxwvussrtw|}zyxwxvvz}{ywvxxvvvvwwwvwxzyxwx{yxxxyzyyzyyzzzzxzzz{{{{yxxyy{}||z{~~~~~{yy{}}|{|~}}}}~~~}}|}}~}||zz|~~~~}}}}~~}}}~||~}}{}~~}}}zy|{{{{zy{~~~}|{{z{{z|~}|~~}~~~}|}|z}~}~~~zyy{|zzyxxyzywxwvxwuuutsuutvwwxvux{|}{}|{zz{|}zusrqsusrrrssssqpqqpot{|xuttrmknnoooppononllmpuuvurpmlmkkkiiikknnlkkkkiijijkjiijiiiilomjgdccb`djmlmljkkhhjijjgcdceedbbaacb`___bdefhfda_\^`cedddcbbabba`]`ddb^ZYYWYWWYXWVTTUTSTTUVUWWURUVUVXXXWWXYXWTUUQPPQONNOONPTSSQONNONMMJHIKKJMLKKMNNLKLMLKMNMLKJJKKIJJJIIJJJJHFFGGHHGHIFBBB@?@@ABDFEDDCDECABBCA@B(((****+,,,.///...//+),...-/.,-*)-/2687655410333575777768;::;9:?C@==<;;;::;<==>AC@>>>?>;==?@@@AACDCBBBCDDDFFEFFFDDFEIHIIGGIJKLKIHHHIIJIJKMLKKMMNNLMLJIMPNNLOSTSQQRRQRQQTUSSSUUSSRRSSSTUUVTUUTTUWVTSSSQQSVXY[YXWXZYZ`b^\\^^]^]^_a`^^___aa`^^^``````a^`abcccccbaaababdedccdfd`addeedefikhffeefffghhgfehkkhghhfhiiijjjlmjiijklkkkmlmllkkmnmmmomlkmnmnnmnooopoooprrppqswztpppqnkoqprtqprrrqpppqrsvyvtuttvtstsststsuvyxwuuuvvtssssstvtstvvuvwzxx{{xwyzvtuy{zxwvyyvuvyzyxyxvvwwwvvvwywvvwvvwxwwxxxyxwvvxxxvvuvxz~}{z{||{zxyxxzzz|{{{|{|{}}||z{zzz|~{zz{}|zzz{yyxz|{yyzzz|}~{z}~~~{}{xxyyxyz{yz}|}}yxzzyxxyyzzzyyyzzzzz||zyy{}~|yz{yy{xwxxxvvwwvuutusuwvuvttsrtsvxvttz~~|{}}|{{zvvvuuvwwy||}}{zyyyyxy}zvtroooqpqqrrsqqspprprspqsqopqoqroorsstuutstuusonmlmmooomlllmpnlmlmmkmrvwsqpsvrmlkkkihgikljjkihkmnmigghhhggeffhhedeededccddccbbadc```^`acfd`]]__ceecaaba^_ab`^`ab_]\]]][Z[YWWZ\__`fidaa][^__^]^^^bcba\[[WUX[YWXWRPRRRQQQQQPQOKNQQPPPPNLMNPQQRRSSRRRPPOLKLKMLLKJIIHILMLJIHHFFFGFFFHGFGEEDCDDFHJIGGHHIJIFGGGGHGFDDDFGEEDCA=>>????>@B@>AA?@@?@@=;;;:;;:;::%&(++)('&&&''&'(''(%$'+..++*&$%%$&*+-32/00.-.011211132211233346798874236:<:8789<AB=;;;;;<<;978:;<==>>>=@BADHEDCDEBCDBBDEDEDEHGDCDEECBBCDDFFFFGGGGGGFFCCIIJIJKJIKLKKJJJJKLLKLLMOMNPTTRQPOOOPPNOOOPLKJKLLNQRSTSSTW[YZ_`\XXYYXWWXYZXVVTTUXXY\_][YY[[ZYZ[ZZ[]]\]^`^^]____^_]]acbaa__cgfdfiebb_``a```acaabcaadiihhfddccdffffeeefhhhihggghihhhfffeggghijjihgffhhikopjgiiedebcfhhfcadfghjklklkjkkklllmmmmmnoqpopooopqnmoonnopqoqqnnnlkkmmoqpppqpotxtrpmnmoopsrrrrppquvutvuuusrqqqprrrrqrqsrrrrqrrrsrrqqqqqqssrqrsuuttuwvvutsuvuttssssssssttrtvsssstsqttsttrrtuvuvsssrqrtttsuuvuvz}~{xvrrssrsqrqrurqqrpsvsrrsssttttttsrqrqstqqrutrpsvvvvvsqrrqqoqqqrqsttrprrppppprpsurrrptustuvwvwwusuuuspnoqrssttvz|yusstsutsvupnommmkjjlnkijllmnkklkkmkkjhihhiihiknooonoooolhfgfdfihhfdegedcegecceehlnmlkkmomkihefhfdeeee`^]`a_]^__abaaabbaa`ab_^__aba`]\Z\\[ZY[][Z[]\]ab__[[Z]__]\\Z[YZ]^^ZXY[YXWUWWTTTTWYZ[\ZYZ[YZZYURSTUVVUWYYYYURQOQTTQPPOMLLKKLMNMKKJIJJKLLLLLIJMNOOOOPONLLMLIFFDEEEFEFDEDDGEEDA@?BCAABDECB?>ABB@@@@BBCCBAA@BBCBA@ABB@@A@@BDB>==<;<;:9::;<>>=@>99988879>EC;98766!"  !"""  !"#$$!"&'%%$!!##"$&''''')))))*)**++*+,,+++++.0211//0010110,-.001/121-/3445752335789889;<;;:<>=<==<;<>????>=<>>>>?A@?@@@????ABBCCCC>;;@EGECCEEC@?CDEFFGGHHIHHHHGGFGHHHIKLMLMNMKKHDDCCEHLMMNMOOQUSQXYWVSRSRRQQQRRRQSTTSSRSUUTTRTXZWVVWVWXWWWWXWVUUWWXWWXYZZYZYXX\_^\[\\\[\]]]__^\[]`a__][\______^\_ejidca`adda`_```___^^abccaaabdggffddddaejigfd`]^_\Z[\]^__^_dddfeffffeeefggghgghhhgijkiiiiiighjjihijjiijiijkkklljijjiiijmqnnmkljlkinpmlonolkjklmkhhiklllklnoonnmlmlklmlnmnnonllmmpqnlkklnnmllkmnmonnoonnnnmmmlmlnppoolmpnmmmnopqnlmnlklmmlmoommkkmnptssuz~}wsnkkklnkjlmnonqrpnmmnjhhijlklljjmlnpnllmmlmpqnpqmmqolmmkjlmmmmllmmlmnmkknnmolilmkkjhgghkkmnnoponolklkmljjmoopruwwplmmmpomjjjghihhihgfffffgggfegheefffhgecdccdfikkiihjihhgfddggeddcaa_`bb``aabaa`adebcddegfba^^_`^^]]]]\]^\[Y[ZYZZ[\YXZZZY[Z[\ZX[[WZYWWUTTUVUVXXXZYXWVUUVUUSUXWSOORURSUUTRSSRSQQRUUTTQSTTUUSPQTSSTSTRRRRSSRQQPQSSNJHGHKLIIILIGHGGGGHGFFGGGFFFEDBDEDBDFGJHHGDCDEDDDCBAB@>>>@?=>?>=<<::=;8;<<=;=>>>=====>==>????=<=<::;;:998999<A?<;<>:886554687545544322135@NOE95420 !!!"#$###"!"####%%&&$$##%&)*)()-33.+*+**)+--,+(+++++-.....//25644323322576533355456677767766788:;::99:9:<=>==?>978<>>>?<;::<=>????@@@A@>?AAABBBAABBDEEFFD@BDB@AACDEGGGGFHGFGCCFGIJIIIKKJJJKLMMMLMKKMKLLLLLNRRNOONONOONNNOPPOOPTRPRRQRSRSSRSTVUUUSSTSSTTUYYXVTUTQRUUVVVUUXYYYXY]bb`[YXXYYXXWXYXZ\ZXYZZZZ\\Z]]]^`\[\[Y[^\\]\\^^[\\[]\\]_^\^_^^__^^]__^^^^^^_```aa`aacddca``bcbbbefeeeeeeeeedegfggeffddekpmjigfdddfihfccggdgiggihedggfffddffffgihhfffgiihgghhhhhijjhhhfdadeffggikljhhgfggggghiihhhiiihhhijhhhgegihhiiggggigfghigfehpvurtxztnomjjiillmljgfijjmihfhihhghgghhefhhhhfeffhgfihdccegfgihggggggffeefffeddeeddefffeedcddeefddca``^__^`abfhihecdddhloqnhcbcdfhiifb`__a_^___`aba``_][Y\]`^^^]\]]^^__\_abccabbaaaa`a_\\[[\\ZY[ZZYY[ZXVXZZZ]\\[[XVVVVVVUVWWWWXXWUVWUUVUUUUSRRRSTRRSQPRTQNNPQQQQPPRSRRSQQPMNOQRRRPRQPRSQNMPRPPOLOPPONMLIGFGHKJKNNMMNMKMONMLJIKLLLNLOPMLKGEGECA?@AB@A?BA@A@@@??><=>>?>==>>>=<>>ACCB?;:<<89;;<98779868879978:87555433655534368::9:988:;98977647656533333311110.//0.,-3951/,,-,-//-,*-32-++*))  !"""    "$$#&)(''%&%%%'&&'&#&'%$&'()(),---..---,,,-,,-.////./0///0001000001111222344344557;;61.145763121046789:;::;:8:<<::<<;;;;<=>=>;87788459<>@@BBAA>;;=?ACBBCBBCDDDEDDEFGGFFHHFEFHFFFDBCFFGJJJJLKKJJLLJJJJJKJKKJJLLLMMLIJKMOPPOQPPSUUTRQPQRQQRRRRRTUTTSSUY\YUUTSRRRSSTTTTSSTUUWWWVTTUUUYZWUVUTVTSTTUUVWXWYXWXY]eea][[[[[Z[YYYYYXYY\]\[ZYY[Z[\[Z[ZZ]_^]][ZY[]]]_]^_]^__`][_]^^]^^^]\[]acedbba_bccaacbaaa_^]_`_^^^^_```_```a``_aba__abca````a``````abbbabbba`abbbbcceecbb``aaaaaa____`abaa`a`bcddbccdddcccaaflommnlkgcbccbbabdddd`_``bbac`^^`ba`__``bcabcbaba``__`a`adcfgb_^_aba_^___``^]_`_a`aehd`^^^]]]]^^]]]]`b```]]^[[]]]`a_^_abfkgb]_deca^]_]]^^[ZZ[[ZXYZZ[[YYZXXYYXYZYYVWWVWVW[\[Z[[[\]\[\]\[ZWVVVVUSSUTSTTVVSRTUUWTSSQPRRRQPNNOPQRRQRRRQQRSPNNPQPPPPOOOLNRQMKKLKKLLKLNMMLMMMLIIHHHIJIIHIGFFGFIHFGIIIHIGFEEDDEDBAAEFGIIIIHFGIHFFFEEEDFHFFHGEDBB@??A>==<==;:::::;;;<;999:9:9996676799<=<<<;:<;:7665632221333211//.///010/-+**/254534632110024210///..---.22//..-,**,***)))*.0+*('&&''%$$$%$$$#$#!"


	

   !!  !""##$$##$$%+*'''*)*))))++*))***--,,,,*&&(+-././002320045312100000/-,,,-/12233447746654667887887887:;968877896657::999:;<<<==>?>AA?????@@A@@@??@@@BABCBA@ACCBCBBBCEDCDBDEEFFFEGGGIIIGGGJLKHHIIJJIHJLKJJIHJKKKKKKLLLLNMMLKORROMLNONLNOOONOPPQQQPPNMQQNPQPPONLMPPMKNOPRPQQQPPRSSSUZYXVUUUUTTTTQQSSUUTTUUUVUTUVUSTUVVWWWVUVWZXVVWWVXWXYZYZZYYXXXVVWVXXZYXZ\]\YXY[\]^\ZYYZ[[ZZZYXUUWYYXXXXZ\\\[\\[ZYXZ[\ZYZ[[[\][YYYZ\\\]]\\]\[ZZZ\][Z[Z[[[[[[\[[ZZ[\[\]][ZZ[\\]\[[[\\[]]\\]\^aaehfeeb__][[[[]]\][Z]][\Z\^^]]]\\[ZXWWXXXZZ[[[[YYZ[YY[^_`^]bfc]]^][ZZYYYYZY[ZY[YYZ\^][[ZYZZZ[\YY[YWUVVTTUTSVUUWYZZYZZW[][[ZZYY[ZYZWVTUVUTUVVUUUUUVTSRRRRRRQSSPQQPQSSRSTVUUUVVUWWVVVVUWWURPPPNPPNNMNOOQNNPPNMKNNLLMNMLKLLKLLLMONNLKKJIIJKJKKLJJKIGGFEDDEGGGGGGFFGGFEFDACBDFEDBBAACCBAADDB??AB?@A>@?=@@???@?@?>?=>?@?<<=@@@BABA@@@A@@??>>==>=<=;77:99877886654435677655313213676698521.01....1/..-..,+,,,))*+,+++**))+*),/430//---,+**+)((('')**('(**)))'&%&%!"!"%# !!"$#!""!!!!!! 

				
	

! !$$#!!!!"##"#&&%$$$%#!&$#$$##""%(*(()((*))***))))(**'(&$&%$)+-....-,.0-,/00//10022233223222232/-/0-.3889;<<:8887889:878999998988;;9;::;=<<?@?=>?>>?>@@>@??A=>>>?@@AAABB@?BBBA???ACDDCCBAAABBDDECDDFDDFGIGFGFEBBCDCCDFIIHJJGGIJIFIHEGHIHJKLKKJIIGGGDCDCCFGHIJJIIIHGGHJJJJIKLMMMMMLLKJJNNMNONNOPPQQRRRSSRRPNQQONPNPQOOSUTRSSRQPSSRQPQRRRRRRQQRSUSQRSSRUTSTTTUWWVUURPOLLMQSTUTUUUTTSSSTTTTTTUVWUTVYYWWVVUVWWUTTSSSTUTSSTVUVVVUUVUUVVUUWVUTUVUUUVVUUTUVVVTUWUUVVSTTSUXZY[]YUTTUUVWWVTUUTTTUSSTVWVVTUUUUUUWWXXWVUTTVWWVWVX[[[ZWXYZYWUUTTUTTTSRSSTTUTSUUVUUUTTTSSTUUTQSRRSTTVUSUUQPRSTSSRPTUSUVVVVTQTTRNMNNOOPOMNNMNNNMMMMMMMMMLMLLLLMMMLIKMLNPRSSRNJKLIJLJKLMLKJJJIHKJJIGEEFEDEEIIIHFFEDFEFGHGFEGHFFFEDEEEEEECDCEEDBC@ABABCCB?@AAAA@??@AAA@?BB??>>;;;<=====<;<<<<;<<<?@=;:887778978:88;:88779647987:9;;==<:966766776212233200100/--,-/..../0/-/-+02232.+-,/-)))'(()('()''(('''&&'&&&%%%###$&)(&"   "$$"!$%%%%$"!"$###$&&$" !! ÿ		

			
	


$$ !##"!! !##"! ! !"%%%$"! "$%),*('')++*)))***++,+)*,,,.//0..-+*(')++0579511011012221232//13312343233346788768887667888877:;9988989:;<?BA<9:;<<<>?>=ACA???@A?>??@A????@??????><<>?>@?BBABAA@@ADACFCBBBCDDEFEBBCDDBCDCDBCCDDCDFFFEDDDEEFDBDEFEEFGGGHHHIJJKLKKKKNNMLKMMMLLLJHGJJJIIJLLLMMKJHIKJLONMLLONNQPNMNMMOPNMMMMNMLKMNNNONNNMNLHHJKKJKMNNOPQNMMKLNPPPQPPOQQSRPPSTRQPOONMMOQPOPQPOPPOONNPRUSQQPQPPOPPPOPOOOQQPPQRQPRTQOOPONNPQQTTUUUSOPQQPQPPPPPPRQRSNNRPMNQPPPPOONMLKNQPOPPPQOOONPPSSONORSPNNPNMNMMMLLNNOPNNMPOLLMONMLMNONLLNNMMKLLIHGHKMKKKLJIMNMKJNOOQONOMLMJJJKKLKHHHHHGJKHGGFFGGHHGHIHGHIHIGEEJKKKKMNLHKKKHHJGEGGDDDDDEECBBCDEED?=ADBBCCBA@>?@BEFDDB@>>>=>@BBA@=>AA??>>=>>=>=<;<><=<<<<;:9:;=;:;:888778888:98887555555568::654587433333211//0./111/1354125565562//.,-..-.-,*+,,,//,,+))((('%%'(''&&'%&')**(*((&%#!#%#!  "!          úúùúûÿþüúûûúúûüýýüüúøõöùüþþýÿ	
	
	
	


   $&&'&$$$%&&'((&'&''&'))('')*)'%%%"$&(,21.*++++,+,.-/.-...--031//..-//..0///00144212568753222245555543339:9;967876567::98787879;:999::::999;;:::;;;;::;;:9:<==<=>?BA@????@?????@CCAA@?@B@AA?=>@AA@??@@?@?@ABBBBBBBCFGEECBBCDCCDFFFEDCCFFDEGFFIKFEEFGFFHHGFHIHFHJJIHHGFEDDEFFGFFIIJGFFEEHHHHIKKHHGHGGHC@BDFGGHHHHHHGGHIJKKJJJKJJJIIIKNMJJJKJKLLJIJHIIIIJIIJIHJKJKKJJGFIIIJIIJJJJJKJIGGHGGHHKKKKIIJLJIJILLJJJLKJKKKMMKJJJKLLKKIJIGHIJIJLJGHHFFFGGHHIIIJJJLNLJLLLMLJHIJHFGHHIJHFEEFFHJLMLHGEEGFFEEJIFFFGGEFFGEDCDDEEFFGGFGGHFHIFEHEABDCBCCB@ACGIGEDDECCCBBCBBCCCCDCACEC@AACEFFE@@BCEA??ABB@@>>?>=>@?>>=>=;==>=<<=?<:<;:9:;>@?;988989:89898655678788877655666665432234322224202432136447853311011023455200100110...//-,+*+*--,.,-0/./,--++()**)))(&(*)&&$#%$$&&%&%###!!     !"!#$$  !			


ôõööö÷öôòóõôöööøø÷÷øôòòò÷ùú÷öûüüüüûþþýÿÿÿÿÿþÿ
		
	


! #*)$#"  !!!!"""###!#'&"!##%&''%%%&&'(()'('()')*))))))('()*-/.++*+,,.//---,,-...0////-.24321.0001000010/001012345448:765665556445566656755557876547688756887789999:?@=;<>=;:88879:9;;;9::;<<>CDA@ADB?=<==>?>=>>>>>?@@@?@BCCECAAAA@@AA?>>BGIGFB@BBCBAA@??>@?@AAABB@ABEDEEBCB@BCBBBBA?=;>?<<>@@@AACCCDCDDEEDDCCCCCDEFEECBDDDDECCDDEFDCCCCCDDBAACFECB@@@@ABBDEFHGGFGGHGGFEEDDDFEDEDBBGHGDDECBCCDDEDEDFHGGECDIGFEFGFFFDCBBCDBBBEFDDCA?CGGGIIIIDBDCAAA@A@?AABBBBA?>@ACEBA@@@@AAAAA@A@???@??@@??@@@@@@@B??A@??@>;:99;:<?@>>>>==????ADEA>>=<<;;;;<=::<=;:<>;;=<=<=>?<:964445698888::998897666895697644554777975543322110002221145431000000/2301/00/0/.,+,---..-+*+,,.21..0/-,,++++,-.,+,,*(&''&'((()(&%%&%)'%')('&&&&"!"#"#%%%&$""  #!  !!!  


			
	
			ïïïîîîîîðôôòñððñññóóñññõûû÷õ÷ûûøùûúøø÷÷øøøøøøøøùùúûûüýýþüûûûýýýýÿþýýþþþÿÿÿÿýþ
	

		


	

" " !"!! "$"#%'&%$$$##"!!!"$$%#$##$%$%&'&(&&(('%&&%&(,+,+()*,,*)')**+,,-../.,+,,,-./0.-..--..00..//01122../00022/0100455532113414554532433442///0355550/14689;;8767878778799766666::::888866568::;<<<;=<::::96546866899:8:;<<<<<<<<;;<<<<<<::;<=@?==<<;96547868:;<::;;<;;::;<>><<=@?>>=>??><<<=>>>@@@>>>?>?B@?B@?<89;<<<<<<?CDEBAAA?@@@A@A@???=>>?BB@>=<??>?>>=>?=;<=?A?==;<>>====>><==<<??<:<?@?;<>?@A?=;;=?==>==<====<<==;989<;<;::<=9888;<9;9:<::;::::;=<:8::::679867788;:::768987776786557987667788546543344664345332589;:8776766555433343222100000010/0..001111/////./130./--.,--,-+**,--,,+))***+,*)))))(&$&(''('%&&&&&%&''&%$###$&&&%%&%""""#$#"""##$'" "!  ! "&)'%! !


	

	
þÿÿÿÿÿþÿÿÿçåäæçéêêéèëìëìëìíëèäåêììïïïïñóõôóôóòñòòñòòóóóóòôôôôõõôöø÷øø÷÷÷øøúûú÷öøø÷øúúúúüúúúúûûûýûúûüÿÿÿýþýüýÿ				

		


!       ! ""%&%&$!"!!#$$%%&%$$%$$%('$%###$$&&%'(&&&&'(((*)))('*)*,.+(&'+-,-,,+*+++,,+,+*+++,,-.../.-+*+,.//0/.//13/*)),/111/001111100112223311221110/112223564433434434565674246875331122346567565545555567559<<99630..3232/35445656645589:;88877889:99878889:98:::99776:;889997741578::87;><:;=;<?<;;;99::88<=<<998::777789:9999989<=<<;<:98778667788779<:9<8:==?=9::88985458:86546787655564324445469:987854555334445433233542224454333464464221224432134113322221/00012110/.0.-....////110123...,,+,,+*,-0.--,+,++***,../.+*****))(()***)((('''(&'%%&&*('**)&&&%&&%&&%$$"###  "#!!"!!"!  "!!       !#''!


	
	
		


				
ýþù÷ôô÷ø÷÷øøùûú÷ôôòõøüþüûüüüüûøÞÞÞáãääåäâãååææææççåáâáãäåçèêêèææåçèêìëêìììëëííîîîîîíîðñðïïðïðòòòòñòñîïñòòóô÷þýúùø÷ô÷ú÷ö÷÷ùþýüýûûûùúûûüþþýþþÿÿÿþûüýüúüýýþÿÿÿÿÿÿ


		

    "#!"$&%%%#$$$$##$$$%%$####%%%&$%&%##$%''&'%%%%&&%&((('')((''''')'')((((('(**(&$#(,****++**++-.-----.141..--,--..../..---/0--0..-,,./..-..,++...-*+-10//////0/0111001//00/-01/,)+--,,-+,/0001111112333210/0134211335422113211331/142122210111.+,0553311113774211012333331////14432123232222343232334443332333221210025524435998611113345111/001101///0112011111211001..00/000.///0110/..//...,,,..--+,.,+,,+,+++,--.-+,,+)*+,.,+**+('(()+*)))*+*)((('''''%''((())'&(')())(&&&%$$%()))*)))'$%$#$#!#$#""#"!!"""##$#!!!!!!!!! ""! 


		


		

ÿÿþþþÿÿþþüüúüÿÿÿÿÿþÿÿýúûýúöõ÷øöøùùõòñóòóóòòòóõôöóòöûüùööõõóóóÔÖÕÔÕØÛÞßÞÞÞÞàáàÝÝßàßßÞÝÞßããäãààáâãäéêååèåæççèèèééèææèéêéììííìíîïïíìëêéììîïðñõöòñððíïíêìïðòôôôõ÷öôôóôôö÷øùøùøööøøøøøôôøùùúûúúúûüüÿþþýúûûüüüüýüýþüûúûþýþÿ	

	
			


	


  !!&+-(&%#!!!!"!#"!!""#""# !"###""#"" !"%'&&''%%&&&&%(*&&-0-)(''('&)'&&&%''&''((&''(((()(('())++***+*(%'))))***+*))+,,+*+*++))'(*()))*++*'#$+,*++,,--**,+,.--.,,+*,,,/.--+,-,,,--..-,,-00,,./.,,,*'(,251--,,-.00//----.-./--.--///.,+*()++,-,,+++,,-,,.-+*+*)***+,,,-,,-,+**-,,,.10/0/.--,,+++++**+*++*-,+--+**)**+*)*+*'(*++)()*)*+*)+-*())(''()('('&'()'()()((''&%%&$$%&$#%&$#$&%(&$#"&&$#"""&%#$#$$$$"#$"!#"#$"!!!! !!!""  !"#"$%#%$ 


	

	


þýüÿÿüûÿþüüüüúùùùúúøúüüûüùööõóóõøúùùøùùùúú÷õô÷úüýû÷õôóñðïíìíîííïîíííîîîíìêêëîðó÷óîðóóðîíÒÓÒÔÕ×ØÙÚØÙÙÙÚÛÚÜÞÛÜÜÝÝÞÞÜÝÜÛÚÜÞààãäâßÝÞßÝÞßßàâââãããáâãåæçæååæççæåæææçèèèèèèéêêëëêééêëêíðîíîïîíííîðððïíîïððððïñððòòòòðññóóôõööõ÷öõôö÷÷øööõ÷öóô÷úûýùøöóôõ÷øõöøöö÷úøùûûüýþþþýþþÿÿýÿþ	


	
	


 ')'     !"#!!""""!! !!!"""!!""""!"!!""!""!$$$$""#%%" ""###%%##$%()'&$$#"""!!###$#""#"#%&&&&''&%$#$$&*,)&%%(+))*)'&'''''%&&&'((()('&&&%&''''('&&&&'%&%$$$&(('((('&'&&'()(%%'&''&'(**)*,+((''((()('(&%'&&'''&&''''(''%'(&&&'%&&%%&%$&&&&&&&%##"#$%$#$#"""!#$"!"%%$%&$# !#####""! ""!!#$#!!#$#""!"""#""""!    !!"# !"   


		


			
ýýþÿÿÿþþþüýþþýýýýüûúùüÿÿþýûùø÷öø÷õõõöõô÷÷ùúûüûúøõõõôóòñðññóóöõñðòñðñðñïïóóóòñòòóòòñïìîôôóñïëèééêèçææçæççææåääãâäãâáâåééèèèæèççèçÌÍÐÐÐÑÑÓÔÒÓÓÓÓÒÒÓÓÓÔÕÕÕÕÖ××ÖØØ×ØØØØÝßÜÛÚÛÚÚÛÜÞÝÝÜÛÝÝÚÙÛÜÜÝÝßàààáâåäââäççåäãåäãääääãäãâååççäååæççèèéèéèèèèéêìííëëëëëëìîïïñðññïïðïïïïïñóóòððòòîìðùùöôóððñîïîîïðîìîòôñïñóõö÷øùøùøùúùüýýüûúùüýýþþýüüûøùùùûúúüýúúùúûüýýþÿý


			


!"   $#"    #&#!   !"  !!  ! #)($$###"!"!!!!  ""!!"#""#"  "#!!!"""#""##!         !"""!"!!  "!!  """""!!!"##!"!"! "# "" #$!!   "!  !"  "!!  !    !  !%&'((#!!     


		
		ÿÿþÿÿþýýýÿÿÿÿþþÿÿþýüüüüýüüúùúûú÷øøøúùøøùø÷ù÷õôòóô÷öõøùúúõôõôôôõõôóñïîïðïðïó÷øöõóðññðððïîîîðñðìëìëìêêëêìëëíîííííìëéèææéèåæéçäæåâååäåâáâáâáàááàáàááßáÝÚÙÚÜÝÛÜÞßÞÛÄÆÉËÌÌÌÎÏÎÍÍÍÏÐÏÎÏÏÏÏÐÐÏÐÐÏÏÐÑÐÑÑÑÑÕ×ÔÕÔÔÔÕÕÖÖØÙ×Ö×ÚØÙØØØØÚÚÙÙÛÜÚÛÝÜÚÜàààáàßÞßßÞßßÝÚÚØÚÝàâáâæåäãääãäæèæææçèîðëéèèééëíîíèèéééèéîðíìëìíìíïîííìêìëêíîïïììíëììëéêêíîîòóðíìïññóøù÷õòðóõôôõõõõööõôóôõöóòñðôöö÷÷ø÷öòïðòññòõøûüüýþýþýýüþÿüýþþþüúÿÿýúùýþ				


#$


				


	ÿþþþÿþþýüüÿûúüýüûýýýüùö÷ùú÷÷ù÷øø÷÷õöö÷øõõö÷öõöøøööö÷õòòõõôòñññîïïîîïðððñññîðòóòîííííîíííëëëëíëëêëïôõôòïëêêèèçèìêêëèåäåæçæååäåãäâàÞÝãææçèçæäáãâäæçåàßÝÜÛÚÛÛÜßßßÞÞÜÚÝßßÚØÙØ×ÔÖ×ÖÖÖÕÖÖ×ÖÖÀÄÆÆÆÅÆÈÊÊÈÇÉÊÊÉÇÈÉÉÊÊÊÊËÍÍÍÌÌÍÍÌÌÍÍÎÍÍÍÍÎÏÏÐÏÎÎÏÐÑÒÑÐÐÑÑÑÒÔÖÕÔÕÔÓÓÔÒÏÐÔÚÞÜ××ØÙÚÚØ×××ÕÖ×ÚÝÛßâáÞÝÝÞÞÞÞßÞÞÞÝÞàáàààãåâääàÛÚÛÞßàáãèìêçççæææçéèåæææååçåæèæçèèäâáâãåæéìïîéèìîðîñôôòðïììîíðø÷õöóòòïññòïîïïïññóöõôôóðìîòïîîïôôôö÷õõ÷÷õö÷÷öôòóôõö÷ôóõ÷øùûýûúûùùùûûûüûúùûüüüüûûýüüüýþÿþ				


	


	

	

					
	

	ÿÿÿýùûüüüþþþþüûüüûüüýüûüüüûúúúúûúúüúùûûúúø÷÷÷÷øúø÷÷ùüþþýúúùõôõöõôòóõ÷øùöôóôõõóòñðñïïðñòòðïîííïññïïïïòñðïððîìììëêêëêêéééèêêêééëéèèèèççèééçæåçæåéìëêççæäääããâââßàââåãàááßÝÝÝÜÜÝÛÚÝÞàßààÝÝÞÝáäåçåáÝÛÙØ×××ÕÔÓÑÒÒÑÓÓÔÔÖÓÓÔÖÔÕ×ÓÒÓÒÑÒÑÏÐÏ¶¸¼¾¾¾ÀÁÂÂÂÂÁÁÂÂÂÄÄÅÈÉÉÇÆÇÇÇÅÄÅÆÅÃÄÄÆÈÉÇÇÈÈÉËÊÊÊÉÊÊÌÌÍÍÌÌÌÌÍÍÍÎÍËÊÉÈÆÇÇÈÍÎÎËÌÏÑÔØÖÕÔÔÔÕÕÔÖÖÖÕÖÖÖÕÕÖØÛÝÛÙÙÚÚÜÜÚÙÚÛÛÙÚÛØØÛÛÛÜÜÜÝàáàßßßßààáàßááàáÞÞããàÝÛÝßÞÞßßàÝÞâäååãÞßáåçæææçèèèèéêëêëëéééëëêêêëéåèêëëêìïòïîîîëéëéèççêìíîíîñóòòñðñðïîðòòñòðññôööööôôùúøøûûøøøùøøùùùúø÷öòóöøøúúûûúúúþÿÿýýüüüüûúüýûúüüüýýüûûúûýþûùûüýþþÿ		
		


			

	

	

	
	


	
	


				


	


		ÿþÿÿþþÿþþÿþÿþýþýýþüüüýþüüýýüûüúøùùúúùùùøùùùùø÷÷÷ùùøøúûùùø÷÷öö÷öööööõö÷÷÷öööøõñòóôôóôóòòóóòòòñòððñóòñòòïîïïïðñïëìîîíîîîîîîîîííììëêêëìêééèêéèèèçææççæääääääääääååååçäààáãâáâáàáâàÝÞááààÞÜÜÜÝÜÛÚÜÝÜÜÜÚÚÙÙÙÙÚÛÛÙ×Ø×ÕØØÛÙÚÛØØÛÛÛÚÙÖ×ÖÔÕÔÖÙÙØÕÓÒÒÔÓÒÐÐÒÓÎÌÍÍÌÐÏÍÌÎÐÏÑÑÔÖÓÓÑÎÌÍËÉÈÈ´¸¹ºººº»»»»»½½½½»º¼¿ÂÃÅÅÂÀÀ¿¿ÀÁÀ¾¿¿ÀÀÁÃÂÂÂÃÄÄÃÄÅÆÅÆÆÅÄÄÆÈÈÉÈÈÈÈÈÈÈÄÁÁÄÇÉËÉÆÅÅÉÏÕÔÏÏÎÎÎÎÑÒÐÏÏÏÏÐÑÑÐÑÒÒÖÓÐÐÑÓ××ÔÔÕÔÓÓÕÖÖÕÕÖÖ×ØÖÖ××ØÙÙÙÙÚÛÛÛÜÜÚÛÚÚÛÜßßÞÞÛØ×ØÖÖÖ×ÚßäâßÜÛÜÚÞàáááàáááâââãäçæååããääåååãàâääååçèèççççæççæäãããæéêëêêéééêéééæçëîïïñïììíîîìííñôóïðððñðïñóòòòòóóô÷õòòòòóóôôôóôóôòòòóôóôöôõõõöõõöõôõ÷÷÷÷øøúùøøúúööúùøùúúùúûûûúúúúûúûúúúúúûûüûüüûüûýÿÿÿÿÿýýþÿþþÿþþÿþþÿÿþþ				
			
			


			
				

	

			


		


	
	


	
	

		
		


			ÿÿþýþÿÿÿÿýýÿÿÿþÿÿÿÿÿýúùúýýýýþÿýüûüüûûúùûýüûüûûüüúø÷øüûúûýüúù÷÷÷öõöööööõöö÷øøøõöööôôóñòóóóôôóôóôöõòòóññòðñðïñ÷÷õôòðïïïíìêíïíìíìííìëêêééêëëêêééêëëééèèéêêéééçåæçççèéçäåæååäãäããäããäääãááãáßàààßÞÞßßÞÞßßßÞÝÝÜÝÝÜÝÝÜÜÜÝÜÙÚÜÝßÝÝÜÛÙÙÚÙÙÚÚ×××××××ÖÖ×ÖÖØÖÖÖÖÖÖØÖÖÖ×ÔÒÔÑÒÔÓÒÓÒÓÓÐÏÐÐÏÐÎÎÑÒÑÎÎÍËÌÊËÌËËËÊÌÏÏÍÎÌÊÊÉÆÅÇÉÉËËÉÆÈÇÄÄÄÄÄ«±³³³µ·¶µ´µµ··¶·µµµ·¸¹¼¾½»¹»½ÀÂ¾¼¼»»¼¼¹¹·¸¼½¾¾¾¿ÀÀÀ½¼¿ÀÁÀÁÁÂÅÃÄÄÃÃÂ¿¼½ÁÄÆÂ¿½¾ÃÉËÈÆÂÃÆÉËÏÒÏÌÊÉÈÇÇÈÉÊËÍÌÈÉËËÍÎÎÎÎÏÏÏÑÑÐÏÏÑÒÐÏÐÑÑÑÑÒÓÓÓÔÔÓÔÓÕÕÕÕÕÕ××××Ø×ÒÏÏÏÑÒÐÒÖÛÞÚ×ÕÓÓÔÖØÚÛÚØÙÙÙÚÛÜÝÞÞààààÞßßßÞÞÜÚÛÜÞÞßàáäåâããäååáÞàáàáäéëçååâããääååçççææææççèèççéèèêëëëëêëìëìííìêëêëîóòðïìììëëííîîîîîìëììíîïïîííïïñððññòóòññðíîñòóõ÷óðññïïðóóóóôõõôôõõõö÷öõö÷÷öõõõöøøøøûüùøûúúúúùøúùøúýüúùùøõöøøúúúùúüûýýýüûûûúúúúùúþÿþýüüýþÿÿþüýþÿþþþúöøüûüúûýþýÿÿþýþýüüüýþ
ÿÿÿÿÿ
þüúüÿÿÿÿÿÿÿÿÿÿÿþÿÿþýþÿÿþýþþüüüüüþÿþÿÿþüüýýÿÿþþÿýýþùøùúøõúûúúúùøùùúûüüùøõõöõøüüûûùùùùøøøööøøùù÷÷øùúûúúøûýýúøøõõõõö÷õõôôöôôõöóóóóóóññòññðñôôóôõôóóññðïññðñòðïïîòö÷ñíîîîïïïíìîîííîîîîëèêìêçèëîíììíòñîììììêéëêêèéèèçæææççççæååääååääããããäââãããâãââáâááßáâßÞÞÝÞÜÜÝÝÝßßÜÜßÝÛÛßáßÝßßÜÛÛÚÚØÙØØÙÙÚÛÙÚÙ×ÕÓÔ×ÖÖÖ××ÔÒÓÖÕÓÕÕÕÔÓÓÓÔÓÒÒÒÐÏÏÐÐÐÑÒÏÌËÌÎÍÍÌÌÌÌÌÌÎÍÎÎÐÏÎÌËÈÉÌÍÌÊÊËÇÅÄÄÇÊËÊÈÇÇÇÆÉÐÎÉÆÄÃÃÃÅÅÃÂÀÀÂÁÂÄÅÅÄÂÀ¾½¼¾¿½¾¦©«¬®²·¶³±°°°±±±±±±±²²´·¸¶´µ··¹¸·µ¶µµµ´µ¶¶¸·¶ºº¸¹¸·´¶¸½Á¾½½¾½»¼¼¼»½½¼¸·º¼»»½ºº½ÀÁÀÂÅÃÃÄÅÆÂ¿ÀÂÂÃÄÆÆÄÂÃÄÄÅÆÅÆÇÇÆÇÉÊÊÈÈÈÈÉÊÊÊÊÌËÌÌÌÍÌÌÍÏÏÌÌÍÎÍÍÎÐÐÐÐÐÑÐÏÍÍÍÌÌÌËÍÏÐÑÎÌÎÎÎÒÒÒÓÕÕÕÖÖÖÖ×Ù××ÙÛÛÙØ×××ØØÓÔÖÔ×ÚÜÛÚÚÛÙ×ÚÛÜÞÝÞÞÞÞÝÚ×ØÚÛÝÞÞÞÞßßàââãàßßßàâãäççåäåååäããääåäãäâãååèçæçééééçæèæåçèçéèåååçèêêêêììëëêëëêêëìîòñìêêççìîìðòíêêêëííîîîîíìîîîîðñôôñññòòððïððððòóõöóðïððòóóóóôõöúú÷÷ùöññòóõõôóõööõõöõõöôôóôóõõöõö÷øøùüüûúûûúùøøù÷ö÷÷öõõöööö÷øùûûø÷øø÷øøúúúùùüÿýûùùùùùúûúûÿûúûûø÷øøøúúúüûüüüûúùúýýýýýüüüüüúùùúúûüüûýþýüüÿþÿÿþýüýüüûüýýýüüûûüýþýýþýþýüýýþýüýýÿþþþüýþýýüüýþýûüÿþýûùúúúùûúûýýþüûûúùûýþüûüýýýþýüýýüûùùúýûúúûýþüûûûûûûùùúùøùûúúúúûûûûûúûúûûüûøøùúú÷ô÷ùûûúúùùùùøøøùùùùøø÷õõöö÷÷÷öõõ÷÷÷÷öööõõóïíïõööõôôôôõõõöõóóòòòóùüû÷øøöôôóóñòôôôõõóóôôóôôóòõööóðððñïîíïððôõòðòñíîîìííîîïîíìëìëììëêëëêëêëìëëìëéèéééìððëèææåæçèçççåææåæçæäåééééèææåãäâääâààäääãäâáãäæäãááààÞÞààààßÞÞßÞÝÝÝÝÝÜÛÛÜÜÛÛÛÜÜÚÚÛÛÚÙÛÙÙØÙÚÙÚÚÚÙØØ×ØÙ×ØÙÙÙ×ØÜÝÜÙØ×ÖÕÔÓÔÔÔÕÔÒÒÓÑÒÑÎÒÑÎÎÎÍÏÓÒÏÍËÌÍÍÍÍÏÏÌËÌËÉËÉÉËÌÊÉÉÊÉÉÊÈËÊÉÈÈÇÈÇÆÆÆÇÇÇÇÅÅÅÆÇÉÈÉÈÆÇÈÆÄÃÃÅÆÆÄÁ¿¿ÀÂÁ¿½½ÁÃÃÀ½¼½½¼»»¼½¼º¹··¹¸¸¸¹¸¸ ¢¥¨©­²´±¯®«««««¬¬¬«¬®°¶·´±±³´²±°¯®°²´µ±°´¶µ³´¶··¶µ´°®´···¹º·µµ¶¶¶·¶·¹·³¶¹¶´µ´³´´·¹º¼½½¾¾»¼½¾½»»½¾¿ÂÃÁÀÀÁÁÁÂÂÁÄÄÂÂÂÁÃÅÄÃÄÄÆÆÇÇÇÇÉÈÈÉÇÇÈÈÇÇÈÉÉÊÉÉÉÈÊÊÊËËÇÅÆÇÆÇÈÅÆÆÅÃÆÈÉÌËÌÎÏÎÎÏÐÐÐÑÐÑÑÑÑÐÐÑÒÐÐÑÓÖÕÓÕ×ØØØ×ÖÖÖ×ÙØÖ×ÖÕÓÔÕÖÕÔÒÕÖØÚÚÙÚÛÚÚÚÚÜÜÜÜÝÝÜÛÝÝÜÝÞáãáßÝÜÝÞÞßÞÝßàÞÜßàßàààßÞàáâáßßßÝÚÝàáááàââäçæäââäææåäãåéêèâßßãææææåáàáäçììééèççæçéèèéêêêéèéêîññîîîîíëìëììëëëëèèêëíðô÷öòðîïîìíííííîñôóóñññðïññððñðïíîïðññññóñïðððïïïðððððñññððñðñóóòòððñóóóóôõòñññóòóôôóóóóóôõôõ÷õòòóðîðòðòóóòóôõõö÷÷÷ø÷öõôôõõõõõö÷õôõöõö÷öøõôöõöööõõööøùúù÷÷úùùø÷øøø÷øöøúûûøøöö÷÷÷öôóôööõøùø÷ö÷ùø÷÷ö÷ø÷õ÷÷öóóôóôõõõöõòóø÷òóõõöøùöôôõö÷öõõö÷÷÷øùúùù÷öõöõõö÷öõõöö÷ôõôôóôóóôøù÷öôôôôôôóõóóóóòòõôóõööóòòòòòóóôôóòòóôóôóñòóñïññðóôóññññðïïïîððííñööóòòñññïîîïððîîîíìêíîïñòñððîíñòïñðîðïîíìëëìéçççêîîìëìêêëîðíëêêëëêèèèèçççççççåæäãäååååæåæçææåãäåæææçççæçèæâââããââáààáááàâãäãâãâââáàààßßßÞÜÜÝáßßÞÝÞßßÜÛÜÚÚÜÜÜÝÜÚÙÚÙÙØØÙÚÚØ×ÕÕÕÔÕÖ××ÖÖÕÖÖÕÕÕÕÔÓÓÓÓÓÓÒÒÒÐÐÒÓÓÒÓÒÐÐÑÐÑÕØÕÎÑÓÐÌÊÌÎÎÎÍÎÍÎÐÎÌÍÊËÏÏÍÊÈÊÌÊÊÇÈÊÊÊÊÉÈÇÇÆÇÆÂÂÂÂÂÃÄÃÄÂÁÃÆÃÁÁÂÃÄÂÃÀ¾À¿ÀÀ¿¿¿ÁÀÁ¾¾ÁÂÃÂ¿ÀÂÁ¿¾¼º¼¿¾¼»º¹¹¸¸¹¸¹¸¶¶¶¸¸··¹¸¶¶µ´´²²±²´²³²±¡§©©§¦¦¦§§¦§¦¦§¦§¨¨§§©­¯­«ªª©¨ªª¬­¬«ªª©ª­®®®­ª©©¨¨¬®°°¬ª¬°°±³µ¸·±±µ¶³±±´¸´¯¯­¯³µµµµ¶¸¹¹¸·¶³³´·¹¹¹¹¹¹¹¹»¼¿¿¿¿¿¼½½¼¼½¾¾ÀËÒÍÈÅÄÃÅÄÂÂÂÁÀÂÂÃÃÃÂÁÂÂÃÄÅÅÄÃÃÂ¿ÀÀ¾ÁÃÄÂÂÁÀÄÅÅÇÈÉÊÊËËÍÌËËÍÍÌÊËÌÍÎÎÍÌÌÌÍÎÍÌÌÎÎÏÏÐÓÕÕÒÑÐÏÌÊËÌËËÍÏÑÒÒÒÒÒÓÒÓÔÔÖÚ×ÖÔÔÔÕÕÓÔÕÔÕÖÖ×Ö×Ù××ÙÚÛÚÚÚÜÛÚÜÛÙØÙÚÚÛÛÚÙÕÓÕÕ×ÚÙÜÝÜÜÛÝßÞÞàáàààßßÞßßÝÜÝÞÞßáåäâàààÜÝáääââààßáâãäããâáãäàáåèëíèçççæåååäåååæçææææåæèçææèéééèèèèçåççèìêææèæäèéééêìîìëëéèèêêêëêêëêéèéêéêêêëìíëìììîîìëëéêìíîíìíìëêéåèêêëíóòðîíïîíîîìììíïììííïñïîïïððïïïïñïîïïïïñòôòñòòñðïððîïïïñòòñðïðððòóóóóóñóòïðññîîïðñïñôóóóôôñðòððñððòððññóôòòòòòóððñïïïïïîíîíêëìííìëïîëîîïïñòññòññðîíîíïñôõõóòññïîîíïïííîïðòóðïîíîííîîìîîíììîïïïîïñññóððòîëëíîíìììëêêììëëìíííëêëíîîíìëìëêêééèêëêçèèêëèèêíïïðìëêéééééêêèèçééçåäåçèæåæçåçêëèçæäæåäæåæåæåäåçèææçåãäååæèæääãããããâááààââáááááàâãáßààâáÞàäâáààáÞßßÞÝÝÝÞááßáàÞÝÝÛÜÝÛÛÛÛÝÝÜÛÚÛàâàÝÜÛÚØÙÚ××ÙÖÖ×ÖÖÕ×ÖÕ×ØÖ×ØÕÕÖÕÔÕÓÕÔÓÕÓÑÑÒÒÒÒÒÒÒÒÒÒÑÐÏÐÏÏÐÐÑÐÐÐÐÎÍÍÌÌÌÍÍÍÌËÌÍÌÌËÊÉÊÊÉÈÇÇÆÌÎÌÊÉÈÈÆÇÈÇÆÆÈÇÆÉÇÉËËËÊÆÄÃÂÀ¿ÀÅÄÄÂÁÂÅÆÇÃ¿½¼½¾¿ÀÃÅÅÅÄÄÄÂ¾ÀÀ¾»¼º¸·»¼¼¾¿¼º½»¶µ·¶µ¹º¸¹º»·¶·µ¶µ´³³´´³²³³²°±³³³³±°°°°³²°¯®®¯¬««®®­¬  ¡¡¡¡¡¢¤¢¡¢¢££¥¦¥¤££¤¦¦©¬©¦¤¢¢£¤¢¡¡£¥¦¨ª«««­®¬«°¶µ²°®®±¬¨¨¨¬®®®°²´¶¶µ³²²±°±¯°®®²³´´µ¶¶µ¶··¹¸¸¸¹»»»¼¿ÃÇÊÈÂ½¼º»¼½½½½¾¿ÁÀ¿¿¾½¾¾¿¿¾½»¼»¼ÀÂ½»¼½ºº½½¿¿½¿ÂÃÂÄÆÅÄÄÅÆÅÇÇÆÆÆÆÆÇÇÇÇÆÆÆÆÅÆÇÈÉÉÉÊËËÉÆÆÆÃÂÆÈÆÇÆÆÊÊÌÌÍÍÎÎÎÏÎÏÏÏÏÏÎÏÎÌÊÊÐÑÏÏÑÒÒÑÐÑÑÑÒÓÓÓÔÒÓÔÔÓÓÓÓÖÕÑÒÒÒÑÏÐÒÔÕ×ØØ×××ØØØØ×ÖÕÖÙÙÙÙØÙØÖÕ×ÙÚÙÛÚÙÙÙÚÛÜÞÞÜÜÛ×Õ×ÚÜßáàààÞÜÜÛÜÞàààááàßßáæåãààááâäããââáàààßàáâââààáááããäããâááâßßáâãäåææåæåäååäâããäååååæçèêèèçææèëêèèèææççæçççèçççææâàâããäåçééêëéééèççèèèééèèèëïñîìëêêëêíîìêëëêêìêêíïîìíëëêêêëêëïîëëëêëëêèéêêêêêëëìîíîïíëëëêêêêëëêëííììíììíëéêéçæééêìëêêééëëììëêçääâááãææçêéçæçéêêëìììêííììëêêêêêéêêêêéééëðïêçèèêêêêéêéèçèèéèèèçççæåææææèéëëíððîëêêêêêëèçèçèèçææçççæççåååäââääååäãâåçåääääååäååæèèéêæåãâââãäãâãâãããâßÚÛßááßàáßàãáÞßáâáááàßàßààáãääàÞÝÝÜÝÝÝÞÞÞÞÞÝÝÜÜÝÞÝÛÛÜÜÜÜÚÛÚÙÚÚÚÙÙØÛÞÞÝßÝÚØØØØØÕ×ØØØ×××ÙØØÙ×××Ö×ÙØ×Ö×ÖÔÒÒÔÔÔØÛÖÒÓÒÓÒÐÒÒÓÓÓÓÒÓÑÏÐÐÐÏÐÏÏÏÏÓÔÐÎÎÌÌÎÏÏÏÏÍÌÌÌÌÌÌÌËÊÉÊÌÌÊÊÉÉÉÈÇÇÆÅÅÅÅÆÆÇÈÇÈÇÆÅÅÆÆÆÇÇÅÄÅÄÁÂÇÇÅÅÄÂÂÁÂÂÂÃÃÀ¾½½¿Â¿¿ÃÃÀ¾½º»»¼¼½¾½¼¼¼º»¾¼¾¿¼ºº¹¶¶¶¸º»¼»º·´´¶·¸¹»¹¶µµ²®°µµ³²³±²²°¯¯¯®°±¯­®®¯°¯­®¬ª©ª¬¬­­«ªªªªª«­¯°¬®­©©ª¬¨¦§¦¤¡  ¡¡¡¡¡¢£¤£¤¤¡¢¥¥¥¢£¨©§¤¤¤¦¨¨ª¨«®­¬­¯¬ªªªª¨«©©¬®­ª¬­¯±°±²´³³´º»·´´¹½¿Â½º¹µµ¶¶¶µ¶¶¶»»¹¸¸¸·¹¹¸¶·¶²³µ·¸º·´¸·´¶´µ·¶µ´¸»½¾¿¾½¿¿¿¿¿À¿ÀÁÀÁÁ¿ÁÃÄÂÁ¾¾¿ÂÅÅÃ¾À¿ÁÂ¾¾ÀÀÀÂÂÂÃÁÁÂÄÆÇÆÇÈÈÈÉÊÊÇÃÆËÍÊÇÂÃÆÇÈÊÊËËÊÊÊËÌËÍÏÍËÌÍÎÎÍÍÎÎÏÒÔÓÓÒÒÒÍÌÌËÍÎÏÏÐÑÑÒÓÒÓÓÓÒÒÓÓÒÒÑÒÒÒÓÕÔÔÔÔÕÕÖÕÕØ×ÕÖÖÕÓÐÏÏÑÕÚÜÙØØ×××Ø×××ØØÙØØÚÚÜßÜÚÚÚÚÛÚÛÛÚÙÚÛÜÛÚÙÛÜÜÜÙÖ×ÙÛÜÛÚÛÛÛÚØÙÚÙÚÛÛÝÞÝÞÞÝÝÝÝÝÞßàßßßßàààáââááàÞÝÞßáààáááààßàßÞÞßÞÞßßßßßÞßßàáäåãâãäèéæäãããââãäâÞâéæäääãâààâââãäâããäåäååãââãâáãäåãäååäãäåäãäæääååäåæãäçäääääåääååååäåååããäæåæåäåääâãäãããåãããääãããäääâßÞàààãäåèåáàÞàâãäâããâãåääååäääåçèçååäãããåæãâãääçééèæäãããâãäâãääââáââããâãæääåãâäãáààáâáâáàààáßßßàââáàßààááãáààßâáàßÝÝÞÝÝÞÞÞÞßßÞÞÞÝÝÝßßÝÝÜÚÚÝÝÜÛÜÞßÞÜÛÛÛÛÜÜÛÚÝÝÛÚ×ÚÙÚÛÙØ×ØÙÙÚÙÛáàÛÙÚÜÜÚÙÙØ×ØØ×ÖÖ×ÖÕÔÔÔÔÔÔÕÔÕÔÔÔÔÒÒÓÓÓÒÓÓÒÒÓÓÓÑÐÒÐÏÐÒÓÒÑÑÑÐÐÑÑÑÑÒÓÓÐÎÎÐÏÏÏÐÏÏÏÍÎÏÎÍËÌÌÍÍËÊËËÌÌÊËÌÍÌÌÌÌËËÊÉÈÇÉÊÉÈÈÈÈÇÆÆÅÅÅÅÇÇÆÆÆÅÄÅÄÅÉÈÆÃÂÂÃÂÁÁÂÂÂÁÁÃÄÄÁÂÂÀÀÁÁÁÁÀ¾½¾¿¾½¼¼¼¼»º»¼¼»»¼»¼¼º¸·¹¸¸··¹ºº»º¸¹¸¹·¶·¸·µµ¶¶··¶·´´³³³´³¯¯°°¯¯±²°°®®®¬«¬®­°®¬°­«¬­¬ªª©©©«ª©ª©¨¨©¨¦§¦§¥§§©ª§¥¥¥¥£¤£¤£££¢  ¢¤¦¤¡¢¡   ¡¡ ¢¤£  ¡¢¥¦§¦¢£¢   ¢¥¦¥¥©®­«¬¬¬¬«¬¯¯¯®­°³µµ²±±¯°²²¶·±­¯°°¯¯¯°±°°±±²²®²··³±±®®¯­®¯®®­­¯²´µ¶·¸º¸¸ºº¸¸¸»»º»ºº»½¾½½¾ÀÀ¾¾½¾½¹¹»¼¼½¾½¼»¼¹»¾¿¿¿ÀÁÁÁÂÀÀÂÂÃÃÁ¾ÁÃ¾½¿½¼½ÁÂÃÃÃÃÄÃÂÃÄÆÆÆÇÇÈÇÈÈÈÉÉÇËËÉÊËÌÌËËËÆÃÆÄÅÇÉËÌÊÊÌËËÌÍÍÌÌÍÍÌÍÎÏÏÐÐÐÏÏÏÎÏÏÑÑÑÐÏÎÎÎÑÓÓÑÑÐÎÎÏÐÐÓÓÒÑÏÐÐÒÒÔÔÓÓÔÓÓÒÒÑÑÒÓÔÖÕÔÕÕÔÔÕØ×ÕÔÖÕÔÖÕÖ×ÖÖÖÕÕØÚÙ×ÖÖ××ÖÓÓÖ×ÖÖÖ××ÚÚØØÙÙØÙÞáàÜÛÚ×ÙÚÚÚÚÙÚÚÚÛÚÙÛÙÙÙÙÛÚÚÛÛÚÚÛÜÚÕÓÓ×ÛÜÝÜÜÝÜÜÜÜÚÚÚÝÝÜÜÛÛÜÞÝÜÝÝÞÞÝÜÜÜÜÚÛÞÝÛÚÛÜÝßÞÝÞßÞÞÞßÞÝÝÞÞßààÞàááßàßàááàßàßÝÝÞáßÞÞÞÞÜÝÞááßßßßàßÞÝÝÝÝÞßßßààÞÝÝÝÝÜÚÙØÙÚÝÞÝÛÙØÕÕÖ×ÙÜÝÞÝÙØÜÝÞÞßààààßàßßÞÞàââàßÝÝÞßßÝÞÝÙÔÓÖÚÛÝàààÞÝÝÜÛÛÚÛÛÜÛÚÜÜÝÝÜÛÜÝÝÝÛ×ÖÚÛÝÝÝÜÜÚÙÙÙÙÙÙÙ×ØØ×ÚÙÖ×ÚÛÛÜÛÛÚÙÙ×ÚÞàÝÛÙÙÙØ×ÙÚØ×ÕÖÖÖÖ×Ö×ÖÓÕÕÕÔÕÕÔÔÔÔÔÔÓÓÕÖÔÕÕÖØ×ÖÔÒÒÒÒÒÓÓÑÐÒÔÒÑÒÑÐÏÐÓÒÐÒÓÒÑÑÑÑÏÏÐÐÑÓÔÓÐÏÐÏÏÐÐÏÐÐÏÎÎÌÉÌÌÍÎÎÐÏÏÏÍÌÌÍÍÎÐÐÍÎÍËÌËÎÏÍÎÎÌÊÊÊÇÇÇÇÉÊÊÊÊÉÈÆÅÇÇÇÇÉÈÇÇÈÇÈÇÆÆÅÂÄÅÅÅÃÃÃÂÂÃÂÁÁÁÂÁÂÁÀ¿ÀÀÀÀÀ¿¿¾½ÀÁÀ½½½¾ÁÃÀ¿À¾¾¾¾¼ºº»¼½º¸¹¹¼ººº¸º»º¼½º¸¸¸¸¸·¶¶··¶¶µµ¶¶¶··´´¶·µµ¶µµ³²³±°°°°°°°¯¬­­¯±³´³³°°­¬¬¬ªªª­«ªª««««ª©©§¥¦§¨«©¨¨¨¨¨¨§§§§§¦¥¥¥¥£££¢¢¢¢¡ ¡         £¢    ¢¢¢¥¦¦¦¤¥¤£¤¤¤¥§©¨ª¬«ªªª©ªª¨§«¯ª©ª¨¦¨ª¬­­­¬«¬¬¬«¨«¬ªª®®¯®ªªª«ª««©©­°±³´³³´³³±¯²³³³´³¶¹ºº¹»¿Á¾½»¹¼»º·¶µ²´´³¶¸µ±²¸»¿¿½¼º¹ºº¹»¿À¾½½º¹º¶³´¹¸´³´¶º½½¾¾½¾¾ÀÁÁÁ¿¿¿ÀÁÁÂÃÄÂÁÁÂÂÃÃÃÄÃÀÀ¿¾ÁÁÁÃÅÆÆÆÅÆÆÇÆÅÆÇÆÆÆÇÈÈËËÉÉÉÊÊÈÈÉÉÉÇÆÇÇÉÌÍÊÇÅÆÆÇÈÈÉËÉÊÊËÍÍËËËÌÊËÌÍÍÎÍÌÌÍÐÎÍÎÎÎÎÎÎÏÎÏÐÌËËÍÐÐÐÏÏÐÐÏÐÐÐÐÐÐÑÐÑÏÐÐÏÒÓÑÒÓÓÑÑÒÓÓÓÓÖ×ÕÕÔÓÓÔÓÒÑÔÔÓÒÓÔÓÓÓÔÓÔÔÒÒÑÒÓÓÔÔÓÒÑÏÐÓÔÕÕÕ××ØÚÚÙØ×ÕÔÔÑÏÎÐÓÔÔÕÖÖÜÜÚÙ×ÖØØÖÖ×ÖÔÕØÙØØ×Ø×ÖÖÖ××ØÖØØØÙØØ××ÖÖ×ØÚÜÛÛÚ×ØÖ××Ö×ØØ×××××××××Ø×××ÖÖØØ×ØÚÚÛÚÙØÖ×××ÙÚ×ÓÑÒÑÐÒÓÕÕÕÕÔÕÖØÚÙÖÓÕ×Ø×Õ×Ø×ØØØ×ØØ×ÕÔÕÕÖÕÕÕÖÙÚÙØ×ÖÒÐÒÓÔÖÓÓÕÕÕÔÖÖÕÔÔÔÕÕÖÕÓÓÕÕÕÕÖ×ØÕÔÕÔÔÔÓÑÒÔÕÔÓÓÓÔÓÓÓÓÑÑÒÒÑÒÒÒÓÓÓÓÓÔÕÔ×ÙØ×ÖÔÕÔÓÓÒÑÐÑÑÒÑÒÓÑÐÑÏÑÔÒÒÑÓÐÏÑÏÏÍÌÐÎÍÍÍÍÍÐÐÏÎÌËÉËÌÌÍÍÌËÍÌÍÌÍÌËÌÍÍËËËÊÍÍËÊÊËÊÊÊÊÊÊÉÈÈÉÉÊÊÊËËËÊÉÉÈÇÇÇÇÇÇÆÇÉÈÇÆÅÅÆÆÆÅÅÄÃÆÅÅÆÅÄÆÄÃÂÃÄÄÃÂÃÄÄÄÄÃÃÂÁÁÁÂÂ¿½¿ÀÀ¿¾½½½¿¾¾½¼½½¾¼¼¾¿¿¾¼»¹¹º»¼º¹º»¹¸¹ºº¹¹¸º¹·¸¸¶µ¶¶···¶¶¶µ¶¶¶´µ´´µµ´³³³³³²±²²±±²°°°±¯¯¯¯¯°®­¯°°°¯¯°°°¯°¯®®­®­ª«ª©ª«©©©©ª©ª¬«¨ª«¨¨§¦§¦¦¦¦¥¥¥¥¤£¤¥¦¦¥¢¡£¡ ¡¡¡££¢¢¢¢¡¡  ~|{z{zzy|~~~~|{~   ¡¡¢¡ ¢¢¥¬¬§¤¢¢¡¡¡¡  ¤£¢ ¡¡¤¨©¨¤¤¦¦¡ ¤¨«¨§§©©§¦£££¢¢¢¥§¨«ª«¬­«¬­¬­«¬¬­®®®¯±°°°´ºº¸µ±²²³´µ³³±±­­ª©­­¯³¹½¼¸·¶¶¶µ²²¶¸¹¶µ³´·µ³³·¸¸»½¼º¹º»¹¹»»º»»»»¹¸¹½ÃÅÁ¿¾¼½¿Á¾¼¿½»º¼½º¹¹¼½¾¿¿¿ÀÀÃÃÁÀÁÀÀÀ¿¾¾ÁÃÃÁÁÁ¾¿¾¾ÁÂÂÃÃÂÄÃÁÁÀ¼½¾ÁÁÀÀÂÂÂÂÁÁÅÇÈÈÆÈÉÇÈÈÈÈÉÉÇÈÇÅÇÊÉÉÈÈÇÈÈÈÉÈÉÉÉÉËÉÉËÍÌÊÊÈÈÊÊÉÊËËÍÒÕÒÐÎÍÍÊÊÊÌËÌÌÎÒÒÐÐÏÏÏÏÐÏÏÏÍÌÌÍÍÎÎÏÏÏÏÎÍÌÍÍÎÏÏÎÎÎÍÎÌÊÌÍÏÏÐÒÑÐÑÒÐÐÒÒÓÏËÊÈÉÌËÍÐÕÖÚÝØÓÑÑÓÓÑÓÑÐÓÕÕ××ÕÖÕÓÓÒÔÓÒÐÍÍÎÏÏÑÐÒÒÒÑÑÑÓÓÒÔÒÐÒÓÒÑÑÑÑÔÓÓÒÒÒÔÓÒÒÒÓÓÒÓÔ×ÖÕÔÓÓÓÑÑÑÏÏÐÎÏÐÍÎÎÍËËÊÊÍÌÍÎÏÐÑÓÔÔÒÍËÎÑÒÓÔÓÓÐÐÑÐÑÏÑÑÔÖÔÒÐÑÑÑÑÒÑÐÐÐÎÌÌÎÐÏÐÑÐÏÑÏÎÐÑÐÏÏÐÍÍÐÐÌËÌÍÎÐÐÏÎÏÏÎÎÏÏÎÎÐÓÓÎÍÎÏÎÎÎÏÍÏÏÏÐÎÍÍÌÊÊÌÌÌÎÐÐÏÎÍÎÌËËÌÎÍÍÌÊÉÊËÍÍÌÍÌËÌËÊÌÊÉÈÈÊÊÉÉÊÍËËËÉÇÈÉÉÈÇÇÅÃÅÆÆÆÆÇÉÈÇÆÇÇÆÅÅÆÅÅÅÅÅÄÅÅÅÅÆÆÅÅÆÆÇÅÄÃÃÅÅÃÃÂÁÀÂÃÄÃÂÃÂÂÁÁÂÁÃÃÂÀÀÀÁÁÂÂÁÁÀ¿¿¿¾¾¿¿¿¿¿¾¾½º·¹º»»»¼¼»»º»»¼»¹¹¹¹¸ºº¹»¼ºº¼½»¸¸¸¸¸·¶¶¶¸¹··¸·¶³´¶¶µ··¶µ³´´²³²±²´´²²³±±±²±°°°¯°°²±¯­ªª®¯®®®­­¬¬ª©©ª««¬¬¬«ª©©©©ª©¨¨¨¦¨©¨©¨§§§§¨§©¨¤¤¤¤££¢¡¥¦£¢  ¡£¢   ¡¡  utssstvywvwuuuv{~{z~~~  ¢¢¡£¤£¢¢¨ª§¥¢¡¡¡¤¦©¨§§©¨§¨§¥¥¦¦©ªª©§£¦¨©©ª©¤¢£¦¨ª¬¬¬¬¬ª¨§§¥¦§¨©¬±²±¯¯¯¯«ª«­°¯®¬¬®®¬««¯²¯®°²²²²³²²³´´µ´²³³´´´¹¾½¹·¶¶µ´²´·¶±°°°²²±±²¶¶²´¹º¼½¼¾ÁÃÁÀÀ¿½½¼¼¾¾¾¾½¾¿¾¾À¿À¿»¸µ··¶·¶ºº·º»½¾¾¼¼º»¾¿ÀÂÁÀÁÁÀÂÃÂÂÂÂÁÀÀ¿ÁÂÃÁÁÁÀÁÁ¿¾ÀÁÀÃÄÃÃÃÂÂÃÃÃÃÂÁÁÂÃÂÂÂÄÅÆÆÆÆÆÈÇÅÆÆÆÇÆÆÆÇÇÈÌÎËÉÈÇÈÈÇÇÇÈÉÉÈÈÇÈÆÆÇËÍÌÊÉÊÊÉÊÊÊËËÊÊÉÉÉÊËËËÌÎÍÉÆÆÅÈÆÈÊÈÅÆÈÈÈÉËÌÍÍÍÌÊÈÊÊÉÉÉËËÊËÍÓÔÑÏÏÏÍËËÊÊÉÉËËÊËÊÇÆÊÊËÌÍÍËÉÉËËËÊÉËÌÌËÌÌÌËËËËÌÐÑÎÒÕÑÍÍÌÌËËÉÅÇÉÊÉÈÇÈÈÉÊÌËËÊÊËÍÏÍËÈÇÆÇÉËÍÍÍÌÍÍÌÍËÊÊÊÉÉÈÉÊÊËËËÌÍÌËÈÆÈÊËÍËÈÉÊÊÊÊÊËÉÈÈÈÇÄÄÅÅÅÅÆÉÈÈÈÉÈÈÉÉÉÉÈÉÈÊÊÈÇÇÇÇÇÈÈÉÊÉÉÉÉÈÇÆÅÇÇÇÇÇÇÈÈÆÆÆÇÆÅÆÈÈÈÈÈÈÅÅÆÅÆÅÃÃÄÄÃÃÄÅÅÆÇÇÆÄÄÅÅÅÅÅÄÃÂÁÂÂÂÂ¾»½ÁÂÀÀÀ¿ÁÂÂÁÀÁ¿¿À¿¾¿À¿¿¿¿½¿ÀÀ¿À¿¾½¾¾½¾¾¿¾ÀÀ¿¿¾½½¼»¼¼¼»¼¼»º»»»»»º¹º»ºº¹¸¹»»º¹¸·¶µ¶¶µµ³³´¶¶····¶¶¶·¶´²¯¯±²³³³²´´²±²³°°°°°°°±±±±±±±±°¯°°¯¯¯°®¯®®¯®¯­­¬¬«­¯¯®­­­«©¦§§¨¦¦§§§¨¦¦¨©©¨¦¦¥¤££¤£¤¥¥§¦¥¥¥¥¤¤¤¤£¤££¢  ¡¢¡ ¢¥¥£loqpqppoqrsqopquusuusvxywwwvy}}}~}}~}~}}{{{}{{~¢§£    ¢§ª©¥¤¢¡¡ ¡¡££¡¡¤§¥¤££ ¡¢¢¤¦¦§¦¤¢£¤¤£¤¦¥££¤¤¤£¦§§§¨¨¨¥£¤¤£¦¦¤¦¦¦¦§¦§ª«¬®¬©«­°°µµ²°°°°±±±±°°°°¯¬¨©ª¬¬¬¬­¬­°²³±±²²´´µµ¸½½½¼¸¸¸·¸¸¶¹¼»¹¸·¸»ººº´°®¯¯¯°¯±´³³³´µ··¸¹¹»»ºººº»½½»ºº»¹¸ºº¼¼½¾¾¿¾½¾¾½¼»¼¾¿¾À¾½½¾ÀÁ¿¿¿¾¾¿¿¾¿¿¿À¿ÁÁÁÃÄÂÁÂÂÂÂÁÀÀÂÂÀÂÆÅÄÃÂÃÂÀÀÁÁÀÀÁÁÁÁÂÄÃÂÅÅÄÄÆÊËÉÈÅÄÃÃÅÆÄÅÄÄÃÄÃÄÆÅÄÃÃÄÂ¾ÂÄÆÇÁ¿ÂÂÂÃÂÃÂÃÃÃÃÂÀ¿ÂÄÄÅÇÈÈÈÅÂÃÅÅÅÆÆÆÅÆÆÆÄÆÇÅÆÆÅÅÆÇÆÄÄÃÃÄÅÄÄÂÂÄÅÄÂÅÆÅÆÅÅÆÆÆÆÈÎÒÍÈÇÆÆÃÃÃÃÃÅÅÆÆÅÄÅÅÅÅÅÅÄÅÅÅÅÅÁÂÅÅÅÆÆÆÆÇÆÆÇÅÄÅÅÅÄÅÆÇÆÆÆÄÃÃÃÄÃÀ¾¿ÁÄÃÂÃÃÂÃÄÅÆÄÃÄÅÃÃÃÂÀ¼º¾ÃÄÅÄÃÄÃÃÃÂÀÂÃÀÂÂÁÂÄÄÂÁÁÁÁÁÁÂÀÀÀÁÂÀ¿ÁÁÂÃÃÃÅÄÁÁÁ¾¾¿ÀÀÁÀÁÂÂÂÁ¿¾¿À¿¿½¾½»½Á¿¾ÀÀ¿¿¾¿¿½½¾ÁÀ¾½¾¿¾¾»¹º»»»»»º¹¹º¹º»ºº¹¹¸º¹¹ºº¹¹¹¶·¸·¸¸·¶³¶···¶µ¶·¶µ¶·¶¶µµ¶¶¶¸·µ´²³³³³´³³´µ·´³³³´³²³³±±±²±±¯°°°°°°¯°°¯¯¯®®­­¬®­­­¬­®­¬¬¬««««««®´µ°®­«««ª©¨§¨¨§§§¨¨¨©¨©ªª¨§§§¦¦¦¤¤£¢¢££¢¢¢¢£¤¤¤¢¢££¢¡ ¡   ~~knljjkjiijjklmnorqpqrqtuutvvxyvwvvwwxyyyyyzz||~~|}|xtuzxwxxvx{zx|~¤ ¢¦¦¡  ¡¢¢££¥¤¡   ¡¢¥§¨¥¤¤¥£¡££¤£¡££¥¦§§§§¦¦¨¬³µ±­¬«©©«¬ªª«¬ª«««§¦¥£¥¥§¨¦¦¨ª¬¬­«­­¯¯¯®­°²²±°°°°±±²³´²²²±±¯­ªªª«®¯¬ª«¯±³³²³´´³´¶¸¹¶¶µµ¶¶µ¶¸·µ´´´µ´µ¶¶·º¹¸¸···¶´µ¶·····¸¹ºººº¸µ·¹º»¾À½½»º¹º»»¹¹»»ºº»»½¾¼º¹¸¸»º»¾¾½½¾¾¼½½½½½½½¾»¼½¼¼¿ÁÅÂ¾½¼½¾½¾¿¾¾¿¿¾¾¿¾¼»¾¾½¾¼¼¼»¹¹»¾ÂÆÅÃÁ¾»¹º½ÀÀ¿ÁÂÁÀÀÀÀÂÂ¿¿ÀÀÁÀÀ¿¾¾¿ÂÃÂÆÇÄÂÁÀÁÁÂÁ¿ÀÁÁÂÂÀ¼¼¿ÁÀ¿¿¾ÁÂÀ¿¿ÁÁÁÇÌËÅÃÂÀÀÀ¿¿¿¾¿ÂÃ¿¿ÀÀ¿ÀÁÃÃÂÀÀÀ¾¿¿ÀÀÁÀÁÁÀÀÀÁÁÀÀÀÀ¾¾¿À¿ÀÀÁÂÂÀ¿½¿½ºº¼¼¹»»¼½¼»½¾¾ÀÀ¿¿¾¾¼¼¾¼¸¶¸»¼¾¾½½½½¼¼¼¼¾½¼¼¼½¿¿¾À¿½º¹¼»º½¼½¾½¾ÂÁ¾½½¿½»¼¼»»º¹ººº¼¾¼ºººº»º»ººº»º¼½¹¸¸··¸¸¹¸¸··¹º¹¸¸¹·¶¸¶¶¶µµµµ¶µµ¶¶·¶µ¶¶·¸¶¶µ¶¶µµ´´³²²²²±°¯±³²±°±±°±µµ²°®­­®°°±²±²°°±¯¯®­¬¬ª¬®­­­¬­®®®­­­¬¬¬««­­¬««¬ªª¬««««ª©¨¨©ªª©©¨§¨§¦¦¦¦¥¦¦¨¨§¦¥££¤¢¡¡ ¡¢£¢£££¢¢£¢¢¤¤¡  ¡¡¡   ¢¢~~}}~|{{{}}ehhhjkjjhfefhiiimqpppoppqqqpoqttpqstvvtuvvvttuwwxzzwstrrqqttrqqrrv|wwzzzwvx{}~||}{ywy{~~}|{z|{|{{~¢¢£ ££¡£¡¡¢£    ¡¡¡¢  §¬«§¦¤¡¢¢¢    £¡ ¡¤¥¦¥£¥££¥¦§¦¦¨ªªª©ª©©©«ª«¬«ª©ª«ªª©«¨«¬¬«­°°®³µ²°¯­­¯²²´³±°¯¯°°°±²²²°°²±¯°²²±±±³³²°®¯°±±°²²²³´³²²³³´³´´´µ¹º¶µµ¶¶µ´´´´´µµµ¶¶µµ´µ³´´µ¶´²²°°³µµµ´µ¶¶µµ¶·····¸·¶¶··¸····¸¹¹¹¸¸··¶·º¹¹¼»¹¹¹¸¸¸¹·º¾¼»º¸·¹¼ÀÁ¾½¾¾¾¼»º¸¹¸º¼º¹¸·¸¹¹·º½»»ºº¹¸¸¸¸¹ººº»¼½»¶³´¶¸¹¹¹¹¹»½½½½½»»½¾¿¼ºº»º¹·µ¶···¸¹¹¹¹º»»º»»»»»º»»»»»¼º···¸¹»»ºººº»ºº·ºÂÁ¾¼º·´´´´°¯²³µ¶¶··¸¸¹¹¸¹¹¸·¸¶¹»¸¶·¸¸·¶¶··¹»º¸¸¸¹º¸¸··»¿¿º¹º¸¸¸¹¸·¶µ¶º½¾»·····¶¶µ´´´µ´³²²²³´µ¶·´³´²³³´´±¯®¯±°°²±°¯°°°³µ´³±°¯¯²±±²±°²²¯±²°°®®¯¯®®®­¬¬¬¬­­®­¬­­««««««ª«««ªª«³½¼³®¬ª©©«««ªªª«ª©©¨©¨§§¦¥¥§©§¨§¦§¦¦¥¥§¦¤¤¥¥¤£¢¡¡¡£¢¡¤££¤¤£¥¤¡¢¢¢¡ ¡¡¡¡ ~~||~}|{}||{yxxyzzxxzyxyxwwwwwvuvwyyihggfedfda`abddafjiiiiklnpplklmonmoprrmknnmmnmnptwtolmllmmmklnmmmostrqrsvwwtrstttsrtvtrtwwxxvuuutstyyy{|zz¤  ¢¢¡¢££¡¢¤¥§§¥¤££¤¥¤¦¥¦¦§¥¤£¡¤§©§§ªª¥¦¬ª©¨¨¥§©¨¨¨©©¨¨©¨©©©©««¬­­¬¬­«¬­¬¬­®­¬¬¬¬­®®®®®¬­®­®®­­¬­®¯¯®®­­­¯°°¯¯¯¯¯°°±°°®®±²±±±³³²²±°¯¯°¯±±±°±³´²°¯¯°°°±±±²²¯°±°±±²²±´µµ³²²³²²²²±±°°²²±³µ¶´´³³´´´·¸º»¼»¶µ´´³´´µµµ´´³´´µ¸¸¸·¹¹³±´µµµ´¶¸·±°±­¬¯°²´¶´´µ¸»»¹¶··¶µ¶¶µ´´³´³¯¬««¯±²²±²³³´´´´³´¶¶µµµ¶¸º·¶´³²³²²±±²³³³²±±±³´¶¶´³±¯¯­«®¯­°°®¯°²²²²³³²²²±¯®¯°±³±¯°°±±²±´µ²±±±°°²´²²³´³²³³²²±²±¯°°¯¯°°¯®¯®­­­­­­®®®­­­­­­­²µ±¯®­®¯®°·¸³±¯®¬««¬¬­««­­®®­«ªªª©ª««ª©ª«¨©«ª©¨¦§¨¨¨¨¨¨¦¦§¥¥¦¦§§§¨§¥¥¦¦¥¦©«§¥¦«¬ª§§©ª§¦§¦¦¦¤¤¢¡¢£££¤¢¡ ¡¢¡¡ ¢¢   £¤¢£¥¡¡~~~}|||}|{z||y|}{||{{yyxy||{zxvww}zuuvtutuwussssrqqqqqssqoostni`\XWZ]^__][ZZ[\_aabccbchgb`cdeeefdegiiikjijjjjkmkifdeefhggfggijlljjhimpsrqpmllkjjlorpqsspqrpppotsronsuutz~}xxzyxyzywyz{||{xyxz|}{z{{{z{}}~{~~| ¡¤¢¢¥¢  ¡  ¡¡£¡¡ ¡  ¡¡¢¡£¤¤¤££¤¤£¥¦¦§¨§¥¤¤¥¤¤¥¦¥©©¦¨§¦§§¥¥¥¦§§¨©©©§¦¦¦¨¨¨¨¨«¬©©©©©ª©©ª«©¨©«ªª«©©©©©«ª©©©©©ª«ª««««««¬«««««ª«ª««¬¬«ª«­¬¬¬¬¬¬­¬¬­¬««««­®®«°·¸³±®®­ªª­®¯°°¯¯°°¯®®®®¯°¯®­­­­­­®®­°³µµ´³²´µ´´±±°°°«¨§¨¦¨¬®¯®¯´ºº³¯¯®¯¯°¯¯¯¯¯®¬©«ª¨ª¬¬®­¯±¯®¯¯¯®®®¯²°¯®­±±®®­¬¬«¬­­­¬«¬­®®­¬¬¬ª§¨©§¨¨¨§¦¨ª­­­¬«­®­­®­«ªª­®­­¬­¬«ª«¬¬ª©ª®¬¬¬¬­­°±¬¨««©©©ª««ª©¨¦§¨¨©©ªª««««ªª¨§§§¦¨¨¨¨§§¨¦©ª¨¨©¨¦§¨¬°­ª¨§§¦¥§©§¦¥¥¤¤¦¦§§¥§§§¦¤£¤¤££¤¤¥¥££¢¢¢¡¢¢¢£¢¡¡¢¢¢¡   ¡    ¡¡¤£¡ ¤§£¥¦¡¡¢¡ }~}~{}}y}~~~|}{z{zz{{~~{yxyyxwvvvxwxzwutrqrsrprrpqqqqrqrroooqpmnoommlllmlkkkjjjkjijlkhc^\ZWVYYZYVTSRUUWXYZZ[YYXVWUVX]ccbaabbbaabbeggeddded`]^`acdcb_^^_`bbbaadimjdcdfedccacdjnljhggeeeijiiiknmnsvtvwvvtstwxxx}~xwvvvvvvxz||zyxwxwuuxwxtuwvy|~}}||}~|~~}¡¡¡¢¡  ¡¢¡¢¡¡¡¢£¢¡¤¥¤£¤¥¥¥¤¤¤¥£¤¥¥¤££¢£¤¤¤¤¦§¦¦¥¤¤¤§§¦§©§¥¥¦¦§¨¦¥££¤¥¥¤¥¥¦¦§¨¦¦¥¥¥¥¤¦¦¥¥¥¦¥§­­©§§§¨©¨§§¦§¨©©¨¨¨¨§¦¨©§¨©¨§§¦¥¥¦§©«««©¨§¨¨ª­¯«ª«®°ª¤£¡ ¡ ¢¤¤¥§©¨©¨ª©¨§¦§¨©©ªª©¨««¨§§¦¦¨¬®¬©¨¨¨§¨¨©©©©§¨¨©©©ª©©«ª©§§§¨§§¨¨¦¦¦§§¤£¢¡¡¡¡  £¥¦¦¦¥¥¨¨¨¨§¦¦¢£¦§©§¥¥¥¥¥¥§¨§§¤££¥¤£¦ª¬§¤¥§§¥¦¥¥¦¥¤¢¢¢£¤££¤¤£¢¢¤£¢¢¢£¥§§¨©¥¡ ¡£¤£¢ ¡¡¡¡¡¡¡ ¡¡¡¢¡ ¢}~}}}}}}}{}}}{z{|{{|{z{{zzywwxxwyxy{xvussvusuuvvuvxxyxvttrqppnoppnoononmoponmllkkkkjkoolkkighhgiihgijjgggfeffffeedejkSRPRSSOPRRRRPNOPMLKMQRUUUUUUWWWX\]\[[\\[Z\\\]^``___^^^\[[XYXXZZYZ\_c`__ba]\\^_bdbba_]behkgbacfhiheghedglonkieijkklnnmpppuuqqqppopppqrrrrqqrnklkkkinqoqtvvwwvw{{xxxyyz{~||zyxzyyvuxz||z|||||}}}~~{|}zwxxxyz{|yx|}|¢£¢¡ ¡¡¤¤¡   ¢¡   ¡¡¡£¥¤££¤¤£¡¢£¢§««§¥¤£¥¥¤¤£¢¦§¤¤¤ ¤§¦¤¤§¦¤¡¡  ¡£££¢¡¡£¢¢¢¡¢¡¡  ¡£¤§ª©¥£¤£¢¡££¢  ¡¡¡¡£¢¢£££¢¢£¢¡ ¡¢¢¢¢¢¡  ¡  ¡¤¥£ ¡   ¡   ¡ }}~}~}}}|}}}|{{}|{{zyyxuuuutvvvvvxyxuvvvvutuuutstuttsrqqqpppoppqomnnqqprxvponmmklkkkmonlkjkjiihihffghiffecbbccbbccbghebaaaba__`acb`_^adgghhJFDFGGFFHIKJGGGGHJKIJLHFFGJJNNKJKOQRSTUUTUUWZ]\ZXUTWXWUTUSTUWVVTTWZ\\YVUUVVVVWXXXXYYXXWXZZY[\Z\^_]][[_`\]`a`^^bcegkmifggegjlmlkikjlnnmnnnoppnkhihgigfkmmnqomihlnu}|vsrtvutvutsttsuxtpomnoruvxvtussrprsstssttttrprvy{}~~~{yvuwz{|{z||}~{xy|}~|~z|~~}¤¢¡¡£¦¤¡¡¢§¢   ¥¨¤    ~~}}}|~~~}||||{|{||{yyyzzzzz{{zwwxxwwwwvvywuvvutsuvvvxvutrssqrrrssqoppooqpooqppoopononnmlkkllkklmlklkjjjjiklhhimlhgffddddeda_````aabbb`__aa__^^^]Z[[[[\^`^]\YZ^\ZZ[[Z[]_a`\XY`eeeaECBABB@DEEFFEGHHFGGFGHEFHIEFFDEEFJIIMPQQPONPV\[RNMKONLLLLLKLNNNOOSVSRQPQSQPPQPPPQQQRSTUWZXVVVUYZVTSW^`_[YZXWY]_bccfgc`a`__^_bcb`bcdfgggghgikgdcdeaacaadgjiiigfhkprqokilkjjjhhknpssspllkjmnquvsqrqponnmnpopppnnqqonnpstuvsstrsqprqqqrvxyzywtssttsrspprw~~yuw|}|yz~}|yyvy~}{|{}~~}||} ~~}}|}~~~~}}}}}~~||}}||~~}|||{zxxz|zyyxxxz{zzywxzywxwvvvvwwvvvututsssspnooopopnmnponooomlmnmmmklmlmnmmmllkkkjghjjkllkkihiiihgfffgfddcbeefedddeedcdcaaaacbbcb```a```a`\[[\Z[\\]]\[]]\[[ZYVVWWXWX\a`]ZX[ZWUVVUTSSSVZYUVY^`\Y@>;::;:9::;=@BBBABBDC?>>@DB?>@CFGGEEJPOKJHFHIKKGGGGJHHKJKJIIIIKMKJLKKKKKMLNMLMMNNNMJIKMMMNNQPNMLMNORWXXTUXVUUVVX[ZYUSSSSTVWY\\ZZ\^^\[]]_`__``_]\\[[_`[Y[\]^\[\`cdeggecdeedbabcedbbbceccceiloqqqrnkhgfeffeffhhghkmmkigfffihgijlkjijjknopppoopljnqqppnlptvwwxzytruuuvwvv|}zyxvwtqqvwyzywwxvutxz{{wuvuvvux{|}~}~~~~~~~}~~||||||{{|}|{{{zz{z{zzy{{ywwxxxyyxyzyyzzyvwvuwwwxvuwzzxwwututtsssrrtttsrssrqqsqqpqqpnoqqqpppnnsuromllnttpnlkmklmlkkjijkmlihijiihfgfdefgffgifeffeeeeedbb``aaaaa`__acb`^^_^][[\\]]^]]][Z[[\][ZYXXWVUUWYY\ZYXVWXVUSSTSRRSRQQSTQRVXUQNMQQNNPPPSTPLLMMMJIKNLH0033323345789:;;99<>==;;;;:998;:7;@ADFFECA@A>>>@??@A@@BBAAA@B@ACDDCDCCEEBADEFGFGGFEEFIIIIJIIJLMLKLPMKKLKMMNOMOPSTTSQNMNPSVUWWXWWWTRUVWXZ]ZXY[[[[XXXWWWWWZYWUX[\[Y_aaabca^[ZXWXYXXZ^abbabcceiihmqnea``abcccbccba_^^bffcdedceffffffhkklmlligeffikkhimkhgjooknqpppnkknpnlrtspmmlmmlonntxwrnmnnqttusrtroqsuttwwxwwvwz{|}~~~}|{||||||}|||||}~}zy{|}~~~~~|~}~}}zwvz|}~~~~~~|xuy|}~}}}}}||}}}~~}}|zzyz{zyyz{zyxxzyxyxxxvvx|{xwyzyyxyyxwwuuttsrsvvuuuuvuttssssssrqqpprrrqrpoppppqpooopnnnnmmmmlllnonmllllkijjhihedggggiijihghhimrpjigggiihhfecbeeefeeeedbabcccccddc__`abccc`_^]]]]\\[[[YX[[\]]\\[YYZZYZYYXVWYYWWXXXYXWVWWVUUSTSTTTQSTRSSQPPQQTSQOPONNMMNNOQXWSSQPMMKIIIIIJJIIHHHGFFFDFIHF+,.//0../03258;:42113454332344411477:<;;8569;:9988778:99<????>=><:<>?@A>???>@ACDDCBCCCCDDDDCBCHHFEEFCCECBEHKIKMNOOPOLIIIILLNOLLKLONQRQPRTSSUUSUVSRQTVTRRRSQOPTVSPQQQSSRSUUVWVTSTTVY[[]][Z]^]]_`_a_^][[\\[Z[[\\\[\\^`a_ab__``_^_aacfhlmkjiedehhfcbfhikhhjigdcgihgfgijhgigihffeddehhlptpmkkkmnponpprqpqrrpmprqoqrrstvurqtvvstuwwtrrtsstuutsssvvuvy{{yzyyyyzyywwwwxwwwy{|{xyz||zy{||{{zz{{{|{{{}}}~}~}}|}~~~~|||{{xvyz{||}}~}}~~~~}{z}~{{}~~~|z}~{~}~~|zy}}{{~~~z}~}{|}~~|{}~}{zzyz|~~}|y|{vxzz{}}}}}}{|}}}~~~~}~{zxxwwusuyzz{zzyyyzxvy||||zz{yuxxxxz{{{zyyzwsuxyyyxyyzzxwwxwwvxwuuvvvvvvywwwuuuuuuuuuutsssrrrqqqrrqpqrrqqrppqqqqqrrqqsspoopooppopoonnnoonnnonmommkjjkkkjiihihjhhiijihhihgggffgfdfffegihigdcccacedccbcciniccaabaaaabbc`````^_^]^_][[]][[\[ZZYYYXXZYYYZYYXXYXXXWTTTTTTUVUVURSRRRQPSSQOPQQQPPOOONONNONNNOONPPNOMMLLJIJIJMMLKHIHGHHFFEFFCDDBAAABCCBCBABCBBAA@>>BHKGD%&&%$%')*,,,3777202220/1111100..0/-.1200/..0221143013578=?<97976769:8666899998898::9:<<<=>>>=>?=<>A=<>>=<>@ADEFFEGHHHEEFDFHJHEFEGIIKLMLMNLKMMKJJJKKKLKKKIJJKMOPQMJJKMLMPNNOPQPNOQUXWXXXYUTVSSWVSRUWVUVUSSTTUVWXWVWTX\\]\XXWUWYXY[^]`ceedc]]\\^\[^aabcddccdd_bca__]^_]_bbab`aaa_`cacfgigdcegfggfhiiiiknpnlijklmlljhjjjilmnmnrxxurrqrrppqpopopqqrrsrrrsrrqqtywuussrqrsporssrswwttuuxwwxvuvtsttssrqqsvwxwwuvwvuuutvwwwuwwvuvxxxwwwxxwsqqtx{{{zzzxxyxxwvuvxwx{{}}xvxz{zzxwyxywwz|zutsvwwttvz}}}}}}{||}{xzxuuutsuussurrvusuuusuy|}xxz}|z}}~}}}~|wtwxux{|{{|}~}||||}~~}|~|||{|}}|{|{|~~~}||||yuvxyyz{z}||}|{zzyvuttuvx{|{|{||z{{{{yyxwyzzz{|zyvtttpopoquvvuvxxuppuvvvxwxxxyyxxxxyxwxvtrooqsrtvwwvssutpmoqqppoprnnqopusrrrttsomoqruuuutsrtsrrqnmoqpqopqqpppppljjlmmmonnonllmmllmmnmknllmnomlmmlmlklkhhlljjlmkiighjkihhggihghgffgggffccddcdcdaabbbcbb``a`_`aaa```__``aaa```_`_^^^]^^]\\]]]\[ZZZZ\_[ZZXXYZYXYYXYXWWXWUVXXWWVUUTUTRRSTSQRTTSTQQQRSQPPOOOONOQPQPNMMOOMMKNMLLLLLMLIHHHIIIHGGGHHDDDCDDDDDDHFB@ABBCCDB@AA@@???><<>@@>=<<=<<:89:9898;;:@A=: ! !#$%%##(+,+*))(()(&$$%*0.+)(()))(&'*+****+-.,.//013674110/01224431002312320/0348755568789799:>=>@<;;;=??@@><:;<<=>?=>?@@@A?BEFGFDFIIGDBCCDDDEFFDCEEEEHIGIKJKMKHIIIHHIIJKJJKJMNOQQQNNPPPLKLMMLMKLMNPONNOOPPNNMOTQQSQROPQRVXVWXY\]\\[ZUTTUTUYYYZXX[^_]^]][XWVXYYXZZZ[ZZ\\ZYX[]]\[]__^]^]_a`^^`bbcdeedc`bdddcec_^_^acefghhlpnjkmnrsqnlljiklkjmmkkkklmqqonmmlkgddinpommnmnonppnnnprqonnponnmonmihkmmnnnoopmnnmmorrqppoprwwtrrrqqqnnlnstsstssuutrommmlprrqpoqrqrsttsttpnqpnllmnruuuvtvutuuxxvwxwwwxwuvywtrsrsrrsurqqpnpturorwxvuwvrrqswxy|{xvuvttuutuvvwvussppsuvwwvvwvxxwwxyxyxvwvuuuuwwvvvvuuvvutuuuuvvvvtsqmmrtutssuw{{yxsqoppruuutsssttsrtuuvrnprtvtusrrrppqmllmorsutqrsrpmoqrrppoppprrqpqqmkljikjjjjmnkjhgiihiffjliggjmnlmmlmmiefjklmjhkjhkmnnmkjklmmnnkihhkmllkjjjjjjhgjiiihggggghfeeffgihffeeefgeddeebbcdedb`cdccfeegdcccbaabbba___`a`a`a`^bbabb`\ZZ\\]^\]\[[[[[[ZZYZ[Z[[[[YYYZ[\ZZ[_a]YWVWXXVUVVUVUSW^]YVUUUVTSSRQQQQQNNPQQPOPOPOMOPNMNMMMMLLJIILJHFGIJLNKJJHHIFFIKIIHGGFEEFFECACEDDCDCBBBBBBABAAAA@?>?=:;<;9<===<;::;<;:;;::::8578778866786448:;:968854'*(%!  !#"!!!!"###$#$%%#&(&$%&&&%%%##$%'&)))+./,+*,,++-,**+.134/.//020..,-.//231126654224468666327756645679877764678:AEB>=@@>>=@BA@@?>=====>?@ACCCDEGFFFFC@ABCBBCEDCDDGHHIJHIKJKJHGGGGIEEGGHHGEGJIHIKMMMIIJKMONOPPQPPSUTQRSPMMOPPPQPNMPUWY\[ZYYWUTTUVTRQQSRQSQQSUUTTUUTTXWVVUZ\YYXVX[\\\]]]\Z[]\]][ZYZYYXY]`fgdbdhgcaejjigffdddeeeddcdffefhhgeedbaca``^^_]^^]`cfiklkjiiihhhilmkhecabbb`_cghihhihedcfkjjnlkkkknpqpmlkjkifgjnmlmmllllmnnkihdccikjiklkknooponnmkjihgfejopqqtwx{vponmopnpstrnnnkiijkptuolnmlnppnkjnqnmkjiihijihmmklnnmoqsutrrqnllllkljjmnopprtrqsstqoooprqpnnopqsrqqprqoooopnnoqsqpppponpopnooorsojhiigffgkmnmlmlmmlmnnmjefhijlmnnkkkkmmmnnoonnomkkklkkkkkklllkjjjkkkjjfdefffeecdfefdcb`acca`cb`_a_`defhhggggiighhfdfdbdegfeefgfffgfegffeefdb_]_cd`]_`_```aacbaba``_`aellfcddc`__]^^^_^]^^^ceca_`aba]\[[[\\[[[\[ZZY]]\_`][YXYYWWYYVUUUUUUVWUTTTTTTRRSTTTSQOQRRRSRRSRTTSRPPSSQRRPQPOPQQOOOONONNNLMMLMLKJJIJKKJHIKJJJIHJMKHGGFDFGEECEEDFFEDDCCCBAA@DFDAAAA@?>>>>?@@@A?==<=>==;<;9;;77;:9::97766655557655422122222100.0000.-,-/013334437<<8   "!  !#!""#&(($#$%&&%''(()(')(+,)*,-+**,+-,,,..//-/20244456633111143233545446:=;7555676334445788:9::79;;>>?HLF>;<<<<=::::<>>>=@B>@BA@ACDB>>@@@@@>?AA@ABEFDBABDHGCBDDDCEHKKKIIKKHFHIFFGGIKKJKLKOXZUTSROONPRRRRPMLLKKKLLLOMNRSQNQVYVQONORTROQTUVWWXXXXVWXZYYYZZXUTSSWY]]^_]\\]]]\XVYZ\^\XY\]^^_^^]Y\```\Z\YVWYX[[ZZ]]^_ba``adfedc_abbbaa`__a_]\Z[\[^`abbcb```_b__ffeffddfhiggihgdbbglmkhgkljkihiiedbabaddfiighfgghiihhgefggedgjjkjklntulghlnljgimmkjijifeefgimkkjhijkkgfifffbcdecbccbcb`bfijjklnnmkgdcbbaaccfhijjjkkkkiijkjlmlmljkkkmmlhgkkighjkkjddghijjkjjjjhffhhkkjhedcaceedbadfghiihgceijjjfddghhhfbacfgifgkiffefdcddeiheeddeeggfffefjnkfeca`___]\_aabaca\YYXWW\`a\[]__``aa``abdgcbb`b`_^^^`^^^``a`__``^\]^^^]\[Y\^]XVUUWY[[[[YXZYZZZYZ[[_`]\ZYYXYZZYXWXXXXXXY[]\ZZZZXWVWVSSTUUUTTRPPSQOPSSSRQQQRSXYWSPONPOLNOOOOONNOPONONMMLKLLJLMLLLLLOTSNKJJJJJJJIIIIIMMJHFFFDDCCDEFDCCBBBCCBCDCBBA@AB?>??@A@@@?><=>>>>>?>>>?>=><<;988:;:98855766777755855653133432323311110/0/0//11/--,))()-.,,-,,,,++*++)(+++)((-49<6 !!!!"!!"""#$##! "#$$$&&&$$%&&&)+(*(''()-111/.--.-,,+,,++-.../.++.00//0--.00021232222342368>JOI@878669989;::::99788778:<><9:==<<;<<<:;;<=>@@>B??A>;<>>?>@DEFFDFFBBABBABCECABBCFIMNMLLKKLMMMNNNIEFFIHGJKJHIMMLLMLMOOKJJILONLLNQRSSSTRRSRQRTTTRMNONPQPRTUUUUWWWXXWUSSTUXYXXXXYYXXWVSRUWVUPSVWWVUSSUUUVY\``]ZWXYZ[YWWWZZ[[Z[]\]]ZWXXVUXWY[XVWZ\]]YYX[\ZVUUX\]_cgifa`accdb`bgfdefdccba_][Z\_`bb`aaabbaac`^aaaa`aabbcdgeedccccdcbaacb___^`^^^\]]afeffdddddefb_a``^\\^^]\_]\\\\][]\^cefd`^^\[\`a__acdddggecbaceeeedddddeccdbcfikhfeefghe`cccc^]abcdddeddcb`_\]^\[[Z\[Y[_bccbdcachid^ZY\_aba``a`bd`^a`]Z[]]__`efb[X[]]^`_`____^_`_^]^^\Z[ZXYYX[\[[\WSVXWYZ[XVWYXZ\\]_^]\\\\\[Z\\\YWWWXWWXXWWWXXZ[ZYZ\\[XVXURUTRSRPQTTTUVVVWUTTTVVVUTTTTUTSRRRRSTUSQRSSSRRSQRQPNOPPQNMMNOPOONMOQONNONNLLKKLNPRSQIEEECACFFGIIKJIHHHIIIHGGGHGHIIIGFFFJKJIHHFEEEGECB@BCCEEDCA@@A@@A@@@>A@=>=<<======::9988:;:9:;967987767767:985344544454445533432431131///00-/1//..//-,---..-+)*-340,($"#""#%#"!"$$$%'&%%%!#%#"#$%'-20)	


	


			


 " !#""""""#"#&%$%&$$%%&'''&$%&&''%&('&(*-/-0-+,,..--,+,+)+/24;=:60/0011101122112311553121355787666665544557755665877787769=?AB@=?>=><==>>===<=<=@BCBCDEFEFFFEGFC??BBAA??BBEGHHHHFGEDCEEBACECADHKMNNMLLMLLMMLMLIFGILKIHMQQPOOPNNQPPMNPRUTRSTTRRQRSSQNMNQPPPLKMNOOPPPNPSTVVVTQRTTTRPNOSTRPRRQQSUSRRQQPNMMPQTURRRNNNQTQQRQNORZdfccb^]]XSVUWZYWVVZ^`_[VSRSSUXY\]^\ZZ[\]]\\]\[ZZ]^]]]]\]]]]]\YX[ZWYZ\YX[]\YXYYXZ[\]^^]\^`_^_^ZYZYWYYXXYXWZ\YXZZY\[WTV[]\YXXYZY\]^^^^^_^ceb``_^__]]bgebaa__^^^_ceb`__addaa_]^]YXZ[]^^]][[\[\[XZXVVWW[[[\]^^^^^]_bdc^\YTW[\\[ZZZZXZZWZZWUUZZYZ\\\[ZYXWWYYYYXXXXXWXYXXXVVSPSRNNNNQPLLOOQUVTUROORTTTTVWVTRTTTTTTUUTTSSRQRRTTSRQRTSRRQQQRTRPPPNKOPKHGGGFHLNOMNPONNNNMNNOONNOOOOMKKMLLKJJLMLKLLKLKKJKLLMOLJJJJJJIIHGHHGHIIGFFFEEFHF@>==>??BCBB@AAABBBBBCDDBA@?>?@@AA??????A@@>=>>=<;:>AA=>@<<;<<:;<><:::88877778:9866543332222222212323333212410//.//-,-151..-,+**+*)))++*)())(*)+*)+*'&&('&%$$#!"&+,,,%  		


   !%&&%####$"$%&(&)'$&%%'%&&&$#$%'((,-/1/-0/,,.,+,,,*+++,,**,./00.//0//0//1121010021...0450046554458::;;976776556666899:8648;==>>@@@@@??=;;<;<==>=???A@??>@@>=<>><;;?@>>ACEEFFECCBDEFGJLJFCACFILNMJKKJKHHJIIGGHHJKJJJLMMMMMLHGFEGGFGFEFGGFEGHJMMPTTQPNMMJIHGLNNLMKJHFHJKLMLJJJJJIJKKMMKNMLNOPQQNOOOPQW[YRQTURPMKMLLQTTTTTSSRNMNPSTVXYXWVVVWXYYX]_\ZYXWWXXWWXWVUVRQNOQPSTUWWURRQPPPPQRPPPPTUVUUUUUVTRQPQSSTSQRORUTQRUTVURQRQOPRSUUTPQTVWWXXXXX[[YURNNSVVWZZXWWWWYZYY[\YWYYXYYWWVVRPNPTUWWWWXYWWWWVTQPOOQSROQSTUTVUUVXZWTUVSOQSSSSRRRRNOROLNONNQTSSRNMQRSTTSSSSQQSSRRSSRRRRTSQLNOMKJIJLJLJKLNSRQRPOPRSQQTWTQOOOOONLKJKKMLMMMNMNNMNLLKMMLLKKJHHIJKHGIHDFIIGEJLLMKKKJKJIHHIJHGFGGEEEFEEEDEDDFHGGFEFFFHFDDFJLIFDEDBBDHFCCA@@@@@@??>?@@?@>=9777:<;;<=<<;;=>>???<<<<::;;:87767788877888655578986656542345652332110100./230/0.-../0///-,.-..-,,,-+))+*))**+,*)(,/,)('%$#%''&%$%&%$$##$$###"!"#"!! "#! #''$"!úûýþþþþÿÿÿþÿ	


		
		
 "    $%#&'&$""$%$! "#%&&'('(('(*-/0-,++-,***++*+,,..,*,,-,..-./..00/11211122220003100112257::;<>@>;63234667886423568;;88:?>;:==:79;;>>>>?A@>?>=@@@@AA@<;=?@DGGEEEDBCA?BCCAAB@?CCCDEDCDEFECBBABCA?AABAAB?>@?@FHIIHGFEGGHEEGHIGDDDEFFGIECEGGEEEEIGDFDBCCFIGEFFDFFGHKMNLLLMMKIGFFEEIMPOMNMMKILNNOOPRTTQOOPSRPPPRQRSRPOPQOPPPPOOPONMLNKIIMQSQMKJJJIJKLNLKKNQQQQQOOPNNOMMMNLJLKJJJMPOPNMKNNNQQLKNSTPLJMNOQSTRQQQMNOPPLMOMNOPOPPPOONNOQRRRSSSRQOMOMLLJGHKMPQQRRQPPONMKLKIIKLJLNPQPPOOOONONOPOLMQPPNONNNKKMLMPOMMKKIKNKKNRSPOLKMLIKJKLMKLNNMLKGCDGGFDDFHGHIHFHJMMKHDEFJKJIHFGGHKNNKJJKKJHFGGEEGHIGFHGHIFFGFFFEDDDC@=<=>ACCDDHJHFEECBDDBAACBBBBBA@BA@AA@??A????@@A@?>ACC@?>?@A><<<@?>BA><<=;:97899:;;;:::;957:;;97667755556888657:964345434442122120/,-026:8520/...-,+,.--,+*)+,,+,+,,+)(()'''&&&')('&&%$%%$$$##$$"###$""" !! !!  "%$"


õöõõõõôö÷øöööôôõø÷ùüûüþüûûüýýýýþýýýþþýýýþÿÿ


 "  !!!!!###$!#&'%#$$#####"""$''&'&$$%%$&'()(()'&'((*())+,***)*('(-./.153568<<:7200/-.....02/.01/.132577787789989987888785679;<<;;<:8699;<=<<=>>>==<9767::<>>>?>;<=>?><::=;878==<<<=;:;;=?>?@BBBCCBBDDDDEEED@@?>=<<<;=>>????>>BCAA?AC?<=@AAA?<?CEECEFCB@@AA@ACBBEGEEIKIDCFGHIKJJKKRUURNKLKJJJKLLNMMMMLLJJJFFFEDBDEFJIFFEEFEDEEDCDCBCDHILQNJJHFFEFFFFCDDDEFCCGGFEDDCCGFDEHHGGIOSQONMLJIGIFCBBACGFEFJLLKKLLLJJLLKKLKKKKLJHEFIJHGGHJJJKJKKKHHJIJKJGHIHECEFIIIIGHJJJJJIHGCDGGIJJIEBEGFEFJKKHFEEJLJHHGEGEDEBCFFGGGGHMPPKDBA@>??>>BEEEEEDEHKKFC@@EHIGFFFEDBDFEDECBCCA=;<;?@@@@DDB@@@?@AAA>?>==>>=>;<<<<;=>>>><:<=<=<=@@?>?>==<=<<;::::;:9::8898:=BCB>::86668<=:89988777555444543323896323431//01/,.//../0-+-..,++*()*+,,--,,+-,+*'(),/11-+)))((('''((''&%%&(&$#$#"#""#!!""!""""""!""#"!"  


	

	íïïðññðññïíñòïïôõõöõöøüú÷öõôóóôõõööõóóôö÷øùúýüüûûúþÿÿýýüûþÿþþþ	
	
	
	


!   !"!!"  !!!!"$%%%#$&&$%%%##$$#$$',----0553/,**)))*+++,,+,-+++,**,--/0-.-.01364./120.-.0-*,.10...04555544678::::7643321478:977567555664221233457796478::;<=>>=:875456898677;BC?<;86548<=>?DEB@@??>:<<=<<<<>=AEB====<==<=<@@>=??AHJF?<=?@BAABABHPQNJGFFGGEC?@BDFEDCDAACA>>@@@?>@AB?>=???><==>>??>>@EIKKIGEC@?@A?@AAABC@=@DEEB@@A??BB@@@@@AIMKGFEEED@=<=>=?B?>>>BCCCDFFDDDEEEDEEEGGFEEA@BEGBAAABBBBBBCCDDDDEDDEECACC?@@AEGBACEDC?<===<;?BBA=@BC@?ABB@=<:==>?@BA<:<@?<9<?@@A@@@AAA?;<<889::>>;;=??>?@?@><<><;===CFB?=<<>>>><=866669;;:8:::;;::;;<=<:::975342586789:999889876679899865345444445444643221259<;6101001001311110001/.-,,./.-........--,**,+)%#!   "$$#"#$#"$$"!$$$'&('%%&%$$&%$(+('&%#$##"""    


				
	þýæçèéééëëìíììíìîñóòòòòïðñïïïðïíðòññòóòïîîñóóòòôôóñðððïðôôóöøö÷úüþþÿÿþþÿÿýþüúýþýûûýÿÿ	
	


""   "$#$$&('$$! """#"$$$"#%$()&'')++*,,)&''()-0/+,,-,(''**''(*+-*)),/./397322233222./21.+-110///..11//./0/.-,/00012344465569<<732003553113349?CE@9765689:;==><88853447755425678865322445778765:=FLKFC>;<<;9;=;9>DFEA@?????><;?@??==>>:8765568878;>>9878989;<:9:9976:@@??=998888768<?DA=>=><;;9:::8;=::;:99<????CEDD@@@;8887778:<>A@?><<>=?@@???====>>>?>>?@@?>>@?>>@@@CCA@>?>>>@@@?@?@A>>>>:88786755789;=>:7=;:>A?;9875677:;;<;955664356899:83133436851/133325997568864555559;>A>:87667755403432334431354554555532223451..-/02432122112100//130/00////....-,-.01/..-,,,,)&&&(*+,++++*))(()****'&&'()***,*(&''('(&%$"#$%% !      "$!


		


		ÿÿýûüýûûúüþýýüûûþüååääããããäåæêêëëééëììêææçéèåèêçéêëìíìêíîííìíììêìíîññîìíðóóñóòô÷ùúûúù÷÷øø÷ö÷ùù÷÷ûþüùøöøùûûúýýûú÷÷úüýÿþýýüüýÿÿÿþÿÿÿÿþþýýÿ		


	


 "##!#!!$')-0+&! ! #""%#%%##$#!"%$%(-64.-,-12/..,,,,*)+,,)*+()+,,+)(*,+**,**,,+()('*+''*+./.+-,+,.,-,+,,,0367210.,-2225;<;73/./,.022/1001/....//-,/1100002249=>;::72/255457864798789999888:8778<:764554212236676211343442320042157689975897775322689;94453333134233434203787;AABCCB=9865244447678:>?<9689<<:::99:;::99999:==;9:8898998999;;;<<:99;<:88766655431/11455554365136431.,/331384-,*)++-.01110033/,-../-/1/..++,))+*))*.141..0.-0/267641-*,,/1.++--,-.//.,/0..-,-..---,--+))%&*))**,--,----*(),+(*)))(*,*))))(''((''&&(''()('%#$+,(''&&%%%&$%%"$%#"#"!!#"!"!!!!!!"## 


	ÿÿÿýýýþþýüüüüûøøøüþýýÿýøøøõö÷ù÷÷õôôóñòÞßßââààßßàßááßáãàãæçèæãâáâããåäåããääääãåæçèèçåæææçéèêëéêìîííîñöùú÷ðíîñòòôòïððïïóõôóòñõúþþýù÷õôóòõùúûûûûú÷ööõöö÷ø÷÷ööøøøùüýûüüûüýýþýþÿþþýÿÿÿÿÿÿ		
	


  !! (.,'''((&#%&&''''''&'&%&&$%'$"" "" !!#"#$#%%((%%$#$('(('&##"!""!"#$##%'((&%%'&&(('*/441.*(*)+---*))())(*)))*+*)(**)*))*(&*-..-+-+//+)+/0//00012211000-00004730.+*-/-./.-/,)+//.,+,-,,--./..-0/+*-,+,,,-+,-,,-.05;95/,-//10./...//.-,,/3//4679<9323450-,/./2211-/10.1355343221/11135432464321244444211346666433200/11//0121.*,.011/1333.,./00-,,-.-//1131/./0/.-+*(*)*--+)**)()+,**('&%"!#$'*+-,($$%#$'%"$(**)(&$#$#$&(-0/,+))((-.++,*(+,*)'&&''&$!!#%%&%&&&%#$%%%%%"!   !$)'%#!  !""""#!!##!   "#!    


			ÿÿÿÿÿÿÿþÿÿýýýýýýÿüüûúúüûûúùøùùùø÷÷öö÷ø÷øöõôóòóôõôóóòòôöõõóððòóñîëìïðïíïØÚØÖÕ××ØÚÙ×ÙÚÜÝÛÙ×ÖØÝáàÜÛÜÜÚÛÚÛààÞßÝÝÞáßâäáâààââààßáâßàåæäãåêðôòíèçæéëíîíêéèèìêéêéêìñõôñïíëééìíîñòóñðïðñòòñòòòòóñññòòòóóõóóóóõõööõöøùøùûúöøùùù÷÷ø÷õõøøùúùûüüýüûüûûúøøøúþ	
	


	
    !"%" "#          ! !"!! !%))&%&&#$&(*+*'&%&%&$#"#$&#"$$##''#!  $&)*&%%%'''&')()*(++,,,--,,**+*+.1-($$&**(&'&#&'%')(''&'((()'&((+**)('&$#%''%&''&%&''&%%&&$%&(&''%$$##&&')+-..--,+/1.-,,,-+)(''&&(*)'*+)),,++))+,*+..-..//.--..--.-+++,--.-++,,,,--**())))&&'&('$&(*++*((())***))((,-+*''$#)10*++,*)(# ""#!!#!  "%&&''&%#"#)+&"!!$(&$""$%$"###"            !!
	


		ÿÿþþýýýüüýûúûûüþûúùö÷ø÷÷÷øùøúùöõôôóôôõôóòôõôòñòòñññòñðïððîíïðñïìëëíîíëëìììììéçèéçéèéÐÐÑÑÐÐÑÏÏÑÑÓÓÕÖÕÔÓÐÑ×ÚÚÛÙØØ××Ù×ÕÖ××ØØØ×Ø×Ù×ÖÙÚÚÛÛÞàÞàßàããàÝáåêîîëèååçæææääââãåäâãäääæêëèêëéæåæéèêíêëîìëìëêëìëììîíìííîîîîïïîîïîíìïðïñòðòñïðñðððòóòñðñòñòóôùúööööööööùûùøûûûúù÷øùùùúùùûÿþûý	þþþÿÿ
	

	


			


  !"#  !#### !##$&&%%$%%&),+'#$&(&$%"   "    ! !!#!  ""!#! !##"!!! !  ##!""""!!"#"""#!!$#"%%%"%(((%"%&#$&%'%%&&#   "%%%%#! #$%(*'&&&&())*()(&(''''&%%%%$$$$$"$$#$$# "  "##$$! #! "#$%%&((%# !#" !   


	ýûûûûüýþÿÿÿÿþÿÿýýþþýýýûüýüüüýýüýüùúúùúûüÿÿûøùûù÷÷÷÷öõóóö÷÷øöõôôòòòòôòòññô÷ôðïîîïîíïîíìíïîííìììîîëêêêëéèéìíêèçæçæääåçåäåäââäåãääãáààÈÊËÊÊÉËÌËËÉÉÌÎÎÍÐÐÍÏÏÐÒÑÑÑÐÐÓÔÓÔÓÑÒÔÔÓÔÕÓÒÓÕÓÒÔÕÕ××ÖÖÕÙÛÜÞÝÜßæêæääãàÝÝÝáàÝÝÝÝßáÞÝßßÞßààÞàáàáààáßáãååäáããäääãäçèççåääåèëéççêêèèèéééêéëêéëëëëìììïïïîììííîîïñóòðððð÷ùõóòóïîóö÷ôñôöóñòõôôôôóóôôûýûøúù÷÷÷øøùúùùøøøøûýûúúüù÷úùùýÿÿýÿþþüýÿ		

		


  !#"!     !#"   ###$$"!      ! 


		


	


		

				


ÿþÿþÿÿýýýüûûúüüûúùøùøùúùúúûúùúúúù÷ùù÷øø÷÷÷÷÷öôõ÷ø÷÷÷ûüù÷öôóóóòðððò÷õóòñðïîïñóôòðîïîîîíëíìëììïòõóìèåçççççèéêêíïëéèåäæåæåââäãäãàÝâäãáààßààÞÞßÞÞàßÝÜÝÜÛÛÝÝÜÉËÇÆÆÆÆÄÃÃÅÇÆÅÄÅÆÄÄÆÆÈÉÉÉÊÊÌÌËÎÍÍÌÊËËÍÍÌËÍÐÏÍÎÎÎÏÏÏÏÏÎÏÐÓÓÔÕÔÑÒÔÒÓÖÖÔÖÙÛÜÛØ×ÙØÖÖÖÚÛÚÙØÚÙÙÛÛÚÚÜÝÝÜÛÛÞÞÝÜÜÛÝÞßàáååáßÞáààßàáâââââããääãâáâââäåääåæçæææççééèççéëìêëêêêêëëëêèìëìííëëíììíðïððìíîðïïòóòñññòòôõòòôóòôõýÿú÷÷öôóôø÷÷øõõöúúøûÿüú÷øùúúúù÷öõ÷ûþÿýýýýüýÿÿÿþþüüýüþýþÿþþÿüûýþÿýüýÿ		


		


 !"$# !


	


	


ÿþþþÿÿþþýþÿþþþþþÿþýýýýüýûüüüúúùøøùúúûúûýûúùøø÷øøõøù÷õøùù÷÷õñôøõôôóòñòñòõöóòñññðïñòòòñòðïïïñðîðððïïîîîïïîíëììììêêëêèèéééêèæææåæçæåææææåâãåèêéèåáààáâàâãäââæéæãäáßÞÝÞÝÚÚÛÜÚ×ÔÔØÙÙÚÚÙÙÙØÖ×ÙÙØ××ÖØØÖ×ØØØ×ÂÅÁÀÀÀÀÀÁ¾¾ÁÁÁÃÃÃÁÃÃÃÂÂÂÂÄÈÉÆÇÈÅÄÅÄÅÅÇÈÉÉÊÊÈÈÉÈÉÌÊÉÈÊÌÍÎÏÎËÌÌÌÊËÍÎÐÍÍÎÍÎÌÍÎÏÐÑÓÓÓÐÐÑÑÒÒÑÓÒÓÔÔÓÓÖÖÕÕÔÔÕÓÓÕÖØÙÙØÞâßÞÞÜÚÛÛÛÝßÝÜÝÜÞÝÜÝÝààßÞÞßßßßààààááàäæäääâããâááâãäææäãâãæææëîëæãäçèæäããæéééèììììììííìîìëëìëîîñ÷÷ôòñðíîîîïïïîïîíïóõö÷úøôòñòóòõõõôóñïò÷ù÷õõõôóô÷ûýúø÷÷ùùõ÷øùúúùùùøöõõöøúøöùúüúùúøùúùûúûûøúüúúüüüþþýûýÿþÿ
			

	
	

	


	


	
	


  


				


				

	


	
				üúúøø÷øúúúùüþûûúùùúúøøûýýýýüüþþýýþÿÿýúûýüüýýýüûüûûûûüýüúûúøøùúùúøøøùýþúøø÷ùøöö÷÷÷øøõõôñòòóóôòóôòññðññïïðòñðñðïîíîîïîííííïîííîíîíìííìëìëèèéêéèêêèêééêêéèçæåççåäåååççèêçååææääââááàààáàáâàßÞßßÝÝÝàâßÝÜÜÜÝÛÚÙÚÛÛÚÚÚÚÙÙÙØÙÙÙ×ÖÕÖÕÔÒÓÖ×ÕÕÕÕÔÓÓÓÒÑÓÒÒÐÒÔÓÑÑÒÑÒÑ·¹¸··¸¹½½º¶¶¸»½½»»º»¼¼ÁÄÂÀ¿¾¾¿¾¾¿ÀÀÁÁ¿ÀÀÁÀ¾¾ÀÁÁÂÁÅÇÆÆÆÅÂÀÂÃÅÅÇÇÇÇÄÃÄÇÈËÏÒÑÍÌËÊÊÉÈÉÌËËÎÎÍÎÍËÊËÎÏÑÐÏÏÎÐÑÑÓÔÓÒÒÒÒÒÒÔÔÔÖÕÕÕÖÖØ×ÖØ×ÕÖÖ×ØÚØ×ØÙÙØØØÙÚÙÙÙÚÜÙÚÞááÞÜÜÜÜÝàÞÜÞÞÞàÞßßàÞÝÞáàßÞßâäåæåáááâãäãâãããääääåææèæäåæèêéèèèéèèçæææèèèèìïòóôóîíîïííìêéêëìíîîíììêëêëíîôúûõòòðòôòðîïðððññðòòñôóóôññóôòôôñòôóóõõõõ÷úûúúùùùøøøøöõõööõõöùüýýþþüüùøùøø÷ùýÿÿÿÿþüþýýÿüûÿÿÿÿþýþþÿÿÿÿÿÿÿÿ		
	
			
	

	

	


	

		

	


	


			
	
	


ÿÿüûýýþþüüþþþÿÿþÿþÿÿÿÿþþþþÿýýýþÿþú÷õôôööôôõõ÷öôôôôôõõôôòòõ÷÷÷÷ööö÷øúùööôòôóóóóôóôóòòôõôôõôóóòññññðññðñõóòðððòññïííîïðëìíííììîîíððíììëêëëìëëëêêëëêéééèçæççæææçççççæææåäãäåååææåääååäââäãââááàßÞÞÝÞßßßßÞÝÝßààààÞÜÝÜÚÜÛÙØ×Ö×ØÙÙÙØÙØØØÖÕÖÕÕÔÔÕÕÓÕÕÕÓÓÓÓÒÒÑÑÒÒÑÒÒÐËËÌÊÌÍÍÎÏÎÌÌËÌÍÎÍËËËÊÇÆÆÈÉÉÊÊÊ±°±°°°¯°´µ·¸´²´¶´³³³µ¶¸»¹¹¹¸¸¸¸·¸¹¹º»¼¼»º»¾½¼¼¼¼½½»»¼½¾ÀÂÃÃÀ¿ÁÁ¿¿À¿ÀÁ¿ÄÊÍËÈÇÉÉÆÆÅÅÆÆÆÆÇÆÄÅÇÉËÊÉÈÊÊÊÊÊÈÇÈÊÌÍÎÎÌÉÈÊËËËËÌÍÏÏÏÏÏÐÐÏÎÏÑÑÑÑÏÐÐÐÑÒÒÒÑÒÕÔÒÓÓÔÖÙ×Ö×ÕÕÕÕÖÖ×ØØÙ×ÕÕÖ×ØÚÙÙÚÜÜÜÚÛÛÚÚÛÜÞßÞÝÝÝÜÜÝàáÞÝÝÜàæãåéèâààáâãäááâååãâáââàáåæèéêëçåçèçèééèççæååçææççççéêêèìîìëìéçèèéìëììììììììíïòñïîìíïïððíïîííìîððîîððñððñòññôõòôöôôöõôöóöõö÷öòðòïðõøù÷õôñôøøúüüúûüüüüûüýýýþýüüüúø÷÷÷øûüúøøûüýûûûûúúûúúùøøùûûûùøúýüýüûúúüûúúùùûüýüüüúúúúûüýûüýüûûùùùúûüÿüýÿÿÿÿÿÿþýþý	ÿþúüüúýÿþþüûþÿþþ
	
		
	

		
		
			ÿþ			þüüþþÿýýþÿÿþÿþÿþþýÿüûÿýýþþüýýÿÿÿÿþþþüúùúùûûúùûüûýÿþüúúûûûýýýüúüýþýýÿÿþüüùûýþÿü÷÷øöøø÷øù÷÷õõøûüüüýüüüûûúùùøøùúûûùúþûúúùùøøùùøùùù÷öøø÷øø÷öõööõõööóóððïîðððîíííëìíìëëëîðíïðòôñíîïððòóôòðîëìîîðòòòóñïîîïïîîïðïïíîíììëìëëììíïïíëéèéêëêêëèèèçèèççèçççççèçæææçåããäåæåãâààáâááááààáààßÞßàÞÝßßßÞÞÝÜÜÝÝÜÜÛÛÜÛÜÞßÞÛÛÚÙÚÙØØØØ×ØÚÙÙØÚÜÜÙÖÖÖÕÔÕÕÕÓÒÒÐÎÒÑÐÐÏÏÐÐÐÏÏÏÏÑÑÒÕÔÒÐÏÎÍÍÍÌÎÎÍÍÌÊÊÉÉÇÇÈÉÉÈÈÈÉÉÈÈÈÇÆÈÉÈÈÅÆÅÄÂÅÅÄÅÅÃÂ«¬­®«ª«­«««¬¬ªª­®­®°±°¯¯±²±³´³²³²±²³´¶µµ´³µ¶¶¶µ¶¶¶¶···¸¾ÃÄÁ¾»»º¹»º¼¿Á½¿ÆÈÃ¿¿ÆÉÅÁÁÀÀ¿Á¿¼½¿ÀÂÂÂÃÂÂÁÁÃÅÄÅÇÇÆÆÅÇÆÆÅÄÆÆÇÉÆÅÅÆÅÆÉÈÈÈÉÉÊÊËËÉÈÊÍËÊÊËÎÎÎÏÏÍÎÐÑÐÐÎËÌÍÏÐÏÌËÎÏÐÏÐÒÒÓÓÖÓÕÚÜÛ×ÕÖÖÔÔÓÕÕÖØ××ÖÕÖØÛßÞÚÚØØØ×ØÙÜÞÜÛÜÝÚØÙÙÚÛÛÞßÞÝßááßÞÞàâåæäßàßÞàáááâàÞßàáâããääãäåäãäææäæåååäåäãááãäåååäæççêéééèçæçéééèçèèèççéêëëëëêêéèéççêìîðòòññòîïðïððííïïíðññðïïîïññóóóôóñóôôõõöööôñññðòóðñòõûüúöóòôùøôôõõôóóñðòóóôôóóóóòóôôóôõôôöõôõõõõôõ÷õ÷öööøùúûûùùù÷ö÷øõ÷öøúûûüüüýûúøùúø÷ùøùúø÷ö÷úüýþÿþÿýûúùøøúøùüþÿüýüûúúùúùøùùúùùùøøûüþÿÿûýþý	
üøùûûûüÿÿþýüúùûûúûûøøùúüùúûüüýúüþþÿÿýùúýûþýûýÿÿþþÿÿýûýýýüüþÿüúúúú÷øúúùúùúøööööøøø÷ö÷÷öõ÷öõùùüþþýûøúúöùùúø÷÷÷ùøùûûûúø÷øù÷öôóóööôôôõööõóóóóóóõôóòôõõ÷öôúþúõõö÷õõ÷÷øõòñòïïððîîïïôööööõôôõö÷öõõôõõõôôóòóõôóóóõ÷÷ôóòòòóôõóñóóññññïîîììëëìíééêéêêééêèçèèèèèçæêèæéééëëêêëëìïòîìêééíððíììëêéêéçççèèççèééèçææååääåæèéèçåääããäääãããââââàßßßßàßÞÞßÞÞßáßÝÞßÝÜÝÝÝÝÜÛÛÛÜÜÜÜÛÚÚÚÙÚÛÛÜÚÚÙØÚÚØÙØ××ÖÖÕÕÕÕÕÖ×ÕÔÔÑÑÔÔÔÔÓÑÐÐÐÒÑÐÏÏÏÎÏÏÏÐÏÍÍÎÎËÊÇÇÉÊËÍÍÍËËËÊÈÉÉÈÆÆÆÆÈÈÇÇÅÄÄÄÄÄÆÆÅÄÄÄÅÅÄÆÆÇÇÅÄÄÃÃÁÀ¿¿¾¾¾¾¿Á¿¾½½¼¼½¾½½¥¦¦¥¥¥¥¤¤¥§§§¥¥¦¥¥¨«ª¨§¨ª«ª¨¨ª©©«­®­­¯¯¯¯°®­®¯¯¯¯¯°±°±´¹¾½»¸·¶¶·¶µ³´´´µ¶¶µµ·½¾¼¼ºººº»½¾¿¼¹»»½ÁÁ½¼º¹¹»½½½¾¿¿¿¿ÀÀ¿¿ÀÀÂÀÀÄÅÄÅÈÈÈÈÇÅÇÇÆÅÆÈÈÇÆÆÆÆÆÅÅÆÈÆÆÆÄÆÈÉÈÈÉÊÊÉÆÆÇÉÌÌÊÊÊÌÏÑÑÓ×ØÖÒÐÎÐÑÑÏÎÎÎÑÐÏÐÑÐÒÓÖØ×ÓÒÒÓÑÒÔÕÔÔÔÕ×Ø×ÔÔÔÔÖÙØ××ÙÛÜÜØ××ÙØÛÚ×Ø×ÖÖÖÙÚÚÚÚÙÜÛÛÚÚÛÞÝÞÜÛÝÞÞÜÙÜÞÝÞÝÛÝÝÜÜÞàßÞàßÜÛÜàãáßßßáàââãââãäãàààááâãääããäåçéêêêêéëììêèéêêêëíñòïîìçåææçéìîííëêéêèçêëîïñõ÷ôñîìïïëêéëìôùöñîííïííììëííëëììëêììëëîîïîìíîïîíìîîîïîïðïïíïðñòñôõóòððíìðïìëïïîðòðóôõõôòïîîîñððñïðòóñññõö÷øùøø÷ôóòóñòòòôôö÷õòòñóôóóôóóóóòññõö÷øøúù÷÷õôöûû÷ööøõôõõõõ÷öôóóòòóôóóôóôõõôö÷ùù÷ôôöøøôòõøøùùûùøøúúúøùùúüûûûúúúúûûûýýøöôõõóðôõô÷ùøùùøùøø÷øùø÷÷øøøùüýûùõóóôôòïïðñïðñòòòñòòðïððñðïñðñô÷ùûúøø÷÷÷ôññðíïðñðñôôòôóôóóðïóòòòðñóðïîîîîïðîîíìíëìíìíðîêêìêîñòïíîììíîëèèèèççèêëëëèëöûöóðëìîîîíîîëéêìííîííïññïëëðòôòïîíëëìììëììëéëëëèèéçåääâââãäääáâäããââàÞÞßÞÜÜßãæçççæåääæèéèèæãäéëéæäâââââááááááßàßÞßßàßßßßàßÞßÞÞÞÜÚÚÚÛÛÚÚÛÛÛÚÚÙÙÜÝÛÚÙØØØÚÛÛÚÛÛÙ×ÔÕÕÔÓÔÔÕÕÖÔÏÐÑÐÑÔÓÓÓÑÒÒÒ×ÕÑÓÔÔÓÓÒÒÐÑÒÏÐÑÐÐÏÐÏÎÐÐÍÍÎÍÏÏÌÌËËÊÊËÊÉÈËÌÊÊÉÉÉÉÈÈÉÇÂÄÃÂÅÅÅÆÇÇÇÆÆÅÆÇÅÅÃÂÂÁÃÁÀÂÃÀÀÁ¿¾¿¿À¾½ÀÄÂ¾¾¾¿¿»»»»º»º¶¸¸¸¹¸¸·¸¹¹¸¶¸¹µ²´ ¡¡¡¢¢¢¡¢¡ ¡¢¡£¤£¤¤¥¤£§¦¦§¨¦¥¤££§©§§§¨©§§§©©©©©©¨§©¨«¬®²±¯¯¯¯®¯¯¯°°¯¯°¯°²±¯°²³±±°±²²²±±´µ³±²µµµ¶¸·¶µ¸¸·¶·¶¶··¸¹¹»½½¼¼»º½ÀÁÃÅÅÀ¼½¾¼º½¾¾ÀÁÀÂÃÃÂÁÁÁÁÀÁÁÂÃÂÁÀÀÀÁÁÄÈÆÅÆÅÅÅÄÈËÌÏÕÔÍÉÉÇÇÇÈÉÉÆÈÉÊÊÉÊÌÌÊËÎÍÌÊÌÎÍÍÌÍÎÌÌÌÌÍÍÏÑÏÏÑÍÍÑÒÑÒÔÕØØÔ×ÖÒÒÒÑÒÒÑÐÐÑÒÕÕÕÕØÙÖÕÕÔÒÕÖÕÔÕÔÕÖÖ××××ØØÙ××Ö×ÙØØØØØÛÙØÙÚÚÚÛÛÚÙÚÚÙÙÚÛÛÞÝáááààÞÞßÞÞÛÛÝÝÝàåæçæåäáããäæèïðìèæäâãäåææçèçåããæçæååèìïðôòîêåæçèèæåçëñïììéæååçèçååçååæååååæçççêëèèééêéçèêèæèêêêêééìéæææêîìèçéêëìëìêéêíìêëëïðñîíïëíðïîîíëìíîïðîíìîîðñïîïíîññîìëííìñðîîííììììíìíîîìêéêéîðïðððîïðñðîììííìììíïððïïííîîîîîîïîïðîîñóôôðîíëêëìïòòòòòïîòóóôôôôôóóóóôõööôôòñññññððñïíëêîò÷üû÷óñððòñññññðññððôòîîñðííîíìêëíííìëìíìììêëíïîëêêíîïñïìîîîïïïëêêìéæëìîíìëíîíìêëéçëéèèæååæåååèéèçèçæéçååçççèëééëèååääæêéåçæääâââáàáâäåæëïììêçèééèéêéæâäåçèçææäååæçæçæéëêéçææçæåæçèéæääãâãäãßßâãàßÞÜÛÛÜÛÚÚÚÚÜÜÛÚÚÛØØÚÜÝÞÞßßÝÝÝÞÞÞÞßÞÛÙÚÛÛÝÞÜßàÝÞÞÝÜÜÜÚÙÙÚÙÙÚÚÚÚÚÙÛÚÚÙÙØÖ×ÖÖÔÔÕÕÖÕÕÕÖÖÕÕÕÖÓÓÓÓÒÏÐÒÑÒÑÑÑÒÑÏÏÎÍÎÍÌËÎÐÏÏÏÎÍÍÎÎÎÌÌÌÍÎÌÈÇÈÈÉÉÊËËÊËÊÉÈÉËËÊÈÉÈÇÆÆÇÇÇÉÇÆÅÅÅÄÅÅÅÃÁÁÀÃÃÄÆÄÂÁÀÀÀ¿½½¾ÀÀ½½½»»¼¾¿ÀÁÀ¾½¼½¼»º»¼»º»»º¹¸¹¸¸¹¸¶³´·¸¸·¶¶·´²¯¯±±²²²µµ³´³±²±®®¯°¡£¥¥¦¥¤   ¡ ¢¢¡¢£¢¢¤££££¥¥¤¤¥¥¥§©©©¨¦§¨¨©¨©§©«¬¬«¨¨ªª©©ª¬¬­¬«¯­¬®±²±¯°±°±°±°±±°±²³²²³³³²³µ³²³´´´´µ···¶¶´´¶¶µµ¹»·µ¶¸¹··¹¹¹¹¹¹»ººº»¼¼¼½½½¿¾¾¾¿¿¿¾ÁÃÄÅÅÅÆÃÂÁÁÂÃÆÈÉÅÄÅÄÄÄÄÃÃÅÄÇÊÉÇÇÇÆÆÇÈÈÈÇÊËÈÈÈËÍÍÌÉÈÊÊÊËÏÑÓÐËÉÉÌÉÌÍÍÌËËÌÌËËÌÍËÉÌÍÌÌÍÍÏÑÑÑÑÏÏÑÑÒÔÔÓÓÓÓÒÒÕÕÖÔÓ×ÖÕÕÔÑÑÒÓÔÖÖÕÕÖÕÔÖÖÕÕÖÕ×ØÖ××ÖÔÖ×ÖÖ××ØÜÞÞßààßÚÚÝÝÛÞâäãàÞÛÙÚÚÛÛÚÛßÝÛÚÛÛÙÛÜÞâçêíëêæçææççæåååääåãâáàßÝÝÞààÞàáààßàßßßàààáàáààáààâáâæåâááâããçæâãââæèåããæèéèççççåçæâåããåçèçèæååäæåæéééæåçêçæææåèçéçææããåææééäãææåæææççæçæåçèèçèèçæçèééêéæäãæææççæçéééèççççéçæçççèéçæçèééèëëéçéêéêéêèêììëëçåèêíîïïïðñôóðòõòñðïïîíîïíëééèçéèìíóûüöíêçååèìòòïìëìíîíéçåäæææêêæåééèçççåääççççæçæååèêêééêêééëëêæãäââãââäææäâäâàâãäáâåäâãäãâäããäääãáâãáààßàßààÞÝÞÞÞÝÝààßÞÝÛÚÚÝßÞßÞßâàÝÜÝáâääãäãâææããâáàßÞÛÛÝßààààÞßâãßÝÝßããâááááàààãèêçßÜààßÝÜÛ×ÔÖÖÖÖÖÖÓÔÖÖÕÕÕÖÕÕÔÒÓÓÕÖÚÙØÙÚÙØØØØØÚÜÚ×ÔÕÖÖÖÖÕÕØÚØÖÔÓÔÕÖÕÕÕÕÔÔÕÕÕÔÓÓÒÒÓÓÑÑÑÓÒÑÐÐÐÏÏÏÏÏÏÐÏÎÎÏÊÊÐÐÎÏÑÑÎÌËËÊÍÍËÊÉÈÉÉÊÉÊÉÇÇÇÇÇÇÈÉÈÇÆÇÆÆÇÆÄÁÀÁÃÄÁÂÂÁÂÅÅÅÆÆÄÂÃÃÂÂÁÃÂÂÁÁÂÄÂ¿½¾¿ÂÀ¿¾¾½¾½½»¼¼¼»º¹º¹¸¶´µµ¶¶µ·¹¸·¶¶µ¶¶µ¶¶µµµµµ´´³³³³´³³µ´¯¯±²²°¯°¯®¯°¯®°²²¯®­¬¬¬««©¨¨¬®¢¡¡¢¤¡¡¥¤£¢ ¢¤¤¤£¤¦¥¥¤£¦¦¦©§¥§§¥¥¦¨¨«­««©¦¨¬««®®­¬«ªªªª¬®­®¯®¯°°±²±°°²³²µ´±±²³´´²³µµµµµ´¶µ´´´µ¶·¸¸¸·³²·»»¹¹º¸ººº¼¼¹»¾¼¼»»¼»¾ÃÅÂÁÁ¿¾¾¾½¾½º»¿¿ÀÁÀÀ¿ÀÂÂÁÄÈÆÃÄÂ¿¿ÁÃÄÄÅÅÄÅËÌËÊÈËÈÇÈÆÅÆÇÇÆÇÈÈÈÇÇÈÆÆÇÇÊÊÊÍËÉÊÈÉÊÊÊËÌËÊÉÊËËËÉÊÌÌËÎÏÏÐÏÎÎÍÍÎÎÍÎÐÏÎÌÍÐÐÏÎÎÏÎÐÑÐÐÐÑÐÐÒÐÑÑÑÒÓ×ÙÙÚÚÖÖ×ÕÖØÚÙÕÓÔÕÖÖ×Ù×ÖÙÖÕÖÕÒÓÕÕÖØÛÞÞÞßÝÝÝÞÝßãäãäãÝÚØØ×ØÙÚÛÚÚÚÚÛÚÚÚÚÛÛÚÛÚÚÛÚÛÛÚÙÚÜÝÛÝÝÜÜÝÞÞÜÜÚÙØ××ÙÞÞáãáââãäääãäääââáÞÞßáééçâßßßÞÞßàâââßßàÞßßÞÞÞÞßÞààßÞÜÝßÜÝßÝÞààááâáßßààßáâàßßàááââãäãääáàáààßáäãàÞßááââááàßàààáããáàáââãàßãäääããããâßáãäåäááããäääåãààäæèëëìíêèééèèäßÞÞßßÞÝÜÝßåëêæäâáãåçéìêèèççèåäàáßáááàÞÞÜÝßààßÞÞÞÝÝÝÜÚÛÛÜÜÛÞâãããäççæäãââßÞàáßÝÞÞÝÞßÞààÝÞÞÞÞÜÙÙÚÛÛÛÚÛÛÜÜÜÜÛÚÙØÚÛÛÛÛÚÚÚÚÙØÙ×ÕÔÕÖÖØ×ÕÕØØ×ÚØÖÖ××××ØÛÚÜÝÝÜÝÜÚÛÝÛÜÝÜÙÖÔÔ××ØØØÙÙÕÕØÚØÕÓÒÕØÙØØØÙÚÚÚÚÛÚ×ÔÖÖÔÓÒÔÔÓÐÍÏÏÐÐÎÎÏÐÐÏÎÏÏÐÐÏÍÌÍÌÍÏÐÐÑÓÓÑÐÏÐÑÏÐÐÐÑÑÑÑÑÑÐÏÏÓÓÑÏÎÎÎÍÎÎÍÍÍÎÍÍÐÌÌÌËËÌÉÊÌÐÎÌÍÏÏÌËÌËÊÊÊÉÉÊÊÊÈÇÇÇÈÇÆÇÈÇÈÈÇÆÅÅÆÄÅÆÅÄÄÄÃÂÂÂÀÀÁÀ¿¿ÀÂÂÁÀÁÀÀ¾½¾¾¿¾¾¾¼»º»¾¾½½¼º»º¹¹¹ºº¹·¸¸¸¸¶´´¶µ³µ¶µµ¶¶·¶¶¶··¶µ´´¯­°®¬¯±±¯±°°¯¯±°°±°®¯¬¬­­¯³¶³°®®­¬¬ª©¨©ªª©¨¨§§¨§¥¦ªª©©©©¨§¥¤£¤¥§«   ¡¡¡££¢ ¡¢¢¢£¢£¤£¡ ¡¤¦¦¦§§¦¦§¦§©©¨©©©©©©©©©©«®®­©©«¬­¬¬¬­¬¬­¯®®¯®¯®­­¬®®¯°³µ´¯°±²³µ´´³´³³´¶¸·¶·¶¸·¶¸º¼½½¹···¸¶´·¶´·¹¹ºº»»»»»»»»¼¾½½¿¿½¼½½¼¿¾ÂÅÇÄÀÀ½¼¾ÀÁÂÁÁÂÁÁÃÃÃÃÃÃÁÂÃÅÄÂÃÂÂÁÀÂÄÆÅÅÆÃÅÆÅÄÅÅÅÄÃÅÅÄÄÅÆÇÈÊÈÈÇÇÉÈÇÇÇÇÇÆÊÌÊÊÍÍÍÌÌÊÌÌÌÍÌÍÍÍÍÎÌÌÍÐÑÑÐÑÓÒÒÕ××ÖÓÐÐÐÍÏÒÒÒÑÑÑÎÐÑÒÒÐÏÑÒÕÖÖÖ×××ÖÖÖÖÙÞÝÙÚÙØÖÕÕÔÓÖØÖÖÕÕÔÓÓÓÔÕÔÓÑÑÑÒÔÔÖÖÖÖÖÕÔÕÕÔÓÔÖÕ×ÚÙÙÛÚ×ÖÔÖØØÚÙÛÝÝÞßßÞßÝÝÙÖÖ××ÕÔÔÖÖÕÔÔ×ØÙÚÚØÖØÙ×ÙÙÙÚÚÚÚÚÚÚÛÛÛÜÙÙÝÛÛÜÚÚÙÛÜÛÙÚÛÚÙÚÜÝÝÜÛÙÛÚÚÛÚÙÚÚÛÛÚÚÙÛÜÛÝßàÞÝÝÚÛÛÛÛÚÚÚÙÚÛÝÞÝÛÜÜÛÛÜÛÛÛÜÜÜÛÛÛÛÛÙÙÜÞÛÛÚÙÛÝÞááàáâáÞàáããäãáãååçäàßàÜÜÛÚÙÙÛÛÜÛÝÝÜÜÜßáçééèäââãâàÝÞÝÝÝÛÙØÙÚÛÛÙÚÛØØÖÔÓÖ×ØÚØØØÚÜÜÞßÞÞÞßßßâãáßÝÛØÖÔÔÕÕÕØÖÓÕÔÔÔÕÔÔÔÔÔÓÕÖ×××ÖÖÕÓÒÔÔÓÔÓÓÔÕÔÔÒÐÑÔÓÕÖÔÒÔÕÒÐÐÒÕÖÔÓÒÒÒÓÒÒÒÏÎÏÓÕÖ××ØØÖÔÔÕÔÓÔÓÓÏÐÓÔÕÔÔÒÐÌÍÏÑÑÑÒÑÑÒÑÑÒÔÖ×ÖÓÓÓÐÎÎÏËÈÈÊÌÌÌÌÉÈÈÈÈÈÈÈÉÈÇÇÇÈÈÇÆÄÇÆÅÇÇÉÍÍÍÌÊÊÌËÌÍÌÌËËËËÊÉÈÉÉÇÇÉÉÈÉÈÉÊËÇÆÇÇÆÆÈÉÇÆÇÆÅÅÅÅÅÆÇÆÅÆÉÊÈÆÄÃÁ¾ÀÁÂÂÁÂÂÁÁÂÂÁÀÁÂÁÁÁÀ¿¼»»½¾¾¼¼½¾¾½ºº»»»»º¹»¼»º¹¹¸·´¶¸¸¹¹¹º¹¸¸·¶µ¶·¶¶¶¶µ´´´´³±³³²±±±°¯­¯°°¯¯±±³²¯¯®­­®­«ª©«­±±®­««¬­««ªª©©¨¥£¥§§§«®«ª°²¬ª¨¦¥¡ £££¢¡ ¡¢¢       ¢¢ ¡¡    ¡ ¡££££¢¡¡¢¢£££¢¢¦¨¦¥¤£¥¥¥¦¥¥¦¦¥¦§§§¨¨¨©©¨¥¡ ¢¤©¬«¦¦«¬­¬­®°®­­­«ª¬­®­«­°±²´µ´±²²²µ´±³²³´³²´´´´µµ´µ¶µ´´´µ³´¶µµµ¶¶¶»¿À½ºº¸¹ÁÂ¾»ººº·µ»½¼¼¼º»½½¿¾ÀÀ¾¾½½¼¼À¾¿¿À¾¾¾¿¿À¿¾¾¾¿ÀÁÁ¿¿ÀÂÃÂÁÃÃÁÀÀ¿¿¿ÁÅÄÄÃÂÃÃÄÅÅÆÇÆÄÄÄÄÆÆÅÅÄÃÄÇÊÉÇÈÉÉÎÓÔÒÎËËÊÊÈÊÉÌËÉÊÉÊÊËÌÊÊÊÊÎÌÉÉÎÏÏÏÏÏÐÕ×ÓÎÏÐÐÑÒÐÍÐÔØÖÒÐÍÌÍÎÍÎÍÍÍÎÐÏÏÐÏÏÎÎÏÎÎÏÏÍÍÍÍÏÏÑÔÔÏÎÏÐÑÐÎÎÑÔÕÖ××ÖÖ××ØØÙÙÔÓÔÓÑÔÔÓÒÑÑÒÑÑÏÑÓÕÔÔÕÖÕÔÕÕÕÕÖÖÕÖÖÕÕÓÓÒÔÓÓÒÑÓÓÔ×ÚØ×ÖÔÔÒÑÑÓÔÔÕÔÒÒÔÓÑÓÕÔÔÔÕÕÔÖ×Õ×ØÕÓ×ÕÕ×ÖÖÕ×ÛÚ××ÖÖ×ÕÕÕÕ××ÖÓÒÖ×ÖÕÔÔÔÔÒÓÔÖÖÖ×ÖÔÒÓÙÛÛÙ×ÖÕÒÔØÚÚÙÛàãáÝÛÙÖÙÖÓÔÔÓÑÏÏÏÏÓÕÕÔÕØÙÜÛÛÙ×ØÙÚÙÚØ×ÓÓÔÒÑÑÑÐÐÑÒÑÑÒÔÔÓÒÓÖÕÑÏÒÒÓÕÖ××ØØØØ×ÖÖ×ÔÏÍÍÎÐÑÑÐÑÒÏÏÐÎÎÍÎÐÏÍÎÏÏÏÎÏÎÎÐÐÑÏÎÎÍÎÏÏÏÏÏÏÐÓÐÎÎÍÎÏÎÎÑÐÎÏÎÎÏÏÎËËÊÊÊÊËÍÍÍÍÎÏÐÐÑÐÏÐÎÏÏÏÏÐÐÏÏÎÉÇËÍÍÊÈÇÉÊÌÍÏÎËÉÊÌÎÍÌÌÎÐÎÌÌÊÆÇÇÅÅÅÄÃÃÃÄÃÂÃÃÃÅÄÃÄÅÄÃÄÃÃÂÁÄÃÃÁ¿Á¿¿ÂÂÁÂÃÃÄÄÃÂÃÃÃÄÃÁÁÂÂÃÃÃÃÂÂÃÁ¾ÀÀ¿¼»»¼¿ÀÀ¾¾¿¿¿¿¾¾¾¾ÀÃÄÁÁÀ¿½½¾¿¾»º»ºº»»ºººº»¼½¼º¸¸··¶²³¶¶······¸·´³´´µ·¸¸·¶µ´³®°²´´²±°°¯±±±±±°°±³µ²±±°°°¯¯®­­¬¬«ªª©¥¤£¢¥§¨¨ª¬¬«ª©§¨¨§§§§§¨«°­¨¦¥¤¢£££¢¢¢£¡¡¢¢¡ ¢§§¥£¡¡ {|}¡£     ¡¤­°ª¦¤¤£¢£¢ ¡¢¥§¤§©¨§¦¦§¨§¦¦§§¥¦¦§ª«­­®¯¯®®­­¬«®­«ªª¬«¬®®¯¯®¬­®±±°®¯¯¯¯®±°°±²±±°°®¯±²³¶¸¶´´´µµ´³²³´µµ¸¹·µ·¶¶µµ··¶¶¶··¹¸¸¸¹¹¹¸·¸¸¶·¸·¹º¸¹º¼½¼½½½½¼½½¾½»¼¾½¾¾½½½½½¾¿À¿¾¾¿¾¾ÀÀÁÁÃÆÄÁÃÆÅÇÉÊÊÉÆÄÅÇÇÉÌÉÅÄÆÆÂÀÂÃÃÃÃÅÉÌÍËËÌËÉÇËÐÒÐÏÍËÌÌËÌÈÅÄÃÃÆÆÆÇÇÇÇÇÆÆÆÇÇÇÇÇÇÈÈÉÈÈÈÉËÈÈÊÊÇÈÉÐÖÙÖÏÐÎÌÏÏÌÍÎÎÎÍÍÍÌÏÏÐÐÑÐÐÍÎÌÊÌËËÊÌÎÌËÌÌÍÏÐÏÏÍÎÎÎÍÍÎÍËÍÎËËÌÌÌÏÐÎÏÍÎÏÍÍÍÑÑÏÐÏÎÏÐÐÏÎÎÎÎÍÍÑÑÏÏÏÐÐÏÎÎÎÍÌÌÐÑÏÏÑÓÐÍÌÍÎÐÏÑÒÐÐÐÐÎÎÑÐÐÍÌÍÎÏÎÎÌÌÌÍÎÎÎÎÍÌÏÑÎÐÒÒÒÐÒÑÎÎÎÐÐÑÓÑÑÓÔÕÕÔÕÕÐÍÎÍÏÎÍÏÐÏÍÏÌÍÍÍÎÎËÊÊÎÏÍÑÓÓÔÔÒÑÐÎÎÎÐÑÌÍÍÌÌÏÎÍÍÍÌÎÎÌËÊËÐÒÕÒÏÑÏÑÑÐÑÓÔÓÒÑÑÎÊËËÊËÌÎÌÌËÌÍÉÉÉÉÉÊÊÌÌËÌÊÈÉÊÉÉÈÇÇÇÇÇÇÈÉÉÉÉÇÈËÈÆÈÈÇÇÄÃÂÄÆÈÅÄÂÄÅÄÄÄÆÆÅÄÄÅÆÇÈÊÊÊËÉÊÉÈÇÈÊËÌÊÈÈÄÂÄÉÇÁÀÀÃÄÅÆÄÃÂÂÅÆÆÇÇÇÇÇÇÅÄÂÂÄÁÀÀ½¼»¼½½¾¾¾¾¼»¾¿½½»º½¿¾¾¾½¾½»º¹¼¾À¿¿¿ÀÀ¾½º»¼¼¼½¾À¿¾½½¾½½¾¾¾¼»»º»º·¹ºººº¹ºººº¹¹¹¹»¿À¾»¹¸·¶¶·¶¶¸ºº¸¶µ´³²´³´µ³´´³²³±±±¯±±±²±±°¯®®¯®¯¯¯¯¯¯®®­­¬««¬«¬®®­¬­­­¬¬¬«ª¬®¯¬ª¨©©ª©¨¨¨©§¥¦¤¡ ¡  ¢¤£¢¤¤¤¥£¢¡¡¡¡ ¡¡¡§§£    vxxww{|zyx{}~|||}}}|}}|{}~ ¦§¥¢¢¢¢¦¦££¥¢¦¦£¤§¨¨©ª©§¥¥¦§¦¦¦¤£¥§¨¨§¨§¦¥¦¨ªªª©©©©©ª«ªªªª«¬ªª«ªª«¬¬¬®­®®¯®­­­­¬¯°®±··³±±±¯¯®°°°²²³³³³´´³³´³´´³¶µ´³³¶·µ¶¸µ´¶¶·¸¶µµ¶¶··µµ¸»º¹¹·¹¼½º»»»»»»¹··º»ºº¾ÀÁÂÃÃÁÁÃÁÀÂÂÂÄÆÄÀÂÂ¾¾¾½¾¾¾ÂÅÅÄÃÀÁÂÃÁÃÉÊÊÊÆÂÄÄÅÆÆÅÁÁÃÂ¾½¿ÁÀÀÀÂÃÂÂÁÁÁÁ¿ÁÃÃÂÂÁÁÂÂÃÄÃÃÄÆÍÔÕÒÍÌËÈÊÏÐÎÍËËÌËËÉÈÉËÍÎÍÌÈÇÆÆÅÄÅÃÃÄÃÅÅÄÅÆÈÇÇÇÆÆÆÇÆÆÆÅÅÆÇÇÇÉÇÄÄÆÅÅÆÈÇÇÉÉÈÈÆÆÆÆÇÆÇÈÉÇÉÉÆÅÅÅÆÇÈÉÈÇÇÇÈÇÇÊËÉÈÅÃÃÃÄÄÆÇÈÊÊÊÊÊÍÌÉÇÉÎÏÊÊËÊËËÇÉËÊËÊÈÈÈÇÇÆÇÉÈÅÅÆÊËËËÊËÍÍÍÍÍÌÎÎÎÍÌÉÈÆÅÆÉÈÈÈÅÅÈÇÆÇÇÈÆÄÄÅÅÅÇÈÊÍÍÎÎÎÊÊÉÈÇÇÈÊÊÉÈÆÆÅÅÅÄÅÅÅÆÇÆÆÈÊÎÑÎÑÔÑÎÎÎÎÍÎÌÊÊÊÊÉÈÅÅÂÂÃÃÃÄÁÂÄÄÄÅÆÄÄÃÅÅÃÄÄÄÅÅÂÁÂÃÃÃÄÄÃÂÂÂÂÁÂÁÁÁ¾¿À¾¿¾¾¾ÂÃÃÁ¿ÀÁÀ¿ÀÀ¿À¿ÀÀ¾¿¿ÁÂÃÄÆÈÈÈÆÅÄÃÃÃÄÂ¾½¼½¿¿À¿ÂÂÂ½½¾¾ÁÂÂÂÁÁÁÁ¿½»¾ÁÃÁ¼¸¸¹¹¹¸¸··¶¶¶´´µµ¶···µµ´´µµµµ¹¸´³µ¶¹¼¼¼ºº¹¸´·¸¸¸¸¸¶´´µ¶·¸··¶´´µµ´²°²²²²³´´³²³²°²²°®¬¬¯¯°¯±²²²³´²±°¯®®¯­¬®±±¯¯®®­­©¥¥§«®®ª§¨©ª­®¬ª©¨¨¨¨§¦§©©¨¨©¨¨©¨§¨§¦¥¦¥¦¥¤£¡¢¥¥£££¢¡¡ rrrpmnpppsz|{{zxvttuuuuuwwvwwxxyyz||{{{|{zyz||}~}zx{}~¡  ¢¢£¢ ¡¡¡¢¢¢¡  ¤¥§ª©¨¨§§¥¤¥£¥§¦¥¥¦©ª©¨¨©©ª¨§§§§§¦¨«ª©§©««ª¬«ª©©¨¨ª¬««®°­¬­®®­¬¬­®¯°¯¯³¹º¶³²°±¯¯¯®­®°¯®®¯¯°°¯°²°¯°¯±±±³µ²±²³´³µ¶¸¶³´³³±°²µ¸º»ººº»½º¶º½¼»¸¸·µµ¹º··¸»½½¿À¿¿¼¼º¸¹¼¼½¼¼¾ÀÀ¿¾»¹¸¸»»¹ºº¼»ºººººº»¼»¼ÁÀ¾¿½»»»¼¹¸¸º»½ÀÂÁ¾ÀÁ¿ÁÄÅÆÆÄÄÅÅÅÄÅÃÃÃÃÃÅÄÂÁÀÀ¿¿¿¿¾¿½¾ÀÀÀÀÀÀÁÂÂÁÀÁÁÁÀ¿À¿ÀÀÁÃÂÂÁÁÀÁÃÁÂÁÁÀ¿ÀÁÀÀÁÁÂÃÃÂÄÃÂÃÂÃÄÄÃÄÃÁÁÂÁÀÁÁÃÄÃÂÃÅÄÄÅÅÄÆÇÆÃÂÁÁÂÃÀÄÈÈÈÈÆÃÅÆÅÃÃÃÃÃÄÃÃÁÁÂÁ¿ÄÆÄÀÁÄÆÄÂÂÃÂÄÇÇÈÊÊÉÉÆÄÂÁÂÃÅÄÃÂÁÂÆÅÃÄÄÅÄÅÄÃÃÄÃÄÅÆÇÅÄÃÁÀÀ¿À¿ÀÂ¿¿ÁÂÀÁÁÀÃÄÁÀ¿¿ÂÁ½¼ÀÃÄÇÆÂÅÉÌÊÉÊÉÇÆÄÀ½¾½¼¾À¿¾½¾»»¼¼¼¼¾¾¾½»¼½¼¼½¼»¼»»»ºººº»½»º¼¾½»¼º¹»ºº»»º¹¹½¿½¹¸¸¹º¹··¸¸···¸º¼½¼¼¼¹»¾¾¾¾¿½»¸¹·´´³²±µ·¹º¹¸·¸ºº¹ºº¹¹ºººº¶µµ´µ¶²²´²²±°°°°±²±°¯°±¯¯¯®®®¯¯®¯°±³³±µ¶¶µ²³³°®°¯«­±®­°²²±²°¯¯°³²­¨¥§¬¬­®®­­®¯®®­®¬­¬¨©§§§¨©ªªªª««¬«­®«ªªª©¨¨©§§§§§§¦¤ ¡£¢¢¤£¥¤¢£¥©©¦¥£¢¡¢¤¢¡¢¢¡   ¡ ¡¡ ~}}pponnmmmmnoppnnpspmnqrrqqqrrsssrrrtx|ywxxwwwxxxy}|{{zz{zyxuvwyzzz{{}~~~~¡    ¤¤¢¢¡ ¡  ¢¡ ¡¡¡¢¤¤¢¡¢¢¢¢£¦¦¥¤¤¦¨§£¡£¤£¤¥¦¥§¦§§¦§¨¨§¦ªª©©¨ªªª©ª««©ªªª«©¨¨ªªªª¬¯¯­¬ªª­­ª«­¬¬«ª­°¯¯®¬­®®®­¯²³³´´´µ¶´¸½¼¹µ°°°®°°¯¯¯°³µ¶·¹¼¼¸³´¶¸¹»»½¼¼¹¶²°²²³´´´´´´´µ¶¶¶¶µ´µµ·º»¹¸¹¹¸ºº¸¸¸¸¸¸¸·¶·¹·¸º½¿À¿À¿¿ÁÀ¾¾¾¿¿¿¾¼¼»»»º¹¹·¹¹¹¹ºº¹º¹¼¼»»»»»¼¼ºº¹¼¼¼º¼¼¼½¼º¹¸¹¹ºº¹¹ºº¸¹¹º»º¹ºº»ÀÀ½½¼»¼¼¼¼¼¼½¼»¼½¾¾¾¾½À¾½½½ÁÂÁ¾»¼½½»½¿¾ÀÀ¾¿¾»¹¹¸¸º»º»½¼»½¼»½½¼¼ºº½ÀÀ¾½¿¿¼¼¾¿¿ÀÁÂÂ¾¼»¸·º½¼º»½¿¾½¾½¾½»½¾»¹¹¹½¾ÁÁ¾¼º»¼½¼¾½»¼¼º¼¼º¹ºº¹¹º»½»¼»»º¼¾½¿½¼¾ÁÁ¿¿¿¿¿½»º¹·¸·´¶·º»¼º»¹···¸¹¹º¸¸º¸·¹¶µ´´µ·¸·¶µ¶¶´µ³³´´´µµ³´´´³³´´²°±±´µ¶µ´²²²³±±³²´´´·µ±®±´¶¸¹¸·µ±°°¯°±±®­±²³³³²±±³´´´³³³³³³°­¬®¯°¯«ª¬®«««¬«©««««««©©««««ªª©©¨ª®´²±¯®®°±¯¬«««ª««¨©¨§¨©©«««««ª¥¢¤§¨¨¨¨¨¨¨¨ª©¨¨§¦¦¤¢   ¡£¢¥¥¦¨©§§¦¦¥¤¥¥¤¤£¢¥¤¤¥¥£¡¢¢¢¢ ¢¥¡¡~z{}zxzyxxvutvwyzeeda`_bedefgihhiljlommkjlmllllllkkknqpnnoppoooponpqqqrrrrqstsuuuvvvttvwvyzzyxwvuwxwx{|{|}zz||}~}~   ¤¥£¡   £¤£££¤¤¥¥££££££¤£¤¥£¥¥¥¦§ªªª¨§¦¦¤¤§¨©¨§¨¨¬­«­®°±®­¯±µµ´°¬­®®¯®¬ª«­««­°²´³²±²²³³³°®­¯®¯¯¯­®¯¯¯­­®±³¯¯°¯°°®¬­®®°±°°¯°±³²°¯¯°°®°°¯¯¯²µ´´¶¸¸¸¹¹·¸¸»¾¾¼¹´³µ·¶³´´³µµ¶µ³³´µ´¶·¸¶¶´³´³´³²²³³³´µµµ¶µ´´´²´´µµ³´·¸··µ´··¶··¶µ¶·¶¶µ´µµ´µµµ´·¶²³µ¶´´µ¶·º½¼¼¸·¸¶µµ´³³´´µ¸·´¶¹¹·¶µµ¶µ¶¶·¶µ³³´µµ¶´³¶¸¹½¾»··¹¸¸µ·¶¶¹ºº·µµ´µµµ´²³´´³³²¶¸¸º·¶¹»¹·µ·¶µ¶´´¶¶··µµµ¶¶·¶´µµµ´³¶µ´´´³¶µ°²²²µ´µµ²°²°¯±²±±±²°±¯®®±³²²±°®¯²°±±²®­¯±°°²´³³²°°¯°°¯¯°¯°°¯¯¯¯®¯®¯¯®®®­¬¬®¯­­­®­¬¬«¬«ª©ª©¬®¯±²³±³¯ª«ª©©§¨¨©ª­®¯®­®¯¯°±¯®®­­®ª¨§§§©¨§©ª§¥¥¦¦¥©§¤£¤¤¤¤¥¤¥¤¢¢£¢¢£££££§§¦¦©­¬ª©§¤¥¤¤£¡¢¢ ¡£¥¦¥¥¦¨§¥¤¢¡¢£¡ ¡¡££¡¢¤¢¢¢¡¢¢}|~y|~~}}}}yuwvutvvtsuuspnqt^``][[[\\]_`_`ccaacdbbccdeefeeffeefhhhjjiijjjjhikkkkllkkklnllooooooomlmopppopqqrrqqprrrsuvvvvuuuuwxwxwwzxyzzyxxz{{{{{|}~~}}|||||~¡    ¤£   ¡¡    ££¡¡¡¡¢¢££¢ ¡¡¦©©¨§£   ¥©©¦¥¤§§§§¥¨§££££¦¦¥¨«®­­«¦§¦¥¦¦¥¦¦¦¨¨§§¨§§¨«¬«©¨¨«©§¨ªªª©¨©««ªª«©©¨¨ªª«¬«ª«ªª«®¬«®°±¶¸´´´µ´°®­­­®±°®¬«®¯­®­¯°°®­®°±±°®®¬¨ª®­®°®®¯®®®¯¯®®®ª©«¬­®®±¯¯±­©«¯®®­­®®­®¯¯¯¯¯°°¯¯¯°¯®­­®¯¯°¯®°±±°²²±±³³°³²±±°°°±¯­®±¯¯°°°¯¯°°±°±²±²°®­±µ·»¿º´´µ´´±³°¬®¯°±°±°¯°°±²°¯°¯¯¯¯¯­®¯­ªªª­®¯®¯®¬®¯¯®¯µ¶²¯®±´±¯¯®«¬®®­­­¬®¯¯³´­©«­±³±°­®°®­®®­­¬¬­¬«««ª««ª«««¬«¬©¨©ªª©ªª«ªªª©§¦¦¨¨¨©©ª©§¨¨§¨¨§¦§¨¨§¦¤¥¦¦¥¤¤¦§§¦¥§§§¦¤¨«­­¬ª§§©¥¤¤¥¥¥¦¥¤££¡¡¡££¦§¦¥¡¡¤¡¢  ¡¡ ¡¡¡¡  ¡¢¢£ ¡¢¢¡   ~~~~~~~~}|{z||||||yuqoqsrqrrqqtwyzxxywvvvuutpqqqmlmnloonnnjhXYXVTTTVXYZYZYYYYZ[[\]^^^`a`a``abaabbbabbbcdcbcgigfdddeeffijhgihghijllllmlmnljjkjlllonnonnoppppppqsrrrppsxzutttttttstttvvwwvvvwvvvwwvvwwwwxxxz{|}}}||{}|}~}}}z~ £¤¡ ¢£¢¡  ¢¥¥£ ¡¢¡¢¤£¢¡ ¡ ¡¤££¤¤¢  ¡¢¢¡¢¡ ¡¢¤§¤¤¥¤¤¥¥££¤¥¤££¢£¤¦§««ªª¬­°°«©§§§©ª§¥©¨¦§§¦£¤¥¥¤¦§¨¨§¨§¦§¦¦¨©¨¤£¦§¨§¦¨©§¨¨ªª«ª©§§¦¦§§¦¦§¦¨¨¨¬¯¯¬ªª¨¨ª««¬«ª«ª«©§§§§©©ªªªª«ª©«­«¬¯¬¬ª§¨©©©ª«ªª©©¨§§««¬«ª©¨§ªªª©¨¨¨ª­ªª®­ª«®¯®«©«­­¨¦¨ª©©¨¨§§§¨¨¨©¨¨ª©¨©ªª©©©ª©¨©©§¨©¨¨©©©¨«°³±®«©§¨¨¨©¨§¦§§§¨¨¥¥ª««ª¨©¨¨ª¦¤¤¤¤¦¦¥¤¤££¢££££££¤£¤¥¦¦¥¦¥¤¤£¤¤££¤££¤£¢¢£££¤¤¤¢¢¢¡ ¡¡      ¡       ¡  ¢¤§¥££  {xy|}}~||{z{}~~}|}|{{{{zwvwxwxwvuwxvuuuuvvwuutuvuuqopnoqrsqmprpoppoonmnmiiihggedcafghihgSRQSSRNPSTUUXZWXYWVVWVWWXWYYYYZXXYZYZ[[\\]]\]^]\]]]]]^_acdeecbdfddehffcddccdfghffeeeffeegffhiiikkkjijjjkovvrpoponmmnnmmnpoonmoppppqqqrrssqsuuuwvswvuwwvvvvvvwtvvvustwxy{|{||zy{|{zyy{{||~~~}~}~ §¦¡¢¢£¢£¥¢ ¢   ¢¢ ¢ ¡¡ £¡  ¢¢  ¡¡£¢  ¡£¢¡¡ ¡££££¢¤¥¤£¡¡ ¡¢¤£ ¡¡£¥£¢£¢¡¢¢¢¢¡£¢¡ ¢¡ ¡¢¢¢£¢¢¤£¤££¤£££££¢£¢¢£¢¡¡¦¦£¢¢¡¢ ¢¤¤££¡¡£¦§©§£¢¥§££¦¦¦¦¥££¤¤¤£¢¢¡¡£¤¢¢ £¨§¤¢¢£¡  ¡¢¥¡£¢  ¢¦ª¨¡ ¡¡¡¡  ¡¢¢¢¢ ¡  ¡    ~~}|}}~~~~}{||||zyxzywtsqstrsttttvwuusolkjmpqrqrturqpjimnoposvtnmnnkijkjgffecdfdfgeeadeba```_a`^``cdcaRLLPRPMMLMNOPOOPPPQQPQQQRRQRRRSSSVWVVUTTUVWXWVUWXWWVSRUWZ_a_]\[YXWYY\\[[\[\]^^____^]`babbaabddedbddddeddehhedefgfegnoljjiiihikkhiiijjlnnnonnnmmnnopnmoqqpooprrokjjnqqqrqstuvvwuvyxx{~}zz|}{yxwy}|{yyyyyyz{~~~~}}~~}~~}|}~~   ¡¡     ¡¢¢  ¡¢ ~}~~~}z|}}}~~}}}|}|||~{yxvwyxxxxxyywvxxwwxywwwwvvwyxuqosxyxyyvttsqqqtrpqqpooppopqnjfhhgeefgiloqqnkjgeiklmjjjhfdeeeb_]___^^]\[YYYYXZ\[ZZZ[ZYYXWXWWX[]NHIMNMJLNOMJJJJIKJKMMLKKKKLJKLMNNOOMMMMNNPRRRSRQQQTRNNPRRWXWVUUUUWXXYWYZWXZXWXXXW[bb^[Z[][[ZXVXZZ[\^_`aa`^__`a```adjmjhecbcccceeeeegiiimqpljihhhhhiiijjkhhikkjighijkmnmnopoopolmnmmt{|xz|{yvuvxyvvuusrrssstssssuuvvuwvwvvwwvwwwy{yzz{|||{{|~||||}z{}|}|{|~||~~~~~~}~~}}}|}}~}z}}{||}|xyz|~~}}~}|||||{zzzzyyyzzyvvvuuvwwxyy{yxyxwvvvvwvstsrrsrrrrsrqpqtz{wtrqponooooljlkkkllmlkllllifcacefdbdcda_``babcabffefeeb^`bcb``_^[[`baa`_\YYYVWYWWXWUUTTTSSUVUSRRTUVURPSTA?@@AA@A@???BDDCCAADFDBAEIIFGIHFFGGGGFGGHIIKONLKKJKJHKLMQURONPQRSPPOPPOOQPPPPSUSRU\^ZUVVUUUSSTYXVWWWYZYWWXXWXWWXWUWY[[\\]]\\]]``_]]^]\\^ffcaabbbcccddeefedddefeeeedbbccdefghjkihffhkjlkostqonottrpmkkkmmjmmmkilnopopqqststrpqpqtrstssspqtsuy|}yywwxwvuuuuuuyyxxyyxxyzxwwvvyy{zzyzxzzzyxyxz{z{|~~~~~~}}~~}}~zxy}|}}|~}}}|{{|{z~~}|{zxxxvwwwwxxyyy{zyxxz|{z{|}}{|}~~}zvuurrttsqqonptwxxxxyywwwzywuutttttstsssqqqnljkknpprrqpppqqpqpprrpponopopnmnonmljiikkllihhecehkiefgfeedefeca`]]^]^\ZY[\]\[^[XVUXZ[\]]XTTY]^^]\[[Z\][Y[]\[YXYXUTTRQSQQPOQRQOQONNMLMMMOLKKJJIL;9889::9;=?=;:=?>>>@B@@ACDA@AA@=>?ABABBBBBDDCCBCDDDDFFGGFGHHIHHHIIHJJOOLLLLMMLKLKLPONOOOLMLLOQRRUUTQQPPQPRRQPQRRRTSTUUVXXWVWVVWXWWWWXY[ZZ[[[[[\\[\]`_^]^^]^a`_`___^___`bcfddbaaadcdebccejmkhfefedefffffd`__`abeggghighiihghiiggjnnmnnmjkllopnponoooonnnpqoppqqpnnpqqqrstuttutssustutvuuuvuvvwywwyxwvvwvvxxxy}|xwxyzzxuuwwwxxxxxxyz|{{{{{{zz}~~}}}}~~|zxxz|}||}}~|{}~||}~}}~~}|zzz{||~|}||}{{ywxzzywwy{zxxxxyyxxtuwuttutttwywvusstuwxwvuvvuttvtssssrprxxutsqsuvvvwxuvvutttpooooolllmoljilnnooqqpoorrsqnjlnonnmonkffgfgddhhghijjljijkjiiiijmmkhgfghhhffdbacdddeeedb_]^]`a__^^______^]]]^[XVUXVVWVTSQTTUTTTTTVWUTRQSVVVWXWWVXZ[ZWWVTSRMKKMNOMMMKKLHHHHIHGGFFGGIHECCCDEG=74333323586669=<:<?C@<<<:888:99889::;;;<<>??=>>??>??>@A>>A@@BCEGECDDDDEFFFEEFHJJHGGGHHIJIHHIIGGJJJMMLJJKKNONMLLMMNMMLKKLMNMMNOPOPQQPPRUUVUW[ZWVVUUVUVUUVVUQPTVWWWWXZZ[YY[[ZZ\[ZYZ[[Z\\^_^_`a`_^_``__`aaa_[[[[\_bbcdddcdedbdfghifddeffggffgjihiiiiijloolihgeggijijlllkklkkllnonklmnponpqqnmoonnorsqpppnmooprx{xvutttssuspnmoqpqrrsqruvtstuvvvvuuvwxyvxwwwxxwwwx{yxxyzxwvuvwwxywwyyyyyz~}|}{{zyyxy{|{z|}}}|||zvuwvuuvwz{|}}~}|{|}}}~~~~~~~~~~~~}}~~{}~~~~~}}~}~~z|~|{{~}|||{{z{|z{}{yy|{y{}}|zzz{||{zzzzzzyxxxxxyxxyxxx|~{wxzxuuvx{zwwxv{~~~}zy{zxvvtustsrrsturrqrusrrpqrqqrstqpronnmopqusnponponjikmlkljilqqrqnlkjkkkkjlljloqtqlkkkjmlkhfgffefefecdeehhkomnonmjgfggdbfgkkiihgebbba^\]bddeeddcbdeedbaa`begjgdcdbaa`__a`_^]][YY\\\[XUTVWXYYYYYYWUVWWWVVVSQPPQQQPRQPOPQNNMMKLMLIHGIMOPQRRQPPRRPOMIJIFFGEEEFDDCBCCBBDB>@A@BA@BBAABB@>A.--,,-./1110/./0106=@@94234576543676655667;;997689787779=<;;;:;=;<<<<;=><=;;=>??AA@@ABBBAACCCDCBDHEBCDDEGGEEFGGHIIHHIIHGGHHJKJIJKKJJLLNOPNNPSQNNNNNNOPQQOOQPPRSQOPQRW]\WVRRTUSRTVWVUWYYYYYYXXYXXYXYYXYZYWTRRSUXYZ\^^___^^^\_a]]`_bb`aaaaba_abbaaacbcdjkhefebcdddeedefggffegjkijigffgiihikkjjjijiiijkkihijihhlrpmlkkklonmlmlkkknonmmnmmnmmmnpstrppnlpqppstrrsssqoprrprssqqusqrrqrsqqrsttssuutvuuuvxxwvuutuwwwtqqqpopoqvvvwxyz}|yxz{}~|zzyzzyxyyz~{y{ywwxz{zyyzxvwwx{}}{{zxz{yz|{yyz{z{|}||}}{zzyzz{z{{z{|~}{{zz{{{z{{yzz{|{{zzz{|{z{|}|zz{{{{{|{{{zz{|}}||{||~}~}zzyyyzzy{z{~|y}~~~{{|}~~~~}||{{z{{}~}{zzzyy{zz||{|{{{}}~||zzyz|}zxyz{{z{{zzz}}|yxxvuwxyxyzwwxyyyxwxxwwwvwyywuuuvvwvutttussssutwvutuvuuuttuuutusrqrssrrrrqrrsurrqqrqqpportwutupoonnpqpnqrtsnmoponmoqpppqomlmnqrrnkllnmjjllkkjiijjkkijjikifeggijjfhhgggfefijkjifcbdddeccbacdbddddcba`^`acdbaa`b``_`a`_]\`ggffedcbaa`^]`bbcaaaa^\[YZXXZ\bbaa__`_\]``__^^^\^`]\\[ZZXYZYYXVUVSOOPNORRPQPNLORRRSSRPNPRQPPOMNMKIGIIGIHGGEFHGGEEGGGFIHHJIIIGGHHHHEBCFFC@BB?>?@?>???>>?>;:;=>=;;<;9;::<==<$!##$%&'((()'()*,-../020-,--../2465200/../24211124322554214367666756777889::::::;:::;:9:::;<<<===<;=??????@@AAAABA@@@ABBAACDEDCDEHGDFIGGGJKJHGFFIHHKJJJLOMKJHHJKKKLMMQROONNPOOSTSPPPQPPQQQQRQRSSTXWUTTVVSNMNORTSRSRVXWXWWUUYZXYZ\\ZWUWYZZYYZYYZZZZZ[]ba__\]__^^__``___^_``_bebc`]`````bcbbcbbbbaacadfeedhigggfgebbccfgfeefikkhddedghihhiigijlnkkkjihikkmnmlkijlmmljjkkmmmmkkklmmllllnoonnnooppoprsqqqpqnopppppqqoqtqoponopqpnqstsuvvstusttttsstvtsrttttsppqrqpqsqqpqrtussttstsrsstssssuvuuwvwwtttttttttttutstttuuuttsssrrtuvvxzzxwvvusuvvwvwwxwvutttuuvutuwyustsuvuttuuwvvwwutttwzywvustuvvuvwvvuuuvuuvvvuuvvusrstusrtsstuvyz{ywtssttsttrrsssqrssssssstttttsqqqqrqqrrrttqrsrpppoopqoooppopoppsttqqqqqonmmonnonnmmnnmmopnmmmnnmkilmnoonoonkjiikkiijjkkjhhlnolighkkhgglpqolihghhgeddfgffghgfdhhhhehiggifefhheeecdggeedfheccab`_`_ccba`__aa``_`b`]]^]__^^[\_]Z[]^ba`\XXWXXX[[[\[YZZ[[ZZZX[]]]]^]]]^^[Y[\\[Z\\^\VUUUSRQSUUVWWWWXXWXVTUVUVUWWUUUUTSRPPPRQRONNKIJJLMKKHGGFEGIKKKKHEEFFIJKJLLHDCDDCDEDA??BADC@AB@?>>ADEDDCCCB@AA?=;;99:877::99:877678898522134565657:88" "###""""#&&$$$$%%%%&''&%&)))*))*)))*,,++-,,022/.../..//1321//101022234455554436877566555535789:757889:;=?<98:=<<=<=<?A@>>?;;;;=?A@ABB@A@BBCCCCBCCDDCDDCCDDEFKKIHIGGHHFGHHHIIIHJKLKIKLMNOMMOONMMMNMIFGKMPRSTSSRPPQRQOORRQTWUSQSSSSTUTTSTTSTUVUVWWVWXXXWVWYYZ\YVWXYYYZ[[[Z[\\\[[^][\\\\[Z[XX[[ZYY\[[^^]]]]_`_]_^^__bfhkic_``_abcbbb``_bcddddeehfeddbb`beeeeeeegedccdgiihhfffghgfffeefhggjjiihhhgggijjkjhihijkkjjjjkklkllmpnkjjmlllkkknmlkkkkkkllllmmmooomkjjlmjjnnmmmlllmmmnonnooooponmoqqpooswtqpolklnnopoqsqqprttrpnnnmopppnnnlklnoorxyvtsrpooqooqpooppnnnoqrqnopoppopqrrsutqpopopppprrpqqnnmmmnnnmnnmppopqonmjiknnqvrponooononmmlmonkklllkllllkjkllllkkkllmlmnmkijjhgggiiknmjllkljjkmmihkjiikkmnmjihhhjkjihihfgghhgfgggffgghhggffggeddbcccddddbaaccdhhfedgffhgddfmqomkhedccbaaaa`_]\[\^_^__^__``aba`_^]]]]]Z\\ZY[]]^_\[ZZXWXYYXXYXVX[][YXWVVXXVVWWUTUWUVYYWWXVTSSTTUSRRPOOQQTSTWWWVQOORRTVUUVWWWWUTTSROMMPRQPNPQPPPPQRPPOPPONOOOMMLMMMMMLKLKJIGDEGFBBACCBAAAACDBAA?ACB@@BDEHJFA=>?>>=<<<;;;87788887989<=>??=<;<=98633665433310111100.141./241..-.-/2201 !!   !"!"%()'%#$%$#%&'%%'&#$%&()),23.,++*+,---,,,+/20.....000///011123454310/-0234420/456556898<><==74238:;<<<<===;<<<>>=<<====>>>?@@@BB@BCACCBA??CFCCEEDDDEFFEDEHHGGHGGGGGDAACEGGHOVROMKLKMOONLKKLJLOOQNLMLMOONMMOPONLMOPORTRRSTRRSQOOQQRRSRRSTUVVVVUX[__ZXVVVTTSVVWVWXVRPRTVWVVXXWWYYYXXYZY[]_][YXYZZY[\[[][]__^]\]\]^_^^^^b`\]^_``]]^`_]`aa`_adbaa_`a___aababceeddddcdddefeddcbccfddddceffdcfhjjgeddddcbeiormihghihgfeefeegghhgiigefghihghihhihhgfcdgfhijjhilljihjnqmjhfefgiihghhffehjjjiiihghhghjiiijjhgghhknmllkjjmljkllkkjhijjikonljjhhikjiihhhghhijkkikkihijjgfffghijjiiihhhikihfdbdfgikkkiggfhhgfefgfggggggfhihjjjjihihggfffgggffeffhfdfkomhfedbbgecddecaacedbcdbbabcaabdggcccbcccdbabbcdfecbaa`a`^]^`__^__^^__`_]\]_\]ab`_^\[ZYYZ^agkmlfb`^\\\[\[[ZWUX[YZZYWVVVWWWWYWWWWYYXXYWTSTVVVVSRSSRRSVTRRTTSRRQQSUUTSSRQQRQPQPPPPNOPQQPONNPOONNMLMNNNKJHJLOPQQNKLJIMRQPRTRPOLMMMLLHDFJKKJLLKLIJKLLKJJJJJHHIHFGGGIHGFEEFDA@BBCCA=<==<=<:9<@=9557<=>ACC<9===98:878766675355433322105::77763242--131-,,-..--+,,*+++)&&***(('%''%%'*),    !!" !""%))'&$$%%%$#%&&&&%%#',,*)(')),.,,+++,..0/.-.+)),/-+)+01100111128:65531/1113456556767668878878;9767987799;;;;;::;9;==>>??@@????>=>===>>>@CFED??BBBA>CIGFEBCDECDEEFFFHGFGJNNKLJIHEFHHGHHECBDFGHHHJLKKJKLKLLLMMLLPZ^YTRRPPQRTSONPPONOQPPLLONLMNMNQRQRRRRRTTSRRRSQTWUOORSTUUUUTVVVXVVVWVWWYYZZYYZ\[XZYZZZZYY\YY]ZYZYYXXYZZZ[[]][]\[ZZZ\]_a_^]]][Z[]]]^]_`^^]]\\][\^^`ca`__^_`aba`ac`_``_^__^^_^^^_aa`b`bbaabba`b``abcbbb`ccbbcbabaadebbbcehfcddb``eebccbbdcbbdeeeeedbbccccegedccbcdcccdeeeefhhedecbcdcddddeddcbbcddceeedbcdcbbdegedeccbaacdcbcdabbbccb`bbaa`]Z\`a``abaaabbbaaaaaabbaa``````b`]^^_```aaaaddaa``_____bgkhddcb^\^_^`_____][Z[[]]^^\WXZ[\\][[\ZZ\[[\\[\___^^^^[ZYZZZ[[[[ZYYXYYWVVVWXXWXZZYXXWXWXYYZY]`_]\XVVUTSSUUTRRRQRSSSUTSTROQSROONOOONNRSQPONPNOPPONOMMQRPONONONMNNMMLIIIJJHIIJJHKLJHHJLLLJHJJHHGGFGFGEHHDDEEGHJIHDDECCFDEIIGFGFAABDB@?ADEEDDCCFEEEDDDDEED@<<=?@?@A@AA@?>>>;998:;;888765568:999964436:==941540.,*-./00.--.11..../-,*.3210045100,(+,(&&'''&&'&##&*'$&&#!"#$# $%$$
 !  !! !!!"!  !'&#"""$$$#$&)**()+(%%" $''(()*)*/1..-,+,,--.//...-,.0010111/,-1222100022231//365777656655666776679<:8:;::;?AA=<<=<==>?>===>>>==>@BB??@AACFIHDCBBCC??CCB?=><=BFDDDBBEGFEEFFEEFFFMV[TKJJIIJKKLLLKJIJIFCECEFEEFEFHIIJJKKIHHKLLMMMMLKKJJKLLMNONOPRQNOPOPOPQQQRRRROQQOQPOOQTXXXVVSRSSSTTSTTTSUUUUTTTUVVUTTTUUVVUUXWUVWVVUUWVVVVVVVVVWXXYZXWXWWWXYXYXXXXXWWXXVVWVVWXYZ[ZYYYXYWWWXYXXXZZ\[[\]_]\Z[[[\\[ZXWWXZ[[[Z[ZZYZ[][[[[[\]]^^^_]]]]]]^^][[[Z\]\]]]\\\\^]Z[`c`\]]][[^^]]\\]_`^\[\ZYZ[[]\^_]]][YZ\\\\\]^\\]_^\ZYX\_`b]YZZYVTRTVXXY[Z[\\[ZYXYY[[[ZYXYZ[ZZXXXXWWWWVXXXXZZZYXXXYXYXWWXZ\aggc_\\\ZYYXVWXWTSSSUVWWVVUVVVYYYVWXVUSTTRRSTVVVVVVTTTUTSTSRRQRQQRSSSRSRQQPPRTTTRORROPPSSTUPQTTSQMMMNNNNONMMNONMNNMMLLLMOMKIJKIKMJJLKJKKJJKKJJJHHHHKKJJJJGFFGFEEEHHIHDCFDDCABBBC@?>?BDABC@BCCAAACCA>>@BA?@ACCBCBBCABC?=BEFFDB=<<<;9;;<>=><768;<@@>?>==?>:7899888999:955545750/0//0/-.12235430,+-,/585.-,+,+**((()+*((&&)&&('&&%%#"&')**(('&'$!"#"   #! 	
	


			
		
	!# !!  !$&)&!  "#$$#$''%&$%%&%&''((''**))*,+,,,,)(,--.-,-,,---./,-10000000/01011210353334443232344555698899756878:8558;<<=;:;:;88::;;;:;<==;677:AFC@?>?@???>?@@BBAADGHHGEEEDCCABCDEEEEC@>=>==>=>>?CDEEDDFIHFFFEEEGIHIKIFGHGHHHIJJIHHHIIGFIJLLLKKLLKLKKKJKMMLLMMMMMMLLLJLLLMNNOOMNONNOPMMNNOOOOOOPQNMNNOPPNNNOOOPQQSQPQRSQQPOOPQRSRSSSQPRTWWRRSRSTUTTTTTSSTVVTTSSSSSTTTUUVVUTUUUTTUSSTRPQRSUWXWVUUTTUTTTTTTTUSSTVWWWVUUUUVXUTTSTUUTTVZXWWVURRUYYWYWVUTTUWWVVTTUVUTTTTVWXXWWWWVVUTTTUVWVWUTUVXWVTSTUWYWTRSSSSONMLPRSRSSTSSTSSUVTSTTSTTRRSSTTUTSTRQQUTSSSSSQPRRQQRRRRQRQXbd]XUSSSROQRQQTTTTRSQQSRQONNOPQRRRRQPONONMKLMNNNNNNMLMMLKKJIJMMMLLJKLKLLKKLMLMNMMIJGHHFFGFHFEGGFEFHHGGGGFGIGEDHIIIIHGGFEGGEFEEGFDCDDDDBBCCCCCCCA@@CDDCBA@?>@A??@>=>=>@?@C?>?>@EC???;;<:9979:::<=;9:;:=:899<><<95897748=AD@;;9675210./35564467775567768841343343355421+(++*-+,,**)*+*,,,-,,(&&&&')./,*))'&$"!##$#!$&$ !!  ##$%##"!"  ÿÿÿÿÿýúüÿ


 #%" !!      $$$#"#$#%'%%%#$"%)('&'(((')+*('&'((*)*++*,+,+)+1751/..////,))*,.0233110222101233444785323464354345566640/2214654578898888999::9:;:;;;<;;;<=<;;<=<<;;:867655336:<>CDA@?@@AACCA@AAAB@?@A@BEDBA@?ABB@@@BCEEDCDFFEHHHEFFCBBBFKLHGFFGFFHJIGGHGFGJIIKIIIIHHHIMMKJJIHHIKKKJIKKKJJKJLMJIIIIJKJKKLMMLKNOONPNNNLLLMMLMMMMMMMLNOONLLMMLLLMMMNNNONOOOOOMMLMLMLHHKLMNOPOPQOOOQSPOOMOONOPPNQSRPOPPQPPQNNNNONNRVURQPQRQQTQPONRRPQRQONNOPNOONOPPOMMMNOPOOPPOONOOQOOPPONNNMLMQQOOOONNONKFEGEINOOMMMLLMNNNNONMNOOONMMLLMMLLMLPNMMMNOMKLLKLLKJKKJHIKKIHLNKIIJKMNLKIJIIIHIJLLKLKIIHFEGFHHGGGGGFFGGFFGGGFGFEFGFEIJEEFFEEGHJIHGEFFEDGMTTOLEBDEDDDBCB>?A@CBBA@ABAAB@>@AA??@>><?@>>A>?@@=>>=>?><>?>=<=<<=;:9998;;:;:888998;967669;>>;;:;=<87:853235343469967653//02567875232.,/248<<:85011/12/,++-,...,-0011221351,-+-,,,+---..+&%$$'%""###"!!$%'($  !   !### ùùùúùúúûûùö÷ùýÿûùúúûûýþüúùýýýþÿÿþýüýþÿ	


			


	


!$"      !$#"!! #!$$"##$##$'-0,''&&&''%"#$%$&')+,,+,,,+,-+,,+-/5763/--.10--.--......-,.-*+..-/0/.1101234221266453344554556544566530/01.,-03567887788877887877:<<=><;:;86999;;:7369:==>>???>==>??>>>?ACEDDDBA@>>?A@????>>@BBBCA@@>@ADDDDAAABBBBBCBABABCCA@BCGHGDBCCDEFGHFFFHKKHGHJJHGHFEFHFFFFHHGFFDDFEFFEGGGGHHHGGHIGGGEBEFFFFEEEEGIIIIHHHGGGGJIHIKMKKJIJIHIIGHHHHIIIHIJJKKKKJJIIHIIHEFGGHHHHHGGIIIHHJIKLJIJIJHIJJJMLIHGHIIHHHHIIHHGHGHGFFDCFHHGGEEFDDGDCGIKJHHHGGFGGFEHHGGHHGGGGGFFEEEEFEFFFGGHEEEDFFFEEEFEDGHEGECDEFDDDDDEDA@BBBDDFGEHIFEDDDAA@@BBBBDC@?@@AB@?>>?@@@BC@==>>>@A?=@BCB?>===<@EBAA>@=9:<<<;<=<9:<;:8:<<;;:<<977778656566988:9:;=;:87776554442136898434443222/0321/120046674432/,**///0.000/--0120...,++--+*+-,(&)-/-,.025430/.-+)++)'%"#$"!"##&))((,/,*($#$$%#$"#$"$$"


						ñòòóñîíïòóóôõööôðîðôõõõôñññóõ÷öòðññòóøûÿþû÷úüúùúüýÿþþþþÿ	


"(,( ! """!###%###$$##"$&'+,-)'''('((*)((()('((&$%(('')+./.,,,12/.,++,,*+---,-.-.-+-../.010//.,++-/122220/110022123445322268765431.0233431..0477885559=>;8898899=?=@DA<9;::::;;;;;<<<<>>=>=<;<<<>?BB@>>>==>>?>>>>@ACEFGFGFAABAADB@>>>>>>>?ABBAA@@@@ADB@?AB@AA@?ABABA@AACBA?ABBA@><=>@B?98:<==>?@AB@ABBDCB@@@ACHGDDDCCEGECCBABA@AACCCDDDDDEDCCCBADEDDCDDEEDCCEDDDDDDAADDDCABEFFC@>@ADEDFFFECBCA@ACEFEDC@?BCDEAABBCABABFHFDCBBBBBA?AA@@ABA@ABBAA@@A@??@??AAA@>?@===<<=?@@?;=@DB@???BB@A?@ACD?;=<=?A?=<;<>?>>==<==<;:;<:::9898:;::989::9989877987865656766564555446766665456653564356445245320356411156335:==84011//0//00.///-+,,..../..-,,+-//.-,,.1.,,,,+(')-13.,*&&'))(++,-,+)&%&''&%''&%'()+*)))**))(('$""""   !"!"!"#$###"&&# 


	
		êêððïìèéêëííìííììííîììïñïíîêèëëëîòòîñõõø÷÷õðïñòôõöøø÷ø÷øùúüûûúúùúüþþýþÿÿþýþýþþÿÿÿþýÿþüüþÿÿýüüÿ


	


	

 !  "!#"!     "(,,)('''$%&&%%&&&&&(()++('$"%''))((''#""!#(-00,)%&)**)*+**+,+***,.0331.--,))+,,+*'$',//000--.1430012135441/0011111222233225654445545333227>@;87778878887869>ABA??@;;::;<977899?EA<<;:889889<>>=;;9899;;:::::889987778978769;97676579:;::9;<<;:::<=<;:<>@>>=<<<<;:;;;<<<====<===>>>>><;;<><;;;;<;:;<;:<>>==<<=>>>;87:9:8;=<>BD@>?=<;:999;<>AA<<;9;:;=<;<<:;=;:>>=<<;::9:989::;:;;<;;:9:;:;::;999:>@<989979989<;8659966579:977:977689776776897777665566655544256555443443//101332221/12212333222110....0011000010/021.,/1..--,,.010/2220.35/020.//.++)***)*+*+*))()))'')())())))(((&%%%%%%%(&%%%&'$%%#  "   ""!""!#$%%&&$ !   !!##$$##"!!


	


	


				
		
		þýýý		ÿýüúûýÿæåæçèåäæææçæãââåçåæçååääåäããáàáâçëìëííïòïîïðñïìíïïïñññòòôõôõøø÷öøù÷öõôóõ÷øøúù÷÷÷øùùúûùùùøôññòóõôõõóôõö÷ùùøùûþþþ	þýý	
			
						


    ! !  "!!""#!#%#"" "   "%++(&$ "#$$$%$%%$#$&&&%%&'*,)(%%''''''&%')*)()+,,*)*,+,,,--,****)(*+**,++,,+,-.-,,,,,-/..../02110.-.../001000//02689::622320///0/01374//23676545434432343201542234454001/10-13213321/0113465566567766666667:;8655776677554355777666434467766555554444456678656679;:66663354775478:8566533334642255555567655223443566545433376424544334567643332344434985456546554412223101010010021232131/0111/./11/---....-.-../000//.,----,--,+-.---,++*+*+-+))*)**+*-.*)((()*))+*)))(&&)(&(***('*,)-/.--0462*''(())'&$!"##" !"  "#""# !"""!   ! 

			

	

ýüúøùýýýüûûúúúúúûùùûúúûûüþûùüÿùôóôõøúùûü÷ÛÝÛÛÜÜÜÝÝÞßàÝÙÙÝßÝÞÞàÞÞßÝÞâãâáãäåââäæèéêêééêíííîðïîîíîîíîîìíôöôðîïîîïïðññðñðñðïïðòòóñòòòññîïïîñðïîíîñðòòðñôöùùøùýýüýüýþýþþýýþüúøùûüÿ

þÿÿÿ
		
	
			


		


 !!!"##!! !#$##""! !"""""#$$$$$(.20*'%$###%&%%%&%!!&'(('%$%&'''(&'((),,+*+.2/++))((*+,,,,-,-./-./0.**+*,,+++)++**++*+++,---.,+*,,)()+,,,..-,,+,/,*,()*)(%&))&(+01....-./---.--000//./...046355420001/../3200100/./00//01011001/.-..00////../..0120/00100///--.2321/0/./-,/201/...0/00/-----110/.00....--,,,*'*-.,,,,,,+-1////...--.23/..--,*)++*)*)*)),,)+,*()((*++*)****,.-,*))&()''&''&#%&'()()(&'&'&%&'*+)))&'''&%$%$%&#$%$#"##$$#%# !"#$"""!   !!! ""!   !  #$##! $&&&%#


		þýþþüûüüûüûúúúúúýÿþýþýùûüùùûýüûúüüüýûøøöóôö÷õôóóõöõöøù÷õôôôôõõòîîíëëìííëíîïñðÐÐÐÐÐÑÒÓÓÓÔØØ×ÖÕÔÕ×ÙÚØÙÙØÙØ×ÕÕ×ÙÛÚÛÝàççååäáàááááãäææçæåæçæææêîîêèéèéééëëêëêéììééêêëëëêììéêêèçèëîððíìíëï÷÷ö÷õóòôöõööõôóóôõ÷øø÷öôñïðïïñõùÿùõ÷øøùûüüúýÿÿýüüûûýýþÿýÿÿÿÿÿÿ		


	

		

#%"!!  #""!"""" !   !#"!!"!"#"!!!"#$#"!"###%'%&&%$$#%$##"#%%%%&&$&&%%''&&('#!  "$#$''()))''%%#!$&%&&''%""$''&&%$'(+,+*)((((()(&%&')11,,-+**))**'$%()((()))((('*+**+*('(((()(((')*)(((())))(((()('(()*)'&'()((((((((')(())**+.0.*(()))*))''''')(())*)('%#&'&&')*(&&((''(&'''&&&'(&&&(('('&(+,**)'(&%%$###%$##"$%$#%&#!&'$$$!##$%$$#""""!""!! !"! !!     !    !"!  "#"! "!


	


	
				ÿþÿÿþýþþýüûúûüúúúüüýûùüüýþüÿýøøøùøö÷÷öõõööôô÷ùúùûù÷öõôöõó÷ùù÷öõôôööõòïïðïïïïíììíìëðöùôïìëéêêéééééååçææææåãâåËËÌÌÌÍÏÒÏÎÌÎÎÎÐÏÏÍÎÑÒÔÖÖÔÕÓÐÐÐÓÔÕÖÛÞÛÜÝÞßÜÛÜÜÝÜÝÝÝÝÝÝÜÛÜÞßßààááâãââããäãâãäâãæåäæêéççææççäââääãããåçååçääêðöõîëîîîñðîîïïïïïîðòòïëêêêëéêîôùúõòòóñòôôõõöö÷öõöòòôôõõñðóóöö÷øùúùùûüýüüûûûúûüüýüûûýþþÿýýÿþþÿÿ			

		
	

	


	
  !!!      !!##!!  #"      !!!!!###! !!###""$%$$#$%$####  !"! """"####"!!!#$$""!!#$%$$$#! !"#$#""##"##"#"#$#! !###"$$#"! !#""" !! ""  "#$##"!"&,*&##    !!"$"  !!  !"!   !!!"%%! !  


	


	

		
							ÿûúúúûûùùøúøúûûýûüüø÷÷ööùøôöøõòñôööôööóññóóñòóóñïóòðîíîïïîñòñíïòóóóòïîíðóôòïïëéèèììîôóíéèèèêéçéçççåäâàßßàâãâããâàßàãßàáàßàäÄÄÆÅÄÄÇÉÈÇÆÈÉÊÉÉÉÉÈÈÇÌÏÏÑÓÑÌÉÊÏÑÒÓÖÖÓ××ØÙÖ××××ÕÕÕÔÕÖÖØÙÛßÜÛÛÛÜÛÛÜÛÛÞßÞÞÝÞàááããààÞÙÙÛÙÚØÙÚÚÞÛÚÜÛÛÚÜÝÜÞàßâêíèãäæçèææçéëëêëêéèéêèçéèååæèéîöøòïîíîïïîîððððïïïïððòòïìêéééîïñññññòóôôôõõõõôõø÷óðòóõõöõòïôøùùøùùöööùúüþÿýüüüþþüûûûüüýÿÿÿþþÿþþÿ	
		
	
	


" 


	


							þþþÿþýþþýÿÿþþû÷úýýÿþþþÿþýþýüüüûúöóññòóôöøöóòôñðððïïïðñïñòðñðîííîïîíìíîîîíìéëìëëëêëéëêéìêèéêêéëééèêêçèééææêëëëèçèçãááãéîðéãäâàßÞÞÝÞßâàÛÚÙÛÚÙÚÜÜÚÜÛÚØÙÜÚØÙÙØÕÕÄÁÀ¾½¾ÂÅÆÆÄÃÄÃÃÃÃÂÁÃÁÄÇÆÈÐÑÏÍÉÈÉÇÈÍÏÐÐÑÐÏÐÐÏÏÏÐÑÐÏÌÍÏÐÎÍÏÑÒÔÕÔÔÕÕÕÕÕÖÖ×ØÜàáâåãÞØÖÖÖÔÓÖ×ØØÕÖÓÓÖÕØÖÔÓÔ×ÚÚÛàããããââáááààßàãäååäãâáâäåãßàããââßãääåææééëëêêéèçåææéððîíëêëìëìëìííîîîîïïîîïïïîííêéëìîïòóóòñòóôóóôòîïññòôõõõöö÷ùøøööøùúù÷ùùøøøùùøúùùùúúûûûûüýýüüüûüüýþþýüüÿþýÿÿþÿÿýþýþþþþüþ		
	
				


		


	


	


	


		


			

	
ÿþÿþþþþýüýÿÿÿÿÿþýþüýûúüþüüýýýûúúúúûûûüýúøööúþýùûüüüüø÷÷ö÷öö÷öùúùøúûøòô÷úúøøø÷õõõóñóööõö÷÷÷ôõöôóðíììïóòòòòòñóñííëêêêêëìëëëëêéêééèèèçèçæçççççææçåããäåäâäåãâääâáäâßÜßâÞÜßáâáââãäàÜÚÛÜÜÚØÞããàÝÜÛÙÚØÖÔ×ÜááÝÝÜÝÞÞÛØØÖÔÓÒÓÔÖÕÓÒÑÓÒÓ¼º»¼¹¸¼»¼½»»¼½½»¼»º»¿ÂÄÆÇËÍÐÐÌÊÈÆÇÇÈÇÂÄÆÆÇÈÈÇÊÌÌËÊÊËÌÌÌÍËËËËÍÎÍÎÍÎÏÎÎÏÐÐÑÖÜÞÝÚÕÒÑÑÒÐÏÏÍÍÎÎÐÎÏÏÐÔ×ÞßÜÚÙÚÚÚÚÚÜÜÜÛÚÛÚÚÙÚÜÜÛÝÜÛÛÚÚÜÞßÞÝÙÚÙÛÛØÙÚ×ØÜÞÞßßáâääãâáàßäêéãàßáãããäâãååæçççééèçèéèçéêèæååèêëëìîíììëëëíëèëíîîîðóôòïðòñððòòñïîîîîðõúùöôôôôõõõôõôô÷ø÷öööõôõõõöööööø÷øùúûúúúøøùúùúûûûüûûüýþýúøùúûûûýýùúúüþþüúûûüýþýúüÿþÿÿÿ

			
			
	

		

				


	


	


	


	

	


	


			

		þýÿÿ
ÿÿÿþÿÿýýýüûûúúýüúûþÿÿÿþûùùùöõ÷øøùùøøùøõùüüùöö÷÷óõòòö÷õóñòóòóóñòñðõôðððôôòóõõöôñññïïððîíííïñîëëîñòòóòñðîîïïíëíìëìíîïïîííìëêéææééëëëêçèçåååæååäääããáâäãäääåææâàÞÝààßÞÞÝÛÞßÝÞÞÝÜÛÛÛÛÚÚØÙÚØ×ØÚÛØ××ÚÜÞßÞÞÝÝÛÙÙØÕÓÖÖÒÒÖÖÓÓÔÒÐÓÕÔÓØÙÖÔÔÔÔÓ×ÕÑÐÏÏÐÑÏÍÍÍÍÌÌËËË²µµ³°²¶³²²´µµµµµµ·¹¶³µµ´¹¾ÂÁÁ¿À¿¿À¿À¿¿¿ÀÀÁÁÀÀÀÀÀÁÂÅÅÁÁÆÊÍÈÅÇÉÈÈÇÇÊÊÉÉÈÉÊÈÇÌÏÑÑËÊÏÒÎÊÉÇÄÄÃÄÅÆÈËÎÐÔ×ÖÕÖÕÕÕ×ÖÕÔÓÓÓÓÓÓÒÓÓÔÕÖ×Ú×ÓÒÕÖÔ×ÙÖÒÏÒÖØÔÒÒÔ×ØÙÙÚÜÜÚØÚÚÚÛÛÜÛÜÝßÝÙÜßààâãàßßáâââááãèéæäãâããàßáâãäãäåããååæææåááââååèîîêêêëìêêéêëëìììííêêêêìíìíîîïîíîïïñóòòòðïñòòòñïîîððððñóöõôóñôùúöóóòôôôôôöööúüø÷÷õôõõóñõ÷÷÷ôòððóõö÷÷ø÷øøùùúúúûüûûûüúûûûüýýüüûüýýüüýýúûüúûýûüÿÿÿÿÿþþÿþÿÿÿÿþýüüýúùýþþÿÿÿýûüü

	ÿþÿÿÿ									
			


		

		

		
				
			
			ÿþÿÿûüÿÿÿýýýþþýúøùûûûûüüûûüýüûûüüûûüüüþþüúûûúùùúýýûùúùùúùùúùûø÷ö÷ûûøõóòóóòôõôôõøøö÷÷öõõõøúúûøôóòòóöõòòñððñòñðòóòñîîïðññððîïððïðïïððïîíìîìîðïîïðññïîììîìéëêêëêèæèéîïííìççèéëííëëëëëéæèæçèèêééêëéæäâááãæææçåâÞÞÞßÞÞÝÝÝÜÛÝÝÝÝÝÚÛÜÙØØÙÛÜÛÝÚØ××ØØÙØØÖÔÖÕ×Ù×ÖÖÕÕÔÔÓÕÔÔ×ÙÙÙØÕÕÖ×ÕÔÖÖÖÔÑÒÑÎÎÐÑÏÑÓÑÐÐÒÒÏÒÑÐÏÐÍÊÊÌËÇÊÌÊËËËÉÈÉÈÆÆÅÃÅÅÃÄÄ©¬®±±°¯­¬­­­­®®¯®­¯¯¯²µ¶¹¹»½»»¼½¼¸·¹ºº¼¼¼½¾»¹º»¾¿¾¿¾»º¾ÂÆÆÄÂÁÁÀ¿ÀÁÂÂÂÃÃÃÄÂÄÆÆÄÄÆÊËÎÍÈÄÃÂÁÁÂÅÇÈÉÉÌÍÍÐÏËËËËÉÊËËÌÏÐÎÌËÍÏÐÐÑÕÙØÕÓÑÏÌÍÑÒÑÍÌÏÒÏÑÐÏÖ×ÔÖÖÕÓÒÔÓÕÕÕÕÕÔÓÓÏÏÔ×ØØÚÞßÜÜÛÛÛÛÚÚÜÞäãßÝÜÜÜÞÜÚÜÜÜÝÝÝÛÛÜÜÝÞßàáÞÜÙ×ØÛàææãââãäääååãääæèéçæææçççèæååæèèçèéêèèèéèêëìììëìììíëëìììïïïîìíñòñîîïïïîîíííîððïïïïîíîðñòñïïííëéìïïðñññòññòòññóóóôóòñðòóóôôóôöööôôõõöõôõõõõôôööõ÷ùùùùùøø÷÷÷öøøöôõö÷õöùù÷öùýýûûúøûýúøùöõôõùúûûüüúù÷ùúúüüûûüþþÿÿýþÿþÿýþýýÿýûüþþÿýýüúúþÿþýÿýüýþþÿÿÿþÿþúýýýûúûýÿýüúúüþþ


		ÿÿýüþþýþþþÿýÿÿÿÿÿÿÿÿÿÿÿþÿÿþþþýýüûýýýüüýýýüûûùöøùùúúúùúûûþþüûûûüüýø÷øùùúúúúúøùúùúúùøøùø÷ø÷ø÷ööø÷÷÷øúúø÷ööööõóôôõöõôõøùøôòòòôóôóðïððïððñòòòññòñññðïîïïîîðïïòñðóóóóóñððîííëììììëëëìëíðñíìîíìêëêèçéèéééééèçèèéééçäââäååèëììéååæäââáââàáãááßÜÛÝßàáàâåæååääääáÞÝÜÜÝààâããáÞÝÜÚØÙÙÛÞàßßÝØÙÚÙÙÙÙØØ××××ÕÕÖÖ×ÖÕÕÕÕÒÐÐÒÓÒÑÒÓÒÓÓÑÑÑÐÐÐÐÐÐÎÏÐÎÍÎÎÍÑÒÑÑÐÏÍÉÉÌÍÏÏÏÎÎÌÐÏÌÎÍÍËÈÆÆÆÇÉÉÈÌÏÎÉÉÊÇÃÃÁÁÅÆÂÀ¿¾¿À¿ÀÀ¾½¾¿ÁÂ¿¼¥©©¨©ªª§¥¥¦¦§¨ªª¨©ªªª¨«®®¯¯±²²³¶µ³³³µ·¶µ¶·¹º»¹·¶¶·¶·µµ¸¹»»¼¼¼»¾¿¾½¼¼¼½À¾¼»º¼½¼ºº»¼ÁÁ½¼¼¼½¼º¹½¿¿ÀÂÃÄÆÆÅÅÆÅÃÃÄÄÄÅÆÇÈÆÇÇÇÈÊÌÍÏÌÈÉÉÉËÊËËÉÉÊËÉÈËÉÎÓÐÏÎÏÏÏÎÌÌÐÐÐÐÏÍÏÐÑÖÖÔÓÔÕÓÓÓÒÒÒÒÒÒÔÓÑÎÐÓÔÕÖÖÖÓÑÏÒÖÖÖÕÕ×ÙÚÙØÙÙØÔÓÓÑÑÑÖÚÛÛÛÛÛÛÜÜÝßÞßáâááàÞÝßàÞÞáâàáááãâàßàáãäãâáâáââãäääããäåääääääåèéêéææéçæææçææèèçèèèèçèíðîêçæääâåéêëëìîíîïîìííîïíîîîïïîîïîîîîðïïîîïîîïïïíéêíîîïðñððñðððññòñòóñïðïïóóòðïñññöúúù÷öõòïððïññïòòòóó÷øõôóõõôö÷öööõöùúúúúúøúýþüûùùúúúùøøøùøúüüúùúúùùùú÷ôöø÷øúûýþÿüûùøüþúúúøö÷óòôñòóöùùúûûûüýüûúúúúúûüüúûùøúûüþüüýþüüüûúúûúùúüüûûúúûûûýûúüýþþþýýüúûûüüûüüýÿýýþýþÿüþÿÿýüýüûüþýûüûûûùøúûûûúúúûúøùûüúùùøùúùøøúùøúþüùûûúúúùøùúúùúùúúùø÷÷øúûûûûûù÷ööõöö÷úúùøùùöõôõö÷øö÷øøø÷÷ööööö÷÷÷öõõôóïììïóôôôôóòñòòôóôôôôòïïñòóòñññòóóòòòòòñïðñððññòòððïïðïïïððñðïïïîíïðíîîíîíìììììíìíëìðïíîîììëëììéèéééëëêêìëêëììéææååèíìéèèèèèéèçççåãäåååäããääæåâãáàßâäâââáàáàßßââáááâààáâãääåäâßàßÞÞÞÞÞÝÝÞÝÜÛÙ×Ö×ÖØ×Ö×ÛÝÜÝÝÚ×ÖÖ×Ø××ÚÜÜÜÝÞÝÚÙØÖÕÖÙÚÚØØ×ÒÒÓÔÒÓÒÓÓÒÒÎÏÑÐÑÏÎÏÒÐÏÏÎÏÑÏÍÍÍÌÌÍÌÌÌÍÌËËÊÊÊÈÊÈÇÆÇÈÉÊÉÆÈÊÊÊÊÆÈÉÉÈÆÄÄÇÈÈÆÈÉÉÊÇÅÂÁÂÂÂÄÁÀÆÈÅ¾»»»»º»¿Á¿¾½»»º»¼¼º¼¾½½¾½»££¦¥¥¤¤¦¥¡¡£¢¡¢¢¢¡¢££¤¦¨©ªªª««ª¨ª«­®®¯®­±°®³·³±°²´³³±³³³´´²±±±²´´´³µ¶·¸·´´´³´¶µ¶µ±±²³³³³´·µ´¸º¼½»ºº·¹¼¾¾½¾¾¾¾¾¼¼¿ÀÁÁÀÁÁÂÁÃÃÀÂÄÅÄÄÅÆÇÆÄÃÅÆÃÃÄÆÇÇÇÇÈÈÈÊÉÈÈÈÇÈÇÇÈÆÆÈÊËÍÌÍÎÎÍÌÌÍÍÍÎÏÏÍËÌÌÎÏÌÊÊÈÊÊÊÉÈÈÉÌÒÚÚØÕÓÒÎÍÎÌÎÏÍÑ×ÖÒÑÓÕÕÖ×Ö×Ø×ØÙÙÙÙØØÙÚÚÚÚÙÛÛÛÝÞÜÛÞàÞÝÝÜÜÝÝÜÜÝÞÞÝÝÝÞÝÜÜÜÜÜÞÞÞßßÞÞÞàáâáàáàáâááàââáâäãçíñëææåäåååæææååæææåæææåæææççæçèççåæçæææåæçèèæçéèçèèçççèééëëëêêêêïïííìììëèéêëëëëííìóùúöòïìëìììèååæçèêìîñôòñðññïîíîñõôóôôóòòññðññïñòòòòóôñïïðññôø÷öøþü÷õòòññðòôööøüþûøùøöôóññóñïïðññîêéééëîòòóóóõõôôóóññòôõôõõôô÷÷øø÷÷õôõôõõööö÷öôõõööôõõõööõõ÷÷ôóòòóôôõõõööôôôö÷÷ööõôôôôòòôøøö÷÷øùöõôôõõõóô÷÷øø÷ùù÷öööóóõõóòõõöõôõôôóôôô÷÷ôóïñõôñòñïððòñóôóòòòôóóõøöòòôôöô÷ûù÷ôôóðññññïðññòòðððñòïîïïðññòññòññïïïïîïðïíîíìëíìíîîíìêççéëììëëììêêëëëëììëëìêêëëêéêêéæçêêééèèèèééèéèçèêêçççåäååäåæççéçææçæææææçæäåäåããåçææåäääããâããáßàâààáààßßßÝÞàßààààáßÞÝÝÞßáàÝÜÝÛÜÞßáâàÞßÜÝÜÝÝÜÞÝÜÜÛÙÛÚÚÚØØÚÚÛÝÜÛÙÙÙØØÙÙÖÖÕÖÕÖÙÜÜÛÚ×ÖÕÓÕÔÑÔ×××ÔÓÓÔÓÓÐÏÓÔÔÖÖ×ØÙÖÑÐÑÐÑÒÒÒÒÑÓÔÕÒÎËËËÊÊÊÌÍËÊÊËÊÈÊÉÇÈÊËËÍÍÌËÈÉÉÅÃÃÄÄÄÄÃÁÀÂÂÁÂÂÂÂÁ¿ÂÄ¿ÁÁ¿¿ÂÄÄÅÅÃÀ¼¼½½½½¿ÂÂÁ¿»¹¼»»¹¸¸¸ºº·µ¶¹·¹º¶¸º·³³´²´²±°°³±²³µµ¶¡¢£¥¦¤££¢ ¢¤¥§¦¦§«®°±®©ªª¬¬ª«¬««ª­¯®­®¯°²´³±°±¬¨ª«¬¯¯¬©ªª¬®­­¬­®®¯¯®­³¶·¾¿¾»¸¶·»º¶¶¶·º»»¸¸¹º»¼¼ºº»¼¼¹¶½¿¾½¼½¿½»¹¸º¹»½½½¿ÀÀÁÃÃÁÃÂÁÃÃÁ¿¿½º»ÀÂÅÅÄÆÉÍÌÌËËÉÈÇÇÆÆÄÅÇÄÁÁÃÂÁÄÄÄÆÅÄÈÉÊÍÎËÌÊÉÉËÈÇÊËÍÎÎÊÊÌÍÎÏÑÐÐÐÐÏÏÏÐÐÑÒÐÏÐÑÓÕÕÓÔØÜÞÛ×Ö×ÖÕÔÕÕÕÕÖØØÖÖ×××ØÙÙØØ×Ö×Ø×ØÚÚÚÜÛÚÙÚÜÛÛÚÛÜÝÝÞÜÚÚÜÝÞÞÞÝÛÛÜÜÝßãäääáàÞàáàßÞàààßßáßàßßààààááááÞÝààßàááâââáâãäãâääãäæåäåäããããçêêåãæåàâäåçèêéêìçæçççæçåáâââãåååêìêèéêëèèèèèèéêééèèèéíìêëêéééêéêêêëêêëêêéææéïñíìëêéêëìîðö÷öõñëëììììëêëëçæéêêëêéæèììììëíîíííííîîîíëììíîîîîììîïïîîîííîïïïïîîïîîííííîððïïïîïïïîîíìîíìììíîîïïîîííïîïïóö÷ööö÷øóîíïïïïïïîîïòöôòõôóñïïññîííííïíìëìíííííîîîëçåæèèèíííððïîíëìíîííììíñðíëêêêìííìììííìïîíììëëêëëëëëëêééêéèèêéêéèçèèçèèèéèéíðîëêèççèéæææçåæææçåææææäãæææåååäããääæçæåäããâãããâáãââââáàáâáàààààßàááááâââáââßÞÞÝÝßÞÞÞÝÝÞßÞÝÞÝÝÜÜÛÜÝÞÞàààÞÝÛÛÛÛÙÙÙØØÙÚÝÚÛÛÜÜÛÚÚÙÙ××ØÙÙÙÚØÔÕÓÒÒÕÖÔÔÔÓÒÓÓÕÛÜØÖÔÑÏÐÓÒÓÒÐÐÏÐÓÕÕÓÒÔÕÑÏÎÏÎÏÏÏÏÏÏÎÎÏÎÎÏÍËÉÌÐÑÒÏÍÌËËËÊËÌÍÏÑÒÒÑÒÏÉÉÉÇÈÇÉÊÊËËÉÆÄÃÄÄÃÄÄÃÂÄÃÂÄÁÁÀÁÄÄÀ¿¿¿ÁÂÂÃÄÄÄÅÄÄÁ¾¾½¼¼»»»¼»»»»ºº»½¼º¹¸¶¹»¼½¾¼»º¹··º»º¸·³¶·´²°±³²±±µ´±¯¯³³´µµ³´³°³°­®¬®°°¯ª¨©©ª® ¢£¢¡¢¤ª¬«¨¢¡  £¤¥¨ª«ª¨§§¨¨ª©«««ª¨¥££¥£¡ ¥¦§§¦§¦¥¥¥¤¨°´µ²±³²´·µ²´µ±±²±²³´µµ´´¶·¶µ³²²²²²²¶¶···¹¸´±¯±²¯°´·¸¹¹»¼¼¼¾¾½¾¿½¼»¹¸»½¾¾¿ÀÁÁÃÄÂÂÃÄÁÄÅÂÀ½ºº¹¸¸¸¹¹¼¾¿ÈËÅ¿À¿ÀÁÄÃÂÂÀ¿¿ÃÅÆÈÉÈÇÄÆÉÊÊÊÉËËËÊÉÉÈÈÈÉÇÆÈÉÍÒÑÎÎÓÔÒÓÑÐÑÑÑÑÐÐÎÏÐÐÐÑÑÐÑÒÓÒÒÒÒÔÔ×ÜÜØÖÕÔÔÕÕÕÕÔÓÓÕÕÓÒÓÕÔÕÖÖ×ÖÖÕÕÕÕÖ××ÛßÝÛÛÛÚ×ÙÛÚÚÙÙÝàÞÛÝßáßÚÚÛÝÜÞàÜÜÛØØØÙÛÚÚÛÛÚÛÚÛÜÝÜÜÞàßßÞÝÜÜÜÜÛÜàääáÝÞÞÜÚÛÜÞÞßâæçåáâááããâßÝÜÝßßßßáàÝáãääãâáàâáâãâââäåäåæäåæååååäããäåæåãáàÞÞââãßßãââãæêëêíïííëèåääääåæçææãâãááâàãäåççççãâáààâåååæçæçççæåæéçååçååæåæççææèéëêèèèèççèèèééèéèçèèèëíëéêééëéêêêëéçèèæçéììïõõñóõöõóðïíëêêëëéèçççççéðñíêççèêèèèççèèèççççææçêçãáááßáäääèîïëëêææåååæåäåäæèæççæåääãåääåäãäãåääååäåååååäääãäåããääãâáààáâââáàáâäåäããáàáàßßßÛÙÜÝÞßÞßßßßßÞßßààâàÞÞÞÞÞÝÞàáßÞÝÛÛÛÛÝÝÜÜÜÞÜÜÝÜÜÚÛÚÛÚÙÙØØÙÙØÛÜÛÙÙØÖ××ØØØØØØ×ÖÖÖÕÔÕØÖØÙ×ØØ×ØÜÞÜ×ÖÕÕÓÓÓÓÔÓÒÑÒÒÒÓÓÓÓÒÐÐÑÐÑÑÒÑÓÖÔÒÒÒÑÐÏÏÏÐÏÏÎÎÎÏÏÐÐÏÎÎÌËËÌËÊËÌËÉÊËÎÎÏÍÊÊÊÊÈÈÈÈÈÈÈÇÊÎÌÈÇÆÇÆÈÌËÌÌÊÇÆÆÅÂÃÄÅÈÊÏÍÊËÊÆÀ¾¾ÁÃÁÂÅÅÅÆÅÂ¿¾ÁÀ¾¾¾ÀÁ¾¿¿¾½»»¼»¹º½¾¼¹·»¾½¼ºº»º¹¹¹·¶µµ···¸¸¸·¶³²´¸¸¶´¶µµ¸¶´··´°¯¯¯²µµ²¯­®®®±¯®­«­®°¯­¬ªª®°­¨¦©¬©©¨§¨¨¥¥¥££§««ª¨¡   ¡¡¡¡¡  ¡      ¢§®°­ª©ª«®²³¯°³³®­¯¯²±­®®®±³²°®®«©ª©¨¬ª¬®®­­¬«¬®¬®²¯³µ¶µ´µµ¶·¶´´³µµµ´µµ·¸¹º¹¹º¹¸¹º¾¾»»ºº¸µ³´µµµ³´·¶´¸ÁÅÁ¿º¸¹»º¹¸¶·¸¼¾ÀÂÂÂÄÇÆÂÃÄÂÂÃÃÄÄÅÄÃÃÃÇÍÐÌÊÉÊÊÉÇÇÈÇÇÆÅÆÆÈÈÇÉËÇÄÇÈÈÈÊÌÌÐÔÑÎÌÊÊËÍÏÍÎÐÎÌÍÍÎÏÎÎÏÏÐÏÐÐÐÏÎÎÎÏÏÏÎÏÏÏÏÎÏÏÑÑÒÒÓÓÐÏÕØ×ÔÔÕ×ÙÛØØÚÛØÖÖÕÕÕÕÔÔÖÔÓÓÓÓÒÓÔÔÔÔØÙØ×ÖÕÖ××ÙÞÜØÕÓÕÔÔÒÔØÚÙÕÐÎÎÏÒÔÖ×ØÛàãàÝÙØÜÞÝÚÚØ×ÚÛÛÛÛÚØÕÙÜÚÛÜÚÛÛÛÛÛÜÜÛÝÛÛÝÝÝÝÞÜÛÛÝßßààßàßÞÜØÖØÛÜÞÞÝÝÝÞÞÞßßßààßÝÝÝÝÞàßÞÞÞÞÜÚÝßÞÙØÚÜÛÛÝãèèäßÝÛÚÚÚÚÛÞáàßÞßààááââããâââäãàáãâàààáâáààáááââââàâááààââáããâáàààááàááààâááäââææäãäåççèééçååäáßááâááàßßáåæäãääåãßÞàáßàäããâàÜÝßàÞÛÙÙØØÚÜÝÞßàâäáààââáàÞÝÞßßÞààßÞàÞÞÞÞÞÞßÝÞàÝÜÛÚÜÝÞÞÜÜÛÜÜÜÜÜÛÛÜÝÝÝÞÝÞÜÛÛÛÚÚÚÜÜÜÞÞÛÚÛÛÚÛÛÚ×Õ×ØÕÒÑÔ××Ö×ÙØØÚÙØ××ØÙØ×ÙÛÚÙÙØÚÞÝÚØÖÖÕÕÖÖÖ×ÖÖÖ××ÔÕÕÖ×ÕÕÕÔÕÕÖÓÔÓÓÔÔÔÔÔÒÑÑÒÒÐÐÑÐÑÒÒÑÑÑÑÐÏÒÑÑÑÑÐÑÔÕÒÏÍÎÎÐÐÐÐÏÎÐÏÍÎÐÏÍËÌÏÐÍÊÊÌÌÍÍÌÍÎÏÑÍÌËÉÆÇÇÈÈÈÉÈÊËÉÉÉÇÈÈÄÄÇÇÅÄÄÄÄÄÃÁÁÄÂÁÂÃÃÂÁÂÂÁÀÀÁÁÄÄÄÃÂÃÂÆÍÎÈÆÅÂÁ¿À¾¾¾¼¾ÃÈÈÅÁ¾¿¼¼¼º¹¼¾¾º¸¸¸¸·····¸¸¸···µµµ¸¸¶´¶·º½¾¼ºº¸µ´´³³±±±¯¯¯®®®­®°°°°¯­°µ¶´°¯²²³²°®°¬¬¬ªªª­±±­©ªª«¬¬«ªª¨¦¥¥¤¤¥¤§ªª§£¡¢¤¢¤£ ¡¡¢¢¢£  ¡£©ª¨¥£¢¡§­«¥§¬®«¨¨¨©¨¥¦¦¥§©¨©¨¨¥¢£¢ ¡¤¥£¦©¦£¥¥¥¦ª¬­¯®®®®¬«¬­®®¯®­±±±²´¶µ³³²²³´³²²²³´µ²®­­¯¯±±¯²´´²µ·¶´µ·¸···µ´µ´´¶·¹º¾ÄÃÂÅÃ¼º½½½¾ÁÃÁÀÁÃÆÇÆÆÂÁÁÀÀÀÀÁÀÀÁÀÁÂÁÂÂÁÁ¾½ÂÆÇÅÄÄÇÊÉÇÅÄÅÄÃÈÇÆÅÆÇÆÅÆÅÆÆÆÄÆÇÇÇÇÆÆÆÈÉÈÈÊÊËËÊÉÉÉÈÇÉÉÉËËÐÕÓÑÐÎÌÉÊÎÍËËÍÏÎÍÎÍÍÍËÌÎÍÌÌÌÌÍÎÎÎÍÐÔÔÔÓÐÎÏÒÑÑÓÑÐÐÐÏÌÌÉÊÎÍÉËÍÎÏÏÌÊÍÐÒÒÔ×ÖÕÔÖØ×ÕÔÑÏÎÐÓÓÓÓÓÕÕÔÔÔÓÔÓÒÔÔÕ××ÕÖ×ÕÖÖÖÖ××ØÙÙÙØØØØ××××ÕÒÐÒÔÖÖ×ÙØÖ×ØÙÙÖ×ØØØØÙØÙÚÙ×××ØÚÙ×ÛáàÙÖØØÚÛÚÚßáÜØÙ×ÔÔÓÑÓ××ØÚÛÚÚÚÚÚÙÛÜÜÜÜÝÜÜÜÛÙÙÙ××ÙÚÛÚÛÜÛÝÝÚÚÜÝàßÝÜÛÛÚÙÚÚÛÜÜÚÚÚÙÙÚÜÛÛÛÚÙÙÚÚÜÛÙÛÚÚÙÛÝÛÝßÝÝÝÛÚØØÚÜÛÚÙÙÚÜÛÚÙÖÖÛÛÙÛÜÚÚÛÛÛÝàÜÖ×ÙÙÚ×ØÖÓÒÐÑÕÖ×ØØÙ×ÖÙÚÙØ×Ø×Ö×××ØØ×ØÖ×××ÖÖ×ØÙ×××××ÖÕÖÕÕÖ××ÙØØ×ØØ×××ÖÖ×ÖÖÖÕÕÔÓÏÍÑÓÓ×Ù×ÕÖØÖÔÓÓÓÑÎÐÏÎÍÎÐÐÑÑÒÒÓÒÐÐÐÐÑÑÐÐÑÑÐÑÑÏÏÏÏÐÏÏÎÎÏÏÏÐÎÎÎÎÑÑÐÐÐÎÍÎÍÌÎÒÓÐÎÎÎÎÎÌËÌËÊÊÊËÌÎÌËÌÊËËËÊÊÊÊÊÌËËËÉÉÉÊËÉÉÊÉÈÇÇÈÈÇÆÇÈÇÆÆÅÅÆÆÇÆÄÂÃÅÃÃÄÅÈÇÇÆÆÈÇÆÃÀÁÀÂÆÇÅÄÅÄÄÁÀ¿ÀÁ¿À¿¿À¿½¾¿¿À¿½½¼¼»¼¼½½½¼¾½º»¼¾¼»¼º¹¸¼ÁÁ¿¼¹·¸¹··¹··¶µº¼¹¶´³³´²²µ¸¸·¶µµ³°±³²±°¯®­®¯¯¯°¯®°¯¯°²»½¸µ¯¬¬ª«ªªª«ªªª«ªªª«ª«¬ª§¨§§«®®«ª¨©ª««¨¥¤£¥¥¡¢¦ªª©¥¥¥¦¦¥£   ¡ ¢¤¤£ ~ ¡ ¡¢¢¢¢¢£¢¡ ¢¤¥¦§§§¦¨§¥¤¤¥¦¦¨§§¨¨«­­­««¬¬®®­¬¬¬ª­®¬«¨§¨©¨§©©ª¯­ª¨¨¬®®°±²±°°°±¯°±±³´³´´´¯¯°±³´´µ¶µ´´´·»À¿¾»º¹º¹¹¹¹º¹¹º»»»¼¼»»¹¸»»»¼¾¼¼¾ÀÁÂÀ¿¾¾¿¾¿À¿¿ÁÀ¿¿ÀÁ¿¿ÀÁÁÀÀÀ¿ÁÀÀÂÂÃÄÃÃÃÃÃÄÃÂÄÆÄÄÅÊÍÎÍÈÆÃÂÂÄÄÃÅÅÅÆÆÆÇÇÆÇÅÅÆÆÆÇÇÆÆÆÆÇÆÉÎÎËËÌÊÊÉËÏËÅÇÉÊÈÈÆÅÅÆÂÂÆÇÉÈÆÄÄÆÆÄÄÇÉÉÊÊÌÎÐÐÐÎËÊÊÌÉÇÆÇËÍÎÏÏÏÐÏÎÏÐÎÍÎÏÏÎÎÌÍÍÍÐÑÒÓÔÓÒÑÐÐÐÐÏÎÍÐÐÐÐÑÑÑÏÎÐÐÑÑÓÑÑÑÐÏÐÑÓÔÒÒÑÐÐÐÐÑÔ×ÖÓÓÔÓÔÓÒÐÑÒÓÐÎÌÊÉËÌÊÌÎÐÒÓÓÓÒÑÒÒÔ×ÕÔÔÕÖÕÔÓÓÒÐÎÏÌÍÒÔÔÓÓÓÔÓÓÖ×ÕÕÔÔÓÓÒÔÖÔÔÔÓÔÓÒÒÒÓÕÓÒÔÒÔÕÕÓÕÚØÔÓÒÓÓÓÒÔØØ×ØÚØÖ×ØÚ×ÖÕÕÕÓÒÒÒÑÒÒÓÒÒÔÓÔÙØÔÔÔÔÑÐÒÔØÖÔÓÒÏÏÒÒÑÐÑÒÓÒÑÒÒÑÐÒÒÑÒÒÒÒÓÑÐÑÑÑÒÐÐÐÎÐÐÐÐÐÐÑÑÑÓÑÐÐÑÏÎÍËÌÎÏÑÏÍÐÐÐÐÑÐÎÍÌËÊÊÌÌÎÏÎÍÏÑÓÐÎÍËÏÏÍÏÏËËÉÉÇÇÊÉÉÌÎÎÍÌÍÍËÊÊÊÇÇÈÇÊÌÉÇÊÉÊÊÉÉÉÈÈÈÈÆÇÈÇÇÇÆÇÈÊÊÉÈÉËÉÅÆÇÈÈÆÅÅÄÅÆÅÄÃÂÂÃÄÃÄÄÃÄÂÂÃÄÃÁÃÃÃÄÃÅÊÉÆÄÂÂÃÀ¿¾¾¿ÀÀÀÁÂÂÀ¿¾¾¼¼»½½½»½¿¿¾½½»½¾»»ººº¿ÅÂ¾¼º»»¹»»¹º¹¸¹¹·¹¹¸¹¸·¶¶¸··¶¶µ´µµ´µ³´´´³³³±±±²µ·¶µ±±³³²±¯¯¯¯¯®®¯±±¯®­­­¬®­¬­¬¬®®­¬«ªªª«ªªª«ªª©ªª©¦¦©©¨««¨§§¤¦ª©¦§¤¥¦¥¤£¢¡£¤£¢¤¢¢¢¤¦¦§¦¥¤£¤¤£¡¡  ¡¢  uyzzzzxxyzz||{|{||}{}|z|}|z{|~}}¢¦¢¢    ££¡¡¡¡  ¡¢££¤¦¦¥¥¥¥¨§¨¨¨¨©§¦¦§¨¦¥£¢¡££¢¡¢££¤£¥¨¦¥£¥¦¤£§¦©©ªª«¬­®°¯¬«­°±±±³²®¨ª®±²²²´´²²²³³³³´´´µµ¹»¸µµ´±³³´µ¶¹¹¸··¸ºº¸¸ºººº¹¹ººº¹º¹¹¹¸¸¹»»º»º¸¸¶¶¸¸¸··µ´³µ¸¹º»½¼¼¿ÁÀ¿¿¿¾¾¾¾¿¾¾¿¿¿¿ÀÀÁÂÁÁÀÀÁÁÀÁÂÁÁÁÀ¿ÁÁÁÄÄÂÂÂÂÁÁÀÀ½¿ÀÁÂ¾¼¼¿¾¼¾½½¾¾¼½ÁÁÁÂÁÁÃÂÂÄÅÆÅÆÇÆÆÃÂÃÂÂÀÁÃÄÆÈÇÇËÌÊËËËÊÊÉÈÉÉÉÈÉÈÊËÊÉÉÉÊÉÉÈÉÉÊËËÊÌËËÌËÉÇÊÌËÌËÊÊËÊÆÆÈËÎÎÍÌËËËÉÉËÍËËËËËÍÎÎÎÌÌËÉÈÇÇÇÆÆÅÉËËÌÌÍÌÏÑÎÎÎÎÎÍÍÏÑÏÎÎÍÍÌÊÌÊÇÇÇÆÉËÍÎÎÎÏÐÒÑÏÎÍÍÏÏÎÎÏÎÍÐÑÐÐÐÐÐÎÍÎÍÎÎÏÏÎÎÍÍÏÌËËÌÌÍÐÑÐÐÐÑÎÍÑÒÑÏÎÍÍÍÍÎÍÎÏÍÍÌÌÎÍÎÐÑÏÌÍÌËËÍÒÒÎÊËËÉÅÇÉÉÊÉÉÊËËÍÌÎÑÑÏÎÎÌÍÌÌÌÍÊÊËÌËËÊÊÊÉÈÉÈÉÉÈÉÉÈËÉÈÉÊÊÊÊÊÏÖÕÎÍËËÉÉÊÅÁ¿ÀÁÅÉÉÊÉÇÆÉËÉÇÆÄÂÄÂÁÂÂÁÂÀÀÂÃÄÄÅÅÀÀÁ¾¿ÃÃÂÂÂÀÁÃÄÄÃÃÂÂÁÁÂÀÀÁÁÂÃÃÃÃÃÂÁÁÀÀÁÃÂÀ¿¾¾¿¿¿¿¾¾¼¼¼½¾¿½½½½¼»¼¾½¼¼¿½¼¼¼¼¼¼»»»»»¾¿¼¼»¹¹¹·¸º¹¸¹ººº¹º¹¸¸µ¶¶·¹º¸·····¶¶µµ´µµ¶µ¶·µ²²²²±±°±²³²±±´²±±°°¯°°°°°°¯¯°±²²¯±°­­¬¬¬«««ª¬­®°¯«©ª«©§©««©¨©©§§§¨©©§¦¥¦¨¤£¦¦§¨¦¥¤£¤¤¤£££¡¡¡¢¢££££¥¢£¡ ttrqooopqstsrswxvtrtuwwwwwxvuuuuuy||}{x|}|~zxxz|~~¡¢¡¦¤ ¢¤¥¥§§¨©¦§§§¦§§©¨©§¥¦¨©ª««««««««««¬­¬­¯±±´¶´±­©ª­¯°²±±²±°±°²²°°¯¯±³±±³²±²²²³³³´µµ´±¯­­¯¯±¯­¬®°²°°¯±¶···µµµµ¸¸·¹»¼»¹º¹¹¹º¹¹º·¸¹º»»»»¼º»»»ºº»»»»¼¼½¾¼¼½½¾¾»¸·¹º¹º»º»ºº¸¶¸¸¶·¶µ¸¹¸¹»½¾¿¿¿ÁÂÀÀÀ½»º¼¾¾¿¿ÁÂÃÂÄÄÃÃÃÁÁÂÃÂÄÅÄÃÅÅÄÂÃÄÄÆÄÅÄÃÄÄÃÂÁ¿ÁÃÂÃÄÃÃÃÃÃÄÅÃÃÆÇÆÃÁÂÅÆÈÊÉÆÅÆÅÅÆÆÅÄÃÂÅÆÆÃÂÄÄÃÃÁÀÀÀÀÃÃÅÇÈÆÄÅÅÇÇÇÈÆÆÆÈÈÇÇÅÂÂÄÆÄÀÂÀÀÀÀÂÄÅÅÄÅÆÆÇÊËÌËÊÊÉÉÉÈÊËÉÊÊÊÈÉÊËÊÇÇÇÇÈÈÇÅÅÇÆÅÆÈÇÅÆÆÈÉÈÉÉÇÅÄÂÅÇÈÈÆÆÆÇÉÉÈÇÅÆÇÆÇÅÅÅÅÆÆÅÄÃÄÇÌÏÍÇÅÅÃ¿ÁÃÃÄÅÅÇÅÆÄÄÆÊÉÆÆÇÅÄÄÄÃÂÂÃÄÅÅÆÅÄÃÂÃÃÃÃÃÃÂÁÁÃÂÂÂÂÂÂÂÃÅÈÆÄÃÃÅÄÂÂÀ¾½»º¾ÁÂÀ¿½ÁÄÃÀ¿¾½¾¼»º¹¸¹¼¼¼¾¾¿ÀÀ¾¾½»ººº½¿¿¿¼¼½¿À¿¾½½½½¾¾¼»ººº¹»¼¼¼»º¸¹»¼ºº¹¸·¶¸··¸¸¸¸¸·¹»º¹¸¸·¶··¸·¹¹¸···¶µµ¶µµµµµ´³´³³µµ´´´³²²±²²²±±±­­­¯²µ´³³±±°­­®¯®¯¯®®­­®¯°­¬«¬¬®­«ª«««¬¬«ª«««ª©¨©ªª©©©ª©ªªª©¨¨¨©¦¦¦¦¥¥£¤¥¤¥¦¥£¥¤¢¢¢££¥¢¢£¢£¢¡¢¢ ¢¢    nnmlihjklllmkikrrrqmlnmnnnnmpsruutuvvrqqqrssrqprssvwvssxxv{~{}}}}|{|~~}}~~~~~}~  ¡¤¤£§¬¯«§§¦¥¥¦¦¨§££¦¥¥¦¦¥¤¥¦§§¦©¬¯¯¬¨§¨ªª©©«ªª©««©¬¬¬ªªªª«¬««¬¬­®¯°¯®­«¦¤¥¥¦¥¤¦¦¨¨§¨¦¤¦©¬®¯°­¬®¯®¯°°°±±²²³³³´´³²´³²´´³´´µµµµµµ´´¶·´µµµ´´´¶··¸¸¸¸·³±¯®°±°°²²²±³µ·µ´³²µ¶¸¹¹¹¹¹º»»»¼º·¸µ´²´·¹º¼»»»»º¹º½À¾¼¼»½½¼¼½¼º½¿À¾¼º»¼½½¾½¼º¹»¼¼½¾¿¾½½¼½¾¿¿½¼¹º¼½¾¾¿¿½½¾¿¾¾¿»¸¸·º»¶¹¼½¿¿¾¿¿¾º»»¹¹¼½»½¿ÁÀÀÁ¿¾¾¾ÀÁÀ¿¿¿ÀÀÁÁÃÃ¾¼¼»ºº¼¼¿ÁÂ¾¼ÂÆÆÄÃÂÁ¿¿¿ÁÁÁÁÀÀÁÂÃÃÄÃÂÁÄÃÂÂÁ¿ÀÂÁÃÂÁÂÁÃÃÂÁÀÁÀ¿¾¾¼¾À¿ÁÀÁÁÀÀÂÃÁÁÀ¾¾¿ÀÀ¿¿¿¿¾¾¿À¿»¸¹»¹¼¿À¿¾¾À¿¿¿¿¾ÁÆÄÀ¾½¾¿½½½¾¾¿À¿¾¿¾½¾¼»½½¾½¼½½¼¼½»º»½½¾¾¼¼¼½»»½»ºº¹·´³¶¶··¸¹»½¼º¹ººº»¸³³³³¶¹¹¸··¸··¸¹¹¸·¸¹¸¶¶¶··µµ´¶¶µ´µ¶¶´²³³²³´³³²³³³²²³³µ´³²±®¯¯°±±²²±±´··µ³±±²±±²²°¯°°±°°±°°®®¯¯­­¬ªª®®®®­­®®­®®­¬¬¬ª¨¨¦¦ª««©¨©©©§¨©©««ªª¨¨¨¨§¦§¦©­ª¨§¥¥§§§¦¥¦¦¥¤¥¦¥¤¥¤¤¥£¡¡¢¡¡¡¡¡¡¢¡¡¡¡ }}aacegfdeeeefhjkljijiikjikklkjmknnjlooknmllmnmllmnrrqqopottw~~{xtttrswwwvvwwvwvuvvuvxxwyz{yxz|~~~}~ ¡  ¢££¢   ¡¢¤¤¤¤¤¢¤¦¤¦¨§¦¦§¨¦¦¦©«®¬©¨¨¦¦¥¥¤££¢¢¢¡¡¡££¤¤§««¬¬«ª©©¥§©©««««¬««¬­­¬­®¯­­®®¯¯®®­­¯®¯°°®®°°¯¯°¯°³¶µ±±±¯®®¬«¬«¬­­¬¬­­®°°®­¬°±±±°°±²³¶ºº¸µµ³¯±°±´µµ¶µ´µµ³³µ¶¶³³´µµ¶·¸¸¸··¹¹¸·¶¶·¸¸·¶¶µ´³µ¶µµ··¸¸¸¸¶¶µ´²³¶¶¶µµ··¶¶··¶·¸·¶µ´³²²¸¾¼»¸´³²±±³¶¸º¹·´´´¶·¸¹··»¼¼º»º¹¹»»¼»¼¼¸µµµ´³µ··¸¹·´·»½ºµµ·¹¹¹¹¹¸¸·¹ºº¼¼º¼¼»¼¼¼½»¼»¹º»»»»¾½»¼¼¼¼¼½¼½¼¼¼½»¹¹¹¸¹»»¼½»ººº¹·¸¸¸¹º¹ºº¸¹¹¸··º¾À¾º¹¸¸º¹¸¸¸¹º¹¸···¸¹¸·µ´··¶¸¸¸¸¸¸¸·¹¹¸¸··¶¶··´µ·µ´µµ··¶µ´³³³´·º¹¶µµ¶´´´´´³²²³²µ³°°®¯²²²´·µ³²²³³´³°®¯°°°±²µ´±²´³³¯¯°¯­¬®²´³²±°±°®¯®®¯®­­­«©¨¨©©ª««««©­°¯«««««ª««©©ªª©ªª©©©¨©ªª©§¦§¨§¦¦§¦¦§§¥¥¥¥¥¦¦¥¤¤£¡ ¢¢¢¡¢£¢¡¡¢¡¡¡¡¢¡¡   ¢¢¡¡ ~~}{|zyxxzxyxzzxu[\ZYZ\[[]^^_adeefdbddbbbbbaaacddfffddddegghggiihgjnlljiijkklomjklomkiiikoopqpqsqqrqrrpqrrrqrsw}{x{|zz~}yxxxvxxxx||xwz}~||{}}}~~  ¡ ¢§¤¡   ¡ ¢££¢¢¢¤§§¤¥¦¥¥¥¥§¥¥¦§§§¥§¨¨¨¨¨¥¥¨§§§¨§¥¦§¦¥¥¦¨¨¨©©­¯®­­¬©§¦¥¤¤¢¢¢¡£££¥¤¥¥¥¦¥¦ª¬­­®­­¬«¬¬­­®­©©¬®®¯®®¯¯°°°°®®®¯¯®®¯°®¯®¯¯¯°¯®¯°±±¯°°°¯¯°°°°±±±±°°±±¯­®¯¯°°²²±¯°±±±²²²°°²°°±®¬ª­³µ··¶³¬ªªª¯³´´²±°­°±±²³±°±±³´´´³´³²³¯®­­¬¬®®°±¯°°­®±´µ³±²´µ´³²²²°¯±¯¯²°²³´³±±±³³²²²µ³³¶¶¶µ´³²²²³µ´´´µµµµ´´´·¶²²²°°²³³³³³³³³³µµ³²³²²°°±´µ´´´²±±²³³³±²²²´··¶´±²±±°°¯°²³³²±°²±¯±±°¯°±¯­®¯¯°¯°°®¯°°­«­®­°³³³²¯°°°°­¬¬«ªª©©«©¦¦©«ª«¬­¬¬«¬­­®­««««ª©©ª¬««°²­ªª©¨§§©¨­²°¬ª©¨¨©ªª©©©ª©©¨§§¦¥¢¡¡ ¡¢¡¢¤¥¥¥¥¥¤£ ¢£¤¤¤ª¬§¥¥£¢¡¡¡¢£¥¤¡ ¡  }}~~}}}}|~}xvwz{|}zzxuuutttsstrqoqpnmlWVWYZ[XYXVVYXY[\\ZXWX\[[]]\[^`^^^^^^_]]___``bcbbccb``aaddchlkjfffdeefghiihhhhiiklllkjjjjkllljkjkihhimqtrpnportvusrtsrsrqtrtwvvvy|zzzxwyxvuutx{{xzz|~~~¢¢¢£¡   ¡¡¡¡¢¡  ¡¢¡¡¢ ¡¢¢£¢££¥§¥¤¥£¡£¢¡¡ ¡   ¢¢¥¥¥¤¤¦¦¥©®­¨§¦¦¥£¤¤§ª©«ª©©©ª«ª¨©©©¨§¨¨¨¨¨§§¨§¨©«­«««ª¨¨¨¨©ªªª¬«ª«««ª¬¬¬«¨¨ª¬¬­«ªªªª©§¨ª««®®«ª§¥¥¤¥©®³µµ±¯­«©«¬¬ª¨©¨¦¤¦¨«««ª©ª«¬¬««¬¬¬­¬©©©©ª©«­¯°®®¬«®²±¯¯±±°­­¬¬«©¨¤£§¨¤¥¨ª¬¬¬¬«­®®¬ªª««ªª¬­®®­­­­­®¯¯¯®°®®®«®¯­­¬¬¬®¯®®®®±°¯¯°®­¯°°®­®®¬­®®®®­¬¬¬¬««¬¬­°°¯­¬¬«ª«ª«ª©ªªªª¨¨©ª¬¬©¨¨©©©©©©ª©©¨¨¨¨ª©§¥¥§ªª¨¨¦¦¥¦§¨¨§§§£ ¥¦¥£¡¢££¢¤¥¦§¦¦¦¤¤¦¦¥¤£¢¢¤¤¥¤£¤¡ ¢¢££¢¡¡¡  ¡  ¢¡  ¢¢ ~~}~|||}}~}zz{|zyxwvw{||}}|xvwzywuttutsuvuwxwwwwwxwuuwvvyzutwtnllnnnnnomkkmljhhfghkPPPOOPQQQQPRTUWXUTRSSTSRQRRSSRTUUUVYXY[\[ZZ[ZZZZ[^^]^`eda_dedd`__aa]]]``bcbbbcdecdcccdfhggefgfggfeehjgfjjhijlljilklklmmoppqsronnooqtrqqppqqpnoqpnrvx{|{|~~}zutuxyywxwwyxwwxxzyzyyxyyyyzz{z|~}{{|{{}}~~~¡¤¢ ¡¤¤     ¢¤££££¢£¤¤¢¡¡ ¢£¡¡¢££¢¢¤¦¨¨¦¥§¦¤¤¢¡ ¡¢£¤¢¡¤¨§§§¤¤£¢¢¢¤§¦£¡ £££¥¨¦£¤ª§¡¡¦§¥¤¤¦¦¦§§§¦¦§§¦¦¦¨¨§§¦¦¦¦¦¥¡¢£££¦©©ªª§§¥£¢¥§¤¤¥¥¢¡£¡¢¤¥¥¤¦¦§§§¦§§¨¨¦¥¥§¦¦§¥¦§©©§¨«ª©«§¦¥¥¦¦§§§¦¦¦¥§¬ª¨¨ªªª¨¦¥¥¥¥§¦¦¦¦¦¨§¤¢£¤¦¦¥¤§©§¥¤¥¤££¤¤££££¤¤¤£¥¥¤¢£¥££¥¥¦¥£¤¥¤¤£¡¡¡¢¢£¡¢¡             ~~}}|{{z{zzy{{{}{{zxwwvwyyz{zyxyxwvwwwyxvuussussrrquusvvuvwtrqoqtpnppqqqoonotusrroooollmosusqpsonkigigghigefeddcdggcIJJIJJHKKKLOVWWUPMKJJLMMMORRQOMOQRRSRRTTTRTTSTVUVY]``dfc^\\]]]]\[]ZXZ[\]\[[[[]aca^_^]]^_`aaaa`_^_`eggdcbcedb`aeeehiffdaciknomkjhhllkllkkkmllllllortvusttuxyzzxuqqsonptrpoopoooqrrrrqpsttsssvwtvutsvwyvtuzyxwvwvtsuy}~||z{||~}~~|}}}}~~}¤¥¢ ¢   ¡   ¡¢   ¤£¡¢¡¢¢  ¡¡¡ ¡¡¡  ¢¤©§¤¤¢¢£¡¡     ¡¢  ¡¢  ¡ ¡ ~}}}||~~~}}}|~~|{{}~~}{{||~|yxxywvuuxxvuuv{zwyywvutrsrsutsssqstrpppqsttsrqooponomlmmkkiijmpprqqpnjgjjhiihgfefecflpomkjjlnkigjnomllomkiebb`^^^^^_]Z[\\\ZX@BBAAACDDCBGMOQOJHHIHGGGHGGGFFHGGHGIKJJLLLLMNNKILQSSTVXWTTUVYZXYWTQRRTWXUSSSTUVUUWXYXVXXYXXXZZXXZ[]^^]\[[[^\\Z\]]][YZ^^]_cgfb___`__abccbcfeeddegjmottponmmilrvtojhhjjjiijjjkkknollkkmmkmmkllmlonnoonnsrnmnqqpqqqrtusssqqqsvz~zzvvxvxwtvwwvxxwwy~}~}||{{~}{}~}~}{{~~}}yvz{{{|~~|~}|||}{zzyx{{yxxyzzxz{{ywwwwvuvvuuutwyzvruwvvwvusssqpqrqpppqrroonmlmprooppnpooqqonollmmnmlkkllkjjiggggfedefedghfgiiiiedffd`_bb`ba_a`^_ceegkjilprpjedecadhifcb_[ZZYY[\XUUTTTTUWV===<<<==<<=>>AEBABBBABAABABBABCDCDDCCCDDBDIIGJHGHFIJIFFFGIJMPRSRROMMLKLLJKKJKLOOPOOPPPQQQPPPPRPQRQRRSYYVUSQTUUWWVWVTX\\YZ]^\XXXYZYY\\[Z\]]_^\[\\^`cfgfgfedehjgebaa`bdeeeeeecdcdeeeefhhjigfgggghhkliiiihgikllllkmqnklmmmmlmnqtwxtpqrsv|||ywwurqpsrrtttrrstsrruwvx{|ywxy{{|{{|{{{|~|xuvxz{}{|}}~{{zzyz||zy}{z|~|{|}}}~}}}yyz|~~}}}~}|{{{{z{}|{yyzxwxzzxxuuwvwvurqwxwuuuutuvuuuttstutuuvusswussrrrrrqporronorstqlknpmmnmppnnmkmnlkkmljhhijjihghhhhfgffffhhhgfedbcfghgedda``aba`__````acaa_][[ZZ^a_^a`\[ZZ[ZXZZ[ZVUW[`__`dgea^^[ZYTRUVUURQQRRRSTSQOPONOPOQ66775668763574467;<;;;::=<;;:;;:9;<=?@>>>AC?>>=?>@A@?ACCCCABGJHFEDFGGGGHIIHIHHHFFILKIJJIIJLLLKKLLMOPUZ\VQONMNRPPNOQTVURSVVTRRRRRRSTVVTUTTVWXWXXYWWVW\_ab`abaa^\[ZYZZ[[Z[]_^``^]^^^_``abbbaba``aabcccedbddcddfecbaadeeeeeedcfiighggfehkijllljjkkijjjkkllkllkknlmqqnlorsssssrrsstuvutsomppquvvvvwwxvrvuuussuxyz||{{wtvwtvvtvvwvtx{|yz}|}~}}}}~~~~|||{}|}~~|{~~~~}|||}}~~}}|{||}|{zz{{|{{zyyxzzz|{{zxyzyyxutuurquvvvvwyywuuttstvusrstuutsrrrrsspqrrqpppqqqpoqpprqppppookiijlmmnommmmmlmnnmnmmmlmlklljjiiihgfdefeffghgfddeddeeeggedccbccccadfcaabaa```a``_`__a`]^\Z]ba]\]\[ZZ[YXYZ[XTUWZ\]][]]ZWYWWVSTSSRQRQPPPPQSTXZZZXWWVUSPMOONNNNMLLKKLNLKIIJJJIGF2/00./13552355523686555532347666:755686::89:<:999:<::99:;;<<>?>?==??>=?@??AABCCBA@BBACBABCCDDDDEDDFHKPONKKJHHHFHHJILMKNMOOKMMOMLMPQPONMMNOOQOPPSSSTSUVWXZYYZYX\]YVWXWXVUSSVXXXVVXXWZZ[]^^\[YYXZZZ[[[Z[]\]]]^``_`^_b__`a`___`a`b`_adbacfkmjffccddeddeeeeeehedddegfdfgjmmmnonmmnomlnnookjllljjopqqnjiklkkklmoqruuttroqnossqonnoorutuuuwxyxxyzyxyxxwvxz|||zxwyyzyyzzwtsvx{xvxwvrrsvyyuuuuuwwvusrsuwy{~}~|yzyz|~~xwz|}|~~~}}}~}~~~~~{~~}||zz~~}~}~~}}}|~{||y||z}~~~~~~~~}{{zzz|{|||{z||}{zzzzz|}||||||{zxtvxz|zzzyy|}zy{zzz{yxxxwusvvwxwxzzzwwy{yxututuuutttsssstttrqqrsrrrrsrqpoooqpooptsqpppoopqrspoommmmmmmlhdhkllllmlkijijkkjjljiigcceeffggffffffgfefffedffdddbaabb`acdeefhhec``ehec_]\\]\[]\\]\`_]]\[\Z[[[ZZZZZ[YYYYYVVVWXWUVXY\YWYYUSSRRQRRPTTQRPNNOOPNMPNLMNONOOMMMKKLMKKJIJNOPPNONLKMLHEDEGIGEEFEEDBBCBBABCCAA()*++*+058753./.+*+,,-,+-.--00/131122225333443467787766678989;:866689::;<;9;?A>>=<;::;>B@@?>=@B?>>>@>>BDABCCDADEA?@@A@DEBCEFFEFGFHKJJLKIHIJHHHJMLMMMOQQQTSRRRNQTQNPPONOQSTSRRQRTSRQQPQSTVWVWXYVUUTTWUQQTUUVUVWX[\[YXXYXYYYZ[[Z\[]^[[`abimkc_^][[\\]]]^]\]]]_a`abbab`addeffffgggcbghijkjgeehihhihgggfeeheeefhiiikmllmmmmlljiiiillknlnoppprqopqrpqstssvvuuuvuttrptunkonlprqrssqoqqmlloonnonnopqsvwyyxzywusttssqrvxyzzxwy||yyyxxwxyzyyz|}|{yyywwwxxzzzvruxxyyz{}|ywvtutvyzzzyyz{|||{{zvxz{{yz||xwvuvwwuwzzyyxz{xwx{|zzz~~~}}}z|~zxvyz{zzyyz}}|}{xvuuvwwwy}~zz}}}}{y{z|{xvw{}|zwwy|~~~}}}}{zz{|}}}|{}}}}~}~~~~|{|}~}}}}}{|}|~~}}|z|}~~}yvuuwxy|{xyyz{{zywwwwy}|ywxzy{~}{yyyxxz{yxyyyyzxxwvxyvuvuutxyxvvuvvuusonnoprsstsssssstrrx|zwvuvutrrqrsrrqppqrrqonponoppssqnnrrqpoolmmmlmnljhgjklkkklnpollllkknppnkjjkjhhlmlkihhjmljjihhhgghfeeccdddcccbbdddcdbbca_aa_\^``a```_`a_^^^^__``_[[[[[[[]]\]^\\__`a_[Z[XWX[ZYZ[YXWVUVWWWVWVTTTTSTTSSUUTSRRQPPQOOOOPQROOOMOSQNMLLONLNNNOJIJKIGIMLKIJKJIHGFFEFHKKIGGECCDDFGFFHEDCBBBDEBCA?>??>=<>=??>@@@<=@B> !"#"#!#(,55/(%(((*'''%%&%%%$$')()+*,-,-*),-*,,,04432//-,0212001//00022333107==8887776699798779:<=:89:99;<>>=:<@A?@??@A?@@@A@@?@CEDCCCEGGIHCEFEEDCEHIGHJKIHKMKJLKJJHILMLJKLMKIKIGHILPMLNPQQQROMONMLMMLKLNPPPPPQUYXSQRQQPQQQRQRVYYXVYZZ_cb_YUUVWVUVVXXWZ\\ZXYZZXWVXXX[XX\^^_``aa^[][\_ab__^]]\_abcc```]^^]^_]\]__a`_`abedcbaabaefehghkklkkjkjjkkjklomlkkmllmlklklmjgfddeefjkkookkkkjihghkkiimoppmnqqrroknnoopooqrrssttuwxwvtrssttttwvuuvuutwwutuuutooppssrrttstqoonpoprrsuvwwvuuuuusooqvwvyyvronprtrrrtvussqoprqstsuvz{zyzzwxwwwwvupnpnqurqsqqtvvxwvtroqrqqopuyyvttuwvtqsrsttuuxwttqnntwttvxtqsutwvuustuvwvwyyxwvw{~}z{|{zxxwwwwuu{~zyyxz}xvvwwxwusttrqppqruwurqpprrstsutsxzwsrrssrqrrsxyxututsrrrrrqrtqoonlkloqpoonooqrroooqqppnopnnopooprqqpppnlosurpnmlmmlnmkllkllkjiiiiiiiihgiikihfcglljfbbcccdfeghgfhggikjhha`bcdeehkigfdbbbbbcdccabaaaaa`__``a``b`__`_]\]]]_^^][[[\\\]\\[[[\[ZXXYXWWZZZZXXVUWYXXYWVVUUUSRVZ\YUTWYYXTSUSRQPRRRQQQOOOOPNMMMLMOQONNNMKKKNONNNJKKLMKJJIHHIKJJJHHHFFHFFFDCCEFDCCEDAAA?>??@A?ABBAA@??>>>>=;::;=<=>?>>=>>::9:;;99:88879;865348<:&(+)'&%%%###"""!""!"!"$!!#$%$##%&'(+-,*+*+,**+-/+*+***+,-..-,.-,/76200..00//01122223100254453334345678656569999::999;;::::CJHB?;>BB>>>??<<=@AABCCCDCBCCAB@==@DCAABDFDBDEEFFEFJJIGFHGHGGGIIGGIIIJKKJILNMLKJKJMLLMJIJNOOORTTVZZXWQOPOQOOPOPOORRSURQSSRRTSQSQPTUWVUYZZ[Y[YVVUUUVUVWWYZ[\]]ZVWYXYWXZZXXYYYXZZ[\_\\]\\]]\\^_^bcejnmkgfefgeddeeeggiihhgggffgebbb``]^bejkjefdbccccfeb`_adgiiihihhhhijikkklkkkjjkorsqmmlkmkkmnnmllmlnnponnmnoojfehlkklmmlllnnkjijlnnnmmonmnpqrqonmopqpnnjghiihhgfhheegiiijmoppppmiijmpnlkopnkjiijiimpoqnorqqqopoljhhiloprtsrrqqprpmnnqppsspkijlkilqrrqrplloqrrpnllnppppqprrqqrrrponnopqppppopqqqponovzvusonoonnnonjhigehjhgkllmopnnmlnoooonmnnljjklmmlmlllkkkllkklllmlkjjghijlhgeghilmjijihikkkiiihhiihffhgggeefghgfggfhkighgeffeeedcccccbbccfkljecdcadgeb^__```aba`_^ZY\^]WUVZ[]__ad`ZYZ\]\[]^_ZYZ\^_^\^^\\[ZYYZYXYXWXXXYXXXWVWXVWYXZ[ZYWWWWUSRSTTVVVUTRSSRPOOPQQQOPPQPQTROMNSWXRNNOQMKKJJKJHIHIJJIIHHJIIHGHHILKJIHIJHHGGGFFECCEECCBA@@BCCBABA@??A@?>=>??>>??=:;<;<=<:99<<;;;;::9::897668:8765433146675444421111004300/0/.- ! ""  !""$$$$%#$%#$%%&%'(''((*)'(**)))+,,,+**.---+-021--/.1211212322233222355556657;:8854768876886:BEDA<>><999;<<>=>;?@>A@?CFB?@@@?><<=ABBCACBA@ACBDEDCCCECCFEEFFECCEEDCIMNLLOQRSRONNNONKIJJKKJKIIJLLKKLNOMLOPMLNOPPUTRPNLLMKMOPQQPPPQRRRSUUVVVSSRRSSRQRSVWWUTSTTTVTVWSVWTUXVSTW[\^chhd`]``__``_^_`_^\]^]^_`bb^ZYWWYY\^]]``^^]\]^[YXXY\]Z\^_adeccddeehljggggeffdefeefeeeddedffeeddefffgfbabbcegdceffggggggghkmlhfjnonjigdbbeiihihedghghiiiieefeedccbcbaaacfgihiihcbcehijhdeeegfbcfdcgjjgeghjjkkjjkjgfeghjjijjikkjhghknomnokgeedafjlsupmkiijihd`_cegjjjkjihiihiijjjjjjjklmkjiiijijkkklkiiihgiifc`ceccccbcffbdkkiihggijjijjhgggfefggeedefeeddeededdghhfeecbbcdbbba^`_]cea`bbbcdcc`^^^_`_____aaa`[Z\]_aa__`cca`__a```_`_^]]\[Z[\_egb\XXXWXYWVWTQPRVXYYXVXYYZYXVVWXXWW]a^YTQSTUXZZWQPRSTUUVTVWUSRQQRSRQQRQPPQPPPPQQSSQPPPPPPRRTSOMMMNOLKLMMMOMLKJKJIIIIKKJJGEGHHHGKNNKHGFIIHIHFDDEDCCCDDCBCDCCACCAAAA@@@B@?==?>@@@?>===><;<<;;==;::;=<;98888:996334443565566653443432201000//1000110..--/10,**++*--++*****)('''' !#&&%#$"###"$$%''%&'&&%%%$$%'*,*)))**+***'(/40./..,***,-///./00//..01100122347>A>95333330165342334368>C@=;888::78:<>@?AEFB==<:<>>><;<?A?<=<<<?===@JNLJIKOQOMIHIIIHGFDDCDFDDDDDEHFDFDDCEFGEEEEDFECEGHIIHHHGFHJIHGHGEGKMNOMNLJIIJKMLJLNNMMNONLMNPQOMPONNNPNNSUTY_`_\[[[ZYYXXYYYYZZYYX[\ZVWTVUQQQRUWXXYXUUTTUWUTSUY[\[YWSTY\YY[[\]bhgeeb```_^^]]^^_^^^^^^^^`a``b`]__^]ZZ\]__\[]_`ab`_`ba`dda\Z^hlgcbaa]\]`bbabb___``^ZYWW]`a`^^]\\]\_][]^]_ab`^_]ZY[]`ddbbca`_a^]ab`_]\^`deeedaba_^]^_]^^`bba]Z\_bdedceffd`^\]`^ccdeccddbbbb`^^_bbcdeecbbcccddddccbcdfdccefdcceffdccab_]]\\ZXZ]_^]]\^__^]`abaabbb`_`ab`__^^_abccb```_^]\\\]]\^^]^\[[]\Y[[[]]][[[ZYYZZ[\[[XZ\[[[ZZZYYYXXYXWVVXYXWXWXXXXYXWWWXXXXVUVUUWXWWVTTYZXXXWTTSNNONQPPQQRRTSRSSTSRSRRQOOOPTUQPQPPOOOOPOMLMMMMNNNMMLLMLKKKKLLKKKLLKKLLMNMLKKJIHJJHHJKIHGHIIHEDCCCDFFEFEFFDFGFEBBAAABA@A@@@ACB?<<>>@B@A??B@?>><=>=<::;;;;;;;:;9::;<:<967678666657965532333334443310010/0.011000/.-,,,-.--//--,+-,*())((('(&$$$%%&&'&%&%&$####"""#! !  	
			
				


!"!##  !  "$"  &&$""!'*'%%$$$&'((*)))*,-*))***)()),+++),0/,+-///0/.054453//3301356533444567347857;;9856777766676678866988659?DDB@@CEDCBEHGDCCB>===@BCA?=;===>>@?ADC?>?@@ABBEEDCCDDB@>>?A@?@BBB@@CDCFD?CHIHFGHHHGFGHFEGGHGGIJIHGHIIILMMNQWYVTRQQQQPQQRRPPQQQRRRTSRQPQQNKLKKMPNLMLNNMNPNNOPRSSTTTSSTUSRRTVVZ^]ZYVUVWVVWWXYYYZZYYYYYYXXXYYXXXVUUUTVVWWYYXXY[[[ZWUWYZWYWVXXWVWXYYWTTXZ\\ZXWXXVXVTVTTVTRSRSUUUVVTSSRSVUWZXVUTUUUW[^`_]\YWWTRVYZWWXWUUY\\[ZWXXVVX[\YZWTWWYWW`da^][[\\``^\YVUUWY[\\]][[\ZVVXWZ\[\]^^^][Z[\[[[ZZ[[[[ZZ[\\\[ZVWY[\YVTWYXWVUTSSRSSTSSTWYXXYZYXXXYYXXXWXXZ\[\]^_\YWXXXWWWWVUUTUUVWVVVVUUVVVUWWWVUVWUSTTTTUUUUTTTQORUVVUUURSSTSRSRQOORUUSRPPQQPPSUSQPQPOOPONMHHKKOPOOONLKLJECCHIJJJJIJJJKKKKKJJIIHHIIJJIFHIGGFDEACEGGGHHHHHIFEDDDEEDDCBCDDDEDCDCCCBCEECBB?>?@@AA@A@@A@??AB@@ACA?>==>>=;:::;<;==<:98==98997665555566547544555554433445533354210100/010....--...00/-,,,+,++,,,+,*+++**+-+((&$&)))(*+)(('&%$##%$" "##!"!  "&'"þÿÿ
	
			


	

	"%'($! "!! !"""!  !""""##$'%"!  $$$$'(&'(')*,/.-.,)((&''(+,*))*-/01133/,-.--./1005410010001112664421058898;<<:::==;;;:7768:;<;;<=;9:9788;;8<=<;99879:998779::<=@><?==>?>BCCD@>BABB?=<<?@A?>==?@?ABBEDECDDDFFHIKLORQNHGIHIJJIJKJJJJKKJJJJJHJKKLLIFFKLJIGFGGHHGGFIIILNNNOONOONOOOOPRRQPPNLNPSSSRPNOQPQRRQPQQQPQRPQQQQQPPQRQRRRQRPOOOPQOMMNNONKKJHJOQRSVUSRPRSTRPORQPPNNMORROOONNOONMMMOOPPPLLQSPNNSTSVTSVVTRPRRRQRTRNNPPPPQPOPQSTRPPQUUROPOPOQOQ^c^ZZYYXWZ^][UQPOPSTWWWWWYYYWVUSSSTVVWVUUUVVVVVUVWUTSSSSTUTUUTSSRRSQNLKKLMNNNONNNLKLMLKLOPPPPQRRRQPRROPQRRRQRRSRQPQPPQPPNMNOOONMNOPPNOONLIILLMNMNOMMNNNMMOONMOQOJIJLOQPNMMMMMJLPPLLMMKIJIIIHJLNQQMJKKJIHDBEB?@ACEEDEFEAA@A?@ADHHFEDDCDEEDEEEEFFCBCA>=<<>BDB@;<=@@@@?@AA?<>??>>><==>?>>>>========><<<=<;76;=;:::::9<:8:99998889998:;856654332234323212221124334310////10../.-,,01.-+*,+*++*))++**)('')))'()))*)(&&%%$#$$""$%$%##!!"##!!úûùøùùùúúûýÿþýþÿýüÿÿ		
	


 !    #$(+(#$'%$$$" !#%&*,--+($#%%&((''''),++)))(*140-+./,-.,++,,.346301213687431234553577775434320/1121455435643443434323346776888:;76885688;989988889:89;::877679<@A@CEIJEDABCBAACDDDCCCDEEFFFEEFFFDCCBBADDDDBA@?AABDDCCACEFHIIIGGGIJHHHHIFFGCDGJJJLNMJLLIJKKKLMKLNMLLLLLMLLKLKKLKJKLIIKJJIIFHLLLMMMNPNMNNNOOOPMJKIFEDFGFFHHIHHHFFGHGHHIIIIIHHHGGILLLLJJMNMORQPOMLNKHFGLLHFFIFEFFEDHFGGHGJLLKIIHFGJMOSSPLHHJLMPTUSPMLNOOPSVVSRQRRQNJHJNNPPPOPQQPOOOOPPPPQONNNOPQTQQQOLIJJFFGGHGFHGGGFGIHHGGJOSQPPOOLHHJKKLMMMKKKKKLLLLLLKJJJIIIJHHJHDEHIKLKHDEDACGJJGGGEEGGGFFFFHHHMOJGD@@DGGDDEEFEEGIGFGGFECBBA@CCCEFDDDCCAA@?A?<<==?===9<;<<9;>???@??@?>>??>>=>>>=<==<=:536;=;999889:::97446447789877776667766775543222332345533222111341111100112220-..-.*(*++---.-,,,.-,-++*((++,+())((''''''''&&&&''&&&&&%$###$%$$#  !##"   
óõóòòòóññôÿ
üùùõöüÿÿþøûüùùùûûüýüüüüüüûûüýþýþþþþÿÿ
					


!"#"###!!"!!" !"!!""!!""#+1/+)&#! #%('$$"$&%&&)++./241/..-)+-...2661**-00+(()*++,-,*+-../00./////1331/1201.-22/01364211/0001232112235365667::;<:>B?=<;<==???@@@?>@B@?@A@?@EFA==?=::8889:;<<<;;;9;<<<?AABCCCBBCB>;:>===<<?ABBCCA>AB?@BBBCEGGHJGFFFFFFEEFFEEFEFE@>@ABEDEDFGHGFIMNKDEGGIHGJLJFCBCBACBCCDCCECB@?????@?ABBBBDCEFFEA@?CFIKLJIJGFC@CCDFGHIIFGGDBFDA@@BCA@CDFGFFEDECDGGDGGFEFIJKJFFGGECFGHJMLJJKKJIFGGFGHKKIIHJIHIJIIIJIIIJJIIIIIJJJIGEC???BFDBB@?@@A@CGGEDA?ADEEHHGGDACEFFFEDCHIFGFEEFGEDDDDCBCDBCDDCCCCDCCB@?=;9;@BBB?:=@BBAABAABEDCB@AC@<>?>>@?>>?@@?>??>>>==@?>>==?>===<<<<;;:9::;=>B@843233589998778889888;:87764224530--0553235323331-..,--/123432221233310000120010//./----...-,,-.,-/-+++**++**+(''&%##%%&()+*((((('''&%%#"""!       "" !!! !  !##"!


ðíîîííîïíîòôðîîïððóøýüúøöñðô÷öõõôòóôôôòòõôôõ÷üþûùùùúúúûûûüüûûþÿýýÿþþþÿÿÿÿÿ	


	


 $$""    #'(-561-+'#$'()*,00,+*(&()*,,,+)(*+++(''()()'&(+*)*,.-)&*,*+...,++*))*+,-,+.-..--)(,01/,//246776::445202456667777799;BFC><=<997365655313323334534666647::;;<<:89;9:989:99=><==<::<;8:?A??@CCB???@?>?@B@@??@@?<9899878=>>>?@AAACA<9;==?BEGFGGFC><;;;::;:;=;>@@@?@>=;;=<<=>A@A?>><;=AEFEBBA>><>A??AA@BCC?=:87:>@B@ACDDCA@BAACBAA??@;;<>BCBA@=>AA@=?@ACBA@AAAA>;<=?@AA@@@AA>=@@ABCCEFDCCCBCCBBA>99988;<:9:;;:;<>>ABA@?<9<?>====?@@?@B@???@CDA>>>>????=>?=;<<===:9<;;==>=8877779::;;99;;989;;;=>=;:8:?>97878887766568:9889;<;9865456554441120132037::81/.--++,,---01233332222110/./16982.+)((++.20..--*%''&&')*+,*%%'()****++++*))))*(&&(&%$$%$##%$%%$##$$""#""#"##"#"! !#$#!  


	


		ÿææææççåèçæåçæååêéëîðóöööôðîììììîìíïïðòðòôòïîïñññòòóóóòóôõôóôõö÷õóôõõöõùþýüüûûúúúûûúúüüúùúüüûüüüüþýþþþþÿÿÿÿþþÿ			
					


!"#(-)(*'&%$$$%&$$&&$"!    !#! !!!###$#$#"!!"##$$'&$%&&&&$#$$$#$%%$()'&'+,,*)(+-.--0/))+*+)+,.000000001126976895//-+---,*-,,-./0/0.-0.,-/.02234784.-244102122240.24001103:;987778:<;:989:887765774353652699:;:9999:975587789:<?>A@855554555553122345542212446999536778<=;>=<8677;<;8898867775224:<<=<<>=::979:<<<<97887789;<<===>?@=<8:;;<<<<;;<<:878:=?>=>=:;;99;:9;<;=@?=<;;:==978533445356448;<=>;9626::8534678885245789;;98888758:52//2446664342.15442.-,--.111235776444321231123420../1234212.,,*,**.11/01/,,/00////,++*((*(&,0/,*&%%'&%%%'(%%')()+***+*,++*++)*-,*%#$#!" !&&#!#$" "$$#!!!!#"#"#$##$$$%%$$#"!!!!  ! " 
	


	
				


			ÿüüüýûýýýýýûýüùúûúúúøúùùúùöààßßßßàáââàãæçéêèäæèêïïíëêéææçæèèéêçææèëïîëêéêééëìííïîëëêìíííííîîîïîîïîññòóñððïñðòòóôõôõö÷õõ÷öøûùùûù÷÷÷úúùøøùúüüûúúûúúýÿÿýþÿÿÿÿÿþÿ	
		


$''#   !"!$%#"$$"#'&# "!!$##"!""!%'(&())*,,*,*')**,-0.,)($#$%'(''&&'((()'%&&''&$$&**(*++)*,---+)**)')+*+../-0125421123467544331122133340,,-0-*,//144212220,022234454478740/0/11.-.,..--..///0//330/1341/244210/2443/21,**+,,...002313300124331-.2433344445443.05==71022//.-033466455445333466789;95223/022321357644433311.-.0..0/011331013123.176100..01121/021236632111112101/..1002100.))**,.011.,,++**(+-/21/,))*&'(&'*++,*('%%'(*)*+*)*)'''(('),,+)')**)(&"$#"! $%!  #'(&%$$#$%$#$%%###"""  !


	

	ÿüüûø÷ûÿþüúùúûùúúúøùûú÷ø÷ø÷÷÷ööõööõöõôöõôóðîîÚÚÚÙÙÙØØÜÝØÕÔ×ÜáäãáãæééèæãáááààÞàâáááâââááááááãåæåäèèçèèåäåèêéêêèççççéëêéêëêëëêêêëììììììíêìïððïðððððóôòòõõóôóóòôóóõõõôôôóòöù÷÷úúûúøøùùûüûüúûüûûúùÿÿûûýÿþüüþÿÿþÿ

	
								

		
		
 !#""!   !"$$$$#$%%%####$$"""!"""""" !!!""!  !!!   #$###&'((('####%''$'%%%$%%&'''()**))))*,+.-.11-,,///.,)('(*+,,,-*&*.*)((**,,++,+,,..-**'%$%&())+*)''(('(('(')+)&*,*,10+*))'&(*-,**)**'())*)&%&)(((*)(*-./.,(%),..-*-/11-)(,6<80-**+*(&%)...////00/...././011/./...-(''&&(,011.,,+-*()*)'%')((*)(*,,+*)'*)))-//.-+'%')*+*(%$'''()*++*)+-,***('())))(((%%%'()**+*$ !#"#%%&()'"!!!"#$%%&&%$%&&"!%%$ !$#!! "&*(%#!"


	


	ÿÿÿþþýýüýüüýýýýûúúúúùùùûúúúùúùøö÷øùú÷÷÷óðôù÷öõõôòòóóóóóòòòôòððñðïððïîìëìííìíîïñðèæÐÐÐÑÒÒÐÒ×ØÖÖÓÒÕÖ×ØÙÚÝÝÞÞÞÚÚÚÙ×ÙØÕÖ×ÚÚÚÚÚÚÜÝÜÜÜÝßÞÝÞÜÜÜÝßàßßãâãâáááàààáããåäããâââãäåæåææååäååçèèççèèêééçæèééëìêëíðíëêëíìïðííëëíîïò÷õðîðñòñòôóòóóóóôóôôóóõøúùø÷öõööö÷øüüýÿüûúù÷øøùùúúúúûúúüûûþÿÿÿÿÿÿÿýÿ			
					


 !"##$$$#$#"#$%'''%!$&$" !#! "##%$# !"$%&'&%"  "   !#$%%#!$"$&% ! "!!"!  !" !%&$"  ##"!!!"!  ##"$%&('''*,*($%')&$$#$)*(&$" ###$#$#"$&''(()(((&'('('&'(&&##$#"!"# "%$$&%#"$&$"!! ""!!")+&#!   ""$%((& ""$(("   "#"#""##"$$#"!#"## !#&%#"!"""!  !    " ! 		


ÿÿ		ÿÿþýýûú÷ùýüúûþÿÿþþýûüüüüûúûûùùù÷÷øøùøøøöøøøø÷öööööö÷ôóôõõôôõôòóòòòñðñòòòòðîïííïïííîîîîîíìììêëîñïíëííêêèæèèèæåäãååéíéçæËËÊËËËËÏÐÑÐÏÍÏÑÏÒÔÓÓÕÕÕÕÕÔÔÔÓÒÑÑÒÓÓÓÔÕÔÔÔÕÕÕÕÕÕÕÔÕÕÔÔÖØ×ØÙÖÖØÙÙÚÛÜÛÚÚÜÝÛÜÝÝÝÞßßßßÞßÞÞÞÞÜÛÝÞàââááââááàááãääåååææçèççèçèêèèèéêêêêëìíîïîíìííìíîîíììíîííîìíïïðñïððñòñóóóõôóññòôóôôôôôõùúûþûúú÷öõöööø÷õøüýûúúüüûüüûúúúúüùûûþþüúýÿÿÿ
	


				


	

	


     " !""!$*,(%#### !!"##"!"#"$&#" !"  "%'&


						

	
	þþýüÿÿÿÿþýþýüýüýýþýüúûüüûùùøù÷ñðòóôòóôôô÷üüøøöööõôòòîîòóóôõõôóòôôóòòòòóóóòððïñòñïïðððíìììêêììììëìëêééêéèåáààáäåääåçéëêéèçåæåæéèåäåäããâãâààßßßßÞÝÝÝÞÞßÄÂÃÃÅÅÅÊËÌÌÌÊÇÆÉÉÆÆÇÍÍÉÊÈÉÈÆÈÊÌÊËÌÍÎËÉËËÌËÍÎÎÎÎÏÒÑÐÐÏÐÏÏÑÏÑÒÒÓÒÓÓÔÕ×ÕÔÕ×ÖÖ×ØØÖÔÕØÙÙÙÝÝÝÛØÝàáßÞÞÜÝÜÝÝÝÝÞÝÜÝÞßßßÞÝÜÜÜßßßáâââáâãââáãèêëéååæçæçèæçèççççèèëéêëéèêêêìíìêééìíîððñðîíîîíîïóøþþöòñðïïðïïîïðòôõõóóòòòóôõôööóóôôôòñóõõ÷÷õõùúùøùøùýþÿÿÿÿÿÿÿÿýÿþüýÿÿþÿþþþþÿÿÿÿ


			


	
		


"" 


	


	

			

		
	


		ÿÿÿþÿÿýþÿÿþÿÿÿÿÿþþýþþýýýýüûûýþýûøøøøøöôó÷üüúúúúúúùùùúùù÷ö÷ööööõöõõ÷÷õõöõóñîííëééíðîêíïïðïïîîíìëèèéëììîîïîìëéêëëêëëëìëììêêêéèççèçæåååååæååããåååäáááââÝÙÙÛÞßßáàßààßßßÞÜÝÜÝÞÝÛÛÚÛÜÛÛÛÚÙØØ××ØÙ×ÖÔÔÔÕ»½¿¾¾½½¾ÁÃÁÃÄÅÈÇÃÃÅÆÆÄÀ¾¿ÁÂÁÂÅÅÅÅÆÅÅÄÅÆÇÉÈÈÇÇÉÉÈÇÇÈÉÉÉÊÉËÌÌÍÍÍÍÍÐÔÓÑÑÐÏÏÎÒÐÎÏÐÐÐÑÑÓÕÖÖ×ØÖØÛÙ××ÖÔÔÓÔÕÕÕÕÕÕÖÕØÚÙØÙÙÙÚÛÜÙÛßÞÛÛÚÚÜÝÞÞÞÝÛ×ÙÜÜÝàáàßÞàààßßßàâçéçäãååäãäåääâääçéêéëéççççççêíïïêééêééèéëêêêëìëêééëëìíëëííîîîïðñïïññðððññïñññóðòóô÷ùüüùùùúûûùöõùúûýüüüüýýþÿÿþûúùø÷øöøøøúùùù÷÷øùùüüûüûüúø÷÷ùýþýûúþþüýþÿÿÿÿýýýþÿÿÿÿýþþÿþþÿ				
	


		


			

		


		

		

				#%
			


		
	
	ÿÿÿÿþÿüúûþýýÿÿÿþüýýù÷øøööøùûùùøõó÷øùûùùúúûüþÿýüüûúúúùø÷÷öö÷÷ùø÷÷÷øøøø÷öööõôõõóôñîïïðñòóóïïòóòòòñòóòóôõóðññððíïïïîïððïðïîïïìèçåäæåæèéëíëéèæçèéçãáâáàâãäåæåæååææåãääãââäãââãâãââááâááàáàßàÞÝÝßâáàäåàÛÜÜÚÙØ×ÔÓ×ØÙÙ×ØÙÛÙØØ×ÕÕÖÕÖÕÖ×××ÖÔÓÓÓÓÒÓÕÕÒÏÍÎÍËÌ¶··¹¸·¹·³±²¹º»½½½¼¾¾¿À¾¼½¾½¿¾¿À¾¿¿À¾¿¾¾¾½¾¿À¿¿ÁÃÅÅÂÂÃÃÅÅÄÄÅÅÆÇÇÆÉÉÊÉÉÊÉÈÈÉÉËÌÌËÊÊÌÊÍÏÐÑÑÏÍÐÒÑÏÏÑÏÎÒÓÑÐÒÑÒÓÑÒÑÑÓÔÔÓÓÔÒÑÐÒÓÓÔÓÔÕ×ØØ×ÕÒÒÕÖØÚÚÚÚÚÛÚÚÙØ×ÚÛÚÜàßÜÝÝÞÞßÝÜÞßÞÝÝÝßââáààààßßàààááâäåäãäãçìíêæääçæäåæççæææççææååèêéíìééèéééêééêééêêêìïòóóóôøþýôñó÷ù÷ôõöõöõõöööööóñññòðððîíïððòòóóóòóõõóôóôöõóóòõöõõõóñòõøúûûùöööøøõôôõøüþþýûøø÷öúüøúûûýüúøööøøøüþþûùúûüüýþûúúúûûþýþýýüûüüüýþþÿÿþÿþþýþýýÿÿÿþþüý	

		


		
	
	


		


				
	
	

	
			


		ÿÿýþÿÿÿýþÿþÿþüüûþýûýþÿÿÿþûýüûûø÷ö÷ùùýþþþûø÷ùûüûúø÷÷øúúúûûûûüþþüüüúúùøùùùùùúùôïïòñôóñððïîðóôóñôôõõñôôôõóñðòöõóòóôõôôôôóõöóõóóòñòóñðòñðïïïðïííêæããäãäçêëéçèëëëììììíëëìíìëëêëëèèèçèèèççççææåáÞÞÜÜÜÝßàááßàáâäæåãáÞÜÛÛÝÝßàßàááàÜÛÜÜÜÝáàááßÝÝÝÝÚÚÛÛÛÜàÞÛÛÛÛÚÚØØØØÙØÕÙÜÖÑÐÌËËÍÎÌËÊËÍÎÏÐÒÐÏÐÐÏÐÓÑÏÏÎÎÏÏÎÍÎÏÎÍÍÌËÌÌÌÌÍÌÇÃÂ°°±²²²°°°®²µµ´µ·´³±±µ´´¶¶µ´µ¶·¸¹ººº»¹¹ºº¹º¹º¼¼»º¹»½¼½¾¿¾¼½½½¾¾¿ÀÀÀÂÃÄÄÃÃÂÀÁÁÃÂÂÃÇÉÆÅÈÈËÌÈÅÃÄÅÅÅÃÄÈÈÇÈÉÊÊÊÊÈÈÊÊÍÌËÌÊÊÏÐÎÌÌÎÍÍÏÎÎÏÐÐÏÎÎÏÐÑÑÑÒÒÐÒÒÑÐÓÓÓÔÖÖØ×××ÔÔ×Ö×Ø×ÙÙØÙ×Ö×××××ØØÕÖ×ÖÖÖÖ×ØØØÙÛàåéèãßÞÞÜÜÝÝÜÝßàááßßÞßáãäããááââãääæéèåææèåååæäâäèëíòóñíêèèìîííîíìíîðñïëëëëëéëíëèéêèèêéêëêêëìíïîìììíëëìîïññïïïñïïðòòòôôóôóïïññóôðñõõöøõòñðóõö÷ø÷úú÷óõøù÷ôôôôõöôõöõöõ÷öö÷÷÷ööööõõ÷÷÷ùûúø÷÷÷öõøûùúùøöõ÷öúüøôöüþþÿýýúúú÷ùüüþÿýûúúýûùúýýûúýþüûúùýþÿýüúùøûýüúûúûüÿüýýþþýýþýýþÿþýÿÿÿÿýýýÿþÿþþýþþýþþþÿþÿÿÿÿýþýüýÿÿýÿþÿ

ÿþýýþþÿÿýþýÿÿþÿþÿýþýüüýýýüþþþýýþýýýÿûúúúúüùúüüþþþÿÿÿÿþýþþÿÿýûúùø÷öúþþþüø÷÷÷÷úüøõõö÷úù÷ö÷÷úýþúöõö÷ùøöùùúúúüúúùùù÷ôôööóññðñïñòòõöõóôñîðòòôõõõõööõõõõõôóôôòóôôõôóòòòòóòòòðíìíìéêëêééëîîîïíëêèìììîîîíèåçêëíëéëëëììëìíííìëëêêëêééêêééèééèèèèæååâäåââããáßßâäääåååäããããäãåäåååãââââàáàááßÚØÙÙÖÕÔÔ××ÖÙÛÛÛÜÜÜÝÝÛØÕÕÓÔØØÚÜÜÝÝÜÚØØ×Ö××××××××ÖÕÕÕÖÖØØÖÔÒÑÒÓÓÒÏÑÓÒÓÓÒÐÐÏÍÌÈÇÇÈÆÅÆÊÇÈËËÇÆÈÈÆÅÆÇÈËÌËËÉÉÉÉËÊÈÈÈÇÅÅÆÅÁÀÂÄÅÁÀÁ§¨¨ª¬«ª«ª¨¨ªªª¯¯¬¬®¬««¬¬®®®®®¯±±¯®®°±³µµµ´µ¶¶´´µµµ´³µµ··¸¸·¸¹¹¹¹¼½½½¼¼¼¾À¿¿À½¼»»¿ÂÂÁ¿¿¾¾ÁÂ¿¿ÂÂÄÃÁÂÂÂÂÃÂÁÁÂÁÀÀÃÆÇÇÇÈÈËÐÑÎÉÉÉÈÈÉÉÊÊÊÊËÊÊÊÌÌÉÊËËÌÍÍÌÎÏÍËÌÌÍÍÎÍÐÐÑÐÑÑÏÎÐÏÎÐÐÏÑÏÏÑÒÔÕÔÔÒÑÑÒÒÒÑÑÒÔÚÝÚ×ØØÖØÙØÚÚØÖÕÕÖØ××ØØ×ÛÝÝÜÛÛÚÚÛÛßáàÝÛÞÝÞÝÜÜÝÝÞÜßßàææãäãààåãáàßÝÞáãæèçäââääââããæèèçæåäääææååæççåääååäåæçéææçèæçæåååèëìîïíëêêëêéëìééêëêêéëîñòóóòðîñðîñõôðññðïîíïðîìíðñðïðóòððïïðòññõùûûøõôòòóõòòóõôòóòòñòòñô÷ö÷öõõóõ÷ôõôòòõöóññóóñóóõõõøúùôôõóöùú÷öúúù÷õ÷ùùøø÷õ÷øöõöö÷øøöõöõóôóóõóóô÷÷øø÷÷÷÷÷÷øùøú÷÷øøøøøø÷÷÷÷õööøùú÷ö÷÷øø÷ø÷÷÷øùùüýýÿÿýþýûûúùøøùùúùûüø÷÷öõõõøüþÿÿÿýüüú÷úýþþÿþýüüú÷øù÷øûûúù÷ùùøöøùøúúøøùùùüûù÷õúýþýýþýù÷÷÷øø÷÷õõõö÷÷ùúú÷öøûúúûúüýûùùúþÿþýüûúøöøúø÷õôñò÷÷õôôõ÷öõóôóô÷øøø÷ôòñïñöûþúùøúûøôõ÷÷óñññññòñïïîïòðïïñõôòôóïïðíîðòóôöõôóôõôôôóñíìéêííîîîððîëéêëèçéêéììëîóòîíîìììíïïííðòñïïîíéèêéææççæããäèèèèçççãàäæçæççæãâãååæçãààâãäåæçææåäåååæçåæäãããâááàààßàââßÚØÚÜÞßßÝÛÛÝÝÝÝÞÞÜÝÞÜÝÜÛÜÜÛÜÝÜÛÛÜÛÚÜÜÚÜÜÙ×××ÖÒÓÒÓÑÑÖÛÚÔÓÓÔÑÐÒÑÐÌËËÏÑÒ×Ø××ÔÑÑÒÑÑÑÐÑÑÓÓÓÒÐÏÎÏÏÐÏÏÐÐÎÎÎÍËËËÊËËËÌÌÍÊÇÇÇÆÄÄÅÁ¾½¾¾ÁÂÄÅÅÅÄÀ½ÀÀÁÀÀÁÁÁÂÁÀ¿ÀÀÀÀÀ½¼»¹·¸¹ºº¼¿¿§¨¨§§¦¤¥¦¥¥§¥¦©¨¨¨«ª©©«­«««©ª«©¨¨©­¯®®«¬­­®¯¯¯®°°²±²³¯¯°¯°±±²²±¯±±¯°²µ¶·µ´¶·¹ºº¸··¸¹·¹ºº¹¹º¹º½¾¿¿¾»¼¿½½¼¼»¼¿¿¾¾¼¼ÀÀÂÇÌÍÉÆÅÄÃÁÁÀÀÀÁÂÂÁÁÂÂÃÃÃÃÄÃÄÆÇÆÅÅÄÆÈÇÅÇÇÈÇÉÊËÎËÉÉÈÈÉÉÉÊÊËÎÎÍËÍÍÌÌËÌÏÎÍÍÐÐÎÎÐÐÐÏÎÐÐÑÒÓÒÐÐÐÑÒÒÒÒÒÔÕÓÓÔÔÓÕÖÖÖ×ÖØØÖ×ÕÕÕ××ÙÙØÖØÙÖØÛÜÝÝÛÜÝÜÚÙØ×Ö×ÙÚÚÚÜÜÛÛÜÜÜÜÝÜßÞÛÜÝÝÝÜÝÞßÞÞßÞÝÞßßßàâãààâãááßáãááàààßáâááâäåäãææåæêéæçæåçéëììíëììèèêññëëíîîéæèææçèççæçééêëëéçæèèéìíïóðíìíìééëìîìëêëëìííîîíéêïòñîîññîîííïíëìíïðïííìííîíïòðñðîíðñòñïïñòòñïîïïíïïïïîïñðñðïííðôôóðîðòòðññïïñòðïïñòñòððòòñññòòòòôôóòññòòóóóôóõõôôóñððôö÷ûûúúùúúúúúùùøøýýúùöôòóôõôóôóðñññòóóóóñóôõððöýÿù÷÷ö÷ööõö÷÷øúüýûûùùù÷òñøüùóôõòóóðïñóñðððñóòñóòðïïðñóóóñðîïôù÷ø÷õôðíïîïïïñðððððððïðñôôõõòòòðïíìíïòòðòñðòôòðñïïññïîìëìëëíîîììêíïððîííììééìîïðððòõðëëîîêìêéêêéêëìëéèèêìíéåååææåäåæäæéìíïîïïîíìëêêëìëëëëëììëìêæäâááããááäåæèéæäçêèæèèééçæêìêåáÞÞàáßÝÞßÞÜÞàÞàâââááßÝßÝÛÝÝßàáâßÛÚÛÙÝßÝÛÙØØÛÝÞßÞßàáàßÞßàßÞÞÞÞÞÜÛÝÜÚÚÚÜààÝÚÖÓÑÔÕÔÕÖ×ÛÚÙØ××ÖÕÖ×ÖÖÖÖÖ×Ö×ÖÕ×Ø×ÖÕÕÖÚÛØÓÎÍÍÌËËËÊËÑÖÒÌÉÊÈÉÉÈÉÉÉËËËÍÎÒÖÕÐÍÍÌËÊËËÊËÍÐÖÕÏÍËÊÉÉÊÉÈÌÍÉÆÆÅÅÄÄÄÅÆÄÃÃÃÃÅÇÅÄÂÁÀÀÀ½»¸¹»¹º»»¸¹»º»½½¾¿½¼º¹ºº¼ºººº¹¸¶·¸¹»¼»¹·¶  ¡  £¥¦£££¢£¡¡£¦¥¢¢¡£¤¤¦§¨ª«©©¨§¨©©ª«ª©©©©©ª­­««¬¯®­­«§¨¬¯²°²³°­®±³³±±°°¯¯°°±´µµ¶´´µ´´´¶µ³´¶¶··¸º¾½½ÂÅÈÈÅÀ¿¿Á¾»»¼»»¼»»¼»¼½¿ÀÁÀ¾ÂÄÁÁÁÁÂÃÄÃÂÀ¾ÁÂÂÃÃÃÂÁÂÃÄÄÃÂÃÄÅÅÅÅÆÅÅÄÅÆÆÉÉÉÈÈÈÈÈÇÉÈÉËÍÌÍÏÎÏÍÌÌÌÌÍÌÎÌÊÊËÌÍÍÍËÎÌËÍÎÏÒÓÒÏÎÎÏÐÑÏÏÐÐÐÒÒÐÍÎÏÑÒÓÒÒÓÔÔÓÒÔØÚÖÒÐÑÓÕÕÕÖÔÒÕØØÖÖÖ×Ù×ØØØ××××ÕÕÔÓÕÕ×ÙÙØØÙÛÙÚÜÛÝÞÝÜÜÞàßßáâáàÞÝÞßàãàÝÝÞâãäæçæååâáäåçèäâãéïïìåáááààßßàãããäâááãåãâáâãääåããåäãäçèçååääääääããâåçèèçäãäçååççæèççèèçççèêéèêèæåææèèæéëçæææåæèçéêèèççèèèéëëêééëèìõøõïìëëìééêëììëééëìëëëëêéêéèëììíìëëëëëëëìíëêêììëëìêéêéëðñðððððñòòòóññññòóóõ÷÷óïíìêëííìíïíêèéëéêëêìíëëîïìïññòïìíïíëîïïñóòððñïððíðïëèééèèéêêêêêéêêëêéèéîíëëêééêëêéêìîðñïïññðìëííîëêèçççæååæäãäéíêèèéëêëééççéëìëììêéæäæêìëæäççæçææããâäèæèêêéçåäãääçèêëëéèæãæåãââãääããäääåçèåäææææééçææãâãáàßÞßáååååäããâââããããáãååâââàÞÜÜÝÝÝÝßàÞßàßÝÜßáááâááàààßÞÞÝÙÖÖØ×Ö×ÖÖ××ÚÚ×Õ×ÚÛÛÙÕÕÕÕÖØØÚÛÛÝÜØÔÓÓÔÖÕÓÒÒÑÐÔÙÙØØØ××ÖÖ×ÖÖÕÔÖ×××ÕÔÓÓÑÑÒÖØÓÐÏÌÌÐÑÑÑÐÑÑÐÏÎÐÑÒÔÓÒÒÒÐÐÐÏÏÏÐÏÎÌÉÉÊÉÊÎÑÐÍËÆÅÅÄÄÅÅÇÈÆÄÄÃÂÂÀÀÀÀ¿ÂÅÄÁÂÃÃÄÆÄÃÃÃÄÄÅÄÃÃÃÂÄÄÂÀÀÁ¿¿À¾ÀÁ¿¼½½¾¿¿¿¿¿¾½¼»»º¹··¸¸¸¹¹·µ´°²µ²±²±°³¶¸¸¶¶¶µ´´³³´³´´´³³²²°±²³´´¶µ°® ¡        ¡¢ ¡¡¢¤¤£¤¤¤§§¦¥¦§¥¥§§¦§¥¤§©¨©¨¦§««ª©¬¬®¯¬­®¬¬¬­¬­®¯®®®¯°¯¯°°®¯¯¯¯°´·¶´³³³µ¶¶¶¸¸¶¶¶¶·¶·¹½À¾¼»¹¼¾¼¼¼¼º¸·¹º¹¼¼¼¼ºº½½¼¼¼½½½½¼¾¼½¿À¿¿¿ÁÀÁÁÂÀ¿ÀÀÂÆÈÊÈÆÆÆÄÃÃÂÃÄÅÄÄÂÁÃÆÄÃÄÅÄÅÆÇÇÆÆÇÈÇÈÊÈÇÇÉÊÊËËÉÊËËÍÍËÎÌÊÊËÍÌÎÌÌÌËËÌÏÒÓÐÐÑÎÎÎÏÑÐÐÐÏÏÐÒÐÎÐÑÐÑÕÔÒÑÑÐÐÐÑÓÓÓÔÓÖ×ÔÔÔÔÔ×ÖÕÓÔ×ÕÒÓÕÔÕ××××ÕÕÛÜÝÜÙÚØÚÛÝÞßàßàáßßßßßßÛÜâèéåáÞÛÛÝÞÝÜÛÜÜÛÙÙÙÜÝÝÞÞÝÜÜÛÚÜÛÜÜßÞÝßÞßÞÞÞßßßáàááàâßááßßßáââáàâáààáâââãâáãâáâäãâààààÞÞÞàâáààáàâääãäæäãããâáäåäåääåêëéåãäãããààãããâáåéçæåäããääåäæèçèæäåäåææååååããäääæäãâäååèéééêêêêììëìíìììîíìëîïêèæççæçæææååççææåäãååãâãäåääçêêëìêéæçéìïîëèèææäâãâäçäáâæåäåååäåääåäããâáßßãäâââáââááãæêêèæçëíéåââäââãããâáäåãäáßÞÞáåäáâãâáâãáßßßââãååãâáßäææäâääääåâàâàâãâáãäáÞÞÝÛÛÝáááäãàáàßÝÜÛÛÚÛÛÚÚÛÞßâàÜÞàâãâââáããßÞÝÛÛÙÚÚÙ×ÙÛÛÞÞÞßÞÝÝÞÜÛÝÝÜÙÚÝÜÜÜÙ×Ø×ÙÙÙÙÛßßÝÝÜÚÛÞßâáÝÚÙÙÙÚÙØ×ÓÐÔÕÔÒÑÏÏÑÓÏÎÒÓÐÒÒÓÔÔÒÒÒÓÓÕÕÖÚÜÛØÖÕÒÎÎÏÏÍÊÉËÍÏÓÕÓÒÑÏÎÐÐÍÍÎÎÎÍÌÍÌÍÎÎÌÉËÌÊÌÌÈÊÌÌÉÊËËËÉÊÊÆÉÊÉÊÉÉÌÎÍËÊÈÇÆÆÆÇÉÇÅÅÄÄÃÄÃÂ¿¾¾¾½º»½½¿ÁÁ¾»½»»½½»»ºº½¿¾»¸»½»¹½¾¿ÁÀ¿¾¾½½½»¼»»ºº¹¹º»¹¹··¶¶µ¸¸¸¸¶µ¶¶·¶µµ¶³³±³´³³²¯°³³³°­­­®®¯®®¯¯®®¯®®®®­¬­®®®«ª«ª«ª¨©¨¨§    £¡££¤¥¤§¦£¢¥¦§¨§¤£¥¦¥¤¥¨©©©ªª¨©©©ª«®¯®­­¬«­°¯®¯­®®­­®²²¯¯¯®®®®°°¯°°±´´´´³³´³°²µ´µ¶µµµµ´´¶¸¹¹¸·¶¶¶¶¶µ¶··¶···¶·¸¹¹¹¼ÄÇÂ¿À¾½¾½½½¾½½½¾¿À¿¿À¿¿¾¾¿ÀÀÁÁÂÁÁÂÂÀ¾¿ÀÁÁÃÂÁÄÄÅÄÄÅÅÅÅÆÅÄÅÅÆÆÆÇÈÇÆÉÈÇÊËËÊÉÉÉÉÇÇÈÈÈÈÉÉÊËËËÌÐÒÏÎÌÌËÊÌÌÌÎÍËËÉÊËÌÌÎÏÏÏÌÊÊËÏÐÎÏÏÐÐÑÑÏÎÒÓÓÓÒÏÑÕÕÖ××Ø×ÙÙÙØØ×ÙÛÚÙØÖØÖÖÖÓÑÕ×Ø×ÖÔÕÖÔ××ÕÕÕÕÖÕÕÖÕÔÔÕÙØØØØØÙ×××ÖØ××××××ØÜßÞÜÛÚÙÛÙÙØØØØØ×ØÙØÙÛÝÜÚÚÚÜÛÙÚØ×ØÛÚÚÚÚÚÙÙÙÙØØÙÙÚÜÚÙÛÚØÙÜßÝÝÝÚØÛÞÞÜÜÜÞÝÙØÚÛÛÛÜÜÛÝÞÝÝÝÞÞÞÞÞÝÜÝÝÜÜÚÝÝÝÜÜÚÜÝÜÝÞÞààÞÜÝÝÜÞÞàáßàâåêíéçäâäãáãåêëçææèäßÝßÞÝÞßàáÞÞáßÞÞàßÝßâßÛÝÛÙÛÝÞÝÛÝßÝÞßàâåèéäßÞÞßßßÞÝÝÝÝÛÛßààÝÜÝÝÞààÞÞÝÝÝÜÝÞàãàÝÞàßÛÜÝáæåßßÞàâãâÝÝÝÜÛÛÚÚÛÜÛÙØØÙØ×ÚÜÞÝÜÛÚÚ××ØÙÚÙÚÝÝÜÙÛÜÛÜÝÝààÞÝÞÜÝÛÙÛÜÚÙ×ÙÚÙØØ×ÔÓÔÖ×××ÚÜÜÛÙÕÒÕ×ÖÖÖ×ÕÕÖÕÕÕÔÕÕÔÒÓ×ÙÚÖÖ××Ø×ÔÓÓÑÐÑÓÔÔÔÕ×ÚØ×ØØ××ÖÕÖÕÕ×ÖÑÐÑÒÏÎÒÑÎÐÓÒÔÕ×ÜÞÜØÕÒÓÖØ×ÕÕÖÔÓÒÒÑÑÑÏÐÑÑÐÏÌÎÍÉÌÎÍÎÏÎÏÏÏÎÌËÌÎÏÏÏÐÐÒÕÔÑÌÊÉÅÄÅÇÉËËÈÇÉÉÇÆÄÃÆÉËÊÉÉÊÉÉÈÇÈÇÆÅÃ¿½ÀÄÅÃÂÉÊÉÈÇÅÅÄÄÄÃÄÄÃÃÃÃÂÂÁÁÃÇÇÄÃÁÃÃÂÂÁÂÃÀ¿¾»¹¸·µµ¶¶·¸¶¸º·µ·µµ´²²´´²µ¶º¿¼º¹¹¸·¶¹¼¹···¶¶µ´´´³³²³³³³³²²²±±°¯®¯±°¯¯°°¯®³µ±¬¨¥¦«­­¬«¨©ª«¬«ª©ª­ª©©§¦¤¢¢¤¤¥¦¦¦¥¥¥¥¥¤¤¤£¢ ¡¡¡¡¢  ¡¢¢£¡¢¡ ¡     ¡¡ ¡ ¡¢¤£¤£¡¡¤§¦¨§¦¦¦¦¥©«¨ªª¨§¨ªª©¨ªª©ª¬¬­««¬­¬«¬¯®­¬«­¯¯®®²³±°¯¯°°°°°±±²³´¶¸µ³²³²²·ÂÈÅÀ¹·µ¶¸¸¶¶µ¶¶·¸º¹¸¸ºº¸·¹¹º»¾½¼¼¼º»½¾¿¾»»½»º¼½¾¾½¿½½¿¿¿¾¾¾½¾¿ÁÄÅÅÅÁ¿¿À¿¿ÀÂÂÂÁÁÁÂÂÂÁÁÁÃÃÃÅÅÅÆÅÅÆÆÅÇÉÈÆÄÆÇÇÆÅÆÅÈÊËÈÆÈÆÆÇÈÈÈÆÇÉÈÇÈÈÈÊÉÌÊÊÌÎÏÏÏÐÑÔÓÑÐÏÏÑÓÒÐÍÍÌÍÍËËÌÐÓÓÒÐÎÎÎÍÏÏÏÐÐÐÏÏÐÒÐÎÎÍÍÍÐÑÐÏÑÒÑÏÐÎÍÍÌÎÍÏÒÕ×××ÖÖÖÔÒÐÏÑÑÐÒÐÑÒÓÒ×Ú×ÕÔÔÓÕÔÓÓÒÑÑÐÏÑÓÔÔÕÕÖÕÕÔÒÓÓÔÔÔÕÕÔÒÓÓÓÓÕÔÑÓÓÒÔÔÖÕÔÒÔÕÔÓÒÓÕÖ×ÕÖ×ÖÕÖÖ×××ÕÕÕ×ÖÔÕÕÕÕÔÓÔÕÕÓÔ×Ö×ÖÕÖÙÞßÞÛ×ÕÙÝáäàßßÞÝÜÝàãæéæÝØÙÚÛÜÝÚØÙ××ØÖÔÖ×Ø×ÕÖÕÓÓÓÕØØÕ×ØÕÔÔÖÖ×ÙØÚÜÚÙÚÚÚÚÚØÓÓÖØÖ×××ÖÔÖÖ×ÖÕÔÓÓÓÔÔ×××Ö×ÝÞÛÚÛÜÜÜÜÜÛÛÝÝÚÖÖÓÐÒ×ÖÔÔÕ×ÕÔÕÔÔÕÔÔÓÔÒÔÕÔÔÔÒÑÒÓÓÖÒÒÓÓÓÒÑÎÒÓÑÑÐÔÔÔÕÖ××××ÓÑÐÐÐÑÓÔÖÔÓÓÓÑÐÐÏÏÎÐÓÖÕÐÎÎÎÏÎÏÏÏÏÎÍÎÐÏÑÐÎÍÌÎÐÎÏÏÏÐÓÓÒÐÎÍÍÍÌÊÉÈÈËÎÑÓÑÒÑÑÑÑÍÊÍÎÏÏÎÊÊÍÎÉÇÊÈÊÌËÍÔ×ÓÑÒÑÏÎÍÍÏÒÒÐÎÍÌËËÌËËËÌÊÉÊËËÈÆÆÄÂ¿¾ÂÅÇÊÊÉÇÅÆÇÇÇÇÅÆÆÅÆÇÆÅÄÅÅÆÇÈÈÇÅÃÃÃÁ½¾¾½¿ÁÀÁÂÃÃÃÃÂÂÁ¾»º¹¸¶¸º»½ÂÉÍÌËÅ¿½½¼»»½¾½½¼¼¼º¼½»»»º»»¹¹º»»¹¸¸¸¼¿Á¼¹·³´²®®¯±³°¯²³¯­­­®®­¯±±±±±°¯¯­«®¯®¯¯°°¯®¯®­®¯®®®­­­­¬«­­®­««¬¬««¨¥£¢¥¦¥¥¤ ¡¤¥¥¥¤¥¤£¢¢£¢¡¡¡¡   ££¡¡   ¡¢  ¡£¢¢¡     ¢¢¡¢¢¡¢¢¥¦¥¥¥¦¥¦¦¥¤£¥§¦¥¤£¥ª­«ª©¨©©ª©¨¨©««¬«¬­­­°³±¯®¬¬¬¬°µ¶°®±¯¯­®¯¯¯¯°°²³²°°²±²²³²³´±°±³²³³³³´µ¶µ´³µ¶¸¸¸¸·¹¸¸¸¹ºº¸¹·¶¸¼½¼»¹¹º¹º¼»º½¼¼»º»»¼»»»¾¿½½½¼¼¼¼¼¼¼¿À¾¾¾¾¾¾¿¿ÀÀÀÀ¿Á¿¿ÁÂÂÂÃÂÁÂÃÃÂÁÁÃÃÆÇÅÅÈÊËÌËËËËËÊËËËÌÌÌËÊÇÈÉÇÆÆÇÈÊÏÑÏÍÉÉÉÉÇÇÈÉÉÈÈÍÍÌÊËËËÊÉÊÊËÊÈÇÈÉÉÇÉÌÌÊËÌÏÔ×ÔÐÎÎÍÊÉÉÉÊÊËËËËËÌÍÍÎÏÍËÌÐÎÍËÌÍÏÏÍÍÌÌÐÐÏÏÏÍÎÎÐÏÎÎÎÏÎÎÏÐÎÎÏÒÓÓÏËÉÌÎÎÒÔÓÑÏÎÏÑÑÐÑÒÏÏÑÑÐÏÐÐÏÑÒÑÐÑÏÎÑÓÑÏÑÐÎÎÎÐÏÍÑÑÑÐÏÒÚÛÖÕÔÓÑÓÖÖÕÕÖÖÕÕÙÚÜÜÖÓÏÐÒÔÕÖÖÒÒÔÓÓÒÓÑÏÑÐÏÍÎÒÔÓÒÒÒÐÐÓÒÑÒÓÓÕÔÑÐÔ×ÕÓÖ×ÕÖÖÔÐÏÎÍÍÐÐÏÐÍÎÏÑÐÐÐÏÏÐÐÑÐÎÎÑÒÔØØ××ÖÒÐÒÓÒÑÐÐÐÏÐÑÒÐÍËÍÎÑÓÑÎÎËËÊÊÍÍÌËÌÎÎÍÌËÍÌÌÍÎÍÌÎÍËÊÌÊÉËÉÇÇÈÈÇÆÈÌÎÏÍÍÎÏÎÊÈÉËËÍÏÎÏÎÎÎÏÎÎÐÌËÌÊÉÉÈÇÈÈÉÇÈÉÉÆÆÊÉÉÈÇÈÇÊÇÅÄÅÇÊËÊÌÊÇÇÅÃÅÆÅÇÇÉËÌÊÈÉÉÉÉÇÅÇÉËÊÉÈÈÈÉÈÃÀÃÅÂÁÇÌÌÈÅÅÅÄÅÃÁÂÅÆÆÆÇÆÄÂÂÃÂÃÄÃÂÂÁÁÀ¾»¼»¹¼ÀÁÂÃÃÃÂÀ¿ÀÀÀÁÀ¿¾¾¿¾½½½¼»¼ÁÆÈÇÁ»¹¹»¹¸·º»¸··¹ºººººº¸¶µ¶³°¯¯±´·¼ÁÂÆÅ¾»¹¶¶···µ´¶¶µµµµ´³³²²²²²²³´´³³±³º½¿¾ºµ¯­¬«­¬ª«©¨¥¦¨ª¨§§¦¤¨«­­¬­¬¬ª§¨ª©©ª¨¦¨§§¦¦§¦¦¦§§¥¦§¦§¦¥¨§¦§¥££££¢  ¡       vyyz{~}}{{|z{{}}~~~~¡¡ £¤¢¢¢£¢   ¡£¨««©¨¥¥¦¦§§¦¥¤¥¥¥¥¦§§¨¨¨§¨©ª©¨§¨©ª«¬¬«««««««­­­®¯¯¯¯¯¯¯¯°¯±²±°¯®¯°±±²°­¬­®±³³³·½¿»·¶³²²²²³³³²³±²´µ¶·¶¶µ·¶´¶····¶¶¶µ¸¹¸¹¹·¶·¸·¶¸¸¸¹¹¸··¹º¹¹»»¼¼»ººº¼½¾¼¾À¿ÂÃÁÁÂÃÃÂÃÄÄÃÂÂÃÃÃÃÂÀÀÂÁ¿ÂÆÌÌÈÃÁ¾½¿À¿ÀÀÂÂÀÀÁÀÁÀ¿ÀÁÁÀÂÂÂÁÁÀÁÂÃÃÁÂÂÀÁÇÊÈÆÈÉËÉÅÇÅÅÄÄÆÆÄÄÅÅÅÃÆÆÆÆÉÆÆÇÅÄÄÇÉÈÅÇÇÆÆÇÆÄÄÅÇÆÅÈÉÊËÉÇÇÆÇÉÇÄÄÇÈÇÊÌÉÉÉËËÉÉÉÉÉÈÆÆÅÆÆÆÇÈÊÊÈÉÈÇÉÈÈÉÊÊÉÈÇÈÈÈÈËÍÌÉÇÊÌÌÏÓÓÏËÌËÈÆÇÈÊÉÌÎÎÎÏÒÓÑÏÐÏÌÌÌÎÏÐÍÊÈÉÉÈÊÊÉÊÉÉÉËËÊÌËÎÎÍÍÌËÊÇÆÇÉÊËËÊÌÌÎÏÎÎÏÏÏÍËËÌÌÊÈÉÊËËÌÎÍËÊÈÈÈÇÇÆÇÉÊÍÏÐÓÒÐÏËÈÊÉÌÎÍÊËÈÉÈÊÉÇÇÇÆÇÊÉÊÉÇÊÍÊËÍÈÅÆÆÆÇÇÈÈÈÇÆÆÅÄÆÉËÊÊÊÈÆÇÈÈÇÇÉÇÆÇÈÇÃÄÅÃÀ¾ÁÂÂÁÁÄÇÈÉÈÆÆÈÈÌÌËËÉÈÆÅÅÃÃÁÀÀÀÀÁ¾¿ÃÅÃ¿¿¿¾½¾½¿ÃÃÃÄÆÅÂ¿ÂÄÃÁ¿ÁÁÃÄÇÊÈÄÂÃÁÀÀ½¿ÂÂÁ¾½¿ÃÁ¾¾¼¾¿¿ÁÆÅÁ¿½»¾¾¼½½½¼¼¾¾½½½½½º¹»»½½¹¸ºº···¶µ´·¼¿½¼¾½º»ºººººº¼º´²´µµ²³¹¿¿¹µ´²´µ¶´°°²³µµ³´µ´µ·´²¯°²°­­®¬¯¯­«ª«­¯°®®®®¯°±°°¯°°®®«§¨©¦§©«®¯²¶¸´¯¯²µ´±¯®¬¨¥¤¤¢  ££¢ ¢¢¡   £¤£££¢£¢ ¢££¥¤ ¡¡ ¢¢¢¢  ¡¡ £¡rrsstvxvvvvvutuvvvxzvtvwvvwvx~~zwxzz{z}}~~~      ¡££¢¢¡¡¡££¡  ¢¢¢££¤¦¤¤¤¥¤¥¤¤¢£¦¨¬­©©ª¨«¬«§¨¨¨¨§¨ª¨ª¬ªª­®°±´·µ¯¬­¬«¬«¬¬¬¬¬¬¬­®®¯°®­®°°¯¯°¯®®¯±±¯°´²±³²°°±¯²´²²³³´µ³µµµ·µ´´µ´´¶µ´µ´´²¶¹»¼¼¿¾¾¾¿ÀÀ¿¿½¼»¼¼½½¼º¸·¸»¾ÃÅÀ¼º¸¶¶¸¹¸¹º¼»¼¼½ÂÃÂÀ½¼¼¾¿¼º»½½¾½¿¾À½½ÁÀÂ¾¼¿À¿ÁÁ¿¿¾¾¿¿¿½½¾ÀÀÀ¾½¾¾¼½¾¾½¿¿¾½½¾ÀÁÁÀ¿¿¾ÀÃÂÄÄÁÁÃÄÁ¿À¿¿ÁÁÂÁÂÂÃÂÂÄÄÅÅÃÂÁÂÄÂÂÂÁÀÁÂÂÃÃÀÀÀÂÁÀÄÄÇÆÅÆÂÀÄÆÇÈÉÇÄÄÄÄÇÇÈÉÉÉÆÄÅÄÅÄÇÇÈÉÉÈÈÉÇÄÆÉÉÊËÉÈÉÊÉÅÆÃÂÂÃÄÅÆÅÅÄÄÂÁÁÁÂÁÂÃÂÂÂÄÄÅÅÄÄÃÄÆÃÄÇÈÇÇÅÄÂÂÂÂÀÁÂÂÃÄÄÃÃÃÂÂÂÃÃÃÃÃÄÅÅÇÇÇÄÅÈÍÐÏÍÇÃÃÂÅÅÅÅÃÁÂÂÁÀ¿ÁÄÄÇÇÆÃÁÂÂÁÂÀÀÂÀÀ¿¿¿¿ÀÀÀÀÀÀÁÂÈÌÈÂÂÀ¾¿¾½¿¿¿¿¿ÂÀÀ¾¿À½»¼¼¼½½¾ÀÂÂÂÁÁÀÀÂÅÅÃÃÂ¿ºº¼»¹¹º»º¹ºº¾½»º¹»»¹¸¹¸¶¹»½¼¾¿ÁÃÁ¾·¶º¹¸»¼¾ÁÂ¾¼½º¹º¼¼»º¹´³´µ¸·µ³±±²³¸º·µ¶¹»¹´³µ¶···¶¶·¸·¶µ··¶¶¶³³´³²°¯±°¬­°³³°­®²³²³³´´³³²±¬ª«©­¬¯°°°«©©ª¬ª¨¨«®¯¯®®¯¯­¬¬¬®­ª©¨¨§¥¢¡¤§©ª«®®­ª¥¥¨©ª©©©¨¨©¨§¥¢¡¡ ¡¤¦¨«°²±­©§§¦¢¢¡£¤¢noopqqpmllnonoqrqonpqonmpqrsty{{yxxxwvuuyywxvvwvxyyyywtuxz|zyy{||}}~}}~¡¤¢¡¡¡ ¢¦§¤¤¤¡¢¢¢¢£¡  ¢££¢£¦§¥¥©©ªª§¤£¤§§§§§¦¦¦¦¥§§§§¨¨¨©ª©©ª©ªª©ªª«ª©ª«ª«®­­¬ª©¨ª¯¯¬««­­¯®­­¬¬ª©«¬¬®¯¯°±®¯²³´´¶¹¹·¶¹»¹¹¹¸¶³±°±µ´³²³´²µ´²²²±²³³µ¸¸µ¶¶¶¶¸»¾½½¼¹··µ´¶¶´µ¶·¶´µ····¹ºº»»¶µ¶¹»¸·¸¹¹¹¹º»ºº¹··¸¹¹¹¸¹··¹¹¹º¹º»¼¼¼»º¹¹»»º»»¹ºº»»»º»½½¼½»»»¹»½»¼¼¼¼¼¼º¼¼»½½»ºº¼»¼½½¾½ÀÀÂÀ¼½½¼¾ÀÁÂÂ½ººº¼¾¿ÀÀÂÀ¾¾½½½»¼º½À¾»¾¿½¼¿¾¿ÂÂÂÂÂÃÂÂÂ¾¾½¼º¹º¼»»º»ºº»¼¼¼»¿À¿ÀÁ¿À¿¾¼»¼¹·»ÀÁÀÀÀÀÀ¿¼¼½½½¼»¹º½»¹º»¼½½¼¼½½º¹¹»¾ÀÂÆÈÆÂ½¸¹½¾½¼»ºººº»º»¼¿ÁÀ¼»ºº¼½½½½ºººº¸º¼¹¹¹¹º¹¹»¸¶º»º½»º¹¹¹·µ¶¶µ²µ¹¹»»¸µ¸º¼¼½½¾¿½»»ºº»¼¼¼½¼½»·¶´³³°²´µ³´´¶··µ´±²³´µµ´¶¸¶²´¸º¾¾¼·³²¶»¿½»º¸¶µµ´¶³³³°¯¯¯¯­®¯¯¯®­­­®®­ª«¯±±´³²²³³²²²²³³²°²²´·´²µµ±«©©¨¨¨©ª¨«­¬©©«®°¯±¯­­ª¦§¦§¨¨§§¨ª¬¬¨¥¤£¢¢ ¡¡¢¦©¦¢    ¡¥ª¬¨§¤¤£££¢¡¡  ¡  ¢¢ defgijjiijiihgfghjlmmqplmmpmlpwxuuqqqpqppoprqqoqqrqoprpoqrssrtvsuwwvvuuvxz~~{}{~}{|}}}}}||}~}~¡¡¤¦¡        ¢¢£¢¢ £££¥£¡¢¥¦§§¤£¥¨©¨§¦¥¥¦¦§¨§§¨¨¨§¦§§§©ª©ªªª«¬­­¯°®®¯¯¯±²´³²®®«®°°¯­¯®«ª«¬««ªªªªª©©ªª©©«®¯°°¯¯¯®®®¯¯®¯¯°±²¯®¯¯¯¯²´µ´±­¬¯´µ²°°¯¯¯®¯°°²²±¯¯°°¯°±²²²´²²±²±°³³³´´´³²´´µµ´µ´±°°°²´³²³³´´±°°²µ¸¶¶´´¶¶³µ·´µµ´¶····¹º»»º¸µµ¸¹¹¹º¼»º½¾º¸»¼¼¹¶¶¶µ·¹¸¶¹¸¸»¼½¾¼¼¼¼½¾¾¾½½¾½»¸¶µµµ´µµµµµ··¶··¶··¶µ·¸¸µµ´¶¶´¶¸´±µ¹º»¼¼»¹··º¸·¶¶¶¶µ´´´³³´´´´´´µµ·¶·º¹»»¹¸··¶··´´´³²°±±³·¸¹º¹µ´´µ´´¶´°°³³²³³°±³³±±²²²±°±´²±²²³´´²²²²°¯±±°®­­­¬®°´µµµ¶·¸·¶µ´¶¶¶µµ³²²²°¯¯²³®­­­±°­­°±°°­«¬¬¬®°°¯¯°²³³³²°°¬¬³´®««¬«¬­ª¨§¨¬­«ª¨§¨©©¨§§§§¦¥¤¦¨¨¨§¨«©¤¦ªª«­««©©©ªª©ªªª©ªª¦¦¦¦¦£¤§§¤¤¥¦¢ ¡£¤¤¦¦¥¤£ ¡¢¤¦¢~||~~}}|{|{|{{{|{{|{|{zz^^efdddecbbabdeeecegklhdcdefeeefffhihghihhjkiijjkoqnmkikkklnpooproprqoppqsxyvtpquyzxxxvuvxvutsrqrv}{z{yzzyzyy{zz~~}}}~}||}|¡¤¨¤ £¢     ££¢¢¢¡£¥¦¨¨¨§¦§§¨¨©¨§©©«§¤¥¥¤¢£¥¥£¤¦¦¦¦¥¤¥¤£¢¢£¥¦¦¥§¨§¦¦¦§¦¦¨¨§©¨¨©ªª«©©¨©­®­ª¨§ª«ª©ªª«ª©«ªª«¬¬¬«­­¬«««©ªª¬¬¬«¬­¬««­­­­¬­¬¬­­®®­®¯®®°¯¬ª­¬¬¯®ª«¬­®¯¯°¯°±¯­®°¬««­±²®°±±²¶··¶²¯°²²³²´µµ·¼¹´²±±±¯®­­¯±¯­­°±·¹¸»½¼º·µ¯¯³´²°®±²°¯¯¯®¯®¯±°®¯°¯¯±°°¯¯®®¯±²°°¯¯°¯­««¬­®¯±²²±¯¯°¯°¯°°¯®¯®®°°®¯¯®®¯¯­¬«¯°¯³´²³³³²°¯®®®¬««««­±µ¸´°¬­«««¬­®­««¬«««­®¬ª«¬­®¬­®®¯­®±³²±®¬««ª««ªªª­¬©¬­­®®¯®¯³µ³±±±¯°°°­¨§§¦¦¥¦¥¥¥¥¥¥¥©©©©¥¦¦¦§¦¥£¤©©§§¥£¥¨«©¨©¦¥ª«««ª©¥¢¡££¢¢¤¤£¤¤¥£¡¡  ¡££¡¢¢¢££££¤¤¤¤£££¤¥£¤¤££¤£ ¢¥¡}zx|~}{{xxzy{~xxwxxxyxzzzyxvuwwuutvwuuttttssVVXXXY_cba_][[Z\\\\`baccdc`___^_`abcccddbabcbbcdegffgkihfeffghhhhhghiljklpsommlmqrrpoqqonoonmmhfjousorpprpqtssrqsutututtttuuuuwwvy{zyxz{zzzz{{{zzz{}}|{{}}~~|}|yz|}||} ¡¡¢¨©¤   ¡¡¡   ¡¢¢ ¢¡   ¡ £¥¢£¥¥£¢£¡¢£¥¦¤£¡¡¢¢¡¢¢¡£¤¥¥¥¦¥¥¥¤¥¥££¦¦¥¥¥£¤¦¥¥¥¤§¨§§¨¨¨§¤¤¤¤¤¥¤¦¥¥§¨§¦¦¥¦¨ª©§©¨¦§¨ª¬­­©©ª«°±²±±¯¬®®­­¯®®°±®­¬ªª¬¬«©«ªªª¨«¬®°¯±²²±°°¬ª«ªª©¦¥©©«¬ªª©¨§§¦§§¦§¨©©¨¨©ªª¨§§¦¨©¨§§¦¨ª©¦¨©©¬¬«¨¨¦¤©©§¨¨¨§¦§¨§¦¦§©¨§¦¦¨©¥££¥¥¦¨¬­®°¯®¬«ª©¨¨¨§¤¥©­¬ª§§¥§©§§¦¦¥£¤¥¦¦£££¢££¤¤¤¦§¤£¥¦¨©ª¨¨¨¦¦¦£¡¡¢¢ ¥¦¨©§§©¬±±¯­«®±¯«©¦¢¢£¡¤§£¤¤ ¡¢£ ¡¡££ ¤§¤ ¡¤£¢¡¡}~~~~}}}~}|}|{|zyyzyyxxxuutpoopqtvvvwurqprvvsstx|zrmnqoqrqquvsqnkllikklmnnmmllllQQQPPSVVUSSSUVVVVWX[^YTUYWUUVWWWXXYXXYYY[\\\]_^_^^^_^__aa^]___adcaabcdcefgjhfedbcfijhhegihhfba`bfgjihkljklkjklmllopmnllnommnoorxzzyutropruvusssutrtutrrsuvz||}}zxxyxyyyxzzwuwvuvutttwxxz||}~~~~~~¢£        ¢  ¢¡££ ¡¢¡      ¡   £¤¥¦¦¦¦£¥§¥¦¦¨¬«©¨¨©«ª©¨¨¨§§¦§§¥£¢¤¤¤¤¢¡¤¥¥¦¨ª¬ªª¨¥¢¢£¡ ¡¢¡¡¢¡¡¢¡ £¢  £¢£¤¢£¡¡ ¡¢¤¤££¢¢£¤¢¢£¡¢¢¡££¢£¢£¡£££¢¤¤£¢   ¡¢££¢   ¡ £§§§©¦¤£¡¡£¡¡££¢ ¡¢¡¦¦¢¡ £¤£    ¡¤¤¤¦§§¤£¥¥¤¤¤£§¦¡¢ ~~}~~|ywwuttttyzz~}{|}|zz|~}yxyz{zyyxxwxwwvvvuuuvuutsrsrnomnopolknooppoopqmmonlkkopjgfdfgjjkmoqolkihfccecdefeffdddIIJJJLMLLLLKJKLMMNQWZXSUUQPPPPQPQQQQRQRTTTTTVYXWUWWVVVWXYZZ\\[]`_\^acb^__^]]]]_aaacaa`_aaacec^^`aaaacaaaceefefggfgjopmjjjkklmnorspnkkjloonnmnpoooooppooopprrqrsrqqqqsssstuutsronllnppqqrttuuwx}zzyyyyyxxz|||~~||{~~}}¤¦£¡¢¥¥¢  ¡¤£¢¡¡ ¢¡ ¡¡   ¡}~~|}}{xxvvuxyxz|}{{{}}}|{{{{|{zxutsssutqrrquuuuvxwwvvvusstutttssrrroppqqrrrrponoonoommmmmnomjhghijjhfhijkkiihhggghihhgc__]\_abcfjjgdbb^[YYXVY]_b``a`_^CEEDCBCEEDDEGFGHJLMMJHGFGILMMMLLLLKJJIJKMMMMNPONOQQPOLLOOPPSTSRTVVWWWVVWYYXVWXXVVUVUVXXY\[\][ZYXWYZ[^_^^\]\[]__``bgoppkfghgedcdffeddedcdfeefehhggghhhghigiihhiiijkkjijjjkmnnkigiigfgehklihkmnrx|vtsstttsrrrsstuvvuuttuxvuuttvvuw{|ywvwz|{zz{yxzyxy{zzzywwwx|{z}~~}}~|{}~~}{~}~}~~{||{yyxwyyxywy{|~}xvvuvwxz{|{|~~}y{|}z{{|zyvuvwxvrpprsttuutuusuz{vutrpmmklnnmlllnnorsropnmpqnmnnmlllkkljihffhjkkkkjkkjllihhffdb_^^^`_^abbabcddcbaaa`a`_^]^_`]ZYYWVVTVY\\Z[ZXWYXSQQSVXZYXXXWWA?@?=;;;;;;>>=?AB@@?@BBCDBCEEDEEEFCCDDEEFFGFGIJHGHHGIKJJJKLLKKKKLMNNMMMNNOONOQOORRPMOQQRUURRSTTTSRTUWXVTTUWWXYXWZZZacca^_`^^]\\]__^_^^]^`^]^^^]^``aa_``bcccba`a`ddb_acbcabdeeba_^_``cegfcbceiiknmkjkklnsromllmljmmlnooooopnnoqoopppppqppqpppqrrrrssrttuvuvuuuuyyyzzxvwwvvutvvw{}{yxxx~~{{zyxxyyy~~~~||}{|~}}~}~}{}~~~~~}~~~~}}~~zvuvvuvvvy||{yy{z{z{|||zvwuuvxuuvuuvtssqrttusrqorsroopqstustwzyvuvuqnnpxxtrssqqqqpnoponnmmmnooonpoloollljgdcccdgigeefijlmkgeeimnnkiiiigca_aaa_[Z^`baaa`abaaa_____]ZXXXXWWXVZ[\\\\\[ZZ_adb][ZXYZ]YUURSRRSSUVUSTTTUUTOOPMNNNRQPQPQ?;9632422569878:==;;=><<<<<=>>>>>>>>>?@>>==>?AA@@@BBDFEEFDCB@ADEEEFDAEEFIJIJKIHJLKMMJLMMMMMMMMLLOOOMMNPRPPOPRSRRRQRVYXYYVVVUTTTSTUTUVWXXYXYYWYY[[\ZZYYXXXZ[[\\]\[\\\\[[\[[\\\ZWWXZ\YZ^^_`_`aaabba`cbceijiffffihhgffikhfddfgiklmkihhjklkjkkkkihijkllklklnnnnnnnllpstsqqqpoooooqrrqpqprrqrqqqqqstsstvyyzyyzyxwvwwvvvuuvvwwvwvwxxwxzywvvxyz|}~}}|}~~|{{zyyzy|~}||yxy{||}~~~|}~}}~||||}}}~~~~~~}~~~}}{z{{}~}}{{}}{yz{zyzxxyyz{zzyyyyutvwwwxwxwuwxyywwxvuwy{{zz{{{{|{yxyzywzzyyxwvuttwwsrrqpqqopvwtsusprrsuuvurnnommkklmpnmllloqrqpmmpniiiihlonppoonmmnoojhginmmnoonlmmjkjebbdffhiiihinmfddacb__`^^]\^^\]`bcbaba__bikjhecaaba^Z[^]bfc^]^^]]]]]\[ZY[\[ZXSQRSRRPPPNPSTTUUUUUUY]cc\UPNNRUQOPNNPPPNNKGINNLNNKGFFFDABHJIHIG1123200/,,.0234695259966665656677799:9:9;:9::9:<<<=<<===><87:;===>??>???AFHDDEDDDCACEDGGEDEFHHIIIIKNLJHHHIKLKJHHIIIJMMNOONNMOTSPNPPPPQRQNOOPQRQQQPPRSSQPPPPQRRSUVUSRSQNPUVWUVX[ZVTUUVXXYZ\\\\\][[\^_^_`a`_^]^```__`bb`acbcddcccbceddfgfefgdcdeddfgggggggggfggggilljkljijjhhhjjkjjkkjkmnnomlllmnnpooppuvtspnnonoonopqpporrrqqppqqooppoorqrqqqqsstsstststtvvvuttsswwuvwwvvwxyyxxvvvvwwvtuvxxwxxvxxxyxxxyxyyxzzzzzzyxyyzz{{yyyzz{{||{}|{||||{z{{{{z{{|||}}}~}}}~~~~||}~~~~|||}~}{|}}~~|{{{~}~~~|~~~~~~}|||}~~~~}~||~~}|{|}}|}}}|{|~~|~~|}|}}|~~{~~{xy}}}~~{z}}}}||||{}~|||yvtrsvvvxyxwvusstutsttqqsrrstttttvxvssrrqqqrrqrpqqppmlmllkknrttttutsqqrssrsqrusmlkkljhklkklllklllkmljhhhfdgllkjiiihffgeba`bdcdfhjjdefbbb``_bddegghjhffeca``bdeeffdefhifdb\\\\\[]abbbbcdcba^[XYXXZYZWXYXVX\[WWYYZ[^`bdc^\ZXWWVXYXY^_ZUUVWWVUTTUTTTSTTRRQNNMKKKJKKJMNNNMLMNLKPWWQOLIGIJHGGCDEA@EIHGJLLKIGECB@?=;;?AAAA=)))()*+,,++)))(())*+..././001001112122454113358975445667752/2567:::89::9:=?<:<==>==AA@@ACA?ADBBBBCFIFEFHKJGECDCDDDEFFFFGGGIJJMNKHGHJKKJJKJJKMMLKKLKLLLMPNMMMLMMOOONNNQQRRORQOR[\YURQNLOPSSSTVWXZXUVWVVWWUUUWXUWWY[Y[[ZZYZ^fe_]^\[Z\\`a``_^]\\]`a`^]\^_`_^^__`_`addcb`_^^`abbdffddcdcdeddeedccddfgfedejlkgfjoljjihggghigghhhggghjlkikjhhikimpniijjkllmoonnnmoqpoopooopoopqrpooopopooooprqrpoorqppppqrqprqorssrsssrqstssrrqoqsvustttuttvutttttutsssrstuvvw}|ywvvvvvvxwyyvtvwyzyzzxvwxvxxvvvwzxwvvxwvvuuw{{xvxy{xxwuwvvw{~~}}|{}~|}zyyxz|yvvxwvuuvvyyxwwxy{|}|{wxywxwyzvwzzwvxyyyyyyxwtrtyz{ywwyyxxxxxyzzxvvvvvuuvvvxwwxxyyyxvwvtvwvvwvwxyyyyzzxy{yz}~~{xxz}{xuyyttutssqswyy{{{|~}{z{{{zzz|{yvvuutssstwwwvvwxyzyxyxxyyz{{zywwvrrrsrtttuvuqmnmnpmnnmoponnoonnommmnmlmlmnmmlmnnmkjhijjjjkmllmkkkjkkmlkmnlmnnmmonnonmljjjjihfdcabbbdeccdcdgfeghdbdfcabb`ba^^``ba_]]`_aa__aac`]``^^ababb_[Z]___]Y\^[[[[\^_^^]\\_de`]\\\\YVVYYYXXZWUVVUUWURTRTTSQSRPOPUVUUUSUWWVYXVUSQPQOLNOOPRSNLNNNONONNNNNMHDGFHIHGGEEEEEECFHIHHGGFCEFEDDCB>=@A@=<<==<<@DCCDBBB@@>;<>=:==>;9:75!"!""")+'&$#$&'%! !#$"#&'')'(*))))*+,++,-/////2300//221781-++.0135543544434543456887568557889:;<<;:::<=@EIGC?>>?@???@ACBAA@BABBACCBBAB@ABBCCCDDCDDCDEFEGGKLHHGGLNKEEFHILIGHHHIJHIJIHGFEILLLIJLOPNLLMNOQQQQQQPQRTVSSSQPQQQTXWUTSTUTTTSTXWUTVWW[^][XWVXXYXYYYYXWWXYZYZ[[[[\\]__^]]_^]]^^^`___^^]\\\\]_`cb`_`aedaaaaabbee`\^``abbbdcbbcddffcefcbddgeccehgeghijjjhhhghhhhggfhiijkjhihgfghjlnmkkkkkkmkjkllllmmkkkllmljklmolmlloqnkhhijkkmklmlklmmmmnnnnopomnoqqoppnoonnoollnnrsonnnmopoprppqppnnprppoopprstqpssoqsrrqorutqtuxzzxwwwvusrrqopttqpqqprpoqpooqsrpnnoppoorsqrrrtqqsrsrpqqrqoopqqnmnopqoqsrrrrqqpqsoloqpqrrpqpopprrrqppqqpoostqpqpprrqopoppsqnmpttrx|}zssuusoorolkjkmmllmonosvzyvutsrrswywvusplklnljnoqsrrrpoqrqppponoqpmlnomkigfgijhhkjfghhhgiiiggghhhgfeedefgfedeggfddddcbcccedccdeedccbcdbaadddfgghfc`^`dbbeeeeffdda^_]\^]]^^]\[ZZ]_^``aa_\[ZZXXYZZZYYZYXXWY]^[YVSSUWWVVWVVVVWUSVWXYYVTSURRTSQPRTSOSUVY]ZVVUUUSONMORSSTUSONKJLLIGJNPOPRPMMMNSRPLKLNRRNPSOLLKKMMLQQMKJJIGCA?CJPPLJIFC@<;;=>>?@?>?=;:9<?@BBCB?<=@?????><:;86975:=:?DA>=;9::::8565576667863  !""###$%"$$#$$$$%%%%%%('()((('&''%#$&%#$$&))'%&*,-,,+,-00122101221111221134343334778<<:7667786678989::98:;:99;<<;=>>==@@AA??>==?@?@@CCCCHIEDBBBBDCB@BCEECBBCBDD@?>ACDDAAACECBCDEGGGHIIJKJIKMKLMJHIHILLLMMNMNOONQQPPQPNPSTTSQPOQSWXUUWZZVSUUTSSUUTTUUUVVXZXWWWWVVVVWXZYWWXX[XYZXWWZYYZZZYY[[[[[\[WWYZ[[[\\]^^^_`_]^]^a_]^__^_^^___``^`cecbaababcddeda`abb_^_`bbegffedddccddeccefeeddcbccddeffedddeefffgghggdbfjljghgfeededfefghjhgijihgfgijjjjihilkihgefiiikkjjihhijjgghjkjkkjihhklklkkmmlkjikllihlnonnopoommnmmlmllrwwupomllllllkjhkmmnpnmllllkknnnmlmnnomlkljjjjjjjikjhiklmnlkiikjhfglljjkjjklkjjjkkjkjjiiihhiijkkkjiijhiiiihkifilrxyvpmppmjhiikjhhgefffeeilnrsrpomiijmpnnpqlfghhgggijijjikkgfeedfggjmkijhggddabba`_^bcbbbbbbab`aa_`a___^]^^]^____]\]]^^^]]\\[\^][[\[YZ[[[\\\ZZZY\^aaaa]ZXURV]`__^]^]ZYYXWXWVUUWXWWWVWUTWZ\ZWTTUXVUTUTROOQRQOSUSPOPOQOLKLMNNOOMNNNNMLJNONNKJKJKKKMONMMOPPNJGJKHEHHGGJLLKNVUTZYPIGGEFIIJGGGDCFHKJHIHFFGFFFDA@?@BBEHMLGEA@BCB@=:@IOMD?;78756876546655788559=<99735566777875421..125322212212223222/,,**,040*
  ! !"!!""#!!"%'**))('')**++++**+**,-++,-....///0011230/1111122333686564346655567>BB=;:8898789::9::<=<;;==<<;=>>=<;:9<<=<:9:<:988<?=@>;<<>@?@AABBBBCCCCBBCEGHC@ACEHIGGIIGGHIHJIHHIJMPMJIHIMOMLLLMNNMNNLKMLKKLMPOOOOOOOMQTSRQRQQQQRQPRSQQRQQQQRSRRRSSQPPRVXTQRQRRSTVXWVTSSTWXWVY[[XXZYXYXYZ]^ZZ[]__\Z\[ZZ[ZYZZYY[[Z[[[[Y[\ZXZ\]]]]]\[[]^``ab`]_a_^\[]^]^^^^_`^^^_`]^`dda_]`bca```aab```abdffeccbaaabbedca__adefeda__`accbdddceffffecbcdbacaccbbbbcedffeceggfdfhhghifddccbbbdbacgnsqliffhffedcdddba`ceddeefeddbaachmkfdededccbcdefeebbeeegeeffeefifdcbbbbbdddcbccdceeeefdefhfeebbcbbaab`a``_`_bimoorusmigffdfebccbcdb`ceeefehlkhgfghhhhlokfdbbcaabdffggfeec`__]\]^bb_^\[]\[^\[]\ZXXZ[[Z[[[YYXWXYZYYYYYYXYYXWVWWWXWYXXWVWWWVWWVVWZZWVWUTUTTWUUTUTRRSTVUVTSQPTVUWWWWVTSRPOQQONOOOOLMRSSQQTUSQPOPRSQOMLLNPNLMJJNNKJJJKJHMNLMLJJKIHJGFGEDIGGJGFFDDCABBEGGCDGHFDECCCA@BDEEBACEFGGFDCAACCFFGE?:<ACDEDCB?=;=>=:99;>=<ADED@=;<:;;8418?@:5430/130..01100222333456762.-,.01124431/--/.0-**++,.--....,,,,(%$%'$%'&$
	

"   !!###"###$$%%%%%%%%%%%%%&&%&''(()('()*+***(*+.0/-+-../+),-00223111134411344322441/0013665446652577786563//13359<9655899;::99<?>====<==ACA><>>@BDFFCCECAA@?BCEHIFDCDEDFFFFEEFHHEDEEDEDFFEEFGGGFGHGGHKMNNJHGIHIIILLKKJIJJILNNMLKJGHKLOTROOOPPONNNNMPPNMMMOONNNLMNOMPPOPQQQRSU[\XVVTSRRRRRSUVUTUUUUTTTUVWVUTTVVVXWVUUVVVUUVVVVWXWVXXYXWXWVUTUXYVTWZXY[Y[][ZYXXYZZZZZZ[ZZYWWYXZZZ]``^^[[__``^__[YZ[\\\]]\[\_`_^][ZZ[]]\[[XXZZZ[\\Z\_]\_`aca_]`ba^\\]__^]^]\]_`^^_egd`____^^^^^^____``^]]]]]^^^^djic_^__^_^]^^^^_aa`_^^]]_^\]]]\ZZ[[]]\\\^\ZZ\]]]^\\]\\\[[]\\^]\]]\_^]]][[^^^bdebbhga`^]]YZZYZZYXYZ\]^_^]^```_^]^^_^_afd___][XWZ]^^]]]\\[WYYXXWUSRSTSRSWUUXWVRSSTTSTTSSTSSSRSRSVUTTTSRRPPQPPPQSRQRQPRSROOQRPOOONMMOONLNONOOPPNMKNLJINQQOOONOQQNKJJIIIGFHHGHIJLKHFGIFDHJKGDFHHIJKKLKIJIFEDGIHDCCBAAA@>>ACCCCBBAAB@>=<=>??@?=<;;>>@A@;;<>=;;><<??@AEF@>?>??>=>>=97779;95436;??<;:88886322245216>;5576421/1122550./11/0/,--++)(&&%(+--.0/..*%$%())*****)$$$(&%"!%&')'&'&&$%"! ÿþÿÿ
!$#!   !""!"#!##$$%&)(&%%&)*%%'()&)-+*,+(())))+*(('(*..,,---*++,--./////.-/-//0..00./1211340,--133445545987767899=<:98;<;<>?=;>>;::;;;:<=<98;=;;==<=>>???>>>><>>@@@A@@>@@?BDDDGGEDBACCCCCCCCCDFGEECCDFEDDDBCEECGIHGGFFEFGGHIFGHHIHHIIIIHJKJKLLJJJIJLLMMNNNNNNMMMMMNNLLMNNNNPSPPPONNPPNQQQPPPNLNOPPPRRQPQPOPQOOQQPONMNQRPSUUSTTRRRRRSRQSRQSUUSSSSRSSSRRQSVWVTSSTUSSSQRTSTSTTTVVUVVUXWUTTVVVUUUVWWXYZYVUURRVW[Z[\Zad`ZZZYXZYWXVTUUWXYYXWWX_b\XXYWWWWUUUUVVUX[ZXXWUUVWVWX\`][ZYXUUWXVVUUUZ\\Z[ZXWUTTUTTVUVWVVXVWXWWYYWWWVUUUTSTUUUWVTVWVWVUSQQUVWSSSQOQW^bdfe`[XUSSRRRQRTWVSRUVVUTUXYXYXVVWXXWUUUVVVWVX[``\ZYWWXWXURPPOPQPRONMMPRQPQQPONMPPOOMPQPOONMLMMKIJKLMLNMLNLMKJJJKJIHJLKJILNLLKJIHGGHJIHIHGFIJFEIIFECGIIIJJKHEFHHGFFHIIGGGDEFCBBBCFGIHEBA@@AEGFEEFFFDC@<==:;>=<<==<<==:;;:::98;<:9898799:999;:889:765558731145886534678899999940120-.10012475430,./.+)**)+,*(+/,*-00..-*(((%&'&$!"$#&&$!""##%%!%'''%%%&&&%!!"#$$#"!"!"" øùùùøùúúûýÿýÿþýüþ	

		

			


  !#      !"#$$$%$"#%%&'&%%%&''''(*++('(&)+-+))*)'*,,*)*'%&%(*(())(*.0///01035443235776555632134344442.,*.23445546752245664012467889:;=@A?>>;;<<;<<==<<<;=>>><<==>=>===<<;=>@@@A@ABAAAAACDBDCBCAAAAAABCCFFEDEECCCDEEFIKHFEDCDEFEFGEFHLORUUPLJIHGFHIJHHHHHHHGGIJIJJKKKKKKLKJJIIIIKKMMLKIIKLLKKLNLLLLLKMONONLLKKNONNMNLKLLMNMMLKMNOOMNNNMMMMNNNNONPQOPPQPOQSRQQPPQPQPNNQTUVVWURRRQOMMNPQQOOOOOOOQQQQPQRPPPOQQQPPPPOOPOOOPRTTRQRPNOOONOPONNPQQSTSQQPQRRXZWTSSQQQOLLOPQPNLPQPQPPNNPRRSQNMPONMNNOOOMMNOPPNNPPQRQPLONLORX]^^^[UPMLKLLMNNMONMKNOMOMMPPLMOPQQPOOONMOOPLNRUWVRNLMNKIHHIIHJIGHGFFGGHKKIIIIIIHHGHGFEFFILJHHGGEDDEEECDEEHEBB@@BCBAAACDABCCEKIDB@?@>>@@BAAABCCBCBA?<@CBBDDA=;=?=??<<??==>=<>;9;;@BBDEB?;=><<>?@?@@?==<9866667887655654555432464432441//00010100/10//0234221/111100++-/121023410-,-+*)()),,-.*)('''()))'''&%&#%('''&$%$"!!!  $#  


ñõ÷úüûüúøúûöôõôôõôöùûýýÿÿÿ	
		


 !! #%$####$%!!   #'(')**,./.,,)()&'*+--++,--./2320+))),0331/-,/0,)+-,.0010-,/00233334311221145444566665665666557888999:876679::<>?><;<=<:<==><;<=>>==>>=>>=>>>>=>BECA@B?==>?@?@AAFMPSTNGDBBAABAA@AAAAACDBABBBBCDDDDDEEDDDCBAABBBCGGEDDEFFFGHGDDDEHHHJHHIHFCBCDDCBCDEFFGHGFDFEEHFFFGIHGHJIGFGHHIIJIIIIJLKKJJKJIIIJKMMMKLNOMKJIIHGHHHGHIHGHHIHGHJIIIILLKKJJGGDCEGIIIIHIJJJJJLMLKIHJJHGHILMNPOKJIHJJHJJIGGIGFFFGIGHIHFGGGGGGFEEGGHLKIIIHIJIIIGEEFEEFGGGGHIHGDFIFDEJQTSQLIIHFEFHGFEDEEEEEEFIJIJJIHHJLLKJHHDDHHHGGMNLKIECDDFCBDECEGD@?@@ACAADA?BAAB@ABA@A@?@@@@@@@@>=<;<<=>=>>@AA@?><<;<<;;<<:;:=DC><99::999:9:<;=>>=<;99;::=>;878799898675466444222268401421124679::99665311//00///010000/.---/-,,+,,,-+)'''()'%'(()*')-**)(+,--++,-0/*$&*.,,,++.-)&$$$###"#%&(%#!!!# $(&%#  #&(($"! # 


õôñîìíóôñðòðïîíîïííðòõøûûúøö÷ùùú÷ùûûûûüûûüýýûûüýýþýýýýþþþüúý	

	


"##$#! !#%&%$%&&&())))(&&%$$%&&()(%##*,**+*))*-/..-..,)*+,,,----.10/010/.......-./026532012111132366576532333443454478876533456778988887667888889977:=@EFB><9::;;<<;;:;;=<;;=<:;:;<<;::;<<=<<;<;<===?<;=<<==?BFGC@>>@??BBA@@??BDCA?==>==>@@A@?AABB@@>@AA???@@?@A@@@@A???@@A@AA?@?>@@>=@EDDGHHHECCA@ACBAAAA?@A@AA@??BBA??@ABA=<=?@ABAA@@ABCCADHLLHGGFDCBBAADCDDDCCBCCAA@@@@ABABCCCCA@A@CCCBA?>?A@@BCCB@A@@>?@A@?@>>>??????ACA??BAADBCDCBCBACBA@@@A@>??@@?=?BCCDGFFEEDCB@<;<=<99:=@?;;9:<?@>>;77;?@><<<<;<::=;;:99:;9;<:9899:::9888765003467655323332465655544895453333344322133246644421320230010//.....132202/-.-+-+++,,,++,++../1010111-.-**)(()**)('&$&()''&&'''&%%$$#"!##!#" !   #"""!$&&&$"#$%%&&&&" "$##"


	
	ðíééèéèèæçéçèëìéèêëììîðððñòòôòóóôôóóóóóôôóóôõõôö÷÷÷ööùøøøøúûøö÷ùùùûúøü
ÿÿýÿ	


	


  !$#"!#$! !"  "#')$###" !%)''&&&##$$$%&'&')('(+,)&'())))))*,,,,,,+,,,--,-,***()*+.-,--00/0000.-....0110/0220001022542121220244336425442123222321026765565556665556555776787764334689989:9888656678669968@@?=>><987899989:99;<;;;;::9989;;;;;:9;<<;;;;:99:;;;<;;;;::=@@@@>>=;;:;<==99::::<==<<<?@=;:8778999;;:::99:;;<>======<;::;::::<;<<;>DFA=;<<;99:868<==;;:;<969<;:<=;9:9:;;;:::;;;:::;::<<::887665577879<;97536988987566555655899=AB?>>>><98897565367655764555520365554565333430012110231112343432222230.0..12111100.00--....,+,//.//.,,,,/121.-,..--.,++)'&(((*)(*))(&$$$$%%#$'('(''&''&&''&&%#"%'$&(((***(&" !""#"  !!!!$$!      ! 


	
		þýýûúùøùùùøøùøøçãáäåãàááàáããäãàßàãåæçççééêêéèèèëíëëîîíîîïïíîïîððñððññïïðññòõóñòôõôóðòôõöööö÷÷ööøúûúúùøøúùúûüûûüüûüûûûýÿÿÿÿþüüþÿ
			
		


				


 $!  ""   !#%'&$""""$$"!!!#$$$$$#$##$$####%%'%')),++,*(**)(()),,*)+*)*++)*-.,+****,+*+*)*+*++,..,---,,,--,+--..-,---,,.,,...-.23100...//.0210010/0000/00/0/2101000110/1546661/11322323343323330/13334333134686555444545555456654531355445446554422345555655568975554530/1234554554554345455544645544331115746765556667>B=8874321335657;9656566567544332/0112100364540..232122122211001111/./100..1/29<:766543101/..1320010/00/-,-./22/-.//0--.-/11./.-.0/-./-,+*,,+*+,+**'$$$!#&((()))))))*))('(''&%%&*/.*(&%'),-)&&%%&%#$#"$"!""""##"""""$$# ! !"!$$"    ! 


	


	

þüüþÿýþþÿÿÿýûûûúûûùùúùøùùøùø÷÷øúúúûúú÷öõôóòòóòñòñòòòñÛÛ×ÔÓÔØÙÚÜÝÜÙÙÚÛÜÙÜßáâããääâââããåäãäåääæçææèèèééééêëëéççèææèíóóòñïîìéèéìíìðòñðñðïîîîððîïïñòóõõôôôôôõõööøüúøùø÷øø÷÷ùùùùùùúúúúûûüýüûøúýþÿþýþÿÿÿÿ							

	


			


!    #"! "!""!!$'&#"!!""#"$%$$$%%$"###$$$$$$$&%$$%&&&'&&&&&((()'%#$&&'(&$%''''(),,+*)((*+**+)(++*)())('())++*)((()(((((()())*&%'()***()++*,,+,,*&'**+++*****-130//.-,-..,--,,-,--.------..-.../11...//-...,,,,/20.-,,))*)')+,-,,,-,.0/...--/00.--./.-----.---,,,-...,.0100/01.---153/../1222/--+*+*+--,+*+*+++,++*(+--/.---*)*+*(())*+))**)'(****(''((+0///110.,)*))((')('(&$%%&%$$$%%$$&(()($$'.0-(%$$%&%&&######"###"!""!#!!         "'&! 


			
	þÿÿÿþýýÿÿþþþýüúøûþ

ýúùøøö÷ööööôóòðñõõôöôòñòóóòòóññðïðñóôôñððïïíïîìììíìëêíðÐÔÕÔÓÑÑÒÐÎÏÑÑÏÑÒÑÏÐÒÓÕ×ØÙÚÚÜÝÞÝÞÝÞÞÞÞßàÞÞàßàããäãâááâãâââãäääååãäææèççåãäæçèéçéééèéìîìëëìëìììííîñïîïððîîîïðððñóòóôóòòòóóóôóóôöúûøöòñôõðíñõóòóñòõööôöùûûüüùúûûüýüúýÿûøù÷üÿþþÿÿ
	
	


		

	


 ! !!!!!"" !!!!! !&(%! """""!!!!$&&$#!!  "###%$%&$  """! !###$&$!##$$$$''%'(&%%&%$#$###&'''&%#&'&(('&&''&%&''()('&++)'')(&''(((('(,0-)(&%&()((((&&''&%&'&%&'&&'&%%(('''((&'%&'(&&())('&&%%&'&'&$%&&'&&&%''''&')(()(('''%#$#$&&''''&&&&$""#$%$%&'&$%#"! !""##"###""##"#$$%#!!!####! $%&''&$%!  !!  !!"""!   "')&!  


	
	

	
	

	
	ÿýûþýüûüûúúúûùøùúúù÷÷÷ô÷ýþù÷ù÷øøõöü
	ýúøööòñðñòïîðòðíîïîïñïííìëëëëíìëéêìîïðððìëêèæãääææåäãåäæêÉÌËÌÌËËÎÎÌÌÍÎÌËÌÍÍÍÐÑÒÔÔÕÔÔÔÕÕÕØØØÙÙØÙÜÚÚÛÜÜÛÛÜÛÜÜÝÞÜÝÞààáàßÝÙ×ÙÛÛÞßàààáâãâããåææçååäãääååååæååçèèêêééêêêéèèêêëììëìíïïðïïîíîïóöõðîëêîîëëêéèêíêîððñòñðñññòôòðôôõõôõùùöùùúûùööøöóôõ÷ùùùûûûûú÷÷øøùúüýýÿÿþþÿÿ	ÿ								
	


   !"!!!!!  "! !   ! !!"$'('%$#"!" "#"!  $%   ""#$%$!           !!!!  "  !"!""!!$)+(#"!      #%"  !"!  !! 


			

	
ÿþþþüýþýþþüýýþýüúúûù÷øüþýúúüÿû÷õ÷ôõ÷õôöõòñðñòñïðññïïïïðóóñîòòîîìðóôûüüüõóñððìêëêêêëêçæççèèêëéæçèæææääääãâââäåæçèæåãßàááàÞßààßââàßÁÁÁÁÂÂÃÅÄÂÁÂÆÈÆÅÅÅÄÅÈËÍÍÎÍÏÑÒÐÐÐÍÏÑÒÓÓÔÔÒÒÓÓÓÔÔÔÓÒÔÖ×ÕÓÔÖÕ××××××ÙÙÚÚØÖ×ÚßáàÞÞÞÝÜÝÝßÝÝßÞÞÞÝÞßÞÞàâáàáááâááâààâãááâãäåçæäåæååäçìîìééèèèèæãáäçäãäåèèéëëëëëìíïïëëìîííëëìíññïîîðïñïððêêîôôïíïïñïëìñöøøøù÷ø÷öõõö÷÷ùûýüùøùúúúúúùûþýüûùøúýþýþþþÿþýýýüùûýûùûúøûüûùûüÿÿÿÿÿþÿþ
		

	


	


		


	

		ÿÿþÿÿþÿþýýþûûûüúúúúûýûúúøùùùùúüúüúúúø÷úøöö÷÷ö÷öõö÷ööõôöõóóöøöôõ÷÷÷øùúýüûüûùúûùùøöõöùöòñññòñíìëìííìíîìêéëêêììéèçææååæééååçæçèëìíñôõñíëêèãâãâááááßàâßÝÝÝÝÝÞàÞÜÞßÞÝÝÞÞÞÝÜÜÜÜÞÛØØ×ÚÞÝÚØØØØÚÚÛÝÛ×ÄÀÀ¿¾½½¿¿¾½¾ÀÁ¿¿Á¿¿ÆÊÌÌÊÉÉÉÊÊÉÉÅÄÈÊÊËÌÌËÌËÊËÊÈËÌÍÌÍÑÐÏÍÍÏÎÏÏÐÏÏÐÑÓÓÔÔÒÒÒÒÕÔÓÕÖÖÖÕÕÔÕÔÕÙØÖÖ×ÙØÔÔÕÖ××ØÚÛÛÙÙÚÛÞÝÝÞÝÞÝÝßÞÝßàßßÞßäçåâàààáâäåâßÞßÛÚÞàâåãââáâãäääâäåäãääãäççèçæäãçéçåæããçîíêêêèéëëëìïññðñðïîîïïðñðòóôòòòòóóóóóóòóôõóòñóóóôõôóôóòóóóóôõóóññòñðòôööööøöôôö÷ùûú÷úþþýýþÿþýû÷ø÷öö÷ùûüúüÿÿÿþûýþýýÿÿ
[truncated: 6,720,131 more chars]
