# Supplementary material for: AFM imaging reveals the unreconstructed α‑Al2O3(0001) surface to be inhomogeneous and rough
Source: Nat Commun. 2026 May 27;17:4692. doi: 10.1038/s41467-026-73690-0 (PMC13216582; doi:10.1038/s41467-026-73690-0)
Supplement: Supplementary file 9 — Supplementary Data 7 [file 41467_2026_73690_MOESM9_ESM.zip › raw data/FigS01_ambient-AFM/SFig.1b_20230519_B5_16.55.mi]

fileType      Image
version       PicoView 0x10e03
dateAcquired  Fri May 19 16:55:42 2023
dateModified  Fri May 19 16:55:42 2023
comment       
mode          ACAFM
xSensitivity  2.6600000000000000e-008
xNonlinearity 5.7000000000000003e-005
xNonlinearity25.7000000000000003e-005
xHisteresis   7.5000000000000000e-001
xRestPosition 0.0000000000000000e+000
ySensitivity  2.6350000000000001e-008
yNonlinearity 8.9999999999999992e-005
yNonlinearity29.5000000000000005e-005
yHisteresis   7.5000000000000000e-001
yRestPosition 0.0000000000000000e+000
zSensitivity  4.2500000000000000e-009
zHysteresis   0.0000000000000000e+000
zSensorSens   5.0000000000000004e-006
zSensorSwGain 1.0000000000000000e+000
preampSens    1.0000000000000001e-009
reverseX      FALSE
reverseY      FALSE
reverseZ      FALSE
xDacRange     2.1500000000000000e+002
yDacRange     2.1500000000000000e+002
zDacRange     2.1500000000000000e+002
deflectionGain1.0000000000000000e+000
amplitudeGain 1.0000000000000000e+000
deflectionSens1.4999999999999999e-008
forceConstant 1.0000000000000000e+000
amplitudeSens 1.0000000000000001e-009
voltsPerMicronunknown
xPixels       1024
yPixels       1024
xOffset       0.0000000000000000e+000
yOffset       0.0000000000000000e+000
xLength       6.0000000000000002e-006
yLength       6.0000000000000002e-006
scanUp        FALSE
scanSpeed     2.0193861576375718e+000
scanAngle     0.0000000000000000e+000
xOverscan     0.0000000000000000e+000
yOverscan     0.0000000000000000e+000
servoSetpoint 6.5907567739486694e-001
biasSample    TRUE
bias          -0.0000000000000000e+000
servoIGain    1.0000000000000000e+001
servoPGain    2.0000000000000000e+001
servoRange    9.1375000000000004e-007
servoInputGain1
startTemp     unknown
startHumidity unknown
endTemp       unknown
endHumidity   unknown
acFrequency   6.9635361497882157e+004
acDrive       1.8237334864788904e-001
acGain        1
acServoIGain  1.7347234759768071e-015
acServoPGain  1.7347234759768071e-015
acServoSetpnt 0.0000000000000000e+000
acServoInput  GND
acQCntrlOn    FALSE
acQCntrlDrive 9.9996948242187500e+001
acQCntrlPhase -7.1279296875000000e+001
acSweepLockIn Lock-in 1
acDrive1      1.8237334864788904e-001
acFrequency1  6.9635361497882157e+004
acGain1       1
acBandWidth1  0.0000000000000000e+000
acInput1      Deflection
acPhaseOffset1-8.4232177734375000e+001
acLnHarmonic1 1.0000000000000000e+000
acDOFromServo1FALSE
acDriveOffset10.0000000000000000e+000
acPhaseShift1 0.0000000000000000e+000
acSumExDrive1 FALSE
acYCompFrmAux1FALSE
acDrive2      0.0000000000000000e+000
acFrequency2  7.0111109009116059e+004
acGain2       1
acBandWidth2  0.0000000000000000e+000
acInput2      Deflection
acPhaseOffset20.0000000000000000e+000
acLnHarmonic2 1.0000000000000000e+000
acDOFromServo2FALSE
acDriveOffset20.0000000000000000e+000
acPhaseShift2 0.0000000000000000e+000
acSumExDrive2 FALSE
acYCompFrmAux2FALSE
acDrive3      0.0000000000000000e+000
acFrequency3  7.0111109009116059e+004
acGain3       1
acBandWidth3  0.0000000000000000e+000
acInput3      Deflection
acPhaseOffset30.0000000000000000e+000
acLnHarmonic3 1.0000000000000000e+000
acDOFromServo3FALSE
acDriveOffset30.0000000000000000e+000
acPhaseShift3 0.0000000000000000e+000
acSumExDrive3 FALSE
acYCompFrmAux3FALSE
acDriveOut    Drive 1
acSampleBias  GND
acSmpleBiasSumTRUE
acTipBias     GND
acTipBiasSum  TRUE
acRefSet      GND
acRefSetSum   TRUE
acBNC1        Deflection
acBNC2        Friction
acDeflection  Amplitude 1
acDeflPass    FALSE
acFriction    Phase 1
acFrictionPassFALSE
acSP          GND
acSPPass      TRUE
acAux1        GND
acAux1Pass    TRUE
acAux2        GND
acAux2Pass    TRUE
acAux3        GND
acAux3Pass    TRUE
acAux4        GND
acAux4Pass    TRUE
acDriveMech   AAC
stageType     None
stageXPosition0.0000000000000000e+000
stageYPosition0.0000000000000000e+000
stageXPosCor  unknown
stageYPosCor  unknown
pnaPresent    FALSE
pnaPowerOn    FALSE
pnaPowerLevel 1.3000000000000000e+001
pnaScanFreq   3.0000000000000000e+009
pnaCapacCoeff 1.0000000000000001e-015
pnaPhaseOffset0.0000000000000000e+000
pnaIFBandwidth1.0000000000000000e+003
pnaNetworkName
optAfmOpacity 5.0000000000000000e+001
snapFileName  
snapAfmPos    
snapAfmOpacity
snapResolution
snapSens      
snapRoi       
snapObjective 
snapName      
scanAngleCor  0.0
optXScaleCor  1.0
optYScaleCor  1.0
tipX          512
tipY          512
bufferLabel   Topography
filter        3rd_order
direction     Trace
acqMode       Main
bufferRange   9.1375000000000006e-001
bufferUnit    um
DisplayRange  1.0038757324218751e-003
DisplayOffset -5.5770874023437517e-005
trace         Trace
bufferLabel   Topography
filter        3rd_order
direction     Trace
acqMode       Main
bufferRange   9.1375000000000006e-001
bufferUnit    um
DisplayRange  1.0038757324218751e-003
DisplayOffset -5.5770874023437517e-005
trace         Trace
bufferLabel   Phase
filter        3rd_order
direction     Trace
acqMode       Main
bufferRange   1.8000000000000000e+002
bufferUnit    deg
DisplayRange  6.2182617187500000e+000
DisplayOffset 7.6904296875000000e-002
trace         Trace
bufferLabel   Phase
filter        3rd_order
direction     Retrace
acqMode       Main
bufferRange   1.8000000000000000e+002
bufferUnit    deg
DisplayRange  6.1523437500000000e+000
DisplayOffset 2.1972656250000000e-002
trace         Retrace
data          BINARY
ü ü ü ü ü ü ü¡ü¡ü¡ü¢ü¡ü¢ü¢ü¡ü¡ü¢ü£ü£ü£ü¤ü¤ü¤ü¤ü¤ü¥ü¦ü¦ü§ü§ü§ü¦ü¥ü£ü£ü¢ü¡ü¡ü¡ü¡ü¡ü¡ü¢ü¢ü¢ü¢ü¢ü£ü£ü¥ü¦ü¦ü¥ü¤ü¤ü¤ü¤ü¤ü¤ü¤ü¤ü¥ü¦ü¦ü¦ü§ü§ü§ü§ü§ü§ü¨ü§ü¨ü¨ü©ü©ü©ü©ü©üªü«ü«üªüªü«ü¬ü«ü«ü¬ü¬ü¬ü­ü­ü¬ü¬ü­ü¬ü­ü®ü®ü­ü®ü®ü­ü«üªü©ü©ü©ü©ü©ü©ü©ü©üªü©ü©ü©ü©üªüªüªüªü«ü«ü«ü¬ü­ü¬ü¬ü¬ü¬ü­ü­ü­ü­ü­ü­ü­ü®ü®ü®ü®ü®ü®ü¯ü°ü°ü°ü°ü°ü°ü°ü°ü°ü±ü±ü±ü²ü±ü°ü±ü±ü²ü²ü²ü²ü²ü²ü²ü²ü²ü³ü³ü³ü³ü³ü³ü³ü´ü´ü´üµüµüµü¶ü¶ü·ü·ü¸ü·ü·ü¹ü¹ü¶ü´ü²ü²ü²ü²ü±ü±ü±ü±ü±ü±ü±ü±ü²ü±ü±ü±ü±ü±ü²ü²ü²ü²ü³ü³ü³ü³ü³ü´ü´ü´üµüµü´ü´ü´üµüµü¶üµüµü¶ü¶üµü¶ü¶ü·ü·ü¶ü¶ü¶ü¶ü·ü·ü·ü·ü¸ü¸ü¸ü¸ü¸ü¸ü¹ü¹ü¹üºüºüºüºüºüºüºü¹ü¹ü·üµüµüµüµüµüµü´ü´ü´ü´ü´ü´ü´üµü´ü´üµü¶ü¶ü¶ü¶üµüµü¶ü¶ü¶ü·ü·ü¶ü¶ü¶ü¶ü¶ü¶ü·ü¶ü¶ü·ü¸ü¸ü¸ü¸ü¹ü¹ü¹ü¹ü¹ü¸ü¸ü¸ü¸ü¸ü¸ü¹ü¹üºü»ü»ü»üºüºü»üºüºüºüºüºüºüºü»ü»ü»ü»ü»ü»ü»üºü»ü»üºü¸ü·ü¶ü¶üµüµüµüµüµüµü¶ü¶ü¶üµüµüµüµü¶ü¶ü¶üµü¶ü¶ü¶ü¶ü¶ü¶üµüµü¶ü·ü·ü·ü¶ü¶ü¶ü·ü¸ü·ü·ü·ü·ü·ü·ü¸ü¹ü¸ü¸ü¸ü¸ü¸ü¸ü¸ü¹ü¸ü·ü¸ü¸ü¸ü¸ü¸ü·ü¸üºü»üºü¹ü¸ü¹ü¹ü¹ü·ü´ü³ü³ü²ü²ü²ü²ü²ü²ü²ü²ü³ü³ü²ü²ü³ü´ü³ü³ü³ü³ü²ü²ü²ü²ü²ü³ü²ü²ü²ü²ü±ü²ü²ü³ü²ü²ü³ü³ü²ü²ü³ü³ü³ü³ü²ü²ü²ü²ü²ü²ü²ü±ü±ü±ü±ü±ü°ü±ü±ü±ü±ü±ü±ü±ü±ü±ü±ü±ü±ü±ü±ü±ü±ü±ü±ü±ü±ü±ü°ü¯ü­ü­ü­ü«üªü©ü©üªüªüªüªüªü©ü©ü©ü©ü©ü©üªü«üªüªüªüªü©ü©ü©ü©ü©ü©ü©ü©ü©ü©üªü©ü©ü¨ü¨ü¨ü¨ü©ü©ü¨ü¨ü©ü¨ü¨ü¨ü¨ü¨ü¨ü¨ü¨ü§ü§ü§ü§ü§ü§ü¨ü¨ü§ü§ü§ü¦ü¥ü¥ü¦ü¦ü¥ü£ü¡ü¡ü¡ü üüüüüüüüüüüüüüüüüüüüüüüüüüüüüüüüüüüüüüüüüüüüüüüüüüüüüüüüüüüüüüüüüüüüüüüüüüüüüüüüüüüüüüüüüüüüüüüüüüüüüüüüüüüüüüüüüüüüüüüüüüüüüüüüüüüüüüüüüüüüüüüüüüüüüüüüüüüüüüüüüüüüüüü~ü|ü|ü{ü{üzüzüyüyüxüyüxüwüvüvüvüuüvüvüvüvüvüuütütüuüuüuüuüuüuüsüsüsürürürürürüqüqüqüpüpüqüpüoüoüpüoünününümümümümümülülülülüküküküküküküjüjüjüküküjüiüjüiühühüfücübüaü`ü_ü^ü^ü^ü^ü^ü^ü_ü^ü]ü\ü\ü\ü\ü[ü[ü[ü[üZüZüZü[üZüZüZüYüYüXüXüXüWüVüVüVüVüUüUüUüUüUüUüTüTüSüSüSüRüRüRüQüQüPüPüPüPüQüPüPüOüNüNüNüMüMüMüMüMüLüLüLüKüKüKüKüKüKüJüJüHüFüDüCüBüAüBüAü@ü@ü?ü?ü@ü@ü?ü?ü>ü>ü>ü>ü>ü>ü=ü<ü<ü;ü;ü;ü;ü:ü:ü:ü:ü9ü9ü9ü8ü8ü7ü6ü6ü6ü6ü5ü5ü4ü4ü5ü5ü4ü4ü4ü3ü3ü2ü1ü1ü1ü0ü0ü0ü0ü/ü/ü.ü.ü-ü-ü-ü-ü,ü,ü+ü,ü,ü,ü,ü+ü+ü*ü)ü)ü)ü'ü$ü#ü"ü!ü üüüüüüüüüüüüüüüüüüüüüüüüüüüü üüü ü üü ü ü ü¡ü¡ü¡ü¢ü¢ü¢ü¢ü¢ü£ü¢ü£ü£ü¤ü¤ü¤ü£ü¤ü¤ü¤ü¤ü¥ü¦ü¥ü£ü¢ü ü ü¡ü¡ü¡ü¡ü¡ü¡ü¡ü¡ü¡ü¡ü¡ü¡ü¢ü¢ü¢ü¢ü¢ü£ü£ü£ü£ü£ü¤ü¤ü¤ü¤ü¥ü¥ü¥ü¥ü¦ü¦ü¦ü§ü§ü¨ü©ü¨ü¨ü©ü©ü©ü©ü©üªü©ü©üªüªüªüªü«ü«ü«ü«ü¬ü¬ü¬ü¬ü¬ü¬ü¬ü¬ü¬ü­ü­ü­ü­ü¬ü«ü©ü©ü©ü©ü©ü©ü©ü¨ü¨ü¨ü©ü©üªü«ü«üªüªü«ü«ü«ü¬ü¬ü¬ü¬ü¬ü¬ü­ü­ü®ü®ü®ü®ü¯ü¯ü¯ü¯ü¯ü¯ü°ü°ü±ü±ü±ü±ü±ü±ü±ü±ü±ü°ü°ü°ü°ü±ü±ü±ü±ü±ü±ü±ü³ü³ü³ü³ü³ü³ü³ü³ü³ü³ü´üµüµüµüµüµüµü¶ü¶ü¶ü¶ü¶ü¶ü·ü·ü·ü·ü¹üºü¸üµü³ü²ü²ü²ü²ü²ü³ü³ü²ü²ü²ü²ü³ü²ü²ü²ü²ü²ü²ü³ü³ü³ü³ü´ü´ü´ü´ü´üµüµüµüµüµüµüµüµüµü¶ü¶ü¶ü¶ü¶ü·ü·ü·ü¸ü¸ü¸ü¸ü¸ü¸ü¸ü¸ü¸ü¸ü¹ü¹ü¹ü¹üºüºüºüºüºüºüºüºüºüºüºüºüºüºü¸ü·ü¶ü¶üµüµüµüµü¶üµüµüµüµü¶ü·ü·ü¶ü¶ü¶ü¶ü¶ü¶ü¶ü·ü·ü·ü·ü·ü·ü¸ü·ü·ü¶ü¶ü·ü¸ü·ü·ü·ü·ü¸ü¸ü¸ü¹ü¹ü¹ü¹ü¹ü¹ü¹ü¹ü¹ü¹üºü¹ü¹ü¹ü¹ü¹ü¹ü¹üºüºüºü¹ü¹üºüºü»üºüºüºüºü»üºüºüºü»ü¼ü»ü¹ü·ü¶üµüµü´ü´ü´ü´ü´üµü´ü´ü´üµüµüµüµüµüµüµü¶ü¶üµüµü¶ü¶ü·ü·ü¶ü¶ü¶ü·ü·ü·ü·ü¶ü¶ü·ü·ü·ü·ü·ü·ü·ü¶ü·ü·ü¸ü¸ü·ü·ü·ü·ü·ü·ü·ü¶ü·ü·ü·ü¶ü¶ü¶ü¶ü·ü¸ü¹ü¹ü¹ü¸ü·ü¶ü´ü³ü²ü²ü³ü²ü²ü²ü²ü±ü±ü²ü²ü²ü²ü±ü±ü²ü³ü²ü±ü±ü²ü²ü²ü²ü²ü²ü²ü²ü²ü²ü²ü²ü±ü²ü²ü±ü±ü±ü±ü±ü²ü²ü²ü²ü²ü²ü²ü±ü±ü²ü²ü±ü±ü±ü±ü±ü±ü±ü±ü²ü³ü²ü³ü²ü²ü²ü²ü²ü²ü²ü²ü²ü²ü²ü²ü±ü±ü±ü±ü¯ü®ü­ü­ü¬ü¬ü«ü«ü«ü«ü«üªüªü©üªüªüªü©ü©üªü©ü©üªüªüªüªüªü©ü©ü©ü©ü©ü©üªüªü©ü©üªüªü©ü©ü©ü©ü©ü©ü©ü©ü©üªüªü©ü©ü©ü©ü¨ü©ü©ü©ü¨ü¨ü¨ü¨ü¨ü§ü§ü§ü§ü§ü§ü¦ü¥ü£ü¢ü¡ü üüü üüü üüü üüüüüüüüüüüüüüüüüüüüüüüüüüüüüüüüüüüüüüüüüüüüüüüüüüüüüüüüüüüüüüüüüüüüüüüüüüüüüüüüüüüüüüüüüüüüüüüüüüüüüüüüüüüüüüüüüüüüüüüüüüüüüüüüüüüüüüüüüüüüüüüüüüüüüüüüüüüüüüüü|ü{ü{üzüzüzüyüxüxüwüwüvüwüvüvüvüvüvütütütütütüsüsüsüsüsütütüsürürürüqüpüpüpüpüpüpüpüpüpüoüoüoüoününününününümümülülülüküküküküjüjüjüjüküjüjüjüiühühühügügügüeücübüaü`ü_ü^ü^ü^ü^ü^ü]ü\ü]ü]ü]ü\ü\ü\ü[ü\ü\ü[üZüZüZüYüYüXüXüYüYüYüXüXüWüWüWüWüVüVüVüVüVüUüUüUüTüTüSüRüRüRüRüRüRüQüQüQüPüPüPüPüOüOüNüNüNüNüNüMüMüMüMüLüLüKüKüKüKüJüJüJüHüFüEüDüCüCüBüBüBüBüAüAüAü@ü?ü?ü?ü?ü?ü?ü>ü=ü=ü<ü<ü<ü<ü;ü;ü;ü;ü;ü:ü:ü9ü9ü8ü7ü7ü7ü7ü6ü6ü6ü5ü5ü5ü5ü5ü5ü5ü5ü4ü4ü4ü3ü3ü2ü2ü2ü2ü2ü1ü2ü1ü0ü/ü/ü.ü.ü.ü-ü-ü-ü,ü,ü+ü+ü+ü*ü*ü*ü)ü&ü$ü#ü#ü"ü!ü!ü ü ü!ü üüüüüüüüüüüüüüüüüüüüüüü ü ü ü ü ü¡ü¡ü¡ü¢ü¢ü¢ü¢ü¢ü£ü£ü£ü£ü£ü£ü¤ü¤ü¤ü¤ü¥ü¥ü¥ü¦ü¥ü¥ü¥ü¦ü¦ü¥ü£ü¢ü¢ü ü ü ü¡ü¡ü¡ü¡ü¡ü¢ü¢ü¢ü¢ü£ü£ü£ü£ü£ü£ü£ü¤ü¦ü¦ü¦ü¦ü¦ü¦ü¦ü¦ü§ü§ü§ü§ü§ü§ü¨ü¨ü¨ü¨ü¨ü©ü©ü¨ü¨ü©ü©ü©ü©üªüªüªü«ü«ü«ü«ü¬ü«ü«ü¬ü¬ü¬ü¬ü­ü­ü®ü¯ü®ü®ü°ü°ü®ü¬üªüªü©üªüªüªü©ü©ü©ü©üªü«ü«ü«ü«ü«ü¬ü«ü«ü«ü¬ü¬ü¬ü¬ü­ü­ü¬ü¬ü­ü­ü­ü®ü®ü®ü­ü®ü®ü®ü®ü¯ü¯ü¯ü°ü°ü°ü°ü°ü°ü°ü°ü°ü±ü±ü±ü²ü²ü²ü²ü²ü³ü³ü³ü³ü³ü³ü³ü³ü³ü³ü³ü³ü´ü´ü´ü´ü´üµü¶üµüµü¶ü·ü·ü¶ü¶ü·ü·ü·üµü³ü²ü±ü±ü±ü±ü²ü²ü²ü²ü²ü²ü±ü²ü²ü²ü²ü³ü³ü³ü³ü³ü´ü´ü´üµüµüµüµüµüµüµü¶ü¶ü¶ü¶ü¶ü·ü¸ü·ü·ü·ü·ü¸ü¸ü¹ü¸ü¸ü¸ü¸ü·ü¸ü¹ü¹ü¹ü¹ü¹ü¹üºü»üºüºüºüºüºüºüºüºüºü»ü»ü»ü¼ü»ü¹ü·ü·ü¶ü¶üµüµü¶ü¶üµüµü¶ü¶ü¶ü¶ü·ü·ü·ü·ü·ü·ü¸ü·ü¸ü¸ü¸ü¸ü¹ü¹ü¹ü¸ü¸ü¸ü¹ü¸ü¸ü¹üºüºüºü¹ü¹ü¹üºüºüºüºüºüºüºüºüºüºüºüºüºüºüºüºüºüºüºü»ü»ü¼ü¼ü¼ü¼ü¼ü¼ü»ü¼ü¼ü¼ü¼ü¼ü¼ü½ü½ü½ü¼üºü¹ü¸ü¸ü·ü·ü·ü·ü¶ü¶ü·ü·ü·ü·ü·ü·ü¸ü¸ü¸ü¸ü¸ü¸ü¸ü¸ü·ü·ü·ü·ü¸ü·ü¸ü¸ü¸ü¸ü¸ü¸ü¸ü¸ü¸ü¸ü¸ü¸ü¸ü¸ü¸ü¸ü¹ü¹ü¹ü¹ü¹ü¹ü¹ü¹ü¹ü¹ü¹ü¹ü¸ü¹ü¹ü¹ü¹ü¹ü¹ü¹ü¹ü¹ü¹ü¹ü¹ü¸üµüµü´ü³ü³ü³ü²ü²ü³ü²ü²ü²ü²ü²ü²ü²ü²ü³ü³ü²ü²ü²ü³ü´ü³ü´ü´ü´ü³ü³ü³ü³ü³ü³ü³ü³ü²ü²ü²ü²ü²ü²ü²ü²ü²ü²ü²ü²ü²ü²ü²ü²ü²ü²ü²üµü·ü·üµü´ü´ü´ü³ü³ü²ü²ü²ü²ü³ü²ü²ü³ü³ü³ü³ü²ü²ü²ü²ü²ü²ü±ü¯ü­ü«ü«ü«ü«ü«ü«ü«üªüªü«ü«üªüªü©ü©üªüªüªüªüªüªüªü«ü«ü«ü«üªüªüªü©üªüªüªü©ü©ü©ü©ü©ü©ü©ü©ü©ü¨ü¨ü©ü©ü©ü©ü©ü©ü¨ü§ü§ü¨ü¨ü©ü©ü¨ü§ü§ü§ü§ü§ü§ü¦ü¨ü¨ü¨ü¥ü£ü¢ü¡ü¡ü üü ü üüüüüüüüüüüüüüüüüüüüüüüüüüüüüüüüüüüüüüüüüüüüüüüüüüüüüüüüüüüüüüüüüüüüüüüüüüüüüüüüüüüüüüüüüüüüüüüüüüüüüüüüüüüüüüüüüüüüüüüüüüüüüüüüüüüüüüüüüüüüüüüüüüüüüüüüüüüüüüüüüüüü}ü|ü{ü{ü{üzüzüyüyüyüxüxüxüxüxüxüxüwüwüwüwüwüvüvüvüvüuüuüuüuütütüsüsüsüsütütüuütürürürüqüqüqüqüpüqüqüpüpüoüoüoününününümümümümülümümümüküküküjüjüjüiüiüiüjüjühüeücücübüaü`ü_ü_ü_ü_ü_ü_ü^ü^ü]ü]ü\ü\ü\ü\ü\ü\ü\ü[ü[ü[üZüZüYüYüXüXüXüXüXüXüWüWüVüVüUüVüVüVüUüTüTüTüSüSüSüSüRüQüQüPüQüQüQüPüPüPüPüPüPüOüOüOüOüOüNüMüMüMüLüLüKüKüLüKüJüJüIüGüEüDüDüCüBüBüAüAüAüAü@ü?ü>ü>ü>ü>ü>ü>ü=ü=ü<ü<ü<ü<ü;ü;ü;ü;ü<ü;ü:ü:ü:ü9ü8ü9ü9ü9ü8ü9ü8ü7ü6ü6ü6ü6ü6ü5ü5ü4ü4ü3ü3ü2ü2ü2ü2ü1ü1ü0ü0ü0ü2ü1ü0ü/ü.ü.ü-ü-ü-ü,ü,ü,ü,ü+ü+ü+ü+ü*ü)ü'ü%ü#ü"ü"ü"ü!ü ü üüüüüüüüüüüüüüüüüüüüüüüüü ü ü ü ü ü¡ü¡ü¡ü¢ü¢ü¢ü£ü£ü£ü£ü£ü¤ü¤ü¤ü¥ü¥ü¦ü¥ü¤ü¥ü¥ü¥ü¥ü¦ü¦ü¦ü¦ü¦ü¤ü£ü£ü¢ü¢ü¢ü¢ü¢ü¢ü¢ü¢ü£ü¤ü¤ü¤ü¤ü¤ü¤ü¤ü¤ü¥ü¥ü¤ü¥ü¥ü¥ü¥ü¦ü¦ü¦ü¦ü¦ü§ü§ü§ü§ü§ü¨ü¨ü¨ü¨ü¨ü¨ü¨ü©ü©ü©ü©üªüªü«ü«ü«ü¬ü¬ü­ü­ü­ü­ü­ü®ü®ü®ü­ü­ü®ü®ü®ü¯ü¯ü®ü®ü¬ü«ü«üªüªüªü«ü«ü«ü«ü«ü¬ü«ü¬ü­ü¬ü«ü«ü«ü«ü«ü¬ü¬ü¬ü¬ü¬ü­ü®ü®ü¯ü®ü®ü®ü®ü¯ü¯ü¯ü¯ü¯ü¯ü¯ü°ü°ü±ü±ü±ü±ü±ü²ü²ü²ü²ü²ü²ü³ü³ü´ü³ü³ü´ü´ü´ü´ü´ü´ü´ü´üµüµü´üµüµüµüµüµüµüµü¶ü·ü¶ü¶ü·ü·ü·ü¸ü·ü¸ü¹ü¹ü¹ü¶ü´ü³ü³ü³ü³ü³ü³ü³ü³ü³ü´ü´ü´ü´ü´üµüµüµüµüµüµü¶ü¶ü¶ü¶ü¶ü¶ü¶ü¶ü·ü·ü·ü·ü·ü·ü·ü·ü¶ü¶ü¶ü·ü¸ü¸ü¸ü¸ü¹ü¸ü¹ü¸ü¸ü¸ü¸ü¸ü¸ü¸ü¸ü¹ü¹ü¹ü¹ü¹üºü¹üºüºüºü»ü»ü»ü»ü»ü»ü¼ü¼üºü¸ü·ü·ü·ü¶ü¶ü¶ü¶ü¶ü¶ü¶ü¶ü·ü·ü·ü·ü·ü·ü·ü·ü¸ü¸ü¸ü·ü·ü·ü·ü·ü·ü·ü¸ü·ü·ü·ü¸ü¸ü¸ü¸ü¸ü¸ü¸ü¸ü¸ü¸ü¹ü¹ü¹ü¹ü¹ü¹üºü¹ü¹ü¹üºüºüºüºüºüºüºüºüºü»ü»ü»ü»ü»ü»ü»ü»ü»ü»ü»ü»ü»ü¼ü¼ü»ü¸ü·ü·ü·ü¶ü¶ü¶ü¶ü¶üµüµüµü¶ü¶ü¶üµü¶ü¶ü¶ü¶ü¶ü¶ü¶ü·ü·ü·ü·ü·ü·ü·ü¸ü¹ü¹ü¹ü¸ü·ü·ü¸ü¸ü¸ü¸ü¸ü¸ü¸ü¸ü¸ü¸ü¸ü¸ü¸ü¸ü¹ü¹ü¹ü¹ü¸ü¸ü¹ü¹ü¹ü¹ü¹ü¹ü¹ü¹üºüºü¹ü¹ü¹ü¹üºü¸ü¶üµüµü´ü´ü³ü³ü³ü³ü³ü³ü³ü³ü³ü³ü³ü³ü²ü³ü²ü³ü³ü³ü³ü³ü´ü´ü´ü´ü´üµü´ü³ü³ü´ü³ü³ü³ü³ü³ü²ü²ü²ü³ü³ü³ü³ü´ü´ü´ü³ü³ü³ü³ü³ü´ü´ü´ü³ü³ü´ü³ü³ü³ü³ü³ü³ü³ü³ü³ü³ü³ü³ü´ü³ü³ü³ü³ü³ü²ü³ü±ü¯ü®ü®ü­ü­ü­ü­ü­ü¬ü«ü«ü«ü«ü«ü«üªüªü«ü¬ü«ü«üªüªüªüªüªü«ü¬ü¬ü¬ü«ü«ü«ü«üªüªüªüªü«ü«ü«ü«üªüªü©ü©ü©üªüªüªü©ü©ü©ü©ü¨ü¨ü¨ü©ü©ü©ü©ü©ü¨ü¨ü¨ü¨ü¨ü¨ü¨ü§ü¤ü£ü¢ü¡ü¡ü ü ü ü ü ü ü ü üüüüüüüüüüüüüüüüüüüüüüüüüüüüüüüüüüüüüüüüüüüüüüüüüüüüüüüüüüüüüüüüüüüüüüüüüüüüüüüüüüüüüüüüüüüüüüüüüüüüüüüüüüüüüüüüüüüüüüüüüüüüüüüüüüüüüüüüüüüüüüüüüüüüüüüüüüüüüüüü}ü|ü|ü{üzüzüzüyüzüyüyüxüyüyüxüxüwüwüwüvüvüvüvüvüvüvüuüuüuüvüuüuütüsüsüsütütüsüsürürüqürürürüqüqüqüpüpüpüpüpüoüoüoüoüoünününümümümümümülüküküküküjüjüküküjüjühüfücübübüaüaü`ü`ü`ü`ü_ü_ü^ü_ü^ü^ü_ü^ü^ü]ü]ü\ü[ü[ü[ü[ü[ü[üZüZüYüYüYüYüYüYüXüXüWüWüWüWüWüVüVüUüUüUüUüTüTüUüTüTüSüSüSüRüRüRüSüRüRüQüQüPüPüPüOüOüNüNüMüMüMüMüMüMüMüLüKüLüKüIüGüEüEüDüCüBüBüBüBüAüAü@ü@ü@ü@ü@ü@ü@ü?ü?ü?ü>ü>ü>ü>ü=ü=ü=ü<ü<ü<ü<ü:ü:ü9ü9ü9ü9ü9ü9ü8ü8ü7ü7ü7ü6ü5ü5ü5ü4ü4ü3ü2ü2ü2ü2ü1ü1ü1ü1ü1ü0ü0ü/ü/ü/ü/ü/ü.ü-ü-ü-ü-ü-ü,ü,ü+ü+ü+ü+ü*ü(ü%ü$ü#ü"ü!ü!ü ü üüüüüüüüüüüüüüüüüüüüüüüüüüüü ü ü¡ü¢ü¡ü¡ü¢ü¢ü¢ü¢ü£ü£ü£ü£ü£ü¤ü¥ü¥ü¥ü¥ü¥ü¤ü¤ü¤ü¥ü¥ü¥ü¥ü¥ü¤ü¢ü¡ü¡ü¡ü¡ü¡ü¡ü¡ü¡ü¡ü¡ü¢ü£ü£ü£ü£ü£ü£ü£ü¤ü¤ü¤ü¤ü¤ü¤ü¤ü¥ü¥ü¥ü¥ü¥ü¥ü¥ü¦ü¦ü¦ü¨ü©ü©ü¨ü¨ü¨ü¨ü¨ü¨ü¨ü©ü©ü©ü©ü©ü©üªüªüªüªü«üªüªüªü«ü¬ü¬ü¬ü­ü­ü­ü­ü­ü­ü¬ü«üªüªü©ü©ü©ü©ü©ü©ü©üªü©ü©üªü¬ü¬ü¬ü«ü«ü«ü«ü«ü«ü¬ü¬ü¬ü­ü­ü­ü­ü­ü®ü®ü®ü®ü®ü®ü®ü®ü¯ü°ü¯ü¯ü¯ü°ü°ü°ü±ü°ü°ü°ü°ü±ü²ü²ü²ü²ü²ü³ü³ü³ü³ü³ü³ü³ü´ü´ü´ü´ü´ü´ü´ü´ü´ü´üµüµü¶ü¶ü¶ü¶ü¶ü¶ü¶ü·ü·ü·ü·ü¸ü·ü·ü¶ü´ü³ü³ü²ü²ü²ü²ü³ü³ü´ü³ü³ü³ü´ü´ü³ü´üµüµüµüµüµü´ü´ü´ü´ü´üµüµüµüµü¶ü¶ü¶ü¶ü¶ü¶ü¶ü¶ü·ü·ü·ü¸ü¸ü·ü·ü·ü·ü·ü¸ü¸ü¸ü¸ü¹ü¹ü¹ü¹ü¹ü¹ü¹üºüºüºüºü¹üºüºü»ü»ü»ü¼ü¼ü¼ü½ü½ü»ü¹ü·ü¶ü¶ü¶ü¶ü¶üµüµü¶ü¶ü·ü·ü·ü·ü·ü·ü·ü·ü·ü¶ü·ü¶ü·ü·ü·ü·ü·ü·ü·ü¸ü·ü·ü¸ü¸ü¹ü¹ü¹ü¸ü¸ü¸ü¹ü¹ü¹üºüºü»ü»ü»ü»üºüºü»ü»ü»ü»ü»üºüºüºüºüºüºü»ü»ü»ü»ü»ü»ü»ü»ü»ü»ü»ü»ü¼ü¼ü»ü¹ü¸ü¸ü¸ü·ü·ü¶ü¶ü¶ü¶ü¶ü¶ü¶ü¶ü¶ü¶ü·ü¸ü¸ü·ü·ü·ü·ü¸ü¸ü¸ü¸ü¸ü·ü¸ü¸ü¸ü¸ü¸ü¸ü¸ü¸ü·ü·ü¸ü¸ü·ü·ü·ü·ü·ü¸ü¸ü¸ü¸ü·ü¸ü¸ü¸ü¸ü¸ü¸ü¸ü¸ü¸ü¸ü¸ü¹ü¹ü¹ü¹ü¹ü¹ü¹ü¸ü¸ü¹ü¸ü¶üµü´ü³ü²ü±ü²ü²ü²ü²ü²ü²ü²ü²ü±ü±ü±ü±ü²ü²ü±ü±ü±ü²ü³ü²ü²ü²ü²ü²ü²ü²ü²ü³ü²ü²ü²ü²ü²ü²ü²ü²ü±ü±ü²ü²ü²ü²ü±ü²ü±ü±ü²ü²ü±ü±ü²ü²ü²ü²ü²ü²ü³ü³ü³ü³ü³ü²ü²ü²ü²ü²ü²ü²ü²ü²ü²ü²ü²ü²ü±ü°ü¯ü­ü­ü¬ü¬ü¬ü«ü«ü«üªüªüªüªüªü«üªüªüªüªü©üªüªüªüªüªüªüªüªü«ü«ü«ü«üªüªüªüªü©ü©ü©ü«üªüªüªüªüªüªüªüªüªü©ü©ü©ü©ü©ü¨ü¨ü¨ü¨ü¨ü¨ü¨ü¨ü¨ü¨ü¨ü§ü§ü§ü§ü¦ü¤ü£ü¢ü¢ü¡ü ü üü ü ü üüüüüüüüüüüüüüüü üüüüüüüüüüüüüüüüüüüüüüüüüüüüüüüüüüüüüüüüüüüüüüüüüüüüüüüüüüüüüüüüüüüüüüüüüüüüüüüüüüüüüüüüüüüüüüüüüüüüüüüüüüüüüüüüüüüüüüüüüüüüüüüüüüüüüüüüüüüüüüüüüü}ü|ü{üzüzüyüyüyüzüyüyüyüyüxüwüxüwüwüvüvüuüvüwüwüvüvüuüuüuüuütütüsüsüsüsüsürürürürürüqüqüpüpüoüpüpüoüpüpüpüoüoüoümümününümümümümümülülüküküjüjüjüiüiüiüiühügüeüdücübübüaüaü`ü_ü_ü^ü^ü^ü^ü^ü^ü^ü^ü^ü]ü]ü\ü\ü[ü[ü[üZü[ü[ü[ü[üZüZüZüYüYüXüWüWüWüWüWüVüVüUüUüUüTüSüTüSüSüSüSüRüRüRüRüRüSüRüQüQüPüPüOüOüPüOüOüOüOüOüNüNüMüMüMüMüMüLüKüKüKüIüGüEüDüCüCüBüBüBüAüAüAü@ü@ü?ü?ü?ü@ü?ü>ü>ü=ü=ü=ü=ü<ü<ü;ü<ü<ü;ü:ü;ü:ü:ü:ü:ü:ü9ü9ü8ü8ü7ü7ü7ü8ü7ü5ü6ü6ü5ü5ü3ü2ü2ü2ü2ü2ü2ü1ü1ü0ü0ü0ü0ü/ü0ü/ü/ü/ü/ü/ü.ü.ü.ü-ü,ü,ü,ü+ü*ü)ü(ü&ü$ü#ü#ü"ü!ü ü üüüüüüüüüüüüüüüüüüüüüüüüü ü¡ü¡ü ü ü¡ü¢ü¢ü¢ü¢ü£ü£ü¢ü¢ü£ü£ü£ü£ü£ü¢ü£ü£ü¤ü¤ü¥ü¦ü¦ü¦ü¦ü¦ü¦ü¦ü¤ü¢ü¡ü¡ü¡ü¡ü¡ü¡ü¡ü¡ü¡ü¡ü¡ü¡ü¢ü¢ü¢ü£ü¤ü¤ü¥ü¤ü¤ü¥ü¥ü¥ü¥ü¥ü¥ü¦ü¦ü¦ü¦ü¦ü¦ü¦ü§ü¨ü§ü§ü§ü§ü§ü¨ü¨ü¨ü©ü©ü¨ü©ü©üªü«ü«ü«ü«ü«ü¬ü¬ü¬ü­ü­ü­ü­ü­ü­ü®ü®ü®ü®ü®ü­ü¬ü«ü«üªüªüªüªüªü«ü«üªüªüªü«ü«ü¬ü¬ü¬ü­ü¬ü¬ü­ü­ü­ü­ü­ü­ü­ü­ü­ü®ü®ü¯ü¯ü¯ü¯ü°ü°ü°ü°ü°ü°ü°ü°ü°ü¯ü°ü±ü±ü°ü±ü±ü±ü±ü±ü²ü²ü²ü²ü²ü²ü²ü²ü²ü³ü³ü³ü´üµü¶ü¶ü¶ü¶üµü¶ü¶ü¶ü¶ü·ü¸ü¸ü¸ü¸ü¸ü¸ü¸ü¸ü¸ü¹ü¹ü¸ü¶ü´ü³ü²ü²ü²ü²ü²ü³ü²ü²ü²ü³ü³ü³ü³ü³ü³ü³ü´ü´ü´ü´ü´ü´ü´ü´ü´üµü¶ü¶ü¶ü¶ü¶ü¶ü¶ü¶üµü¶ü¶ü¶ü¶ü·ü·ü·ü¸ü¸ü¸ü¸ü¸ü¸ü¹ü¸ü¸ü¹ü¹ü¹ü¹üºüºüºü¹üºüºü»ü»ü»ü»üºü»ü»ü»ü»ü¼ü½ü½ü¼üºü¸ü·ü·ü¶ü¶üµüµü¶ü¶ü·ü·ü·ü¶ü·ü¸ü·ü·ü·ü·ü·ü·ü·ü·ü·ü¸ü¸ü¸ü¸ü¸ü·ü·ü¸ü¹ü¹ü¹ü¹ü¹ü¹ü¹üºüºüºü»ü»üºüºüºüºüºüºüºüºüºüºüºüºüºüºüºüºüºüºü»ü»ü»ü»ü»ü»ü»ü»ü»ü»ü»ü¼ü¼ü¼ü¼ü»ü¹ü¸ü·ü·ü·ü¶ü¶ü·ü¸ü¸ü·ü·ü¸ü¸ü¸ü¸ü·ü·ü·ü·ü·ü·ü·ü¶ü·ü·ü·ü·ü·ü·ü·ü·ü·ü¸ü·ü·ü¸ü¸ü·ü·ü¸ü·ü·ü¸ü¸ü¸ü·ü¸ü¸ü¸ü¸ü¸ü¸ü¸ü¹ü¹ü¹ü¸ü¸ü¸ü¸ü¸ü¸ü¹ü¹ü¹ü¹üºüºü¹ü¹ü¹ü·ü¶üµü´ü³ü´ü³ü³ü³ü³ü³ü²ü²ü²ü³ü²ü³ü´ü´ü³ü³ü³ü³ü³ü³ü³ü³ü²ü²ü²ü³ü³ü³ü³ü³ü³ü³ü³ü³ü³ü²ü²ü²ü²ü²ü³ü³ü³ü³ü³ü³üµü¸üºü¸ü¶üµü´ü´ü³ü³ü´ü´ü´ü³ü²ü²ü²ü²ü³ü³ü³ü³ü²ü²ü³ü²ü²ü±ü²ü²ü±ü¯ü­ü­ü¬ü«ü«ü«ü«ü«ü«ü«ü«ü«ü«ü¬ü«ü«ü«ü«ü«ü«ü«ü«üªüªüªü©üªü«üªü«ü¬ü¬ü«ü«ü«ü«üªüªü«üªüªüªüªü©ü©ü©ü©ü©ü©ü©ü©ü¨ü¨ü¨ü¨ü¨ü¨ü¨ü¨ü¨ü§ü§ü§ü§ü§ü¦ü§ü§ü§ü¥ü£ü¢ü¢ü¡ü ü ü ü ü üüüüüü ü üüüüüüüüüüüüüüüüüüüüüüüüüüüüüüüüüüüüüüüüüüüüüüüüüüüüüüüüüüüüüüüüüüüüüüüüüüüüüüüüüüüüüüüüüüüüüüüüüüüüüüüüüüüüüüüüüüüüüüüüüüüüüüüüüüüüüüüüüüüüüüüüüüüüüüüüüüüü}ü{ü{ü{üzüyüyüyüyüyüxüxüxüxüwüwüvüvüwüwüvüvüuüvüvüuüuütütütütütütütüsüsüsüsüsürüsüsürürüqüpüpüqüpüpüpüoüoüoüpüoüoüoünümümümülülülülülülüküküküjüiüjüjüjüiüiühüfüdüdüdücübübüaü`ü_ü`ü_ü_ü_ü_ü^ü^ü^ü^ü]ü]ü\ü\ü\ü\ü[ü[ü[ü[ü[ü[ü[üZüZüZüYüXüXüXüXüXüWüVüVüVüVüUüTüTüTüTüTüTüTüTüSüRüSüRüRüQüRüQüQüPüPüPüPüOüNüNüNüNüMüNüMüLüLüLüLüLüKüJüIüGüFüEüDüCüCüBüAü@ü@ü@ü@ü@ü@ü?ü?ü?ü>ü>ü=ü=ü=ü<ü<ü;ü;ü;ü;ü;ü;ü:ü:ü;ü:ü:ü9ü9ü9ü9ü9ü8ü6ü6ü6ü7ü6ü6ü5ü5ü6ü6ü4ü4ü4ü4ü4ü3ü2ü2ü1ü1ü0ü0ü/ü0ü0ü/ü/ü.ü-ü-ü-ü,ü+ü+ü+ü*ü*ü*ü*ü*ü)ü'ü%ü$ü#ü"ü!ü!ü!ü!ü üüüüüüüüüüüüüüüüüüüüüüü¡ü¡ü¡ü¡ü¡ü¡ü¢ü¢ü¢ü¢ü£ü¤ü£ü£ü£ü£ü£ü£ü¤ü¤ü¤ü¤ü¤ü¥ü¦ü¦ü¦ü¦ü¦ü§ü§ü§ü¥ü¤ü£ü¢ü¡ü¡ü¡ü¢ü¢ü£ü£ü£ü£ü£ü£ü£ü£ü¤ü¤ü¤ü¥ü¥ü¥ü¥ü¥ü¥ü¦ü¦ü¦ü¦ü§ü¨ü¨ü¨ü§ü§ü¨ü¨ü¨ü©ü©ü©ü©ü©üªü«ü«üªüªüªüªü«ü«ü«ü«ü¬ü«ü«ü«ü¬ü­ü®ü®ü®ü®ü®ü®ü®ü®ü¯ü°ü¯ü®ü¬üªüªü«ü«üªüªüªüªüªü«üªüªü«ü«ü¬ü¬ü­ü­ü­ü®ü®ü®ü®ü­ü­ü­ü®ü®ü®ü®ü®ü®ü¯ü¯ü¯ü°ü°ü¯ü°ü°ü±ü±ü²ü²ü±ü±ü±ü±ü±ü³ü³ü³ü³ü³ü³ü´ü´ü´ü´ü´ü´ü´ü´üµüµüµüµüµüµüµüµüµü¶ü¶ü¶ü¶ü¶ü¶ü¶ü·ü·ü·ü·ü·ü¸ü¸ü¸ü¸ü·üµü´ü´ü´ü³ü²ü²ü³ü³ü´üµü´ü´ü´ü´üµüµüµüµüµüµüµüµüµüµüµü¶ü¶ü¶ü¶ü·ü·ü·ü·ü·ü·ü·ü·ü·ü·ü¸ü¸ü¸ü¸ü¹ü¹üºü¹ü¹ü¹ü¹ü¹ü¹ü»ü¼ü»üºüºüºüºüºü»ü»ü»ü»ü»ü»ü»ü»ü»ü¼ü¼ü½ü½ü½ü¼üºü¹ü¸ü¸ü·ü·ü·ü¸ü¸ü·ü·ü¸ü·ü·ü¸ü·ü·ü¸ü¹ü¹ü¸ü¸ü¸ü¸ü¹ü¹ü¹ü¹ü¹ü¹ü¹ü¹üºü¹ü¹ü¹ü¹ü¹ü¹üºüºüºüºüºüºüºüºüºü»ü»ü»ü¼ü¼ü¼ü»ü¼ü¼ü»ü»ü»ü»ü¼ü½ü½ü½ü¼ü½ü¾ü¾ü¾ü¾ü¾ü¾ü¾ü¾ü¾ü¾ü½ü½ü¼ü»ü¹ü¸ü·ü·ü·ü·ü¸ü¹ü¹ü¸ü¸ü¹ü¸ü¸ü¹ü¹ü¹ü¸ü¸ü·ü·ü·ü·ü·ü·ü·ü¸ü¹ü¹ü¹ü¸ü¸ü¸ü¸ü¹ü¹ü¸ü¸ü¹ü¸ü¹ü¹üºü¹ü¹ü¹üºüºüºüºü¹ü¹üºü¹ü¹ü¹ü¹ü¹ü¹ü¹ü¹üºü»ü»ü»üºüºüºüºüºü¸ü·üµü´ü´ü´ü´ü´ü´ü´ü³ü³ü³ü³ü³ü´ü´ü´ü³ü³ü´ü´ü´ü´üµü·ü¶üµüµüµü´ü´ü´ü´ü´ü´ü´ü´ü´ü´ü´ü³ü³ü³ü³ü³ü³ü³ü³ü³ü´ü´üµü·ü·ü¶üµü´ü³ü³ü³ü³ü´ü³ü³ü³ü³ü³ü³ü³ü³ü³ü³ü³ü³ü³ü´üµüµü´ü´ü³ü²ü°ü¯ü®ü®ü®ü­ü­ü¬ü¬ü¬ü¬ü«ü«ü«ü«ü«ü¬ü¬ü«ü«ü«ü«ü«ü«ü«ü«ü«ü«ü«ü¬ü«üªüªüªü«ü«üªüªüªüªüªüªüªü©ü©üªüªü©üªüªüªüªüªüªüªüªüªü©ü©ü©ü©ü©ü©ü©ü©ü©ü©ü©ü©ü©ü§ü¥ü¤ü£ü£ü¢ü£ü¢ü¢ü¢ü¡ü¡ü¡ü¢ü¢ü¡ü¡ü¡ü ü¡ü ü üü ü ü ü ü ü ü üüüüüüüüüüüüüüüüüüüüüüüüüüüüüüüüüüüüüüüüüüüüüüüüüüüüüüüüüüüüüüüüüüüüüüüüüüüüüüüüüüüüüüüüüüüüüüüüüüüüüüüüüüüüüüüüüüüüüüüüüüüüüüüüüüüüüüüüüüüüüüü~ü}ü}ü|ü|ü|ü|ü{üzüzüzüyüxüxüyüyüyüxüwüwüwüvüvüvüvüvüvüvüuüuüuüuüvüvüuütütüuütüsüsürürürürüqüqüpüpüpüpüpüpüpüpüpüoüoüoüoüoünününümümülülülülüküküküjüküküjühüfüeüdücücücübüaüaü`ü_ü_ü_ü_ü_ü^ü^ü^ü^ü]ü\ü\ü[ü[ü[ü[ü[ü[ü[üZüZüZüZüZüZüZüYüXüXüXüXüWüVüVüVüVüVüVüUüUüUüUüUüTüTüTüTüTüSüSüSüSüRüQüQüQüPüPüQüPüOüOüNüNüNüMüMüLüMüMüMüMüMüMüLüIüGüEüEüDüBüBüBüBüAüAü@ü@ü@ü@ü?ü@ü@ü?ü?ü?ü?ü>ü>ü=ü<ü<ü<ü<ü;ü;ü;ü;ü:ü:ü9ü9ü9ü8ü8ü8ü7ü7ü7ü7ü7ü6ü5ü5ü5ü4ü4ü4ü3ü3ü3ü2ü1ü1ü1ü1ü0ü/ü/ü/ü.ü.ü/ü/ü.ü.ü.ü-ü-ü,ü,ü,ü+ü+ü*ü*ü*ü)ü&ü$ü"ü"ü!ü!ü!ü ü ü ü üüüüüüüüüüüüüüüüüüüüü ü ü ü¡ü¡ü¢ü¡ü¢ü¢ü¢ü£ü£ü£ü£ü£ü£ü£ü£ü¤ü¤ü¥ü¦ü¥ü¥ü¥ü¦ü§ü§ü¦ü¦ü§ü§ü¦ü¥ü¥ü¥ü¦ü¥ü¤ü£ü£ü£ü£ü£ü£ü£ü¤ü¤ü¤ü¤ü¤ü¥ü¥ü¥ü¥ü¥ü¦ü¦ü¦ü¦ü¦ü§ü§ü§ü§ü§ü¨ü¨ü¨ü¨ü©ü©ü©ü©üªüªüªü«ü«ü¬ü¬ü«ü«ü¬ü¬ü­ü­ü¬ü¬ü­ü¬ü­ü­ü®ü­ü­ü­ü®ü®ü®ü®ü¯ü¯ü¯ü®ü¬ü«ü«üªü«ü«ü«ü«ü«ü«ü«ü¬ü¬ü¬ü­ü­ü­ü¬ü¬ü­ü®ü¯ü¯ü¯ü¯ü¯ü¯ü¯ü¯ü®ü¯ü¯ü¯ü¯ü¯ü±ü±ü±ü±ü±ü±ü±ü²ü²ü±ü±ü²ü²ü³ü²ü³ü´ü´ü³ü³ü³ü´ü´ü´üµüµüµüµüµüµüµüµü¶ü¶ü¶üµüµü¶ü·ü·ü¶ü·ü·ü·ü·ü·ü¸ü¸ü¸ü¸ü¸ü¸ü¹üºüºü¸ü¶üµüµü¶üµüµü´ü´ü´ü´ü´ü´ü´üµüµüµüµüµüµüµüµüµüµü¶ü¶ü·ü·ü·ü¸ü¸ü¸ü¸ü¹ü¹ü¸ü¸ü·ü·ü·ü¸ü¸ü¸ü¸ü¸ü¸ü¹üºüºü¹üºüºüºüºüºüºü»ü»ü¼ü»ü»ü¼ü»ü¼ü¼ü½ü¼ü¼ü½ü½ü¼ü½ü½ü½ü½ü½ü»ü¹ü¸ü¸ü¸ü¸ü·ü·ü·ü·ü·ü·ü·ü·ü·ü·ü·ü·ü·ü·ü·ü·ü¸ü¸ü¸ü¹ü¹ü¹ü¹ü¹ü¹üºü¹ü¹ü¹ü¸ü¸ü¸ü¹üºüºüºüºüºü»ü»üºüºüºüºüºüºü»ü»ü»ü»ü»ü¼ü¼ü»ü»ü¼ü¼ü¼ü¼ü¼ü¼ü¼ü¼ü¼ü¼ü¼ü¼ü¼ü¼ü¼ü¼ü½ü¼ü»ü¹ü¸ü¸ü·ü·ü·ü·ü·ü·ü·ü·ü·ü·ü·ü·ü·ü·ü·ü·ü·ü·ü¸ü¸ü¸ü¸ü¸ü¸ü¹ü¸ü¸ü¸ü¹ü¹ü¸ü¸ü¹ü¹ü¸ü¸ü¸ü¸ü¸ü¸ü·ü·ü¸ü¸ü¸ü¸ü¸ü¸ü¸ü¹ü¹ü¹üºüºüºü¹ü¹ü¹ü¹ü¹ü¹ü¹ü¹üºüºüºüºüºü¸ü¶üµüµü´ü´ü´ü³ü³ü´ü´ü´ü´ü´ü´ü³ü³ü³ü³ü³ü³ü³ü³ü³ü³ü³ü³ü³ü³ü³ü³ü³ü³ü³ü³ü³ü³ü³ü³ü³ü³ü´ü´ü³ü³ü³ü²ü²ü³ü³ü³ü³ü²ü³ü³ü³ü´ü´ü´ü´ü´ü´ü³ü³ü³ü³ü³ü³ü³ü³ü³ü³ü³ü³ü³ü´ü´ü´ü³ü²ü²ü²ü²ü°ü®ü­ü­ü¬ü¬ü­ü­ü¬ü¬ü­ü¬ü«ü«ü«ü«ü«ü«ü«üªüªü©üªü«ü«ü«ü«ü¬ü¬ü«ü«üªüªü«üªüªü©üªüªü«ü«ü«üªü«ü«ü¬ü«ü«üªüªüªüªüªüªü©ü©ü©üªüªü©ü©ü©ü©ü¨ü¨ü¨ü¨ü©ü¨ü¨ü©ü§ü¥ü£ü£ü¢ü¡ü¡ü¢ü¢ü¡ü¡ü¡ü ü üüü ü üüüüüüüüüüüüüüüüüüüüüüüüüüüüüüüüüüüüüüüüüüüüüüüüüüüüüüüüüüüüüüüüüüüüüüüüüüüüüüüüüüüüüüüüüüüüüüüüüüüüüüüüüüüüüüüüüüüüüüüüüüüüüüüüüüüüüüüüüüüüüüüüüüüüüüüüüü}ü|ü{ü{üzüzüyüyüyüxüyüyüxüxüxüwüwüvüwüwüvüvüvüvüuüuüuüuüuütüsütütütütüsüsüsürürürüqüqüpüpüpüpüpüpüpüpüpüpüoüoüoüoünümümümümümümümülülüküküküjüjüjüjüjüiüjüiügüeücübüaüaüaüaü`ü`ü_ü_ü`üaü_ü_ü^ü_ü_ü_ü^ü^ü]ü]ü]ü\ü\ü\ü\ü[ü[üZüZüYüYüXüXüWüXüXüWüWüWüWüWüWüVüVüVüVüUüUüUüVüUüUüTüSüSüRüRüQüQüQüQüQüPüOüPüOüOüPüOüNüNüNüNüNüNüMüMüMüNüMüJüHüFüEüEüDüCüBüBüAüAü@ü@ü@ü@ü@ü@ü@ü@ü?ü>ü>ü>ü=ü=ü=ü=ü<ü<ü<ü<ü;ü:ü:ü:ü9ü9ü9ü9ü8ü9ü8ü7ü7ü6ü6ü6ü5ü5ü5ü5ü5ü4ü4ü3ü3ü2ü2ü2ü1ü1ü1ü1ü1ü1ü0ü0ü/ü/ü.ü.ü-ü-ü-ü-ü-ü,ü,ü+ü+ü+ü+ü+ü)ü'ü%ü#ü"ü!ü ü ü üüüüüüüüüüüüüüüüüüüüüüüü¢ü¢ü¢ü£ü£ü£ü£ü£ü¤ü¤ü¤ü¤ü£ü£ü£ü¤ü¥ü¥ü¥ü¥ü¦ü¦ü¦ü§ü§ü§ü§ü§ü§ü§ü§ü§ü§ü¦ü¤ü¥ü§ü¨ü¦ü¤ü¤ü¤ü¤ü¤ü£ü¤ü¤ü¤ü¥ü¥ü¥ü¥ü¥ü¦ü¦ü¦ü¦ü§ü§ü§ü§ü¨ü¨ü¨ü¨ü¨ü©üªü©ü©ü©üªüªüªüªü«ü¬ü«ü«ü«ü¬ü¬ü¬ü«ü¬ü­ü­ü­ü­ü­ü­ü­ü®ü®ü¯ü¯ü®ü®ü¯ü¯ü¯ü®ü®ü­ü¬ü¬ü«üªü«ü«ü«üªü«ü«ü«ü«ü¬ü¬ü¬ü¬ü¬ü­ü­ü­ü­ü­ü­ü­ü­ü®ü¯ü¯ü¯ü®ü®ü¯ü¯ü¯ü¯ü°ü°ü°ü°ü°ü°ü°ü°ü°ü°ü°ü°ü±ü²ü²ü±ü²ü²ü²ü³ü³ü´ü´ü´üµüµü´ü´ü´ü´ü´ü¶ü¶ü¶üµüµüµüµü¶ü¶ü¶ü¶ü·ü·ü·ü¸ü·ü·ü¸ü¸ü¸ü¸ü·ü¸ü¸ü·üµü´ü´ü³ü²ü²ü²ü²ü³ü³ü³ü³ü³ü³ü³ü³ü³ü³ü´ü´ü´ü´ü´üµüµüµüµüµüµü¶ü·ü¸ü¹ü¹ü¸ü¸ü¸ü¸ü·ü·ü·ü·ü·ü¸ü¸ü¸ü·ü·ü¸ü¹ü¹ü¹ü¹üºüºüºü¹üºüºüºüºüºüºüºü»ü»ü»ü¼ü¼ü¼ü»ü»ü»ü¼ü¼ü»ü¹ü·ü¶üµüµüµüµü¶ü¶üµüµü¶ü·ü·ü·ü¸ü¸ü¸ü¸ü¸ü·ü·ü·ü¸ü¸ü¹üºüºü¹ü¹ü¹ü¹ü¹ü¹ü¹ü¹ü¹ü¹ü¹ü¹ü¹ü¹ü¹üºüºü¹üºüºüºüºüºüºüºüºü»ü»ü»ü¼ü½ü¼ü¼ü½ü½ü¼ü¼ü¼ü»ü¼ü¼ü¼ü¼ü½ü½ü½ü½ü½ü½ü½ü½ü¼üºü¸ü¸ü·ü·ü·ü¶ü·ü¸ü¸ü¸ü·ü¶ü·ü¸ü¸ü¸ü¸ü¸ü·ü·ü¸ü¸ü¸ü¸ü·ü·ü¸ü¸ü·ü·ü¸ü¹ü¸ü¸ü¸ü¸ü¸üºüºü¹ü¹ü¹ü¹ü¹ü¹ü¹ü¸ü¹üºü¹üºüºü¹ü¹ü¹ü¹ü¹ü¹ü¹ü¹üºüºüºüºüºüºüºüºü¹ü¹ü¹ü·üµü´ü´ü³ü³ü³ü³ü´ü´ü´ü´ü´ü³ü³ü³ü³ü´ü³ü³ü³ü´ü´ü³ü³ü³ü²ü²ü³ü´ü´ü´ü³ü²ü²ü³ü³ü³ü³ü³ü³ü³ü³ü³ü³ü³ü³ü³ü´ü´ü´üµüµü´ü³ü³ü³ü³ü³ü³ü³ü³ü³ü³ü³ü³ü²ü³ü³ü³ü³ü´ü´ü´ü´ü´ü³ü³ü³ü²ü³ü³ü²ü¯ü®ü®ü®ü­ü¬ü­ü¬ü¬ü«ü«ü¬ü«ü«ü¬ü¬ü¬ü¬ü¬ü¬ü«ü«ü«ü«ü«ü«ü¬ü«ü«üªüªüªü©üªüªüªüªüªüªü«üªüªü©üªüªüªüªüªü©ü©ü¨ü¨ü©ü©ü©ü¨ü¨ü¨ü©ü©ü©ü©ü©ü¨ü¨ü¨ü¨ü©ü¨ü§ü¥ü£ü¢ü¡ü¡ü¡ü¡ü¡ü üüü ü üü ü ü üüü ü üüüüüüüüüü üüüüüüüüüüüüüüüüüüüüüüüüüüüüüüüüüüüüüüüüüüüüüüüüüüüüüüüüüüüüüüüüüüüüüüüüüüüüüüüüüüüüüüüüüüüüüüüüüüüüüüüüüüüüüüüüüüüüüüüüüüüüüüüüüüüüüüüüüüüüü}ü|ü|ü{ü{ü{ü{üzüzüzüzüyüyüyüyüxüwüwüwüwüvüvüvüvüvüuüuüuüuüuütütütütütüsüsüsüsürürürürürürüqüpüpüpüpüqüpüoüoüpüpüoüoününümümümümümülülülülükükülüküküküjüjüiügüeücücücücübüaü`ü`ü`ü`ü`ü_ü_ü_ü^ü^ü_ü^ü^ü]ü]ü]ü\ü\ü[ü[ü\ü\ü[üZüZüZüYüYüYüYüXüXüXüWüWüWüVüVüUüUüTüTüTüTüSüSüSüSüRüRüRüRüRüQüQüQüQüQüQüPüPüPüOüOüOüNüMüMüMüMüMüLüKüKüKüJüIüFüDüCüBüCüBüBüAü@ü@ü@ü?ü@ü@ü?ü>ü?ü>ü>ü>ü=ü<ü<ü<ü;ü;ü;ü:ü:ü:ü:ü:ü:ü9ü8ü8ü:ü9ü8ü8ü8ü8ü7ü7ü7ü6ü5ü5ü4ü4ü3ü3ü3ü3ü3ü3ü2ü1ü1ü1ü1ü0ü/ü/ü.ü.ü-ü-ü-ü,ü+ü+ü,ü,ü+ü*ü*ü*ü*ü)ü)ü)ü(ü&ü$ü"ü!ü!ü!ü üüüüüüüüüüüüüüüüüüüüüüüüü¢ü¢ü£ü£ü£ü£ü£ü£ü£ü£ü¤ü¤ü¤ü¤ü¤ü¤ü¤ü¥ü¤ü¤ü¥ü¥ü¦ü§ü§ü§ü§ü§ü§ü§ü¨ü¨ü§ü¥ü£ü£ü£ü£ü¢ü¢ü¢ü¢ü¢ü£ü£ü¤ü¤ü¤ü¥ü¥ü¥ü¥ü¤ü¤ü¥ü¦ü¦ü¦ü¦ü¦ü¦ü§ü§ü§ü¨ü¨ü©ü©ü©ü©ü¨ü©ü©ü©ü©ü©ü«ü«ü«üªü«ü«ü«ü«ü¬ü¬ü«ü«ü«ü«ü¬ü¬ü­ü®ü®ü®ü®ü®ü¯ü¯ü¯ü¯ü¯ü¯ü­ü«ü«üªüªüªüªüªüªüªüªüªüªüªüªüªü«ü«ü«ü¬ü¬ü¬ü­ü­ü­ü­ü­ü­ü­ü®ü®ü®ü®ü¯ü¯ü¯ü¯ü°ü°ü°ü°ü°ü°ü°ü±ü²ü±ü±ü±ü²ü²ü²ü²ü²ü²ü³ü´ü´ü´üµü´ü³ü´ü´ü´üµü´üµüµüµüµüµüµüµüµüµüµü¶ü·ü¶ü¶ü¶ü¶ü·ü·ü·ü·ü¸ü·ü·ü·ü¶ü´ü³ü³ü³ü³ü²ü²ü²ü²ü²ü³ü´ü´ü³ü´ü´ü´ü´ü´ü´ü´ü´ü´üµüµüµü´üµüµü¶ü·ü¸ü¹ü¸ü¸ü¸ü¸ü¸ü¸ü¸ü¸ü¸ü¹ü¹ü¹ü¹ü¸ü¸ü¸ü¸ü¹üºüºüºüºüºü¹ü¹üºüºüºüºüºüºüºüºü»ü»ü¼ü¼ü¼ü¼ü¼ü¼ü½ü¼üºü¸ü¸ü¸ü¸ü·ü·ü·ü¸ü¸ü·ü·ü¸ü¹ü¸ü¸ü·ü·ü·ü·ü¸ü¹ü¹ü¹ü¹ü¹ü¹ü¹ü¸ü¹ü¹ü¹ü¹ü¸ü¹ü¹ü¹ü¹ü¹ü¹üºüºüºüºüºüºüºüºüºü»ü¼ü»ü»ü»ü»ü»ü»ü¼ü¼ü¼ü¼ü¼ü¼ü¼ü¼ü¼ü½ü½ü½ü½ü½ü½ü½ü½ü½ü½ü½ü¼ü»üºü¸ü¸ü¹ü¸ü¸ü·ü¸ü¸ü¸ü¸ü¸ü¸ü·ü·ü·ü¸ü¸ü·ü·ü¸ü¸ü¸ü¸ü¸ü¸ü¸ü¸ü¸ü¸ü¹ü¸ü¸ü¸ü¹ü¹ü¸ü¹ü¹ü¹ü¹ü¹ü¹ü¹ü¹ü¹üºüºü¹ü¹ü¹ü¹üºüºüºü¹ü¹ü¹ü¹üºüºüºü¹ü¹ü¹ü¹ü¹ü¹ü¹üºüºü¹ü¸ü¶üµüµü´ü³ü´ü´ü³ü³ü´ü´ü³ü³ü³ü³ü²ü²ü³ü³ü³ü³ü³ü´ü´ü´ü³ü³ü³ü³ü³ü³ü³ü³ü³ü´ü´ü´ü´ü´ü´ü³ü³ü³ü´ü´ü´ü´ü´ü´üµüµüµü´ü´ü´ü´ü´ü³ü³ü³ü³ü´ü´ü³ü´ü´ü³ü³ü³ü³ü´ü³ü³ü³ü³ü³ü´ü´ü³ü³ü³ü²ü°ü¯ü®ü­ü­ü¬ü¬ü¬ü¬ü«ü«ü¬ü¬ü«ü«ü¬ü¬ü«ü«ü«ü¬ü¬ü¬ü«ü«ü«ü«ü«ü«ü«ü«üªüªü«ü«ü«ü«ü«ü«üªüªüªü©ü©ü©ü©ü©ü©üªü©ü©ü©ü©ü©ü©ü©ü©ü©ü©ü©ü©ü©ü¨ü¨ü©ü©ü¨ü©ü©ü¨ü§ü¥ü¤ü£ü£ü¢ü¢ü¡ü¡ü ü ü¡ü¡ü ü ü üü üüüü üüüüüüüüüüüüüüüüüüüüüüüüüüüüüüüüüüüüüüüüüüüüüüüüüüüüüüüüüüüüüüüüüüüüüüüüüüüüüüüüüüüüüüüüüüüüüüüüüüüüüüüüüüüüüüüüüüüüüüüüüüüüüüüüüüüüüüüüüüüüüüüüüüüüüü~ü}ü|ü{ü{ü{üzüzüzüyüxüyüyüxüxüxüxüxüxüwüwüwüwüvüvüuüuüuüuüuütütütütütüsüsüsüsütütüsüsüsürürüqüqüqüqüpüpüoüoüoününününümümümümümümümülülülülüküküküküjüiüjüiügüeüdüdüdücübüaü`ü`ü`ü_ü_ü^ü^ü^ü^ü^ü^ü]ü]ü]ü\ü\ü\ü[ü\ü\ü\ü[ü[üZüZüYüYüYüYüYüYüXüXüXüWüXüXüXüXüWüVüUüUüUüUüTüSüSüSüSüRüRüRüRüQüQüPüPüQüPüPüPüOüOüOüOüNüNüMüMüMüLüLüLüLüKüIüFüDüCüCüBüBüBüBüAüAüAü@ü@ü@ü?ü?ü?ü?ü?ü=ü>ü>ü=ü<ü<ü<ü;ü;ü;ü;ü;ü;ü:ü9ü9ü:ü:ü9ü9ü8ü8ü8ü7ü6ü5ü6ü7ü6ü5ü4ü4ü4ü4ü4ü3ü2ü1ü2ü2ü1ü1ü0ü/ü/ü/ü/ü.ü/ü.ü-ü-ü-ü-ü-ü,ü+ü+ü,ü,ü+ü*ü)ü(ü%ü$ü"ü"ü!ü!ü!ü ü ü ü üüüüüüüüüüüüüüüüüüüüü£ü£ü£ü£ü£ü£ü£ü£ü£ü£ü£ü¤ü¤ü¤ü¤ü¥ü¥ü¤ü¥ü¥ü¦ü¦ü§ü§ü¦ü¦ü¦ü¦ü¦ü¦ü§ü§ü¥ü¤ü£ü£ü£ü£ü£ü£ü¢ü¢ü¢ü¢ü¢ü£ü£ü£ü¤ü¤ü¤ü¤ü¤ü¥ü¥ü¥ü¦ü¦ü¦ü¦ü¦ü¦ü§ü§ü§ü¨ü¨ü¨ü©ü©ü©ü©ü©ü©üªüªüªüªüªüªü«ü«ü«ü«ü«ü«ü«ü¬ü­ü­ü¬ü­ü­ü®ü®ü®ü®ü®ü®ü®ü®ü®ü®ü®ü¬ü«üªüªüªüªüªüªüªüªü«ü«ü«ü«ü«ü«ü¬ü«ü¬ü­ü­ü­ü®ü®ü®ü®ü¯ü¯ü¯ü°ü°ü°ü±ü±ü±ü±ü°ü°ü±ü±ü±ü±ü±ü±ü±ü±ü±ü±ü²ü³ü²ü³ü´ü³ü³ü´ü´ü³ü³ü³ü´ü´ü´ü´ü´ü´ü´üµüµüµüµüµüµü¶ü¶ü·ü·ü·ü·ü¸ü¸ü·ü·ü·ü·ü·ü·ü·ü¸ü¹ü¸ü¶üµü´ü³ü³ü´ü´ü´ü´ü´üµü¶ü¶üµüµüµüµüµü¶ü¶ü¶üµü¶ü¶ü¶ü·ü·ü·ü¶ü¶ü¶ü·ü¶ü¶ü¶ü·ü·ü·ü¸ü¹ü¹ü¹ü¹ü¹ü¸ü¸ü¸ü¸ü¸ü¹üºüºü»üºüºüºüºü»ü»ü»ü¼ü¼ü¼ü¼ü¼ü»ü»ü»ü¼ü¼ü¼ü¼ü¼ü¼ü¼ü»ü¹ü¸ü¸ü¸ü·ü·ü·ü·ü·ü·ü·ü·ü·ü·ü·ü¶ü·ü·ü·ü·ü¸ü¸ü¸ü¸ü¹ü¹ü¹ü¹ü¹ü¹üºü¹ü¹üºüºü¹ü¹üºü»üºü¹üºüºüºüºü»ü»ü»üºü»ü»ü»ü»ü»üºüºü»ü¼ü¼ü»ü»ü»ü»ü¼ü¼ü¼ü¼ü¼ü½ü¼ü¼ü¼ü½ü½ü½ü½ü½ü½ü¼ü¼üºü¸ü·ü·ü·ü·ü·ü·ü¶ü¶ü¶ü¶ü¶ü¶ü¶ü·ü·ü·ü¸ü¸ü·ü¸ü¹ü¹ü¸ü¸ü¸ü·ü·ü·ü·ü·ü·ü¸ü¸ü¸ü¸ü¸ü¸ü¸ü¸ü¸ü¸ü¸ü¸ü¸ü¸ü¸ü·ü¸ü¹ü¹ü¹ü¸ü¹ü¹ü¸ü¸ü¹ü¹ü¹üºüºü¹ü¹ü¹ü¹ü¹ü¹ü¹ü¹ü¹ü¸ü¶üµü´ü´ü´ü´ü³ü³ü³ü³ü²ü³ü´ü´ü´ü´ü³ü³ü³ü³ü³ü³ü³ü²ü³ü³ü³ü³ü³ü³ü³ü³ü³ü³ü³ü³ü´ü´ü³ü²ü²ü³ü³ü³ü²ü²ü³ü³ü³ü³ü´ü´ü³ü³ü³ü³ü³ü³ü³ü²ü³ü³ü²ü³ü³ü³ü²ü²ü²ü³ü³ü³ü³ü³ü³ü´üµü·ü¸ü¶üµü³ü±ü¯ü®ü­ü­ü¬ü¬ü¬ü¬ü­ü­ü­ü¬ü«ü¬ü¬ü¬ü«ü«ü«ü«üªü«ü«üªü«ü¬ü¬ü«üªüªüªü«üªüªü«ü¬ü«ü«ü«ü«ü«ü«üªüªü«ü«ü©ü©ü©ü©üªüªüªüªüªü©ü©ü©ü©ü©ü©ü©ü©ü©ü©ü©ü©ü©ü©ü¨ü¦ü¤ü£ü£ü¢ü¡ü¡ü¡ü¢ü¢ü¡ü¡ü¡ü ü¡ü¡ü ü üüüüüüüüüüüüüüüüüüüüüüüüüüüüüüüüüüüüüüüüüüüüüüüüüüüüüüüüüüüüüüüüüüüüüüüüüüüüüüüüüüüüüüüüüüüüüüüüüüüüüüüüüüüüüüüüüüüüüüüüüüüüüüüüüüüüüüüüüüüüüüüüüüüüüüüü~ü|ü{ü{üzüzüzü{üzüyüxüxüxüxüxüxüxüwüvüvüuüvüvüvüvüvüvüuüuüuütütütütütüsürürürürüsüsürürüqüqüpüpüpüpüpüoüoüpüpüoüoüoününümümülülülülülülüküjüjüjüjüiüjüjüjüiügüdücücübübübübübüaü`ü`ü_ü_ü_ü^ü^ü^ü_ü_ü^ü^ü]ü]ü]ü\ü\ü\ü\ü[ü[ü\ü[ü[üZüZüZüYüYüYüYüXüWüWüXüXüWüVüVüVüUüVüVüVüUüTüTüTüSüSüRüRüRüQüQüQüPüPüPüPüOüOüOüOüNüOüOüNüMüMüMüLüLüLüKüJüHüFüEüDüDüCüCüBüAü@ü@ü@ü@ü@ü@ü?ü@ü@ü?ü?ü?ü>ü>ü>ü=ü=ü<ü<ü<ü<ü;ü;ü;ü:ü:ü:ü9ü9ü8ü8ü8ü8ü7ü7ü7ü7ü6ü6ü6ü5ü5ü4ü4ü4ü3ü3ü2ü2ü2ü2ü2ü1ü1ü1ü0ü/ü/ü/ü.ü.ü.ü.ü.ü.ü-ü-ü-ü-ü,ü,ü+ü*ü)ü'ü%ü$ü#ü"ü!ü!ü!ü ü üüüüüüüüüüüüüüüüüüüüüü¢ü¢ü¢ü¢ü¢ü¢ü¢ü¢ü¢ü£ü£ü£ü£ü£ü£ü£ü¤ü¤ü¤ü¤ü¤ü¤ü¥ü¥ü¦ü¦ü¦ü¦ü§ü§ü§ü¨ü¨ü¦ü¤ü£ü£ü¢ü¢ü£ü¤ü£ü£ü£ü£ü¤ü¤ü£ü¤ü¤ü¤ü¥ü¥ü¥ü¦ü¦ü§ü§ü§ü§ü¨ü¨ü¨ü§ü¨ü¨ü©ü©ü©ü©ü©üªü«ü«ü«ü«ü«ü«ü«ü«ü«ü«ü«ü«ü«ü«ü«ü«ü¬ü¬ü¬ü¬ü­ü­ü­ü­ü­ü­ü­ü®ü®ü¯ü¯ü®ü­ü«üªüªüªüªüªüªüªüªü«ü«ü«ü«ü«ü«ü¬ü¬ü¬ü¬ü¬ü¬ü­ü­ü­ü­ü­ü®ü¯ü®ü®ü®ü®ü®ü¯ü®ü®ü¯ü°ü°ü°ü±ü±ü°ü°ü±ü±ü±ü±ü±ü°ü±ü±ü±ü²ü²ü²ü³ü³ü³ü²ü²ü³ü³ü³ü³ü´ü´ü´ü´ü´ü´üµüµü¶ü¶ü¶ü¶ü¶ü¶ü¶ü·ü·ü¸ü·ü·ü¹ü¹ü¹ü¸ü·üµü´ü´ü³ü²ü³ü³ü³ü³ü³ü³ü´ü³ü³ü³ü´ü´ü´ü´ü´ü´ü´ü´üµü¶ü¶ü¶ü·ü·ü¶ü¶ü¶ü¶ü¶ü¶ü¶ü·ü·ü¶ü·ü¸ü¸ü¸ü¸ü¹ü¹ü¹ü¹ü¹ü¹ü¹üºüºü¹ü¹ü¹üºüºü»ü»ü»üºü»ü»ü»ü»ü»ü»ü¼ü¼ü¼ü¼ü¼ü»ü»ü»ü¹ü¸ü·ü¶ü¶ü·ü¶ü¶ü¶ü¶ü¶ü¶ü¶ü¶ü·ü·ü·ü·ü¸ü¸ü·ü¸ü¸ü¹ü¹ü¹ü¹ü¹ü¹ü¹ü¹ü¹ü¹ü¹ü¹üºüºüºüºüºü¹ü¹üºüºü»ü»üºüºüºü»ü»ü»ü»ü¼ü¼ü»ü¼ü¼ü»ü¼ü¼ü¼ü½ü½ü¼ü»ü»ü»ü»ü»ü»ü»ü¼ü½ü½ü½ü½ü½ü¾ü¾ü¼üºü¹ü¸ü¸ü·ü·ü·ü·ü·ü·ü·ü·ü¸ü¸ü·ü¸ü¸ü·ü·ü¸ü¸ü¸ü¸ü¸ü¸ü¸ü¸ü¸ü¸ü¸ü·ü·ü¸ü¸ü¸ü¸ü¸ü¸ü¸ü¸ü¸ü¹ü¹ü¹ü¹ü¹ü¹ü¹ü¹ü¹üºüºü¹üºüºüºüºü¹ü¹ü¹üºü¹üºü»üºüºü¹üºüºüºü¸ü·üµü´ü´ü´ü³ü³ü´ü³ü³ü³ü´ü´ü³ü³ü´ü´ü³ü´ü´ü³ü³ü²ü²ü²ü³ü´ü³ü³ü³ü³ü³ü´ü´ü³ü³ü³ü²ü²ü²ü²ü³ü³ü²ü²ü²ü²ü´ü´ü´ü´ü´ü´ü´ü´ü³ü³ü³ü³ü³ü³ü²ü²ü²ü²ü³ü³ü³ü³ü´ü³ü³ü²ü³ü³ü²ü²ü²ü´ü¶üµü³ü²ü¯ü­ü­ü­ü­ü­ü¬ü¬ü¬ü¬ü«ü«ü«ü«ü«ü«ü«ü«ü«ü«ü«ü«ü¬ü¬ü«ü«ü«üªüªüªü«üªüªüªüªüªü«ü«ü«ü«üªüªüªüªüªüªüªüªü©ü©ü©ü©ü¨ü¨ü©ü©ü©ü¨ü¨ü¨ü¨ü¨ü¨ü¨ü¨ü¨ü¨ü¨ü§ü§ü¦ü¤ü£ü¢ü¢ü¡ü¡ü ü¡ü ü ü¡ü üü ü ü ü ü ü ü üüüüüüüüü ü üüüüüüüüüüüüüüüüüüüüüüüüüüüüüüüüüüüüüüüüüüüüüüüüüüüüüüüüüüüüüüüüüüüüüüüüüüüüüüüüüüüüüüüüüüüüüüüüüüüüüüüüüüüüüüüüüüüüüüüüüüüüüüüüüüüüüüüüüüüüüü~ü}ü|ü{ü{üzüzüzüyüyüyüxüxüyüyüxüyüxüwüwüvüwüwüvüvüuüuüuütütütütütütütütüsüsüsütüsüsürürüqüqüqüpüpüpüpüpüoüoüoününüoünümümümünümülülülülüküküjüküküküjüjühüfüdücücübübüaüaüaüaü`üaü`ü`ü_ü_ü_ü^ü^ü^ü^ü^ü]ü\ü\ü\ü\ü[üZüZüZüZüZüYüYüYüYüYüYüXüXüWüWüVüVüVüUüUüUüUüUüUüTüTüTüTüSüSüRüRüRüQüQüQüQüQüQüQüPüPüOüOüOüNüNüMüMüMüMüMüLüLüLüLüJüHüGüFüDüDüCüCüBüAüAü@ü@ü@ü?ü?ü?ü?ü?ü>ü>ü>ü>ü=ü=ü=ü=ü=ü<ü;ü;ü;ü:ü:ü:ü:ü9ü8ü8ü8ü8ü7ü7ü7ü6ü6ü6ü6ü6ü6ü5ü4ü4ü4ü4ü3ü3ü3ü2ü2ü2ü2ü1ü1ü0ü/ü/ü/ü.ü.ü.ü-ü-ü-ü-ü,ü,ü,ü+ü*ü*ü*ü*ü)ü'ü%ü#ü"ü"ü"ü!ü ü üüüüüüüüüüüüüüüüüüüüüüü¢ü£ü£ü¢ü¢ü¢ü£ü£ü£ü¤ü¤ü¤ü¤ü¤ü¤ü¤ü¥ü¥ü¦ü¦ü¦ü¦ü¦ü§ü§ü§ü§ü§ü©ü©ü©ü¨ü¨ü¦ü¤ü¤ü¤ü¤ü£ü£ü£ü£ü£ü£ü¤ü¤ü¥ü¦ü¦ü¥ü¥ü¥ü¦ü¦ü¦ü§ü§ü§ü¨ü¨ü§ü§ü¨ü¨ü©ü©ü¨ü©üªüªüªüªüªüªüªü«ü«ü«ü«ü«ü¬ü¬ü¬ü¬ü­ü¬ü­ü­ü­ü­ü®ü®ü®ü®ü®ü¯ü®ü®ü¯ü°ü°ü°ü±ü°ü®ü­ü­ü¬ü«ü«ü«ü«ü«ü«ü«ü«ü«ü«ü¬ü¬ü­ü­ü­ü®ü¯ü¯ü¯ü¯ü¯ü¯ü¯ü°ü°ü°ü¯ü¯ü°ü°ü°ü°ü°ü°ü±ü±ü±ü±ü²ü²ü³ü´ü³ü³ü³ü³ü´ü´ü´ü´ü³ü³ü³ü´ü´ü´ü´üµüµüµüµüµüµüµüµüµü¶ü¶ü·ü¸ü¸ü¸ü¸ü¸ü¸ü¹ü¹ü¹ü¹ü¹ü¹ü¹ü¹ü¹ü¹ü¹ü¹ü¸üµüµüµü´ü´ü´üµüµüµüµüµüµü¶ü¶ü·ü·ü·ü·ü¶ü¶ü·ü·ü·ü·ü·ü·ü·ü·ü·ü¸ü¸ü¸ü·ü·ü¸ü¸ü·ü·ü¸ü¸ü¸ü¸ü¹ü¹üºüºüºüºüºüºü»ü»ü»ü»ü¼ü»ü»ü»ü»ü»ü»ü»ü»ü»üºüºü»ü¼ü¼ü¼ü½ü½ü½ü¾ü½ü»ü¹ü¹ü¹ü¸ü¸ü·ü·ü·ü¸ü¸ü¸ü¸ü¸ü¸ü¸ü¸ü¸ü¸ü¸ü¸ü¸ü¸ü¸ü¸ü¹ü¹ü¹ü¹üºüºü¹ü¹ü¹ü¹ü¹ü¹ü¹ü¹ü¹üºüºüºüºü»ü»üºü»ü»ü»üºü»ü½ü¾ü½ü¼ü¼ü¼ü¼ü¼ü¼ü¼ü½ü¼ü¼ü½ü½ü¾ü¾ü¾ü½ü¼ü½ü¾ü¾ü¿ü¾ü¾ü¾ü½ü»üºü¹ü¸ü¸ü·ü·ü·ü·ü·ü·ü¸ü¸ü·ü¸ü¸ü¸ü¸ü¸ü¸ü¸ü·ü¸ü¸ü¸ü¸ü¹üºü¹ü¹ü¹ü¹ü¹ü¹ü¹ü¹ü¹ü¹üºüºüºüºüºüºüºüºüºüºüºüºüºü¹üºüºü»ü¼ü¼ü»ü»ü»ü»ü»ü¼ü¼ü»ü¼ü¼ü¼ü¼ü»ü»üºüºü·ü¶ü¶ü¶ü¶üµüµüµüµü¶üµüµüµüµüµüµüµüµü¶ü¶üµüµüµüµüµüµü´üµüµüµüµü´ü´ü´üµüµüµüµüµüµüµüµüµüµü´ü´üµü¶üµüµü´ü´ü´ü´ü´ü´ü´üµü´ü´üµü´ü´ü´üµü¶ü¶ü¶üµüµü´ü´ü´üµüµüµü´ü´ü´ü³ü´ü³ü±ü°ü¯ü®ü­ü­ü­ü­ü­ü®ü®ü®ü®ü­ü­ü­ü­ü­ü­ü®ü­ü¬ü¬ü¬ü­ü¬ü¬ü¬ü­ü­ü­ü¬ü¬ü­ü¬ü¬ü¬ü¬ü¬ü¬ü«ü«ü«ü«ü«ü«ü«ü«ü«ü¬ü­ü¬ü¬ü«ü«ü«ü«ü«ü«üªüªüªüªüªüªüªüªüªüªü©ü¨ü¦ü¥ü¤ü£ü£ü£ü¢ü¢ü¢ü¢ü¡ü¡ü¡ü ü¡ü¡ü¡ü ü ü ü ü ü ü üüüüüüüüüüüüüüüü üüüüüüüüüüüüüüüüüüüüüüüüüüüüüüüüüüüüüüüüüüüüüüüüüüüüüüüüüüüüüüüüüüüüüüüüüüüüüüüüüüüüüüüüüüüüüüüüüüüüüüüüüüüüüüüüüüüüüüüüüüüüüüüüüüü~ü}ü|ü{ü{üzüzüzüzüzüyüzüyüyüxüxüxüxüxüxüxüwüxüxüwüvüvüvüuüuütütütütütütütüsüsürürürürürürürüqüqüqürüqüpüpüpüoüoüoünününününününününününümümülükükülümülüküiügüeüdücücübübübüaübüaüaü`ü`ü`ü_ü_ü`ü`ü_ü^ü^ü^ü^ü^ü^ü]ü]ü]ü]ü]ü]ü\ü\ü[ü[ü[üZüZüZüZüYüYüYüXüWüWüWüWüWüWüVüVüVüUüUüUüTüTüTüSüSüRüRüRüRüQüQüQüQüPüPüPüPüPüOüOüOüNüNüNüNüNüMüKüIüHüGüFüEüEüDüCüBüBüCüBüBüBüAüAü@ü@ü?ü?ü?ü?ü?ü>ü>ü>ü>ü=ü=ü=ü<ü=ü<ü<ü<ü;ü;ü;ü;ü:ü:ü9ü9ü8ü8ü8ü8ü7ü7ü6ü5ü5ü5ü5ü5ü4ü4ü4ü3ü2ü1ü1ü1ü1ü0ü0ü0ü0ü0ü/ü/ü.ü/ü/ü/ü.ü.ü-ü-ü,ü,ü,ü+ü*ü'ü%ü$ü$ü$ü#ü#ü"ü!ü!ü ü üüüüüüüüüüüüüüüüüüü£ü¤ü¤ü¤ü¤ü¤ü¤ü¥ü¥ü¦ü¦ü¦ü¦ü¥ü¥ü¥ü¦ü¦ü¦ü¦ü§ü§ü§ü¨ü¨ü©ü©ü¨ü©ü©ü©ü¨ü¨ü¦ü¥ü¤ü¤ü¤ü¤ü¤ü¤ü¤ü¤ü¤ü¥ü¦ü¦ü¦ü¥ü¥ü¦ü§ü§ü§ü§ü¨ü§ü§ü§ü§ü¨ü©ü©ü©ü©ü©ü©üªüªüªüªüªü«ü«ü«ü«ü«ü¬ü¬ü­ü­ü¬ü­ü­ü­ü­ü­ü­ü®ü®ü®ü®ü®ü®ü®ü¯ü°ü°ü¯ü°ü±ü±ü±ü¯ü­ü¬ü¬ü¬ü¬ü¬ü«ü¬ü¬ü¬ü¬ü¬ü­ü­ü¬ü¬ü¬ü­ü­ü­ü®ü®ü®ü®ü®ü¯ü¯ü°ü°ü°ü°ü±ü±ü±ü²ü²ü²ü²ü²ü²ü²ü±ü±ü±ü²ü²ü²ü²ü±ü²ü²ü²ü²ü²ü³ü´ü´ü´ü´ü´ü³ü´ü´üµü¶ü¶üµü¶ü¶ü¶ü¶ü¶ü·ü·ü·ü·ü·ü·ü·ü¸ü¸ü¹ü¹ü¹ü¹ü¹ü¹ü¹ü¹üºüºü¸ü¶üµüµüµü¶ü·ü¶ü¶ü¶ü¶ü¶ü¶üµü¶ü¶ü¶üµüµüµüµü¶ü¶ü¶ü¶ü¶ü·ü·ü¶ü¶ü·ü·ü·ü·ü¹ü¹ü¸ü¸ü¸ü¸ü¸ü¸ü¸ü¹ü¹ü¹ü¹ü¹ü¹üºüºü»ü¼ü¼ü»ü»ü»ü¼ü¼ü»ü»ü»ü¼ü»ü¼ü½ü½ü½ü½ü½ü½ü½ü¾ü½ü½ü½ü»ü¹ü¸ü¸ü¸ü¸ü¸ü¸ü¸ü¸ü¸ü¸ü¸ü¸ü¸ü¸ü¹ü¹ü¹ü¹ü¹ü¹ü¹ü¸ü¹üºüºü¹üºüºüºüºüºüºü»ü»ü»ü»ü»ü»ü»ü»ü»ü»ü»ü»ü»ü¼ü¼ü¼ü»ü¼ü¼ü¼ü»ü»ü»ü»ü»ü¼ü½ü¼ü¼ü½ü¾ü¿ü¾ü¾ü¾ü¾ü½ü¾ü¾ü¾ü¾ü¾ü¾ü½ü¾ü½ü¼üºü¹ü¸ü¸ü¸ü¸ü¸ü·ü¸ü¸ü¸ü¸ü¸ü¹ü¹ü¹ü¹ü¹ü¹ü¹ü¹ü¹ü¹ü¹üºüºüºüºü»üºüºüºüºüºüºü¹ü¹ü¹ü¹üºüºüºüºüºüºü»ü»üºü»ü»ü»ü»ü»ü¼ü¼ü½ü½ü½ü¼ü¼ü¼ü»ü»ü»ü»ü»ü¼ü»ü»ü¼ü¼üºü·ü·ü·ü·ü¶üµü¶ü¶ü¶üµü¶ü¶ü¶ü¶üµü¶ü¶ü¶üµüµüµüµü´üµüµüµüµüµüµüµüµüµüµüµüµüµüµüµüµüµüµü¶ü¶ü¶üµüµüµü¶ü¶üµüµüµüµü´ü´üµüµü´ü´üµüµüµüµüµüµüµü¶üµüµü´üµüµü´ü´ü´ü´ü´ü´ü´ü´üµüµü³ü±ü¯ü®ü®ü®ü­ü­ü®ü®ü­ü­ü­ü­ü®ü®ü®ü­ü­ü­ü­ü¬ü¬ü¬ü«ü«üªü«üªü«ü«ü«ü«ü¬ü«ü«ü«üªü«ü«ü«ü«ü¬ü«ü«ü«ü«ü«üªüªü«ü¬ü«ü«ü«ü«ü«ü«ü«üªü«üªüªüªüªü«ü«üªüªüªü©ü§ü¥ü¤ü¤ü£ü£ü£ü£ü¢ü¢ü¢ü¢ü¢ü¢ü¢ü¢ü¢ü¡ü¢ü¢ü¢ü¡ü¡ü ü¡ü ü ü ü ü¡ü¡ü¡ü¡ü ü üüüüü ü ü ü ü ü üüüüüüüüüüüüüüüüüüüüüüüüüüüüüüüüüüüüüüüüüüüüüüüüüüüüüüüüüüüüüüüüüüüüüüüüüüüüüüüüüüüüüüüüüüüüüüüüüüüüüüüüüüüüüüüüüüüüüüüüüüüüüü~ü~ü}ü|ü{ü{ü{ü{ü{ü{ü{ü{üzüyüyüyüyüxüwüxüxüxüwüwüwüxüwüwüwüvüuüuüuüuüuüuüvüuüuütütütütütütütütütütüsürürüsürürüqüqüqüqüqüqüqüpüpüoüoünümümününümümümümümülüküiüiüiügüfüeüdücücübübübübübüaüaübübüaü`ü`ü`ü_ü_ü^ü^ü^ü_ü^ü^ü]ü\ü\ü\ü\ü\ü[ü[üZüZüZüYüYüYüXüYüXüXüXüXüXüWüWüVüUüUüUüTüTüTüSüSüRüSüSüSüRüQüQüRüQüQüQüQüPüOüOüOüOüNüNüNüMüLüKüIüGüFüEüEüDüCüCüCüBüBüAüAüAü@ü@ü@ü?ü?ü?ü?ü?ü>ü>ü=ü>ü>ü=ü=ü<ü<ü<ü;ü;ü;ü:ü:ü:ü:ü:ü9ü9ü9ü8ü7ü7ü6ü5ü5ü5ü6ü5ü5ü5ü5ü4ü3ü3ü3ü3ü3ü2ü1ü1ü1ü0ü0ü/ü/ü/ü/ü/ü/ü.ü.ü-ü-ü-ü,ü,ü.ü/ü.ü+ü(ü&ü$ü#ü#ü#ü!ü üüüüüüüüüüüüüüüüüüüüüüü¡ü¡ü¡ü¢ü¢ü¢ü£ü¤ü£ü£ü£ü¤ü¤ü¤ü¤ü¤ü¥ü¥ü¥ü¥ü¥ü¦ü¦ü¦ü¦ü¦ü¦ü§ü¨ü¨ü¨ü¨ü¦ü¥ü¤ü£ü£ü£ü£ü¢ü¢ü¢ü£ü£ü£ü£ü¤ü¤ü¤ü¥ü¥ü¥ü¤ü¥ü¦ü§ü¦ü¦ü§ü§ü§ü§ü¨ü¨ü¨ü¨ü©ü©ü©ü©ü©ü©ü©ü©ü©üªüªü«ü«ü«ü¬ü¬ü¬ü­ü­ü¬ü¬ü­ü­ü­ü®ü®ü®ü®ü®ü®ü®ü¯ü°ü°ü¯ü°ü°ü¯ü­ü¬ü«ü«ü«ü«ü«ü«ü«ü«ü«ü¬ü«ü«ü¬ü¬ü¬ü¬ü¬ü­ü­ü°üµü·üµü²ü±ü±ü±ü±ü±ü±ü°ü°ü°ü°ü°ü°ü°ü±ü°ü°ü±ü±ü±ü²ü²ü²ü²ü³ü³ü³ü²ü³ü³ü³ü´ü´ü³ü³ü´üµüµüµüµüµüµüµü¶ü·ü·ü·ü·ü·ü¸ü·ü¸ü¹ü¸ü¸ü¸ü¹ü¹ü¹ü¹ü¹ü¹üºüºü¹üºü¹ü·ü¶ü¶ü´ü´ü¶ü¸ü¸ü¶ü¶ü¶ü¶üµüµü´üµü¶ü¶ü¶ü¶ü¶ü¶ü·ü·ü·ü·ü·ü·ü·ü·ü¹ü¸ü¸ü¸ü¹üºü¹ü¹ü¹ü¹ü¹ü¹ü¹üºüºüºüºüºüºüºüºüºüºü»üºüºü»ü»ü»ü»ü»ü¼ü»ü»ü¼ü¼ü¼ü¼ü¼ü½ü½ü½ü¾ü¾ü¾ü¼üºü¹ü¸ü¸ü¸ü¸ü¸ü¸ü·ü¸ü¸ü¸ü¹ü¹ü¹ü¸ü¸ü¹ü¹ü¸ü¹ü¹ü¹ü¹üºü¹ü¹ü¹üºüºüºüºüºüºü»ü»ü»ü»üºüºü»ü»ü»ü»ü»ü¼ü»ü¼ü¼ü¼ü¼ü¼ü¼ü¼ü¼ü¼ü¼ü½ü½ü¼ü¼ü¼ü¼ü½ü½ü½ü½ü¾ü¾ü¿ü¾ü½ü½ü½ü½ü½ü¾ü¾ü½ü¼ü»üºü¹ü¹ü¹ü¸ü¸ü¸ü¸ü¸ü¸ü¸ü¸ü¸ü¸ü¸ü¹ü¹ü¹ü¸ü¸ü¹ü¹ü¹ü¸ü¹ü¹ü¹ü¹ü¹ü¹ü¹ü¹üºü¹üºüºüºü¹üºüºüºüºüºü¹ü¹ü¹üºüºüºüºüºüºüºüºü»ü»üºüºüºüºüºü»ü»ü»ü»ü»ü»ü»ü»üºü¸ü¶ü¶ü¶ü¶üµü¶üµüµü´ü³ü³ü´ü´ü³ü³ü´ü´ü´ü´ü´ü´üµü´ü´ü´üµü¶üµü´ü´ü´ü´ü´üµü¶üµü´ü´ü´ü´üµü´ü´üµüµüµüµüµüµü´ü´ü´ü´ü´ü³ü³ü´ü´ü´ü´ü´ü´ü´ü´ü³ü´ü´ü´ü³ü³ü³ü´ü³ü³ü³ü³ü³ü´ü´ü´üµüµü´ü±ü°ü¯ü®ü®ü­ü¬ü­ü®ü­ü­ü­ü®ü®ü®ü®ü­ü­ü¬ü¬ü¬ü¬ü¬ü¬ü­ü­ü­ü¬ü­ü­ü¬ü¬ü¬ü¬ü¬ü«ü¬ü¬ü¬ü¬ü¬ü«ü«ü«ü«ü«ü«ü«üªüªüªü«üªüªü«üªüªüªüªüªüªüªüªü©üªüªüªüªüªüªü©ü§ü¤ü¤ü£ü£ü¢ü¢ü¢ü¡ü¡ü¡ü¡ü¢ü¢ü¡ü¡ü ü ü¡ü¡ü¡ü¡ü¡ü¡ü üüü ü üüüüüüüüüüüüüüüüüüüüüüüüüüüüüüüüüüüüüüüüüüüüüüüüüüüüüüüüüüüüüüüüüüüüüüüüüüüüüüüüüüüüüüüüüüüüüüüüüüüüüüüüüüüüüüüüüüüüüüüüüüüüüüüüüüüüüüüüüüüüüü~ü}ü}ü}ü|ü|ü|ü{ü{üzüyüyüyüyüxüxüwüwüwüwüvüvüvüvüvüvüvüvüvüvüuüuüuütütütüsüsüsüsürürürürüqüqüqüqüqüpüpüpüqüpüoüoüoüoüoüoününümümümülülülülülülülüküküküjüiügüeüeüdücübüaü`ü`ü`ü`üaü`ü`üaü`ü`ü_ü_ü_ü_ü_ü^ü]ü]ü\ü\ü\ü\ü[ü[ü[ü[ü[üZüZüYüYüYüYüXüXüXüXüWüWüVüVüWüWüVüVüUüUüUüTüTüTüSüSüSüSüRüRüQüQüQüQüQüQüPüPüPüQüQüPüOüOüNüNüNüNüMüMüLüJüGüFüEüEüEüDüCüCüCüBüBüAü@ü@ü?ü?ü?ü?ü>ü>ü>ü=ü=ü=ü=ü=ü>ü=ü=ü=ü<ü;ü;ü:ü:ü:ü9ü9ü:ü:ü:ü9ü9ü8ü7ü7ü7ü7ü6ü6ü5ü5ü4ü4ü4ü3ü2ü2ü3ü2ü1ü2ü2ü1ü1ü1ü0ü/ü/ü/ü.ü-ü.ü.ü.ü-ü-ü-ü-ü,ü,ü,ü*ü(ü&ü$ü$ü#ü#ü"ü"ü!ü!ü!ü ü üüüüüüüüüüüüüüüüüü£ü¤ü¤ü¥ü¥ü¤ü¤ü¤ü¤ü¥ü¥ü¥ü¥ü¥ü¥ü¥ü¦ü¦ü¦ü§ü§ü§ü§ü§ü§ü¨ü§ü§ü¨ü¨ü¨ü¨ü¦ü¥ü¥ü¤ü¤ü¤ü¤ü¤ü¤ü¤ü¥ü¥ü¥ü¥ü¥ü¥ü¦ü¦ü§ü¨ü§ü§ü§ü§ü§ü§ü§ü§ü§ü§ü¨ü¨ü¨ü©ü©ü©ü©üªüªüªüªüªüªü«ü«ü«üªü«ü¬ü¬ü¬ü­ü­ü­ü­ü®ü®ü®ü¯ü¯ü°ü°ü¯ü¯ü°ü±ü±ü°ü°ü°ü°ü¯ü­ü«ü«ü«ü«ü«ü¬ü¬ü«ü«ü«ü¬ü¬ü«ü«ü«ü¬ü­ü­ü®ü®ü²ü¶ü¶ü´ü²ü°ü¯ü¯ü¯ü°ü°ü°ü°ü°ü°ü±ü±ü±ü±ü±ü±ü²ü³ü³ü³ü³ü´ü´ü´ü´ü³ü³ü´ü´ü´ü´ü´ü´üµüµü¶ü¶ü¶ü¶üµüµü¶ü¶üµü¶ü·ü·ü·ü·ü·ü¸ü¹ü¸ü¸ü¸ü¸ü¸ü¸ü¹ü¸ü¸ü¹ü¹üºüºü¸ü¶ü´ü´üµüµüµü´üµü´ü´ü´ü´üµüµüµüµü´üµü¶ü¶ü¶ü·ü·ü¶ü·ü·ü·ü·ü·ü·ü¶ü·ü·ü¸ü¸ü¸ü¸ü¸ü¹ü¹ü¹ü¹ü¹ü¹üºüºüºüºüºüºü¹üºüºüºü¹ü¹üºüºüºüºü»ü»ü»ü»ü»ü»ü¼ü¼ü¼ü¼ü¼ü¼ü½ü½ü¼üºü¹ü¹ü¸ü¸ü·ü·ü·ü¸ü¹ü¹ü¸ü¸ü¸ü¸ü·ü¸ü¸ü¹ü¹ü¹ü¹ü¹üºüºüºüºüºü¹üºüºüºüºü»üºüºü¹üºüºüºüºüºüºüºüºüºüºüºü»üºüºüºüºü»ü»ü»ü»ü»ü»ü»ü»ü¼ü½ü½ü¼ü¼ü½ü¾ü½ü½ü½ü½ü½ü½ü½ü½ü½ü½ü¾ü¾ü½ü»ü¹ü¸ü¸ü¸ü·ü·ü·ü·ü·ü·ü·ü·ü·ü·ü·ü·ü¸ü¸ü¸ü¸ü¸ü¸ü¸ü¹ü¸ü¸ü¹ü¹ü¹ü¹ü¹üºü¹ü¹üºü»üºüºüºü»üºüºüºüºüºüºüºüºüºüºüºüºü»ü»ü»ü»ü»ü»ü»üºüºüºüºü»ü»üºüºüºüºü¹ü¸üµü´ü´ü´ü´ü´ü´ü´ü´ü´üµüµü´ü´ü´ü´ü³ü³ü³ü´ü´üµü´üµüµüµü´ü´ü´ü´ü´ü³ü³ü´ü´ü´ü´ü´üµüµüµü´ü´ü³ü³ü´ü´ü³ü³ü³ü³ü³ü³ü³ü³ü³ü³ü³ü´ü´üµüµü´ü´ü´ü´ü´ü´ü´ü´ü´ü³ü³ü³ü´ü´ü´ü´ü´ü´ü´ü³ü²ü°ü¯ü®ü®ü­ü¬ü­ü­ü¬ü­ü­ü­ü¬ü¬ü¬ü¬ü¬ü¬ü¬ü¬ü¬ü«ü«ü«ü«ü¬ü«ü¬ü¬ü«ü«ü«ü«ü«ü«üªüªüªü«ü«ü«ü«üªüªüªü«ü«üªüªü©ü©üªüªüªüªüªü©ü©ü©üªüªü©ü¨ü¨ü¨ü¨ü¨ü¨ü¨ü¨ü§ü¥ü¤ü£ü¢ü¢ü¢ü¢ü¢ü¡ü¡ü¢ü¡ü ü ü ü ü ü ü ü ü üüüüüüü ü ü üüüüü ü üüüüüüüüüüüüüüüüüüüüüüüüüüüüüüüüüüüüüüüüüüüüüüüüüüüüüüüüüüüüüüüüüüüüüüüüüüüüüüüüüüüüüüüüüüüüüüüüüüüüüüüüüüüüüüüüüüüüüüüüüüüüüüüüüüüüüü~ü}ü|ü|ü|ü{üzüzüzüzüzüyüyüyüyüxüxüyüyüxüxüwüwüwüwüxüxüvüvüvüvüvüvüuütütüsüsüsüsürürürürürüqürütütüsürürüqüpüqüqüpüoününümününümümülülülülüküküküküküküküjüjüiügüeüeüdücübüaü`ü`ü`ü`ü`ü_ü_ü_ü_ü^ü^ü]ü]ü]ü]ü\ü\ü\ü\ü\ü\ü[ü[ü[üZüZüZüYüYüYüXüXüWüWüXüWüWüXüXüWüWüVüVüVüUüTüTüTüSüSüSüSüSüRüRüRüQüQüQüPüOüOüPüQüPüOüOüNüNüNüNüNüNüMüLüLüKüJüGüEüDüCüCüBüBüAüBüBüBüBüBüAüAü@ü?ü?ü?ü?ü>ü>ü=ü=ü=ü=ü=ü=ü<ü;ü;ü:ü:ü:ü:ü9ü9ü8ü8ü8ü8ü8ü9ü8ü7ü6ü5ü5ü4ü4ü4ü5ü5ü4ü4ü4ü3ü2ü1ü2ü1ü1ü0ü0ü0ü/ü/ü0ü0ü0ü/ü/ü.ü-ü,ü,ü,ü,ü,ü,ü+ü+ü*ü(ü&ü$ü$ü#ü"ü!ü!ü ü ü üüüüüüüüüüüüüüüüüüüü¢ü£ü£ü£ü£ü£ü£ü£ü¤ü¤ü¤ü¤ü¤ü¥ü¦ü¥ü¥ü¥ü¦ü§ü§ü§ü§ü§ü§ü¨ü¨ü¨ü¨ü¨ü¨ü©ü§ü¦ü¥ü¤ü¤ü¤ü¤ü£ü£ü£ü£ü£ü£ü¤ü¤ü¥ü¦ü¥ü¦ü¦ü¦ü§ü¦ü¦ü§ü¨ü¨ü¨ü¨ü¨ü©ü©ü©üªüªüªüªüªüªüªü«ü«ü«ü«ü«ü«ü«ü«ü«ü¬ü­ü­ü¬ü­ü­ü­ü®ü¯ü¯ü¯ü¯ü¯ü¯ü¯ü¯ü¯ü¯ü¯ü°ü°ü°ü¯ü­ü«ü«ü«ü«ü«ü«ü«ü«üªü«ü¬ü¬ü¬ü¬ü¬ü­ü®ü®ü­ü®ü®ü®ü®ü¯ü¯ü¯ü¯ü¯ü¯ü°ü°ü°ü±ü²ü²ü±ü±ü²ü²ü±ü±ü±ü±ü²ü²ü³ü²ü²ü³ü³ü²ü²ü³ü³ü³ü´ü´ü´ü´ü´ü´üµüµüµü¶ü¶ü¶ü¶ü¶ü¶ü¶ü¶ü·ü·ü·ü·ü·ü·ü·ü¸ü¸ü¹ü¹ü¹ü¹ü¹ü¹ü¹üºü»üºü¸ü·ü¶ü¶üµüµüµüµü´ü´ü´üµüµü¶üµüµüµüµü¶ü·ü·ü¶ü¶ü·ü·ü·ü·ü·ü·ü·ü·ü·ü·ü·ü¸ü¸ü¹ü¹ü¸ü¹ü¹ü¸ü¹ü¹ü¹üºüºüºüºüºüºüºüºü»ü»ü»ü»ü»ü¼ü¼ü½ü¼ü¼ü¼ü¼ü¼ü¼ü½ü½ü½ü½ü½ü¾ü¾ü¾ü½ü»ü¹ü¹ü¹ü¸ü¸ü¸ü¸ü¸ü¸ü·ü·ü·ü·ü¸ü¸ü¸ü¸ü¸ü¸ü¸ü¹ü¹ü¸ü¸ü¹ü¹ü¹ü¹ü¹ü¹üºüºüºüºüºüºüºüºü»ü»ü»ü¼ü¼ü¼ü»ü»ü»ü¼ü½ü½ü¼ü¼ü¼ü¼ü¼ü¼ü¼ü¼ü¼ü½ü½ü½ü¾ü¿ü¿ü¾ü¾ü¾ü¾ü¾ü¾ü¾ü¾ü¾ü¾ü¾ü¾ü¾ü¼üºü¹ü¸ü¸ü¹ü¼ü½ü¼ü»üºü¹ü¹ü¹üºüºüºü¹ü¹ü¹ü¹ü¹ü¹ü¹ü¸ü¹ü¸ü¹ü¹ü¹üºü»ü»üºü»üºüºüºüºüºüºüºüºüºü¹üºü¹ü¹ü¹ü¹ü¹ü¹üºüºüºüºüºüºüºüºüºü»üºüºüºüºü»ü»üºüºüºüºü¸ü¶üµüµü´ü´ü´ü´üµüµüµü¶ü¶üµüµü´ü´ü´üµü´ü´ü´ü´ü´ü´ü´ü´ü´ü´ü´ü´ü´ü´ü³ü³ü³ü³ü³ü³ü³ü³ü³üµüµü´ü´üµüµüµü´ü´ü´ü´ü´ü´üµüµüµü´ü´ü´üµüµüµüµüµüµü´üµü´ü´ü´ü´ü´ü´ü´ü´ü´üµüµüµü´ü´ü³ü±ü¯ü¯ü®ü­ü­ü­ü­ü­ü¬ü­ü¬ü¬ü­ü­ü¬ü¬ü¬ü¬ü¬ü¬ü«ü«ü¬ü«ü¬ü¬ü¬ü¬ü¬ü¬ü­ü­ü­ü­ü¬ü«ü«ü«ü¬ü¬ü¬ü¬ü¬ü¬ü¬ü­ü­ü¬ü«ü«ü«üªü«üªü«ü«üªüªüªüªüªü©ü©üªüªü©ü©ü©ü©ü¨ü¥ü¤ü¤ü£ü¢ü¢ü£ü¢ü£ü¢ü¡ü¡ü¢ü¡ü ü ü ü ü ü ü¡ü¡ü ü¡ü¡ü¡ü ü üüü üüüüüü ü üüüüüüüüüüüüüüüüüüüüüüüüüüüüüüüüüüüüüüüüüüüüüüüüüüüüüüüüüüüüüüüüüüüüüüüüüüüüüüüüüüüüüüüüüüüüüüüüüüüüüüüüüüüüüüüüüüüüüüüüüüüüüüüüüüüüüü~ü}ü}ü|ü|ü{ü{ü{ü{ü{ü{üzüzüzüzüyüyüxüxüwüxüxüxüxüxüwüvüvüvüvüvüuüvüvüvüuüuüuütütütütütütütütüsürürürürüqüqüqüqüqüpüpüoüoüoüoününününümümümümümümülülülüküjügüfüdüdücücücücübübübübübüaü`üaü`ü_ü`ü_ü_ü^ü_ü_ü_ü]ü]ü]ü]ü\ü\ü\ü\ü\ü\ü\ü[ü[ü[üZüZüZüYüYüYüXüXüXüWüWüWüWüVüUüTüTüTüTüTüTüTüTüSüSüRüRüRüRüQüRüQüQüRüQüPüPüPüOüOüOüOüNüMüMüLüJüIüHüGüEüEüDüDüDüCüCüBüBüBüBüAüAüAü@üAü@ü@ü?ü?ü?ü>ü>ü>ü>ü=ü=ü=ü<ü<ü<ü<ü<ü;ü;ü;ü;ü:ü:ü9ü8ü8ü7ü7ü7ü6ü6ü6ü6ü5ü5ü5ü4ü4ü5ü4ü4ü3ü3ü3ü4ü3ü2ü1ü1ü1ü1ü1ü0ü0ü0ü/ü.ü.ü.ü.ü-ü-ü.ü-ü+ü'ü%ü$ü$ü#ü"ü"ü"ü!ü ü üüüüüüüüüüüüüüüüüü£ü¤ü¤ü£ü£ü¤ü¤ü¤ü¤ü¥ü¥ü¥ü¥ü¥ü¥ü¥ü¥ü¥ü¦ü¦ü¦ü¦ü§ü¨ü¨ü§ü§ü§ü¨ü¨ü¨ü§ü¥ü¤ü¤ü¤ü¤ü¤ü¤ü¤ü¤ü¤ü¤ü¤ü¥ü¥ü¥ü¦ü¦ü§ü§ü§ü§ü§ü§ü¨ü¨ü¨ü¨ü©ü©ü©ü©ü©ü©ü©üªüªüªüªü«ü¬ü¬ü¬ü¬ü­ü¬ü¬ü¬ü¬ü¬ü¬ü¬ü¬ü¬ü¬ü­ü­ü­ü­ü­ü®ü®ü¯ü¯ü¯ü°ü±ü±ü±ü²ü²ü²ü²ü°ü®ü­ü­ü­ü­ü¬ü¬ü­ü­ü­ü­ü¬ü­ü­ü­ü­ü­ü®ü®ü¯ü¯ü¯ü°ü±ü±ü°ü°ü°ü°ü±ü±ü²ü³ü³ü²ü²ü²ü²ü²ü²ü²ü²ü²ü²ü²ü³ü³ü³ü³ü´ü´ü´ü´ü´ü´ü´ü´ü´ü´üµüµüµüµüµüµü¶ü¶ü¶ü¶ü·ü·ü¸ü·ü·ü·ü¸ü¸ü¸ü¹üºüºü¹ü¹ü¹ü¹ü¹ü¹ü¹üºü¹ü¸ü¶üµüµüµüµü´ü´ü´ü´ü´ü´ü´ü´üµüµü¶ü¶ü·ü¶ü¶ü¶ü·ü·ü·ü¸ü¹ü¹ü¸ü¸ü¹ü¹ü¸ü¸ü¹ü¸ü¸ü¸ü¹üºüºüºüºüºüºüºü»ü»ü»ü»ü»ü»ü»ü»ü¼ü»ü»ü»ü»ü»ü¼ü¼ü¼ü»ü»ü¼ü½ü¼ü¼ü½ü½ü½ü½ü½ü¾ü¾ü¼üºü¹ü¸ü¸ü¸ü¸ü¹ü¹ü¹ü¹ü¹ü¸ü¸ü¹ü¹ü¹ü¹ü¹ü¹üºüºü»ü»üºüºüºüºüºüºüºüºü»ü»ü»ü¼ü»ü»ü¼ü¼ü»ü»ü»ü¼ü¼ü¼ü»ü»ü»ü¼ü¼ü¼ü¼ü¼ü¼ü½ü¾ü¾ü¾ü¾ü¾ü½ü½ü½ü½ü½ü½ü½ü¾ü¾ü¾ü¾ü¾ü¾ü¿ü¿ü¿ü¿ü¾ü¿ü½ü»üºüºüºüºüºü»üºü¹üºüºüºü¹ü¹ü¹ü¹ü¹ü¹ü¸ü¸ü¹ü¹ü¹ü¹ü¹ü¹ü¹ü¹üºü¹üºü»ü»ü»ü»üºüºüºüºüºü»ü»üºüºüºüºüºüºüºü»ü¼ü¼ü¼ü½ü¼ü¼ü»ü»ü»ü»ü¼ü¼ü»ü¼ü¼ü¼ü½ü¾ü½ü¼ü¼üºü¸ü·ü¶ü¶ü¶üµü¶ü¶üµüµüµüµüµüµüµüµü¶üµüµüµüµü¶üµüµüµüµü´üµüµüµüµüµüµüµüµüµüµüµüµüµüµüµüµüµüµüµüµü¶ü¶ü¶üµüµüµüµüµüµüµüµü¶ü¶üµüµüµü¶ü¶ü¶ü¶ü¶ü¶üµü´ü´üµüµü¶üµüµüµüµüµü´üµüµüµü³ü±ü°ü¯ü¯ü¯ü¯ü®ü®ü®ü®ü­ü­ü®ü­ü­ü®ü­ü­ü­ü­ü­ü­ü­ü­ü®ü®ü­ü­ü­ü­ü­ü­ü¬ü¬ü­ü¬ü¬ü¬ü¬ü¬ü¬ü¬ü«ü«ü«ü«ü«ü«ü«üªüªüªüªüªü«ü«ü«ü«üªü«ü«ü«üªüªüªü©ü©ü©ü©ü§ü¥ü¤ü¤ü£ü£ü£ü¢ü£ü£ü¢ü¡ü¡ü¡ü¡ü¡ü¡ü¡ü¢ü¢ü¢ü¡ü¡ü¡ü¡ü¡ü ü ü üüüüüüüüüüüüüüüüüüüüüüüüüüüüüüüüüüüüüüüüüüüüüüüüüüüüüüüüüüüüüüüüüüüüüüüüüüüüüüüüüüüüüüüüüüüüüüüüüüüüüüüüüüüüüüüüüüüüüüüüüüüüüüüüüüüüüüüüüüüüüüüü~ü~ü}ü|ü|ü|ü|ü{üzüzüzüzüzüzüyüyüxüxüyüxüxüxüyüzüzüxüwüwüwüvüvüvüvüvüvüuütütütütütütüsüsüsüsüsürürürüqüqüqüqüpüoüpüpüpüpüoüoüoüoünüoüpüoüoünümümümülülülüjügüfüeüdüdübübübübübücücübüaüaü`ü`ü`ü`ü`ü`ü_ü^ü^ü]ü\ü\ü\ü[ü[ü[ü[ü[üZüZüZüZüZüYüYüZüYüYüXüWüXüYüXüXüWüVüVüVüUüTüTüUüTüTüTüSüSüSüSüSüRüRüRüRüRüQüQüQüQüOüOüNüNüOüNüMüMüMüMüLüIüHüGüFüDüDüCüCüBüBüBüCüBüAüAü@ü@ü@ü?ü?ü?ü?ü?ü?ü>ü>ü=ü=ü>ü>ü=ü<ü<ü;ü;ü;ü;ü:ü:ü:ü:ü;ü:ü9ü8ü8ü8ü7ü7ü6ü6ü6ü5ü5ü5ü4ü5ü4ü3ü3ü3ü2ü1ü0ü1ü2ü2ü1ü1ü/ü.ü/ü/ü.ü-ü-ü,ü,ü,ü,ü+ü+ü+ü)ü&ü%ü$ü#ü"ü!ü!ü!ü ü üüüüüüüüüüüüüüüüüüü£ü¤ü¤ü¤ü¤ü¤ü¤ü¤ü¤ü¥ü§ü©ü©ü¨ü§ü§ü§ü§ü§ü§ü§ü§ü§ü§ü§ü§ü¨ü¨ü¨ü¨ü©ü§ü¥ü¤ü¤ü£ü£ü£ü£ü£ü¤ü¥ü¤ü¤ü¤ü¥ü¥ü¦ü¦ü¦ü¦ü¦ü¦ü¦ü¦ü§ü¨ü¨ü¨ü¨ü¨ü¨ü©ü©ü©ü©ü©üªüªü«ü«ü«ü«ü«ü«ü¬ü¬ü«ü«ü¬ü¬ü­ü­ü®ü¯ü®ü®ü°ü¯ü¯ü°ü¯ü¯ü¯ü¯ü¯ü°ü°ü°ü±ü°ü°ü°ü°ü®ü­ü­ü¬ü­ü­ü¬ü¬ü­ü­ü­ü®ü®ü­ü­ü­ü­ü®ü®ü®ü¯ü¯ü¯ü®ü¯ü¯ü°ü°ü°ü°ü¯ü°ü±ü±ü°ü°ü°ü±ü±ü±ü±ü±ü²ü²ü²ü³ü³ü³ü³ü´ü¶ü¶üµü´ü´üµüµü´üµü¶ü¶ü¶ü¶ü¶ü·ü·ü¶ü¶ü¶ü·ü·ü·ü·ü·ü¸ü¸ü¸ü¸ü¸ü¸ü¸ü¸ü¹ü¹ü¹üºü»ü»üºüºü¹ü¸ü¶üµüµüµüµüµüµüµüµüµü¶ü¶ü¶üµü¶ü·ü·ü¶ü¶ü·ü·ü·ü·ü·ü¸ü¹ü¹ü¹ü¹ü¹ü¹ü¹ü¹ü¹üºüºüºüºüºü»ü»üºüºüºüºüºüºü»üºüºüºü»ü»ü½ü¾ü½ü¼ü¼ü½ü½ü¼ü¼ü½ü¼ü½ü½ü½ü½ü¾ü¾ü¾ü¾ü¿ü¾ü¾ü½ü»üºü¹ü¸ü¸ü¹ü¹ü¹üºüºüºüºü¹ü¹üºüºüºüºüºü¹ü¹üºüºüºüºüºüºüºü»ü»üºüºüºü»ü»ü»ü»ü»ü¼ü¼ü¼ü¼ü¼ü¼ü½ü¼ü¼ü¼ü¼ü¼ü¼ü¼ü½ü½ü½ü¾ü¾ü¾ü¾ü¾ü¾ü¾ü¾ü¾ü¾ü¾ü¾ü¾ü¾ü¾ü¿ü¿ü¾ü¾ü¾ü¾ü¾ü¾ü¾ü½ü»ü»üºüºü¹ü¹ü¹ü¹ü¸ü¹ü¹ü¹ü¹ü¹üºüºüºüºü¹üºüºüºüºü¹ü¹ü¹üºüºüºüºüºü»ü»üºüºüºüºüºüºü»ü»ü¼ü»ü»ü»ü»ü»ü»ü¼ü»ü»ü»ü»ü»ü¼ü¼ü»ü»ü»ü»ü»üºüºüºüºü»ü»ü»üºüºüºü¹ü·ü¶ü¶üµüµü´ü´ü´üµüµüµüµü´ü´ü´ü´ü³ü´üµüµüµüµüµüµüµü¶ü¶üµü¶ü¶üµüµüµüµüµüµüµüµüµüµüµüµüµüµü¶ü¶üµüµüµüµüµüµüµüµüµü´üµüµüµüµü´ü´üµüµü´üµüµüµüµü¶ü¶üµü¶ü¶üµüµüµüµü´ü´ü´ü´ü´ü³ü²ü°ü°ü¯ü®ü®ü®ü­ü­ü­ü­ü­ü¬ü­ü­ü­ü¬ü¬ü­ü¬ü­ü¯ü¯ü®ü®ü®ü®ü­ü­ü­ü­ü­ü¬ü¬ü¬ü¬ü«ü«ü«ü«ü¬ü¬ü«ü«ü«ü«üªüªü«ü«üªüªüªüªüªü«üªüªüªü«ü«ü«üªüªüªüªüªüªü«ü¬ü«ü¨ü¦ü¥ü¤ü£ü£ü£ü£ü£ü¢ü¡ü¡ü¡ü¡ü¡ü¡ü¡ü ü ü üüü ü ü ü ü ü üüüüüüüüüüüüüüüüüüüüüüüüüüüüüüüüüüüüüüüüüüüüüüüüüüüüüüüüüüüüüüüüüüüüüüüüüüüüüüüüüüüüüüüüüüüüüüüüüüüüüüüüüüüüüüüüüüüüüüüüüüüüüüüüüüüüüüüüüüüüüü~ü~ü}ü|ü{ü{ü{ü{ü{ü{üzüzüzüzüyüyüyüyüyüyüxüxüxüwüwüwüvüvüvüvüvüvüuüuüuüuütütütütütüsüsürüsürürürürüqüqüqüqüpüpüqüpüpüpüoüoüoüoününüoüoüoününümülülülülülüküküiüfüfüeüeüdücücübübüaüaü`ü`ü_ü`ü_ü_ü_ü_ü`ü_ü^ü]ü]ü]ü\ü\ü\ü\ü\ü\ü\ü\ü\ü[ü[üZüZüZüZüYüYüXüXüXüXüWüWüWüVüVüUüTüTüTüTüTüTüSüSüSüTüTüTüSüSüRüRüQüQüQüPüPüPüOüOüPüQüPüNüNüNüMüMüLüJüHüFüEüDüDüCüBüBüBüBüAüAüAüAüAü@ü@ü@ü?ü?ü?ü?ü?ü?ü>ü>ü>ü=ü<ü<ü;ü;ü;ü;ü:ü:ü:ü:ü9ü8ü8ü7ü7ü7ü7ü7ü7ü7ü6ü6ü6ü5ü5ü4ü4ü3ü3ü3ü3ü3ü2ü2ü2ü2ü1ü0ü0ü0ü/ü/ü.ü.ü-ü.ü.ü.ü-ü-ü,ü,ü+ü+ü*ü(ü%ü$ü$ü$ü#ü"ü!ü ü üüüüüüüüüüüüüüüüüüü£ü£ü£ü£ü£ü¤ü¥ü¤ü¥ü¥ü¤ü¤ü¤ü¥ü¥ü¥ü¥ü¥ü¦ü§ü§ü§ü§ü¨ü§ü§ü¨ü¨ü©ü©ü©ü¨ü§ü¦ü¥ü¤ü¤ü¤ü¤ü¥ü¥ü¥ü¥ü¥ü¥ü¥ü¥ü¥ü¥ü¥ü¦ü¦ü¦ü¦ü¦ü§ü§ü¨ü¨ü©üªüªüªüªü©ü©ü©üªüªüªüªüªüªü«ü«ü«ü¬ü¬ü¬ü¬ü¬ü­ü­ü­ü­ü­ü­ü­ü­ü®ü®ü®ü®ü¯ü¯ü°ü°ü°ü°ü±ü±ü±ü²ü°ü®ü¬ü«ü«üªüªüªü«ü¬ü¬ü¬ü¬ü¬ü¬ü¬ü­ü­ü®ü®ü®ü®ü®ü®ü¯ü°ü°ü¯ü°ü°ü°ü¯ü¯ü°ü°ü±ü±ü°ü°ü°ü±ü±ü²ü±ü±ü²ü³ü³ü³ü´ü´ü´ü´ü´ü´ü´ü´üµüµüµüµüµüµüµü¶ü¶üµüµüµü¶ü¶ü¶ü·ü·ü¸ü¸ü¸ü¸ü¸ü¹ü¹ü¹ü¹ü¹ü¹ü¹üºüºüºüºüºü¸ü·ü¶üµüµüµüµüµüµüµüµüµüµüµüµü¶ü¶ü¶ü¶ü¶ü¶ü¶ü¶ü·ü·ü¶ü¶ü·ü·ü·ü·ü·ü¸ü·ü·ü¸ü¸ü¹ü¹üºü¹ü¹ü¹ü¹ü¹ü¹üºüºüºüºüºüºü»ü»ü¼ü¼ü¼ü¼ü¼ü¼ü¼ü½ü½ü¼ü¼ü¼ü¼ü¼ü¼ü½ü¾ü½ü¼ü½ü½ü¾ü¾ü¼ü»üºüºüºü¹ü¹ü¸ü·ü·ü¸ü¸ü¸ü¹ü¹ü¹üºüºüºüºüºüºüºüºüºüºüºüºü»ü»ü»ü»ü¼ü¼ü¼ü»ü»ü»ü¼ü¼ü»ü»ü¼ü¼ü¼ü¼ü¼ü¼ü½ü¼ü¼ü½ü½ü½ü½ü½ü½ü½ü½ü½ü½ü½ü½ü½ü½ü½ü½ü½ü¾ü¾ü¾ü¾ü¾ü¾ü¾ü¾ü¾ü½ü½ü¾ü¾ü½ü¼ü»ü¹ü¹üºü¹ü¹ü¸ü¹ü¹ü¹ü¹üºüºüºüºü¹ü¹ü¹üºüºüºüºüºüºüºüºüºüºüºüºü»ü»ü»ü»ü»ü»ü»ü»ü¼ü»ü»ü»ü»ü»ü»ü»ü¼ü»ü»ü»ü»ü»ü»ü»ü»ü»ü»ü»ü»ü»ü»ü»ü»ü»ü»ü»ü»ü¼ü¼ü¼üºü¸ü¸ü¸ü·ü¶ü¶ü¶ü¶ü¶ü¶ü¶ü¶ü¶ü¶ü¶ü¶ü¶ü¶ü¶üµüµüµü¶üµüµü¶ü¶üµüµü´üµüµü´ü´üµüµü´üµüµüµüµüµüµüµü´üµü´üµüµüµüµüµüµüµü¶ü¶ü¶üµü´ü´ü´ü´üµüµüµü´ü´ü´üµüµü´ü´ü´ü´üµüµü´ü´ü´ü´ü´ü´ü´ü²ü°ü°ü¯ü¯ü¯ü¯ü®ü­ü­ü¬ü­ü­ü­ü­ü­ü­ü¬ü¬ü¬ü¬ü­ü­ü¬ü¬ü¬ü­ü­ü¬ü¬ü¬ü¬ü¬ü¬ü¬ü¬ü«ü«ü«ü«ü«ü¬ü¬ü¬ü¬ü¬ü¬ü«ü«ü«ü«ü¬ü¬ü«ü«üªüªüªüªü©ü©ü©ü©üªüªüªüªü­ü¶ü¼ü¼ü¸ü²ü¬ü¨ü¦ü¥ü£ü£ü¢ü¢ü¢ü¢ü£ü¢ü¢ü¡ü¢ü¢ü¢ü¢ü¡ü ü¡ü¡ü¡ü¡ü ü ü ü ü ü ü ü¡ü ü ü ü üüüüüüüüüüüüüüüüüüüüüüüüüüüüüüüüüüüüüüüüüüüüüüüüüüüüüüüüüüüüüüüüüüüüüüüüüüüüüüüüüüüüüüüüüüüüüüüüüüüüüüüüüüüüüüüüüüüüüüüüüüüüüüüüüüüüü~ü}ü}ü|ü|ü|ü|ü|ü{ü{ü{üzü{ü{üzüzüzüyüyüyüxüxüxüxüxüxüxüxüwüvüvüuüuüuüuüuüuütütütütütütütütütütüsüsürürüqüqüqüqüpüqüpüpüoüoününününümümümümümülülülülülüküjüiügüfüeüdübübübübüaüaüaüaü`ü`ü`ü_ü`ü`ü_ü_ü_ü^ü^ü^ü^ü]ü\ü\ü\ü\ü\ü\ü[ü[ü[üZüZüZü[üZüZüYüYüXüXüXüXüWüWüWüWüVüVüUüUüUüUüTüTüSüRüRüRüRüRüRüQüQüQüPüPüPüPüPüQüQüPüPüOüNüNüNüMüMüLüKüHüGüEüDüDüCüCüBüCüCüBüBüBüBüAü@ü@ü@ü@ü@ü?ü>ü>ü>ü>ü>ü>ü=ü<ü<ü<ü<ü;ü;ü;ü;ü:ü:ü:ü9ü9ü8ü8ü8ü8ü8ü8ü7ü7ü7ü6ü5ü5ü5ü4ü4ü4ü3ü3ü3ü2ü2ü1ü1ü1ü1ü0ü0ü0ü/ü/ü/ü.ü-ü,ü,ü-ü-ü,ü+ü+ü+ü)ü'ü%ü$ü#ü"ü"ü!ü!ü ü ü ü ü üüüüüüüüüüüüüüüü£ü£ü£ü£ü£ü£ü¤ü¤ü¤ü¥ü¥ü¥ü¦ü¦ü¦ü¦ü¦ü§ü§ü§ü§ü§ü¨ü¨ü¨ü¨ü¨ü¨ü¨ü¨ü©ü¨ü¦ü¥ü¤ü¤ü¤ü¤ü¤ü¤ü¤ü¤ü¥ü¥ü¦ü¦ü§ü§ü§ü©üªüªü©ü¨ü©ü©ü©ü©ü©ü¨ü¨ü¨ü©üªü©ü©ü©üªüªüªü«üªüªü«ü«ü¬ü¬ü¬ü¬ü¬ü­ü¬ü¬ü­ü­ü­ü­ü®ü®ü®ü®ü¯ü°ü°ü°ü°ü°ü°ü±ü±ü±ü±ü±ü²ü²ü¯ü­ü¬ü­ü­ü­ü­ü­ü­ü­ü­ü­ü®ü®ü¯ü¯ü¯ü¯ü®ü®ü¯ü¯ü¯ü¯ü¯ü¯ü¯ü°ü°ü¯ü°ü±ü°ü±ü±ü±ü²ü²ü²ü²ü³ü³ü²ü²ü²ü²ü³ü´ü´ü³ü³ü³ü´ü´ü´üµüµü¶ü¶ü¶ü¶ü¶ü¶ü¶ü¶ü¶ü¶ü¶ü·ü·ü·ü·ü¸ü¸ü¹ü¸ü¸ü¹üºü¹ü¹ü¹ü¹ü¹ü¹ü¹ü¹üºü¹ü¸ü¶üµüµü¶ü¶üµü´üµüµüµüµü¶ü¶üµüµüµü¶ü¶ü¶ü¶ü·ü·ü·ü¶ü¶ü¶ü¶ü¶ü¶ü·ü·ü¸ü¸ü¸ü¸ü¸ü¹ü¹ü¹üºüºüºü¹üºüºüºüºü»ü»ü»ü»ü»ü¼ü¼ü¼ü¼ü¼ü½ü½ü½ü¼ü»ü»ü»ü¼ü¼ü½ü½ü½ü½ü½ü½ü¼ü½ü½ü½ü»ü¹ü¹ü¸ü·ü·ü·ü·ü·ü¸ü¹ü¹ü¹ü¹ü¹ü¹üºüºü¹ü¹ü¹üºüºüºü¹ü¹ü¹ü¹üºüºüºü»ü¼ü¼ü¼ü¼ü¼ü»ü»ü»ü»ü»ü»ü»ü¼ü½ü½ü¼ü¼ü¼ü½ü½ü¼ü½ü½ü½ü¼ü¼ü¼ü½ü½ü½ü½ü¾ü¾ü¾ü¾ü½ü¾ü¾ü¾ü¾ü¾ü¾ü¾ü¾ü¾ü¾ü¾ü¾ü½ü¼ü»üºüºüºüºüºüºü¹ü¹ü¹ü¹ü¹ü¹ü¸ü¸ü¹ü¸ü¹ü¹ü¹ü¹ü¹ü¹üºüºüºüºüºüºüºüºü¹üºüºüºüºü¹ü¹ü¹ü¹ü¹ü¹ü¹ü¹üºü»ü»ü»ü»ü»ü»ü»ü»ü¼ü½ü¼ü»ü»ü»ü¼ü¼ü¼ü¼ü¼ü¼ü»ü¼ü¼ü¼ü¼ü¼üºü¸ü·ü¶ü¶ü¶ü·ü·ü¶ü¶ü¶ü¶ü¶ü¶ü¶ü¶ü¶ü·ü¶üµüµüµüµüµüµü¶ü¶üµüµüµü¶üµüµüµü¶ü¶ü¶üµü¶ü·ü¶üµüµüµüµüµüµüµüµüµüµüµü¶ü¶ü¶ü¶ü¶ü¶ü¶ü¶ü¶ü¶ü·ü¸ü¸ü¶ü¶üµü´ü´üµüµüµüµüµüµüµüµüµüµü´ü´ü´ü´ü³ü°ü¯ü¯ü®ü®ü®ü®ü­ü­ü­ü­ü­ü®ü­ü®ü®ü®ü®ü­ü­ü­ü­ü®ü­ü­ü­ü­ü­ü­ü­ü¬ü­ü¬ü¬ü¬ü¬ü¬ü¬ü¬ü¬ü¬ü«ü«ü«ü«ü«ü«ü«ü«ü«ü«ü«ü«ü«ü«ü«ü«ü«üªüªüªüªüªüªüªüªü«ü¯ü°ü®üªü§ü¦ü¥ü£ü£ü¢ü¢ü¢ü¢ü£ü¢ü¢ü¡ü¡ü¡ü¡ü¡ü¡ü¡ü¢ü¡ü¡ü¡ü¡ü¡ü¡ü ü ü ü ü ü ü ü üüüüüüüüüüüüüüüüüüüüüüüüüüüüüüüüüüüüüüüüüüüüüüüüüüüüüüüüüüüüüüüüüüüüüüüüüüüüüüüüüüüüüüüüüüüüüüüüüüüüüüüüüüüüüüüüüüüüüüüüüüüüüüüüüüüüüüüü~ü}ü}ü}ü|ü{ü{ü|ü{ü{üzü{ü{ü{üzüzüyüyüxüxüxüyüyüyüyüxüxüxüwüvüvüvüvüvüvüuüvüuüuüuütütütüsüsütütüsüsüsürürürürürürüqüpüpüpüpüoüoüpüpüoününüoüoüoüoünümümülülüküiügüeüeüeüdüdüdüdücübübübübüaüaü`ü`ü_ü_ü_ü^ü_ü_ü^ü^ü]ü\ü]ü]ü]ü\ü\ü\ü\ü\ü[üZüZüZü[üZüYüXüXüXüXüWüWüWüWüWüVüVüVüVüUüUüUüUüTüTüTüSüSüSüRüRüSüSüRüRüQüQüQüPüPüOüNüNüMüMüMüMüMüKüIüGüFüEüEüEüEüDüCüCüBüBüBüAüAüAüAü@ü@ü?ü>ü>ü>ü>ü>ü=ü>ü>ü=ü=ü>ü>ü=ü<ü<ü;ü:ü9ü9ü9ü9ü8ü8ü7ü8ü8ü8ü7ü7ü6ü6ü5ü4ü4ü4ü4ü4ü3ü3ü3ü2ü1ü1ü1ü1ü1ü0ü/ü0ü0ü/ü.ü-ü-ü-ü-ü,ü,ü,ü,ü+ü+ü+ü(ü&ü$ü#ü#ü#ü"ü!ü!ü!ü!ü üüüüüüüüüüüüüüüüü£ü£ü¤ü¤ü¤ü¤ü¤ü¤ü¤ü¥ü¥ü¥ü¦ü¦ü¦ü¦ü¦ü¦ü¦ü§ü©ü©ü©ü©ü¨ü¨ü¨ü¨ü¨ü¨ü¨ü¨ü¦ü¥ü¥ü¥ü¤ü¤ü¤ü¤ü¤ü¤ü¤ü¤ü¥ü¥ü¥ü¥ü¦ü¦ü¦ü¦ü§ü¨ü©ü¨ü¨ü¨ü¨ü¨ü¨ü¨ü©ü©ü©ü©ü©üªüªüªüªüªüªü«ü«ü«ü¬ü¬ü¬ü¬ü¬ü¬ü­ü­ü­ü­ü­ü­ü­ü®ü®ü¯ü°ü°ü°ü°ü°ü°ü±ü±ü±ü°ü±ü±ü¯ü­ü­ü¬ü¬ü¬ü­ü­ü¬ü¬ü¬ü¬ü­ü¬ü­ü­ü®ü®ü®ü¯ü¯ü¯ü¯ü¯ü¯ü¯ü°ü¯ü¯ü°ü°ü°ü°ü°ü°ü°ü±ü±ü±ü²ü²ü±ü²ü±ü²ü²ü²ü²ü³ü³ü³ü´ü´ü´ü³ü³ü´ü´ü´ü´üµüµüµüµüµüµüµüµüµü¶ü·ü·ü·ü·ü·ü¸ü¹ü¸ü¸ü¸ü·ü¸ü¹ü¹ü¹ü¹üºüºüºü¹ü·ü·ü¶üµüµü´ü´ü´üµüµüµüµüµüµüµü¶ü¶ü·ü¸ü¸ü¸ü¸ü·ü·ü·ü·ü¶ü¶ü¶ü·ü·ü¸ü¸ü¸ü¸ü¸ü¸ü¸ü¸ü¸ü¹ü¹ü¹ü¹üºüºüºü¹ü¹üºüºüºü»ü¼ü»ü»ü»ü»ü¼ü¼ü¼ü¼ü¼ü½ü¼ü¼ü¾ü¿ü¾ü¾ü¾ü¾ü¾ü¾ü¾ü¾ü¾ü½ü»ü¹ü¹ü¹ü¸ü¸ü¸ü¸ü¸ü¸ü¸ü¸ü¸ü¹ü¹ü¹ü¹ü¹üºü»ü¼ü»üºü»ü»üºüºüºü»üºü»ü»ü»ü¼ü¼ü¼ü»ü»ü»ü»ü»ü¼ü¼ü¼ü»ü»ü¼ü¼ü½ü½ü½ü½ü¿üÁüÀü¾ü¾ü¾ü½ü½ü¾ü¾ü¿ü¿ü¿ü¾ü¾ü¾ü½ü¾ü¾ü¾ü¿ü¿ü¿ü¿ü¿ü¿ü¿ü¾ü¼ü»ü¹ü¹üºü¹ü¹ü¸ü¹ü¹ü¹ü¹ü¹ü¹üºü¹ü¹üºüºü¹üºü»üºüºüºüºüºüºüºü»ü¼ü¼ü»ü»üºüºüºü»ü»ü»ü»ü»ü»ü»ü¼ü¼ü¼ü»üºüºüºü»ü¼ü»ü»ü»ü»ü»ü»ü»ü»ü»ü»ü»ü»ü¼ü¼ü½ü¼ü»ü¼ü»ü¹ü·ü¶üµüµüµüµüµüµüµüµüµüµüµü¶üµüµüµüµüµüµüµüµüµüµüµüµüµüµü´üµüµüµüµüµüµü¶üµüµüµüµüµüµüµüµü´ü´ü´üµüµüµüµüµüµüµüµüµüµü¶üµüµüµü´üµü¶üµüµüµüµüµüµüµüµüµü´ü´ü´ü´ü´ü³ü´üµüµü´ü³ü°ü¯ü®ü®ü®ü®ü®ü®ü®ü®ü®ü­ü­ü­ü®ü®ü­ü­ü­ü­ü­ü­ü­ü­ü­ü¯ü¯ü­ü­ü­ü®ü®ü­ü¬ü«ü¬ü¬ü¬ü«ü«ü«ü«ü«ü«ü«ü«ü«ü¬ü¬ü«ü«ü«ü«ü«ü«üªüªü«üªüªüªüªüªüªüªü«ü«üªüªü¨ü¦ü¥ü¤ü£ü£ü£ü¢ü¢ü¢ü¢ü¡ü¡ü¡ü ü ü ü ü ü ü ü ü ü ü¡ü¡ü ü ü ü ü ü¡ü üüüü ü ü üüü ü ü üüüüüüüüüüüüüüüüüüüüüüüüüüüüüüüüüüüüüüüüüüüüüüüüüüüüüüüüüüüüüüüüüüüüüüüüüüüüüüüüüüüüüüüüüüüüüüüüüüüüüüüüüüüüüüüüüüüüüüüüüüüüüüüü~ü}ü}ü}ü}ü|ü{ü{ü{ü{ü{üzüyüxüyüyüxüxüxüxüwüwüwüwüwüwüxüwüwüvüvüvüvüuüvüvüuütütütütütüsüsürüsüsürüqüqüqüqüqüqüqüpüoüoüoüoüpüoüoüoüoününününününümümülükükülükühüfüdücücücücübübüaübübüaü`ü`ü`ü`ü_ü_ü^ü^ü^ü^ü^ü]ü\ü]ü\ü\ü\ü\ü\ü[ü[ü[ü[ü[ü[üZüYüYüXüXüWüWüWüWüWüWüVüVüUüUüUüUüTüTüTüSüSüSüSüRüQüQüQüQüQüQüPüOüPüOüOüOüOüOüNüMüNüNüNüNüMüMüLüJüGüFüEüEüEüDüCüBüBüAüAüBüBüAüAüAü@ü@ü@ü?ü?ü?ü>ü>ü=ü>ü=ü<ü<ü;ü;ü;ü;ü:ü:ü9ü9ü9ü9ü8ü8ü8ü8ü8ü8ü8ü7ü7ü6ü6ü5ü5ü5ü5ü4ü4ü4ü3ü4ü4ü4ü3ü2ü2ü1ü0ü0ü0ü0ü0ü/ü/ü.ü.ü.ü.ü-ü-ü-ü,ü+ü*ü(ü%ü$ü$ü#ü"ü"ü!ü!ü!ü!ü üüüüüüüüüüüüüüüüü¤ü¤ü¤ü¤ü¥ü¥ü¥ü¥ü¥ü¥ü¦ü§ü§ü§ü§ü§ü§ü¨ü¨ü¨ü¨ü¨ü¨ü¨ü©ü©ü©ü©ü©ü©ü©ü¨ü§ü¦ü¦ü¥ü¥ü¥ü¦ü¦ü¥ü¥ü¦ü¥ü¦ü¦ü¦ü§ü§ü§ü§ü§ü¨ü¨ü¨ü©ü¨ü©ü©üªüªüªü«ü«ü«ü«ü«ü¬ü«ü«ü«ü¬ü¬ü¬ü¬ü¬ü¬ü­ü­ü­ü­ü­ü­ü­ü®ü®ü®ü¯ü¯ü¯ü°ü°ü°ü°ü°ü±ü°ü°ü°ü±ü±ü²ü±ü°ü®ü­ü­ü­ü­ü®ü®ü®ü­ü­ü®ü®ü­ü­ü­ü¯ü¯ü¯ü¯ü°ü°ü°ü±ü²ü²ü²ü²ü²ü±ü±ü±ü±ü±ü±ü±ü±ü²ü²ü³ü´ü´üµüµü´ü´ü´ü´ü´üµüµü´ü´ü´ü´ü´üµüµüµü¶ü¶ü·ü·ü·ü¸ü¸ü¸ü¸ü¸ü¸ü¸ü¹ü¹ü¹ü¸ü¹ü¹ü¹ü¹ü¹üºüºüºüºüºüºüºüºü»ü»ü»ü¹ü¸ü·ü·ü¶ü¶ü¶ü¶ü¶ü¶ü¶ü¶ü¶ü·ü·ü·ü¶ü¶ü¶ü·ü·ü¸ü¹ü¹ü¹ü¹ü¹ü¹ü¹ü¸ü¹ü¹üºü¹ü¸ü¹üºüºü¹üºüºüºüºü»ü»ü»ü»ü¼ü¼ü¼ü¼ü¼ü¼ü»ü¼ü¼ü¼ü¼ü½ü½ü½ü½ü¼ü¼ü½ü½ü½ü½ü¾ü¾ü¾ü¾ü¾ü¿ü¿üÀü¿ü¾ü¼üºü¹üºü¹ü¹ü¹ü¹ü¹ü¹üºüºüºüºüºü¹ü¹ü¹ü¹ü¹üºüºüºüºüºüºüºü»ü»ü»ü»ü¼ü¼ü¼ü¼ü¼ü¼ü¼ü¼ü½ü½ü½ü¾ü½ü½ü½ü½ü½ü½ü¼ü¼ü¼ü¼ü½ü½ü¾ü¾ü¾ü¾ü½ü¾ü¿ü¿ü¿ü¾ü¾ü¾ü¿ü¿ü¾ü¾ü¾ü¿ü¾ü¿ü¿ü¿ü¿üÀüÀüÀü¾ü¼ü»üºüºü¹ü¹üºüºüºüºüºüºüºü»ü»üºüºü»ü»üºüºü»üºüºüºüºü»ü»ü»ü»ü»ü»ü»ü»ü»ü»ü»ü»ü»ü¼ü¼ü»ü»ü»ü¼ü»ü»üºü»ü»ü»ü»ü»ü»ü»ü»ü¼ü¼ü»ü¼ü¼ü¼ü½ü½ü½ü½ü½ü½ü½ü¼üºü¸ü¸ü·ü·ü·ü·ü¶ü·ü¶ü¶ü¶ü·ü·ü·ü·ü·ü¶ü¶ü¶ü¶ü¶ü¶ü·ü·ü¶ü¶üµüµüµüµüµü¶ü¶ü¶üµüµüµüµüµüµüµüµüµüµüµüµü·ü·ü·ü·ü·ü¶ü¶ü¶ü¶ü¶ü·ü¶ü¶ü·ü¶ü¶ü¶ü¶ü¶ü¶ü·ü·ü¶ü¶ü¶ü¶ü¶üµü¶ü¶üµüµü¶ü¶ü¶üµüµüµü³ü±ü°ü¯ü¯ü¯ü¯ü®ü®ü®ü®ü®ü®ü®ü®ü®ü®ü­ü­ü®ü®ü­ü­ü­ü®ü­ü­ü­ü­ü­ü­ü­ü­ü­ü­ü¬ü¬ü­ü­ü¬ü¬ü­ü¬ü¬ü¬ü¬ü¬ü¬ü¬ü«ü«ü¬ü¬ü­ü¬ü«ü¬ü¬ü«üªü«ü®ü°ü®ü¬ü«ü«ü«üªüªü¨ü§ü¥ü¥ü¥ü¤ü£ü£ü¢ü£ü¢ü¡ü¡ü¡ü¡ü¡ü¡ü¡ü¡ü¡ü¡ü¡ü¡ü¡ü¡ü¢ü¡ü¡ü ü¡ü¡ü¡ü üüüü ü ü ü¡ü ü üüüüüüüüüüüüüüüüüüüüüüüüüüüüüüüüüüüüüüüüüüüüüüüüüüüüüüüüüüüüüüüüüüüüüüüüüüüüüüüüüüüüüüüüüüüüüüüüüüüüüüüüüüüüüüüüüüüüüüüüüüüüüüüüüü~ü~ü~ü}ü}ü|ü|ü|ü|ü|ü|ü{ü{ü{ü{üzüzüzüyüyüyüxüxüxüxüwüwüwüwüwüwüvüvüvüvüuüuüuütütütütüsüsüsürürürürürürüpüpüpüpüqüpüpüpüpüpüoünününüoünününümülümümülülüküiügüfüfüeüdüdüdücücücücübübüaüaüaü`ü`ü`ü_ü_ü_ü^ü^ü^ü^ü]ü]ü]ü]ü]ü]ü\ü\ü\ü[ü[ü[ü[üZüZüZüYüYüYüXüXüXüWüWüWüWüVüUüUüUüUüTüTüTüTüTüTüTüTüSüSüSüSüRüRüQüQüQüQüQüPüOüPüPüPüPüOüNüMüOüOüMüJüHüGüFüEüDüCüCüCüCüBüBüAüAüAüAü@ü?ü?ü?ü?ü>ü>ü>ü=ü=ü=ü<ü<ü<ü<ü;ü:ü:ü:ü:ü9ü9ü9ü9ü8ü8ü7ü7ü7ü6ü6ü5ü5ü5ü5ü5ü5ü4ü4ü3ü3ü3ü2ü2ü2ü1ü1ü0ü0ü0ü0ü0ü/ü.ü-ü-ü.ü.ü-ü-ü-ü,ü,ü,ü+ü(ü&ü$ü$ü#ü"ü"ü"ü!ü ü üüüüüüüüüüüüüüüüüü£ü£ü¤ü¤ü£ü¤ü¤ü¤ü¤ü¤ü¥ü¥ü¥ü¥ü¦ü¦ü§ü§ü¦ü¦ü§ü¨ü¨ü¨ü¨ü©ü©ü¨ü¨ü©ü©ü§ü¦ü¥ü¥ü¥ü¤ü¥ü¦ü§ü§ü§ü¦ü¦ü¦ü¦ü§ü§ü¦ü¦ü§ü¨ü¨ü¨ü¨ü©ü©ü©ü©ü©ü©ü©ü©üªüªüªüªü«ü«ü«ü«ü«ü«ü«ü«ü«ü¬ü¬ü¬ü­ü­ü­ü­ü­ü­ü­ü®ü®ü®ü®ü®ü¯ü¯ü°ü°ü°ü°ü°ü¯ü°ü±ü±ü±ü¯ü­ü­ü¬ü¬ü­ü­ü®ü­ü­ü­ü­ü­ü®ü¯ü¯ü¯ü¯ü¯ü¯ü°ü°ü°ü¯ü°ü°ü°ü°ü°ü°ü°ü°ü°ü°ü±ü°ü°ü°ü±ü±ü²ü²ü²ü²ü²ü´ü´ü´ü´ü´ü´ü´ü´üµüµü´üµüµü´üµü¶ü¶ü¶ü¶ü¶ü¶ü¶ü¶ü·ü·ü·ü¸ü·ü¸ü¸ü¸ü¸ü¸ü¹ü¸ü¹ü¹ü¹ü¹ü¹ü¹üºü¹üºü»üºü¹ü·ü·ü¶üµüµüµüµüµüµüµüµü¶ü·ü·ü·ü·ü¶ü¶ü·ü·ü·ü·ü¸ü¹ü¹ü¸ü¹ü¹ü¹ü¹ü¹ü¹ü¹ü¹üºüºüºüºüºüºüºüºü»ü»ü»ü»ü»ü»üºü»ü»ü»ü»ü»ü»ü»ü¼ü½ü½ü½ü¾ü¾ü½ü½ü½ü½ü¾ü¾ü¾ü¿ü¾ü¾ü¾ü¾ü¿ü¾ü½ü¼üºüºü¹ü¹ü¹ü¸ü¸ü¸ü¸ü¸ü¸ü¸ü¸ü¹ü¹ü¹ü¹üºüºüºüºüºüºü»üºü»üºüºüºüºü»ü¼ü¼ü»ü»ü»ü»ü»üºü»ü»ü»ü¼ü¼ü¼ü½ü½ü½ü½ü½ü¼ü½ü½ü½ü½ü½ü¼ü¼ü½ü¾ü¿ü¿ü¿ü¿ü¿ü¿ü¿ü¾ü¾ü¿üÀü¿ü¿ü¿ü¿ü¿ü¿üÀüÀü¾ü½ü¼ü»ü»üºüºü¹ü»ü»ü»üºü»üºüºüºüºüºüºüºüºüºü¹ü¹üºüºü¹ü¹üºüºüºüºü»üºüºüºüºüºüºü»üºüºüºüºüºüºü»ü»ü»ü»ü»ü»ü»ü»ü¼ü½ü¼ü¼ü¼ü»ü¼ü¼ü¼ü¼ü¼ü¼ü¼ü¼ü¼ü¼ü¼ü¼üºü¹ü¸ü¶ü¶ü¶üµüµüµüµüµüµüµüµüµü¶ü¶üµüµüµüµüµü¶üµüµüµüµü¶ü¶ü¶ü¶ü¶üµüµüµü¶ü·ü·ü¶ü¶ü¶üµüµüµüµü¶ü¶üµüµüµüµüµüµüµüµü¶ü¶ü¶ü¶ü¶ü¶ü¶üµüµü´ü´üµüµüµüµüµüµüµü´ü´ü´ü´ü´ü´ü´üµü´ü´ü´üµü´ü³ü±ü°ü¯ü¯ü¯ü®ü®ü®ü®ü®ü®ü®ü®ü¯ü¯ü¯ü®ü®ü®ü­ü­ü­ü­ü­ü­ü¬ü­ü­ü­ü¬ü¬ü¬ü­ü¬ü­ü­ü­ü¬ü¬ü¬ü¬ü«ü«ü«ü¬ü¬ü¬ü¬ü«ü«ü¬ü¬ü¬ü«ü«üªüªüªü«ü¬ü¬ü«ü«ü«ü«ü«üªüªü©ü§ü¥ü¤ü¤ü¤ü£ü£ü£ü¢ü¢ü¢ü¢ü¢ü¢ü¢ü¢ü¡ü¢ü¡ü¡ü¢ü¢ü¢ü¡ü ü ü ü ü¡ü¢ü¡ü¡ü¡ü ü ü¡ü¡ü¡ü¡ü¡ü¡ü üüüüüüüüüüüüüüüüüüüüüüüü üüüüüüüüüüüüüüüüüüüüüüüüüüüüüüüüüüüüüüüüüüüüüüüüüüüüüüüüüüüüüüüüüüüüüüüüüüüüüüüüüüüüüüüüüüüüüüüüüüüüüüüüü~ü}ü}ü|ü}ü|ü{ü|ü|ü{üzüzüzüzüzüyüyüyüyüyüxüxüxüxüwüwüvüvüvüuüuüuüuüuüuütütüuütütütüsüsüsüsüsürürürürüqüqüqüpüpüpüpüpüpüpüoüoüoüoüoünününümümümümümülülülüküiügüeüeüdücücücücübübüaüaüaüaüaü`ü`ü`ü_ü^ü_ü_ü^ü^ü^ü^ü]ü]ü]ü\ü\ü[ü[ü\ü\ü\ü[üZüZüZüZüZüYüYüYüXüXüXüWüWüWüVüUüUüUüTüTüSüSüSüSüSüSüSüSüSüRüRüRüQüQüQüPüPüOüOüNüNüNüOüOüNüNüNüOüOüLüIüGüGüEüDüDüCüCüCüCüBüBüBüAüBüDüFüEüCüAü@ü@ü?ü?ü@ü?ü>ü?ü?ü>ü=ü=ü=ü<ü;ü;ü;ü:ü:ü9ü9ü8ü8ü8ü7ü7ü7ü7ü7ü6ü6ü5ü5ü4ü4ü4ü3ü3ü3ü3ü3ü2ü2ü2ü2ü2ü1ü1ü0ü/ü/ü/ü/ü.ü-ü-ü-ü-ü,ü,ü+ü+ü(ü&ü%ü$ü#ü#ü"ü"ü!ü!ü!ü!ü ü ü ü üüüüüüüüüüüü¤ü£ü£ü¤ü¤ü¤ü¥ü¥ü¥ü¦ü¦ü¦ü¦ü¦ü¦ü§ü¦ü¦ü§ü©ü©ü©ü©ü©üªü©ü©ü©üªüªü©ü§ü¦ü¦ü¦ü¦ü¦ü¦ü¦ü¦ü§ü§ü§ü¦ü¥ü¦ü¨ü¨ü§ü§ü¨ü§ü§ü¨ü©ü¨ü¨ü©ü©üªü©ü©ü©üªüªüªü«ü«ü¬ü¬ü«ü¬ü¬ü­ü¯ü¯ü¯ü¯ü¯ü¯ü¯ü¯ü¯ü¯ü¯ü¯ü°ü¯ü¯ü¯ü°ü°ü°ü°ü°ü°ü±ü±ü±ü±ü±ü±ü°ü¯ü®ü­ü®ü®ü­ü­ü®ü®ü®ü®ü®ü®ü¯ü°ü°ü¯ü¯ü¯ü¯ü¯ü°ü°ü°ü°ü°ü°ü°ü±ü±ü°ü±ü±ü±ü²ü²ü²ü²ü²ü±ü³ü´ü³ü³ü³ü³ü´ü´ü´ü´üµüµü´üµüµüµüµüµüµü¶ü¶ü¶ü¶ü¶ü·ü·ü·ü¸ü¸ü¸ü¸ü¸ü¸ü¸ü¸ü¹ü¹ü¹ü¹ü¹ü¹üºüºüºüºüºü»ü»ü¼ü¼ü»ü¹ü·ü·ü·ü¶ü¶ü·ü¶ü¶ü¶ü¶ü·ü·ü·ü·ü¸ü·ü·ü¸ü¸ü¸ü¸ü¹ü¹ü¹üºüºüºüºü»üºüºüºüºüºüºü»ü»ü»ü»ü»ü»ü»ü»ü»ü»ü»ü¼ü¼ü¼ü¼ü¼ü¼ü¼ü½ü½ü½ü¾ü¾ü¾ü¾ü½ü½ü½ü¾ü¾ü¾ü¾ü¾ü¾ü¾ü¾ü¾ü¾ü¿ü¿üÀüÀü¾ü»üºüºüºü¹ü¹ü¹ü¹ü¹ü¹ü¹ü¹üºüºüºü»ü»ü»ü»ü»ü»ü»ü»ü»ü»ü»ü»ü¼ü¼ü¼ü¼ü¼ü¼ü¼ü¼ü¼ü»ü¼ü¼ü¼ü¼ü½ü¾ü¾ü¾ü¾ü¾ü¾ü¾ü¾ü½ü¾ü½ü½ü½ü¾ü¾ü¾ü¾ü¾ü¿ü¿ü¿ü¿ü¿ü¿ü¿ü¿ü¿ü¿ü¿ü¿ü¿üÀüÀü¿ü¿ü¿ü¿ü¾ü½ü»ü»üºüºüºüºüºü»üºüºüºü¹ü¹ü¹ü¹üºüºüºü»ü»ü»ü»üºüºüºü»ü»ü»ü¼ü¼ü»ü»ü»ü»ü»ü»ü»ü»ü»ü»ü¼ü»ü»ü»ü¼ü¼ü¼ü»ü¼ü¼ü½ü½ü¼ü»ü¼ü»ü»ü¼ü¼ü¼ü¼ü¼ü¼ü¼ü¼ü¼ü¼ü½ü½ü½üºü¸ü·ü·ü¶ü¶ü¶ü·ü·ü¶ü·ü·ü·ü¶ü¶ü·ü·ü¶ü·ü·ü¶ü¶ü·ü¶ü¶ü¶ü·ü·ü¸ü·ü·ü·ü·ü·ü·ü·ü·ü¸ü¸ü¸ü¸ü¸ü·ü¶ü¶ü¶ü¶ü¶ü¶ü¶ü·ü·ü·ü·ü·ü¸ü¸ü¸ü·ü·ü·ü·ü·ü¶ü¶ü¶ü¶üµü¶ü¶ü¶ü¶ü·ü·ü·ü·ü¶ü¶ü¶ü¶ü¶ü¶ü¶ü¶ü¶üµü³ü±ü°ü°ü¯ü¯ü¯ü®ü®ü®ü­ü®ü®ü®ü­ü®ü®ü®ü®ü®ü®ü®ü®ü®ü­ü­ü®ü®ü®ü®ü­ü­ü®ü®ü­ü­ü®ü®ü®ü­ü­ü­ü­ü­ü­ü­ü­ü­ü­ü®ü®ü®ü­ü¬ü¬ü¬ü¬ü¬ü«ü¬ü«ü«ü«ü«ü«ü«ü«ü«ü«ü«ü©ü§ü¦ü¥ü¤ü¤ü¤ü£ü£ü£ü£ü£ü£ü¢ü¢ü¢ü¡ü¡ü¡ü¡ü¢ü¡ü¡ü¡ü¡ü ü¡ü¡ü¡ü¡ü¡ü¡ü¡ü¡ü ü¡ü¢ü¡ü¡ü ü ü ü üüü ü ü ü ü ü üüüüüüüüüüüüüüüüüüüüüüüüüüüüüüüüüüüüüüüüüüüüüüüüüüüüüüüüüüüüüüüüüüüüüüüüüüüüüüüüüüüüüüüüüüüüüüüüüüüüüüüüüüüüüüüüüüüüüüüüü~ü~ü}ü}ü}ü|ü|ü|ü{ü{ü{ü{ü{üzü{ü{ü{ü{ü{üzüzüzüyüyüyüxüxüwüwüwüwüvüvüvüuüuüuütütütütüuütüsüsüsüsüsüsüsürürürürürürürürüqüqüqüpüpüpüpüoünüoüoüoüoününümülülüküiügüfüeüdücücücübübübüaüaüaüaüaüaü`ü`ü`ü`ü_ü_ü`ü_ü^ü^ü^ü^ü]ü]ü]ü]ü]ü]ü\ü\ü[ü[üZüZüZüYüZüYüYüYüXüXüYüYüXüWüVüVüUüTüTüUüTüTüTüSüSüTüSüSüSüSüSüRüQüRüQüQüQüPüPüOüOüOüOüOüOüOüNüLüIüGüFüEüDüDüCüCüCüCüCüCüCüCüDüJüPüQüOüJüFüDüBüAü@ü?ü>ü>ü>ü=ü=ü=ü=ü<ü;ü:ü:ü:ü:ü9ü9ü8ü8ü8ü8ü8ü7ü7ü7ü6ü5ü5ü5ü4ü4ü5ü5ü4ü3ü3ü3ü3ü2ü2ü2ü2ü2ü2ü1ü1ü0ü0ü/ü/ü/ü/ü/ü/ü.ü-ü,ü+ü)ü'ü&ü%ü$ü#ü#ü#ü!ü!ü"ü!ü!ü!ü ü üüüüüüüüüüüü¥ü¥ü¥ü¥ü¥ü¥ü¦ü¦ü¦ü¦ü¥ü¥ü¦ü§ü§ü§ü§ü§ü¨ü¨ü©ü©ü©ü©üªü«üªüªü«ü«ü©ü§ü¦ü¦ü¥ü¦ü¦ü¥ü¥ü¥ü¦ü¦ü§ü§ü¦ü§ü§ü§ü§ü¨ü¨ü¨ü©ü«ü«üªüªüªüªüªü«ü«ü«ü«ü«ü¬ü¬ü¬ü­ü­ü­ü¬ü¬ü¬ü­ü­ü®ü­ü®ü®ü®ü¯ü®ü®ü¯ü¯ü¯ü¯ü¯ü¯ü¯ü¯ü°ü±ü±ü±ü³ü³ü²ü²ü²ü²ü±ü¯ü®ü®ü­ü­ü®ü®ü®ü®ü®ü®ü¯ü¯ü¯ü¯ü¯ü¯ü¯ü°ü°ü¯ü±ü²ü²ü±ü±ü±ü±ü±ü±ü±ü²ü²ü³ü³ü³ü³ü³ü³ü³ü³ü´ü´üµü´ü´ü´üµüµü´üµüµüµüµüµü¶ü¶ü¶ü¶ü¶ü·ü¶ü·ü¸ü¸ü¸ü¸ü¸ü¸ü¹ü¹ü¹ü¸ü¹ü¹ü¹ü¹ü¹ü¹ü¹ü¹ü¹üºüºü»ü»üºü»ü»ü¼ü»ü¸ü·ü¶ü¶ü¶ü·ü¸ü·ü·ü·ü·ü·ü·ü·ü·ü¸ü¸ü¸ü·ü·ü¸ü¸ü¸ü¹ü¹ü¹ü¹ü¹ü¹ü¹üºüºüºüºüºüºü¹üºüºüºüºüºüºü»ü»ü»ü»ü»ü¼ü½ü½ü½ü½ü½ü¼ü½ü½ü½ü½ü½ü¾ü¾ü¾ü¾ü¾ü¿ü¿ü¿ü¾ü¾ü¾ü¾ü¿üÀüÁüÁüÀüÀü¿ü½ü»ü»üºüºüºüºüºüºüºüºüºüºü»ü»ü»ü»ü»ü»ü»ü¼ü¼ü½ü½ü½ü¼ü¼ü½ü¼ü¼ü½ü½ü½ü½ü½ü¼ü¼ü¼ü¼ü½ü½ü½ü½ü½ü¾ü¾ü¾ü¾ü¿ü¿ü¿ü¾ü¾ü¾ü¿ü¿ü¿ü¿ü¿ü¿ü¿üÀü¿ü¿ü¿ü¿üÀüÀü¿ü¿ü¿ü¿ü¿üÀüÁüÀüÀüÀüÀüÀü¾ü¼ü»ü»ü»ü»üºüºüºüºüºü»ü»üºüºüºü»ü»ü¼ü½ü¼ü¼ü¼ü¼ü¼ü»ü¼ü¼ü¼ü»ü»ü¼ü¼ü¼ü¼ü¼ü¼ü»ü¼ü¼ü¼ü¼ü¼ü¼ü¼ü¼ü¼ü¼ü¼ü½ü¾ü½ü¼ü¼ü¼ü¼ü¼ü¼ü¼ü¼ü¼ü¼ü¼ü½ü¾ü¾ü¾ü¾ü¿ü¾ü½ü»üºü¹ü¹ü¹ü¸ü¸ü¸ü¸ü¸ü¸ü·ü·ü·ü·ü·ü·ü·ü¸ü¸ü¸ü·ü·ü·ü·ü·ü·ü¶ü¶ü·ü·ü·ü·ü¶ü¶ü¶ü·ü¶ü¶ü¶ü·ü·ü·ü·ü·ü·ü·ü·ü·ü·ü·ü·ü·ü¸ü·ü¸ü·ü·ü·ü·ü·ü¸ü·ü·ü¶ü¶ü·ü¶ü¶ü¶ü·ü·ü·ü·ü¸ü·ü·ü·ü¶ü¶ü¶ü¶ü¶ü·ü¶ü·üµü´ü³ü²ü±ü°ü°ü°ü°ü°ü°ü¯ü¯ü°ü¯ü¯ü¯ü¯ü¯ü¯ü¯ü¯ü¯ü¯ü¯ü®ü®ü®ü®ü®ü®ü®ü®ü®ü®ü®ü®ü®ü®ü®ü®ü­ü®ü¯ü®ü®ü­ü­ü­ü­ü­ü­ü­ü¬ü­ü­ü¬ü­ü­ü¬ü¬ü¬ü¬ü¬ü«ü«ü«ü«ü«ü«ü©ü§ü§ü¦ü¦ü¤ü¤ü¤ü¤ü¤ü¤ü¤ü£ü£ü£ü£ü£ü¤ü¤ü¤ü¤ü¤ü£ü¢ü¢ü¢ü¢ü¡ü¡ü¡ü¡ü¡ü¢ü¢ü¢ü¢ü¢ü£ü¢ü¢ü¡ü ü ü ü üüüüüüüüüüüüüüüüüüüüüüüüüüüüüüüüüüüüüüüüüüüüüüüüüüüüüüüüüüüüüüüüüüüüüüüüüüüüüüüüüüüüüüüüüüüüüüüüüüüüüüüüüüüüüüüüüüüüüüüüüüüüüü~ü~ü}ü|ü|ü|ü|ü{ü{ü{üzüzü{üzüzüzüzüzüyüyüyüzüzüyüxüxüxüxüwüvüvüvüvüvüvüvüvüuütütütüsütütüsüsüsüsürüsürürürürürüqüqüqüqüpüpüqüqüpüpüoüoünüoününümümülülülüküküiügüfüfüeüdüdücücücücübübüaübübüaüaüaü`ü`ü`ü`ü`ü_ü^ü^ü_ü^ü]ü]ü]ü\ü\ü]ü]ü\ü\ü[üZüZüZü[ü[üZüZüZüZüYüXüXüYüYüXüWüVüUüUüUüUüTüTüTüTüSüTüSüSüSüSüSüRüRüQüQüQüPüPüPüPüOüOüOüOüOüNüKüIüHüGüFüFüEüEüEüDüDüDüCüCüCüEüKüOüNüJüFüDüBüAü?ü?ü>ü>ü>ü>ü=ü=ü=ü<ü<ü<ü;ü;ü:ü:ü:ü9ü9ü8ü8ü8ü8ü9ü9ü8ü7ü6ü7ü7ü6ü6ü5ü5ü4ü4ü3ü2ü2ü2ü2ü2ü2ü2ü1ü0ü0ü/ü/ü/ü.ü.ü.ü.ü-ü-ü,ü,ü,ü+ü)ü'ü%ü$ü$ü#ü#ü#ü!ü!ü ü ü ü üüüüüüüüüüüüü¤ü¥ü¥ü¥ü¥ü¦ü§ü§ü§ü§ü§ü§ü§ü¨ü©ü©ü©ü©ü¨ü¨ü¨ü©ü©ü©ü©ü©üªüªüªü«ü©ü§ü¦ü¦ü¦ü¥ü¥ü¥ü§ü§ü¦ü¦ü¦ü§ü§ü¦ü¦ü§ü§ü§ü¨ü©ü©ü©ü©ü©ü©üªü«ü«ü«ü«ü«ü«ü«ü«ü«ü¬ü¬ü¬ü¬ü¬ü¬ü¬ü­ü­ü­ü®ü®ü¯ü®ü®ü®ü¯ü¯ü¯ü¯ü¯ü°ü°ü°ü±ü±ü±ü±ü±ü²ü±ü±ü²ü²ü²ü°ü®ü®ü®ü­ü­ü­ü­ü­ü­ü®ü®ü®ü®ü®ü®ü¯ü¯ü¯ü¯ü®ü¯ü¯ü¯ü¯ü°ü±ü±ü±ü±ü±ü±ü²ü±ü±ü²ü²ü²ü²ü²ü±ü²ü²ü³ü´ü´ü´ü´üµüµüµüµüµüµü¶ü¶üµü¶ü¶ü¶ü¶ü¶ü·ü·ü·ü·ü·ü·ü·ü¸ü¸ü¹ü¹ü¸ü¹ü¹ü¹ü¹ü¹üºü»ü»üºü»ü»ü»üºüºü»ü»ü¼ü»ü¹ü·ü·ü·ü¶ü¶ü¶ü¶ü·ü¸ü¸ü¸ü·ü·ü·ü·ü¸ü¸ü¸ü¸ü¸ü¸ü¹üºü»üºü¹ü¹üºüºü¹üºüºüºüºü¹üºüºü»ü»ü»ü»ü»ü¼ü¼ü¼ü¼ü¼ü¼ü¼ü¼ü½ü½ü¾ü¾ü½ü¼ü½ü½ü¾ü¾ü¾ü¾ü¾ü¾ü¿ü¿ü¿ü¿ü¾ü¾ü¿ü¿ü¿ü¿ü¿ü¿ü¿ü½ü»üºü¹ü¹ü¹ü¹ü¹ü¹ü¹ü¹üºü»ü»ü»üºü»ü»ü»ü¼ü»ü»ü¼ü¼ü¼ü¼ü¼ü½ü¾ü¾ü½ü½ü½ü¼ü½ü¼ü½ü½ü½ü½ü½ü¾ü¾ü¾ü¾ü¾ü¾ü¾ü¾ü¾ü¾ü¾ü¾ü¾ü¾ü¾ü¾ü¿ü¿üÀüÀü¿ü¿ü¿ü¿ü¿ü¿üÀüÀü¿ü¿üÀüÀüÀüÀüÀüÀüÀüÀüÀüÀü¾ü¼ü»ü»ü»ü»ü»üºü»ü»ü»üºüºüºüºüºü»ü»ü»ü»ü»ü»ü»ü»ü¼ü¼ü»ü»ü»ü»ü»ü»ü¼ü½ü½ü¼ü¼ü½ü½ü¼ü»ü»ü»ü»ü»ü¼ü¼ü¼ü¼ü¼ü»ü¼ü¼ü¼ü¼ü½ü½ü¼ü¼ü¼ü½ü½ü½ü¼ü½ü½ü¾ü¾ü¾ü¾ü¾ü¼üºü¸ü·ü¶ü¶ü¶ü¶ü¶ü·ü·ü¶ü·ü·ü·ü¶ü·ü·ü¶ü¶ü¶ü¶üµü¶ü·ü¶ü¶ü¶ü·ü¸ü¸ü·ü¸ü·ü·ü¶ü¶ü·ü·ü¶ü¶ü·ü·ü·ü¶ü¶ü¶ü·ü·ü·ü·ü·ü·ü·ü·ü·ü·ü·ü·ü·ü·ü·ü·ü·ü·ü·ü¶ü¶ü¶ü¶üµüµü¶ü¶ü¶ü¶ü·ü·ü¶ü¶üµü¶ü¶ü¶ü¶ü¶ü¶ü³ü²ü°ü°ü°ü°ü¯ü¯ü¯ü¯ü®ü®ü®ü®ü®ü­ü­ü®ü®ü­ü­ü®ü®ü®ü®ü®ü®ü®ü®ü®ü­ü®ü®ü­ü¬ü­ü­ü­ü­ü¬ü­ü­ü­ü­ü­ü­ü¬ü¬ü­ü­ü­ü¬ü­ü­ü¬ü¬ü¬ü«ü«ü«ü«üªüªü«ü«ü«ü«ü¬ü«üªü¨ü§ü§ü§ü¦ü¥ü¤ü¤ü¤ü¤ü£ü£ü£ü£ü£ü£ü¢ü¢ü¢ü¢ü¢ü¢ü¢ü¢ü¡ü¡ü¡ü¢ü¢ü¡ü¡ü¡ü¢ü¢ü¡ü ü ü ü ü ü ü ü ü ü üüüüüüüüüüüüüüüüüüüüüüüüüüüüüüüüüüüüüüüüüüüüüüüüüüüüüüüüüüüüüüüüüüüüüüüüüüüüüüüüüüüüüüüüüüüüüüüüüüüüüüüüüüüüüüüüüüüüüüüüüüüüüüü~ü}ü|ü|ü|ü}ü|ü|ü{ü{ü{ü|ü|ü}ü|ü{ü{üzüyüyüyüyüyüyüxüxüwüwüxüxüwüwüwüwüvüvüuüuütütüuüuüuütütüsüsüsüsüsürüsürüqüqüqüqüqüqüpüpüpüpüoüoüoüoününününümümümümülüjühüfüeüeüdüdüdücücücübübüaüaüaü`ü`ü`ü`ü`ü_ü_ü_ü_ü^ü^ü]ü]ü\ü\ü\ü[ü[ü[ü\ü[ü[ü[ü[üZüZüZüZüYüYüXüXüXüWüWüXüXüWüWüWüVüVüUüUüTüTüTüUüUüTüSüSüSüSüRüRüQüQüQüPüPüQüPüOüOüNüNüNüMüMüLüIüHüHüGüFüEüEüEüDüDüDüCüCüBüBüAüAüAüBüBüBüAü@ü@ü?ü?ü>ü>ü>ü>ü>ü>ü>ü>ü=ü<ü<ü<ü=ü<ü;ü:ü:ü9ü8ü9ü8ü8ü8ü8ü7ü6ü6ü6ü6ü6ü5ü4ü4ü4ü3ü3ü2ü2ü1ü1ü1ü1ü0ü0ü/ü/ü/ü/ü.ü.ü.ü.ü.ü/ü.ü-ü+ü)ü(ü&ü%ü$ü$ü#ü#ü"ü"ü"ü!ü ü ü üüüüüüüüüüüü¥ü¤ü¤ü¤ü¤ü¤ü¥ü¥ü¥ü¥ü¦ü¦ü¦ü¦ü¦ü¦ü¦ü¨ü¨ü¨ü¨ü¨ü¨ü©ü©ü©ü©ü©üªüªü¨ü¦ü¦ü¥ü¥ü¥ü¥ü¥ü¥ü¦ü¦ü¦ü¦ü¦ü§ü¨ü§ü§ü¨ü¨ü¨ü¨ü¨ü©ü©ü¨ü©ü©üªüªüªü©ü©ü©üªüªü«ü«ü«ü«ü«ü¬ü¬ü¬ü­ü­ü­ü­ü®ü®ü®ü®ü®ü®ü¯ü±ü²ü±ü±ü²ü±ü±ü°ü°ü±ü°ü±ü±ü±ü±ü²ü²ü±ü¯ü®ü­ü­ü¬ü¬ü­ü­ü­ü­ü­ü®ü®ü®ü®ü®ü®ü®ü¯ü¯ü¯ü®ü¯ü°ü°ü°ü°ü°ü°ü±ü±ü±ü±ü±ü±ü²ü²ü²ü²ü³ü³ü³ü´ü´ü´ü´ü´ü´ü´ü´üµüµüµüµüµü¶ü¶ü¶ü¶ü·ü·ü¸ü¹ü¹ü¹ü¹ü¹ü¹ü¹üºü¹ü¹ü¹ü¹ü¹ü¹üºüºü¹ü¹ü¹ü¹üºüºüºüºü»üºüºü¹ü·ü¶ü¶ü¶ü¶ü¶ü¶üµü¶ü¶ü¶ü¶ü¶ü·ü¶ü·ü·ü¸ü¸ü¸ü¸ü¸ü¹ü¹ü¹ü¹ü¹ü¹ü¸ü¹ü¹ü¹ü¹ü¹üºü»ü»ü»ü»ü»ü»ü»ü»ü»ü»ü»ü»ü¼ü»ü¼ü¼ü½ü½ü½ü½ü½ü½ü½ü¼ü¼ü¼ü½ü½ü½ü¾ü¾ü¾ü¾ü¿ü¿ü¿ü¿ü¿ü¿ü¿ü¿ü¿ü¿ü¾ü¼ü»ü»ü»üºü¹ü¹üºüºüºü¹üºüºüºü¹üºüºüºüºüºüºüºüºüºü»üºüºüºü»ü»ü»ü¼ü¼ü¼ü¼ü½ü½ü½ü½ü½ü½ü½ü¼ü¼ü¼ü¼ü¼ü½ü½ü½ü¾ü¾ü¾ü¾ü¾ü¿ü¾ü¾ü¿ü¾ü¿ü¿ü¿ü¿üÀüÀüÀüÀüÀüÀüÀüÀüÀüÀüÀüÀüÁüÂüÁüÀü¿ü½ü¼ü»ü»ü»üºüºü¹ü¹üºüºüºü¹ü¹ü¹ü¹üºü»ü»ü»üºüºüºüºüºü»ü»ü»ü»ü¼ü¼ü»ü»ü¼ü»ü¼ü»ü»ü¼ü»ü»ü¼ü¼ü¼ü½ü¼ü¼ü½ü¼ü¼ü¼ü¼ü¼ü¼ü¼ü¼ü¼ü¼ü¼ü½ü¿üÁü¿ü¾ü¾ü¾ü¾ü¾ü¾ü½ü½ü½ü»ü¹ü¹ü¹ü¸ü¸ü¸ü¸ü¸ü¸ü·ü·ü·ü·ü·ü·ü·ü·ü·ü·ü·ü·ü·ü·ü¶ü¶ü¶ü¶ü·ü·ü·ü¸ü¹ü¹ü·ü·ü·ü·ü·ü·ü·ü¸üºü¹ü¸ü¸ü¸ü·ü·ü·ü·ü·ü·ü¸ü¸ü¸ü¸ü¸ü¸ü·ü·ü¸ü·ü·ü·ü¶ü·ü·ü¸ü¸ü¸ü¸ü¸ü·ü·ü¸ü·ü·ü·ü·ü·ü·ü·ü·ü·ü·ü·üµü´ü²ü²ü±ü±ü±ü±ü°ü°ü¯ü¯ü¯ü¯ü¯ü¯ü¯ü¯ü°ü¯ü¯ü®ü¯ü¯ü®ü¯ü¯ü¯ü®ü¯ü°ü¯ü°ü°ü°ü°ü°ü¯ü¯ü¯ü¯ü¯ü¯ü¯ü¯ü®ü®ü®ü¯ü®ü®ü¯ü®ü®ü®ü­ü¬ü­ü­ü­ü­ü­ü­ü­ü­ü­ü­ü¬ü¬üªü¨ü§ü¦ü¦ü¥ü¥ü¥ü¥ü¥ü¤ü¤ü¤ü¤ü¤ü¤ü¤ü¤ü£ü¤ü£ü£ü£ü£ü¢ü¢ü¢ü¡ü¡ü¡ü¡ü¢ü¢ü¢ü¢ü¢ü¡ü¡ü¡ü¡ü¡ü¡ü¡ü ü ü ü ü ü ü ü ü üüü ü ü ü ü üüüüüüüüü üüüüüüüüüüüüüüüüüüüüüüüüüüüüüüüüüüüüüüüüüüüüüüüüüüüüüüüüüüüüüüüüüüüüüüüüüüüüüüüüüüüüüüüüüüüüüüüüüüüüüüüüüüü~ü~ü}ü}ü}ü}ü|ü}ü}ü}ü}ü}ü|ü{ü{üzüzüzüyüyüyüyüxüxüxüwüwüwüxüxüxüwüvüvüvüvüvüvüvüvüvüuüuütütüsüsürürürürürüqüqürürüqüqüqüpüqüqüpüoüpüpüoününüoüoüoümülüjühügüfüfüfüeüdüdücücücücübübübübüaüaüaüaüaü`ü`ü`ü`ü_ü_ü_ü_ü^ü^ü^ü_ü_ü^ü^ü]ü\ü\ü[ü[ü[ü[üZüYüZüZüYüYüYüYüXüXüXüWüWüVüVüVüUüUüTüTüSüSüSüSüSüSüSüRüSüSüRüRüRüQüPüPüPüPüOüOüOüNüLüIüHüGüGüFüFüFüEüEüEüEüDüDüCüCüBüBüCüCüCüBüBüAü@ü@ü@ü@ü@ü@ü@ü?ü?ü@ü?ü?ü>ü>ü=ü<ü<ü<ü;ü;ü:ü9ü:ü9ü9ü8ü7ü7ü6ü6ü6ü6ü6ü6ü6ü6ü5ü5ü4ü4ü4ü4ü3ü2ü2ü2ü2ü1ü0ü0ü0ü0ü/ü/ü/ü.ü-ü-ü-ü,ü)ü'ü&ü&ü%ü$ü$ü$ü%ü$ü#ü#ü"ü!ü ü ü üüüüüüüüü¥ü¥ü¥ü¥ü¥ü¥ü¦ü§ü¨ü§ü§ü§ü§ü§ü§ü§ü¨ü¨ü¨ü©üªüªüªüªüªüªüªüªü«ü¬ü«ü¨ü§ü§ü¦ü¦ü¥ü¥ü¦ü¦ü¥ü¦ü§ü¦ü¦ü§ü§ü§ü§ü§ü¨ü¨ü¨ü¨ü©ü¨ü¨ü¨ü©ü©üªüªüªüªü«ü¬ü¬ü¬ü¬ü¬ü¬ü¬ü¬ü­ü­ü­ü­ü®ü®ü®ü¯ü¯ü¯ü°ü°ü°ü°ü¯ü°ü°ü°ü°ü°ü°ü±ü±ü±ü±ü²ü²ü²ü±ü°ü®ü®ü­ü­ü­ü®ü¯ü¯ü®ü­ü®ü®ü®ü®ü®ü®ü¯ü¯ü¯ü°ü¯ü°ü°ü°ü°ü±ü±ü±ü±ü±ü±ü²ü²ü²ü²ü²ü³ü³ü³ü³ü´ü´ü³ü´ü´ü´ü´ü´üµüµü´ü´ü´üµüµüµüµü¶ü¶ü¶ü¶ü·ü·ü¸ü¸ü¸ü¸ü¸ü¹ü¹ü¹ü¹ü¹ü¹üºüºüºüºüºü»ü»ü»üºü»ü»ü»ü»ü»üºü¹ü¸ü¸ü·ü·ü·ü¸ü¸ü·ü·ü·ü¸ü¸ü¸ü¸ü¸ü¸ü¸ü¹ü¹ü¹ü¹üºüºüºüºü¹ü¹ü»ü»ü»üºüºü»ü»ü»ü»ü¼ü¼ü»ü»ü¼ü¼ü¼ü¼ü½ü½ü¼ü½ü½ü¾ü¾ü¾ü½ü½ü¾ü¾ü¾ü¾ü¾ü¿ü¿ü¿ü¿ü¿ü¿üÀü¿üÀüÀüÀüÀü¿ü¿üÀüÁüÁüÁüÂüÁü¿ü½ü¼ü»ü»ü»ü»üºü»ü»ü»ü»ü»ü¼ü¼ü½ü¼ü¼ü¼ü¼ü¼ü¼ü»ü¼ü¼ü¼ü¼ü¼ü½ü½ü½ü¾ü½ü½ü¾ü¿ü¿ü¾ü¾ü¾ü¾ü¾ü½ü½ü¾ü¾ü¾ü¿üÀüÀü¿ü¿ü¿ü¿ü¿ü¿ü¿ü¿üÀüÀüÀüÀüÀüÀüÀüÁüÁüÁüÁüÁüÁüÁüÁüÀüÀüÁüÁüÁüÁüÁüÀü¾ü¼ü¼ü¼ü¼ü»ü»ü»ü¼ü¼ü¼ü½ü½ü¼ü¼ü¼ü¼ü»ü¼ü¼ü¼ü¼ü¼ü¼ü¼ü¼ü¼ü¼ü¼ü¼ü½ü½ü½ü½ü¼ü¼ü½ü½ü½ü¾ü¿ü¾ü¾ü¿ü¿ü¾ü¾ü¾ü½ü½ü¾ü¾ü¾ü½ü¾ü¾ü¾ü¾ü¾ü¾ü¾ü¿ü¿ü¾ü¾ü¾ü½ü½ü¾ü¾ü¾ü¾ü½ü»üºü¹ü¹üºü¹ü¹ü¹ü¹ü¹ü¸ü·ü·ü·ü·ü¸ü·ü·ü·ü·ü¸ü¸ü¸ü·ü·ü·ü¸ü¸ü¸ü¸ü¸ü·ü·ü¸ü·ü¶ü¶ü·ü·ü¶ü·ü¸ü¸ü¸ü¸ü¸ü¸ü¸ü¹ü¸ü¸ü¸ü¸ü¸ü¹ü¹ü¹ü¹ü¹ü¸ü¸ü¸ü¸ü¸ü¸ü¸ü¸ü¸ü¹ü¹ü¹ü¸ü¸ü¸ü¸ü¸ü¸ü·ü·ü·ü¶ü¶ü·ü·ü·ü¶ü´ü´ü³ü±ü°ü°ü°ü°ü°ü¯ü¯ü¯ü¯ü¯ü¯ü¯ü¯ü¯ü¯ü¯ü¯ü°ü°ü°ü°ü°ü°ü±ü°ü°ü¯ü¯ü¯ü¯ü¯ü¯ü®ü®ü®ü®ü®ü®ü®ü®ü®ü­ü®ü®ü®ü®ü®ü®ü®ü¯ü¯ü®ü­ü­ü­ü­ü­ü­ü­ü®ü®ü®ü­ü­ü®ü­üªü¨ü¨ü§ü¦ü¥ü¥ü¥ü¤ü¤ü¤ü¤ü£ü£ü¤ü£ü£ü¤ü£ü£ü£ü£ü£ü£ü¤ü¤ü¤ü¤ü£ü£ü¢ü¢ü¢ü¢ü¢ü¢ü¡ü¡ü¢ü¢ü¡ü¡ü¡ü¡ü¡ü¡ü¡ü¡ü¡ü¡ü ü ü ü ü ü ü ü ü ü ü üüüüüüüüüüüüüüüüüüüüüüüüüüüüüüüüüüüüüüüüüüüüüüüüüüüüüüüüüüüüüüüüüüüüüüüüüüüüüüüüüüüüüüüüüüüüüüüüüüüüüüüüüüüüüüüüü~ü~ü~üüü~ü}ü}ü}ü}ü|ü|ü|ü{üzü{ü{ü{üzüzüzüyüyüyüyüyüyüyüyüyüyüxüxüxüwüwüxüwüvüvüvüvüwüvüuüuütütütütüsüsüsütütüsürürüqüqüqüqüpüoüoüpüoüoüoüoürüsüqünüküiühühügüfüeüdüdüdücücücücübücüdücübüaüaüaüaü`ü`ü`ü`ü_ü_ü_ü_ü_ü_ü^ü^ü]ü\ü[ü[ü[ü[ü[ü[üZüZüZüYüYüYüYüXüXüXüXüXüWüWüWüWüWüWüWüVüUüUüUüTüTüTüTüTüSüSüRüRüRüRüRüQüQüPüOüOüPüPüOüMüJüIüHüHüGüFüEüDüDüDüDüDüCüCüBüAüAüBüBüBüAüAü@ü@ü?ü?ü>ü>ü?ü>ü>ü=ü=ü=ü=ü=ü<ü;ü;ü:ü9ü:ü9ü9ü9ü9ü9ü9ü9ü8ü8ü7ü7ü7ü7ü6ü6ü5ü4ü4ü4ü4ü3ü3ü3ü2ü2ü2ü1ü1ü0ü0ü/ü/ü.ü.ü.ü.ü-ü,ü,ü+ü*ü(ü'ü&ü%ü$ü#ü#ü#ü"ü"ü!ü!ü ü ü üüüüüüüüüüü¥ü¥ü¥ü¥ü¥ü¥ü¦ü¦ü¦ü§ü¨ü§ü¦ü¦ü¦ü¦ü§ü¨ü¨ü¨ü¨ü¨ü©ü©ü©ü©ü©ü©üªüªü¨ü¦ü¥ü¤ü¥ü¤ü¤ü¥ü¦ü¥ü¥ü¥ü¦ü¦ü¦ü§ü¨ü¨ü©ü©ü¨ü¨ü©ü©ü©ü©ü©ü©ü©üªü«üªüªüªü«ü¬ü«ü«ü«ü¬ü­ü­ü­ü­ü­ü­ü­ü­ü®ü®ü®ü®ü®ü®ü¯ü°ü±ü°ü¯ü¯ü°ü°ü°ü±ü±ü±ü±ü²ü²ü²ü²ü²ü±ü°ü¯ü®ü®ü­ü®ü®ü®ü®ü®ü®ü®ü®ü¯ü¯ü¯ü¯ü¯ü°ü°ü°ü±ü±ü°ü±ü±ü±ü°ü°ü±ü±ü°ü±ü±ü±ü±ü²ü²ü²ü²ü²ü³ü³ü³ü´ü´ü´ü´ü¶ü¶üµüµüµüµüµü¶ü¹ü»üºü¸ü¸ü¹ü¹ü¸ü¸ü¸ü¸ü¸ü¸ü¸ü¸ü¸ü¹ü¹ü¹ü¹üºüºüºüºüºüºüºüºüºüºüºüºüºü¸ü¶ü¶üµü¶ü¶ü¶ü¶üµüµü¶ü¶ü·ü·ü·ü·ü·ü·ü¸ü¸ü¸ü¸ü¸ü¸ü¸ü¸ü¹ü¹ü¹ü¹ü¹ü¹ü¹ü¹ü¹ü¹ü¹ü¹üºüºü»ü»ü»ü»üºüºü»ü»ü»ü»ü¼ü¼ü¼ü¼ü¼ü¼ü¼ü¼ü½ü½ü½ü½ü½ü½ü½ü¾ü¾ü½ü¾ü¾ü¾ü¾ü¿ü¿ü¿üÀü¿ü¿ü¿ü¾ü¼ü»üºüºüºü¹ü¹ü¹ü¹ü¹ü¹ü¹ü¹üºü»ü»ü»ü¼ü¼ü»ü»ü»ü¼ü¼ü¼ü½ü½ü½ü½ü¾ü¾ü½ü¼ü¼ü½ü½ü½ü½ü½ü½ü½ü½ü¾ü¾ü½ü¾ü¾ü¾ü½ü½ü¾ü¾ü¾ü¾ü¿ü¿ü¿ü¾ü¾ü¾ü¿ü¿ü¿ü¿üÀü¿üÀüÀüÀüÀüÀüÀüÀü¿üÀüÀüÀüÁüÁüÁüÀü¿ü½ü¼ü¼ü»ü»ü»üºüºüºü»üºüºüºü»ü»ü»üºü»ü»ü»ü»ü»ü»ü»ü»ü»ü»ü»üºüºü»ü»ü»ü»ü»ü¼ü¼ü¼ü¼ü¼ü¼ü¼ü¼ü¼ü½ü½ü½ü½ü½ü½ü¾ü¾ü½ü¾ü½ü½ü¾ü¾ü½ü¾ü½ü½ü½ü½ü½ü½ü½ü½ü½ü½ü¾ü½üºü¹ü¸ü¸ü·ü¸ü¸ü·ü·ü¸ü·ü·ü·ü·ü·ü·ü·ü·ü¸ü·ü·ü·ü·ü·ü·ü·ü·ü·ü·ü¸ü·ü·ü·ü·ü¶ü·ü¸ü¸ü¸ü·ü¸ü·ü·ü·ü¸ü¸ü¸ü¸ü¸ü¸ü¸ü¸ü¸ü¸ü¸ü¸ü¸ü¸ü·ü·ü·ü·ü¶ü¶ü·ü·ü·ü·ü·ü·ü·ü·ü·ü·ü·ü·ü·ü·ü¶ü¶ü¶ü¶ü¶ü¶ü¶ü¶ü¶ü´ü²ü±ü±ü±ü°ü°ü°ü¯ü¯ü¯ü¯ü¯ü¯ü¯ü°ü¯ü°ü°ü°ü±ü±ü±ü±ü°ü¯ü¯ü¯ü¯ü¯ü¯ü¯ü¯ü¯ü¯ü®ü®ü¯ü¯ü¯ü®ü®ü®ü®ü°ü°ü¯ü®ü®ü®ü­ü­ü­ü­ü­ü­ü­ü­ü­ü®ü®ü®ü­ü­ü­ü­ü­ü¬ü«ü¨ü§ü§ü§ü¦ü¦ü¦ü¥ü¥ü¥ü¤ü¤ü¤ü¤ü¤ü¤ü£ü£ü£ü£ü£ü£ü¢ü¢ü¢ü¢ü¢ü¢ü¡ü¡ü¢ü¢ü¢ü¡ü¡ü¡ü¡ü¡ü¡ü ü ü¡ü üüü ü ü ü üüüüüüüüüüüüüüüüüüüüüüüüüüüüüüüüüüüüüüüüüüüüüüüüüüüüüüüüüüüüüüüüüüüüüüüüüüüüüüüüüüüüüüüüüüüüüüüüüüüüüüüüüüüüüüüüüüüüüüüüüüü}ü}ü}ü~ü~ü~ü~ü}ü|ü{ü{üzüzüzüzüzüzüyüyüyüyüxüxüyüxüxüxüwüxüwüwüwüwüwüwüvüuüuütütütütütüsütüsüsüsürüsüsürüqüqüqüqüpüpüpüpüpüpüoüoüoüoününününününününümülülüjühügüfüfüeüeüdücücücücücübübübübüaüaüaü`ü`ü_ü_ü_ü_ü_ü_ü_ü_ü_ü^ü^ü]ü]ü\ü\ü\ü[ü[üZü[üZüZüZüYüYüXüXüXüXüXüWüWüVüWüVüVüVüVüVüVüUüUüUüTüSüRüRüRüRüQüQüQüQüQüPüPüOüOüNüNüNüNüMüJüHüGüFüEüFüEüDüCüCüBüBüCüCüBüBüAüAü@ü@ü@ü@ü@ü?ü?ü?ü?ü?ü>ü>ü>ü>ü=ü=ü=ü=ü<ü<ü;ü;ü;ü;ü:ü:ü9ü9ü9ü8ü8ü8ü8ü7ü6ü6ü6ü6ü6ü5ü4ü4ü3ü3ü3ü2ü2ü2ü2ü1ü0ü0ü0ü/ü/ü/ü/ü/ü/ü/ü/ü.ü-ü-ü-ü,ü*ü'ü&ü%ü$ü#ü#ü"ü"ü!ü!ü!ü!ü ü üüüüüüüüüüü¤ü¥ü¥ü¥ü¥ü¥ü¥ü¥ü¦ü¦ü¦ü§ü§ü§ü§ü§ü¨ü©ü¨ü¨ü¨ü¨ü©üªüªüªüªüªüªü©ü§ü¦ü¥ü¥ü¤ü¤ü¥ü¦ü¦ü§ü¦ü¦ü¦ü§ü§ü§ü¨ü¨ü¨ü¨ü¨ü¨ü¨ü¨ü©ü©üªüªüªüªüªü«ü«ü«ü«ü«ü«ü¬ü«ü«ü¬ü­ü­ü­ü­ü­ü­ü­ü®ü­ü®ü¯ü°ü¯ü¯ü¯ü°ü°ü°ü°ü°ü°ü±ü²ü³ü³ü³ü³ü³ü³ü³ü³ü²ü°ü¯ü¯ü®ü­ü­ü®ü®ü®ü¯ü¯ü¯ü¯ü°ü°ü°ü°ü°ü°ü°ü±ü±ü°ü°ü±ü²ü±ü±ü±ü±ü±ü±ü±ü²ü²ü³ü³ü³ü³ü³ü³ü´ü´üµüµüµüµüµü¶ü¶ü·ü¶ü¶ü¶ü¶ü¶ü·ü·ü¸ü¸ü¸ü¸ü¸ü¸ü¸ü¸ü¸ü¹ü¹ü¹ü¹ü¹ü¹üºüºüºü»ü»ü»ü»ü»ü»ü»ü¼ü¼ü¼ü¼ü¼üºü¸ü¸ü¸ü¸ü·ü·ü·ü·ü·ü¸ü¸ü¹ü¹ü¸ü¸ü¸ü¹ü¹ü¹ü¹üºüºüºüºüºüºüºüºüºü»ü»üºüºü»ü»ü»ü¼ü½ü¼ü¼ü¼ü½ü½ü½ü¼ü¼ü¼ü½ü¾ü¾ü½ü¾ü¾ü¾ü¾ü¾ü¾ü¾ü¾ü¾ü¿ü¿ü¿ü¿üÀüÀüÀüÀüÀüÀüÀü¿ü¿üÀüÁüÁüÀüÀüÀü¿ü½ü¼ü»ü¼ü¼ü»ü»ü¼ü»ü»ü»ü»ü»ü»ü»ü¼ü¼ü¼ü¼ü¼ü¼ü½ü½ü½ü¾ü¾ü¾ü½ü½ü½ü¾ü¾ü¾ü¿ü¾ü¾ü¾ü¾ü¾ü¿ü¿ü¿ü¿ü¿ü¾ü¿ü¿ü¿ü¿ü¾ü¿ü¿ü¿ü¿üÀüÀüÀüÀüÀüÀüÀüÀüÀüÁüÁüÁüÀüÀüÀüÀüÀüÀüÀüÀüÀüÀüÁüÁüÁüÁüÂüÂüÀü½ü¼ü»ü»ü»ü¼ü¼ü¼ü»ü»üºü»üºü»ü»ü¼ü¼ü¼ü¼ü¼ü¼ü¼ü¼ü¼ü¼ü¼ü¼ü¼ü¼ü¼ü¼ü½ü½ü½ü½ü½ü½ü½ü½ü½ü½ü¼ü½ü¾ü½ü½ü¾ü¾ü¾ü¾ü¾ü¾ü¾ü¾ü¾ü¾ü¾ü¾ü¿ü¿ü¾ü¾ü¾ü¾ü¾ü¾ü½ü½ü¾ü¾ü¾ü¼üºü¹ü¸ü¹ü¸ü¸ü¸ü¸ü¸ü¸ü¸ü¸ü¸ü·ü¸ü¸ü¸ü¸ü¸ü¸ü¸ü¹ü¹ü¹ü¹ü¹ü¸ü¸ü¹ü¸ü¸ü¹ü¹ü¸ü¹ü¹üºüºü¹üºü¹ü¹ü¹üºüºü¹ü¸ü¸ü¸ü·ü·ü¸ü¸ü¸ü¸ü¸ü¸ü·ü¸ü¸ü¸ü¸ü¸ü¸ü¸ü¸ü·ü·ü¸ü¸ü¹ü¸ü¸ü¸ü¸ü¸ü¸ü¸ü·ü·ü·ü·ü·ü·ü¸ü¸ü·üµü³ü²ü±ü°ü°ü±ü±ü±ü°ü°ü¯ü¯ü¯ü¯ü¯ü°ü°ü°ü°ü°ü°ü¯ü¯ü°ü°ü°ü¯ü¯ü¯ü¯ü¯ü¯ü¯ü¯ü®ü¯ü¯ü¯ü°ü°ü¯ü¯ü¯ü¯ü®ü®ü®ü­ü­ü­ü­ü­ü­ü­ü®ü¯ü®ü­ü¬ü¬ü­ü­ü­ü¬ü¬ü«üªü¨ü§ü§ü¦ü¥ü¥ü¥ü¤ü¤ü¤ü¤ü¤ü¤ü¤ü¤ü¥ü¤ü¤ü¥ü¥ü¤ü£ü¢ü£ü£ü£ü£ü£ü£ü£ü£ü£ü£ü£ü£ü¢ü¢ü¢ü¢ü¡ü¡ü¡ü¢ü¢ü¡ü¡ü ü ü ü ü ü ü¡ü¢ü¡ü üüüüüüüüüüüüüüüüüüüüüüüüüüüüüüüüüüüüüüüüüüüüüüüüüüüüüüüüüüüüüüüüüüüüüüüüüüüüüüüüüüüüüüüüüüüüüüüüüüüüüüüüüüüüüüüüüüüüü~ü~ü~ü~ü}ü}ü}ü}ü}ü|ü}ü}ü|ü{üzü{üzüzüyüyüyüyüzü{üzüyüyüxüxüxüxüwüwüwüvüvüvüuüuüuüuüuütütütütütütüsüsüsüsürüqürürürüqüqüqüpüoüoüpüpüoüoüpüpüoününüoüpüoünülüjüiühüfüfüfüeüdüdüdüdüdüdücücübüaüaü`ü`ü`ü`ü`ü`ü_ü_ü_ü_ü_ü_ü_ü^ü]ü]ü]ü]ü\ü[ü[ü[ü[ü[üZüZüZüZüYüYüYüXüXüXüWüWüWüVüVüVüUüUüTüTüSüSüRüSüSüSüRüQüRüRüRüQüQüQüPüPüOüOüOüOüOüNüMüKüIüHüHüGüFüFüFüEüEüDüCüDüCüBüAüAüAü@ü@ü@ü@ü@ü@ü@ü@ü?ü?ü>ü>ü=ü=ü=ü=ü=ü=ü<ü;ü;ü;ü;ü;ü;ü;ü:ü:ü9ü9ü9ü8ü8ü7ü7ü7ü7ü7ü7ü5ü5ü5ü5ü5ü5ü4ü3ü3ü2ü1ü1ü1ü0ü0ü0ü0ü0ü/ü0ü/ü.ü-ü-ü-ü-ü,ü)ü'ü&ü%ü$ü#ü#ü#ü"ü!ü!ü!ü ü üü üüüüüüüüü¦ü¦ü¦ü¦ü¦ü§ü§ü§ü§ü¨ü¨ü¨ü¨ü¨ü§ü¨ü©üªüªüªüªü«ü«ü«ü¬ü«ü«ü¬ü­ü¬ü©ü¨ü§ü§ü¦ü¦ü¦ü¦ü§ü¨ü¨ü¨ü¨ü©ü©ü©ü©ü©ü©ü©ü©üªüªüªü«ü«ü«ü¬ü¬ü¬ü¬ü¬ü¬ü¬ü¬ü­ü­ü­ü­ü­ü®ü®ü®ü¯ü®ü¯ü¯ü¯ü°ü±ü±ü±ü±ü±ü±ü±ü±ü±ü²ü²ü³ü³ü³ü³ü³ü´ü´ü´ü³ü³ü´ü´ü³ü±ü°ü¯ü¯ü¯ü¯ü¯ü®ü®ü¯ü¯ü¯ü°ü°ü°ü°ü°ü°ü±ü±ü±ü²ü²ü²ü²ü³ü³ü³ü³ü³ü´ü´üµüµüµü´ü´ü´ü´üµüµü´ü´ü´üµüµü¶ü¶ü·ü·ü·ü¶ü¶ü·ü·ü·ü¸ü¸ü¸ü¸ü¸ü¸ü¸ü¸ü¸ü¹üºüºüºüºüºüºüºü»ü»üºüºü»ü»ü»ü»ü¼ü¼ü¼ü¼ü½ü½ü¼ü»ü¹ü¸ü·ü·ü·ü·ü·ü·ü·ü·ü·ü·ü·ü¸ü¸ü¸ü¸ü¸ü¹ü¹ü¹ü¹ü¹ü¹ü¹üºüºüºüºüºüºü»üºüºü»ü»ü»üºü»ü¼ü¼ü¼ü½ü½ü½ü¼ü½ü½ü½ü½ü½ü½ü½ü½ü¾ü¾ü¾ü¾ü¾ü¾ü¾ü¿ü¿ü¿üÀüÀü¿ü¿ü¿ü¿üÀüÀüÀüÀü¿üÀüÀüÁüÀü¾ü¼ü¼ü¼ü¼ü¼ü¼ü¼ü»ü»ü»ü»ü¼ü¼ü¼ü¼ü½ü½ü¼ü¼ü¼ü»ü¼ü¼ü¼ü½ü½ü¾ü¾ü¾ü¾ü¿ü¾ü¾ü¾ü¿üÀüÀüÀüÀüÀüÀüÀüÀü¿ü¿ü¿ü¿ü¿ü¿üÀüÀüÀüÀüÁüÀüÀüÀüÀüÁüÁüÀüÀüÁüÁüÁüÁüÁüÁüÁüÁüÁüÁüÂüÂüÂüÂüÂüÁüÁüÁüÁüÀü¾ü½ü½ü¼ü¼ü¼ü¼ü¼ü»ü»ü»ü»ü¼ü¼ü¼ü¼ü¼ü¼ü¼ü¼ü¼ü¼ü½ü¾ü¾ü½ü½ü½ü½ü½ü½ü½ü½ü½ü½ü½ü½ü½ü¾ü½ü½ü½ü½ü½ü¾ü¾ü¾ü¾ü¾ü¿ü¿ü¾ü¾ü¿ü¿üÀü¿ü¿ü¿ü¿ü¿ü¿ü¿ü¾ü¿ü¿ü¿ü¿ü¾ü¾ü¿ü¾ü¼ü»üºü¹ü¹ü¹ü¸ü¸ü¸ü¹ü¹ü¹ü¹ü¹ü¹ü¹ü¹üºüºü¹ü¹ü¹üºü¹ü¹ü¹ü¸ü¹üºüºü¹ü¹ü¸ü¹ü¹ü¸ü¸ü¸ü¹ü¹ü¹ü¹ü¹ü¹ü¹ü¹ü¸ü¸ü¸ü¸ü¸ü¸ü¹ü¹ü¸ü¸ü¸ü¸ü¸ü¸ü¸ü¸ü¸ü¸ü¸ü¸ü·ü¸ü¸ü¸ü·ü·ü¸ü¸ü¸ü·ü¸ü¸ü¸ü¸ü·ü·ü·ü·ü·ü¸ü¸ü·üµü³ü²ü²ü±ü°ü°ü¯ü¯ü¯ü¯ü¯ü¯ü¯ü¯ü¯ü¯ü¯ü¯ü¯ü®ü¯ü¯ü¯ü¯ü®ü¯ü¯ü¯ü®ü®ü®ü­ü®ü¯ü¯ü¯ü¯ü¯ü¯ü®ü®ü®ü®ü®ü®ü®ü¯ü®ü®ü­ü­ü­ü­ü­ü®ü­ü­ü¬ü¬ü¬ü¬ü­ü­ü¬ü¬ü­ü¬üªü¨ü§ü¦ü¦ü¦ü¥ü¥ü¤ü¤ü¤ü¤ü¤ü£ü£ü£ü£ü£ü£ü£ü£ü¢ü£ü£ü£ü£ü£ü£ü¢ü£ü£ü£ü£ü£ü£ü£ü£ü¢ü¢ü¢ü¢ü¡ü¡ü¡ü ü ü¡ü¡ü ü ü ü ü ü ü ü ü ü üüüüüüüüüüüüüüüüüüüüüüüüüüüüüüüüüüüüüüüüüüüüüüüüüüüüüüüüüüüüüüüüüüüüüüüüüüüüüüüüüüüüüüüüüüüüüüüüüüüüüüüüüüüüüüüüüü~ü~ü~ü}ü~üü~ü}ü|ü|ü|ü|ü{ü{ü{ü{ü{ü{üzüzüzüzüyüyüyüyüyüxüxüxüxüxüxüwüwüwüvüvüvüuüuüuüuüuütütütütütütütütüsüsüsürürürürürüqüqüqüpüpüpüpüpüpüoüpüoüoüoüoünülüjühügügüfüeüeüeüdücücücücüdüdücücübüaüaüaü`ü`ü_ü_ü^ü^ü^ü^ü^ü^ü]ü]ü\ü\ü\ü\ü[üZüZüZüZüZüYüYüYüYüXüXüXüYüXüWüWüWüWüVüUüUüTüTüTüTüTüTüTüSüSüTüTüSüRüRüQüQüQüQüQüPüPüPüPüOüNüNüNüLüJüIüGüGüFüFüFüEüDüDüCüCüBüAüBüBüAüAüAü@ü@ü?ü@ü@ü?ü?ü>ü>ü>ü=ü>ü=ü=ü<ü<ü<ü;ü:ü:ü:ü9ü9ü9ü9ü9ü8ü8ü8ü8ü8ü8ü7ü6ü6ü6ü6ü5ü4ü4ü4ü4ü4ü3ü2ü2ü2ü2ü2ü1ü0ü0ü/ü/ü.ü.ü.ü.ü-ü-ü.ü.ü-ü+ü)ü'ü'ü&ü$ü$ü#ü#ü"ü"ü"ü!ü ü üüüüüüüüüüü¦ü§ü§ü§ü§ü§ü¨ü§ü§ü§ü¨ü¨ü©ü¨ü¨ü¨ü¨ü©ü©ü©üªüªüªüªüªü©üªüªü©ü§ü¦ü¥ü¥ü¥ü¥ü¦ü§ü¦ü¦ü§ü§ü§ü§ü¨ü¨ü¨ü¨ü¨ü¨ü©ü©üªüªüªüªü«ü«ü«üªü«ü«ü«ü«ü«ü«ü«ü¬ü¬ü¬ü­ü­ü¬ü¬ü¬ü­ü®ü®ü®ü¯ü¯ü¯ü°ü°ü°ü°ü±ü±ü±ü±ü±ü²ü²ü²ü²ü³ü²ü²ü²ü²ü²ü³ü³ü±ü¯ü®ü®ü¯ü¯ü¯ü¯ü¯ü¯ü¯ü®ü¯ü°ü°ü°ü°ü±ü±ü±ü±ü±ü±ü±ü±ü²ü²ü²ü²ü³ü³ü³ü²ü²ü³ü³ü³ü´ü³ü´ü´ü´ü´ü´ü´üµü¶ü¶ü¶üµüµü¶ü¶ü¶ü·ü¶ü¶ü·ü·ü·ü·ü·ü·ü¸ü¸ü¸ü¹ü¹ü¹ü¹üºüºüºü¼ü¼ü»ü»ü»ü»ü»ü»ü¼ü¼ü»ü¼ü¼ü¼ü½ü½ü¼ü¹ü¸ü¸ü¸ü¸ü·ü·ü·ü¸ü¸ü¸ü¸ü¸ü¹ü¹üºüºü¹ü¹ü¹ü¹ü¹ü¹ü¹üºüºüºüºü»ü»ü»ü»ü»ü¼ü¼ü¼ü¼ü¼ü¼ü½ü½ü¼ü¼ü¼ü¼ü½ü½ü¾ü¿ü¿ü¾ü¾ü¾ü¾ü¾ü¿ü¿ü¾ü¾ü¾ü¾ü¾ü¾ü¾ü¾ü¾ü¿ü¿ü¿ü¿ü¿üÀüÀüÀüÀüÀüÀüÀüÀü¾ü½ü¼ü¼ü¼ü»üºü»ü»ü»ü»ü»ü»ü»ü»ü¼ü»ü»ü»ü¼ü¼ü¼ü¼ü¼ü¼ü½ü½ü½ü½ü½ü½ü½ü½ü¾ü¾ü¾ü¾ü¿üÀü¿ü¿ü¾ü¾ü½ü¾ü¾ü¾ü¾ü¿ü¿ü¿ü¿üÀü¿ü¿ü¿ü¿üÀüÀüÀüÀüÀüÀüÁüÀüÀüÀüÀüÀüÁüÁüÁüÂüÂüÂüÂüÂüÂüÂüÂüÂüÂüÁü¿ü½ü½ü¼ü¼ü¼ü¼ü»ü¼ü¼ü¼ü¼ü½ü½ü¼ü¼ü¼ü¼ü¼ü½ü½ü¼ü¼ü¼ü¼ü½ü¼ü¼ü¼ü¼ü½ü½ü½ü½ü½ü½ü¼ü½ü¾ü¾ü¾ü¾ü¾ü¾ü¾ü½ü¾ü¾ü¾ü¾ü¾ü¾ü¾ü¿üÂüÅüÅüÃüÂüÁüÀü¿ü¿ü¿ü¿üÀüÀü¿ü¿ü¿ü¿ü¾ü½ü»ü¹ü¸ü¸ü¸ü¹ü¹ü¹ü¹ü¹ü¹ü¹ü¹ü¸ü·ü·ü¸ü¸ü·ü·ü¸ü¸ü·ü¸ü¸ü¸ü¸ü¸ü¸ü¸ü¸ü·ü·ü¸ü¸ü¹ü¹ü¹ü¹ü¹ü¹ü¹ü¹ü¹ü¹ü¹ü¹ü¹ü¹ü¹ü¸ü¸ü¸ü¹ü¹ü¸ü¸ü¸ü¸ü¸ü¹ü¹ü¸ü¸ü·ü¸ü¸ü·ü¸ü¸ü¸ü¸ü¸ü·ü·ü·ü¸ü¸ü¸ü·ü·ü·ü·ü·ü·ü·ü¶üµü´ü³ü²ü±ü°ü°ü±ü±ü±ü±ü±ü²ü²ü±ü±ü±ü°ü°ü°ü°ü°ü°ü¯ü¯ü°ü°ü°ü°ü°ü°ü¯ü¯ü¯ü°ü°ü°ü¯ü¯ü¯ü¯ü¯ü¯ü¯ü¯ü¯ü¯ü°ü°ü¯ü¯ü¯ü¯ü¯ü¯ü®ü®ü­ü­ü­ü­ü¬ü­ü­ü­ü­ü¬ü¬ü«ü©ü¨ü¨ü¨ü§ü¦ü¦ü¥ü¥ü¥ü¥ü¥ü¥ü¤ü¥ü¥ü¤ü£ü¤ü¤ü¤ü¤ü£ü¤ü¤ü£ü£ü£ü£ü£ü£ü£ü£ü£ü£ü£ü£ü¢ü¡ü¡ü¢ü¡ü ü ü ü üü ü ü ü üü ü ü ü ü ü ü ü üüüüüüüüüüüüüüüüüüüüüüüüüüüüüüüüüüüüüüüüüüüüüüüüüüüüüüüüüüüüüüüüüüüüüüüüüüüüüüüüüüüüüüüüüüüüüüüüüüüüüüüüüüüüüüüüüüü~ü~ü~ü~ü}ü}ü}ü|ü|ü|ü|ü|ü{ü{ü{ü{ü{üzüzüzüyüyüzüzüyüxüxüxüxüwüxüxüxüwüwüxüxüwüvüvüuüuüuütütütütütüsüsürürürürüqüqüqüpüpüpüpüpüpüoüoüoüoüoüoünümümümüküjühügüfüfüeüdüdüdüdüdücübübübüaüaüaüaüaüaü`ü`ü_ü^ü^ü_ü^ü^ü]ü]ü]ü\ü[ü[ü[ü[ü\ü\ü\ü[ü[üZüZüYüYüZüZüYüXüXüXüXüXüXüWüVüVüVüWüVüUüUüUüUüTüTüTüSüSüRüRüRüRüQüQüPüPüOüOüOüOüOüOüNüMüJüHüHüGüFüEüEüEüDüDüDüCüBüBüCüCüCüCüCüBüAü@ü@ü@ü@ü@ü?ü?ü>ü>ü>ü>ü>ü>ü=ü=ü<ü<ü;ü;ü;ü:ü9ü9ü8ü8ü8ü8ü7ü7ü7ü7ü6ü5ü5ü5ü5ü5ü4ü4ü4ü3ü3ü2ü2ü3ü2ü2ü1ü1ü0ü0ü0ü0ü0ü0ü0ü/ü/ü.ü.ü-ü,ü)ü(ü&ü%ü%ü$ü#ü#ü"ü#ü"ü!ü"ü!ü"ü#ü#ü!üüüüüüü¦ü¦ü¦ü¦ü¦ü¦ü¦ü¦ü§ü§ü¨ü©ü©ü¨ü¨ü©ü©ü©ü©üªüªüªüªü«ü«ü«ü«üªü¨ü§ü§ü¦ü¦ü¦ü¦ü§ü¨ü¨ü§ü§ü§ü©üªü¬ü¬ü«üªüªüªü©üªüªü«üªüªüªüªüªü«ü¬ü­ü­ü¬ü¬ü¬ü¬ü¬ü¬ü­ü­ü­ü­ü­ü­ü®ü¯ü°ü°ü¯ü°ü°ü±ü±ü±ü²ü²ü²ü²ü²ü²ü²ü²ü²ü²ü²ü²ü²ü²ü³ü³ü´ü²ü°ü¯ü®ü®ü®ü®ü®ü®ü¯ü¯ü¯ü¯ü¯ü°ü°ü°ü±ü±ü±ü±ü²ü²ü²ü²ü²ü²ü²ü²ü²ü³ü³ü´ü´ü³ü³ü´ü´üµü¶ü¶üµüµüµüµüµü¶ü¶ü¶ü¶ü·ü·ü·ü·ü·ü·ü¸ü·ü¸ü¹üºü¹ü¹ü¸ü¹ü¹ü¹ü¹ü¹ü¹üºüºüºü»ü»üºü»ü»ü»ü¼ü¼ü¼ü¼ü¼ü¼ü¼ü¼ü¼ü½ü¼üºü¹ü¸ü¸ü·ü·ü¸ü·ü·ü¸ü¹ü¹ü¹ü¹ü¹ü¸ü¹ü¹üºüºü¹ü¹ü¹üºüºüºüºüºüºüºüºüºüºüºü»ü»ü»ü»ü»ü¼ü¼ü¼ü¼ü¼ü¼ü¼ü¼ü½ü½ü½ü½ü¾ü¾ü½ü¾ü¿ü¿ü¾ü¾ü¾ü¾ü¾ü¾ü¿ü¿ü¿ü¿ü¿üÀü¿ü¿ü¿ü¿üÀüÀüÀüÀüÀüÁüÁü¿ü½ü½ü¼ü»ü»ü»ü»ü»ü»ü»ü¼ü¼ü¼ü»ü»ü»ü»ü»ü»ü¼ü¼ü¼ü¼ü¼ü¼ü¼ü¼ü¼ü¼ü½ü½ü¼ü½ü½ü¾ü½ü½ü½ü¾ü¿ü¾ü¿ü¿ü¿ü¾ü¿ü¿ü¿ü¿ü¿ü¿üÀüÀü¿üÀüÀüÀü¿ü¿ü¿ü¿üÀüÀüÀüÀüÀüÀüÀüÀü¿ü¿ü¿üÀü¿ü¿ü¿ü¿üÀüÀüÀüÀü¿ü½ü¼ü¼ü¼ü¼ü»ü»ü»ü»ü»ü»ü»ü»ü»ü»ü»ü¼ü¼ü½ü½ü½ü½ü½ü½ü¼ü½ü½ü½ü½ü¼ü½ü½ü½ü½ü½ü¾ü¾ü¾ü¾ü¾ü¾ü¾ü¾ü¾ü½ü½ü½ü½ü½ü½ü¾ü¾ü¿ü¿üÀüÀü¿ü¿ü¿ü¿ü¿ü¿ü¿ü¿ü¿ü¿ü¿ü¿ü¿ü¾ü¾ü¾ü¼ü»üºü¹ü¸ü¸ü¸ü¹ü¹ü¹ü¸ü¹ü¹ü¹ü¸ü¸ü¸ü¸ü¸ü¸ü¸ü¹ü¹ü¹ü¸ü¸ü¸ü¹ü¹ü¹ü¹ü¹ü¹ü¹ü¹ü¹ü¸ü¸ü¸ü¹ü¹ü¹ü¸ü¸ü¸ü¸ü¸ü¹ü¹ü¸ü¹ü¸ü¸ü¹ü¹ü¹ü¹ü¹ü¹üºüºüºü¹ü¸ü¹ü¹ü¸ü¸ü¸ü¸ü¹ü¹ü¹ü¸ü¸ü¸ü¸ü¸ü¸ü¸ü¸ü·ü·ü¹ü¼ü¾ü½ü»üºü¹ü¶ü´ü³ü²ü±ü±ü±ü±ü±ü°ü°ü°ü°ü°ü°ü±ü±ü±ü°ü°ü°ü¯ü¯ü°ü°ü°ü°ü°ü¯ü¯ü¯ü¯ü°ü¯ü¯ü°ü°ü°ü¯ü¯ü®ü¯ü¯ü®ü®ü®ü®ü®ü®ü¯ü®ü®ü®ü®ü®ü®ü®ü®ü®ü®ü®ü®ü®ü­ü­ü­ü¬ü«ü©ü§ü§ü§ü¦ü¥ü¥ü¤ü¤ü¤ü¤ü£ü¤ü¥ü¥ü¤ü£ü£ü£ü£ü¤ü¤ü£ü£ü£ü¢ü¢ü¢ü¢ü¢ü¡ü¡ü¡ü£ü£ü¢ü¡ü¡ü¡ü¡ü¡ü ü ü ü ü ü üüü ü ü ü ü üüüüü ü üüüüüü ü üüüüüüüüüüüüüüüüüüüüüüüüüüüüüüüüüüüüüüüüüüüüüüüüüüüüüüüüüüüüüüüüüüüüüüüüüüüüüüüüüüüüüüüüüüüüüüüüüüüüüü~ü~ü}ü}ü}ü}ü|ü|ü|ü}ü}ü}ü|ü{ü{ü{ü{ü{üzüzüzüzüzüyüyüyüyüxüyüxüwüvüwüwüwüvüwüwüvüvüvüvüuüuüuüuüuütütüsüsüsütüsüsürürürüqüqüqüpüqüqüpüoüpüpüpüoüoüoüoününümünüqürünüküiügüfüfüfüeüdüdücücübübübübübüaü`ü`ü_ü_ü_ü_ü_ü`ü`ü`ü_ü_ü^ü_ü_ü_ü^ü]ü^ü^ü^ü]ü\ü\ü\ü[ü[ü[üZüYüYüYüYüXüXüXüXüXüWüWüWüVüVüVüVüUüUüUüTüTüSüSüSüSüRüQüQüQüPüPüPüPüOüOüOüOüOüNüKüIüHüHüGüFüEüEüEüDüDüCüCüBüCüCüCüBüBüBüAü@ü?ü?ü?ü?ü?ü>ü>ü>ü>ü>ü=ü>ü=ü<ü<ü<ü;ü:ü:ü:ü:ü:ü9ü8ü8ü7ü7ü8ü9ü9ü7ü6ü5ü6ü5ü5ü5ü4ü4ü4ü4ü3ü3ü2ü1ü1ü1ü1ü0ü0ü0ü0ü0ü/ü/ü/ü/ü/ü.ü,ü+ü(ü&ü%ü%ü$ü$ü#ü#ü#ü"ü"ü"ü!ü!ü ü üüüüüüüüü¨ü¨ü©ü¨ü¨ü¨ü¨ü¨ü©üªüªüªüªü«ü«ü¬ü¬ü«ü«ü¬ü¬ü¬ü¬ü¬ü­ü­ü­ü¬üªü¨ü¨ü¨ü§ü§ü¨ü©ü©ü©ü©ü©ü©ü¨ü¨ü¨ü©ü©üªü«üªüªü«ü«ü«ü«ü«ü«ü«ü¬ü¬ü­ü®ü­ü®ü¯ü¯ü®ü®ü®ü®ü®ü®ü®ü®ü¯ü¯ü°ü°ü°ü±ü±ü±ü±ü±ü±ü²ü³ü³ü²ü²ü³ü³ü³ü³ü³ü³ü³ü³ü´ü´üµüµü³ü±ü°ü¯ü¯ü¯ü°ü°ü°ü°ü°ü¯ü°ü°ü°ü°ü±ü±ü²ü²ü²ü²ü²ü³ü´ü´ü³ü³ü´ü´ü³ü´ü´üµüµüµü·ü·ü·ü¶ü¶ü¶ü¶ü¶ü¶ü¶ü·ü·ü·ü¸ü¸ü¸ü¸ü¸ü¸ü·ü¸ü¸ü¸ü¸ü¸ü¸ü¹ü¹üºüºüºü»üºüºüºü»ü»ü»üºüºü»ü¼ü¼ü½ü½ü½ü½ü½ü½ü¼ü½ü½ü½ü¼üºü¹ü¹ü¹üºüºüºüºüºüºüºüºüºüºü¹üºüºü»ü»ü»üºü»ü»ü¼ü½ü½ü½ü¼ü»ü»ü¼ü¼ü¼ü¼ü¼ü½ü¾ü¾ü½ü½ü½ü½ü½ü½ü¾ü¾ü½ü½ü¾ü¿ü¿ü¿ü¿ü¿ü¿ü¿ü¿üÀüÀüÀüÀüÀüÀüÀüÀüÀüÀüÀüÁüÁüÁüÁüÁüÁüÁüÁüÂüÃüÂüÂüÁü¿ü¾ü½ü¼ü¼ü¼ü¼ü¼ü¼ü¼ü¼ü¼ü½ü¼ü½ü½ü½ü½ü½ü½ü¼ü½ü¾ü¾ü¾ü¾ü¾ü¿ü¿üÀü¿ü¿ü¿ü¿üÀüÁüÀü¿ü¿ü¿ü¿ü¿üÀüÀü¿ü¿ü¿üÀüÁüÁüÀüÀüÁüÁüÁüÁüÁüÁüÁüÁüÁüÁüÁüÁüÁüÁüÂüÂüÂüÁüÁüÁüÂüÂüÂüÂüÂüÃüÂüÂüÃüÂüÀü¾ü½ü¾ü¾ü¾ü½ü½ü¾ü¾ü¾ü¾ü¾ü¾ü½ü½ü¼ü½ü½ü¾ü½ü½ü¾ü¾ü½ü½ü¾ü¾ü¿ü¿ü¿ü¿ü¿ü¿ü¿ü¿ü¿ü¾ü¾ü¾ü¾ü¿ü¿ü¾ü¿ü¾ü¾ü¾ü¾ü¾ü¿ü¿ü¿ü¿ü¾ü¿ü¾ü¾ü¿ü¿ü¿ü¿ü¿üÀüÀü¿üÀüÀüÀüÀüÀüÀü¿ü½ü»ü»ü»üºü¹ü¹ü¸ü¸ü¸ü¹ü¹ü¸ü¹ü¹ü¹ü¸ü¸ü¸ü¸ü¸ü¸ü¸ü¸ü¸ü¹ü¹ü¹ü¹ü¹ü¹ü¹ü¹ü¹ü¸ü¸ü¸ü¸ü¹ü¹ü¹ü¹ü¹ü¹ü¹ü¹ü¹ü¹ü¹ü¹ü¸ü¸ü¹ü¸ü¸ü¸ü¸ü¸ü¸ü¸ü¹ü¹üºüºü¹ü¹ü¹ü¹ü¹ü¸ü¸ü¹ü¹ü¸ü¸ü¹ü¹ü¹ü¸ü¸ü¹ü¹ü¸ü¸ü¸ü¸ü¸ü·üµü³ü²ü±ü±ü±ü°ü°ü°ü°ü°ü°ü°ü°ü¯ü°ü°ü°ü±ü°ü°ü¯ü°ü°ü¯ü¯ü°ü¯ü¯ü¯ü¯ü¯ü¯ü¯ü®ü¯ü¯ü°ü¯ü¯ü¯ü¯ü¯ü¯ü¯ü¯ü®ü®ü®ü®ü¯ü¯ü®ü®ü®ü®ü®ü®ü­ü­ü®ü­ü¬ü¬ü­ü­ü¬ü«üªü¨ü¦ü¦ü¥ü¥ü¥ü¦ü¦ü¥ü¥ü¥ü¥ü¤ü¥ü¤ü¤ü£ü¤ü¤ü¤ü¤ü¤ü¤ü¤ü¤ü¤ü¤ü¤ü¤ü£ü£ü£ü¢ü£ü¢ü¢ü¢ü¡ü¡ü¡ü¡ü¡ü¡ü¡ü¡ü¡ü ü ü¡ü¡ü¡ü¡ü¡ü ü ü ü ü ü ü ü ü üüüüüüüü ü ü üüüüüüüüüüüüüüüüüüüüüüüüüüüüüüüüüüüüüüüüüüüüüüüüüüüüüüüüüüüüüüüüüüüüüüüüüüüüüüüüüüüüüüüüüüüüüüüüüüüüüüüü~üü~ü~üü~ü~ü~ü~ü~ü}ü|ü|ü|ü|ü{ü{ü{ü{üzüzüzü{ü{üzüyüyüyüxüyüyüyüyüxüwüwüvüvüvüvüuüuüuütütütütüsütütütütüsürüsüsürürüqüqüqüqüpüpüqürüpüpüoüoüpüpümüjühügügüfüeüeüeüeüeüdüdüdücücücübübüaüaüaüaüaü`ü`ü`ü`ü`ü_ü_ü_ü_ü^ü^ü]ü^ü^ü]ü\ü[ü\ü\ü[ü[ü[üZü[ü[üZüZüZüZüZüZüYüXüWüWüWüVüVüUüVüWüUüTüTüTüTüSüSüSüSüRüRüQüQüQüQüQüQüPüPüPüNüLüJüHüHüGüGüEüEüFüFüEüDüDüCüCüCüCüCüCüCüBüAüAü@ü@üAüAü@ü?ü>ü>ü?ü?ü>ü>ü>ü=ü=ü<ü<ü;ü:ü:ü:ü:ü:ü9ü9ü8ü8ü8ü8ü8ü8ü8ü8ü7ü6ü5ü5ü5ü5ü5ü4ü4ü3ü2ü2ü2ü1ü1ü1ü1ü0ü0ü0ü0ü0ü0ü/ü/ü/ü-ü+ü)ü(ü'ü%ü%ü%ü$ü$ü$ü$ü#ü#ü#ü#ü"ü"ü!ü!ü!ü ü üüü¨ü§ü¨ü¨ü¨ü¨ü©ü©ü©ü©ü©üªüªüªü«ü«ü¬ü«ü¬ü¬ü¬ü¬ü¬ü­ü­ü­ü¬ü«ü©ü¨ü¨ü¨ü§ü¨ü¨ü¨ü©ü©ü©üªüªüªüªüªü©ü©üªü«ü«ü«ü«ü«ü«ü¬ü¬ü­ü­ü­ü­ü­ü­ü®ü®ü­ü­ü®ü®ü®ü¯ü¯ü¯ü¯ü¯ü°ü±ü±ü°ü±ü±ü±ü±ü±ü±ü²ü²ü²ü²ü²ü²ü²ü²ü²ü²ü²ü³ü³ü³ü´ü´ü´ü³ü±ü¯ü¯ü°ü±ü°ü°ü°ü°ü°ü³ü´ü´ü²ü±ü²ü²ü²ü±ü²ü²ü²ü²ü²ü³ü³ü³ü³ü³ü³ü³ü´ü´ü´üµüµüµü´üµü¶ü¶ü·ü¶ü¶ü·ü·ü·ü¸ü¸ü¸ü¸ü¹ü¸ü¸ü¸ü¹ü¹ü¹ü¹üºüºüºüºüºü»ü»ü¼ü¼ü¼ü½ü¼ü¼ü»ü¼ü¼ü½ü¾ü½ü¾ü¾ü¾ü¾ü¿ü¿ü¾ü¾ü¾ü¾ü½ü¼ü»ü»üºüºü¹ü¹ü¹ü¹ü¹üºüºüºüºüºüºüºüºüºü»ü»ü»ü»ü»ü¼ü¼ü¼ü¼ü½ü½ü½ü½ü¾ü¾ü¾ü½ü¾ü¾ü¾ü¾ü¾ü¾ü¾ü¾ü¾ü¾ü¾ü¾ü¾ü¾ü¾ü¾ü¾ü¿üÀüÀüÀüÀüÀüÀü¿üÀüÁüÁüÀüÀüÀüÀüÀüÀüÁüÂüÂüÂüÁüÁüÁüÁüÂüÂüÂüÂüÁü¿ü¾ü½ü½ü¾ü¾ü½ü½ü½ü¾ü¾ü¾ü¾ü¾ü¾ü¾ü¾ü¿ü¿ü¾ü¾ü¿ü¿ü¿ü¾üÀüÁüÁüÀüÀüÀüÁüÁüÁüÀü¿üÀüÀüÀüÀüÀüÁüÀüÀüÀüÁüÁüÁüÁüÁüÁüÁüÂüÁüÁüÁüÁüÁüÁüÁüÂüÂüÂüÃüÃüÃüÂüÂüÂüÂüÃüÃüÄüÃüÂüÃüÃüÃüÂüÂüÂüÁü¿ü¾ü¾ü½ü½ü½ü½ü¾ü¾ü¾ü¾ü½ü½ü½ü½ü½ü¾ü¿ü¿ü¾ü¿ü¿üÀü¿ü¿ü¿ü¾ü¾ü¿ü¿ü¿ü¿ü¿ü¿ü¿ü¿ü¿üÀü¿ü¿ü¿ü¿ü¿ü¿ü¿ü¿üÀüÀü¿ü¿ü¿üÀüÁüÀüÀüÀü¿ü¿ü¿ü¿ü¿üÀüÀüÁüÀüÀüÀüÀüÀüÀüÁüÁü¿ü¼ü»ü»ü»üºüºü¹ü¹ü¹ü¹ü¹ü¹ü¹ü¹ü¹ü¹ü¹ü¹ü¹üºüºüºüºüºüºüºüºü»üºüºü¹ü¹ü¹ü¹ü¹üºüºüºüºüºüºüºüºüºüºüºüºüºü¹ü¹ü¹ü¹ü¹ü¸ü¹üºü¹ü¹üºü¹üºü¹ü¹ü¸ü¹ü¹ü¸ü¸ü¸ü¹ü¸ü¸ü¸ü¸ü¸ü¸ü¹ü¹ü¹üºüºü¹ü¸ü¸ü¹ü¸ü¸ü¸ü¶ü´ü³ü³ü²ü²ü±ü±ü±ü±ü±ü±ü±ü±ü±ü±ü±ü±ü±ü±ü²ü²ü²ü²ü±ü±ü±ü±ü°ü°ü°ü¯ü¯ü°ü°ü°ü°ü¯ü¯ü¯ü°ü¯ü¯ü°ü°ü°ü¯ü¯ü¯ü¯ü¯ü¯ü°ü¯ü¯ü¯ü¯ü¯ü°ü°ü°ü¯ü®ü®ü­ü®ü®ü­ü«ü©ü©ü¨ü¨ü§ü§ü§ü§ü§ü¦ü¦ü§ü¦ü¦ü¦ü¥ü¥ü¥ü¥ü¥ü¥ü¦ü¥ü¤ü¤ü¤ü¤ü£ü¤ü¤ü¤ü£ü£ü£ü£ü¤ü£ü£ü£ü£ü£ü£ü£ü¢ü¢ü¢ü¡ü¡ü¡ü¡ü ü ü¡ü¢ü¢ü¢ü¡ü¡ü¡ü¡ü¡ü ü üü ü ü ü üüüüüüüüüüüüüüüüüüüüüüüüüüüüüüüüüüüüüüüüüüüüüüüüüüüüüüüüüüüüüüüüüüüüüüüüüüüüüüüüüüüüüüüüüüüüüüüüüüüüüüüüüüüüüü~ü~ü~üü~ü}ü|ü|ü|ü|ü|ü{ü{ü{ü{ü{ü{üzüyüyüyüxüxüyüyüyüyüyüxüxüwüvüvüvüvüuüvüuüuüuüvüuüuütüuüuüuütütüsürürürürüqüqüqüpüpüpüqüqüqüoüoüoüoünümüküiügügügüfüeüeüfüeüeüdüdüdüdüdücübüaüaüaüaüaüaüaü`ü`ü_ü_ü_ü_ü_ü_ü^ü^ü_ü_ü^ü^ü\ü\ü[ü[ü[ü[ü[ü[ü\ü\üZüZüYüYüZüZüZüXüXüXüXüWüVüWüVüVüVüVüUüUüTüTüTüTüTüSüSüRüRüRüQüQüQüQüQüPüOüMüKüIüHüHüHüFüFüFüGüFüFüEüEüDüCüCüDüDüCüCüCüBüAü@ü@ü@üAü@ü?ü?ü?ü>ü>ü>ü>ü>ü>ü=ü=ü<ü<ü;ü;ü:ü:ü:ü9ü9ü8ü9ü9ü8ü8ü7ü7ü6ü6ü5ü5ü5ü5ü4ü3ü3ü3ü3ü3ü3ü3ü3ü2ü1ü1ü1ü1ü0ü0ü0ü/ü.ü-ü,ü*ü(ü'ü'ü&ü%ü$ü$ü$ü#ü#ü#ü"ü"ü"ü!ü!ü!ü üüüüüü§ü§ü¨ü¨ü¨ü¨ü¨ü§ü§ü¨ü©ü©ü©ü©ü©üªü«ü¬ü«ü«ü«ü¬ü¬ü¬ü¬ü¬ü«üªü©ü©ü¨ü§ü§ü§ü¨ü©ü©ü©ü©ü©ü©üªüªüªüªüªüªüªü«ü«ü«üªüªü«ü¬ü­ü­ü­ü­ü­ü¬ü­ü­ü­ü­ü®ü®ü®ü®ü®ü®ü¯ü¯ü¯ü°ü°ü¯ü¯ü°ü±ü±ü±ü±ü²ü³ü³ü³ü´ü´ü³ü³ü³ü³ü´ü´ü´üµü¶üµüµü´ü²ü±ü°ü¯ü¯ü°ü°ü°ü°ü°ü°ü°ü°ü±ü±ü±ü±ü±ü±ü²ü²ü²ü²ü²ü²ü³ü´ü´ü´üµüµüµü´üµü´ü´ü´üµü¶ü¶ü¶ü¶ü¶ü¶ü¶ü¶ü¶ü¶ü·ü·ü·ü·ü¸ü¸ü¸ü¸üºü»üºü¹üºüºüºüºüºüºü»ü»ü»ü»ü»ü»ü»ü¼ü¼ü»ü¼ü¼ü¼ü¼ü¼ü¼ü¼ü¼ü¼ü¼ü½ü½ü»üºü¹ü¸ü¸ü¸ü¸ü¸ü·ü¸ü¸ü¸ü¸ü¸ü¹ü¹ü¹üºüºüºüºü»ü»ü»üºüºüºüºü»ü»ü»ü»ü»ü»ü»ü»ü»ü»ü»ü¼ü½ü¼ü¼ü¼ü¼ü¼ü¼ü¼ü¼ü½ü½ü½ü½ü¾ü¾ü¿ü¿ü¿üÀüÀü¿ü¿ü¿üÀüÀü¿ü¿ü¿üÀüÀüÀüÁüÁüÁüÁüÁüÂüÁüÁüÁüÁüÁüÁü¿ü½ü½ü¾ü½ü½ü½ü½ü¼ü¼ü¼ü¼ü¼ü¼ü¼ü½ü½ü½ü½ü½ü½ü½ü½ü¾ü¾ü½ü¾ü¾ü¾ü¾üÀüÀüÀü¿ü¿ü¿ü¾ü¿üÁüÁüÀü¿ü¿üÀüÀüÁüÀüÀüÀüÀüÀüÁüÁüÀüÀüÁüÁüÁüÁüÁüÁüÁüÁüÁüÁüÁüÁüÁüÁüÁüÀüÁüÂüÂüÂüÂüÂüÂüÃüÃüÃüÃüÁü¿ü½ü½ü½ü¼ü¼ü¼ü½ü¾ü¾ü½ü½ü¼ü½ü½ü½ü½ü½ü¾ü¾ü¾ü¾ü¾ü¿ü¿ü¿üÀü¿ü¿ü¿ü¿ü¿üÀüÀü¿ü¿üÀüÁüÀü¿ü¿ü¿ü¿ü¿üÀüÀüÀüÀüÀüÀüÀüÀüÀü¿ü¿üÀü¿ü¿ü¿ü¿ü¿üÀü¿üÀüÀüÀü¿üÀüÀüÀüÀüÀü¿ü¼üºüºüºüºüºü¹ü¹üºüºüºüºüºüºüºüºüºü»ü»üºüºüºüºü»ü»ü»ü»ü»üºüºüºüºüºüºü»ü»üºüºüºü¹ü¹üºüºü»ü»ü»ü»ü»üºüºüºüºüºü»ü»üºü¹ü¹ü¹ü¹ü¹üºüºü¹ü¹ü¹ü¹üºüºü¹ü¹ü¹ü¸ü¸ü¸ü¸ü¸ü¸ü¸ü¸ü¸ü¸ü¹ü¹ü¸ü¸ü¹ü¸ü¶üµüµüµü´ü³ü³ü²ü²ü²ü²ü²ü²ü²ü²ü±ü±ü±ü²ü²ü±ü±ü±ü±ü±ü±ü°ü°ü°ü±ü±ü°ü±ü±ü°ü°ü¯ü¯ü°ü°ü°ü°ü¯ü¯ü¯ü°ü°ü¯ü°ü±ü°ü¯ü¯ü°ü°ü°ü°ü¯ü®ü®ü®ü¯ü¯ü®ü®ü­ü¬ü¬üªü¨ü¨ü§ü§ü¦ü¦ü¥ü¥ü¥ü¥ü¤ü¤ü¤ü¤ü¤ü¤ü¤ü¤ü¥ü¥ü¤ü¤ü¤ü¤ü¤ü¤ü¤ü¤ü£ü£ü£ü£ü£ü£ü£ü£ü£ü£ü£ü£ü£ü£ü¢ü£ü£ü£ü£ü¡ü¡ü¡ü ü ü ü¡ü¡ü¡ü ü ü ü üüüüüüüüüüüüüüüüüüüüüüüüüüüüüüüüüüüüüüüüüüüüüüüüüüüüüüüüüüüüüüüüüüüüüüüüüüüüüüüüüüüüüüüüüüüüüüüüüüüüüüüüüüüüüüüüüüüüü~ü~ü~ü~ü}ü}ü}ü}ü}ü|ü|ü|ü|ü|ü|ü|ü|ü{ü{ü{ü|ü|ü|ü{ü{ü{üzüyüyüyüzüyüyüxüwüwüwüwüwüwüvüvüvüuüuüuüvüuüuüuütütütütüsüsüsüsürüqüqürüqüqüqüpüpüpüpüoümüküjüjüiühühühügüfüfüfüfüeüeüdüdüeüdücübübübübüaüaüaüaüaüaüaüaü`ü`ü`ü`ü_ü^ü^ü^ü]ü\ü\ü\ü\ü[ü\ü[ü[ü[üZüZüYüYüYüXüXüXüXüWüWüWüWüVüVüVüUüTüTüSüSüSüRüSüTüTüSüRüRüRüQüQüQüQüPüNüLüJüIüIüHüHüIüIüIüHüGüFüEüEüDüDüDüCüCüCüBüAüAüAüAüAü@ü?ü?ü?ü?ü?ü?ü?ü?ü?ü>ü>ü?ü>ü>ü=ü>ü=ü<ü;ü;ü;ü:ü9ü8ü8ü8ü8ü8ü8ü7ü7ü6ü5ü5ü5ü4ü4ü4ü4ü3ü3ü3ü2ü2ü1ü2ü2ü1ü0ü/ü/ü/ü.ü.ü-ü-ü-ü*ü'ü&ü&ü%ü%ü$ü$ü#ü#ü"ü#ü"ü"ü!ü!ü ü üüüüüü§ü§ü§ü§ü§ü¨ü¨ü¨ü©ü©ü©üªüªüªü«ü«ü«ü«ü«ü«ü«ü«ü«ü¬ü¬ü¬üªü©ü¨ü¨ü¨ü¨ü¨ü©ü¨ü¨ü¨ü¨ü¨ü¨ü¨ü©ü©ü©üªüªü©ü©üªüªüªüªüªüªü«ü¬ü¬ü¬ü­ü­ü­ü­ü­ü­ü­ü®ü®ü®ü¯ü¯ü¯ü¯ü¯ü°ü±ü±ü±ü±ü°ü°ü±ü±ü±ü±ü±ü²ü²ü³ü´ü´ü´ü´ü´ü´ü´ü´üµüµüµüµü´ü±ü°ü¯ü°ü°ü°ü°ü°ü°ü°ü±ü±ü±ü±ü±ü°ü°ü±ü±ü²ü²ü±ü²ü²ü²ü³ü³ü³ü³ü´ü´üµüµüµüµüµüµü¶ü¶ü¶ü¶ü¶ü¶ü·ü·ü·ü·ü·ü¸ü¸ü¸ü¸ü¸ü¸ü¸ü¸ü¹ü¹ü¹ü¹ü¹ü¹ü¹üºüºüºü¹ü¹ü¹üºüºü»ü¼ü¼ü½ü¼ü¼ü¼ü½ü½ü¼ü½ü¾ü¾ü¾ü¾ü¾ü½ü½ü»üºüºüºü¹ü¸ü¸ü¸ü¸ü¹ü¹ü¹ü¹ü¹üºüºüºüºüºüºüºü»ü¼ü¼ü¼ü¼ü»ü»ü¼ü¼ü¼ü¼ü½ü½ü¼ü½ü½ü½ü½ü¾ü¾ü¾ü¾ü¾ü¾ü¾ü¾ü¾ü¾ü¾ü¿ü¿ü¿ü¿üÀüÀü¿ü¿üÀüÀüÀüÀüÀüÀüÀüÀüÀüÀüÀüÁüÁüÂüÂüÂüÂüÁüÂüÂüÂüÃüÃüÃüÁü¿ü¾ü¾ü¾ü¾ü¾ü¾ü¿üÀü¿ü¿ü¿ü¾ü¾ü¾ü¾ü¾ü¾ü¾ü¾ü¿ü¿ü¿ü¿ü¿üÀü¿ü¿üÁüÄüÅüÄüÂüÁüÁüÁüÁüÁüÁüÀüÀüÀüÀüÀüÀüÀüÁüÁüÁüÁüÁüÁüÁüÁüÁüÁüÁüÁüÁüÁüÂüÂüÁüÂüÂüÂüÂüÂüÂüÂüÂüÂüÂüÃüÃüÄüÄüÃüÃüÃüÃüÂüÀü¾ü¾ü¿ü¿ü¾ü¾ü¾ü¾ü¾ü¾ü¾ü¾ü¾ü¾ü¾ü¾ü¾ü¾ü¾ü½ü¾ü¿ü¿ü¿ü¿ü¾ü¾ü¾ü¾ü¾ü¿ü¿ü¾ü¾ü¾ü¾ü¿ü¿ü¿ü¿ü¿ü¿ü¿ü¿ü¿ü¿üÀü¿ü¿üÀüÀüÀüÀüÀüÀüÀü¿ü¿ü¿üÀüÀüÀüÀüÀüÁüÁüÁüÁüÀüÀüÀü¿ü½ü¼ü»ü»üºüºüºü¹ü¹ü¹ü¹ü¹ü¹ü¹ü¹ü¹ü¹ü¹ü¹ü¹ü¹üºüºü»üºüºüºüºüºüºüºü»ü»üºüºüºüºü»üºüºüºü»üºüºüºüºüºüºüºüºü»ü¼ü»ü»ü»ü»üºüºüºüºüºüºüºüºüºü¹üºüºüºüºüºü¹ü¹ü¹ü¹ü¹ü¹ü¹üºüºü¹ü¹ü¹ü¹üºüºü¹ü¹ü¸ü¶ü´ü´ü³ü³ü²ü²ü²ü²ü²ü³ü³ü²ü²ü²ü²ü²ü±ü²ü²ü²ü²ü²ü²ü±ü²ü²ü±ü±ü±ü±ü±ü²ü±ü±ü±ü±ü²ü²ü²ü±ü±ü±ü±ü°ü°ü°ü±ü±ü°ü¯ü°ü±ü±ü°ü¯ü¯ü¯ü°ü¯ü¯ü¯ü°ü°ü¯ü¯ü®ü­ü«ü©ü©ü§ü§ü§ü§ü§ü§ü§ü§ü§ü§ü§ü§ü¦ü¦ü¦ü¦ü¦ü¥ü¥ü¥ü¦ü¦ü¥ü¥ü¥ü¥ü¥ü¥ü¤ü¤ü¤ü¤ü¤ü£ü£ü£ü£ü¤ü£ü£ü¤ü¤ü¤ü£ü¢ü¢ü¢ü¢ü¢ü¡ü¡ü¢ü¢ü¢ü¢ü¡ü¡ü ü¡ü¡ü¡ü¡ü¡ü¡ü¢ü¡ü ü ü ü ü ü üüüüüüüüüüüüüüüüüüüüüüüüüüüüüüüüüüüüüüüüüüüüüüüüüüüüüüüüüüüüüüüüüüüüüüüüüüüüüüüüüüüüüüüüüüüüüüüüüüüüüüüüüüüüüü~ü}ü|ü|ü{ü|ü|ü|ü|ü{ü{ü{ü|ü|ü{ü{ü{üzüyüyüyüxüxüxüxüwüwüwüwüwüwüvüvüvüuüuüuüuütüuüuüuütüsürürürürürürürüpüoüoüoüoüpüpüpüpüoünümülüjüiühühühügüfüfüfüeüeüdüdüdüdücüdüdücücücübübübüaüaübübüaü`ü`ü`ü_ü^ü]ü^ü^ü^ü^ü`üaü_ü^ü]ü\ü\ü\ü\ü\ü[üZüZüYüYüYüXüXüXüXüWüWüWüWüVüUüTüTüTüTüTüSüSüSüSüTüSüRüQüQüQüPüPüQüOüMüKüJüIüHüGüGüFüEüEüDüDüDüDüCüCüCüCüCüCüCüCüBüAü@ü@ü@ü@ü@ü@ü?ü?ü?ü?ü>ü?ü?ü>ü>ü=ü=ü<ü<ü<ü<ü<ü;ü:ü:ü9ü8ü9ü9ü9ü8ü7ü7ü7ü7ü7ü6ü6ü5ü4ü4ü4ü4ü4ü3ü3ü4ü3ü2ü1ü0ü0ü0ü/ü/ü/ü/ü.ü.ü.ü,ü*ü(ü'ü&ü%ü$ü$ü$ü$ü$ü#ü"ü"ü"ü!ü!ü!ü üüüüü§ü§ü¨ü¨ü©ü©ü¨ü©ü©ü¨ü©üªüªüªü«üªüªü«ü¬ü¬ü¬ü¬ü­ü¬ü¬ü«ü©ü¨ü¨ü¨ü¨ü¨ü¨ü¨ü¨ü¨ü©ü¨ü¨ü©ü©ü©ü©üªüªüªüªü«üªüªü«ü«ü«ü¬ü­ü®ü®ü­ü®ü¯ü¯ü¯ü¯ü¯ü¯ü¯ü¯ü¯ü¯ü°ü°ü±ü±ü°ü°ü°ü°ü°ü²ü²ü²ü²ü²ü²ü²ü²ü³ü³ü³ü³ü³ü´ü´ü³ü´üµüµü¶ü¶ü¶üµü³ü²ü²ü²ü±ü±ü±ü±ü°ü±ü±ü±ü²ü²ü²ü²ü²ü³ü³ü²ü²ü³ü³ü³ü³ü³ü³ü³ü³ü´ü´ü´üµüµüµüµüµüµüµüµüµü¶ü¶ü·ü¸ü¸ü¸ü¸ü¸ü¸ü¸ü¸ü¸ü¸ü¹ü¹ü¹ü¹ü¹ü¹ü¹ü¹ü¹üºüºüºü»ü»ü»ü¼ü¼ü»ü»ü¼ü¼ü¼ü½ü½ü½ü½ü¾ü¿ü¾ü½ü½ü½ü½ü½ü»üºü¹ü¹ü¹ü¸ü¸ü¸ü¸ü¸ü¸ü¸ü¹ü¹üºüºüºüºüºüºüºüºüºüºüºüºü»ü¼ü¼ü¼ü¼ü¼ü»ü¼ü»ü»ü¼ü»ü»ü¼ü¼ü¼ü¼ü¼ü¼ü¼ü½ü½ü¾ü¾ü¾ü¾ü¾ü¾ü¾ü¿ü¿ü¿ü¾ü¾ü¾ü¾ü¿ü¿ü¿ü¿ü¿üÀüÀüÀüÀüÀüÀüÀüÁüÁüÁüÀüÁüÁüÁüÁüÀü¿ü½ü½ü½ü½ü½ü½ü½ü¼ü¼ü¼ü½ü½ü½ü½ü½ü½ü½ü½ü¾ü½ü¿ü¿ü¿ü¾ü¿ü¾ü¾ü¾ü¾üÀüÀü¿ü¿ü¿ü¿ü¿ü¿ü¿üÀüÀüÀü¿ü¿ü¿ü¿ü¿ü¾ü¾ü¿ü¿üÀüÀüÀüÁüÀüÀüÁüÁüÁüÀüÀüÁüÁüÁüÁüÀüÁüÁüÂüÂüÂüÂüÂüÂüÂüÃüÂüÂüÂüÂüÃüÃüÂüÀü¾ü¾ü¾ü½ü½ü½ü½ü½ü¾ü¿ü¿ü¿ü¾ü¾ü¾ü¿ü¿ü¿ü¿ü¿ü¿üÀüÀüÀüÀüÀü¿üÀüÀüÀü¿ü¿üÀüÀüÀüÀü¿ü¿ü¿ü¿üÀüÀü¿üÀüÀüÀü¿üÀüÀüÀüÀüÀüÀüÀüÀüÀüÁüÁüÀüÀüÁüÀüÀüÀüÁüÂüÁüÁüÀüÀü¿ü½ü½ü½ü¼ü¼ü»üºüºü»ü»ü»ü»ü»ü»ü»ü»ü»üºü»ü»ü»ü»ü»ü»ü»ü»ü»ü¼ü½ü½ü¼ü»ü»ü»ü»ü»ü»ü»ü»ü»ü»ü»ü»ü»ü»ü»ü»ü»ü»üºüºüºüºü»üºüºüºü»ü»ü¼ü»ü¼ü»üºüºü»ü»ü»üºüºüºüºü¹ü¹üºü»üºüºüºüºüºüºüºüºüºü¹ü¹üºüºü¹ü·ü¶üµüµü´ü³ü³ü³ü³ü³ü²ü²ü±ü±ü±ü±ü±ü±ü±ü±ü±ü±ü±ü±ü²ü±ü±ü°ü°ü°ü±ü±ü±ü±ü±ü±ü°ü°ü°ü¯ü°ü±ü±ü°ü¯ü¯ü°ü°ü°ü°ü°ü°ü¯ü¯ü¯ü°ü°ü¯ü¯ü®ü®ü¯ü®ü®ü®ü®ü­üªü©ü©ü¨ü¨ü¨ü§ü§ü§ü§ü§ü§ü¦ü¦ü¦ü§ü¦ü¦ü¦ü¦ü¥ü¦ü¦ü¥ü¥ü¦ü¥ü¥ü¥ü¥ü¥ü¤ü¤ü¤ü£ü£ü£ü¤ü¤ü£ü£ü¢ü¢ü¢ü¢ü¢ü¡ü¡ü¡ü£ü¢ü¡ü¡ü ü ü¡ü¡ü¡ü ü¡ü¡ü¡ü ü ü ü ü ü üüüüüüüüüüüüüüüüüüüüüüüüüüüüüüüüüüüüüüüüüüüüüüüüüüüüüüüüüüüüüüüüüüüüüüüüüüüüüüüüüüüüüüüüüüüüüüüüüüüüüüüüüüüüüüü~ü~ü~ü~ü~ü~ü}ü}ü|ü|ü|ü|ü|ü|ü|ü{ü{ü{ü|ü{ü{üzüyüyüyüyüyüxüxüxüxüwüxüwüwüwüwüwüvüvüvüvüvüuüuütüsüsütütütütüsüsüsüsüsürüsüsürürüqüqüpüpüpüqürüpülüjüjüiühügüfüfüeüeüeüeüeüdüdüdücücücücübücücücübüaüaü`ü`üaü`ü_ü_ü_ü_ü^ü_ü_ü_ü`übü`ü^ü]ü]ü\ü\ü\ü[üZüZüYüYüYüYüXüWüWüXüWüWüWüWüWüVüVüVüUüUüTüTüTüTüSüSüSüSüRüRüRüQüPüPüOüMüKüJüIüHüHüHüGüGüGüGüGüFüEüDüDüDüDüCüBüBüBüCüCüCüBüAü@üAü@ü?ü@ü?ü?ü?ü?ü?ü?ü>ü>ü=ü=ü=ü<ü<ü;ü:ü:ü:ü9ü9ü:ü:ü9ü8ü7ü7ü7ü7ü6ü5ü5ü5ü5ü5ü5ü4ü3ü3ü2ü2ü3ü3ü2ü1ü1ü1ü1ü0ü/ü/ü.ü.ü.ü,ü)ü(ü'ü'ü&ü%ü$ü$ü#ü#ü"ü"ü"ü#ü"ü!ü ü üüüüü§ü¨ü¨ü©ü¨ü¨ü©ü©ü©ü©ü©ü©üªüªü«ü¬ü«ü«ü«ü¬ü¬ü¬ü¬ü­ü­ü«ü©ü©ü¨ü§ü§ü¨ü©ü©ü©ü©ü¨ü¨ü©ü©ü©ü©ü©ü©üªü«ü«ü«ü«ü«ü¬ü¬ü¬ü¬ü¬ü¬ü­ü­ü®ü®ü­ü­ü®ü¯ü¯ü¯ü¯ü¯ü°ü°ü°ü±ü±ü±ü±ü²ü²ü²ü²ü²ü±ü±ü²ü²ü³ü³ü³ü³ü³ü³ü³ü²ü³ü´ü´ü´üµü¶ü·ü·ü´ü²ü±ü±ü°ü°ü°ü°ü±ü±ü²ü²ü²ü±ü±ü²ü²ü²ü²ü²ü²ü³ü³ü²ü³ü³ü³ü´ü´ü´üµüµüµüµüµü¶ü¶ü¶ü¶ü¶ü¶ü·ü·ü·ü·ü¸ü¸ü¸ü¸ü¸ü¸ü¹ü¹ü¹ü¹ü¹üºüºüºü¹üºüºü»ü»ü»ü»ü¼ü¼ü»ü»ü»ü»ü»ü»ü»ü¼ü½ü¾ü¿ü¿ü¾ü¾ü¿ü¿ü¿ü¾ü¾ü¾ü½ü¼üºüºüºüºü¹ü¹üºü¹ü¹ü¹üºü»ü»ü»ü»ü¼ü»ü»ü»ü»ü¼ü¼ü¼ü¼ü»ü¼ü¼ü¼ü¼ü½ü½ü½ü½ü½ü½ü½ü½ü½ü½ü¾ü¾ü¾ü¾ü¾ü¾ü¾ü¾ü¾ü¾ü¾ü¿ü¾ü¿ü¿ü¿ü¿ü¿ü¿ü¿üÀüÀüÀüÀüÀüÁüÁüÀüÁüÁüÁüÁüÁüÂüÂüÃüÃüÃüÂüÃüÃüÃüÂüÀü¿ü¾ü¾ü¾ü½ü½ü¾ü¾ü¾ü¾ü¾ü¾ü¾ü½ü¾ü¾ü½ü½ü¾üÁüÉüÎüÍüÊüÅüÂüÁüÀüÀüÀü¿üÀüÀüÀüÀüÁüÀüÀüÁüÁüÁüÁüÁüÁüÀüÀüÀüÁüÂüÂüÂüÂüÂüÄüÄüÄüÃüÂüÂüÁüÁüÁüÁüÂüÂüÂüÂüÃüÃüÃüÃüÃüÃüÃüÃüÃüÂüÂüÃüÃüÃüÄüÃüÁü¿ü¾ü¾ü½ü¾ü¾ü¾ü¾ü¾ü¾ü¾ü¾ü¿ü¾ü¿ü¿ü¾ü¾ü¾ü¾ü¾ü¿ü¿ü¿ü¿ü¿ü¿ü¿ü¿ü¿ü¿ü¿üÀüÀüÀüÀü¿ü¿ü¿ü¿ü¿ü¿ü¿ü¿ü¿ü¿ü¿ü¿ü¿ü¿üÀüÀü¿üÀüÀüÀü¿üÀüÀüÀüÁüÂüÂüÁüÀüÀüÁüÁüÁüÀü¿ü¾ü¼ü»ü½ü¾ü¾ü½ü¼ü»ü»ü»ü»ü»ü»ü»ü»ü»ü»ü¼ü¼ü»üºüºüºüºüºüºüºü»ü»ü¼ü¼ü¼ü»ü»ü»ü»ü»üºüºüºü»ü»ü»üºü¹ü¹ü¹ü¹ü¹ü¹ü¹ü¹ü¹ü¹ü¹ü¹ü¹üºüºüºüºü¹ü¹üºüºü»üºüºü¹ü¹üºüºü¹üºü»ü»üºüºüºüºüºüºüºü»üºüºüºüºü¹ü·üµüµü´ü³ü³ü³ü²ü²ü²ü²ü²ü²ü²ü²ü²ü²ü²ü²ü²ü³ü³ü²ü²ü±ü±ü±ü²ü±ü±ü±ü±ü±ü±ü±ü°ü°ü±ü°ü°ü°ü±ü°ü°ü°ü°ü°ü°ü°ü°ü°ü°ü°ü±ü±ü°ü°ü°ü°ü°ü°ü¯ü¯ü¯ü®ü®ü¬üªü©ü¨ü¨ü§ü¨ü©ü¨ü¨ü§ü¦ü§ü§ü§ü§ü§ü§ü¦ü¦ü¦ü¥ü¥ü¥ü¥ü¥ü¤ü¥ü¦ü¦ü¦ü¥ü¥ü¥ü¥ü¤ü£ü£ü¤ü¤ü¤ü£ü£ü£ü£ü¤ü£ü£ü£ü£ü£ü£ü£ü£ü¢ü¢ü¢ü¢ü¢ü¢ü¢ü¢ü¢ü¢ü¢ü¢ü¢ü¡ü¡ü¡ü¡ü¡ü¡ü ü üüüüüüüüüüüüüüüüüüüüüüüüüüüüüüüüüüüüüüüüüüüüüüüüüüüüüüüüüüüüüüüüüüüüüüüüüüüüüüüüüüüüüüüüüüüüüüüüüüüüüüüüüüü~üü~üüüü~ü~ü}ü}ü|ü|ü|ü|ü|ü{ü{üzü{üzüyüyüyüyüyüyüxüxüyüyüxüxüxüwüwüwüwüwüwüvüvüvüuüuütütütüsüsüsürürürürürürürüqüqüpüpüpüqüqüqüqüqüoülüküjüiühühügügügügügüfüeüeüeüdüdücüdücübübübübübübübüaüaüaübübüaüaüaü`ü^ü^ü_ü_ü^ü^ü^ü]ü]ü\ü\ü\ü\ü\ü[ü[ü[üZüZüYüYüYüXüXüWüWüWüWüWüVüUüUüUüUüUüTüTüTüTüTüSüSüSüSüRüRüRüRüPüNüMüLüKüJüIüIüHüHüHüHüHüGüFüGüFüFüFüEüEüDüCüCüCüCüBüAü@üAüAüAü@ü@ü?ü?ü?ü?ü?ü>ü>ü>ü=ü=ü<ü<ü<ü<ü<ü;ü:ü:ü:ü:ü:ü:ü9ü9ü8ü8ü7ü7ü6ü6ü6ü5ü6ü6ü5ü4ü4ü4ü4ü4ü3ü3ü2ü2ü1ü1ü1ü1ü0ü/ü.ü,ü*ü)ü(ü'ü&ü&ü&ü%ü%ü%ü$ü#ü#ü#ü#ü#ü#ü"ü"ü!ü!üªüªüªüªüªü«ü«ü«ü«ü«ü«ü¬ü¬ü¬ü¬ü¬ü¬ü­ü­ü­ü­ü®ü®ü®ü­ü«üªü©ü¨ü¨ü¨ü¨ü©ü©ü¨ü¨ü¨ü©ü©ü©ü¨ü©ü©üªü«ü«ü«ü«ü«ü¬ü¬ü¬ü­ü®ü®ü­ü­ü­ü®ü®ü®ü®ü®ü®ü¯ü¯ü°ü°ü°ü°ü°ü°ü°ü±ü²ü±ü±ü±ü±ü²ü²ü²ü²ü³ü³ü³ü³ü³ü³ü³ü³ü³ü´ü´üµüµü¶ü¶ü¶ü´ü²ü±ü°ü°ü°ü±ü°ü°ü°ü°ü°ü°ü°ü°ü±ü²ü±ü±ü²ü³ü²ü²ü²ü²ü³ü´ü´ü³ü³ü´üµü´ü´ü´ü´ü´ü´üµüµüµüµü¶ü¶ü·ü¸ü¸ü·ü¸ü¸ü¸ü·ü·ü·ü¹ü¹ü¹ü¹ü¹ü¹üºüºüºüºüºüºüºüºüºüºüºü»ü»ü»ü»ü¼ü¼ü½ü¾ü¾ü½ü½ü½ü½ü½ü¾ü¾ü¾ü¿üÀü¾ü¼ü»üºüºü¹ü¹üºüºüºüºü¹üºüºüºüºü»ü»ü»ü»ü»ü»ü»ü»ü»ü»ü¼ü½ü½ü½ü½ü½ü½ü¼ü¼ü¼ü½ü¼ü½ü½ü¾ü¾ü¿üÀüÀüÀü¿ü¿ü¿üÀüÀüÀüÁüÁüÀüÀüÀüÀüÀüÀüÀüÀüÁüÀüÀüÁüÁüÁüÁüÁüÁüÁüÂüÂüÂüÂüÂüÃüÃüÃüÃüÃüÃüÁü¿ü¾ü¾ü½ü½ü¼ü½ü¾ü¾ü¾ü¾ü¾ü¾ü¾ü¾ü¾ü¾ü¿ü¿üÅüËüÎüËüÇüÃüÂüÁüÁüÀüÀüÀüÀüÁüÂüÂüÁüÀüÁüÁüÁüÁüÁüÁüÂüÁüÁüÁüÂüÂüÂüÂüÂüÂüÂüÂüÃüÃüÃüÃüÂüÃüÃüÃüÄüÄüÄüÃüÄüÃüÃüÃüÄüÄüÄüÄüÄüÄüÄüÄüÄüÄüÄüÃüÂüÀüÀüÀüÀüÀüÀüÀü¿ü¿üÀüÀüÀü¿ü¿ü¿ü¿ü¾ü¿ü¿üÀüÀüÀü¿üÀüÀüÀüÀüÀüÁüÁüÁüÁüÀüÀüÀüÀüÀüÀüÁüÁüÂüÂüÂüÁüÁüÁüÁüÁüÁüÁüÁüÁüÀüÀüÀüÀüÀüÀüÁüÁüÁüÁüÁüÁüÁüÂüÁüÁüÁüÁü¿ü½ü¼ü¼ü½ü½ü½ü¼ü¼ü»ü¼ü½ü¼ü»ü»ü»ü»ü»ü»üºüºüºü»ü»üºüºüºü»ü¼ü»ü»üºü»ü»üºüºüºüºüºü»ü»ü»ü»ü»üºüºüºüºüºüºü¹ü¹ü¹ü¹ü¹ü¹üºü»üºüºü»ü»üºüºüºü»ü»ü»üºüºüºüºüºüºüºüºüºüºüºüºüºüºüºüºüºü¹üºüºü»üºü¸ü¶üµü´ü³ü³ü³ü²ü²ü²ü²ü²ü²ü²ü±ü²ü²ü³ü²ü²ü±ü²ü²ü±ü±ü±ü±ü²ü²ü±ü±ü±ü±ü±ü±ü±ü±ü°ü°ü°ü°ü°ü±ü±ü°ü±ü°ü°ü°ü°ü±ü°ü¯ü¯ü¯ü°ü¯ü¯ü¯ü¯ü¯ü¯ü¯ü¯ü®ü®ü®ü®ü­ü«ü©üªü©ü¨ü§ü§ü§ü§ü§ü§ü§ü¦ü¦ü¦ü¦ü¥ü¦ü¦ü¥ü¥ü¥ü¥ü¥ü¤ü¤ü¤ü¤ü¤ü¤ü¤ü¤ü¤ü¤ü¤ü¤ü¤ü£ü£ü£ü¤ü£ü£ü£ü¤ü¤ü£ü¢ü£ü£ü£ü£ü£ü¢ü¡ü¡ü¡ü¡ü ü ü ü ü¡ü¡ü¡ü ü ü ü ü ü¡ü üüü ü ü ü ü üüüüüüüüüüüüüüüüüüüüüüüüüüüüüüüüüüüüüüüüüüüüüüüüüüüüüüüüüüüüüüüüüüüüüüüüüüüüüüüüüüüüüüüüüüüüüüüüüüüüüüüüüüüüü~ü}ü}ü~ü~ü}ü}ü}ü}ü}ü|ü|ü|ü{ü{ü{ü{ü{ü{üzüzüyüzüzüzüzüyüxüwüwüwüxüyüyüyüwüvüvüvüvüuüuütütüsüsürürürüqüqüpüpüqüqüqüqüqüqüpünüküjüiüiühühühühügügühügüeüeüeüeüdüdüdüdücüdüdüdücücücübüaüaü`ü_ü`üaüaü_ü^ü^ü^ü]ü\ü\ü\ü[ü\ü\ü\ü\ü[ü[üZüZüZüZüZüZüZüYüXüWüXüYüYüXüWüWüVüUüUüUüTüTüTüTüSüRüSüRüRüQüQüPüPüOüLüKüJüIüHüHüHüHüGüGüGüFüFüFüEüEüDüDüCüCüCüBüCüBüAüAüAü@ü@ü@ü@ü@ü?ü?ü?ü?ü>ü>ü=ü=ü=ü<ü<ü<ü<ü<ü;ü:ü;ü;ü9ü9ü9ü8ü8ü8ü7ü7ü6ü6ü6ü5ü5ü5ü5ü5ü4ü3ü3ü3ü3ü2ü2ü2ü2ü1ü1ü0ü0ü0ü/ü/ü.ü.ü,ü*ü(ü'ü'ü'ü&ü&ü&ü&ü&ü%ü#ü#ü#ü"ü"ü"ü"ü"ü"ü!ü©ü©ü©ü©ü©ü©ü¨ü©ü©üªüªü«ü«ü«üªüªü«ü«üªü«ü¬ü­ü­ü­ü«ü©ü¨ü§ü§ü§ü¨ü¨ü§ü¨ü¨ü¨ü¨ü¨ü©ü©ü©üªüªüªü«ü«ü«ü«ü«ü¬ü­ü­ü­ü­ü®ü®ü®ü®ü®ü®ü®ü¯ü¯ü¯ü°ü±ü±ü±ü±ü±ü±ü²ü²ü²ü²ü±ü²ü²ü²ü²ü²ü²ü³ü´ü´ü³ü´ü´ü´üµü¶ü¶ü¶üµüµüµü¶ü¶ü¶üµü³ü²ü±ü±ü±ü±ü±ü²ü²ü²ü²ü²ü²ü³ü´ü´ü´ü³ü³ü´ü´ü´ü´üµü´ü¶ü¶ü¶ü¶ü¶ü¶ü¶ü¶ü¶ü·ü·ü·ü¶ü·ü·ü·ü·ü¸ü¸ü¹ü¹ü¹ü¹ü¹ü¹ü¹üºüºüºüºüºüºü¹üºü»ü»ü»ü»ü»ü¼ü¼ü¼ü¼ü¼ü¼ü½ü¼ü¼ü½ü½ü½ü½ü½ü¾ü¾ü½ü¾ü¾ü¾ü¿ü¿ü¿üÀü¿ü¼ü¼ü»üºü»üºüºü¹ü¹üºüºü¹üºüºüºüºü»ü¼ü¼ü¼ü¼ü¼ü¾ü¾ü¾ü¾ü¾ü½ü½ü½ü½ü½ü½ü½ü½ü¾ü¾ü¿ü¾ü¾ü¿ü¿üÀüÀüÀüÀüÀüÁüÁüÀüÀü¿ü¿üÀüÀüÀüÀüÀüÀüÀüÀüÁüÁüÂüÁüÁüÂüÁüÁüÂüÁüÁüÂüÂüÂüÁüÁüÂüÂüÂüÂüÂüÁüÀü¾ü¾ü½ü¾ü¾ü¾ü¾ü¾ü¾ü¾ü¾ü¾ü¾ü¾ü¿ü¿ü¿ü¿ü¿üÁüÃüÃüÁüÀüÀüÀüÀüÀüÀüÀüÀüÀüÀüÀüÀüÀüÀüÁüÀüÁüÁüÀüÀüÁüÁüÁüÂüÂüÁüÁüÁüÁüÁüÂüÂüÂüÃüÂüÃüÃüÃüÃüÃüÃüÂüÃüÄüÄüÄüÄüÃüÃüÃüÃüÂüÂüÃüÃüÃüÄüÄüÄüÄüÂüÀü¿ü¿ü¿ü¿ü¿ü¿ü¿ü¿ü¿ü¿üÀüÀü¿ü¿ü¿ü¿ü¿ü¿ü¿ü¿ü¿ü¿ü¿ü¿ü¿ü¿ü¿üÀüÀüÀü¿ü¿üÀüÀüÀüÀüÁüÁüÁüÁüÁüÁüÁüÁüÂüÂüÂüÁüÁüÁüÁüÂüÂüÂüÁüÁüÀüÁüÁüÁüÁüÁüÁüÁüÁüÁüÁüÁüÀü¿ü½ü½ü½ü½ü½ü¼ü¼ü¼ü»ü»ü»ü»ü»üºüºü»ü»ü»ü¼ü¼ü¼ü»ü»ü»ü»ü»ü»ü»ü»ü¼ü¼ü¼ü½ü½ü¼ü»ü¼ü¼ü¼ü¼ü¼ü¼ü»ü»ü»ü¼ü»ü¼ü¼ü¼ü¼ü»ü»ü¼ü¼ü¼ü¼ü¼ü¼ü½ü¼ü¼ü¼ü½ü¼ü¼ü»ü»ü»ü¼ü¼ü¼ü»ü»ü¼ü»ü»ü»ü»üºüºü»ü»ü¼ü»ü»ü»ü»ü»üºü¸ü·ü¶üµü´ü´ü´ü´ü´üµüµüµü´ü³ü³ü²ü²ü³ü³ü²ü³ü³ü²ü²ü²ü²ü³ü²ü²ü³ü²ü³ü³ü´ü³ü²ü²ü³ü³ü³ü²ü²ü²ü²ü²ü²ü±ü±ü±ü±ü°ü°ü°ü°ü¯ü¯ü¯ü¯ü°ü°ü°ü¯ü°ü¯ü¯ü¯ü¯ü®ü­ü«üªü©ü©ü©ü¨ü§ü§ü§ü§ü§ü§ü§ü§ü¦ü¦ü¦ü¦ü¦ü¦ü¦ü¥ü¥ü¥ü¥ü¥ü¥ü¦ü§ü¦ü¦ü¦ü¦ü¦ü¥ü¥ü¥ü¤ü¤ü¤ü¤ü¤ü¤ü£ü£ü£ü£ü£ü£ü£ü£ü¢ü¢ü¡ü¡ü¡ü¢ü¢ü¢ü¢ü¢ü¢ü¡ü¡ü ü ü ü ü ü ü ü ü ü ü ü ü üüüüüüüüüüüüüüüüüüüüüüüüüüüüüüüüüüüüüüüüüüüüüüüüüüüüüüüüüüüüüüüüüüüüüüüüüüüüüüüüüüüüüüüüüüüüüüüüüüüüüüüüü~ü~ü~ü~ü}ü}ü}ü|ü|ü|ü|ü|ü{ü{ü|ü{ü{ü{ü{ü{üzüzüyüyüyüyüyüyüyüyüyüxüxüwüwüvüvüvüvüvüvüuüuüuüuüuüuütüsüsüsüsüsüsüsüsürüsürüqüqüqüqüqüqüpümüküjüiüiüiühühügüfügüfüeüdüeüeüeüeüdüdüdücücücübübübübübübübüaüaü`ü`ü`ü`ü`ü`ü`ü_ü^ü]ü]ü]ü]ü]ü\ü\ü\ü\ü[üZüZüZüZüYüYüYüYüYüYüYüXüWüWüVüVüVüVüVüUüTüTüTüSüRüRüQüQüQüQüQüOüMüKüKüJüIüIüHüGüHüGüGüGüGüFüFüEüEüEüDüDüCüCüCüDüCüCüCüBüAüAüAüAüAü@ü@ü@ü?ü>ü>ü>ü=ü=ü=ü=ü=ü=ü<ü;ü:ü:ü:ü:ü:ü8ü8ü8ü8ü7ü7ü7ü6ü5ü5ü5ü5ü5ü4ü4ü3ü3ü3ü2ü2ü1ü1ü1ü1ü1ü0ü0ü0ü0ü/ü.ü-ü*ü)ü(ü'ü&ü%ü%ü%ü$ü$ü%ü%ü$ü"ü"ü"ü"ü!ü ü ü ü©ü©ü©ü©ü©ü©ü©üªüªüªüªü¬ü¬ü«ü«ü«ü¬ü¬ü¬ü¬ü¬ü­ü­ü­ü«üªü©ü©ü©ü¨ü¨ü¨ü¨ü¨ü¨ü©ü©ü©üªüªü«ü¬ü«üªü«ü«ü«ü«ü¬ü¬ü¬ü¬ü¬ü¬ü­ü­ü­ü­ü¬ü¬ü­ü®ü­ü­ü®ü¯ü¯ü¯ü¯ü²ü³ü²ü±ü±ü±ü°ü±ü±ü²ü³ü²ü²ü³ü³ü³ü³ü³ü³ü´ü´ü´ü´üµüµüµüµüµüµüµü³ü±ü±ü±ü°ü°ü°ü°ü°ü°ü°ü°ü°ü±ü±ü±ü°ü±ü±ü²ü²ü²ü²ü³ü³ü³ü³ü³ü´ü´üµüµüµüµüµüµü¶üµüµüµüµü¶ü¶ü¶ü¶ü·ü·ü¸ü¸ü¹ü¹ü¸ü¸ü¹ü¹ü¹ü¸ü¹üºüºüºüºü»ü»ü»ü»ü»üºü»ü»ü»ü¼ü¼ü¼ü¼ü¼ü»ü¼ü½ü½ü½ü½ü½ü¾ü¾ü¾ü¾ü¾ü½ü»üºü¹ü¹ü¹ü¹ü¹ü¹ü¹ü¹üºüºü»ü¼ü¼ü»üºü»ü¼ü¼ü¼ü¼ü½ü½ü½ü½ü½ü¾ü½ü½ü½ü½ü½ü¾ü¾ü½ü½ü½ü¾ü¾ü¾ü¾ü¿ü¾ü¿ü¿ü¿ü¿üÀüÀüÀü¿ü¿üÀü¿üÀüÀüÀüÀüÀüÀüÁüÂüÂüÂüÃüÃüÂüÂüÃüÃüÃüÃüÃüÄüÄüÃüÃüÃüÄüÅüÄüÄüÄüÂüÀü¿ü¿ü¿ü¿ü¿ü¿ü¿ü¿ü¿ü¿ü¿ü¿üÀüÀüÀüÀüÀüÀüÀüÀüÀüÀüÀüÀüÁüÀüÀüÀüÀüÁüÂüÁüÁüÁüÁüÁüÁüÂüÂüÂüÂüÂüÂüÂüÂüÂüÂüÂüÂüÂüÃüÃüÃüÃüÄüÄüÄüÄüÄüÄüÄüÄüÄüÅüÄüÄüÄüÄüÃüÄüÅüÅüÄüÄüÄüÅüÅüÅüÅüÅüÅüÄüÂüÀü¿ü¿ü¿ü¿ü¿ü¾ü¿ü¿ü¿üÀüÂüÂüÁüÀüÀüÀüÀüÀüÀüÀüÁüÁüÀüÀüÁüÂüÁüÁüÀüÀüÀüÀüÀüÀüÁüÁüÀüÁüÁüÁüÁüÂüÂüÁüÁüÀüÀüÀüÀüÁüÁüÁüÂüÁüÁüÁüÁüÁüÁüÁüÁüÁüÂüÂüÁüÂüÂüÂüÁü¿ü¾ü½ü½ü½ü½ü¼ü»ü»ü¼ü¼ü¼ü½ü¼ü¼ü¼ü¼ü¼ü¼ü¼ü»ü»ü»ü»üºü»ü»ü»ü»ü»ü»ü¼ü»üºü»ü»ü»üºüºü»ü»ü»ü»ü»ü»ü»ü»ü»ü»üºü»ü»ü»üºüºüºü»ü»ü»ü»ü»ü»ü»ü»ü»üºü»ü»ü»ü»üºü¹üºüºüºü»ü»ü»ü»ü»ü»üºüºüºü»ü»üºü»ü»üºü¹ü·ü¶üµü´ü³ü³ü³ü³ü³ü³ü²ü²ü³ü´ü³ü³ü³ü²ü±ü±ü²ü±ü±ü±ü±ü±ü±ü²ü²ü²ü²ü²ü²ü±ü²ü²ü²ü±ü±ü±ü°ü°ü±ü±ü±ü±ü°ü°ü°ü°ü¯ü¯ü¯ü¯ü¯ü¯ü¯ü¯ü®ü¯ü¯ü¯ü¯ü®ü®ü¯ü¯ü¯ü®ü¬üªü©ü¨ü¨ü©ü©ü¨ü¨ü¨ü§ü§ü§ü¦ü¦ü§ü¨ü§ü¦ü¦ü¦ü¦ü¥ü¥ü¦ü¦ü¦ü¥ü¥ü¤ü¥ü¥ü¥ü¤ü¤ü¤ü¤ü¤ü¤ü¤ü¤ü¤ü£ü£ü£ü£ü£ü£ü£ü£ü¢ü¢ü¢ü¢ü£ü£ü£ü¢ü¡ü ü ü¡ü¡ü ü ü¡ü¡ü ü ü ü¡ü üüüü üüüüüüüüüüüüüüüüüüüüüüüüüüüüüüüüüüüüüüüüüüüüüüüüüüüüüüüüüüüüüüüüüüüüüüüüüüüüüüüüüüüüüüüüüüüüüüüüüüüüüüüüüüüüüüü~ü~ü}ü}ü}ü~ü}ü}ü~ü}ü}ü|ü|ü}ü|ü|ü|ü|ü|ü{ü{ü{ü{üzüzüyüyüyüxüxüxüwüwüvüvüvüuüvüvüvüvüuütütütütütütütüsüsüsüsüsürüqüpüpüpüpüoümüküjüiühühüiüiühühügüfüfüeüdüdüdücücücücübübübübüaübübübüaü`ü`ü`ü_ü_ü_ü_ü_ü^ü^ü]ü]ü]ü\ü\ü\ü\ü[ü[üZüZüYüYüYüYüXüXüWüWüWüWüWüVüVüWüVüVüUüUüTüTüUüSüRüRüSüSüSüSüRüQüPüPüOüLüJüJüJüIüHüGüGüGüFüFüFüEüEüDüDüEüEüDüDüDüDüCüBüBüAüAüAü@ü@ü@ü@ü@ü?ü>ü=ü=ü=ü=ü<ü<ü<ü<ü<ü;ü;ü;ü;ü<ü<ü;ü;ü;ü:ü9ü9ü8ü8ü8ü8ü8ü7ü7ü6ü6ü6ü5ü4ü4ü4ü3ü3ü3ü3ü3ü2ü2ü2ü1ü0ü/ü/ü.ü.ü.ü,ü*ü)ü'ü&ü&ü&ü%ü%ü$ü#ü#ü#ü"ü"ü!ü!ü!ü"ü!ü üªü©üªüªüªüªüªüªü«ü«ü«ü­ü­ü­ü¬ü¬ü­ü­ü¬ü¬ü­ü®ü®ü®ü«üªü©ü©ü©ü¨ü¨ü¨ü¨ü©ü©ü©üªüªüªüªüªüªüªüªü«ü«ü¬ü­ü­ü­ü®ü®ü®ü®ü®ü¯ü¯ü¯ü¯ü¯ü¯ü°ü°ü°ü°ü°ü±ü±ü±ü³ü´ü³ü´ü´ü´ü´ü³ü³ü³ü³ü³ü´ü³ü³ü´ü´üµü´ü´üµüµü¶ü¶ü¶ü¶ü¶ü¶ü¶ü¶üµü´ü³ü²ü±ü±ü²ü²ü³ü¶ü¶üµü´ü´ü´ü´ü´ü´ü´ü´ü´ü´üµüµüµü´ü´üµü¶ü¶ü¶ü¶ü¶ü¶ü·ü¸ü¸ü¸ü·ü·ü¸ü¸ü¹ü¹ü¹ü¹ü¹ü¹üºüºüºüºüºüºüºü»ü»ü»ü»ü»ü»ü¼ü¼ü»ü»ü»ü»ü¼ü¼ü½ü½ü½ü½ü½ü½ü½ü¾ü½ü½ü¾ü¿üÀü¿ü¿üÀüÀüÀüÀü¿ü½ü¼ü»ü»üºüºüºü»ü¼ü¼ü¼ü¼ü½ü¼ü¼ü¼ü½ü½ü½ü¼ü¼ü¼ü½ü¼ü½ü½ü½ü½ü½ü½ü½ü¾ü¾ü¾ü¾ü¾ü¿ü¿ü¿ü¿ü¿ü¿ü¿üÀüÁüÁüÁüÀü¿ü¿üÀüÀüÀüÀüÀüÀüÀüÀüÀüÁüÁüÁüÁüÀüÀüÁüÁüÁüÂüÂüÂüÂüÂüÂüÂüÂüÂüÂüÃüÃüÃüÂüÂüÃüÂüÁü¿ü¾ü½ü½ü½ü½ü½ü½ü½ü½ü¾ü½ü¾ü¾ü¿ü¿ü¿üÀüÀüÀüÀüÀüÀüÀü¿üÀü¿üÀüÀüÀüÀüÀüÀüÁüÁüÀü¿üÀüÀüÁüÁüÁüÀüÁüÁüÁüÁüÁüÁüÁüÁüÁüÂüÂüÃüÃüÃüÂüÂüÂüÃüÃüÃüÃüÃüÃüÃüÃüÃüÃüÃüÄüÄüÄüÄüÄüÄüÄüÄüÄüÄüÅüÃüÁüÀü¿ü¿ü¿üÀü¿ü¿ü¿ü¿ü¿ü¾ü¿üÀüÀü¿ü¿üÀü¿ü¿ü¿üÀüÀü¿ü¿ü¿ü¿ü¿üÀüÀüÀüÁüÀüÀüÀüÀüÀüÁüÁüÁüÁüÁüÁüÁüÀüÀüÁüÂüÂüÁüÁüÁüÁüÁüÀüÀüÀüÁüÃüÅüÅüÃüÁüÁüÂüÁüÁüÁüÂüÂüÁü¿ü½ü¼ü¼ü¼ü¼ü¼ü¼ü¼ü»ü»ü¼ü¼ü¼ü»ü»ü¼ü»ü»ü»ü»ü»ü¼ü¼ü»ü»üºü»ü»ü¼ü¼ü¼ü»ü»ü¼ü¼ü»ü»ü¼ü¼ü½ü¼ü¼ü¼ü»ü»ü¼ü½ü½ü¼ü¼ü¼ü½ü½ü½ü½ü¼ü¼ü¼ü¼ü¼ü¼ü¼ü¼ü¼ü¼ü¼ü»ü»ü¼ü½ü¼ü¼ü¼ü¼ü½ü½ü¼ü¼ü¼ü»ü¼ü¼ü¼ü¼ü¼ü¼ü¼ü»ü»ü¹ü·ü¶üµüµüµüµü´ü´ü´ü´ü³ü³ü´ü´ü´ü´ü³ü³ü³ü²ü³ü´ü³ü²ü²ü³ü³ü´üµüµü´ü³ü²ü²ü²ü²ü²ü²ü³ü³ü³ü³ü³ü²ü²ü²ü²ü²ü±ü±ü°ü°ü°ü°ü±ü°ü°ü°ü°ü°ü°ü°ü°ü°ü°ü°ü°ü®ü¬üªü©ü©ü©ü©ü©ü¨ü¨ü¨ü¨ü¨ü§ü§ü§ü§ü§ü¦ü¦ü¦ü§ü§ü¦ü¦ü¦ü¦ü¦ü§ü¦ü¦ü¦ü¦ü¥ü¤ü¤ü¤ü¤ü¤ü¤ü¤ü¤ü¤ü£ü£ü£ü£ü¢ü¢ü¢ü¡ü¡ü¡ü¡ü¡ü¡ü¡ü¡ü¡ü¡ü¡ü¢ü¡ü¡ü¡ü ü ü¡ü ü üüüü ü ü üü ü ü üüüüüüüüüüüüüüüüüüüüüüüüüüüüüüüüüüüüüüüüüüüüüüüüüüüüüüüüüüüüüüüüüüüüüüüüüüüüüüüüüüüüüüüüüüüüüüüüüüüüüüüüü~ü~ü~ü~ü}ü~ü~ü~ü}ü|ü}ü}ü}ü}ü|ü|ü|ü|ü|ü{üzüyüyüzüzüyüyüxüxüxüxüxüxüwüvüvüwüvüvüvüvüuüuüuüuütütüsüsüsüsürürürürürürürürüqüqüpüoüoümüküjüiüiüiühügügüfüfüfüeüeüeüfüfüdüdüdüdüdücücücücücücücübübüaüaüaüaü`ü`ü_ü^ü^ü^ü^ü^ü^ü^ü^ü]ü]ü\ü[ü[ü\ü]ü]ü[üZüZüZüZüZüYüYüYüYüYüXüWüVüVüUüUüUüTüTüTüTüTüTüSüSüSüSüRüRüQüNüLüKüKüJüIüHüHüGüGüGüFüFüFüFüFüFüEüEüEüEüDüDüDüCüCüBüBüBüAüAü@ü@ü?ü@ü@ü?ü>ü>ü>ü>ü=ü=ü=ü<ü<ü<ü<ü;ü;ü;ü;ü:ü9ü8ü8ü9ü8ü8ü8ü8ü7ü7ü6ü5ü4ü4ü4ü4ü4ü4ü3ü3ü2ü2ü2ü1ü1ü1ü1ü0ü0ü/ü-ü+ü)ü(ü'ü&ü&ü%ü%ü$ü$ü$ü$ü#ü"ü"ü"ü"ü"ü!ü"ü#ü©ü©ü©ü©ü©ü©ü©ü©üªüªüªü«ü«ü«ü«ü«ü«ü«ü¬ü¬ü­ü­ü­ü¬ü«ü©ü©ü©ü¨ü¨ü¨ü©ü¨ü©ü©üªüªü©üªüªüªü«ü«ü«ü«ü¬ü¬ü«ü¬ü¬ü­ü¬ü¬ü­ü­ü­ü­ü®ü¯ü¯ü¯ü¯ü¯ü¯ü¯ü°ü°ü°ü°ü°ü°ü±ü±ü±ü±ü²ü²ü³ü³ü³ü³ü´üµüµüµü´ü´üµüµüµüµü¶ü¶ü·ü·ü¶ü¶ü¶ü¶üµü³ü²ü±ü±ü±ü±ü²ü²ü²ü³ü³ü²ü³ü´ü´üµüµü´ü´ü´ü´üµüµüµüµü¶üµüµü¶ü¸ü·ü·ü·ü·ü·ü·ü·ü·ü¸ü¸ü¸ü¸ü¸ü¸ü¸ü¹ü¹ü¹ü¹ü¹üºüºüºü»ü¼ü¼ü¼ü¼ü¼ü½ü½ü½ü½ü½ü½ü½ü½ü½ü½ü½ü½ü½ü½ü¾ü¾ü¾ü¾ü¾ü¿üÀüÀüÀü¿üÀüÀüÀüÀü¿ü½ü¼ü¼ü¼ü»ü¼ü¼ü¼ü¼ü¼ü¼ü¼ü»ü»ü¼ü¼ü¼ü¼ü¼ü¼ü¼ü½ü½ü¾ü¾ü¾ü¾ü¾ü¾ü¾ü¾ü¿ü¿ü¿ü¿ü¿ü¿ü¿ü¿üÀüÁüÁüÁüÁüÀüÀüÀüÀüÀüÁüÁüÁüÀüÁüÁüÁüÁüÂüÂüÂüÁüÁüÂüÂüÂüÃüÃüÃüÃüÃüÃüÄüÃüÄüÅüÄüÄüÄüÆüÆüÅüÅüÅüÄüÄüÃüÂüÁüÀüÀüÀüÀüÀüÀüÀüÀüÀüÀüÀüÁüÁüÁüÁüÁüÁüÁüÀüÀüÀüÀüÀüÁüÁüÁüÁüÁüÁüÁüÁüÂüÁüÂüÂüÂüÂüÂüÂüÂüÃüÂüÂüÃüÂüÂüÁüÁüÁüÂüÃüÃüÃüÂüÂüÂüÂüÃüÃüÃüÄüÄüÄüÄüÄüÄüÄüÄüÄüÄüÄüÅüÅüÅüÅüÅüÅüÅüÅüÆüÅüÃüÁüÀü¿ü¿ü¿ü¿ü¾ü¿ü¿ü¿ü¿ü¿ü¿ü¿ü¿ü¿üÀüÀüÀüÀüÀüÁüÀüÀüÀüÀüÀüÀüÁüÁüÀüÀüÀüÁüÁüÁüÀüÀü¿üÀüÁüÁüÁüÀüÀüÁüÁüÁüÀüÀüÀüÁüÁüÀüÀüÁüÂüÆüÊüËüÈüÅüÄüÄüÄüÃüÁüÀüÀüÀü¾ü¼ü»ü»ü»ü»ü»ü»ü»ü»ü»üºüºü»ü»üºüºüºü»ü»ü»ü»ü»ü»ü¼ü»ü»ü»ü»ü¼ü¼ü»üºüºü»ü»ü»ü»ü»ü»ü»ü»ü»ü»ü»ü»ü»üºü»ü»ü»ü»ü»ü¼ü»ü»ü»ü»üºü»ü»ü»ü»ü»ü¼ü¼ü»ü»ü»ü»üºüºüºü»ü»ü¼ü»ü»ü¼ü»ü»ü»üºüºüºüºüºü»ü»üºü¹ü¶üµüµü´ü´ü´ü´ü´ü³ü³ü³ü³ü³ü³ü²ü²ü³ü³ü³ü³ü³ü´ü³ü²ü²ü³ü³ü³ü²ü²ü²ü³ü²ü±ü±ü²ü²ü±ü±ü²ü²ü²ü±ü±ü±ü±ü±ü±ü±ü±ü°ü°ü°ü±ü±ü±ü°ü°ü±ü±ü±ü±ü±ü±ü±ü±ü±ü¯ü­ü«üªüªüªü©ü©ü©ü©ü©ü©ü¨ü¨ü¨ü¨ü¨ü§ü§ü¦ü¦ü¦ü¦ü§ü§ü§ü§ü§ü§ü§ü§ü¦ü¦ü¦ü§ü§ü§ü¦ü¦ü¦ü¦ü¦ü¥ü¥ü¥ü¥ü¤ü¤ü¤ü¤ü¤ü¤ü£ü£ü£ü£ü£ü¢ü¢ü£ü£ü£ü£ü£ü¢ü¢ü¡ü¡ü¡ü¡ü¢ü¢ü¡ü¡ü üü ü üüüüüüüüüüüüüüüüüüüüüüüüüüüüüüüüüüüüüüüüüüüüüüüüüüüüüüüüüüüüüüüüüüüüüüüüüüüüüüüüüüüüüüüüüüüüüüüüüüüüüüüüüüüüüü~ü~ü~ü}ü}ü~ü}ü|ü|ü|ü|ü{ü{ü{ü{ü{ü{üzüzüzüzüyüyüxüxüwüwüwüwüwüwüwüwüvüvüvüuüuüuüuüuütütütütütütüsüsüsüsüsürürüqüqüqüqüpüoüoünülüjüiüiüiühühügüfügügüfüeüeüeüeüdücücübübübücücücücübübüaüaü`ü`üaü`ü`ü`ü_ü_ü^ü^ü^ü^ü^ü^ü]ü\ü\ü\ü\ü\ü[üZüZü[ü[üZüZüYüYüXüXüXüXüWüWüWüVüVüVüUüUüUüTüTüUüTüTüSüSüRüRüRüRüRüOüMüLüKüKüJüIüIüIüHüHüGüGüHüHüGüFüFüEüEüEüEüDüCüCüCüBüBüBüAü@ü@ü@ü?ü?ü@ü?ü?ü?ü>ü>ü>ü=ü<ü<ü<ü<ü<ü=ü<ü;ü;ü:ü:ü9ü9ü9ü8ü8ü7ü7ü8ü8ü8ü7ü7ü6ü6ü5ü4ü4ü5ü5ü4ü3ü2ü2ü2ü2ü1ü1ü1ü0ü/ü-ü*ü)ü(ü(ü(ü'ü&ü&ü%ü$ü#ü#ü#ü#ü#ü"ü"ü"ü"ü"ü©ü©ü©ü©üªü«ü¬ü«ü«ü¬ü¬ü«ü¬ü¬ü¬ü¬ü¬ü­ü­ü­ü®ü¯ü¯ü­ü¬ü«ü«üªüªüªüªüªü«ü«ü«ü¬ü­ü¬ü¬ü«ü¬ü¬ü¬ü¬ü¬ü¬ü¬ü­ü®ü­ü­ü­ü­ü­ü¯ü¯ü¯ü¯ü¯ü°ü±ü°ü°ü°ü°ü±ü°ü°ü±ü±ü±ü²ü²ü²ü²ü±ü²ü³ü³ü³ü´üµü¶üµüµü¶ü¶üµüµüµüµü¶ü¶ü¶ü·ü·ü·ü·ü·üµü³ü³ü³ü²ü±ü±ü±ü²ü±ü²ü²ü²ü²ü²ü±ü²ü²ü³ü³ü³ü³ü³ü´ü´ü´ü´ü´ü´ü´üµü¶ü·ü¸ü¸ü¸ü¸ü¸ü¸ü¹ü¹ü¸ü¹üºü¹ü¸ü¸ü¹ü¸ü¹ü¹ü¹üºüºüºüºüºüºüºü¼ü½ü¾ü¾ü½ü¼ü»ü»ü»ü¼ü½ü½ü½ü¼ü¼ü½ü½ü½ü½ü¾ü¾ü¾ü¾ü¾ü¿ü¿ü¿ü¿ü¾ü¾ü½ü»üºü¹ü¹ü¹ü¹ü¹ü¹ü¹ü¹üºüºüºüºü»ü»üºü»ü»ü»ü¼ü¼ü¼ü¼ü¼ü¼ü½ü½ü½ü¾ü½ü½ü½ü¾ü½ü¾ü¾ü¾ü¿ü¿ü¿ü¿ü¿ü¿üÀü¿ü¿üÀüÂüÃüÂüÁüÀüÀüÀüÀüÀüÀüÀüÀüÁüÁüÁüÂüÂüÂüÂüÂüÂüÃüÃüÃüÃüÄüÄüÄüÄüÄüÄüÄüÄüÅüÅüÅüÃüÁüÀü¿ü¿ü¿ü¾ü¾ü¾ü¾ü¿ü¿üÀüÀüÀüÀüÀüÀüÁüÂüÂüÁüÀüÀüÀüÁüÁüÁüÂüÂüÂüÁüÂüÂüÃüÂüÂüÂüÂüÂüÃüÃüÂüÂüÂüÂüÂüÃüÃüÃüÃüÄüÆüÉüÉüÆüÅüÅüÅüÄüÄüÄüÄüÄüÄüÄüÄüÅüÅüÅüÄüÅüÅüÄüÅüÅüÅüÅüÅüÅüÅüÄüÅüÅüÃüÁüÀü¿ü¿ü¾ü¿ü¿üÀüÀü¿ü¿ü¿üÀüÀü¿ü¿ü¿ü¿üÀüÁüÁüÁüÀüÁüÁüÁüÀüÁüÁüÁüÀüÀü¿üÀüÀüÀüÀüÀüÁüÀüÀüÀüÁüÁüÁüÀüÀüÀüÀüÀüÁüÁüÁüÁüÁüÁüÂüÅüÆüÅüÃüÃüÃüÃüÃüÂüÂüÂüÂüÁü¿ü¾ü¼ü¼ü¼ü¼ü»ü¼ü¼ü¼ü¼ü»ü»ü»ü»ü¼ü¼ü¼ü»ü»ü»ü»ü¼ü»ü»ü¼ü»ü»ü»ü¼ü¼ü»ü»ü½ü½ü¼ü¼ü¼ü¼ü¼ü¼ü¼ü»ü»ü»ü»ü¼ü¼ü¼ü¼ü»ü»ü¼ü¼ü¼ü¼ü¼ü¼ü¼ü¼ü¼ü»ü»ü»ü»ü¼ü¼ü»ü»ü»ü¼ü¼ü»ü»ü¼ü¼ü¼ü»ü»ü»ü»üºüºü»üºüºüºü»ü»ü»ü¹ü·üµü´ü´ü³ü³ü³ü³ü²ü²ü³ü³ü³ü²ü²ü²ü³ü³ü³ü²ü²ü²ü²ü³ü³ü²ü±ü²ü²ü²ü²ü²ü²ü²ü²ü±ü°ü±ü²ü±ü±ü±ü±ü±ü±ü±ü°ü°ü°ü°ü°ü°ü°ü°ü°ü°ü°ü°ü°ü°ü¯ü°ü°ü°ü¯ü¯ü¯ü®ü¬ü«ü©ü¨ü¨ü§ü§ü§ü§ü¦ü¦ü§ü§ü§ü¦ü¦ü¦ü¦ü¦ü¦ü¦ü¦ü¦ü¥ü¥ü¦ü¦ü¦ü¥ü¤ü¥ü¦ü¥ü¥ü¤ü¤ü¤ü¥ü¦ü¦ü¥ü¤ü£ü¤ü¤ü£ü¢ü¢ü¢ü£ü¢ü¢ü¢ü¢ü¢ü¢ü¢ü¢ü¢ü¢ü¡ü¡ü ü ü ü¡ü¡ü ü ü ü üü ü ü ü ü¡ü üüüüüüüüüüüüüüüüüüüüüüüüüüüüüüüüüüüüüüüüüüüüüüüüüüüüüüüüüüüüüüüüüüüüüüüüüüüüüüüüüüüüüüüüüüüüüüüüüüüüüüüüüü~ü}ü~ü~ü~ü~ü~ü~ü~ü~ü}ü}ü}ü|ü|ü|ü{ü{ü{ü{üzüzüzüzüzüyüxüxüyüxüxüxüxüwüvüvüwüwüvüvüvüvüvüvüvüvüuütütütütütüsürürürüqüqüqüqüpüpüpüpüoümülüküjüiüiühügüfüfüfüeüeüeüeüdüdüeüeüdücübücübübücücübüaübüaüaü`ü`ü_ü_ü_ü`ü`ü_ü^ü^ü]ü\ü\ü\ü\ü[ü[ü[üZüYüYüYüYüXüXüXüYüXüXüWüWüWüVüVüVüVüVüVüUüUüUüTüTüTüSüSüRüQüQüQüQüQüOüMüKüKüJüJüIüHüHüHüGüGüFüEüEüEüDüDüDüDüCüCüCüCüCüBüAüAüAüAü@ü?ü?ü?ü?ü>ü>ü?ü>ü>ü=ü>ü>ü=ü<ü=ü=ü<ü=ü<ü;ü:ü:ü:ü9ü9ü8ü8ü7ü7ü7ü7ü6ü6ü6ü5ü4ü5ü5ü5ü4ü3ü3ü4ü3ü2ü1ü1ü0ü/ü/ü/ü/ü.ü.ü-ü*ü)ü'ü'ü&ü&ü&ü%ü$ü$ü$ü#ü!ü!ü"ü!ü!ü!ü üªü«ü¬ü¬ü«ü«üªüªü«ü«ü«ü«ü¬ü­ü­ü­ü­ü­ü­ü­ü®ü®ü®ü¬üªü©ü¨ü¨ü¨ü§ü¨ü¨ü©ü©ü©üªüªüªü«ü«ü«üªüªü«ü«ü«ü«ü¬ü¬ü¬ü¬ü­ü­ü®ü®ü®ü®ü®ü®ü®ü®ü¯ü®ü®ü¯ü¯ü¯ü¯ü°ü±ü±ü±ü±ü±ü²ü²ü²ü²ü²ü²ü²ü²ü²ü²ü²ü³ü³ü´ü´ü³ü³ü´üµüµüµüµü¶ü·ü·ü¶ü´ü³ü³ü±ü°ü±ü±ü±ü³ü³ü³ü³ü³ü³ü³ü³ü´ü´ü´ü´ü´ü´üµüµüµüµüµüµüµü¶ü¶ü¶ü¶ü¶ü¶ü¶ü¶ü¶ü·ü¸ü¸ü¸ü¸ü¸ü¸ü¸ü¸ü¸ü¸ü¸ü¹ü¹üºü¹üºüºü»ü»ü»ü»ü»ü»ü¼ü¼ü¼ü¼ü»ü»ü»ü¼ü¼ü¼ü¼ü½ü¾ü¾ü¾ü¾ü¾ü¾ü¾ü¿ü¿ü¿ü¾ü¿ü¿ü¾ü¼ü»üºüºüºüºü»ü»üºüºüºü»üºüºü»ü¼ü¼ü»ü¼ü»ü»ü»ü¼ü½ü½ü½ü½ü¼ü½ü½ü½ü¾ü¾ü½ü½ü¾ü¾ü¾ü¾ü¾ü¿ü¿ü¿ü¿ü¿ü¿üÀüÀüÀüÀüÀüÀüÀüÀüÀüÀüÁüÂüÂüÂüÂüÂüÁüÁüÁüÁüÂüÂüÂüÂüÂüÂüÂüÃüÃüÃüÃüÃüÃüÃüÃüÃüÃüÃüÃüÂüÀü¿ü¾ü¿ü¾ü¾ü¾ü¾ü¾ü¾ü¿üÀüÀüÀüÀüÁüÁüÀüÀüÀüÀüÀüÀüÁüÁüÂüÁüÁüÁüÁüÁüÂüÂüÂüÃüÄüÃüÂüÂüÂüÂüÂüÂüÂüÂüÃüÃüÂüÂüÂüÂüÄüÅüÅüÄüÄüÃüÃüÃüÃüÄüÄüÄüÄüÃüÄüÃüÃüÃüÃüÃüÃüÄüÄüÄüÄüÅüÅüÅüÅüÆüÆüÅüÄüÂüÁüÀüÀüÀüÀü¿ü¿üÀüÀüÀüÀüÀüÀüÀüÀüÀü¿üÀüÁüÀüÀüÀüÀüÀüÀüÀüÀü¿üÀüÀüÀüÀüÀüÀüÁüÁüÁüÁüÁüÁüÀüÀüÁüÁüÁüÁüÁüÁüÁüÂüÃüÃüÃüÃüÂüÁüÁüÂüÂüÂüÂüÂüÂüÂüÂüÂüÁüÂüÂüÁü¾ü½ü½ü½ü½ü¼ü¼ü¼ü¼ü¼ü¼ü»ü¼ü¼ü»ü¼ü¼ü»ü»ü»ü»ü»ü»ü»ü»üºü»ü¼ü¼ü½ü¼ü¼ü¼ü¼ü¼ü¼ü¼ü½ü¼ü¼ü¼ü¼ü¼ü¼ü¼ü¼ü»ü¼ü¼ü¼ü»ü»ü»ü¼ü¼ü¼ü¼ü¼ü¼ü¼ü¼ü¼ü¼ü¼ü¼ü¼ü¼ü»ü»ü¼ü¼ü¼ü»üºüºüºüºüºüºüºüºüºüºüºüºüºüºüºüºü¸ü¶üµüµü´ü´ü³ü³ü³ü³ü³ü²ü²ü²ü²ü²ü²ü³ü³ü³ü³ü³ü³ü²ü³ü³ü²ü²ü²ü³ü²ü²ü²ü²ü²ü²ü±ü±ü²ü±ü±ü±ü±ü±ü±ü±ü±ü±ü±ü°ü°ü°ü¯ü°ü±ü²ü²ü±ü±ü°ü°ü°ü¯ü°ü±ü±ü±ü°ü°ü¯ü­ü«üªüªü©ü©ü¨ü¨ü§ü§ü¨ü¨ü¨ü§ü§ü§ü¦ü¦ü¦ü§ü§ü¦ü¦ü¦ü¦ü¦ü¥ü¥ü¥ü¥ü¥ü¥ü¥ü¥ü¥ü¤ü¤ü¤ü£ü£ü£ü¤ü¥ü¥ü¥ü¥ü¤ü£ü£ü£ü£ü¢ü¢ü¢ü¢ü¢ü£ü£ü¢ü£ü£ü¢ü¢ü¡ü¡ü¡ü ü ü ü ü ü ü üüü ü üüüüüüüüüüüüüüüüüüüüüüüüüüüüüüüüüüüüüüüüüüüüüüüüüüüüüüüüüüüüüüüüüüüüüüüüüüüüüüüüüüüüüüüüüüüüüüüüüüüüüüüüüüüüüüüü~ü~ü~ü~ü~ü}ü}ü|ü|ü|ü{ü{ü{üzüzüzüyüzüyüyüyüyüyüyüyüxüxüxüxüwüvüvüwüwüvüvüvüuütütütüsüsüsüsüsüsütüsürüqüqüpüqüqüqüpüpüoümüküküjühühühühühügügüfüfüfüeüeüeüdüdüdücücücübübübübüaübüaüaü`ü_ü_ü`ü`ü`ü_ü^ü^ü^ü^ü^ü]ü]ü\ü\ü[ü[ü[ü[üZü[üZüZüYüYüYüYüXüXüXüXüWüVüVüVüVüVüVüUüUüTüTüSüSüTüTüSüSüRüQüQüPüOüMüKüKüJüIüHüGüGüFüFüFüEüEüEüEüEüFüEüEüDüDüDüCüCüCüBüBüAüAü@ü@ü@ü?ü?ü?ü?ü?ü>ü>ü?ü?ü>ü=ü<ü<ü<ü<ü;ü;ü:ü9ü9ü9ü9ü8ü8ü8ü8ü8ü7ü6ü6ü5ü5ü5ü5ü4ü4ü4ü4ü4ü4ü4ü4ü3ü2ü1ü1ü1ü1ü0ü/ü.ü.ü,ü*ü(ü'ü&ü&ü&ü%ü%ü%ü%ü$ü$ü$ü#ü#ü#ü#ü"ü!üªüªüªü«ü«üªü«ü¬ü­ü­ü­ü­ü®ü®ü®ü®ü®ü­ü­ü­ü­ü­ü¬ü«üªüªüªü©ü¨ü¨ü¨ü¨ü¨ü¨ü¨ü©ü©ü©üªüªüªüªüªüªüªü«ü¬ü¬ü­ü­ü­ü­ü­ü®ü®ü¯ü¯ü¯ü¯ü®ü®ü¯ü¯ü¯ü¯ü¯ü¯ü¯ü¯ü°ü±ü²ü²ü²ü²ü±ü±ü±ü±ü±ü²ü³ü²ü²ü²ü³ü´ü´ü´ü´üµüµüµüµüµüµüµüµüµü³ü²ü²ü±ü±ü±ü±ü±ü±ü²ü²ü²ü²ü²ü²ü²ü³ü´ü´ü´ü´ü´ü´ü´ü´ü´ü´ü´ü´üµüµüµüµü¶üµü¶ü¶ü·ü·ü·ü·ü¸ü¸ü¸ü¸ü¸ü¹ü¹üºüºüºüºüºü¹üºü»ü¼ü»ü»ü¼ü¼ü¼ü½ü¼ü¼ü¼ü½ü½ü½ü½ü½ü½ü½ü½ü¾ü¿ü¿ü¿ü¿ü¿ü¾ü¾ü¿ü¿ü¿ü¿ü¿üÀüÀü¾ü¼ü»ü»ü»üºü»ü»ü»ü»ü»ü»ü»ü»ü»ü¼ü¼ü»ü¼ü¼ü¼ü¼ü½ü½ü½ü½ü½ü½ü½ü¾ü½ü½ü½ü½ü¾ü¾ü¾ü¾ü¾ü¾ü¿ü¿ü¿ü¿ü¿ü¿ü¿ü¿üÀüÀüÁüÁüÁüÀüÀüÀüÀüÁüÁüÁüÁüÁüÁüÁüÂüÂüÂüÃüÃüÃüÃüÃüÂüÂüÃüÃüÄüÄüÄüÄüÄüÄüÄüÄüÃüÂüÀüÀüÀüÀüÀü¿ü¿üÀüÁüÁüÀüÀüÀüÁüÁüÁüÁüÀüÁüÁüÁüÀüÀüÁüÂüÂüÁüÁüÀüÁüÁüÃüÃüÃüÂüÂüÂüÂüÂüÂüÂüÂüÂüÃüÃüÄüÄüÃüÃüÂüÂüÃüÄüÄüÄüÄüÃüÃüÄüÄüÄüÄüÄüÄüÅüÅüÅüÅüÅüÅüÅüÅüÅüÅüÅüÅüÅüÅüÅüÅüÆüÆüÄüÂüÁüÀü¿ü¿ü¿ü¿ü¿ü¿ü¿üÀüÀüÀüÀüÀüÁüÀüÀüÀüÁüÁüÁüÁüÁüÁüÁüÁüÁüÂüÂüÂüÂüÁüÁüÂüÁüÁüÁüÁüÀüÀüÁüÁüÁüÁüÁüÁüÁüÂüÂüÂüÂüÂüÂüÂüÂüÂüÁüÂüÂüÂüÁüÁüÂüÂüÁüÁüÂüÂüÁüÁü¿ü¾ü½ü½ü½ü¼ü½ü¼ü¼ü»ü»ü»ü»ü»ü¼ü¼ü¼ü½ü½ü¼ü¼ü¼ü½ü½ü¼ü¼ü¼ü½ü¾ü¾ü½ü½ü½ü½ü½ü½ü½ü½ü½ü½ü½ü¼ü½ü½ü½ü½ü¼ü¼ü½ü½ü½ü½ü¼ü½ü½ü¼ü½ü½ü¾ü½ü¼ü¼ü½ü½ü½ü¾ü¾ü½ü¼ü¼ü¼ü¼ü¼ü¼ü¼ü¼ü¼ü¼ü¼ü¼ü¼ü½ü½ü¼ü¼ü¼ü¼ü»ü¼ü»üºü¸ü¶ü¶üµü´ü³ü³ü³ü³ü³ü´ü´ü´ü´ü´ü³ü´üµü´ü´üµüµüµü´ü´ü³ü´ü´ü³ü³ü²ü²ü²ü²ü²ü²ü²ü³ü³ü´ü´ü²ü²ü²ü²ü²ü²ü±ü±ü²ü²ü²ü²ü²ü²ü±ü±ü±ü±ü±ü±ü±ü°ü°ü°ü°ü°ü°ü¯ü­ü«üªüªü©ü©ü©ü¨ü¨ü©ü¨ü§ü§ü§ü§ü§ü§ü§ü§ü§ü§ü§ü¦ü§ü§ü§ü§ü¦ü¦ü§ü§ü§ü¦ü¥ü¥ü¥ü¥ü¦ü¥ü¥ü¦ü¦ü¥ü¤ü¤ü¥ü¤ü¤ü£ü£ü¤ü£ü£ü£ü£ü¢ü¢ü¢ü¢ü¢ü¢ü¡ü¡ü¢ü¢ü¡ü¡ü¡ü¡ü¡ü¡ü ü ü ü ü ü¡ü ü ü ü üüüüüüüüüüüüüüüüüüüüüüüüüüüüüüüüüüüüüüüüüüüüüüüüüüüüüüüüüüüüüüüüüüüüüüüüüüüüüüüüüüüüüüüüüüüüüüüüüüüüüüüü~ü~ü~ü~ü}ü}ü~ü~ü~ü}ü}ü|ü|ü}ü|ü|ü|ü|ü|ü{ü{üzüzüzü{üzüyüxüyüyüyüyüxüxüyüzüwüvüvüvüvüvüuüuüuütütüsüsütüsüsürüqüqüqüqüqüpüpüpüpüoümüküiühühügügügügüfüeüdüdüdücüdüdüdüdüdücücübübübücücücübüaüaü`ü`ü`ü`ü_ü_ü^ü^ü^ü^ü^ü]ü]ü]ü]ü\ü\ü\ü\ü[ü[ü[ü[üZüZüZüZüYüXüYüXüXüWüWüWüVüWüWüVüVüVüUüVüVüWüWüVüUüSüSüSüSüRüPüNüLüLüKüJüJüIüIüHüHüGüFüEüEüEüEüEüEüDüDüDüDüDüCüCüCüBüAüAüAüAü@üAü@ü@ü?ü?ü?ü>ü>ü>ü=ü<ü<ü<ü;ü:ü:ü9ü9ü9ü8ü8ü8ü:ü:ü9ü8ü8ü7ü7ü7ü7ü6ü6ü5ü5ü6ü5ü5ü5ü5ü4ü4ü4ü3ü2ü2ü1ü1ü1ü1ü0ü/ü-ü+ü)ü(ü'ü'ü'ü'ü&ü&ü&ü%ü%ü$ü#ü"ü"ü!ü!ü ü«ü«ü«ü«ü«ü«ü¬ü¬ü­ü­ü­ü­ü­ü®ü¯ü¯ü®ü­ü®ü¯ü¯ü¯ü®ü«üªü©üªü©ü©ü©ü©ü©üªü«üªüªüªü«ü¬ü¬ü¬ü¬ü¬ü¬ü¬ü¬ü¬ü­ü®ü®ü®ü®ü¯ü¯ü¯ü¯ü°ü°ü°ü°ü¯ü°ü°ü±ü°ü°ü±ü±ü±ü±ü±ü±ü±ü²ü²ü²ü²ü±ü±ü²ü²ü³ü³ü´üµüµüµüµüµüµüµüµü¶ü¶ü·ü·ü·ü¶üµü´ü³ü²ü²ü±ü±ü²ü²ü±ü²ü²ü²ü²ü²ü²ü²ü³ü³ü³ü³ü´ü´ü´üµüµüµüµüµüµüµü¶ü¶ü¶ü¶ü¶ü¶ü¶ü·ü¸ü¸ü¸ü¸ü¸ü¸ü¹ü¹ü¹üºü¹ü¹ü¹ü¹ü¹ü¹üºüºüºü»ü»ü»ü¼ü¼ü¼ü¼ü»ü»ü»ü»ü¼ü¼ü½ü½ü½ü½ü½ü¾ü¿ü¿ü¿ü¿ü¾ü¾ü¿ü¿üÀüÀüÀüÀüÁüÀü½ü¼ü¼ü»üºüºüºü»ü»ü»ü»ü»ü¼ü½ü¼ü¼ü¼ü½ü¼ü»ü¼ü¼ü¼ü½ü½ü½ü½ü½ü½ü¼ü¼ü½ü½ü¾ü¾ü¾ü¾ü¾ü¾ü¾ü¾ü¾ü¿ü¿ü¿üÀüÀüÀüÀüÁüÁüÀüÀüÀüÀüÁüÀüÀüÀüÀüÁüÁüÁüÁüÁüÁüÂüÃüÃüÃüÃüÃüÃüÃüÄüÃüÃüÃüÃüÃüÄüÅüÅüÄüÂüÀüÀüÀüÀü¿ü¿ü¿ü¾ü¾ü¿üÀüÀüÀüÁüÁüÁüÀüÀüÀüÀüÀüÀüÀüÀüÀüÁüÁüÁüÁüÁüÂüÂüÂüÂüÂüÂüÂüÂüÃüÃüÂüÂüÂüÂüÄüÄüÄüÄüÄüÄüÄüÄüÄüÄüÄüÃüÄüÄüÄüÄüÃüÃüÄüÄüÄüÄüÄüÄüÄüÄüÄüÄüÄüÄüÅüÅüÄüÄüÅüÆüÆüÅüÄüÃüÁüÀüÀüÀüÀüÀüÀüÀüÀüÀüÀüÀüÁüÁüÀüÀüÀüÁüÀüÀüÀüÁüÁüÁüÁüÂüÂüÂüÃüÃüÃüÃüÂüÁüÁüÁüÁüÁüÀüÀüÁüÁüÁüÁüÁüÁüÁüÁüÁüÁüÁüÁüÂüÁüÁüÁüÁüÁüÂüÂüÂüÂüÂüÂüÂüÂüÂüÂüÂüÂüÀü¿ü¾ü½ü½ü½ü½ü¼ü¼ü¼ü½ü½ü½ü½ü½ü¼ü¼ü½ü½ü½ü½ü¼ü½ü½ü½ü½ü½ü½ü½ü½ü½ü½ü½ü½ü½ü½ü½ü¼ü¼ü¼ü½ü½ü½ü½ü½ü½ü½ü½ü¾ü¿ü¿ü¾ü¾ü¾ü½ü½ü½ü½ü½ü½ü½ü½ü½ü½ü½ü½ü½ü½ü¼ü¼ü¼ü½ü½ü½ü½ü¾ü¾ü¿ü¾ü½ü¼ü¼ü½ü½ü¼ü¼ü¼ü¼ü¼ü¼üºü¹ü·ü¶üµüµüµü´ü´ü´ü´ü´ü´ü´ü´ü´ü³ü³ü´ü´ü³ü³ü´ü´ü´ü´ü´ü´ü´ü´üµü´ü³ü´ü´ü´ü³ü³ü³ü³ü³ü³ü´ü´ü³ü³ü³ü³ü²ü²ü²ü±ü±ü²ü²ü²ü²ü±ü±ü°ü°ü°ü°ü¯ü®ü®ü®ü¯ü®ü¬ü«üªü©ü¨ü¨ü¨ü¨ü©ü©ü¨ü¨ü¨ü¨ü¨ü§ü§ü¨ü§ü§ü¦ü¦ü¦ü¦ü§ü§ü§ü¦ü¦ü¦ü¥ü¥ü¤ü¤ü¤ü¤ü¤ü¤ü¤ü¤ü£ü£ü¤ü¥ü¥ü¤ü£ü£ü£ü£ü£ü¢ü¢ü¢ü¢ü¢ü¢ü¡ü¡ü¡ü ü¡ü¡ü¡ü¡ü¡ü¡ü¡ü¡ü¡ü¡ü ü ü ü ü ü ü ü ü ü ü üüüüüüüüüüüüüüüüüüüüüüüüüüüüüüüüüüüüüüüüüüüüüüüüüüüüüüüüüüüüüüüüüüüüüüüüüüüüüüüüüüüüüüüüüüüüüüüüüüüüüüüüü~ü~ü~ü~ü~ü}ü~ü~ü~ü}ü|ü}ü|ü|ü|ü|ü|ü{ü{ü{üzüzüzüyüyüyüyüyüyüyüyüxüxüxüxüxüwüvüvüuüuüuüuütütütütüsüsürürürüqüqüqürürürüqüpüqüqüoümüküjüiühühühühühühühügügügügügüfüeüdüdüdüeüdücübücücübüaüaüaüaü`ü_ü^ü^ü_ü^ü^ü]ü]ü]ü]ü]ü]ü]ü\ü[ü\ü\ü[üZüZüZüZüZüYüYüYüYüXüXüWüWüXüWüWüWüWüVüUüUüUüUüUüUüTüSüRüRüRüRüRüQüOüMüLüKüJüJüIüHüHüGüFüFüFüFüFüEüEüEüEüEüDüCüCüDüCüCüBüAüAü@ü@ü@ü@ü?ü?ü?ü@ü@ü?ü>ü>ü=ü=ü=ü<ü<ü<ü<ü<ü<ü<ü;ü:ü9ü9ü9ü9ü:ü9ü8ü7ü6ü6ü6ü5ü5ü5ü4ü4ü3ü3ü4ü3ü2ü2ü2ü2ü2ü1ü0ü0ü0ü/ü/ü0ü.ü+ü)ü(ü(ü'ü&ü&ü%ü$ü$ü$ü#ü#ü"ü"ü!ü!ü!üªü«ü«ü«ü«ü«ü«ü«ü«ü«ü¬ü¬ü«ü¬ü­ü­ü­ü­ü­ü­ü­ü¬ü«ü©ü¨ü¨ü¨ü¨ü¨ü©ü©ü©ü©üªüªüªüªüªüªüªü©üªüªü«ü«ü«ü«ü«ü¬ü¬ü­ü­ü­ü­ü®ü®ü¯ü¯ü¯ü¯ü¯ü¯ü°ü±ü±ü±ü°ü°ü±ü±ü°ü°ü±ü±ü±ü±ü±ü±ü±ü±ü±ü²ü²ü²ü³ü´üµü¶üµüµüµüµüµüµüµü¶ü¶üµü´ü²ü±ü±ü±ü±ü±ü±ü²ü²ü²ü²ü²ü²ü³ü³ü²ü²ü²ü²ü³ü³ü³ü´ü´üµü´ü´ü´üµüµü¶ü¶üµüµüµüµü¶ü¶ü·ü·ü·ü¸ü¸ü¸ü¸ü¸ü¸ü¸ü¹ü¹ü¹ü¹ü¹üºüºü»üºüºü»ü¼ü¼ü»ü»ü¼ü¼ü¼ü¼ü¼ü¼ü¼ü¼ü¼ü¼ü½ü¾ü¾ü¿ü¿ü¿ü¿ü¾ü¾ü¿üÀüÀüÀü¿ü¿ü¿ü½ü¼ü»ü»ü»ü»üºüºüºü»ü»ü»ü»ü»ü»ü»ü»ü»ü»ü¼ü¼ü¼ü¼ü¼ü½ü¾ü½ü½ü½ü½ü½ü½ü½ü½ü½ü¾ü¾ü¾ü¿üÀüÀüÀüÀüÀüÀüÀüÀüÁüÁüÁüÁüÁüÁüÁüÁüÂüÂüÂüÁüÁüÁüÁüÁüÂüÂüÂüÂüÃüÃüÃüÃüÃüÃüÃüÃüÄüÃüÄüÅüÅüÅüÄüÄüÄüÄüÃüÁüÀüÀüÀü¿ü¿ü¿üÀü¿üÀüÀü¿ü¿üÀüÀüÁüÁüÁüÀüÀüÁüÁüÀüÀüÁüÂüÂüÂüÁüÁüÁüÁüÁüÂüÂüÂüÂüÂüÂüÂüÃüÃüÃüÂüÂüÂüÂüÂüÂüÂüÃüÃüÂüÂüÃüÃüÄüÄüÄüÃüÄüÅüÄüÄüÄüÄüÄüÄüÄüÅüÆüÅüÅüÅüÅüÅüÅüÅüÆüÆüÅüÆüÆüÅüÂüÁüÀüÀüÀü¿ü¿ü¿ü¿ü¿ü¿üÀüÀüÁüÀü¿ü¿ü¿üÀüÀüÀüÀüÀüÀüÀüÀüÀüÁüÀüÀüÀüÁüÁüÁüÁüÁüÁüÁüÁüÁüÁüÁüÁüÁüÁüÁüÁüÁüÁüÁüÂüÂüÂüÂüÂüÂüÂüÂüÁüÁüÁüÂüÃüÃüÂüÂüÃüÃüÃüÂüÂüÁü¿ü½ü½ü½ü½ü¼ü»ü¼ü¼ü½ü½ü½ü¼ü½ü¼ü¼ü»ü»ü»ü¼ü¼ü¼ü¼ü¼ü¼ü¼ü»ü»ü»ü»ü¼ü¼ü¼ü¼ü½ü¼ü»ü»ü»ü¼ü¼ü¼ü½ü¼ü»ü»ü¼ü¼ü¼ü¼ü¼ü»ü»ü»ü»ü»ü»ü»ü»ü¼ü¼ü»ü»ü»ü»ü»ü»ü»ü»ü»ü»ü»ü»üºüºüºü»ü»üºüºüºüºüºüºüºüºüºü»üºü¸ü¶ü¶ü·ü·ü¶üµü´ü´ü´ü´ü³ü³ü³ü³ü³ü³ü³ü³ü³ü³ü´ü´ü´ü³ü³ü³ü´ü´ü³ü³ü²ü³ü³ü²ü²ü²ü²ü²ü²ü²ü²ü²ü²ü²ü²ü±ü±ü°ü±ü±ü±ü±ü±ü±ü°ü°ü°ü°ü°ü°ü°ü±ü±ü°ü¯ü¯ü¯ü®ü¬ü«ü©ü©ü©ü©üªü©ü¨ü©ü©ü¨ü¨ü¨ü©ü©ü©ü¨ü¨ü§ü§ü§ü§ü§ü¦ü¥ü¦ü¦ü¦ü¦ü¦ü¦ü¦ü¦ü¦ü¦ü¦ü¥ü¥ü¥ü¥ü¥ü¥ü¤ü¥ü¥ü¥ü¥ü¤ü£ü£ü¤ü¤ü¤ü¤ü£ü£ü£ü£ü£ü¢ü¢ü¢ü¢ü¢ü¢ü¡ü¡ü¡ü¡ü¡ü¡ü ü¡ü¡ü üüüü ü üüüüüüüüüüüüüüüüüüüüüüüüüüüüüüüüüüüüüüüüüüüüüüüüüüüüüüüüüüüüüüüüüüüüüüüüüüüüüüüüüüüüüüüüüüüüüüüüüüüüüü~ü~ü~üüüü~ü}ü}ü|ü{ü{ü|ü|ü|ü|ü|ü|ü{ü{ü{üzüzüzüzüzüzüyüxüxüxüxüxüwüwüvüvüuüuüuüuüuüuüuütütütüsüsüsüsütütütütüuütüsürürürüqüqüqürüqüoülüküjüiühügügügüfüeüeüeüeüdüdüdüdüdüeüdücücübübübüaüaüaüaüaübüaü`ü_ü_ü_ü^ü_ü^ü]ü]ü]ü^ü^ü]ü\ü\ü\ü\ü[ü[ü[ü[üZüZüYüZüZüZüYüYüYüXüWüWüWüVüVüVüUüUüVüUüTüTüTüTüSüRüRüRüRüQüOüMüLüKüKüKüJüHüHüHüHüHüHüGüGüGüFüEüEüEüDüDüDüDüCüBüBüBüBüBüBüBüAüAü@ü?ü?ü>ü>ü>ü>ü=ü=ü=ü=ü<ü<ü<ü<ü;ü<ü;ü;ü:ü:ü:ü:ü:ü9ü9ü9ü9ü8ü7ü7ü7ü7ü7ü6ü5ü5ü4ü3ü3ü4ü4ü4ü3ü3ü2ü1ü1ü1ü0ü0ü/ü,ü*ü)ü)ü(ü'ü'ü&ü&ü$ü$ü#ü$ü#ü"ü"ü"ü"ü©ü©üªüªüªüªüªüªüªüªüªü«ü¬ü­ü­ü­ü­ü­ü­ü­ü¬ü«üªü©ü©ü©ü©üªüªüªüªüªüªü«ü«ü«ü«ü«ü«ü«ü«ü¬ü¬ü¬ü¬ü­ü¬ü­ü­ü¯ü¯ü¯ü®ü®ü®ü¯ü¯ü¯ü¯ü¯ü°ü°ü°ü¯ü¯ü°ü°ü°ü±ü±ü±ü±ü±ü±ü²ü²ü³ü³ü³ü³ü´ü´üµü¶ü·ü¶ü¶üµüµüµüµüµü¶ü¶ü¶ü¶ü¶ü¶üµü´ü³ü²ü²ü³ü´ü´ü³ü²ü³ü³ü³ü´ü´ü´ü´ü´ü´ü´ü´üµüµüµüµü¶ü¶ü¶ü¶ü·ü·ü¸ü¸ü·ü·ü¸ü¹ü¹ü¹ü¹ü¹ü¹ü¸ü¸ü¹ü¹ü¹üºüºüºüºüºüºü»ü¼ü¼ü¼ü¼ü¼ü¼ü¼ü¼ü¼ü¼ü¼ü½ü½ü½ü¾ü¾ü¿üÀüÀüÀüÀüÀü¿ü¿ü¿ü¾ü¿ü¿ü¿ü¿üÀüÁüÁüÀüÀüÀü¿ü½ü»ü»ü»ü»ü¼ü»ü»ü¼ü¼ü»ü¼ü¼ü¼ü¼ü¼ü¼ü¼ü¼ü½ü½ü½ü½ü½ü½ü½ü¾ü¾ü¿ü¿ü¿ü¿ü¿ü¿ü¿ü¿ü¿üÀüÀüÀü¿üÀüÀüÁüÁüÀüÀüÀüÁüÁüÁüÁüÁüÁüÁüÁüÁüÂüÂüÂüÂüÂüÃüÃüÄüÄüÃüÃüÄüÄüÄüÄüÅüÅüÅüÅüÅüÅüÄüÄüÅüÅüÅüÄüÃüÁüÁüÁüÁüÀüÀüÀüÀüÀüÀüÀüÀüÀüÁüÁüÀüÀüÀüÁüÁüÁüÀüÁüÁüÀüÁüÁüÁüÁüÁüÂüÁüÁüÂüÂüÂüÃüÃüÃüÃüÃüÂüÂüÂüÂüÃüÃüÃüÄüÄüÄüÄüÃüÃüÄüÄüÄüÅüÅüÅüÅüÆüÆüÆüÆüÆüÆüÆüÅüÅüÅüÅüÆüÅüÅüÅüÆüÆüÆüÆüÆüÆüÅüÃüÁüÀüÀüÀüÀüÀüÀüÀüÀüÀüÀüÀüÀüÁüÁüÁüÁüÁüÀüÀüÀüÀüÀüÁüÁüÁüÁüÁüÂüÂüÁüÂüÃüÃüÂüÂüÃüÃüÂüÂüÂüÂüÂüÂüÃüÃüÃüÂüÃüÃüÃüÂüÂüÂüÂüÂüÂüÂüÂüÂüÂüÃüÅüÄüÃüÃüÃüÃüÃüÃüÃüÂüÀü¾ü½ü½ü½ü½ü½ü½ü½ü½ü½ü¾ü¾ü¾ü¾ü½ü¾ü¾ü½ü½ü¼ü½ü½ü½ü½ü½ü½ü½ü¼ü½ü½ü¾ü¾ü½ü½ü¼ü½ü½ü½ü¼ü¼ü¼ü½ü½ü½ü½ü½ü½ü½ü½ü½ü½ü½ü½ü¾ü¾ü½ü½ü½ü½ü½ü½ü½ü½ü½ü¾ü½ü½ü¾ü¿ü¾ü¾ü¾ü½ü½ü¾ü½ü½ü½ü½ü½ü½ü½ü½ü½ü½ü½ü½ü½ü»ü¸ü¸ü·ü¶ü¶ü¶ü¶ü¶ü¶üµüµü¶üµüµüµüµüµüµü´ü´ü´ü´üµüµüµü´ü´ü´ü´ü´ü´üµüµüµü´ü´ü´ü´ü´ü´ü³ü³ü³ü´ü´ü³ü³ü³ü³ü³ü²ü²ü²ü²ü³ü²ü²ü²ü²ü±ü²ü³ü³ü²ü±ü±ü±ü°ü®ü¬ü¬ü«üªüªüªüªüªüªüªüªü©ü©ü¨ü©ü©ü©ü¨ü¨ü¨ü¨ü¨ü¨ü¨ü¨ü¨ü¨ü¨ü§ü§ü§ü§ü¦ü¦ü§ü¦ü¦ü¦ü¦ü¥ü¥ü¦ü¦ü¦ü¦ü¥ü¤ü¤ü¥ü¤ü¤ü¤ü¤ü£ü¤ü¤ü¤ü£ü£ü£ü¤ü¤ü¤ü¥ü¥ü¤ü¢ü¢ü¢ü¢ü¢ü¢ü¡ü¡ü¡ü¡ü¡ü¡ü¡ü¡ü¡ü ü ü ü ü ü ü ü üüüüüüüüüüüüüüüüüüüüüüüüüüüüüüüüüüüüüüüüüüüüüüüüüüüüüüüüüüüüüüüüüüüüüüüüüüüüüüüüüüüüüüüüüüüüüüüü~ü~üüüüü~ü~ü~ü}ü}ü}ü}ü}ü|ü|ü|ü|ü{ü{ü{ü{ü{üzüzüzüyüyüyüxüyüyüxüxüxüxüxüwüwüvüvüvüvüuüuüuütütütüsüsüsütüsüsüsüsürürürürürüqünüküküjüjüiüiühügügühügüfüfüfüfüfüfüfüfüfüeüeüdüdüdüdüdücübübüaüaüaü`ü`ü_ü`ü`ü`ü`ü`ü_ü_ü_ü^ü]ü]ü]ü\ü\ü[ü[üZüZüZüZüYüYüXüXüXüXüWüWüWüWüVüVüVüVüUüUüTüTüSüTüTüTüTüSüSüSüRüPüNüLüKüKüJüJüJüIüHüHüGüGüGüFüFüFüFüFüFüFüFüEüDüDüDüCüBüBüBüBüAüAüAüAü@ü@ü>ü>ü>ü>ü>ü>ü>ü=ü=ü<ü<ü;ü;ü:ü:ü:ü:ü:ü:ü9ü8ü8ü8ü8ü7ü7ü7ü7ü7ü6ü6ü5ü5ü4ü4ü4ü4ü3ü3ü3ü3ü2ü2ü2ü1ü1ü1ü0ü.ü,ü*ü)ü(ü(ü'ü'ü&ü&ü&ü%ü$ü$ü$ü$ü$ü#ü#ü©üªüªü«üªü«ü«üªüªü«ü¬ü¬ü¬ü¬ü®ü¯ü°ü¯ü®ü­ü¬üªüªü©ü©ü©ü©ü¨ü©ü©ü©ü©ü©üªüªüªü«ü«üªüªü«ü«ü«ü«ü«ü­ü­ü­ü­ü­ü­ü­ü­ü®ü®ü®ü®ü®ü¯ü°ü±ü±ü°ü¯ü¯ü°ü±ü²ü²ü²ü±ü±ü±ü²ü²ü²ü³ü³ü²ü³ü³ü´ü´üµüµüµüµüµü¶ü¶ü¶ü¶ü¶ü¶ü¶ü·ü¸ü·ü¶ü´ü³ü³ü³ü²ü²ü²ü²ü²ü³ü²ü²ü²ü´üµü´ü´ü´üµü´ü´üµüµü¶ü·ü¶ü¶ü¶ü¶ü¶ü¶ü¶ü¶ü¸ü¸ü¹ü¹ü¹ü¸ü¹ü¸ü¸ü¹ü¹ü¹ü¹üºüºüºüºüºüºüºüºü»ü»üºü»ü¼ü½ü¼ü¼ü¼ü¼ü¼ü¼ü¼ü¼ü½ü¾ü½ü¾ü¾ü¾ü¾ü¿ü¿ü¿ü¿ü¿ü¿üÀüÀüÀüÀüÀüÀüÀü¿ü¾ü½ü½ü¼ü»ü»ü»ü»ü»ü»ü»ü»ü»ü¼ü¼ü¼ü¼ü¼ü¼ü¼ü½ü½ü½ü½ü½ü½ü½ü½ü¾ü¾ü¾ü¾ü¾ü¿ü¿ü¾ü¾ü¾ü¿ü¿ü¿ü¿ü¿ü¿üÀüÂüÂüÁüÁüÀüÁüÂüÂüÂüÂüÂüÂüÂüÂüÂüÂüÁüÂüÃüÃüÃüÂüÃüÃüÃüÃüÃüÃüÄüÃüÄüÄüÅüÅüÄüÃüÃüÄüÅüÅüÄüÂüÁüÀü¿ü¿ü¿ü¿ü¿ü¿ü¿ü¿üÀüÁüÁüÁüÁüÁüÀüÁüÀüÀüÁüÁüÀüÀüÁüÁüÁüÁüÁüÁüÂüÁüÁüÁüÂüÂüÂüÂüÂüÂüÃüÃüÃüÂüÂüÂüÃüÃüÄüÄüÄüÄüÄüÄüÄüÄüÃüÄüÄüÄüÄüÅüÅüÄüÄüÃüÃüÃüÃüÄüÄüÄüÄüÄüÅüÆüÆüÆüÆüÆüÆüÅüÃüÁüÀüÀüÀüÀüÀü¿ü¿üÀüÀüÀüÀüÀüÁüÁüÁüÁüÀüÀüÀüÀüÀüÀü¿üÀüÀüÀüÀüÀüÁüÁüÁüÀüÁüÁüÁüÁüÁüÀüÀüÁüÁüÂüÁüÁüÁüÁüÁüÂüÂüÁüÁüÁüÁüÂüÂüÂüÂüÃüÃüÂüÂüÂüÂüÂüÂüÂüÂüÂüÂüÂüÁü¿ü¾ü½ü¼ü½ü½ü½ü½ü¼ü¼ü¼ü¼ü¼ü¼ü¼ü¼ü¼ü¼ü¼ü»ü»ü¼ü¼ü¼ü¼ü¼ü¼ü»ü»ü»ü¼ü½ü¼ü¼ü¼ü¼ü½ü½ü¼ü¼ü¼ü½ü¼ü¼ü¼ü¼ü¼ü¼ü¼ü½ü¾ü½ü½ü½ü¼ü½ü½ü½ü¼ü¼ü¼ü¼ü»ü»ü½ü¼ü»ü¼ü¼ü¼ü¼ü¼ü¼ü½ü¼ü¼ü¼ü»ü¼ü»ü»ü»ü»ü»ü»ü»üºü»ü¼ü¼ü¹ü·ü¶ü¶üµü´ü´ü´ü´ü³ü´ü³ü³ü³ü³ü³ü³ü³ü´ü³ü³ü³ü²ü³ü²ü²ü²ü²ü²ü²ü²ü²ü³ü³ü³ü³ü²ü²ü²ü²ü²ü²ü³ü²ü²ü²ü²ü²ü²ü±ü²ü²ü±ü±ü°ü±ü±ü°ü°ü°ü°ü°ü°ü°ü°ü°ü°ü¯ü­ü¬ü«üªüªü©ü©ü©ü©ü©ü©ü©ü¨ü¨ü¨ü§ü§ü§ü§ü§ü§ü§ü¦ü¦ü¦ü¦ü§ü§ü§ü§ü§ü§ü§ü¦ü§ü§ü§ü§ü§ü§ü¦ü¦ü¥ü¥ü¥ü¤ü¤ü¥ü¤ü¤ü¤ü¤ü¤ü¤ü£ü£ü¤ü¤ü£ü£ü£ü¢ü¢ü¢ü¢ü¢ü¢ü¢ü¢ü¢ü¡ü¡ü¢ü¢ü¢ü¡ü¢ü¢ü¢ü¡ü¡ü¡ü¡ü¡ü¢ü¢ü¡ü ü ü üüüüüüüüüüüüüüüüüüüüüüüüüüüüüüüüüüüüüüüüüüüüüüüüüüüüüüüüüüüüüüüüüüüüüüüüüüüüüüüüüüüüüüüüüüüüüüüüüüü~ü~ü~ü~ü~ü}ü}ü}ü|ü|ü|ü|ü{ü{ü{ü{ü{ü|ü{ü{üzüzüzüyüyüxüxüxüxüwüxüxüxüxüxüwüvüuüuüuütüuüuütüsütütütüsüsürüqüqürüqüqüpüpüpüoülüjüiüiüiüiühügügügühüiühügüfüeüdüeüeüeüdüdücücücübüaüaü`ü`ü`ü`ü`ü`ü`ü_ü_ü^ü_ü`üaü`ü_ü^ü]ü]ü\ü\ü\ü\ü\ü\ü[üZüZüZüZüZüYüYüZüZüYüXüWüWüWüWüWüVüVüVüUüUüUüTüTüSüSüSüSüSüRüQüPüMüKüJüIüIüHüHüHüIüIüHüGüFüFüFüEüEüEüEüEüEüDüDüCüBüCüCüBüAüAü@ü@ü@üAü@ü@ü?ü@ü@ü?ü?ü>ü=ü=ü=ü<ü<ü<ü;ü;ü;ü;ü:ü:ü9ü9ü9ü8ü8ü8ü7ü7ü7ü7ü6ü6ü4ü4ü4ü4ü4ü3ü3ü3ü3ü2ü1ü1ü1ü0ü0ü0ü0ü0ü/ü-ü+ü)ü(ü'ü&ü&ü&ü%ü$ü$ü$ü$ü#ü#ü#ü"ü"ü­ü¬ü¬ü¬ü¬ü¬ü¬ü¬ü¬ü¬ü¬ü­ü¬ü¬ü¬ü¬ü­ü­ü­ü¬ü«ü«ü«ü«ü«ü«üªüªüªüªü©üªü«ü«üªüªü«ü«ü¬ü¬ü¬ü¬ü¬ü­ü­ü­ü­ü­ü­ü®ü®ü®ü¯ü®ü®ü¯ü°ü°ü°ü°ü°ü°ü±ü±ü±ü±ü±ü²ü²ü²ü²ü²ü²ü²ü²ü³ü³ü³ü´ü´ü´ü´üµüµüµü¶ü¶ü¶ü¶ü¶ü¶ü¶ü¶ü·ü·ü¸ü¸ü·ü¶ü´ü´ü³ü³ü³ü³ü´ü´ü´ü´ü´ü´ü´ü´ü´ü´ü´üµüµüµüµüµü¶ü¶ü¶ü¶ü¶ü¶ü¶ü¶ü·ü¸ü¸ü¸ü¸ü¸ü¸ü¹ü¹ü¹üºü¹ü¹üºüºü»ü»ü»ü»ü»ü»ü»ü»ü»ü»ü»ü»ü¼ü¼ü¼ü¼ü¼ü½ü¾ü½ü½ü¾ü¿ü¿ü¿ü¿ü¿üÀüÀüÀüÀü¿üÀü¿üÀüÀüÁüÁüÀüÀüÀüÁüÂüÁü¿ü¾ü½ü½ü¼ü»ü»ü¼ü¼ü¼ü¼ü¼ü¼ü¼ü¼ü¼ü¼ü½ü½ü½ü½ü½ü½ü¾ü¾ü¾ü¾ü¾ü¾ü¿ü¿ü¿ü¿üÀüÀüÀüÀüÀüÀüÁüÁüÁüÀüÁüÁüÁüÂüÂüÂüÂüÁüÁüÂüÂüÂüÂüÂüÂüÃüÃüÂüÂüÃüÃüÄüÄüÄüÄüÄüÄüÄüÄüÄüÄüÄüÄüÅüÅüÅüÅüÆüÆüÆüÆüÆüÅüÃüÂüÁüÁüÀüÀüÀüÁüÀüÀüÁüÁüÁüÀüÀüÀüÀüÁüÁüÁüÁüÁüÁüÁüÂüÂüÃüÂüÂüÃüÃüÃüÃüÃüÂüÂüÃüÃüÃüÃüÄüÄüÄüÄüÄüÄüÅüÅüÅüÅüÅüÅüÅüÆüÅüÅüÅüÅüÅüÅüÅüÄüÄüÄüÄüÄüÅüÅüÅüÅüÅüÆüÆüÆüÆüÆüÆüÇüÇüÇüÇüÇüÈüÆüÃüÂüÁüÂüÂüÁüÀüÁüÁüÁüÁüÁüÀüÀüÁüÁüÁüÀüÀüÀüÀüÀüÀüÁüÁüÀüÀüÁüÁüÁüÁüÁüÁüÂüÁüÁüÁüÂüÂüÂüÂüÁüÂüÃüÃüÃüÂüÂüÃüÃüÃüÃüÄüÄüÄüÄüÄüÄüÄüÄüÄüÄüÄüÅüÄüÄüÄüÃüÃüÃüÄüÃüÀü¾ü¾ü½ü½ü½ü½ü¼ü¼ü½ü½ü½ü¾ü¾ü½ü½ü½ü½ü½ü¼ü¼ü¼ü¼ü¼ü¼ü½ü½ü½ü¼ü½ü½ü½ü¾ü¾ü¾ü½ü¾ü½ü½ü¾ü¾ü¾ü¾ü½ü¼ü¼ü½ü¾ü½ü½ü¼ü½ü½ü¼ü¼ü¼ü¼ü¼ü¼ü¼ü¼ü¼ü¼ü¼ü¼ü¼ü½ü¼ü¼ü»ü»ü»ü»ü¼ü¼ü¼ü¼ü»ü»ü»ü¼ü»ü»ü¼ü¼ü¼ü¼ü¼ü»ü¹ü¸ü·ü·ü¶ü¶ü¶ü¶üµüµüµü´ü´ü´ü´ü´ü´ü´ü´ü³ü´ü´ü´ü³ü³ü³ü³ü³ü³ü³ü³ü³ü³ü³ü²ü³ü³ü²ü²ü²ü²ü²ü²ü²ü³ü²ü²ü³ü³ü³ü²ü²ü²ü±ü±ü²ü±ü±ü±ü±ü±ü±ü±ü±ü±ü²ü²ü±ü°ü®ü¬ü«ü«ü«ü«üªüªüªüªüªüªü©ü©üªüªüªü©ü¨ü¨ü¨ü¨ü¨ü¨ü¨ü§ü¦ü§ü§ü§ü§ü§ü§ü§ü§ü§ü¦ü¦ü¦ü¦ü¦ü¦ü¦ü¦ü¦ü¦ü¦ü¦ü§ü¦ü¦ü¥ü¥ü¥ü¥ü¥ü¤ü¤ü¤ü£ü£ü£ü£ü£ü¤ü¤ü£ü£ü£ü¢ü¢ü¢ü£ü£ü£ü¢ü¢ü¡ü¡ü¡ü¡ü üüü ü ü üüüüüüüüüüüüüüüüüüüüüüüüüüüüüüüüüüüüüüüüüüüüüüüüüüüüüüüüüüüüüüüüüüüüüüüüüüüüüüüüüüüüüüüüüüüüüüüüüüüüüüüüüüüüü~ü}ü~ü~ü}ü}ü|ü|ü|ü{ü{ü{üzüzüzüzüzüyüyüxüxüwüwüwüwüwüwüwüwüwüvüuüuüuüuüuüuüuüuüuütütütüsüsüsüsüsürürürürürüpümüküjüjüiüiüiüiühügügühügügügügüfüfüeüeüeüdüdücübübübübübübübübüaüaübübüaüaüaüaüaüaü`ü_ü_ü^ü^ü^ü^ü]ü\ü\ü\ü[ü[ü[üZüZüZüZüZüZüYüYüXüXüXüWüVüVüVüUüUüVüUüUüTüSüTüTüRüQüQüPüNüLüKüKüJüIüHüHüHüHüHüHüHüGüGüGüGüFüEüEüEüDüDüCüCüBüBüBüBüBüBüBüBüBüAü@ü@ü?ü?ü>ü>ü>ü>ü>ü>ü>ü=ü=ü=ü<ü<ü;ü;ü:ü:ü:ü:ü9ü8ü8ü8ü8ü8ü7ü7ü7ü6ü5ü5ü5ü5ü4ü4ü4ü3ü3ü3ü3ü3ü3ü2ü1ü0ü/ü/ü.ü,ü*ü)ü(ü(ü'ü&ü&ü&ü%ü$ü$ü$ü#ü"ü"ü"üªüªüªü«ü«ü«ü«ü«ü¬ü¬ü­ü­ü­ü­ü­ü­ü®ü¯ü¯ü®ü«ü©ü©ü©ü©ü©ü©ü©ü©ü©ü©üªüªüªü«ü«ü«ü«üªü«ü«ü¬ü¬ü®ü®ü®ü®ü®ü®ü®ü®ü®ü®ü®ü®ü¯ü®ü¯ü¯ü¯ü¯ü¯ü°ü°ü±ü±ü±ü²ü²ü²ü±ü±ü²ü²ü²ü²ü²ü³ü´ü´ü³ü³ü´üµüµüµüµüµü¶ü¶üµü¶ü·ü·ü·ü·ü·ü¶ü´ü³ü²ü²ü²ü²ü²ü²ü²ü³ü³ü³ü´üµüµü´ü´ü´ü´üµüµü´üµüµüµü¶ü¶ü¶üµüµü¶ü¶ü·ü·ü·ü·ü¸ü¸ü¸ü¹ü¹ü¹ü¹üºüºü¹ü¹üºüºü»üºüºü»ü»ü»ü»ü¼ü»ü»ü¼ü¼ü½ü½ü½ü½ü½ü½ü¾ü¾ü½ü½ü¿ü¿ü¾ü¾ü¿ü¿ü¿ü¿ü¿ü¿ü¿üÀüÁüÁüÁüÀüÁüÁüÀü¿ü¾ü¾ü½ü¼ü¼ü¼ü¼ü¼ü½ü¼ü¼ü¼ü½ü½ü¾ü¾ü¾ü¿ü¿ü¾ü¿ü¿ü¾ü¾ü¾ü¾ü¾ü¾ü¿ü¿ü¿ü¿üÀüÀüÀüÀüÀüÀüÀüÀüÀüÁüÀüÁüÁüÁüÁüÁüÂüÂüÂüÂüÃüÂüÂüÂüÂüÂüÂüÃüÃüÃüÃüÃüÃüÃüÄüÄüÄüÅüÄüÄüÄüÄüÅüÅüÅüÅüÆüÆüÅüÅüÅüÆüÅüÃüÂüÂüÂüÂüÂüÁüÀüÀüÀüÁüÁüÁüÁüÁüÂüÂüÂüÁüÁüÂüÂüÂüÁüÁüÂüÂüÂüÂüÂüÂüÂüÂüÂüÂüÃüÄüÄüÃüÃüÄüÄüÄüÅüÅüÅüÄüÄüÄüÄüÄüÅüÉüÌüËüÈüÇüÆüÆüÅüÅüÅüÅüÅüÅüÅüÅüÅüÆüÆüÆüÆüÆüÅüÅüÅüÆüÇüÇüÈüÇüÈüÆüÄüÂüÂüÂüÁüÂüÁüÁüÁüÁüÂüÂüÁüÁüÁüÁüÂüÂüÂüÂüÁüÁüÂüÂüÂüÂüÂüÂüÂüÂüÂüÁüÂüÂüÂüÂüÃüÃüÃüÂüÂüÂüÃüÄüÃüÂüÂüÂüÂüÂüÃüÂüÂüÂüÃüÃüÃüÂüÂüÃüÃüÃüÄüÃüÃüÂüÂüÃüÃüÃüÃüÃüÃüÀü¿ü¾ü¾ü¾ü¾ü¾ü¾ü½ü¾ü¾ü¾ü½ü½ü½ü½ü½ü¾ü½ü½ü¼ü½ü½ü¾ü¾ü½ü½ü½ü½ü½ü½ü½ü½ü½ü½ü¾ü¾ü½ü¼ü½ü¾ü¾ü½ü¾ü¾ü¾ü¾ü¾ü¾ü¾ü¾ü¾ü¾ü¾ü½ü½ü½ü½ü½ü½ü¾ü½ü½ü½ü½ü¾ü¾ü¾ü½ü½ü¾ü¾ü¾ü¾ü½ü½ü½ü½ü½ü½ü½ü½ü¼ü¼ü¼ü¼ü¼ü¼ü»ü¹ü·ü·ü·ü¶ü¶ü¶ü¶ü¶ü¶üµüµüµüµüµü¶ü¶üµüµüµüµüµüµü´ü´ü´ü´ü´ü´üµü´ü´ü´ü´ü´ü´ü´ü´ü³ü³ü³ü³ü³ü³ü³ü³ü²ü²ü²ü³ü³ü³ü²ü²ü³ü³ü³ü³ü²ü²ü²ü±ü±ü±ü±ü²ü²ü²ü±ü°ü®ü¬ü«ü«ü«ü«üªüªü©ü©ü©ü©ü©üªü©ü¨ü¨ü¨ü§ü§ü§ü§ü§ü¨ü¨ü¨ü§ü§ü§ü¦ü¦ü¦ü¦ü¦ü§ü©ü¨ü§ü¦ü¦ü§ü¦ü¦ü¦ü¦ü¥ü¦ü¦ü¥ü¤ü¤ü¤ü£ü£ü£ü¤ü£ü£ü¤ü£ü¢ü£ü£ü£ü¤ü¤ü¤ü£ü£ü¢ü¢ü¢ü¢ü¡ü¡ü¡ü¡ü¡ü¡ü¡ü¡ü¡ü¡ü¡ü ü ü ü üüüüüüüüüüüüüüüüüüüüüüüüüüüüüüüüüüüüüüüüüüüüüüüüüüüüüüüüüüüüüüüüüüüüüüüüüüüüüüüüüüüüüüüüüüüüüüüüüüüüü~ü~ü}ü~ü~üü~ü}ü}ü}ü|ü|ü|ü|ü|ü{ü{ü{ü{ü{ü{ü{üzü{ü{ü{ü{üyüxüxüyüxüxüwüwüwüwüwüvüvüvüuüuüuüvüvüuüsüsütüsüsüsürürüsüsüsürüpünülüküjüjüiühügügügügügügügüfüfüfüeüeüeüdücücücücübübüaübübübübüaü`ü`ü`ü`ü`ü`ü`ü`ü_ü^ü_ü^ü^ü^ü^ü^ü]ü]ü\ü\ü\ü[ü[ü[ü[üZüXüYüYüYüYüXüXüXüWüWüWüVüUüUüUüTüTüTüUüUüUüTüUüTüRüOüNüMüMüLüKüJüJüJüJüIüHüHüHüGüGüGüGüFüFüFüFüEüEüEüDüDüCüBüAüAüAüBüBüAüAü@ü@ü?ü?ü@ü@ü@ü?ü>ü=ü=ü=ü=ü=ü=ü<ü;ü<ü;ü;ü:ü:ü:ü:ü9ü8ü8ü8ü7ü7ü7ü7ü6ü5ü5ü5ü4ü4ü4ü4ü4ü4ü3ü3ü2ü4ü4ü2ü1ü0ü-ü+ü*ü)ü(ü'ü'ü'ü&ü%ü%ü%ü%ü$ü$ü#ü#ü¬ü¬ü­ü­ü­ü­ü®ü®ü®ü®ü®ü®ü®ü®ü®ü¯ü¯ü¯ü¯ü­ü¬ü«ü«üªüªüªü©üªüªüªü«ü«ü«ü«ü«ü¬ü«ü¬ü­ü­ü­ü­ü­ü­ü­ü®ü®ü®ü®ü®ü¯ü¯ü¯ü¯ü¯ü¯ü¯ü¯ü°ü°ü°ü°ü±ü²ü²ü²ü²ü²ü³ü´ü´ü³ü´üµüµüµü´ü¶ü¶üµüµüµü´ü´ü´üµüµüµüµü¶ü¶ü¶ü·ü·ü¸ü¸ü¸ü¶üµü´ü´ü´ü´ü³ü´ü´ü´ü´ü´üµüµüµüµüµüµüµüµüµüµüµü¶ü¶ü¶ü¶ü·ü·ü·ü¸ü¸ü¸ü¸ü¸ü¸ü¹ü¹ü¹ü¹ü¹üºüºüºü¹ü¹ü¹üºü»üºüºüºüºüºüºü»ü¼ü¼ü¼ü¼ü¼ü½ü¼ü½ü½ü½ü½ü¾ü¿üÀüÀüÀüÀü¿ü¿ü¿ü¿ü¿üÀüÀüÀüÀü¿üÀüÀüÀüÀüÁüÂüÂüÀü¿ü¾ü¾ü¾ü½ü½ü½ü½ü¼ü¼ü½ü½ü½ü¾ü¾ü¾ü¾ü¾ü¾ü¿ü¾üÀüÁüÁüÀüÀü¿ü¿ü¿ü¿üÀüÁüÀüÁüÁüÀüÁüÂüÁüÁüÀüÁüÂüÁüÁüÁüÁüÁüÂüÂüÂüÂüÂüÂüÂüÂüÃüÂüÃüÃüÃüÄüÄüÃüÄüÄüÄüÅüÅüÅüÅüÅüÅüÅüÅüÅüÆüÆüÇüÇüÆüÆüÆüÇüÇüÅüÃüÁüÁüÁüÁüÁüÁüÁüÁüÁüÂüÂüÂüÁüÁüÁüÂüÂüÂüÂüÂüÂüÂüÃüÃüÃüÃüÃüÃüÃüÃüÃüÃüÄüÄüÄüÃüÄüÄüÄüÄüÅüÅüÅüÄüÄüÄüÅüÅüÅüÅüÅüÇüÇüÇüÆüÆüÆüÅüÆüÆüÆüÆüÆüÆüÆüÆüÆüÅüÅüÆüÆüÆüÆüÇüÈüÈüÈüÈüÈüÈüÈüÈüÇüÅüÄüÃüÂüÂüÁüÁüÁüÂüÂüÂüÂüÂüÁüÂüÂüÃüÃüÂüÂüÂüÃüÃüÃüÃüÃüÃüÃüÃüÃüÄüÃüÂüÃüÃüÃüÃüÃüÃüÃüÂüÂüÂüÃüÃüÃüÂüÃüÃüÃüÃüÃüÄüÃüÃüÄüÆüÇüÅüÄüÅüÄüÄüÄüÅüÅüÅüÄüÄüÄüÄüÃüÁü¿ü¾ü¾ü¾ü¾ü¾ü¾ü¾ü¾ü½ü½ü½ü½ü¾ü¾ü½ü¾ü¾ü¾ü¿ü¾ü¾ü¾ü¾ü¾ü¾ü¾ü¾ü¾ü¾ü¾ü¾ü¾ü¾ü¿ü¿üÀüÀü¿ü¾ü¿ü¾ü¿ü¿ü¿ü¿ü¾ü¾ü¾ü¾ü¾ü¾ü¾ü¾ü¾ü¿ü¿ü¾ü¾ü¾ü¾ü¾ü¾ü¾ü¾ü¿ü¿ü¾ü¾ü¾ü½ü¾ü¾ü½ü½ü½ü½ü¾ü½ü½ü½ü½ü½ü½ü½ü½ü¾ü½ü»ü¹ü¸ü¸ü·ü·ü¶ü¶ü¶ü·ü·ü¶üµü¶ü¶ü¶ü¶ü¶üµüµüµü¶ü¶ü¶ü¶ü·ü·ü¶ü¶üµüµüµüµüµüµüµüµüµüµüµüµüµüµüµü¶ü¶üµüµü´ü´ü´ü´ü´ü´üµü¶üµü´ü´ü´ü³ü³ü³ü²ü²ü³ü³ü³ü³ü²ü°ü®ü¬ü¬ü¬ü«ü«ü«ü«ü«ü«ü«ü«üªüªüªüªüªü©ü©üªüªüªüªü©ü©ü¨ü¨ü¨ü¨ü¨ü¨ü¨ü¨ü¨ü¨ü§ü§ü§ü§ü§ü§ü¦ü¦ü¦ü¦ü¦ü¦ü¦ü§ü¦ü¦ü¦ü¦ü¥ü¥ü¥ü¥ü¥ü¤ü¤ü¤ü¤ü¥ü¤ü¤ü£ü£ü£ü£ü£ü£ü£ü£ü¢ü£ü£ü¤ü£ü¢ü¢ü¢ü¢ü¢ü¡ü ü¡ü¡ü üüüüüüüüüüüüüüüüüüüüüüüüüüüüüüüüüüüüüüüüüüüüüüüüüüüüüüüüüüüüüüüüüüüüüüüüüüüüüüüüüüüüüüüüüüüüüüüüüüüüüüüü~ü~ü~ü}ü~ü~ü~ü~ü~ü~ü}ü|ü|ü|ü|ü|ü|ü{ü{üzüzüzüyüxüxüxüxüxüwüwüwüwüwüwüwüwüwüuüuüuüuütütütüsütütüsüsüsüsüsüsürüqüpünülüküjüjüjüjüiüiüiüiühügügüfüfüeüfüeüeüeüeüdüdüdüdücübübübübübüaüaübüaü`ü`ü`ü`ü`ü_ü_ü_ü^ü^ü^ü^ü^ü]ü\ü\ü\ü\ü[ü[ü[ü[ü[ü[ü[üZüZüYüYüXüXüWüWüWüWüVüVüVüVüUüUüTüTüTüSüRüRüPüNüMüLüKüKüKüJüJüIüHüHüHüGüGüHüGüHüHüGüGüGüFüEüEüDüDüCüCüBüCüCüCüBüAüAüAüAü@ü@ü@ü@ü@ü?ü?ü?ü>ü>ü=ü=ü=ü<ü<ü;ü;ü;ü:ü:ü:ü9ü9ü9ü8ü8ü8ü8ü8ü7ü7ü6ü6ü6ü5ü4ü4ü4ü4ü3ü3ü3ü2ü2ü2ü2ü1ü0ü/ü-ü+ü*ü(ü(ü(ü'ü&ü&ü&ü&ü%ü%ü$ü$ü#ü#ü­ü­ü­ü¬ü­ü­ü­ü­ü¬ü­ü®ü®ü®ü®ü®ü¯ü¯ü®ü­ü¬ü«üªü©ü©ü©üªüªüªüªüªüªüªü«ü«ü¬ü¬ü¬ü¬ü¬ü­ü­ü­ü®ü®ü®ü®ü®ü¯ü¯ü¯ü°ü°ü±ü±ü±ü°ü±ü±ü²ü±ü±ü±ü±ü²ü³ü´ü³ü³ü³ü´üµü´ü´ü´ü´üµüµüµüµüµü¶ü¶ü¶ü¶ü·ü·ü·ü·ü·ü·ü·ü·ü¸ü¸ü¸ü¹ü¹ü¸ü·üµüµüµü´ü´üµü´ü´üµüµüµüµüµü¶ü·ü·ü¶ü¶ü·ü·ü¶ü¶ü·ü¶ü·ü·ü¸ü¹ü¹ü¸ü¸ü¹ü¹ü¹ü¹ü¹ü¹üºüºüºü¹üºüºüºüºüºü»ü»ü»ü»ü»ü¼ü»ü»ü¼ü½ü½ü¾ü¾ü¾ü¾ü¾ü¾ü¾ü¾ü¾ü¾ü¿ü¿ü¿ü¿ü¿üÀüÀüÀüÀüÀüÁüÁüÀüÁüÂüÁüÂüÂüÁüÁüÁüÂüÁü¿ü¾ü½ü¼ü¼ü¼ü¼ü¼ü¼ü¼ü¼ü¼ü½ü½ü¾ü¾ü¾ü¾ü¾ü¿ü¿ü¿üÀüÀüÀüÀüÀüÀüÀüÀüÀüÀüÀüÀüÀüÀüÀüÀüÁüÁüÁüÁüÁüÁüÂüÂüÂüÂüÂüÃüÃüÃüÂüÂüÃüÃüÃüÃüÃüÃüÄüÄüÄüÄüÄüÄüÅüÄüÄüÄüÄüÄüÅüÅüÅüÅüÆüÆüÆüÆüÆüÆüÆüÆüÅüÃüÂüÁüÁüÁüÁüÁüÁüÀüÁüÁüÁüÁüÁüÁüÁüÁüÁüÁüÁüÂüÂüÂüÂüÂüÂüÃüÃüÃüÃüÃüÂüÃüÃüÃüÃüÃüÃüÃüÄüÄüÄüÃüÃüÃüÃüÄüÄüÄüÄüÅüÅüÄüÄüÄüÅüÅüÆüÅüÅüÆüÆüÆüÆüÅüÆüÆüÅüÅüÆüÆüÇüÇüÇüÆüÇüÇüÇüÇüÇüÈüÇüÇüÆüÄüÂüÂüÁüÀüÀüÁüÁüÀüÁüÀüÀüÀüÁüÁüÁüÁüÁüÁüÁüÂüÂüÂüÂüÂüÂüÃüÃüÃüÃüÂüÂüÂüÂüÂüÃüÃüÂüÂüÃüÃüÃüÄüÄüÄüÄüÃüÃüÃüÄüÄüÃüÃüÃüÃüÃüÃüÃüÄüÄüÃüÃüÃüÃüÃüÄüÄüÄüÄüÄüÄüÂüÀü¿ü¾ü¾ü¾ü¾ü½ü¾ü¾ü¾ü¾ü¾ü¾ü¾ü½ü½ü½ü½ü½ü¾ü¾ü½ü½ü¾ü¾ü¾ü¾ü¾ü¿ü¿ü¾ü¾ü¿ü¾ü¾ü¾ü¾ü¿ü¾ü¾ü¾ü¾ü¾ü¿ü¾ü¾ü¾ü¾ü¾ü¾ü¾ü¾ü¾ü¾ü¾ü¾ü½ü½ü½ü½ü½ü¼ü¼ü½ü¼ü¼ü½ü½ü½ü¼ü½ü½ü½ü½ü½ü½ü½ü¼ü¼ü¼ü¼ü¼ü¼ü¼ü½ü½ü½ü¼ü»üºü¹ü¸ü·ü¶ü¶üµü¶üµüµüµüµü¶ü¶ü¶üµüµüµü¶üµüµü´ü´ü´ü´ü´ü´ü´ü´ü³ü³ü³ü³ü³ü´ü´ü´ü³ü³ü´ü´ü´ü³ü³ü³ü³ü²ü³ü²ü²ü³ü³ü³ü³ü²ü²ü²ü²ü²ü²ü²ü²ü²ü²ü²ü²ü²ü´üµü³ü°ü­ü¬ü¬ü«ü«üªüªüªüªü©ü©üªüªü©ü©ü©ü©ü©ü©ü¨ü¨ü¨ü¨ü¨ü¨ü¨ü¨ü§ü©ü©ü¨ü§ü§ü§ü§ü§ü¦ü¦ü§ü§ü§ü¦ü¦ü¥ü¥ü¥ü¥ü¥ü¥ü¤ü¥ü¥ü¤ü¤ü¤ü¤ü¤ü¥ü¤ü¤ü£ü£ü£ü£ü£ü£ü£ü£ü£ü£ü£ü£ü£ü¢ü¢ü¢ü¡ü¡ü ü ü ü üüü ü ü ü üüüüüüüüüüüüüüüüüüüüüüüüüüüüüüüüüüüüüüüüüüüüüüüüüüüüüüüüüüüüüüüüüüüüüüüüüüüüüüüüüüüüüüüüüüüüüüüüüüüüüüüüü~ü~üü~ü}ü|ü}ü~ü~ü~ü}ü|ü|ü|ü|ü{üzü{ü{ü{ü{üzüyüxüyüyüyüyüxüxüxüxüyüyüxüwüwüwüwüvüuüvüvüvüuütütütütüsüsüsürürüqüoümülüküjüiüiüiühüiühühühügügüfüfüfüfüfüfüfüeüdüdüdücücücücücübübübübübüaübübüaü`ü`ü_ü_ü_ü_ü_ü^ü^ü^ü]ü]ü^ü]ü\ü[ü[ü[üZüZüZüZüYüYüXüXüXüWüXüXüWüWüVüVüVüVüVüUüUüUüUüTüSüQüNüLüLüLüKüKüJüKüKüKüJüIüIüIüHüGüGüGüGüFüFüFüFüEüEüEüEüDüDüDüCüCüBüBüBüBüAü@ü@ü@ü?ü?ü?ü?ü>ü>ü>ü>ü>ü=ü=ü=ü<ü<ü<ü<ü:ü:ü;ü;ü:ü9ü9ü9ü9ü8ü8ü8ü7ü7ü6ü6ü5ü5ü5ü4ü4ü4ü3ü2ü2ü2ü1ü1ü1ü/ü-ü+ü)ü)ü)ü(ü'ü'ü'ü&ü&ü&ü%ü%ü$ü$ü#ü«ü«ü¬ü­ü­ü­ü­ü­ü­ü­ü®ü¯ü¯ü¯ü¯ü¯ü¯ü¯ü®ü­ü¬ü¬ü«ü«ü¬ü«ü«ü«ü«üªüªü«ü¬ü«ü«ü¬ü¬ü¬ü­ü­ü­ü­ü­ü®ü®ü®ü¯ü¯ü¯ü¯ü°ü°ü°ü¯ü°ü±ü±ü±ü²ü±ü±ü²ü±ü²ü±ü±ü²ü²ü²ü²ü³ü³ü³ü´ü´ü´ü´ü´üµü¶ü¶ü¶ü¶ü¶ü¶ü¶ü·ü·ü·ü·ü·ü¸ü¸ü¸ü¸ü¸ü¸ü·üµüµü´ü´ü³ü³ü²ü²ü³ü´ü´ü´ü´ü´üµüµü´üµüµü¶ü¶ü·ü·ü·ü·ü·ü·ü·ü¸ü¸ü¸ü¸ü¸ü·ü¸ü¹ü¹ü¹üºüºüºüºü»ü»ü»ü¼ü¼ü¼ü¼ü¼ü¼ü¼ü½ü½ü¾ü¾ü½ü½ü½ü½ü¾ü¿ü¿ü¿ü¿ü¿ü¿ü¿ü¿ü¿üÀüÀüÀü¿üÀüÀüÁüÀüÀüÁüÁüÁüÀüÁüÁüÁüÁüÁüÁüÁü¿ü¾ü½ü½ü½ü½ü¾ü¾ü¾ü¾ü¾ü¿ü¿ü¿ü¿ü¿ü¿üÀüÀü¿ü¿ü¿ü¿ü¿ü¿üÀü¿ü¿üÀüÁüÂüÁüÀüÁüÁüÁüÂüÂüÁüÁüÂüÂüÁüÁüÁüÃüÃüÃüÂüÂüÃüÃüÃüÃüÃüÃüÃüÄüÄüÄüÄüÅüÅüÅüÆüÆüÆüÆüÅüÅüÅüÆüÆüÆüÆüÆüÇüÈüÈüÇüÆüÇüÇüÈüÇüÇüÅüÃüÂüÃüÃüÃüÂüÂüÂüÁüÁüÃüÃüÃüÂüÃüÃüÃüÃüÃüÃüÃüÃüÄüÄüÃüÄüÄüÃüÃüÄüÃüÄüÄüÄüÄüÄüÅüÆüÆüÆüÆüÅüÅüÅüÆüÆüÅüÅüÅüÆüÆüÆüÇüÇüÇüÇüÇüÇüÇüÇüÇüÇüÇüÇüÈüÈüÇüÇüÇüÇüÇüÈüÈüÇüÇüÈüÇüÇüÈüÉüÈüÇüÆüÅüÄüÄüÃüÂüÃüÃüÂüÂüÂüÂüÃüÃüÃüÃüÂüÃüÃüÃüÃüÃüÃüÄüÄüÄüÄüÄüÄüÃüÃüÄüÄüÅüÅüÄüÄüÄüÄüÅüÄüÃüÃüÄüÄüÄüÄüÄüÄüÄüÅüÅüÅüÅüÅüÅüÅüÄüÄüÄüÃüÃüÄüÄüÅüÅüÅüÅüÆüÆüÆüÆüÅüÃüÁüÀüÁüÁüÀü¿üÀü¿ü¿ü¿ü¿üÀü¿ü¿üÀüÀüÀüÀü¿ü¿ü¿ü¿ü¿ü¿ü¿ü¿ü¿ü¿ü¿ü¿ü¿ü¿ü¾ü¾ü¾ü¾ü¾ü¾ü¾ü¾ü¿ü¿üÀü¿ü¿ü¿ü¿ü¿ü¿ü¿ü¿ü¿ü¿ü¿ü¿ü¿üÀüÀüÀü¿ü¿ü¾ü¾ü¾ü¾ü¿ü¾ü¿ü¾ü¾ü¿ü¿ü¾ü¾ü¿ü¿ü¾ü¾ü¾ü¾ü¾ü¾ü¾ü¿ü¿ü¿ü¾ü¼üºü¹ü¸ü·ü¶ü·ü·ü·ü¶ü¶ü¶ü·ü·ü·ü·ü·ü·ü¶ü¶ü¶ü¶ü¶ü¶üµü¶üµü¶ü·ü·ü¶üµüµüµüµüµüµüµü´ü´ü´üµü¶üµüµüµü¶üµü´ü´üµüµüµüµüµüµü´ü´ü´ü´ü´ü³ü³ü³ü²ü²ü³ü´ü³ü²ü°ü¯ü®ü­ü­ü­ü¬ü¬ü¬ü«ü¬ü¬ü«ü«ü«ü«ü«üªüªüªü«ü«ü«ü«ü«ü«üªü©ü©ü©ü©ü©ü©ü©ü©ü¨ü¨ü¨ü¨ü§ü§ü§ü¨ü©ü©ü©ü¨ü¨ü¨ü¨ü¨ü§ü§ü§ü§ü§ü¦ü¦ü¥ü¥ü¥ü¥ü¥ü¦ü¥ü¤ü¤ü¤ü¤ü¤ü¤ü¤ü¤ü£ü¤ü¤ü£ü£ü£ü£ü£ü¢ü¢ü¢ü¢ü¢ü¢ü¢ü£ü¢üüüüüüüüüüüüüüüüüüüüüüüüüüüüüüüüüüüüüüüüüüüüüüüüüüüüüüüüüüüüüüüüüüüüüüüüüüüüüüüüüüüüüüüüüüüüüüüüüüüüüüüüüüüüü~ü~ü~ü}ü~ü~ü}ü}ü}ü|ü|ü|ü{ü{ü{ü{üzüzüzüzüyüyüzü{üzüyüxüxüxüxüxüxüwüvüvüvüvüvüvüvüvüuüuüuütütüsüuüuüsüsürüoümümüküküjüiüiühühügügügügügügügügügügüfüfüfüfüeüdüdüdücücücübübübücübübübüaü`ü_ü_ü_ü^ü^ü^ü^ü^ü^ü]ü]ü\ü\ü\ü\ü\ü\ü[ü[üZüZüYüYüYüYüXüWüWüXüXüXüXüXüWüWüVüWüVüUüTüTüSüRüPüNüMüLüLüKüKüLüLüLüJüIüIüIüHüHüGüFüFüFüEüDüEüDüDüCüCüCüBüBüBüBüBüBüAü@ü@ü@ü@ü@ü@ü@ü@ü?ü?ü>ü>ü=ü>ü>ü=ü=ü=ü<ü;ü;ü;ü;ü;ü;ü;ü:ü9ü9ü9ü8ü8ü7ü7ü6ü6ü6ü5ü5ü5ü4ü3ü3ü3ü3ü2ü2ü2ü1ü1ü0ü-ü+ü)ü)ü)ü(ü(ü'ü'ü&ü%ü%ü%ü$ü$ü$ü#ü­ü­ü­ü®ü®ü®ü®ü®ü®ü®ü®ü¯ü¯ü¯ü¯ü¯ü®ü¯ü®ü¬ü¬ü¬ü«ü«ü«ü«ü«ü«ü¬ü«ü«ü«ü¬ü¬ü­ü­ü­ü­ü®ü®ü¯ü¯ü®ü®ü®ü¯ü¯ü°ü°ü°ü°ü±ü±ü±ü±ü±ü²ü³ü³ü³ü²ü²ü³ü³ü³ü³ü³ü³ü³ü³ü´üµü´ü´ü´ü´üµüµü¶ü¶ü¶ü·ü·ü·ü·ü·ü¸ü¸ü¸ü¸ü¸ü¹ü¹ü¹ü¹ü¹ü¸ü·ü¶ü´ü´ü´ü´ü´ü´üµüµüµüµüµüµü¶ü¶ü¶ü·ü·ü·ü·ü·ü¸ü¸ü¸ü¸ü¸ü¸ü¸ü¸ü¸ü¹ü¹ü¹ü¹ü¹ü¹ü¹ü¹üºüºüºüºü»ü»ü¼ü»ü¼ü¼ü¼ü¼ü¼ü¼ü½ü½ü½ü½ü½ü½ü½ü½ü½ü½ü¾ü¾ü¾ü¿ü¿ü¿ü¿ü¿üÀüÀüÀüÀüÀüÀüÀüÀüÀüÁüÂüÂüÂüÂüÂüÂüÃüÂüÂüÂüÀü¿ü¾ü¾ü¾ü½ü¾ü½ü½ü¾ü¾ü¾ü½ü½ü½ü¾ü¾ü¾ü¾ü¿ü¿ü¿üÀüÀüÀü¿üÀüÀüÀüÀüÀüÀüÁüÁüÁüÁüÂüÂüÂüÃüÃüÃüÃüÃüÃüÃüÄüÃüÃüÃüÄüÄüÃüÄüÅüÅüÅüÄüÄüÄüÄüÄüÃüÄüÄüÄüÄüÄüÄüÄüÄüÅüÆüÆüÆüÆüÇüÇüÇüÇüÇüÇüÇüÇüÆüÆüÄüÃüÁüÁüÁüÁüÁüÁüÀüÁüÁüÂüÃüÃüÃüÃüÃüÂüÂüÃüÃüÃüÃüÄüÄüÄüÃüÃüÃüÄüÄüÄüÄüÄüÄüÄüÄüÄüÅüÇüÆüÅüÅüÆüÆüÆüÆüÆüÆüÆüÆüÆüÆüÆüÇüÇüÇüÇüÆüÆüÆüÇüÇüÇüÈüÈüÇüÇüÇüÇüÇüÇüÈüÈüÈüÈüÈüÈüÉüÉüÈüÉüÈüÇüÅüÄüÃüÃüÃüÃüÃüÂüÂüÂüÂüÂüÃüÂüÃüÃüÃüÂüÂüÃüÃüÃüÃüÃüÃüÃüÃüÃüÃüÃüÃüÄüÃüÃüÃüÃüÃüÃüÃüÃüÃüÄüÄüÃüÃüÄüÅüÅüÅüÅüÅüÄüÄüÅüÄüÄüÄüÄüÄüÄüÄüÄüÅüÅüÅüÄüÅüÅüÄüÄüÅüÄüÂüÁüÀü¿ü¿ü¿ü¿ü¿ü¿ü¾ü¾ü¾ü¿ü¿ü¿ü¿ü¿ü¿ü¿ü¿ü¿ü¿ü¿ü¿ü¿ü¿ü¿ü¾ü¾ü¾ü¿üÀüÀü¿ü¿ü¾ü¾ü¿ü¿ü¿ü¿ü¿ü¿ü¿ü¿ü¿ü¿ü¿ü¿ü¿üÀüÀü¿ü¿ü¿üÀüÁü¿ü¿ü¿üÀüÀüÀü¿ü¿ü¿üÀüÀüÀü¿üÀüÀüÀü¿ü¿üÀü¿ü¿ü¿ü¾ü¿ü¿ü¾ü¾ü¾ü¿ü¿ü¾ü¼üºü¹ü¸ü·ü·ü·ü¶ü¶ü¶ü·ü·ü·ü¶ü¶ü·ü·ü·ü¶ü¶ü¶üµü¶ü¶üµü¶ü·ü¶ü¶ü¶üµüµüµüµüµü¶ü¶üµüµüµüµü´ü´ü´üµüµü´ü³ü´ü´ü´ü´ü´ü´ü´ü³ü³ü³ü²ü²ü³ü³ü³ü³ü³ü³ü³ü³ü²ü²ü¯ü®ü­ü­ü¬ü¬ü¬ü¬ü¬ü¬ü«ü«ü¬ü«ü«ü«üªüªüªüªü©ü©ü©ü©ü©ü©ü¨ü©ü©ü©ü©ü©ü¨ü§ü§ü¨ü¨ü§ü§ü§ü§ü§ü§ü§ü§ü§ü§ü§ü§ü§ü¦ü¦ü¦ü¥ü¥ü¥ü¥ü¥ü¤ü¤ü¥ü¦ü¦ü¥ü¥ü¤ü¤ü¤ü¤ü¥ü¦ü¥ü¤ü¤ü£ü£ü¢ü¢ü¢ü¢ü¢ü¢ü¢ü¢ü¡ü¡ü¡ü¢ü£ü£üüüüüüüüüüüüüüüüüüüüüüüüüüüüüüüüüüüüüüüüüüüüüüüüüüüüüüüüüüüüüüüüüüüüüüüüüüüüüüüüüüüüüüüüüüüüüüüüüüüüüüüüüüüü~ü~ü~ü~ü}ü}ü~ü~ü}ü|ü|ü{ü|ü|ü{üzü{ü|ü{üzüzüzüzüyüyüxüxüwüvüwüwüwüwüwüvüvüvüuüvüvüuütütüuüuütütüuütüsüsüsüqünülüküjüjüiüiüiüjüjüiühühühügügügügügüfüfüfüeüeüdüdücüdüdücübübübübüaüaüaüaü`ü`üaüaü`ü_ü^ü_ü_ü^ü]ü]ü]ü]ü]ü]ü\ü\ü\ü[ü[üZüZüZüYüYüYüYüXüXüWüWüVüVüUüUüUüUüUüUüUüTüTüSüQüOüMüLüLüLüLüKüJüIüIüIüHüHüHüHüHüGüGüFüFüFüEüEüEüEüDüCüCüBüBüBüBüAüAüBüBüAü@ü@ü?ü?ü?ü?ü>ü>ü>ü=ü=ü=ü=ü<ü<ü;ü:ü:ü:ü:ü:ü9ü9ü9ü9ü8ü9ü8ü8ü8ü8ü7ü7ü6ü6ü5ü5ü4ü4ü4ü3ü2ü2ü2ü2ü1ü1ü1ü0ü.ü,ü+ü)ü(ü(ü(ü'ü&ü&ü%ü%ü%ü%ü%ü$ü$ü­ü¬ü¬ü­ü­ü­ü­ü¬ü­ü­ü®ü®ü®ü®ü®ü®ü¯ü¯ü­ü«ü«ü«ü«üªüªüªü«ü«üªü«ü«ü¬ü¬ü¬ü¬ü¬ü¬ü¬ü¬ü®ü®ü®ü­ü­ü®ü®ü¯ü°ü°ü°ü¯ü°ü°ü°ü°ü°ü°ü±ü±ü±ü²ü²ü³ü³ü³ü³ü³ü³ü³ü³ü´ü´ü³ü´üµü´ü´üµüµüµüµü¶ü¶ü·ü·ü·ü·ü¸ü¸ü·ü·ü·ü¸ü¸ü¸ü¸ü¸ü·üµüµü´ü´ü³ü´ü´ü´ü´ü´ü´üµüµüµüµü¶ü¶ü¶ü¶ü·ü·ü·ü·ü¸ü·ü·ü·ü¸ü¸ü¸ü¹ü¹ü¹ü¹ü¹ü¹ü¹ü¹üºüºü¹üºüºüºü»ü»ü»ü»ü»ü¼ü¼ü¼ü¼ü¼ü½ü¼ü½ü½ü½ü¾ü¾ü¾ü¾ü¾ü¾ü¾ü¿ü¿üÀüÀüÀüÁüÀüÀüÀüÁüÁüÁüÁüÁüÀüÀüÀüÀüÁüÁüÁüÁüÂüÃüÁü¿ü¾ü¾ü¾ü½ü½ü½ü½ü½ü¾ü¾ü¾ü¾ü¾ü¾ü¾ü¾ü¾ü¾ü¿ü¿ü¿ü¿ü¿ü¿üÀüÀüÀüÀüÀüÀüÁüÀüÁüÁüÂüÂüÁüÁüÂüÂüÂüÂüÁüÂüÂüÃüÃüÃüÃüÃüÄüÄüÄüÄüÄüÃüÄüÄüÃüÄüÄüÄüÄüÅüÅüÅüÅüÅüÆüÆüÆüÆüÆüÆüÇüÇüÇüÇüÇüÇüÇüÇüÇüÇüÅüÃüÂüÂüÁüÁüÁüÁüÂüÂüÂüÂüÂüÂüÁüÁüÂüÃüÃüÄüÄüÃüÃüÃüÃüÃüÃüÄüÃüÄüÄüÄüÄüÄüÄüÄüÄüÄüÄüÄüÄüÅüÆüÇüÆüÆüÅüÆüÇüÆüÆüÆüÆüÇüÆüÆüÇüÇüÇüÇüÇüÇüÇüÈüÈüÇüÇüÇüÇüÇüÇüÇüÇüÈüÈüÈüÈüÈüÈüÇüÇüÇüÇüÅüÄüÂüÂüÂüÂüÂüÁüÁüÁüÁüÁüÁüÁüÂüÂüÂüÂüÂüÂüÂüÃüÃüÃüÃüÃüÂüÂüÃüÃüÃüÃüÃüÃüÂüÂüÃüÃüÃüÃüÄüÃüÃüÄüÄüÄüÄüÄüÄüÅüÄüÄüÄüÅüÅüÅüÅüÄüÅüÅüÄüÄüÅüÆüÅüÅüÅüÅüÅüÄüÅüÅüÄüÂüÀü¿ü¿ü¾ü¾ü¾ü¾ü¾ü¾ü¿ü¾ü¾ü¾ü¿ü¿ü¿ü¿ü¿ü¿ü¿ü¿ü¿ü¾ü¾ü¿ü¿ü¿ü¿ü¿ü¿ü¾ü¿ü¿ü¿ü¿ü¿ü¿ü¿ü¿ü¿ü¿ü¿ü¿ü¿üÀü¿ü¿ü¿ü¿ü¿ü¿ü¿ü¿ü¿ü¾ü¾ü¿ü¿ü¾ü¿ü¿üÀü¿ü¿ü¿ü¾ü¾ü¾ü¾ü¾ü¾ü¾ü¾ü¾ü¾ü¾ü¾ü¿ü¿ü¾ü¾ü¾ü¾ü¾ü¾ü¾ü¿ü½ü»üºü¹ü¸ü¸ü·ü·ü·ü·ü¶ü¶ü·ü·ü·ü·ü¶ü¶ü¶ü¶ü¶ü·ü·ü·ü·ü·ü·ü¶ü¶ü¶ü¶üµüµüµüµüµüµüµüµüµü´üµüµüµüµüµüµüµüµü´ü´ü´ü´ü´ü´ü´ü´ü´ü´ü³ü´ü´ü´ü³ü³ü³ü³ü³ü³ü³ü±ü°ü°ü°ü®ü­ü­ü­ü¬ü«ü«ü¬ü¬ü«üªüªü«üªüªü©ü©üªü©ü©ü©ü©ü©ü©ü©üªüªü©ü©ü©ü©ü©ü¨ü¨ü¨ü¨ü¨ü¨ü¨ü§ü§ü§ü§ü¦ü¦ü¦ü¦ü¦ü¦ü¥ü¥ü¦ü¦ü¦ü¦ü¦ü¥ü¥ü¥ü¥ü¥ü¥ü¤ü¥ü¤ü¤ü¤ü£ü£ü£ü£ü¢ü¢ü£ü£ü£ü£ü£ü£ü£ü¢ü¡ü¡ü¡ü üüüüüüüüüüüüüüüüüüüüüüüüüüüüüüüüüüüüüüüüüüüüüüüüüüüüüüüüüüüüüüüüüüüüüüüüüüüüüüüüüüüüüüüüüüüüüüüüüüüüüüüüüüüüü~ü~ü~ü~ü}ü}ü}ü}ü|ü|ü|ü|ü|ü|ü|ü{ü{ü{ü{ü{ü{üzüzüyüyüxüyüyüxüxüwüwüxüxüwüvüvüvüvüuüuüuüuüuütütütütüuüuütüsürüpünümüküküjüjüjüiüiüiüiühühühügügüfüfüfüfüeüeüeüeüdüdüdücücüdüdüdücücücübübübübüaü`ü`ü`ü`ü_ü^ü^ü_ü_ü^ü^ü^ü]ü]ü]ü\ü\ü[ü[ü[ü[üZüZüYüXüXüXüXüWüWüWüWüWüVüUüUüTüTüTüUüTüRüPüOüNüNüLüKüKüJüJüJüKüJüJüIüHüHüHüHüGüGüFüFüEüFüEüEüEüEüDüCüCüCüBüBüAüAüAüAüAüAüAüAü@ü?ü@ü?ü?ü>ü>ü>ü>ü=ü=ü<ü<ü;ü;ü;ü;ü:ü:ü:ü:ü9ü9ü9ü8ü8ü7ü7ü7ü7ü7ü6ü5ü5ü5ü4ü4ü4ü3ü3ü3ü3ü2ü2ü1ü.ü,ü+ü+ü*ü)ü)ü(ü'ü'ü&ü&ü%ü%ü$ü$ü¬ü¬ü­ü­ü®ü­ü­ü®ü­ü®ü¯ü¯ü¯ü¯ü¯ü¯ü°ü¯ü®ü¬ü¬ü¬ü¬ü¬ü¬ü¬ü­ü­ü­ü­ü­ü­ü¬ü­ü¬ü¬ü­ü®ü®ü®ü®ü¯ü®ü®ü¯ü¯ü¯ü¯ü¯ü±ü±ü°ü±ü±ü±ü±ü²ü²ü²ü²ü²ü²ü²ü³ü³ü³ü³ü³ü´üµüµüµüµüµüµü¶ü¶ü¶ü¶ü·ü·ü·ü·ü¸ü·ü·ü·ü·ü·ü¸ü¸ü¸ü¹ü¹ü¹ü»ü»ü¹ü·ü¶üµü´ü´ü´ü´ü´ü´ü´ü´ü´ü´üµüµüµüµü¶ü·ü¶ü¶ü·ü·ü·ü·ü·ü¸ü¹üºüºü¹ü¹ü¹ü¹ü¹ü¹üºüºüºüºüºü»ü»ü»ü»ü»ü»ü»ü¼ü½ü½ü½ü½ü½ü½ü½ü½ü¾ü¾ü½ü¾ü¾ü¿ü¿ü¿ü¿ü¿ü¿ü¿üÀüÀüÀüÀüÁüÁüÀüÁüÂüÁüÁüÂüÂüÂüÂüÁüÂüÂüÂüÁüÂüÁü¿ü¾ü½ü½ü½ü½ü¾ü¾ü¾ü¾ü¾ü¾ü¾ü¾ü¾ü½ü¾ü¿ü¿ü¿ü¿ü¿ü¿ü¿ü¿üÀüÁüÀüÀüÀüÁüÀüÀüÁüÁüÂüÃüÃüÃüÂüÂüÃüÃüÃüÃüÃüÃüÄüÃüÃüÃüÄüÃüÃüÃüÃüÄüÃüÃüÄüÄüÅüÅüÅüÅüÆüÆüÆüÆüÇüÆüÆüÆüÇüÆüÇüÈüÊüÊüÉüÉüÈüÉüÈüÈüÇüÆüÄüÃüÂüÂüÂüÃüÃüÃüÃüÃüÃüÃüÃüÃüÃüÄüÃüÃüÄüÄüÃüÃüÄüÄüÄüÄüÄüÄüÅüÅüÅüÅüÅüÅüÅüÅüÆüÆüÆüÆüÆüÆüÇüÇüÇüÇüÇüÈüÇüÇüÇüÇüÈüÈüÇüÇüÇüÇüÈüÈüÈüÉüÈüÇüÇüÈüÈüÇüÈüÈüÈüÇüÇüÈüÇüÈüÉüÉüÉüÉüÉüÇüÆüÅüÄüÄüÃüÄüÄüÄüÃüÄüÄüÅüÅüÄüÄüÄüÃüÄüÅüÅüÄüÅüÅüÅüÅüÅüÅüÄüÄüÅüÅüÅüÅüÅüÅüÅüÅüÄüÄüÅüÅüÄüÄüÄüÄüÄüÅüÆüÆüÆüÆüÅüÅüÅüÅüÅüÅüÅüÅüÄüÄüÅüÅüÅüÅüÅüÅüÅüÅüÆüÇüÆüÄüÂüÂüÁüÀü¿ü¿ü¿ü¿ü¿ü¿ü¿ü¿ü¿ü¿üÀüÀüÁüÀü¿üÀüÀüÀü¿üÀüÀü¿ü¿ü¿ü¿ü¿ü¾ü¿ü¿ü¾ü¾ü¿üÁüÁüÀüÀüÀü¿ü¿ü¿ü¿ü¿ü¿ü¿ü¾ü¾ü¾ü¾ü¿ü¿ü¿ü¿ü¿ü¿ü¿ü¿ü¿ü¿ü¿ü¿ü¾ü¾ü¾ü¾ü¿ü¿ü¿ü¿ü¾ü¾ü¾ü¾ü½ü½ü½ü½ü¾ü¾ü½ü½ü½ü½ü¼ü¹ü¸ü¸ü¸ü¸ü¸ü·ü·ü¶ü¶ü¶ü¶ü¶ü¶ü¶ü·ü·ü¶ü¶üµüµü¶ü¶ü¶ü¶ü¶üµü´üµüµü´üµü¶ü¶üµüµüµüµü¶ü¶ü¶ü¶üµüµü´ü´ü´ü´ü´ü´ü´ü´ü´üµüµüµüµü´ü´üµü´ü´ü³ü³ü³ü³ü³ü³ü²ü±ü°ü®ü­ü­ü¬ü¬ü¬ü¬ü­ü¬ü«ü«ü«ü«ü«üªüªüªüªü©ü©ü©ü©ü©ü©ü©ü©ü©ü©ü©üªü©ü©ü¨ü¨ü¨ü¨ü¨ü¨ü¨ü¨ü¨ü¨ü§ü§ü§ü¦ü¦ü§ü§ü§ü§ü¦ü¦ü¥ü¥ü¥ü¥ü¥ü¤ü¤ü¤ü¤ü¤ü¤ü£ü¤ü¤ü£ü£ü£ü£ü£ü¢ü¢ü¢ü¢ü¢ü¢ü£ü¢ü¢ü¢ü¢ü¡ü¡ü¢ü¢ü¢ü üüüüüüüüüüüüüüüüüüüüüüüüüüüüüüüüüüüüüüüüüüüüüüüüüüüüüüüüüüüüüüüüüüüüüüüüüüüüüüüüüüüüüüüüüüüüüüüüüüüüüüüüüüüüüüü~ü~ü~ü~ü~ü~ü}ü}ü~ü}ü|ü{ü{ü|ü|ü|ü|ü{ü{üzüyüxüxüxüwüwüwüxüwüwüvüvüvüvüvüvüvüvüuüuüuüuütütütütütütüsürüpünümülülüküküjüjüjüiühühühühühügügügüfüfügügüfüeüeüeüeüdücübübübüaüaüaüaüaü`ü`ü_ü_ü_ü_ü_ü_ü_ü^ü^ü]ü]ü]ü]ü\ü\ü\ü[ü[ü[ü[ü[ü[ü[ü[üZüZüYüYüXüXüXüWüWüVüVüWüVüVüUüUüUüTüRüPüNüMüMüMüMüLüKüJüJüIüIüIüIüIüHüHüHüGüHüGüGüFüFüEüDüDüDüDüDüDüCüCüCüBüBüBüBüAüAüAü@ü@ü?ü?ü?ü?ü?ü>ü>ü>ü>ü>ü>ü=ü=ü=ü<ü;ü;ü;ü:ü:ü9ü8ü8ü9ü9ü8ü7ü7ü7ü6ü6ü6ü6ü5ü5ü4ü3ü3ü3ü2ü2ü2ü2ü1ü.ü,ü*ü*ü*ü)ü(ü'ü'ü'ü&ü'ü'ü&ü&ü%ü¯ü¯ü¯ü¯ü¯ü¯ü¯ü¯ü¯ü¯ü¯ü¯ü¯ü¯ü°ü°ü°ü°ü¯ü­ü¬ü«ü«ü«ü«ü¬ü®ü¯ü®ü­ü­ü®ü®ü®ü®ü®ü®ü®ü®ü®ü®ü¯ü®ü®ü¯ü°ü°ü±ü±ü±ü±ü²ü²ü²ü²ü²ü±ü²ü²ü²ü³ü³ü´ü´ü´ü´ü´ü´ü´ü´ü´ü´üµüµüµü¶ü·ü·ü·ü·ü·ü·ü·ü·ü·ü·ü¸ü¸ü¸ü¸ü¹ü¹ü¹üºü»ü»ü¹ü·ü¶ü¶üµüµü´ü´ü´üµü¶üµü¶ü¶ü¶ü·ü¸ü¸ü¸ü·ü¸ü¸ü¸ü¸ü¹ü¹ü¹ü¹ü¹ü¹ü¹üºüºü»ü»üºüºüºüºü»ü¼ü¼ü¼ü¼ü»ü»ü¼ü½ü½ü½ü½ü½ü½ü¾ü¿ü¿ü¿ü¾ü¾ü¿ü¿ü¿ü¿ü¿ü¿ü¿ü¾ü¾ü¿üÁüÂüÁüÁüÀüÁüÁüÀüÁüÁüÁüÁüÁüÁüÁüÂüÃüÂüÂüÃüÃüÃüÃüÃüÁü¿ü¾ü¾ü¿üÀü¿ü¿ü¿üÀü¿ü¿ü¿ü¿üÀüÀüÀü¿ü¿ü¿üÀüÀüÀüÀüÁüÁüÂüÂüÁüÀüÀüÁüÂüÁüÂüÁüÂüÂüÁüÂüÂüÂüÂüÃüÄüÄüÄüÄüÄüÄüÄüÅüÅüÅüÅüÅüÅüÅüÅüÅüÅüÆüÆüÆüÅüÅüÆüÆüÆüÆüÆüÆüÆüÇüÇüÇüÈüÉüÉüÇüÈüÈüÈüÉüÈüÇüÅüÄüÃüÂüÂüÂüÃüÄüÄüÄüÃüÃüÄüÄüÄüÄüÅüÆüÅüÅüÄüÄüÄüÅüÅüÅüÅüÅüÅüÅüÅüÆüÇüÆüÅüÅüÄüÄüÅüÄüÄüÅüÅüÅüÅüÆüÆüÆüÆüÇüÇüÆüÇüÆüÆüÇüÇüÇüÇüÆüÇüÇüÇüÆüÇüÇüÈüÇüÇüÈüÈüÈüÈüÈüÈüÉüÉüÉüÊüÉüÉüÉüÉüÆüÄüÄüÄüÄüÄüÄüÄüÃüÃüÃüÃüÃüÃüÃüÃüÃüÃüÃüÃüÃüÄüÄüÃüÃüÃüÄüÄüÄüÄüÄüÅüÄüÄüÄüÄüÄüÄüÅüÅüÆüÅüÅüÅüÅüÅüÅüÆüÇüÉüÍüÎüËüÈüÇüÇüÇüÆüÆüÆüÇüÇüÇüÆüÆüÆüÆüÆüÇüÆüÆüÆüÅüÃüÁüÀüÀüÁüÀüÀü¿ü¿üÀüÀüÀüÀüÀüÀüÁüÁüÀüÀüÀüÀüÀüÁüÀüÀüÀüÀüÀüÀüÀüÀüÀüÀüÀüÀüÀüÀüÀüÀüÀü¿üÀüÁüÁüÀüÀüÀüÁüÀüÀü¿ü¿üÀüÀüÀüÀüÀüÀü¿üÀüÀü¿üÀüÁüÀü¿ü¿ü¿ü¿ü¿ü¿ü¾ü¾ü¿ü¿ü¿ü¿ü¿ü¿ü¿ü¿ü¿ü¿ü¿ü¿ü¾ü¼üºüºü¹ü¹ü¹ü¹ü¸ü¸ü¸ü¸ü·ü·ü·ü¸ü¸ü¸ü·ü·ü·ü·ü·ü·ü·ü·ü·ü¶ü·ü¶ü¶ü¶ü¶ü¶ü¶ü¶ü¶ü¶ü¶ü¶ü¶ü¶ü¶ü¶ü¶ü¶ü¶üµüµü´ü³ü´ü´üµüµüµüµü´ü´ü´ü´ü³ü³ü´ü´ü³ü³üµüµü´ü´ü´ü³ü±ü°ü°ü¯ü®ü­ü­ü¬ü«ü¬ü¬ü¬ü¬ü«ü«ü«ü«ü«üªüªüªüªüªü«üªüªüªüªü©ü©ü©ü©ü©ü©ü©ü¨ü¨ü¨ü¨ü¨ü¨ü¨ü§ü§ü§ü¨ü¨ü§ü§ü¦ü§ü§ü§ü¦ü¦ü¦ü¥ü¥ü¥ü¥ü¥ü¥ü¥ü¥ü¤ü¤ü¤ü¤ü¤ü£ü£ü£ü£ü£ü¤ü£ü£ü¢ü¢ü¢ü¢ü¡ü¡ü¡ü¡ü¡ü¡ü¡üüüüüüüüüüüüüüüüüüüüüüüüüüüüüüüüüüüüüüüüüüüüüüüüüüü¡ü£ü¡üüüüüüüüüüüüüüüüüüüüüüüüüüüüüüüüüüüüüüüüüüüüüüüüüüüüüüüüüüü~ü~ü~ü~ü~ü}ü}ü}ü|ü|ü|ü|ü{ü{ü|ü{üzüzüzüzüyüyüyüyüyüxüxüxüxüxüxüxüwüwüwüvüuüuüuüuüuütütütütüsüsüsürüpüoümülüküküjüjüjüjüiüiüiühühühügügügügügügüfüfüeüeüeüeüeüeüdücübübübübübüaüaüaü`ü`ü`ü`ü`ü`ü_ü_ü`ü`ü_ü_ü_ü_ü^ü]ü]ü\ü\ü\ü\ü\ü[üZüZü[ü[ü[ü[üZüYüYüYüXüXüXüWüWüWüWüVüVüUüSüQüOüNüMüMüMüLüKüKüKüJüJüJüIüIüIüIüIüIüHüHüGüFüFüEüEüEüEüEüDüDüDüCüCüBüBüBüBüAü@ü@ü@ü@üAü@ü?ü?ü@ü@ü?ü=ü=ü=ü=ü<ü<ü<ü;ü;ü:ü:ü9ü9ü9ü9ü9ü9ü8ü8ü7ü7ü6ü6ü5ü5ü5ü5ü4ü4ü4ü3ü3ü2ü2ü1ü0ü0ü-ü+ü+ü*ü+ü*ü)ü(ü'ü'ü'ü&ü&ü&ü%ü$ü¯ü¯ü¯ü¯ü¯ü¯ü¯ü¯ü¯ü¯ü°ü°ü°ü°ü°ü±ü±ü°ü¯ü®ü­ü¬ü­ü­ü¬ü¬ü¬ü¬ü¬ü­ü­ü­ü­ü­ü­ü­ü®ü®ü®ü®ü®ü¯ü¯ü¯ü®ü®ü¯ü°ü°ü°ü±ü±ü±ü²ü±ü±ü²ü²ü²ü²ü²ü³ü³ü³ü³ü´ü´ü´ü´ü´üµüµüµü´üµüµü¶ü¶ü¶ü¶ü·ü¸ü¸ü¸ü¸ü¸ü¸ü¸ü¸ü¸ü¹ü¹ü¹ü¹ü¹ü·ü·ü·ü·ü¶üµüµüµü¶ü¶üµüµüµüµüµüµü¶ü¶ü¶ü¶ü¶ü¶ü¶ü·ü¸ü¹ü¹ü¹ü¹ü¸ü¸ü¸ü¸ü¹ü¹ü¹ü¹ü¹ü¹ü¹üºüºüºü»ü»ü»üºü»ü»ü»ü»ü»ü¼ü¼ü¼ü½ü½ü¾ü½ü½ü½ü¾ü¾ü¾ü¿ü¾ü¾ü¾ü¿ü¿üÀüÀüÀüÀüÀüÀüÁüÀüÀüÀüÀüÁüÁüÁüÁüÁüÂüÁüÁüÁüÂüÂüÃüÃüÁüÀü¿ü¾ü¿ü¿ü¿ü¾ü¾ü¾ü¾ü¾ü¾ü¾ü¾ü¾ü¿ü¿üÀüÀüÀüÀüÀüÀüÁüÁüÁüÁüÁüÀüÀüÁüÁüÂüÁüÁüÁüÁüÂüÁüÁüÂüÂüÃüÃüÂüÃüÃüÃüÃüÃüÄüÄüÄüÄüÅüÄüÅüÅüÅüÅüÅüÅüÅüÆüÆüÆüÆüÆüÆüÆüÆüÇüÇüÇüÇüÇüÇüÈüÈüÉüÈüÈüÈüÈüÇüÅüÄüÃüÃüÃüÂüÂüÃüÃüÃüÃüÂüÃüÂüÃüÃüÃüÃüÃüÃüÄüÄüÄüÅüÄüÄüÄüÄüÄüÄüÅüÅüÅüÅüÅüÅüÅüÅüÆüÆüÆüÆüÆüÆüÇüÇüÇüÆüÇüÇüÇüÇüÇüÇüÇüÇüÇüÇüÇüÈüÈüÈüÈüÈüÈüÉüÉüÉüÉüÉüÊüËüËüÊüÉüÊüÊüÊüÊüÊüÊüÉüÈüÆüÅüÅüÅüÅüÅüÄüÄüÄüÅüÄüÄüÄüÃüÃüÃüÄüÄüÄüÄüÄüÄüÄüÄüÄüÄüÄüÄüÄüÅüÅüÅüÅüÄüÅüÅüÅüÄüÅüÅüÅüÅüÄüÅüÅüÅüÅüÅüÆüÆüÆüÅüÆüÆüÆüÆüÆüÆüÆüÆüÅüÅüÅüÅüÆüÆüÆüÅüÅüÅüÅüÄüÃüÁüÁüÀüÀüÀü¿ü¿ü¿üÀüÀüÀü¿ü¿ü¿ü¿ü¿üÀüÀüÀüÀüÀüÀüÀüÀüÀü¿ü¿ü¿üÀüÀü¿ü¿ü¿ü¿üÀüÀü¿ü¿ü¿ü¿ü¿ü¾ü¿ü¿ü¿üÀüÀüÀü¿ü¿üÀü¿ü¿ü¿ü¿ü¿ü¿ü¿üÀü¿üÀüÀüÀüÀüÀüÀü¿ü¾ü¿ü¿ü¾ü¿ü¿ü¿ü¿ü¾ü¿ü¿üÀüÀü¿ü¿ü¿ü¾ü¿ü¾ü½ü»ü»üºü¸ü¸ü¸ü¸ü¹ü¹ü¸ü·ü·ü·ü¶ü¶ü¶ü¶ü¶ü¶üµü¶ü·ü·ü·ü¶ü¶ü¶ü¶ü¶ü¶ü¶ü¶üµüµü¶üµüµüµüµü´üµü¶ü¶üµü´ü´ü´ü´ü´ü´üµüµü´ü´üµü¶üµü´ü´ü³ü³ü³ü²ü²ü²ü²ü²ü²ü³ü³ü²ü°ü®ü­ü­ü¬ü¬ü«ü«üªü«ü«ü«ü«üªüªüªüªüªüªüªüªüªüªü©üªü©ü©ü©ü©ü©ü©ü©ü©ü©ü©ü©ü©ü©ü©ü©ü©ü©ü©ü¨ü¨ü¨ü¨ü¨ü¨ü¨ü§ü¦ü¦ü¦ü¦ü¦ü¦ü¦ü¦ü¦ü¥ü¥ü¥ü¥ü¥ü¥ü¥ü¥ü¥ü¤ü¤ü¤ü¤ü£ü£ü£ü¤ü¤ü¤ü¤ü¤ü£ü£ü¢ü¢ü¢ü¢ü¡üüüüüüüüüüüüüüüüüüüüüüüüüüüüüüüüüüüüüüüüüüüüüüüüüüüüüüüüüüüüüüüüüüüüüüüüüüüüüüüüüüüüüüüüüüüüüüüüüüüüüüüüüüüüüü~ü~ü~ü~ü~ü}ü}ü}ü}ü}ü|ü|ü|ü{ü{ü{ü{ü{ü{üzü{ü{üzüzüzüzüzüzüxüxüxüxüxüyüxüxüwüvüvüuüuütütütütüsütüsürürüqüqüoünülüküküküküjüjüiüiüiüiüiüiüiühügügügügügüfüfüfüfüeüeüdüeüeüdüdüdücübüaübübübüaü`ü`ü`ü`ü_ü_ü_ü^ü]ü]ü\ü\ü\ü[ü[ü[ü\ü[ü[ü[üZüZüZüZüZüZüYüXüYüXüWüWüWüWüVüVüWüVüVüUüUüSüPüNüNüMüLüLüLüKüKüKüKüKüKüJüJüJüIüHüHüHüHüHüHüGüFüFüEüDüDüDüCüBüBüAüAüAüAü@ü@ü?ü?ü?ü?ü?ü?ü?ü?ü?ü>ü=ü=ü=ü<ü<ü<ü<ü;ü:ü:ü:ü:ü:ü:ü:ü9ü9ü8ü8ü8ü7ü7ü7ü6ü6ü5ü5ü5ü4ü4ü4ü3ü3ü2ü2ü1ü1ü0ü/ü,ü+ü+ü*ü(ü(ü(ü'ü&ü&ü&ü&ü&ü&ü%ü®ü®ü®ü¯ü¯ü®ü®ü®ü®ü¯ü°ü°ü¯ü¯ü¯ü°ü°ü°ü¯ü­ü«ü«ü«ü«ü«ü«ü¬ü¬ü¬ü¬ü¬ü­ü­ü®ü®ü®ü®ü®ü®ü®ü¯ü¯ü¯ü¯ü®ü¯ü¯ü¯ü¯ü±ü±ü±ü±ü±ü±ü±ü±ü±ü²ü³ü³ü³ü³ü³ü³ü³ü³ü´üµü´ü´ü´üµü´ü´üµü¶ü¶ü¶ü·ü·ü¶ü·ü·ü·ü·ü·ü¸ü¸ü¸ü¹ü¹ü¹ü¹üºü¹ü¸ü¶ü¶ü¶üµüµü´ü´ü´üµüµüµüµüµüµü¶ü¶ü·ü¶ü¶ü·ü·ü¸ü¸ü¸ü¸ü¸ü¹ü¹ü¹üºüºüºüºü»üºüºü»ü»üºü»ü»ü¼ü¼ü¼ü¼ü¼ü¼ü½ü½ü½ü½ü¾ü¾ü¾ü¾ü¾ü¾ü¾ü¿ü¿ü¿ü¿ü¿ü¿ü¿ü¿üÀüÀüÀüÀüÀüÀüÀüÀüÀüÁüÂüÂüÁüÁüÂüÂüÂüÂüÂüÃüÃüÃüÃüÃüÃüÃüÂüÀü¿ü¿ü¿üÀüÀüÀü¾ü¾ü¿üÀüÀüÀüÁüÁüÀüÀüÀüÁüÀüÀüÁüÁüÁüÁüÁüÁüÁüÁüÁüÁüÂüÂüÂüÂüÃüÂüÂüÂüÂüÂüÂüÂüÂüÂüÂüÃüÃüÄüÄüÄüÄüÄüÅüÅüÅüÅüÅüÆüÆüÆüÆüÆüÆüÆüÆüÅüÅüÆüÆüÆüÇüÇüÇüÇüÇüÇüÈüÈüÈüÇüÇüÇüÇüÇüÆüÄüÃüÂüÂüÃüÃüÂüÂüÂüÃüÂüÂüÂüÂüÂüÂüÂüÂüÂüÂüÂüÂüÃüÃüÃüÃüÄüÄüÄüÄüÄüÄüÄüÅüÅüÅüÅüÆüÆüÆüÆüÆüÆüÅüÆüÆüÆüÆüÇüÆüÆüÆüÆüÇüÇüÆüÆüÆüÆüÇüÇüÇüÆüÇüÇüÆüÆüÇüÇüÇüÇüÇüÈüÈüÇüÇüÈüÈüÈüÉüÉüÇüÆüÄüÃüÃüÃüÂüÂüÂüÃüÃüÃüÃüÃüÂüÂüÃüÃüÃüÃüÃüÄüÃüÄüÄüÃüÃüÅüÅüÅüÄüÄüÄüÄüÄüÄüÄüÄüÅüÅüÅüÅüÅüÄüÄüÄüÄüÅüÅüÅüÆüÆüÅüÅüÅüÄüÅüÅüÅüÅüÅüÅüÅüÅüÅüÄüÄüÅüÅüÅüÄüÅüÆüÆüÅüÂüÀüÀüÁüÀü¿ü¿üÀüÀüÀü¿ü¿ü¿üÀüÀüÀüÀü¿üÀüÀüÁüÁüÀüÀüÀüÀüÀü¿ü¿ü¿ü¿ü¿üÀüÀü¿üÀüÁüÂüÁüÀüÀüÀüÀü¿ü¿ü¿ü¿ü¿ü¿ü¿ü¿ü¿ü¿üÀüÀüÁüÀüÀüÀüÀüÁüÀüÀüÀüÁüÀüÀü¿ü¾ü¿ü¿üÀüÀüÀüÀü¿ü¿ü¿üÀüÀüÀüÀü¿ü¿ü½ü»üºü¹ü¹ü¹ü¸ü¸ü·ü¸ü¸ü¸ü¸ü¸ü¸ü¸ü¸ü¸ü¸ü¸ü¸ü¸ü¸ü¸ü¸ü¸ü·ü·ü·ü¸ü¸ü·ü·ü¶ü¶ü·ü·ü¶ü¶ü¶ü¶ü·ü·ü¶ü¶ü¶ü¶ü¶üµüµü¶ü¶ü¶ü¶ü¶ü¶ü¶ü¶üµüµüµüµüµü¶üµüµü´ü´ü´ü´ü´ü³ü±ü¯ü®ü­ü­ü¬ü¬ü¬ü¬ü¬ü¬ü­ü¬ü¬ü¬ü¬ü­ü¬ü«ü¬ü¬ü«ü«ü«ü¬ü¬ü«üªüªüªü©ü©ü©ü©ü©ü©ü©ü¨ü¨ü¨ü¨ü©ü¨ü§ü§ü§ü§ü§ü¨ü§ü§ü§ü§ü§ü§ü¦ü¦ü¦ü¦ü¦ü¦ü¥ü¥ü¥ü¥ü¤ü¤ü¤ü¥ü¥ü¥ü¦ü¥ü¥ü¤ü¤ü£ü£ü£ü¢ü¢ü¢ü¢ü¢ü¢ü¢ü£ü£ü¢üüüüüüüüüüüüüüüüüüüüüüüüüüüüüüüüüüüüüüüüüüüüüüüüüüüüüüüüüüüüüüüüüüüüüüüüüüüüüüüüüüüüüüüüüüüüüüüüüüüüüüüüüüüüüüüüüüü~ü~ü~ü~ü~ü}ü}ü|ü|ü|ü|ü|ü|ü|ü|ü{ü{ü{ü{ü{üzüzüyüxüwüwüwüwüwüwüwüwüvüvüvüvüvüvüvüvüvüuütütütütütürüpünümülülüküküjüiüjüküjüjüiüiühügügügügühügügügügüfüfüfügüfüeüdücücücübübübübüaü`ü`üaüaü`ü`ü`ü_ü_ü^ü^ü_ü_ü^ü^ü]ü]ü\ü]ü]ü]ü\ü\ü\ü[ü[üZü[ü[üZüZüYüYüYüXüXüXüXüWüWüVüTüRüQüOüNüMüMüLüLüLüKüKüKüKüJüJüJüIüIüIüJüJüHüHüGüFüGüFüEüEüEüEüEüEüDüDüDüDüCüCüBüBüBüAüAüAüAü@ü@ü?ü?ü?ü?ü>ü=ü=ü<ü<ü<ü<ü<ü<ü;ü;ü:ü:ü:ü:ü9ü9ü9ü8ü7ü7ü7ü6ü5ü5ü4ü4ü4ü4ü3ü3ü2ü2ü2ü1ü/ü-ü,ü+ü*ü)ü)ü)ü(ü'ü'ü'ü&ü%ü%ü%ü°ü±ü±ü±ü°ü°ü°ü¯ü°ü°ü°ü°ü¯ü¯ü¯ü¯ü°ü°ü®ü¬ü¬ü«ü«ü«ü«ü«ü¬ü¬ü¬ü­ü­ü­ü®ü®ü®ü®ü®ü®ü®ü®ü¯ü°ü°ü°ü°ü°ü°ü±ü±ü°ü°ü±ü±ü±ü±ü±ü±ü²ü²ü²ü²ü²ü²ü³ü³ü³ü³ü³ü³ü´ü´ü´ü´ü´ü´ü´üµü¶ü¶ü¶ü¶ü·ü·ü·ü·ü¸ü¹ü¹ü¸ü¸ü¸ü¹ü¹ü¹ü¹ü¹ü·üµüµü´ü´üµüµü´ü´ü´üµü¶ü¶ü¶üµüµü¶ü¶ü¶ü¶ü·ü·ü·ü·ü¸ü¸ü·ü·ü¸ü¸ü¸ü¸ü¸ü¹ü¸ü¸ü¹üºüºüºüºüºü»üºüºü»ü¼ü¼ü¼ü¼ü¼ü¼ü¼ü½ü½ü½ü½ü½ü½ü¾ü¾ü¾ü¾ü¾ü¾ü¾ü¾ü¿ü¾ü¿üÀüÀü¿üÀüÁüÀüÀüÀüÁüÂüÁüÁüÂüÂüÂüÂüÁüÂüÂüÂüÂüÃüÃüÀü¿ü¾ü¾ü¿ü¿ü¾ü¾ü¾ü¾ü½ü½ü¾ü¿ü¾ü¾ü¾ü¿ü¿ü¿ü¿ü¿üÀüÀüÁüÁüÀüÁüÁüÀüÀüÀüÀüÁüÁüÁüÁüÂüÂüÂüÂüÃüÄüÃüÃüÃüÃüÃüÃüÃüÃüÄüÄüÄüÅüÄüÄüÅüÅüÅüÆüÆüÆüÆüÆüÆüÆüÇüÈüÇüÆüÇüÇüÇüÇüÇüÇüÈüÉüÈüÉüÉüÊüËüÊüÉüÇüÅüÄüÃüÃüÃüÃüÃüÃüÃüÄüÄüÄüÄüÄüÄüÄüÄüÄüÄüÄüÄüÄüÄüÄüÅüÄüÄüÄüÄüÅüÅüÅüÆüÆüÆüÆüÆüÅüÇüÈüÈüÇüÇüÇüÇüÇüÇüÇüÇüÇüÇüÈüÈüÈüÈüÈüÇüÇüÈüÈüÈüÈüÈüÈüÈüÉüÉüÉüÊüÊüÊüÊüÉüÉüÊüÊüÊüÊüÊüÊüËüÊüÇüÆüÅüÅüÅüÄüÄüÄüÄüÄüÄüÄüÃüÃüÃüÄüÄüÅüÆüÆüÅüÅüÅüÅüÄüÄüÄüÄüÄüÄüÄüÄüÄüÄüÅüÅüÅüÅüÅüÅüÅüÆüÇüÇüÆüÅüÅüÅüÅüÅüÆüÆüÆüÆüÆüÆüÆüÆüÆüÆüÆüÇüÆüÆüÆüÆüÆüÆüÆüÆüÆüÆüÇüÇüÅüÃüÁüÁüÀüÀü¿üÀüÀüÀüÀüÀüÀüÀüÀüÀü¿ü¿ü¿ü¿ü¿üÀü¿ü¿üÀüÀüÀüÀü¿ü¿üÀüÀüÀü¿ü¿üÀüÁüÂüÂüÁüÀü¿üÀü¿ü¿ü¿üÀüÀüÀü¿ü¿ü¿ü¿ü¾ü¿ü¿ü¿üÀüÀüÀü¿ü¿ü¿ü¿ü¾ü¿ü¿ü¾ü¾ü¾ü¾ü¾ü¾ü¾ü½ü¾ü¾ü¾ü¾ü½ü½ü¾ü½ü¼üºü¹ü¸ü¸ü¸ü¸ü¸ü¸ü¸ü·ü·ü·ü·ü·ü·ü·ü·ü¸ü¸ü·ü·ü¸ü¸ü¸ü·ü·ü·ü·ü·ü·ü¶ü¶ü¶ü¶ü¶ü¶ü·ü·ü¶ü¶ü¶ü¶ü·ü¶ü¶ü¶üµüµüµüµüµüµüµüµü¶ü¶üµüµü´ü´üµüµüµü´ü´ü³ü³ü´ü´ü´ü´ü³ü±ü¯ü®ü­ü­ü­ü­ü­ü¬ü«ü«ü¬ü¬ü«üªü«ü¬ü«üªüªüªü«ü¬ü«üªüªüªüªüªü©ü©ü©ü©ü©ü©ü©ü©ü¨ü¨ü¨ü¨ü¨ü§ü§ü¨ü¨ü§ü§ü§ü§ü§ü§ü§ü§ü¨ü¨ü¨ü§ü¨ü§ü§ü¦ü¦ü¥ü¥ü¥ü¥ü¥ü¥ü¥ü¥ü¥ü¥ü¥ü¥ü¥ü¤ü¤ü¤ü£ü£ü£ü£ü£ü£ü¢ü£ü£ü¢ü üüüüüüüüüüüüüüüüüüüüüüüüüüüüüüüüüüüüüüüüüüüüüüüüüüüüüüüüüüüüüüüüüüüüüüüüüüüüüüüüüüüüüüüüüüüüüüüüüüüüüüüüüüüüüüüüüü~ü}ü}ü}ü}ü}ü}ü}ü}ü}ü|ü|ü{ü{ü{ü{ü{üzüzüzüzüzüyüxüxüxüyüxüxüxüwüwüwüwüvüuüuüuüuütütütüsüsüsürürürüpünümülüküküjüjüiüiüiühühühühügüfüfüfüfüfüfüfüfüeüeüeüdüdüdücübübüaüaüaüaübübüaüaüaüaü`ü`ü`ü`ü`ü_ü_ü_ü^ü^ü^ü]ü\ü\ü\ü\ü[üZüZüZüZüYüYüYüXüXüWüXüXüXüXüWüWüWüVüVüVüUüSüPüOüNüMüLüLüLüLüMüLüKüKüJüJüJüIüIüJüIüIüHüIüIüHüGüGüFüEüEüDüDüDüDüDüCüCüBüBüCüBüAüAüAüBüBüAüAü@ü@ü@ü@ü?ü>ü>ü=ü=ü=ü=ü=ü<ü<ü;ü;ü:ü:ü9ü9ü9ü9ü8ü8ü8ü8ü7ü7ü7ü6ü5ü5ü4ü4ü4ü3ü3ü3ü2ü2ü0ü.ü-ü,ü+ü+ü*ü)ü)ü*ü*ü)ü(ü(ü'ü&ü­ü­ü­ü­ü®ü­ü­ü­ü­ü®ü®ü®ü®ü®ü®ü®ü¯ü°ü®ü¬ü¬ü¬ü¬ü«ü«ü«ü«ü«ü«ü¬ü¬ü¬ü¬ü¬ü­ü­ü­ü­ü­ü­ü®ü®ü®ü®ü®ü®ü¯ü¯ü¯ü¯ü¯ü¯ü±ü²ü²ü±ü±ü±ü±ü²ü²ü±ü±ü²ü²ü³ü´ü´ü³ü³ü³ü´ü´ü´üµüµü¶ü¶ü¶ü·ü·ü·ü·ü·ü·ü·ü¸ü¹ü¸ü¸ü¸ü¹ü¹ü¹üºü¹ü·ü¶üµüµüµüµüµü¶üµüµüµüµüµüµü¶ü¶ü¶ü¶ü¶ü·ü·ü¸ü¸ü¸ü¸ü¹ü¸ü¸ü¸ü¸ü¹ü¹üºüºüºüºüºü»ü¼ü¼ü¼ü¼ü¼ü¼ü¼ü¼ü¼ü¼ü½ü¾ü¾ü¾ü¾ü¾ü¾ü¿ü¿ü¾ü¿üÀüÀü¿ü¿ü¿üÀüÀü¿üÀüÀüÀüÁüÁüÁüÁüÁüÁüÁüÁüÁüÁüÁüÂüÂüÂüÃüÃüÃüÃüÃüÃüÃüÃüÂüÁüÀü¿ü¿ü¿üÀüÀüÀüÀü¿ü¿üÀüÁüÁüÁüÀüÀüÀüÀüÀüÁüÁüÁüÂüÁüÁüÁüÁüÂüÂüÂüÂüÂüÂüÃüÃüÃüÃüÃüÃüÄüÄüÄüÄüÅüÅüÅüÅüÅüÅüÅüÄüÄüÅüÆüÆüÆüÅüÅüÆüÇüÆüÆüÇüÇüÇüÇüÇüÇüÇüÇüÇüÈüÇüÇüÈüÈüÈüÈüÉüÉüÉüÉüÉüÉüÉüÇüÅüÄüÃüÃüÃüÃüÅüÅüÄüÃüÃüÃüÃüÃüÄüÃüÃüÄüÄüÄüÄüÄüÄüÄüÄüÅüÅüÅüÅüÅüÅüÆüÆüÆüÅüÅüÅüÅüÆüÆüÆüÆüÇüÇüÇüÇüÇüÈüÇüÇüÇüÇüÇüÇüÇüÇüÇüÇüÇüÇüÇüÇüÇüÇüÇüÈüÈüÈüÈüÈüÇüÈüÈüÈüÈüÈüÉüÉüÉüÈüÈüÈüÇüÅüÃüÂüÂüÂüÂüÂüÂüÂüÃüÃüÃüÃüÃüÃüÃüÃüÄüÄüÄüÄüÄüÄüÄüÄüÃüÃüÄüÄüÄüÄüÄüÃüÃüÃüÄüÄüÄüÃüÃüÄüÄüÄüÄüÄüÄüÄüÃüÄüÄüÅüÅüÅüÅüÅüÄüÅüÅüÅüÆüÆüÆüÅüÄüÅüÅüÄüÅüÅüÅüÅüÅüÅüÃüÂüÀü¿ü¿ü¿ü¿ü¿ü¿ü¿ü¿ü¿üÀüÀüÀüÀüÀüÁüÁüÁüÀüÀüÀüÁüÁüÀüÀüÀüÀü¿üÀüÀüÀüÀüÀüÀüÁüÁüÁüÁüÀüÀüÁüÁüÀüÀüÀüÀüÀüÀüÀüÀüÀüÀüÀüÁüÁüÀüÁüÁüÁüÁüÁüÁüÀüÁüÁüÁüÀü¿üÀüÀüÀüÀüÁüÁüÀüÀü¿üÀüÀüÀüÀü¿ü½ü»üºü¹üºüºü¹ü¹ü¹ü¹ü¹ü¸ü¹ü¸ü¸ü¸ü¹ü¸ü¹ü¹ü¸ü¹üºüºü¹ü¹ü¹ü¹ü¹ü¹ü¹ü¸ü¸ü¸ü·ü·ü·ü·ü·ü·ü·ü·ü·ü·ü·ü¸ü¸ü¸ü·ü·ü·ü·ü·ü·ü·ü·ü·ü·ü¸ü·ü·ü·ü·ü¶ü·ü¶ü¶üµüµüµüµüµü³ü±ü°ü°ü¯ü¯ü®ü­ü­ü­ü­ü­ü­ü­ü­ü­ü­ü­ü­ü­ü¬ü¬ü­ü¬ü¬ü­ü­ü¬ü¬ü¬ü¬ü¬ü¬ü¬ü«ü«ü«ü«üªüªüªüªüªü©üªüªü©ü©ü©ü©ü©ü¨ü¨ü¨ü¨ü©ü©ü¨ü§ü§ü¦ü¦ü¦ü¦ü¥ü¥ü¥ü¦ü¥ü¥ü¤ü¤ü¥ü¥ü¥ü¥ü¦ü¦ü¥ü¥ü¥ü¤ü¤ü£ü£ü£ü£ü¢üüüüüüüüüüüüüüüüüüüüüüüüüüüüüüüüüüüüüüüüüüüüüüüüüüüüüüüüüüüüüüüüüüüüüüüüüüüüüüüüüüüüüüüüüüüüüüüüüüüüüüüüüüüüüüüüüüü~ü~üüü~ü~ü~ü}ü|ü|ü{ü{ü{ü{ü{ü{üzüzüzüzüyüyüyüyüyüxüxüxüxüwüvüvüvüvüvüuüuüuüuüuüuütütütüsüsüsürürüsüsüpünümülülüküjüjüiüiüiühügügügügügügügügügüfüfüfüeüeüeüeüeüdüdücücücücücübübübübübüaüaüaü`ü`ü_ü^ü^ü^ü^ü^ü^ü^ü^ü]ü]ü\ü[ü[ü[ü[ü[ü[ü[ü[üZüYüYüYüZüYüYüYüXüWüWüVüUüSüQüPüOüOüNüNüMüMüMüLüLüLüKüJüJüJüJüJüIüIüIüIüIüHüHüIüHüHüFüFüFüFüEüEüDüDüCüCüCüCüBüBüBüBü@ü@ü@ü@ü?ü?ü@ü?ü?ü>ü>ü=ü=ü=ü<ü<ü;ü;ü;ü:ü:ü:ü9ü9ü8ü8ü8ü8ü8ü7ü7ü6ü6ü6ü5ü4ü4ü4ü4ü4ü3ü2ü1ü/ü-ü,ü+ü+ü*ü)ü(ü(ü(ü'ü'ü'ü&ü%ü&ü®ü®ü®ü®ü¯ü°ü°ü°ü°ü±ü±ü±ü±ü±ü±ü²ü²ü²ü°ü®ü­ü­ü¬ü¬ü­ü­ü­ü®ü®ü­ü®ü®ü®ü®ü¯ü¯ü®ü®ü¯ü¯ü¯ü¯ü¯ü¯ü°ü°ü°ü°ü°ü°ü±ü±ü±ü²ü²ü²ü³ü³ü²ü²ü³ü³ü³ü´ü´üµüµüµüµü¶üµüµü¶ü¶ü¶ü·ü·ü¸ü¸ü¸ü¸ü¸ü¸ü¸ü¹ü¹ü¹ü¹üºüºü¹ü¹üºüºüºüºü¸ü¶üµü¶üµüµüµüµü¶ü¶ü¶ü¶ü¶ü¶ü¶ü¶ü¶ü¶ü·ü¸ü·ü·ü·ü·ü·ü¸ü¸ü¹ü¸ü¸ü¸ü¸ü¹ü¹ü¹ü¹ü¹üºüºüºü»ü»ü»ü»ü¼ü½ü½ü¼ü¼ü¼ü¼ü»ü¼ü¼ü½ü½ü½ü¼ü¼ü½ü¾ü½ü½ü½ü¾ü¾ü¿ü¿ü¾ü¿ü¿ü¿ü¿ü¿üÀüÀüÀüÀüÀüÁüÁüÁüÁüÁüÁüÁüÁüÁüÁüÁüÂüÂüÂüÀü¾ü¾ü½ü¿üÀü¿ü¾ü¾ü¿üÀü¿ü¾ü¾ü¿ü¿ü¿ü¾ü¾ü¾ü¿ü¿ü¿ü¿ü¿ü¿ü¿ü¿üÀüÀüÀüÀüÀüÀüÀü¿üÀüÁüÁüÁüÁüÁüÁüÁüÁüÁüÂüÂüÁüÁüÁüÂüÃüÃüÃüÄüÄüÄüÅüÅüÄüÄüÅüÅüÅüÅüÅüÆüÅüÆüÆüÆüÆüÆüÆüÇüÇüÇüÆüÆüÇüÇüÇüÈüÉüÉüÇüÅüÃüÂüÂüÃüÃüÃüÂüÂüÃüÃüÃüÃüÄüÄüÃüÃüÃüÄüÄüÄüÄüÄüÅüÅüÅüÅüÅüÅüÆüÅüÅüÅüÅüÅüÆüÅüÅüÆüÆüÇüÇüÇüÇüÇüÇüÇüÇüÈüÈüÈüÈüÈüÈüÉüÉüÉüÉüÉüÉüÉüÊüÊüÊüÊüÊüÉüÉüÉüÊüÊüÊüËüÊüÉüÉüÊüÊüÊüÊüËüËüÉüÇüÆüÆüÅüÅüÅüÅüÅüÅüÅüÅüÅüÅüÅüÅüÅüÅüÅüÅüÅüÅüÆüÆüÆüÇüÇüÆüÆüÆüÆüÆüÆüÅüÆüÇüÇüÇüÇüÇüÇüÇüÇüÇüÇüÇüÇüÇüÇüÇüÇüÇüÇüÆüÇüÇüÇüÇüÇüÇüÇüÇüÈüÈüÇüÇüÈüÈüÈüÈüÈüÉüÈüÉüÈüÅüÄüÃüÂüÁüÂüÂüÁüÁüÁüÁüÁüÁüÀüÀüÀüÀüÀüÀüÁüÁüÁüÀüÀüÀüÀüÀü¿üÀüÀüÀüÀüÀüÀüÀüÀüÀüÁüÁüÀüÀüÀüÀüÀüÀüÀüÀü¿ü¿ü¿üÀüÀü¿ü¿ü¿ü¿ü¿ü¿ü¿ü¿ü¿ü¿ü¾ü¿ü¿ü¿ü¿ü¿ü¿ü¿ü¿ü¿ü¾ü¾ü¾ü¾ü¾ü¾ü¾ü¿ü¿ü¿ü½üºü¹ü¹ü¹ü¸ü¸ü·ü·ü·ü·ü·ü·ü·ü·ü¸ü¸ü·ü·ü·ü·ü·ü¶ü¶ü¶ü¶ü¶üµüµüµüµüµüµüµüµüµüµüµüµüµüµüµüµü³ü³ü³ü³ü³ü³ü³ü²ü²ü³ü´ü´ü³ü³ü³ü³ü³ü²ü³ü³ü³ü²ü³ü³ü²ü²ü²ü³ü³ü²ü°ü®ü­ü­ü­ü­ü­ü¬ü¬ü¬ü¬ü«ü«ü«ü«üªüªü©ü©ü©ü©üªüªüªüªüªüªü©ü©üªüªüªüªü©ü¨ü©ü¨ü¨ü¨ü¨ü¨ü§ü§ü§ü§ü§ü§ü¦ü¦ü¦ü¦ü¦ü¦ü¦ü¦ü¦ü¦ü¥ü¥ü¦ü¦ü¦ü¥ü¥ü¥ü¥ü¥ü¥ü¥ü¤ü£ü¤ü¤ü¤ü¤ü£ü£ü¤ü¤ü¤ü£ü£ü£ü£ü£ü£ü£ü¡üüüüüüüüüüüüüüüüüüüüüüüüüüüüüüüüüüüüüüüüüüüüüüüüüüüüüüüüüüüüüüüüüüüüüüüüüüüüüüüüüüüüüüüüüüüüüüüüüüüüüüüüüüüüüüüüüüüüüüüü~ü~ü}ü~ü~ü~ü}ü|ü|ü|ü|ü|ü{ü{ü{ü{üzüzüzüyüyüyüzüyüxüwüxüxüwüwüwüxüxüwüvüuütütüuüuütütütütüxüzüxütüpüoümümülüküjüjüjüiüiüiühühühühühügügüfüfüeüeüeüeüeüdüdüdüdüdüdücübücübübübübüaü`ü_ü_ü^ü^ü^ü^ü]ü]ü\ü\ü\ü\ü\ü[ü[üZüZüZüZüYüYüYüYüYüYüYüXüXüWüWüVüUüUüTüUüUüRüPüOüNüLüLüKüKüJüJüIüIüIüHüHüHüGüGüGüFüFüFüFüFüFüEüDüDüDüDüCüCüCüCüCüBüBüBüBüAüAüAü@ü@ü@ü?ü?ü>ü>ü>ü=ü=ü=ü<ü;ü<ü<ü;ü;ü:ü:ü:ü:ü9ü8ü8ü7ü7ü7ü7ü7ü6ü5ü5ü5ü5ü5ü5ü4ü4ü4ü3ü3ü2ü2ü2ü1ü1ü/ü-ü,ü+ü+ü+ü+ü)ü(ü(ü&ü&ü&ü&ü&ü%ü¬ü¬ü¬ü¬ü¬ü­ü­ü­ü­ü­ü­ü®ü¯ü®ü®ü¯ü¯ü¯ü­ü«üªü©ü©ü©ü©ü©ü©ü©üªüªüªüªüªü«ü«ü¬ü¬ü¬ü¬ü¬ü¬ü­ü­ü­ü­ü­ü®ü®ü¯ü¯ü¯ü¯ü°ü°ü°ü°ü°ü°ü±ü±ü±ü²ü³ü²ü³ü²ü³ü³ü³ü³ü³ü³ü²ü³ü³ü´ü´üµüµü´ü´üµüµü¶ü·ü·ü·ü¸ü·ü·ü·ü·ü¸ü¸ü¸ü·ü¶üµü´ü´ü´ü´ü´ü´ü´ü´ü´üµüµüµü¶ü¶ü¶üµü¶ü·ü·ü·ü·ü¸ü¸ü¸ü¸ü¸ü¸ü¸ü¸ü¸ü¹ü¹üºüºüºüºüºüºüºü»üºüºü»ü¼ü¼ü¼ü½ü¾ü¾ü½ü½ü¾ü¾ü¿ü¿ü¿üÀüÀü¿ü¿üÀüÀüÀüÀüÀüÀüÀüÀüÂüÂüÂüÁüÁüÂüÂüÂüÂüÂüÂüÃüÄüÃüÃüÃüÄüÅüÅüÅüÄüÄüÃüÁüÀüÀü¿ü¿ü¿üÀüÀüÀüÀüÁüÁüÁüÁüÁüÁüÁüÁüÀüÀüÀüÁüÂüÃüÃüÂüÂüÃüÃüÃüÃüÃüÃüÃüÃüÄüÄüÄüÄüÅüÅüÅüÅüÅüÅüÅüÅüÅüÅüÅüÅüÅüÅüÅüÆüÇüÇüÇüÇüÇüÇüÇüÇüÈüÈüÉüÈüÈüÈüÉüÉüÈüÈüÉüÉüÊüÉüÉüÈüÉüÉüÊüÊüÊüÊüÊüÉüÇüÅüÄüÅüÆüÅüÅüÅüÄüÄüÄüÅüÅüÅüÅüÅüÅüÆüÆüÆüÆüÇüÆüÆüÆüÆüÆüÇüÇüÇüÆüÅüÆüÆüÆüÇüÆüÆüÆüÆüÇüÇüÇüÇüÇüÇüÈüÈüÇüÇüÇüÇüÇüÇüÇüÇüÇüÇüÈüÈüÈüÈüÈüÈüÈüÉüÈüÈüÈüÉüÉüÉüÉüÉüÉüÉüÉüÉüÉüÉüÉüÉüÈüÆüÄüÃüÃüÂüÃüÃüÃüÃüÃüÃüÃüÂüÂüÂüÂüÁüÁüÂüÃüÃüÃüÂüÂüÃüÃüÃüÃüÃüÂüÂüÂüÂüÃüÃüÃüÄüÄüÄüÄüÃüÃüÄüÄüÅüÄüÄüÄüÅüÅüÅüÄüÄüÅüÄüÄüÄüÅüÅüÅüÆüÍüÓüÔüÑüÌüÉüÇüÇüÆüÆüÆüÅüÄüÂüÀüÀü¿ü¿ü¿ü¿ü¾ü¾ü¾ü¾ü¾ü¾ü¾ü¾ü¿ü¿ü¿ü¿ü¿ü¿ü¿ü¿ü¾ü¿ü¿ü¿ü¿ü¿ü¿ü¿ü¿ü¿ü¿ü¿ü¿ü¿ü¿ü¿ü¿ü¿ü¾ü¿üÀü¿üÀüÀüÀü¿ü¿ü¿ü¾ü¾ü¿ü¿ü¿ü¿ü¾ü¾ü¾ü¾ü¾ü¿ü¿ü¿ü¿ü¿ü¿ü¿ü¿ü¿ü¿ü¿ü¾ü¿ü¿ü¾ü¾ü¾ü¿ü¿ü¾ü¼üºüºü¹ü¹ü¹ü¹üºü¹ü¸ü¸ü¹ü¸ü¸ü¹ü»ü¼üºü¹ü¹ü¸ü¸ü¸ü¸ü¸ü¸ü¸ü·ü·ü·ü·ü·ü¶ü¶ü¶ü·ü¸ü·ü·ü·ü¸ü¸ü·ü·ü·ü·ü¶ü·ü·ü¶ü¶ü¶ü¶ü¶ü¶ü¶ü¶ü¶ü·ü¸ü·ü¶ü¶ü¶ü¶ü¶ü¶ü¶ü¶ü¶üµüµüµü´ü²ü±ü°ü¯ü¯ü®ü®ü­ü­ü­ü­ü­ü­ü­ü­ü¬ü¬ü¬ü­ü­ü­ü­ü¬ü­ü®ü®ü­ü¬ü«ü¬ü¬ü«ü«üªüªüªüªüªüªüªü«ü«ü«üªüªüªü©ü¨ü¨ü©ü©ü¨ü¨ü¨ü©ü¨ü¨ü¨ü§ü§ü§ü§ü§ü§ü§ü¦ü§ü§ü¦ü¦ü¥ü¥ü¥ü¥ü¥ü¥ü¤ü¥ü¥ü¥ü¥ü¤ü¤ü¤ü¤ü£ü¡üüüüüüüüüüüüüüüüüüüüüüüüüüüüüüüüüüüüüüüüüüüüüüüüüüüüüüüüüüüüüüüüüüüüüüüüüüüüüüüüüüüüüüüüüüüüüüüüüüüüüüüüüüüüüüüüü~ü~ü~ü~ü~ü~ü}ü}ü}ü|ü|ü|ü{ü{ü{üzüzü{ü{üzüzüyüyüyüyüyüxüwüwüwüxüxüxüwüwüvüvüvüvüuüuüuüuüuüuütütüsüsüsütüxü|ü|üyütüpünümülüküjüiüiüjüiühügügüfügühühügüeüeüeüeüfüeüdüdüdüdücüdüdücücücübübübüaüaüaüaü`ü`ü`ü_ü_ü_ü_ü_ü_ü_ü^ü^ü^ü^ü]ü\ü\ü\ü\ü[ü[ü[üZüZüZüZüYüYüXüXüWüWüVüVüUüSüRüPüPüOüOüOüOüNüNüMüMüMüLüLüLüLüKüJüJüJüJüIüIüHüHüGüGüGüFüEüEüFüEüEüEüEüDüDüCüCüBüBüBüAü@üAüAü@ü@ü?ü?ü@üAü@ü>ü=ü=ü=ü=ü=ü=ü<ü;ü;ü<ü;ü;ü:ü9ü8ü8ü8ü8ü8ü7ü7ü7ü6ü6ü6ü6ü5ü5ü4ü4ü4ü4ü2ü/ü.ü-ü-ü+ü*ü*ü*ü*ü)ü(ü(ü(ü(ü'ü¯ü¯ü¯ü¯ü¯ü¯ü°ü°ü°ü°ü°ü°ü±ü²ü³ü²ü±ü²ü±ü¯ü®ü­ü®ü®ü®ü®ü®ü®ü®ü®ü®ü¯ü®ü®ü¯ü°ü°ü°ü°ü°ü°ü°ü±ü±ü±ü²ü²ü²ü²ü²ü²ü³ü³ü´ü´ü´ü´üµü´ü´üµüµü¶üµüµü¶ü·ü·ü¸ü¸ü¸ü¸ü·ü¸ü¸ü¹ü¹ü¹ü¹ü¹ü¹ü¹ü¸ü¹üºüºüºüºüºüºüºü»ü»ü»ü»ü»ü¹ü¸ü·ü·ü¶ü¶ü¶ü¶ü¶ü¶ü¶ü¶ü¶ü¶ü·ü·ü·ü·ü·ü¸ü¸ü¸ü¸ü¸ü¸ü¹ü¹ü¹ü¹ü¹ü¹ü¹üºüºüºüºü»ü»ü»ü»ü»ü¼ü¼ü¼ü¼ü¼ü¼ü¼ü½ü½ü½ü½ü½ü¾ü¾ü¾ü¾ü¿ü¿ü¿ü¿ü¿ü¿ü¿ü¿ü¾ü¾ü¾ü¿ü¿ü¿üÀüÀüÀüÀüÁüÁüÁüÁüÁüÁüÂüÂüÂüÂüÁüÁüÁüÁüÁüÂüÂüÂüÀü¾ü¾ü¾ü¾ü½ü¾ü¿ü¾ü¾ü¾ü¾ü¾ü¾ü¾ü¿ü¿ü¿ü¿ü¿ü¿üÀüÀüÀüÁüÁüÀüÁüÁüÀüÀüÀüÀüÀüÀüÀüÀüÀüÁüÁüÁüÁüÁüÁüÂüÂüÁüÁüÂüÃüÂüÂüÃüÃüÄüÄüÄüÄüÄüÄüÄüÅüÄüÄüÄüÅüÅüÅüÆüÇüÇüÇüÇüÇüÇüÆüÆüÆüÇüÇüÇüÇüÇüÇüÇüÇüÆüÅüÄüÃüÃüÂüÂüÂüÂüÂüÂüÂüÃüÃüÂüÂüÂüÃüÃüÃüÃüÄüÄüÄüÄüÄüÄüÄüÅüÅüÆüÇüÇüÇüÆüÆüÆüÆüÆüÆüÆüÆüÆüÆüÆüÆüÇüÇüÇüÇüÈüÈüÈüÇüÇüÈüÈüÈüÈüÉüÉüÈüÉüÉüÉüÉüÊüÊüÊüÊüÊüËüÊüÊüËüËüÊüÊüÊüÊüÊüÊüÉüÈüÆüÅüÄüÄüÄüÄüÆüÈüÈüÇüÆüÅüÅüÅüÅüÆüÆüÆüÅüÆüÇüÆüÆüÆüÆüÆüÆüÆüÆüÆüÆüÆüÇüÇüÇüÇüÇüÇüÇüÇüÇüÈüÈüÇüÇüÇüÇüÇüÇüÇüÇüÈüÇüÈüÇüÈüÈüÉüÉüÉüÉüÍüÏüÎüÌüÉüÉüÉüÉüÉüÈüÉüÉüÇüÅüÃüÃüÂüÂüÂüÂüÂüÂüÂüÁüÁüÂüÂüÂüÂüÂüÃüÃüÂüÂüÂüÁüÁüÁüÂüÁüÀüÀüÀüÀüÀüÁüÁüÀüÁüÀüÀüÀüÀüÀü¿üÀüÁüÀüÁüÁüÀüÀüÀüÀüÁüÀüÀüÀüÀüÀüÀüÀüÀüÀüÀüÀü¿ü¿ü¿ü¿ü¿üÀüÀüÀüÀüÀüÀü¿ü¾ü¿ü¿ü¿ü¿ü¿ü½ü»üºüºü¹ü¸ü¸ü¸ü¸ü¹ü¸ü·ü¶ü¶ü¶ü¶ü¶ü¶ü¶ü¶ü¶üµüµü¶ü¶ü¶üµüµüµü¶ü¶ü¶üµüµüµüµüµüµüµü´ü´üµüµüµüµüµüµü´üµüµüµü´ü´üµüµüµü´ü´ü¶üºü»ü¹ü¶üµü´ü³ü³ü³ü²ü²ü²ü²ü²ü±ü¯ü­ü¬ü¬ü«ü«ü«ü«üªü«ü«ü«üªü«ü«üªüªüªü©ü©ü©ü©ü©ü©ü©ü¨ü¨ü¨ü¨ü¨ü¨ü¨ü¨ü¨ü§ü§ü§ü¨ü§ü§ü¨ü§ü§ü§ü¦ü¦ü¦ü¦ü¦ü¥ü¥ü¦ü¦ü¦ü¦ü¦ü¥ü¥ü¥ü¥ü¦ü¦ü¥ü¥ü¥ü¤ü¥ü¤ü¤ü£ü¤ü£ü£ü¤ü¤ü£ü£ü£ü¤ü¤ü¤ü£ü£ü£ü£ü£ü£ü¡üüüüüüüüüüüüüüüüüüüüüüüüüüüüüüüüüüüüüüüüüüüüüüüüüüüüüüüüüüüüüüüüüüüüüüüüüüüüüüüüüüüüüüüüüüüüüüüüüüüüüüüüüüüüüüüüüüüüüüüüüüüü~ü~ü~ü~ü~üü~ü~ü~ü~ü}ü|ü|ü|ü|ü{ü{ü{ü{üzüzüzüyüxüxüxüxüxüxüxüwüwüxüxüwüvüvüvüuüuüvüvüvüsüpününümülülüküjüküküküküküjüiüiüiühühügüfüfüfüfüfüfüeüeüeüdüdücücücübübüaüaüaüaüaüaü`ü`ü_ü_ü_ü^ü]ü]ü]ü]ü\ü[ü[ü[ü[ü[üZüYüZüZüYüYüXüXüWüWüWüWüWüWüVüVüVüUüSüQüPüOüOüNüMüLüLüLüJüIüIüIüIüHüHüGüGüGüGüFüFüFüEüEüDüDüDüDüBüBüBüAüAüAüAüAüAü@ü@ü@ü@ü@ü?ü?ü?ü?ü>ü=ü=ü=ü=ü=ü=ü=ü<ü<ü;ü;ü:ü:ü:ü9ü9ü9ü8ü8ü7ü7ü6ü6ü6ü6ü5ü5ü5ü5ü4ü3ü3ü3ü2ü2ü1ü1ü1ü1ü1ü0ü-ü+ü+ü*ü)ü(ü'ü'ü'ü'ü&ü%ü%ü$ü$ü¯ü®ü®ü®ü®ü®ü¯ü¯ü¯ü¯ü¯ü°ü°ü±ü°ü°ü±ü±ü¯ü­ü¬ü¬ü¬ü¬ü¬ü¬ü¬ü¬ü¬ü­ü®ü­ü­ü®ü®ü­ü®ü®ü®ü®ü¯ü°ü°ü°ü°ü°ü±ü±ü±ü²ü²ü²ü²ü²ü²ü²ü²ü²ü²ü²ü²ü³ü³ü³ü´ü´üµüµü¶ü¶üµü¶ü¶ü¶ü·ü·ü·ü·ü·ü·ü¸ü¹ü¸ü·ü·ü¸ü¸ü¸ü¹ü¹ü¹ü¹ü¹ü¹ü¹ü¹ü¸ü·ü¶ü¶ü¶ü¶üµüµüµüµü¶ü¶ü¶üµü¶ü·ü·ü·ü·ü¸ü¹ü¹ü¸ü¸ü¸ü¹üºü¹ü¹üºü»ü»ü»üºü»üºüºüºü»ü»ü»ü»ü»ü»ü¼ü¼ü¼ü¼ü¼ü½ü½ü½ü½ü½ü¾ü¾ü¾ü¾ü¿ü¿ü¿ü¿ü¿ü¿üÀü¿üÀüÀüÁüÀüÁüÀüÁüÁüÁüÁüÁüÁüÁüÁüÁüÂüÃüÃüÃüÃüÃüÄüÄüÄüÄüÄüÄüÃüÂüÀü¿ü¿üÀüÀü¿ü¿ü¿ü¿üÀüÀü¿üÀüÀüÀüÀüÁüÂüÃüÂüÂüÁüÂüÂüÁüÁüÁüÂüÂüÃüÃüÃüÃüÃüÄüÄüÃüÃüÃüÄüÃüÃüÃüÃüÃüÃüÄüÃüÃüÄüÄüÄüÄüÅüÅüÅüÆüÅüÅüÅüÅüÅüÅüÅüÆüÆüÆüÆüÇüÇüÇüÇüÈüÈüÈüÈüÇüÇüÈüÈüÇüÈüÈüÈüÈüÅüÄüÃüÃüÃüÂüÃüÃüÃüÃüÃüÄüÄüÄüÄüÅüÅüÄüÄüÄüÅüÅüÅüÅüÅüÅüÅüÅüÆüÆüÆüÆüÅüÄüÅüÅüÆüÅüÆüÆüÆüÆüÆüÆüÆüÇüÇüÆüÇüÈüÈüÈüÇüÆüÇüÇüÇüÇüÇüÇüÇüÈüÈüÉüÉüÈüÈüÈüÈüÈüÈüÉüÈüÈüÉüÉüÉüÉüÉüÉüÉüÈüÇüÆüÅüÄüÃüÂüÃüÄüÆüÈüÇüÅüÅüÄüÃüÄüÄüÄüÄüÄüÄüÄüÃüÃüÃüÃüÃüÃüÃüÃüÄüÄüÄüÃüÄüÆüÇüÆüÆüÅüÄüÄüÄüÃüÃüÃüÄüÄüÄüÄüÄüÄüÅüÆüÆüÅüÆüÅüÅüÅüÆüÆüÆüÇüÇüÆüÆüÆüÇüÇüÇüÇüÇüÆüÄüÂüÁüÁüÁüÀüÀü¿ü¿ü¿ü¿ü¿ü¿üÀü¿ü¿üÀüÂüÁüÀüÀüÀüÀüÀüÀüÀüÀüÀüÀüÀüÀü¿üÀüÁüÂüÁüÂüÂüÁüÀüÀüÀü¿üÀüÀüÀüÀüÀüÀüÀüÀüÀü¿ü¿ü¿ü¿üÀüÀüÀü¿üÀüÀü¿ü¿üÀüÀü¿üÀüÀüÀüÀüÀüÀüÀüÀüÀüÀüÀüÀü¿ü¿ü¿ü½ü»üºü¹ü¹ü¹ü¹ü¹ü¹ü¹ü¹üºüºü¹ü¹ü¸ü¸ü¸ü¹ü¹ü¹ü¹ü¸ü¸ü¸ü¸ü¹ü¹ü¹ü¸ü¹ü¹ü¹ü¸ü¸ü¸ü¸ü¸ü¸ü¸ü¸ü¹ü¸ü¹üºü¹ü¸ü¸ü·ü·ü¶ü¶ü¶ü·ü·ü¶ü¶ü¶ü¶ü·ü¶ü¶üµüµü¶ü¶üµüµüµüµüµü´üµü³ü±ü°ü¯ü¯ü®ü®ü®ü®ü®ü®ü®ü­ü­ü­ü­ü­ü­ü­ü­ü­ü­ü­ü­ü¬ü¬ü«ü¬ü¬ü«ü«ü«ü«üªüªüªüªüªü©ü©ü©ü©üªüªü©ü©ü¨ü¨ü¨ü©ü©ü¨ü§ü¨ü¨ü¨ü¨ü¨ü¨ü¨ü¨ü¨ü§ü§ü¨ü§ü§ü§ü§ü§ü¦ü¥ü¥ü¥ü¦ü¥ü¥ü¥ü¦ü¥ü¥ü¥ü¥ü¤ü¤ü¤ü¥ü¤ü¢ü üüüüüüüüüüüüüüüüüüüüüüüüüüüüüüüüüüüüüüüüüüüüüüüüüüüüüüüüüüüüüüüüüüüüüüüüüüüüüüüüüüüüüüüüüüüüüüüüüüüüüüüüüüüüüüüüü~ü}ü~ü~ü~ü~ü}ü}ü~ü}ü}ü|ü|ü{ü{üzüzüyüyüyüyüyüyüxüyüxüxüxüxüxüxüwüvüwüwüwüvüvüvüvüuüuüuüuütütüsüsüsüsüsürüoümümümülüküküjüjüjüjüiüiüiühühügüfügügüfüeüeüeüdüdüeüdüdüdücücübübübübübüaüaüaüaü`ü`ü`ü_ü_ü_ü_ü_ü_ü_ü_ü^ü^ü^ü]ü\ü\ü\ü\ü\ü\ü[ü[üZüZüZüYüZüZüYüYüXüXüWüWüWüVüUüSüQüPüPüOüOüOüNüMüMüLüLüLüLüLüKüJüIüIüJüJüIüIüHüHüHüGüHüHüGüFüFüGüFüEüDüDüDüDüCüCüBüBüBüBüAü@ü?ü@üBüBü@ü?ü?ü>ü>ü=ü=ü<ü<ü<ü<ü<ü<ü:ü:ü:ü:ü:ü:ü:ü9ü9ü9ü9ü8ü7ü7ü7ü7ü6ü5ü5ü4ü4ü4ü4ü3ü3ü1ü/ü-ü,ü,ü+ü+ü*ü)ü)ü(ü'ü'ü'ü'ü­ü®ü®ü®ü®ü®ü®ü®ü®ü¯ü¯ü¯ü°ü°ü°ü°ü±ü±ü¯ü®ü­ü­ü­ü­ü­ü­ü¬ü¬ü¬ü¬ü­ü­ü®ü®ü®ü¯ü®ü®ü°ü°ü°ü¯ü¯ü¯ü¯ü¯ü¯ü¯ü¯ü°ü°ü°ü°ü°ü±ü±ü±ü±ü²ü²ü²ü³ü³ü³ü³ü³ü³ü³ü´ü´ü´ü´ü´üµüµüµüµüµüµüµü¶üµü¶ü¶ü·ü·ü·ü·ü·ü·ü¸ü¸ü¸ü¸ü¹ü»ü»ü¸ü¶ü¶ü¶üµüµü¶ü·ü¶ü·ü·ü·ü·ü·ü·ü·ü·ü¸ü¹ü¹ü¸ü·ü·ü¸ü¸ü¸ü·ü¸ü¸ü¸ü¸ü¸ü¹ü¹ü¹ü¹üºüºüºü»ü»üºüºü»ü»ü¼ü¼ü¼ü¼ü¼ü¼ü¼ü¼ü½ü¾ü¾ü¾ü¾ü¿ü¿ü¾ü¿ü¿ü¿ü¿ü¿ü¿ü¿ü¿üÀüÁüÀü¿üÀüÁüÁüÀüÁüÁüÁüÁüÁüÁüÀüÁüÂüÂüÂüÂüÂüÂüÂüÂüÀü¾ü¾ü¾ü¿ü¿ü¾ü¾ü¾ü¾ü¿ü¿ü¿üÀüÀüÀüÀüÀüÀüÀüÀüÀüÀüÀüÀüÀüÁüÁüÁüÁüÁüÂüÂüÂüÂüÂüÂüÂüÂüÂüÂüÂüÂüÂüÃüÃüÄüÃüÃüÃüÃüÃüÄüÅüÄüÄüÅüÅüÆüÇüÆüÆüÆüÆüÆüÆüÇüÇüÇüÈüÈüÇüÇüÇüÇüÇüÇüÇüÇüÇüÇüÇüÈüÈüÈüÇüÅüÃüÃüÃüÃüÃüÃüÃüÃüÃüÂüÂüÂüÂüÂüÃüÃüÃüÃüÃüÄüÅüÅüÅüÄüÄüÃüÄüÄüÄüÅüÅüÅüÅüÆüÆüÆüÆüÆüÆüÆüÆüÆüÆüÆüÇüÇüÇüÇüÇüÇüÇüÇüÇüÇüÇüÇüÇüÇüÇüÈüÇüÇüÇüÇüÈüÈüÉüÈüÈüÈüÈüÉüÉüÈüÈüÉüÉüÈüÈüÈüÈüÆüÄüÄüÃüÃüÃüÃüÄüÅüÅüÄüÃüÄüÅüÅüÅüÅüÅüÅüÅüÄüÄüÄüÄüÃüÃüÃüÄüÄüÄüÄüÄüÅüÆüÆüÆüÅüÅüÅüÅüÅüÇüÇüÆüÅüÆüÆüÆüÆüÆüÆüÅüÆüÆüÅüÅüÅüÅüÅüÅüÅüÅüÅüÄüÄüÄüÅüÅüÄüÄüÅüÅüÅüÅüÃüÂüÀüÀüÀü¿ü¿ü¿ü¿üÀüÀüÀüÀü¿üÀüÀü¿ü¿ü¿üÀüÀüÀü¿üÀüÀüÀüÀü¿ü¿üÀüÀüÀüÀüÀüÀüÀüÁüÂüÁü¿ü¿üÀüÀü¿üÀüÀüÀü¿ü¿ü¿üÀüÀü¿ü¿ü¿ü¿ü¿ü¿üÀüÀüÀüÀü¿ü¿ü¿ü¿ü¿ü¿üÀüÀüÀüÀüÁüÁüÁüÁüÀüÀüÀüÀüÀü¿ü¿ü¾ü¼üºüºü¹ü¹ü¹ü¹ü¹ü¸ü¸ü¸ü¸ü¸ü¸ü¸ü¸ü¸ü¹ü¹ü¹ü·ü·ü¶ü¶ü·ü·ü·ü¶ü·ü·ü·ü¶ü¶ü¶ü¶ü·ü·ü¶üµü¶ü·ü¶ü¶üµü¶ü¶üµüµüµüµüµüµüµü´ü´ü´ü´üµüµüµüµüµüµüµü¶ü¶üµü³ü³ü³ü³ü²ü°ü®ü®ü­ü¬ü«ü«ü«ü«ü«ü¬ü¬ü«ü«ü«ü«ü«ü«ü«ü«ü«ü«ü«ü«üªüªüªü«ü«ü«üªüªü©ü©ü¨ü©ü©üªü©ü©ü©ü©üªüªüªü¬ü¯ü®ü­ü«üªü©ü¨ü§ü§ü¦ü¦ü¦ü¦ü¦ü¦ü¦ü¦ü¦ü¦ü¦ü¦ü¦ü¥ü¥ü¥ü¥ü¥ü¤ü£ü¤ü¤ü¤ü£ü£ü¤ü¤ü¤ü¤ü¤ü£ü¡üüüüüüüüüüüüüüüüüüüüüüüüüüüüüüüüüüüüüüüüüüüüüüüüüüüüüüüüüüüüüüüüüüüüüüüüüüüüüüüüüüüüüüüüüüüüüüüüüüüüüüüüüüüüüüüüüüüüü~ü~ü~üü~ü~ü}ü}ü|ü|ü}ü}ü|ü|ü|ü{ü{üzü{ü{ü{üzüzüyüyüyüxüxüxüyüxüyüxüxüxüwüwüwüvüuütütütütütüsüsürürürüqünümülüküküjüiüiühüiüiühügühüiüiühühühügüfüfüfüeüfüfüfüdüdüdüdücücücübübübüaüaüaüaü`ü`ü`ü`ü`ü`ü`ü`ü^ü^ü^ü]ü]ü]ü\ü\ü\ü[ü[üZüZüZüZüYüXüXüYüYüXüXüXüWüWüWüXüXüVüTüRüPüOüNüNüMüMüLüKüKüKüKüJüJüJüJüJüIüHüHüIüHüGüGüGüGüFüFüFüEüEüEüDüCüCüCüCüCüCüBüAüAüAüAüAü@ü?ü?ü?ü?ü@ü?ü?ü?ü?ü?ü>ü=ü=ü<ü<ü<ü<ü<ü;ü:ü:ü9ü9ü:ü9ü8ü8ü8ü8ü7ü7ü6ü6ü6ü5ü5ü5ü5ü4ü4ü4ü3ü0ü.ü-ü,ü+ü+ü*ü)ü(ü(ü'ü'ü'ü'ü'ü¯ü¯ü¯ü¯ü¯ü°ü°ü¯ü¯ü°ü±ü±ü±ü±ü±ü±ü±ü²ü±ü®ü­ü­ü­ü­ü­ü­ü®ü®ü®ü®ü¯ü®ü®ü¯ü¯ü¯ü¯ü¯ü¯ü¯ü¯ü°ü°ü°ü°ü°ü°ü±ü±ü°ü±ü±ü²ü²ü³ü³ü³ü³ü³ü³ü´ü´üµüµü´ü´üµüµüµü¶ü¶ü·ü·ü·ü·ü·ü·ü·ü·ü¸ü¸ü¸ü¹ü¹ü¸ü¸ü¸ü¹ü¹ü¹ü¹ü¹ü¹üºü¹ü¸ü·ü¶ü¶ü·ü¶ü¶ü¶ü¶ü¶ü¶ü·ü·ü·ü·ü·ü·ü¶ü·ü·ü·ü·ü·ü¸ü¹ü¸ü¸ü¹ü¹ü¹üºüºü¹üºüºüºüºüºüºü»ü»ü»ü¼ü½ü½ü¼ü¼ü¼ü½ü½ü½ü½ü¾ü¾ü½ü½ü¾ü¾ü¾ü¾ü¾ü¾ü¾ü¾ü¾ü¾ü¿üÀüÀüÀüÀüÀüÀüÀüÀüÀüÀüÀüÀüÁüÁüÁüÁüÁüÁüÀüÁüÂüÂüÂüÂüÂüÃüÄüÂüÁü¿ü¿üÀü¿ü¿ü¿ü¿ü¿ü¿ü¿ü¿ü¿üÀüÁüÁüÀüÀüÀüÀüÀüÀüÀüÀüÁüÂüÂüÂüÂüÂüÂüÂüÂüÂüÂüÃüÃüÃüÃüÃüÃüÅüÅüÄüÃüÃüÄüÄüÅüÅüÄüÅüÅüÅüÅüÆüÅüÆüÅüÆüÆüÅüÅüÆüÆüÆüÇüÇüÇüÇüÇüÇüÈüÉüÉüÈüÈüÈüÈüÈüÉüÉüÉüÉüÊüÊüÈüÆüÅüÃüÃüÃüÃüÃüÃüÃüÃüÃüÃüÃüÃüÄüÄüÄüÄüÄüÄüÅüÅüÅüÅüÅüÆüÆüÆüÆüÆüÆüÆüÆüÆüÇüÇüÇüÇüÈüÈüÈüÈüÈüÈüÈüÈüÈüÈüÈüÈüÉüÉüÉüÈüÈüÈüÉüÉüÊüÊüÊüÊüÉüÉüÉüÊüÊüÊüÊüÊüÊüÊüÊüÊüÊüËüÊüÊüÊüËüËüÉüÈüÆüÆüÆüÅüÅüÅüÅüÅüÅüÆüÅüÅüÆüÆüÆüÆüÆüÆüÆüÅüÆüÆüÆüÅüÅüÅüÅüÆüÆüÆüÇüÆüÆüÇüÆüÆüÆüÆüÇüÆüÆüÆüÆüÆüÆüÆüÆüÇüÇüÇüÇüÆüÆüÇüÇüÆüÇüÇüÇüÇüÇüÇüÇüÆüÆüÆüÇüÇüÇüÇüÇüÈüÇüÅüÃüÂüÂüÂüÂüÁüÁüÁüÀüÀüÀüÁüÀüÀüÀüÁüÁüÁüÁüÁüÁüÁüÁüÀüÀüÀüÀüÀüÁüÁüÁüÀüÀüÁüÀüÀüÀüÀüÀüÀüÀüÀüÀüÁüÁüÁüÀüÀüÀüÀüÀüÀüÁüÀüÀüÀüÀüÁüÁüÀüÀüÀü¿üÀüÀüÁüÀü¿ü¿üÀüÀüÀüÀüÀüÀüÀüÀüÀüÀü¾ü½ü»üºü¹ü¹üºü¹ü¹ü¹ü¹ü¹ü¹ü¸ü¸ü¸ü¸ü¸ü¸ü¸ü¹ü¹ü¹ü¹ü¹ü¸ü·ü·ü·ü·ü·ü¸ü¸ü·ü·ü·ü·ü·ü·ü·ü·ü·ü¸ü¸ü·ü·ü¸ü¸ü¸ü¸ü·ü·ü¶ü·ü·ü¶ü¶ü¶ü¶ü·ü¶ü¶üµü¶ü¶ü¶üµüµüµü´ü³ü´ü´ü³ü³ü°ü¯ü®ü­ü­ü¬ü¬ü­ü®ü®ü­ü­ü­ü­ü­ü­ü­ü­ü­ü¬ü¬ü¬ü«ü«ü«ü«ü«ü«ü«ü«ü«üªüªüªü«üªüªü©üªüªüªü©ü©ü©üªü¬ü®ü®ü¬ü«üªü©ü©ü©ü¨ü¨ü¨ü§ü¦ü§ü§ü§ü¦ü¦ü¦ü§ü¦ü¦ü¦ü¦ü¦ü¦ü¥ü¦ü¦ü¦ü¥ü¥ü¥ü¥ü¤ü¤ü¤ü£ü£ü£ü¡üüüüüüüüüüüüüüüüüüüüüüüüüüüüüüüüüüüüüüüüüüüüüüüüüüüüüüüüüüüüüüüüüüüüüüüüüüüüüüüüüüüüüüüüüüüüüüüüüüüüüüüüüüüüüüüüüüüüüüüüü~ü~ü~ü~ü~ü~üüü~ü}ü}ü}ü}ü|ü|ü|ü{ü{ü{üzüzüzüzüzüyüyüxüxüwüwüwüvüvüuüvüuüuüuüuüuütütüsüsüsüsürüpünümümülüküküküküjüjüjüiüiüiüiühühügüfügügüfüfüfüeüdüeüdücücücücücücübübüaübübüaü`ü`ü`ü_ü_ü_ü_ü_ü_ü^ü^ü^ü_ü^ü^ü]ü]ü]ü]ü\ü\ü\ü[ü[üZüZüYüYüYüXüXüXüWüWüWüWüVüUüRüQüPüOüNüMüMüMüLüKüKüKüJüKüKüJüJüIüIüHüHüHüGüGüGüGüGüFüEüEüEüEüDüDüCüCüCüCüDüCüBüAüAüAü@ü@ü@ü?ü?ü?ü?ü>ü>ü=ü>ü>ü=ü<ü<ü<ü<ü=ü<ü<ü<ü<ü:ü:ü:ü:ü9ü8ü8ü7ü7ü7ü7ü6ü6ü5ü5ü4ü5ü5ü4ü3ü3ü2ü0ü.ü-ü,ü,ü+ü*ü)ü)ü)ü(ü(ü'ü'ü'ü®ü®ü®ü¯ü¯ü¯ü¯ü®ü¯ü¯ü¯ü°ü¯ü°ü±ü±ü²ü±ü°ü®ü­ü­ü­ü¬ü¬ü¬ü¬ü¬ü­ü®ü­ü­ü­ü­ü®ü®ü¯ü¯ü¯ü°ü°ü¯ü¯ü¯ü°ü°ü°ü°ü±ü±ü²ü²ü²ü²ü²ü²ü²ü³ü³ü´ü³ü³ü´ü´ü´ü´ü´ü´ü´ü´üµüµüµü¶ü¶ü¶ü¶ü¶ü·ü¶ü·ü·ü·ü¸ü¸ü¸ü¸ü¹üºüºüºü¹üºüºüºü¹ü·ü·ü¶ü¶ü¶ü¶ü¶ü¶ü·ü·ü·ü¶ü¶ü¶ü¶ü·ü·ü·ü·ü¸ü¸ü¹üºüºü¹ü¹ü¹ü¹üºüºüºü»ü»ü»ü»ü¼ü¼ü¼ü»ü»ü¼ü½ü½ü½ü¾ü¾ü¾ü¾ü¾ü¾ü¾ü¾ü¾ü¾ü¾ü¿ü¾ü¾ü¿üÀü¿ü¿üÀüÀüÀüÁüÄüÆüÅüÄüÂüÂüÂüÂüÂüÁüÂüÂüÂüÂüÂüÃüÃüÃüÄüÅüÅüÄüÄüÄüÄüÄüÅüÄüÃüÁüÀü¿ü¿ü¿üÀüÀü¿ü¿üÀüÀüÀüÀüÀüÁüÁüÀüÀüÀüÀüÁüÁüÁüÁüÁüÁüÁüÁüÂüÂüÂüÃüÃüÃüÃüÃüÄüÄüÄüÄüÄüÄüÄüÅüÅüÅüÅüÅüÅüÅüÅüÅüÅüÆüÆüÆüÇüÇüÇüÇüÇüÈüÈüÇüÇüÇüÇüÈüÈüÉüÉüÉüÉüÉüÉüÉüÈüÈüÉüÊüÊüÊüÉüÊüÊüÉüÇüÆüÅüÅüÅüÅüÄüÄüÃüÄüÅüÅüÅüÄüÅüÅüÅüÅüÅüÆüÅüÆüÆüÆüÆüÆüÆüÆüÆüÆüÆüÆüÆüÆüÆüÆüÆüÆüÇüÈüÈüÇüÇüÇüÇüÇüÈüÉüÉüÉüÈüÈüÈüÈüÇüÇüÇüÈüÈüÈüÉüÉüÊüÉüÉüÈüÉüÊüÊüÉüÈüÉüÉüÉüÉüÊüËüËüËüÊüÉüÆüÆüÆüÅüÄüÄüÄüÄüÄüÄüÄüÄüÄüÄüÄüÅüÄüÄüÄüÄüÄüÄüÅüÅüÅüÅüÅüÅüÅüÅüÅüÅüÅüÆüÅüÅüÅüÅüÅüÄüÄüÅüÅüÅüÅüÅüÅüÅüÅüÅüÅüÅüÅüÆüÆüÅüÅüÅüÅüÆüÆüÆüÇüÇüÇüÇüÆüÆüÇüÇüÇüÇüÇüÇüÆüÄüÂüÀüÀüÀüÀüÀüÀüÀüÀüÁüÀü¿ü¿üÀüÀüÀüÀüÁüÀüÀü¿üÀüÀüÀüÀü¿ü¿ü¿ü¿üÀüÁüÁüÁüÁüÀüÀüÀüÀüÀüÀüÀüÀüÂüÂüÁüÀüÀüÁüÀüÀüÀü¿ü¿üÀüÁüÁüÁüÁüÁüÀüÀüÀüÀü¿ü¿üÀüÀüÀüÀüÀüÀüÀüÀüÀü¿ü¿üÀüÀü¿ü¾ü¼ü»üºü»ü»üºüºüºüºüºü¹ü¹ü¸ü¸ü¸ü¸ü¸ü¹ü¹ü¸ü¸ü¸ü¹ü¹ü¹ü¹ü¹ü¹ü¹üºü¹ü¸ü¸ü¹ü¸ü¸ü·ü¸ü¸ü¸ü¸ü¸ü·ü·ü·ü·ü·ü¶ü¶ü¶ü¶ü¶ü¶ü¶ü¶ü¶ü·ü·ü¶ü¶ü¶ü¶ü¶ü¶ü¶ü¶ü¶ü¶üµüµüµüµüµü´ü²ü°ü¯ü¯ü¯ü¯ü®ü®ü®ü®ü­ü¬ü¬ü¬ü¬ü­ü­ü­ü­ü­ü­ü¬ü«ü«ü«ü«ü«ü«ü«ü¬ü­ü¬üªüªü©ü©üªü«üªüªüªü©üªüªüªüªüªü©ü¨ü¨ü©ü©ü©ü©ü©ü¨ü¨ü¨ü§ü§ü§ü§ü¦ü¦ü¦ü¦ü¦ü§ü§ü§ü§ü§ü¦ü¦ü¦ü¥ü¤ü¤ü¥ü¥ü¥ü¥ü¤ü¤ü¤ü£ü¡üüüüüüüüüüüüüüüüüüüüüüüüüüüüüüüüüüüüüüüüüüüüüüüüüüüüüüüüüüüüüüüüüüüüüüüüüüüüüüüüüüüüüüüüüüüüüüüüüüüüüüüüüüüüüüüüüüüüüüüü~ü~ü~ü~ü}ü}ü}ü}ü|ü|ü{ü{ü|ü{ü{ü{ü{ü{üzüzüzüyüyüyüxüxüxüxüxüxüxüwüxüxüxüwüwüwüwüvüvüuütütütütütürüqüoünümülükükülülüküküküjüjüjüiühühühügügügügüfüfüfüeüeüeüdüdüeüeüdücücücücücübübübübüaüaübüaüaü`ü`ü`ü`ü`ü`ü_ü^ü^ü^ü]ü\ü]ü\ü\ü[ü[ü[ü[üZüZüYüYüYüYüYüXüXüWüVüUüSüRüPüOüNüNüNüNüNüNüMüMüMüLüLüLüKüKüKüKüJüIüIüHüHüHüHüHüGüFüFüFüFüEüEüEüEüDüDüCüCüCüBüAüAüAüAü@ü@ü?ü?ü?ü?ü>ü>ü=ü=ü=ü<ü=ü=ü=ü<ü;ü;ü;ü:ü:ü:ü9ü9ü9ü8ü7ü7ü7ü6ü6ü6ü6ü6ü6ü6ü5ü4ü3ü3ü2ü0ü.ü-ü,ü+ü+ü*ü)ü)ü)ü(ü(ü'ü&ü%ü®ü®ü®ü®ü¯ü¯ü¯ü¯ü¯ü°ü°ü°ü±ü°ü±ü±ü²ü²ü°ü®ü­ü¬ü¬ü¬ü­ü­ü­ü­ü­ü­ü®ü®ü®ü®ü¯ü¯ü¯ü°ü±ü±ü°ü¯ü¯ü°ü±ü±ü°ü°ü±ü±ü²ü²ü²ü²ü²ü²ü³ü³ü³ü³ü³ü´ü´üµüµüµüµü¶ü¶ü¶üµü¶ü·ü·ü¸ü·ü·ü·ü·ü¸ü¸ü¸ü¸ü¹ü¹ü¹üºüºüºüºüºüºü»üºüºüºü¹ü¸ü·ü¶ü¶ü¶ü¶üµü¶ü¸ü¸ü¸ü¹ü¹ü¹ü¹ü¹ü¸ü¸ü¸ü¹ü¹ü¹ü¹üºü¹ü¹ü¹ü¹ü¹ü¹ü¹ü¹üºüºüºü»ü¼ü»ü»ü»ü»ü»ü»ü»ü¼ü½ü½ü¾ü½ü½ü¾ü¿ü¾ü¾ü¾ü¾ü¾ü¿ü¿ü¿ü¿üÁüÀüÀü¿üÀüÀüÁüÁüÁüÁüÁüÁüÁüÂüÁüÁüÁüÁüÂüÂüÂüÃüÄüÄüÄüÄüÄüÄüÄüÄüÄüÄüÂüÁüÀü¿ü¿ü¾ü¾ü¿ü¿üÀüÀüÀüÁüÁüÁüÀüÀüÁüÁüÁüÁüÁüÁüÂüÂüÂüÃüÃüÃüÃüÃüÃüÃüÃüÂüÃüÃüÄüÄüÄüÄüÄüÄüÄüÅüÅüÅüÅüÅüÅüÅüÅüÅüÅüÅüÆüÆüÆüÆüÇüÇüÇüÇüÇüÇüÇüÈüÈüÈüÈüÈüÈüÈüÈüÉüÉüÉüÉüÊüÊüÊüÊüÊüÊüÊüÉüÇüÆüÅüÅüÅüÄüÄüÅüÅüÅüÅüÅüÅüÄüÄüÅüÅüÅüÅüÅüÅüÆüÆüÆüÆüÆüÆüÆüÇüÇüÇüÇüÇüÇüÆüÇüÇüÈüÈüÇüÇüÇüÇüÈüÈüÈüÇüÇüÈüÉüÊüÉüÉüÉüÉüÉüÉüÊüÊüÉüÉüÉüÉüÉüÉüÉüÉüÊüÊüÊüÊüÊüÊüÊüÊüÊüËüÌüËüËüÌüÊüÈüÆüÆüÅüÅüÅüÅüÅüÅüÅüÅüÅüÅüÆüÆüÆüÆüÆüÆüÆüÆüÆüÆüÆüÇüÇüÇüÆüÅüÆüÆüÇüÇüÇüÆüÆüÆüÆüÆüÆüÆüÆüÇüÇüÇüÇüÇüÇüÇüÇüÇüÇüÇüÇüÇüÈüÇüÇüÇüÈüÈüÈüÈüÈüÈüÈüÈüÈüÈüÈüÈüÈüÈüÇüÅüÃüÂüÂüÂüÂüÁüÁüÁüÀüÀüÁüÁüÁüÁüÂüÁüÁüÁüÁüÁüÁüÁüÁüÁüÁüÁüÁüÁüÁüÂüÂüÂüÁüÁüÁüÁüÀüÁüÁüÁüÂüÂüÂüÂüÂüÁüÁüÀüÀüÁüÁüÁüÁüÂüÂüÁüÀüÀüÀüÀüÀüÀüÀüÁüÁüÀüÀüÀüÀüÁüÁüÁüÁüÁüÁüÀüÀüÀüÀü¿ü¾ü»üºüºüºüºüºüºü¹ü¹ü¹ü¹ü¹ü¹ü¹ü¸ü¸ü¹üºüºü¹ü¹ü¸ü¸ü¹ü¸ü¸ü¹ü¹ü¸ü¸ü¸ü¸ü¸ü¸ü·ü·ü·ü¸ü·ü·ü·ü·ü¶ü¶ü¶ü¶ü¶ü¶ü·ü·ü¶ü¶ü¶ü·ü·ü·ü·ü·ü¸ü¸ü·ü¶ü¶ü¶üµüµüµüµüµüµüµüµü´ü³ü±ü¯ü¯ü®ü®ü­ü­ü­ü­ü­ü­ü­ü¬ü¬ü¬ü¬ü¬ü¬ü¬ü¬ü¬ü¬ü¬ü«ü¬ü«ü«ü«ü«ü«ü«ü«üªü«ü«ü«ü«ü«üªüªüªüªü©ü©ü©ü©ü©ü©ü©ü¨ü¨ü©üªü©ü¨ü§ü§ü©ü©ü¨ü§ü§ü¨ü¨ü§ü¦ü¦ü§ü§ü§ü¦ü¦ü¥ü¥ü¥ü¦ü¦ü¦ü¦ü¦ü¥ü¥ü¥ü¥ü¤ü¤ü¢ü ü ü üüüüüüüüüüüüüüüüüüüüüüüüüüüüüüüüüüüüüüüüüüüüüüüüüüüüüüüüüüüüüüüüüüüüüüüüüüüüüüüüüüüüüüüüüüüüüüüüüüüüüüüüüüüüüüüüüüüüüüüüüüüü~ü~ü~ü~ü~ü}ü}ü}ü|ü|ü|ü{ü{ü{ü{ü{üzüzüzüzüzüyüyüyüxüwüwüwüwüvüvüvüvüvüvüuüuütüuütüsüqüoünümülükükülülüküjüjüjüjüjüjüiüiühühühügügügügüfüeüeüeüeüeüeüeüdücücücübübücücübüaü`ü`ü`ü`üaüaü`ü`ü_ü_ü_ü^ü]ü]ü]ü\ü\ü\ü\ü[ü[üZü[üZüZüZüYüYüYüXüXüXüWüVüVüTüRüQüPüOüOüOüNüMüMüLüLüLüLüLüKüJüJüJüJüJüIüIüHüHüIüIüHüGüGüGüGüGüFüEüEüEüEüDüCüBüBüAüAüAüAüAü@ü@ü@ü@ü?ü?ü?ü>ü>ü=ü=ü=ü=ü=ü<ü;ü;ü;ü;ü;ü;ü:ü:ü:ü:ü:ü9ü8ü7ü7ü7ü7ü7ü7ü6ü5ü5ü5ü4ü4ü4ü2ü/ü-ü-ü,ü+ü*ü*ü*ü*ü)ü)ü(ü(ü'ü'ü¯ü¯ü¯ü°ü°ü°ü°ü¯ü°ü°ü±ü±ü²ü²ü±ü±ü±ü²ü°ü¯ü®ü®ü®ü®ü®ü®ü®ü®ü¯ü¯ü¯ü¯ü°ü°ü°ü°ü°ü°ü°ü°ü°ü°ü°ü°ü±ü²ü²ü²ü²ü²ü²ü²ü²ü±ü²ü²ü³ü³ü³ü³ü³ü´ü´ü´ü´üµü¶ü¶ü¶ü·ü·ü¶ü¶ü·ü·ü·ü·ü¸ü·ü¸ü¸ü¸ü¹ü¹üºüºüºüºü¹üºüºüºüºüºü»üºü¹ü·ü¶ü¶ü¶ü¶ü¶ü·ü·ü·ü·ü·ü·ü·ü·ü·ü·ü¸ü¹üºüºü¹ü¹üºüºüºüºüºüºü»ü»ü»ü»ü»ü¼ü¼ü¼ü»ü»ü»ü¼ü¼ü½ü¼ü¼ü¼ü¼ü¼ü½ü¾ü¾ü¾ü¿ü¿ü¿ü¿ü¿ü¿ü¿üÀüÀüÀüÀü¿üÀüÀüÀüÁüÀüÀüÀüÀüÀüÀüÁüÂüÂüÂüÂüÂüÃüÃüÃüÃüÃüÄüÅüÅüÄüÅüÅüÆüÅüÅüÃüÁüÀüÁüÁüÀüÀüÀü¿ü¿üÀüÁüÁüÀüÀüÀüÁüÂüÂüÁüÁüÁüÂüÂüÂüÂüÂüÂüÃüÃüÃüÃüÂüÃüÄüÄüÄüÃüÃüÄüÄüÃüÄüÄüÄüÅüÄüÄüÅüÅüÄüÄüÄüÅüÅüÅüÆüÆüÇüÇüÆüÇüÇüÇüÇüÈüÈüÈüÈüÈüÈüÈüÈüÈüÉüÊüÊüÊüÊüÉüÉüÉüÉüÉüÉüÉüÈüÆüÅüÅüÅüÄüÅüÄüÄüÄüÅüÅüÅüÅüÄüÄüÄüÄüÄüÄüÄüÄüÅüÅüÅüÅüÅüÅüÆüÆüÅüÅüÆüÇüÆüÆüÆüÆüÇüÇüÇüÇüÇüÇüÇüÈüÇüÈüÈüÈüÈüÈüÈüÉüÉüÈüÈüÈüÈüÈüÈüÈüÈüÉüÉüÉüÉüÉüÊüÊüÊüÊüÊüËüËüÊüÊüÉüÊüÊüÊüÈüÇüÅüÄüÄüÄüÃüÄüÄüÄüÄüÄüÅüÄüÅüÅüÄüÅüÅüÅüÅüÅüÄüÅüÆüÆüÆüÆüÆüÇüÇüÇüÇüÆüÇüÇüÇüÆüÇüÇüÇüÆüÆüÇüÇüÆüÆüÆüÆüÇüÇüÆüÆüÆüÆüÆüÆüÆüÆüÇüÇüÇüÇüÇüÇüÇüÈüÈüÇüÇüÇüÇüÇüÈüÇüÅüÃüÃüÃüÃüÂüÁüÁüÁüÁüÁüÁüÁüÁüÁüÁüÁüÁüÁüÀüÀüÁüÁüÁüÁüÁüÁüÁüÁüÁüÁüÀüÀüÀüÀüÁüÁüÁüÁüÀüÁüÂüÂüÂüÂüÂüÂüÂüÁüÁüÁüÁüÁüÂüÁüÁüÁüÂüÁüÀüÀüÁüÁüÁüÁüÁüÁüÁüÁüÀüÀüÀüÁüÁüÁüÁüÀüÀüÁüÁüÀü¾ü¼ü¼ü¼ü»üºü¹ü¹ü¹ü¹ü¹ü¹ü¹ü¹ü¹ü¹üºüºüºü¹ü¹ü¹ü¹ü¸ü¹ü¸ü¸ü¸ü¹ü¹ü¹ü¹ü¹ü¹ü¹ü¸ü¸ü¸ü¸ü¸ü¸ü·ü·ü·ü·ü·ü·ü·ü·ü·ü·ü¸ü¸ü¸ü·ü·ü¶ü¶ü¶ü¶ü¶ü¶ü¶ü¶ü¶ü¶ü¶üµüµüµü´ü´ü´üµüµü´ü²ü°ü°ü¯ü¯ü®ü®ü­ü­ü®ü­ü­ü­ü®ü­ü­ü­ü¬ü¬ü¬ü¬ü¬ü¬ü¬ü¬ü«ü«ü«ü«ü«ü«ü«üªüªüªü«ü«üªüªüªü«ü«ü«üªü©ü¨ü¨ü¨ü¨ü¨ü¨ü¨ü§ü§ü¦ü§ü¨ü§ü¦ü¦ü¦ü¦ü¦ü¦ü¦ü¦ü¥ü¦ü§ü§ü¦ü¥ü¥ü¥ü¥ü¤ü¤ü¤ü¤ü¤ü¤ü¤ü¤ü¤ü¢ü¡üüüüüüüüüüüüüüüüüüüüüüüüüüüüüüüüüüüüüüüüüüüüüüüüüüüüüüüüüüüüüüüüüüüüüüüüüüüüüüüüüüüüüüüüüüüüüüüüüüüüüüüüüüüüüüüüüüüüüüüüüüüüü~ü~ü~ü~ü~ü~ü}ü|ü|ü|ü|ü|ü{ü{ü{üzüzüzüzüyüyüyüxüwüwüxüxüwüxüwüwüwüvüwüwüuüuüvüvüvüuütüsüqüoünümünümülülüküküküjüjüjüiühühühühügügügügüfüeüeüeüeüeüeüeüeüdüdüdücücübübübüaü`üaüaü`ü`ü`ü`ü_ü_ü_ü_ü_ü_ü_ü^ü]ü]ü\ü\ü[ü[ü[ü\ü[ü[ü[üZüZüZüZüYüXüXüXüXüYüZüYüVüSüQüPüPüPüOüNüMüMüMüMüLüLüLüKüJüJüJüIüIüIüHüHüGüFüGüFüFüFüFüEüFüFüEüEüDüDüDüCüBüBüBüBüBüBüAü@ü@ü@ü@ü?ü>ü>ü=ü>ü>ü>ü=ü=ü<ü<ü<ü<ü;ü;ü:ü:ü9ü9ü9ü9ü8ü8ü8ü7ü7ü7ü6ü6ü6ü5ü5ü5ü4ü4ü3ü2ü0ü.ü-ü,ü+ü*ü)ü)ü)ü(ü(ü'ü'ü'ü'ü¯ü¯ü°ü±ü°ü°ü¯ü°ü¯ü¯ü¯ü¯ü°ü°ü°ü°ü±ü±ü¯ü­ü­ü¬ü¬ü¬ü¬ü¬ü¬ü¬ü­ü­ü­ü­ü­ü®ü®ü®ü®ü¯ü¯ü¯ü°ü°ü°ü°ü±ü±ü²ü³ü³ü²ü²ü²ü²ü±ü±ü²ü²ü²ü²ü²ü³ü´ü´ü´ü´ü´ü´üµüµüµü¶ü¶ü¶ü¶ü·ü·ü·ü·ü¸ü¸ü¸ü¸ü¸ü¸ü¸ü·ü·ü¹ü¹üºüºüºüºüºüºü¹ü¸ü·ü¶ü¶ü¶ü¶ü¶ü¶ü·ü·ü·ü·ü¸ü¸ü¸ü·ü·ü·ü¸ü¹ü¸ü¸ü¸ü¸ü¸ü¹ü¹ü¹üºüºü»ü»üºüºü»ü»ü»ü»ü¼ü»ü¼ü¼ü½ü½ü¼ü½ü½ü¾ü½ü¾ü¾ü¿ü¿ü¾ü¾ü¿ü¿ü¿üÀü¿ü¿üÀüÀüÀüÀüÁüÁüÁüÁüÂüÂüÃüÃüÂüÂüÂüÂüÂüÂüÂüÃüÄüÄüÄüÃüÄüÅüÅüÅüÅüÅüÅüÆüÆüÅüÃüÂüÁüÁüÀüÀüÁüÂüÁüÁüÁüÁüÁüÀüÁüÁüÁüÁüÂüÂüÂüÂüÂüÂüÂüÃüÃüÃüÃüÃüÄüÄüÄüÄüÄüÄüÅüÄüÄüÅüÅüÅüÅüÅüÆüÆüÆüÆüÇüÇüÇüÇüÇüÇüÇüÇüÇüÇüÇüÈüÈüÈüÈüÈüÈüÈüÉüÊüÉüÈüÉüÉüÉüÉüÉüÉüÉüÊüÊüÉüÊüÊüÊüÊüÉüÇüÆüÅüÄüÅüÅüÄüÄüÄüÄüÅüÅüÅüÅüÆüÇüÇüÇüÇüÆüÆüÅüÅüÅüÆüÆüÆüÆüÅüÅüÆüÆüÆüÇüÇüÇüÇüÇüÇüÇüÇüÇüÈüÈüÇüÈüÉüÉüÈüÈüÉüÉüÈüÉüÉüÉüÉüÉüÉüÉüÉüÉüÉüÉüÉüÉüÊüËüÊüÊüÊüÊüÊüÊüÊüÊüÊüÊüËüÊüÉüÇüÆüÅüÄüÄüÄüÅüÅüÄüÄüÄüÄüÅüÅüÅüÅüÄüÅüÅüÅüÄüÄüÄüÄüÄüÅüÅüÅüÅüÅüÆüÆüÆüÆüÆüÆüÆüÆüÆüÇüÇüÆüÆüÇüÇüÇüÇüÈüÈüÇüÇüÇüÇüÇüÈüÈüÇüÇüÇüÇüÇüÇüÇüÇüÆüÆüÆüÇüÇüÇüÇüÇüÇüÇüÇüÇüÅüÃüÂüÂüÂüÁüÁüÁüÁüÁüÁüÁüÁüÁüÁüÁüÁüÁüÁüÁüÀüÀüÀüÀüÀüÀüÀüÀüÀüÀüÀüÀüÁüÁüÁüÁüÁüÀüÁüÁüÁüÁüÁüÀüÀüÀüÁüÁüÁüÂüÂüÁüÁüÀüÁüÁüÁüÁüÁüÁüÁüÁüÁüÁüÁüÁüÁüÀüÁüÁüÁüÁüÁüÁüÁüÁüÁüÀüÀü¾ü½ü¼ü»ü»ü»ü»üºüºüºü¹üºü¹ü¹ü¹üºüºüºüºüºüºü»ü»ü»ü»üºüºü»üºü¹ü¹üºüºü¹ü¹ü»ü½ü¾ü¼üºüºü¹ü¹ü¹ü¸ü¸ü¸ü¸ü¸ü¸ü·ü·ü·ü·ü·ü·ü·ü·ü·ü·ü·ü·ü¶ü¶ü¶ü·ü¶ü¶ü¶ü¶ü¶ü¶üµüµüµü¶üµü³ü±ü°ü¯ü¯ü¯ü¯ü¯ü®ü®ü®ü¯ü¯ü¯ü®ü®ü­ü­ü­ü­ü¬ü¬ü­ü­ü¬ü¬ü¬ü­ü¬ü«ü«ü«ü«ü«ü¬ü­ü¬ü¬ü¬ü¬ü¬ü«ü«üªüªüªüªüªüªü©ü©ü¨ü¨ü¨ü¨ü¨ü©ü©ü©ü¨ü¨ü¨ü¨ü©ü¨ü§ü§ü§ü¨ü¨ü¨ü§ü§ü§ü§ü¦ü¥ü¥ü¥ü¥ü¦ü¦ü¥ü¥ü¤ü¢ü üüüüüüüüüüüüüüüüüüüüüüüüüüüüüüüüüüüüüüüüüüüüüüüüüüüüüüüüüüüüüüüüüüüüüüüüüüüüüüüüüüüüüüüüüüüüüüüüüüüüüüüüüüüüüüüüüüüüüü~ü~ü~ü~üü~ü}ü}ü|ü|ü{ü|ü|ü|ü{ü{ü{ü{ü{üzüzüzüyüyüzüzüzüyüyüyüxüxüxüxüxüxüwüwüwüvüvüuüuüuüuüuüuütütürüpüoününümülüküküküjüjüküjüjüiüiüiühügügügüfügügüfüfüfüfüfüfüeüdüdüdücücüdüdücübübücücücübüaüaü`ü`ü`üaü`ü_ü_ü^ü^ü]ü]ü]ü]ü\ü\ü[ü[üZüZüZüZüZüZüZüZüYüYüYüXüWüUüSüRüQüPüPüOüOüOüNüMüMüMüMüMüLüLüLüKüKüKüJüJüIüJüJüIüIüIüIüHüHüGüGüGüFüFüEüDüCüCüCüDüDüCüBüAüAüAüAü@ü@ü@ü@ü?ü@ü@ü@ü?ü?ü>ü=ü=ü=ü=ü=ü<ü<ü;ü:ü;ü<ü;ü9ü9ü9ü8ü8ü7ü6ü6ü6ü6ü6ü5ü4ü4ü3ü3ü1ü.ü-ü-ü,ü,ü+ü+ü*ü*ü)ü)ü(ü'ü'ü¯ü¯ü¯ü¯ü°ü°ü°ü¯ü¯ü°ü°ü±ü±ü±ü±ü²ü²ü±ü°ü¯ü­ü­ü­ü®ü®ü®ü®ü¯ü¯ü¯ü¯ü¯ü¯ü¯ü°ü¯ü°ü°ü±ü±ü±ü±ü±ü±ü±ü²ü²ü³ü³ü³ü²ü²ü³ü´ü´ü´ü¶ü¶üµü¶ü¶üµüµüµüµüµüµü¶ü¶ü·ü·ü·ü·ü·ü¸ü¸ü¸ü¸ü¸ü¹ü¹ü¹üºüºü¹ü¹ü¹üºüºü»ü»ü»ü¼ü¼ü¼ü¾ü¿ü½üºü¹ü¹ü¸ü¸ü¸ü¸ü¸ü·ü¸ü¸ü¸ü¹ü¹ü¹ü¹ü¹ü¹ü¹ü¹ü¹ü¹ü¹üºüºü»ü»ü»ü»ü»ü»ü»ü»ü¼ü¼ü¼ü¼ü½ü½ü½ü½ü½ü½ü¾ü¾ü¾ü¾ü¿ü¿üÀüÀü¿ü¿ü¿ü¿üÀüÁüÁüÁüÁüÁüÁüÁüÂüÁüÁüÂüÂüÂüÃüÃüÃüÂüÃüÄüÄüÃüÃüÃüÃüÄüÄüÄüÄüÄüÄüÄüÄüÄüÅüÄüÃüÂüÁüÁüÁüÁüÁüÁüÁüÀüÀüÀüÁüÀüÀüÁüÁüÁüÁüÁüÁüÂüÃüÂüÂüÁüÂüÃüÃüÃüÃüÃüÃüÃüÃüÃüÄüÄüÄüÃüÄüÄüÄüÄüÄüÄüÅüÄüÅüÅüÅüÆüÆüÆüÆüÇüÆüÆüÆüÆüÇüÇüÇüÇüÈüÈüÈüÇüÈüÉüÉüÉüÉüÉüÉüÊüÉüÉüÊüÊüÉüÉüÉüÉüÉüÉüÉüÈüÆüÅüÅüÄüÃüÄüÄüÅüÄüÄüÄüÄüÄüÄüÅüÅüÆüÆüÆüÅüÅüÅüÇüÇüÆüÆüÆüÆüÆüÆüÆüÆüÆüÇüÆüÆüÆüÇüÇüÆüÇüÈüÈüÇüÈüÈüÈüÈüÇüÈüÉüÉüÈüÉüÉüÉüÉüÉüÉüÉüÉüÉüÊüÊüÊüÊüÊüÊüËüËüËüÊüÊüÊüËüËüËüËüËüÊüÈüÇüÆüÅüÅüÅüÄüÄüÄüÅüÅüÄüÄüÅüÆüÆüÅüÅüÅüÆüÆüÅüÆüÆüÆüÆüÆüÆüÇüÇüÇüÇüÇüÆüÆüÇüÇüÇüÆüÆüÆüÇüÇüÆüÆüÇüÇüÇüÇüÈüÇüÇüÇüÇüÇüÇüÇüÈüÈüÈüÇüÇüÈüÉüÊüÈüÈüÇüÇüÈüÈüÈüÈüÈüÈüÇüÅüÄüÂüÂüÂüÂüÂüÂüÁüÁüÁüÁüÂüÂüÂüÁüÁüÁüÁüÂüÂüÁüÁüÁüÁüÂüÂüÂüÂüÂüÂüÂüÂüÃüÂüÁüÁüÁüÁüÁüÁüÂüÂüÂüÂüÁüÁüÂüÂüÁüÀüÀüÀüÁüÂüÁüÁüÁüÁüÁüÁüÁüÁüÁüÁüÂüÂüÁüÁüÀüÁüÁüÁüÁüÀüÁüÁüÁüÀü¾ü¼ü¼ü¼ü»üºüºüºü»ü»ü»ü»üºüºüºüºüºüºüºüºüºüºüºü¹ü¹ü¸ü¹ü¹ü¹ü¹ü¸ü¸ü¹ü¸ü¹ü½üÂüÃüÀü½ü»üºü¹ü¹ü¸ü¹ü¸ü¸ü·ü·ü¸ü¸ü¸ü¹ü¹ü·ü·ü·ü·ü·ü·ü·ü·ü·ü¶ü¶ü·ü·ü·ü·ü·ü·ü¶ü¶ü¶ü¶ü³ü±ü°ü¯ü¯ü®ü®ü®ü®ü¯ü¯ü¯ü®ü®ü­ü­ü­ü­ü­ü­ü¬ü«ü«ü¬ü¬ü¬ü¬ü¬ü¬ü«ü«ü«ü«ü«ü«ü«üªüªüªüªüªüªü©üªüªüªüªü©ü©ü©ü©ü©ü©ü¨ü¨ü©ü¨ü¨ü§ü§ü¦ü¦ü¦ü¥ü¥ü¦ü¦ü¦ü¦ü¥ü¥ü¥ü¥ü¥ü¥ü¥ü¥ü¥ü¦ü¦ü¥ü¥ü¤ü£ü£ü£ü¡üüüüüüüüüüüüüüüüüüüüüüüüüüüüüüüüüüüüüüüüüüüüüüüüüüüüüüüüüüüüüüüüüüüüüüüüüüüüüüüüüüüüüüüüüüüüüüüüüüüüüüüüüüüüüüüüüüüüüüüüüüüü~ü~ü~ü~ü}ü}ü}ü}ü|ü|ü|ü|ü{ü|ü|ü|ü{ü{ü{ü|ü|ü{üzüzüxüxüxüxüxüxüwüwüwüwüwüvüuüuüuütütütütüsürüqüoünümüküküjüjüjüjüjüjüjüjüiüiüiühühühügügügügüfüfüfüfüfüeüdüdücücücücücübübübüaü`ü`üaüaüaü`ü_ü_ü_ü_ü_ü^ü^ü^ü^ü_ü^ü^ü^ü]ü]ü]ü\ü\ü[ü[üZüZüZüZüZüZüYüXüXüVüUüRüQüPüPüOüOüNüNüNüNüNüMüLüLüKüKüKüKüJüJüIüIüIüHüHüGüFüFüFüFüFüEüEüEüEüEüDüDüDüCüCüCüCüBüBüBüBüBüAüAüAü@ü?ü>ü>ü>ü=ü=ü<ü<ü<ü<ü<ü;ü;ü;ü;ü;ü:ü9ü9ü9ü9ü8ü8ü7ü7ü7ü6ü7ü7ü6ü6ü6ü5ü5ü5ü5ü3ü0ü.ü-ü,ü+ü*ü*ü)ü(ü(ü)ü)ü(ü(ü¯ü¯ü°ü±ü±ü±ü°ü°ü±ü±ü±ü°ü°ü±ü±ü±ü±ü±ü°ü¯ü®ü®ü­ü­ü­ü­ü­ü®ü®ü®ü®ü®ü®ü¯ü¯ü¯ü¯ü¯ü¯ü°ü±ü°ü¯ü¯ü°ü°ü°ü°ü±ü±ü²ü±ü±ü±ü±ü²ü²ü³ü³ü´ü³ü³ü´ü´üµüµü¶ü·ü·ü·ü·ü¸ü¸ü¸ü¸ü¸ü¸ü¸ü¸ü¸ü¸ü¹ü¹ü¹ü¹ü¹ü¹üºüºü»ü¼ü»ü»ü»ü»ü»ü»ü¹ü·ü¶ü¶ü·ü·ü¶ü¶ü¶ü·ü·ü¶ü·ü·ü·ü¸ü·ü·ü¸ü¸ü¹ü¹ü¹ü¹ü¹ü¹ü¹üºüºüºüºüºüºüºüºü»ü»ü¼ü¼ü¼ü¼ü½ü½ü½ü½ü¾ü¾ü¾ü¾ü¾ü¿ü¾ü¾ü¾ü¾ü¾ü¾ü¾ü¿ü¿ü¿ü¿üÀüÀüÀüÀüÁüÁüÀüÀüÀüÁüÂüÂüÂüÂüÂüÂüÃüÃüÂüÂüÃüÂüÃüÃüÃüÄüÄüÅüÆüÅüÄüÃüÂüÁüÀüÀüÁüÁüÁüÀüÀüÀüÀüÀüÀüÀüÀüÁüÁüÀüÁüÁüÁüÁüÂüÂüÂüÁüÁüÂüÂüÃüÃüÄüÅüÅüÄüÅüÄüÄüÄüÄüÄüÅüÅüÅüÅüÅüÄüÅüÅüÆüÆüÆüÆüÆüÆüÆüÆüÆüÆüÆüÆüÆüÇüÈüÇüÇüÈüÈüÉüÈüÉüÉüÉüÊüÊüÊüÊüÉüÉüÉüÉüÉüÉüÉüÈüÇüÅüÅüÄüÄüÄüÄüÄüÄüÅüÄüÄüÄüÅüÅüÅüÅüÅüÅüÅüÅüÅüÄüÅüÅüÆüÇüÆüÇüÇüÇüÇüÇüÇüÇüÇüÈüÈüÈüÈüÈüÉüÉüÉüÉüÉüÉüÉüÊüÊüÊüÉüÉüÉüÊüÊüÉüÊüÊüÊüÊüÊüÉüÉüÉüÊüÊüÉüÊüÊüÉüÉüÊüÊüÊüÊüÊüÊüÊüËüÊüÈüÇüÇüÇüÇüÆüÆüÆüÆüÅüÅüÅüÆüÆüÆüÆüÅüÅüÅüÅüÅüÅüÅüÆüÅüÆüÅüÅüÅüÅüÅüÆüÅüÅüÆüÆüÆüÅüÅüÅüÅüÅüÅüÅüÅüÅüÅüÆüÆüÆüÅüÅüÆüÆüÆüÆüÆüÆüÆüÆüÇüÇüÇüÇüÇüÇüÇüÇüÇüÇüÇüÈüÇüÆüÇüÈüÆüÃüÂüÁüÁüÁüÀüÀüÁüÁüÀüÀüÀüÀüÀüÀüÀüÀüÁüÀüÀüÀüÁüÁüÁüÀüÀüÀüÁüÁüÀüÁüÁüÁüÁüÂüÁüÀüÀüÀüÁüÁüÁüÀü¿üÀüÀüÁüÁüÀüÀüÀü¿üÀüÀüÀüÀüÀüÀüÀüÀüÀüÀüÁüÁüÁüÀüÁüÁüÀüÀüÀüÀüÀüÀüÀüÀü¿ü½ü»ü»üºüºü¹ü¹ü¹ü¹ü¹üºüºüºüºüºü¹ü¹ü¹ü¹ü¸ü¸ü¸ü¹ü¸ü¸ü¸ü¸ü¸ü¸ü¸ü¸ü¸ü¸ü¸ü¸ü¸ü¸ü¹ü¹ü¹ü¸ü¸ü·ü·ü·ü·ü¶ü¶ü¶ü¶ü·ü¶ü¶ü¶ü¶ü·ü·ü·ü¶ü¶ü¶ü·ü·ü¶ü¶ü¶ü¶üµüµüµüµü¶ü¶üµü´ü´ü´ü²ü°ü¯ü¯ü®ü®ü®ü®ü®ü®ü­ü­ü­ü­ü¬ü¬ü¬ü¬ü¬ü­ü­ü­ü­ü­ü­ü¬ü¬ü«ü¬ü¬ü«ü«ü«ü«üªüªüªü«ü«ü«ü«üªüªüªüªüªüªü©ü©ü©üªüªü«üªü©ü¨ü©ü©ü¨ü¨ü¨ü¨ü¨ü§ü¦ü¦ü¦ü¦ü§ü§ü§ü§ü§ü¦ü¦ü§ü¦ü¥ü¥ü¥ü¥ü¤ü£ü¤ü¤ü¢ü üüüüüüüüüüüüüüüüüüüüüüüüüüüüüüüüüüüüüüüüüüüüüüüüüüüüüüüüüüüüüüüüüüüüüüüüüüüüüüüüüüüüüüüüüüüüüüüüüüüüüüüüüüüüüüüüüüüüüüüüüü~ü~ü}ü}ü}ü}ü}ü}ü|ü|ü}ü~ü}ü{ü{üzüzüzüzüzüzüzüzüyüxüxüxüxüxüwüwüwüvüvüuüuüuütüuüuüuütütütüsüsürüpünümülülülüküküjüjüjüiüiüiühühügügügügügügüfüfüfüeüeüeüeüdüdücücücücübübüaüaü`ü`ü`ü`ü`ü`ü_ü_ü_ü^ü]ü]ü]ü^ü^ü]ü]ü]ü\ü\ü[ü[ü[ü\ü\ü\ü[üZüZüZüZüXüXüXüWüVüVüUüSüRüQüPüPüNüNüNüNüLüLüLüLüKüKüJüJüJüJüIüIüHüHüHüHüHüGüGüGüGüFüEüEüEüEüEüEüEüEüCüCüCüBüBüBüBüAüAü@ü@ü@ü@ü?ü?ü?ü>ü>ü>ü>ü=ü<ü<ü;ü<ü<ü<ü<ü;ü:ü:ü:ü9ü9ü8ü8ü7ü6ü6ü6ü6ü6ü5ü5ü5ü5ü4ü3ü3ü4ü3ü0ü-ü+ü+ü+ü*ü*ü)ü)ü)ü(ü(ü(ü(ü°ü°ü±ü±ü±ü±ü±ü²ü²ü³ü³ü³ü³ü³ü³ü³ü³ü³ü³ü±ü°ü¯ü¯ü¯ü¯ü°ü°ü¯ü°ü°ü°ü°ü±ü²ü²ü±ü³ü´ü³ü³ü³ü´ü´ü´ü´ü´ü´ü´üµü´üµüµü¶üµüµüµüµü¶ü¶ü¶ü·ü·ü·ü¸ü¸ü¸ü¸ü¸ü¸ü¹üºü¹üºüºüºüºüºü»ü»ü»ü»ü»ü»ü¼ü¼ü¼ü¼ü¼ü¼ü¼ü¼ü¼ü½ü¾ü¾ü½ü»ü¹ü¹ü¹ü¹ü¸ü¹ü¹ü¹ü¹ü¹ü¹ü¹üºüºü»üºüºü»ü¼ü¼ü¼ü¼ü¼ü½ü½ü½ü½ü½ü½ü½ü½ü¾ü¾ü¾ü¿ü¿ü¿ü¾ü¾ü¾ü¾ü¾ü¾ü¿üÀüÀüÀüÀüÀüÀüÀüÀüÀüÀüÁüÁüÁüÁüÁüÁüÁüÁüÂüÂüÂüÂüÂüÂüÂüÃüÃüÃüÃüÄüÄüÄüÄüÅüÅüÅüÅüÅüÅüÆüÆüÆüÅüÆüÇüÇüÇüÇüÇüÅüÃüÁüÁüÁüÁüÁüÂüÂüÂüÂüÂüÂüÂüÂüÂüÃüÃüÃüÃüÃüÄüÄüÃüÃüÄüÄüÄüÄüÄüÄüÄüÃüÄüÅüÅüÅüÅüÆüÆüÆüÆüÆüÆüÆüÇüÇüÇüÇüÈüÉüÊüÉüÈüÈüÉüÈüÈüÈüÉüÉüÈüÈüÉüÉüÈüÉüÊüÊüÊüÊüÊüÊüÊüÊüËüËüËüÊüÊüËüËüÊüËüËüËüÉüÇüÇüÇüÇüÆüÆüÆüÆüÆüÆüÇüÈüÈüÇüÆüÆüÇüÇüÇüÆüÇüÇüÇüÇüÈüÈüÈüÇüÇüÈüÈüÈüÉüÉüÉüÉüÈüÈüÉüÉüÉüÉüÉüÉüÉüÊüÊüÊüÉüÉüÉüÊüËüËüÌüÌüÌüËüËüËüËüËüËüËüËüÌüÌüÌüÍüÌüËüÌüÍüÍüÍüÍüÍüÌüÌüËüÊüÈüÈüÇüÇüÆüÇüÇüÇüÇüÇüÇüÆüÆüÆüÇüÇüÇüÇüÇüÇüÇüÇüÇüÈüÈüÇüÇüÈüÇüÈüÇüÆüÇüÈüÈüÈüÉüÉüÉüÉüÈüÈüÈüÈüÈüÈüÈüÉüÉüÉüÉüÉüÉüÉüÉüÉüÉüÈüÈüÉüÉüÉüÉüÉüÉüÉüÉüÉüÉüÉüÉüÉüÉüÉüÉüÇüÅüÄüÃüÄüÃüÃüÃüÃüÃüÃüÃüÃüÃüÃüÂüÂüÃüÃüÃüÃüÃüÃüÃüÃüÃüÃüÃüÃüÃüÃüÃüÃüÃüÃüÃüÃüÃüÃüÃüÃüÃüÃüÃüÃüÂüÂüÂüÂüÂüÃüÃüÃüÃüÃüÃüÃüÃüÃüÃüÄüÇüÇüÅüÄüÃüÃüÃüÃüÂüÂüÂüÂüÂüÁüÁüÁüÀü¾ü½ü¼ü¼ü¼ü¼ü»ü»ü¼ü¼ü¼ü»ü»ü¼ü»ü»ü»ü»ü»ü»ü»ü»ü¼ü»ü»üºüºüºüºü»ü»ü»ü¼ü¼ü»ü»ü»üºü¹ü¸ü¸ü¸ü¹ü¹ü¹ü¸ü¸ü¸ü¹ü¸ü¸ü¸ü¸ü¸ü·ü·ü¸ü·ü·ü¶ü·ü·ü·ü·ü·ü·ü¶ü¶ü¶ü¶ü¶ü¶ü¶üµüµüµüµü³ü±ü¯ü¯ü¯ü®ü®ü®ü­ü­ü­ü­ü­ü­ü­ü­ü­ü­ü­ü­ü¬ü¬ü­ü­ü¬ü¬ü¬ü¬ü¬ü¬ü¬ü¬ü¬ü¬ü«ü«ü«ü«ü«ü«ü«ü«üªüªü©ü©ü©ü©ü©ü©ü©ü©ü¨ü©ü¨ü¨ü©ü©ü¨ü©ü©ü¨ü¨ü¨ü¨ü¨ü§ü§ü§ü¨ü¨ü§ü¦ü¦ü¦ü¦ü¥ü¦ü¦ü¦ü¥ü¥ü¥ü¥ü¥ü¤ü¢ü üüüüüüüüüüüüüüüüüüüüüüüüüüüüüüüüüüüüüüüüüüüüüüüüüüüüüüüüüüüüüüüüüüüüüüüüüüüüüüüüüüüüüüüüüüüüüüüüüüüüüüüüüüüüüüüüüüüüüüüüüüüüüüüüü~ü}ü}ü}ü}ü}ü}ü|ü|ü{ü{ü{ü{ü{ü{üzüzüyüyüzüyüyüxüxüwüwüwüwüvüvüvüuüuüvüvüvüuütüsürüpünümülülüküjüjüjüjüjüjüjüiüiühühühühühügüfügügüfüfüfüeüeüeüdüdüdücüdüdüdücücücübübübübübübüaü`ü`ü_ü_ü_ü_ü_ü^ü^ü^ü]ü]ü]ü]ü\ü[ü\ü[ü[ü[ü[üZüZüYüYüXüWüWüVüTüRüQüPüPüNüNüNüNüNüMüLüLüLüKüJüKüKüKüJüJüIüIüIüIüHüHüHüGüGüGüFüFüFüEüEüEüDüEüEüEüDüCüCüBüBüAüAü@ü@ü@ü?ü?ü@ü@ü@ü?ü>ü=ü=ü<ü<ü<ü<ü;ü;ü;ü;ü:ü:ü9ü9ü9ü:ü9ü8ü7ü7ü7ü7ü6ü6ü5ü5ü5ü5ü4ü4ü4ü2ü0ü.ü,ü,ü+ü*ü*ü*ü)ü(ü'ü'ü'ü&ü±ü±ü±ü²ü±ü±ü±ü±ü±ü±ü²ü²ü²ü³üµüµüµüµü´ü²ü°ü°ü°ü°ü¯ü¯ü¯ü¯ü°ü°ü°ü°ü°ü±ü±ü°ü±ü±ü²ü²ü²ü²ü²ü³ü³ü³ü²ü³ü´ü´ü´ü´ü´ü¶ü·ü¶ü¶ü·ü¶ü¶ü·ü¸ü¹ü¹ü¸ü·ü¸ü·ü·ü¸ü¸ü·ü·ü¸ü¸ü¸ü¸ü¸ü¹üºüºüºüºüºüºü»ü¼ü¼ü¼ü»ü»ü»ü¼ü½ü½ü½ü»ü¹ü¸ü¸ü¹ü¹ü¹ü¸ü¸ü¸ü¹ü¹ü¹üºüºüºüºü»ü»ü»ü»ü»ü»ü¼ü½ü½ü¼ü»ü»ü»ü»ü¼ü½ü¾ü¿ü¾ü¾ü¾ü¾ü½ü½ü¾ü¾ü¾ü¿ü¿üÀüÀüÀüÀüÀüÁüÁüÁüÁüÁüÁüÁüÁüÂüÂüÂüÂüÂüÃüÃüÂüÂüÂüÂüÃüÃüÃüÃüÃüÄüÄüÄüÄüÅüÅüÅüÅüÅüÅüÆüÆüÆüÆüÇüÇüÇüÇüÆüÅüÄüÂüÂüÂüÂüÃüÄüÄüÃüÃüÃüÃüÃüÃüÃüÃüÃüÄüÄüÄüÄüÄüÄüÄüÄüÄüÅüÅüÅüÅüÅüÆüÅüÅüÅüÆüÆüÇüÇüÇüÇüÈüÈüÈüÇüÇüÈüÈüÈüÇüÈüÈüÈüÈüÈüÉüÉüÊüÊüÉüÉüÊüËüÊüÉüÊüÊüÊüÊüËüÊüÊüÊüËüËüÌüÌüÌüËüÌüÌüÍüÌüÍüÍüËüÉüÈüÈüÈüÈüÈüÉüÈüÈüÇüÇüÆüÆüÇüÇüÈüÈüÇüÇüÈüÇüÇüÇüÈüÇüÇüÇüÈüÈüÈüÈüÈüÈüÉüÉüÉüÉüÉüÊüÉüÊüÊüÊüÊüÊüÉüÊüÉüÊüÊüÊüËüËüËüËüËüËüËüÌüÌüËüËüÍüÍüÌüÌüÍüÍüÌüÌüÌüÌüÌüÌüÍüÍüÍüÌüÌüÌüÊüÈüÇüÇüÈüÈüÇüÇüÆüÆüÆüÆüÇüÇüÈüÇüÇüÇüÇüÈüÈüÈüÇüÇüÈüÈüÈüÈüÈüÈüÈüÈüÉüÉüÉüÉüÉüÉüÉüÉüÉüÈüÈüÈüÉüÉüÈüÉüÊüÉüÉüÉüÉüÉüÉüÉüÉüÉüÉüÉüÉüÉüÉüÊüÉüÉüÉüÉüÉüÈüÈüÈüÈüÉüÉüÉüÉüÇüÆüÅüÅüÄüÃüÃüÄüÄüÃüÃüÃüÃüÃüÃüÃüÃüÃüÃüÃüÃüÃüÂüÃüÃüÃüÃüÃüÃüÄüÄüÄüÄüÃüÃüÃüÃüÃüÄüÄüÄüÃüÃüÃüÃüÃüÃüÃüÃüÄüÄüÃüÃüÄüÃüÃüÃüÃüÃüÅüÈüÉüÇüÅüÄüÄüÄüÄüÃüÃüÂüÂüÂüÃüÃüÂüÁü¿ü¾ü½ü½ü¼ü¼ü¼ü»ü»ü¼ü¼ü¼ü¼ü¼ü¼ü»ü»ü¼ü¼ü¼ü¼ü¼ü¼ü¼ü»ü»ü»ü»ü»ü»ü»ü»ü»üºüºüºü¼ü½ü¼ü¼ü¼ü»üºüºüºüºüºüºüºüºü¹üºü¹üºüºüºüºüºü¹ü¹ü¸ü¸ü¹ü¹üºüºü¹ü¸ü¸ü¸ü¹ü¹ü¹ü¸ü·ü¸ü·ü¶ü´ü²ü²ü²ü±ü±ü±ü°ü±ü±ü°ü°ü°ü°ü¯ü¯ü¯ü¯ü¯ü®ü®ü®ü®ü®ü®ü®ü®ü®ü®ü®ü¯ü¯ü®ü®ü­ü­ü­ü­ü­ü­ü­ü­ü¬ü¬ü­ü­ü¬ü«ü«ü«ü«ü¬ü¬üªüªüªüªüªüªüªüªü©üªüªü©ü¨ü¨ü¨ü©ü©ü¨ü¨ü¨ü¨ü§ü¦ü¦ü¦ü¦ü§ü§ü§ü§ü¥ü¤ü¢ü ü ü üüüüüüüüüüüüüüüüüüüüüüüüüüüüüüüüüüüüüüüüüüüüüüüüüüüüüüüüüüüüüüüüüüüüüüüüüüüüüüüüüüüüüüüüüüüüüüüüüüüüüüüüüüüüüüüüüüüüüüüüüüüüüüüüüü~ü~ü~ü~ü}ü}ü|ü{ü{ü|ü|ü|ü{ü{ü{üzüzüzüzüyüyüxüxüxüxüxüxüwüwüwüvüvüvüvüvüuüsüpüoünümülümülülümülülükülülüküküjüiüiüiüiühühühühügühügügüfügüfüfüeüeüeüdücücüdüdücücücübüaüaü`ü`ü`üaü`ü`ü_ü_ü_ü_ü^ü^ü]ü]ü]ü\ü\ü\ü\ü\ü\ü[ü\ü[ü[üYüYüYüYüWüUüSüRüRüQüQüQüQüPüOüNüMüMüMüMüMüLüLüLüLüLüLüKüKüJüIüIüIüIüIüHüGüGüHüGüGüFüFüFüEüDüDüDüDüCüCüCüCüBüBüBüBüAüAü@ü?ü@ü@ü@ü@ü@ü?ü?ü>ü>ü=ü=ü=ü=ü=ü<ü;ü:ü:ü9ü9ü9ü9ü9ü8ü8ü8ü8ü8ü7ü6ü6ü6ü4ü1ü/ü.ü.ü-ü,ü,ü+ü+ü+ü*ü*ü)ü)ü°ü°ü°ü±ü±ü±ü±ü²ü²ü²ü²ü³ü´ü´ü´ü´ü´üµüµü´ü²ü±ü°ü°ü¯ü¯ü¯ü¯ü°ü¯ü¯ü°ü°ü°ü±ü±ü±ü±ü±ü±ü±ü²ü²ü²ü³ü²ü²ü³ü³ü³ü´ü´ü´ü´ü´üµüµüµü´üµü¶ü¶ü¶ü¶ü¶ü¶ü·ü·ü·ü¸ü¸ü¹ü¹ü¹ü¹üºüºüºüºüºüºüºüºü»ü»ü¼ü»ü»ü¼ü¼ü¼ü¼ü½ü½ü½ü½ü¼üºü¸ü·ü·ü·ü·ü·ü·ü·ü·ü¸ü¸ü¹ü¹üºüºüºü¹üºüºüºü¹üºü¼ü½ü¼ü¼ü¼ü¼ü¼ü¼ü¼ü½ü¼ü½ü½ü¾ü¾ü¾ü¾ü¾ü¾ü¾ü¾ü¿ü¿ü¿ü¿ü¿ü¿ü¿ü¿üÀüÀüÀüÀüÀüÁüÁüÁüÁüÁüÁüÁüÁüÂüÃüÃüÃüÂüÃüÃüÃüÃüÃüÄüÄüÄüÄüÃüÄüÄüÄüÅüÆüÆüÇüÇüÇüÇüÇüÇüÆüÄüÂüÁüÂüÂüÁüÀüÁüÁüÂüÂüÂüÂüÂüÂüÂüÂüÂüÂüÃüÃüÃüÄüÄüÄüÅüÅüÅüÄüÄüÄüÄüÅüÅüÆüÆüÆüÆüÇüÇüÇüÈüÈüÈüÈüÈüÈüÈüÉüÈüÈüÈüÈüÈüÈüÈüÉüÉüÉüÉüÉüÊüÊüÊüÊüÊüÊüÊüÊüÊüËüÌüÌüËüËüËüÌüÌüÌüÌüËüËüËüËüËüÊüÈüÇüÇüÇüÆüÅüÅüÅüÅüÅüÅüÆüÆüÇüÇüÆüÆüÇüÇüÇüÇüÈüÈüÈüÈüÈüÈüÈüÈüÈüÈüÈüÉüÉüÈüÈüÉüÉüÉüÊüËüËüÊüÊüÊüÊüÊüÊüÊüÊüËüËüÊüÊüËüËüËüËüËüËüËüÌüÌüÌüËüËüÌüÍüÍüÍüÍüÌüËüÌüÌüÌüÌüÍüÍüÌüÌüËüÉüÇüÆüÆüÇüÈüÈüÈüÇüÇüÇüÈüÈüÇüÇüÇüÇüÇüÇüÆüÇüÇüÇüÇüÇüÇüÇüÈüÈüÈüÈüÉüÉüÈüÈüÈüÈüÉüÉüÉüÈüÈüÈüÈüÈüÉüÊüÊüÊüÊüÊüÉüÉüÉüÉüÉüÉüÉüÊüËüÊüÊüÊüÊüÉüÉüÊüÉüÉüÉüÉüÉüÉüÉüÈüÇüÆüÄüÄüÄüÄüÃüÃüÃüÃüÃüÃüÃüÃüÃüÃüÃüÃüÂüÃüÃüÂüÂüÃüÃüÃüÂüÂüÃüÃüÃüÂüÂüÂüÂüÂüÂüÂüÂüÂüÂüÃüÃüÂüÂüÂüÂüÂüÂüÂüÂüÂüÂüÂüÂüÂüÃüÃüÃüÃüÃüÃüÂüÂüÂüÂüÂüÂüÂüÂüÃüÃüÂüÂüÂüÁü¿ü½ü¼ü»ü»ü»ü»ü»ü»ü»ü»ü»ü»ü»ü»üºü»ü»ü»ü»ü»üºü»üºüºü»ü»ü»ü»üºüºüºüºüºü¹ü¹ü¹ü¹ü¹ü¹üºüºü¹ü¹ü¹ü¹ü¸ü¹ü¹ü¸ü¸ü¸ü¸ü¸ü¸ü¸ü¸ü¸ü¸ü¸ü¸ü¸ü¸ü¸ü¸ü·ü·ü¸ü·ü·ü·ü·ü¶ü¶ü·ü·ü·ü·ü¶ü´ü²ü±ü±ü°ü°ü°ü¯ü¯ü¯ü¯ü¯ü¯ü¯ü®ü®ü®ü®ü®ü®ü®ü®ü­ü­ü­ü­ü®ü­ü¬ü¬ü¬ü¬ü¬ü¬ü«ü«ü«ü«ü«ü«ü«ü«ü«ü«ü«ü«ü«ü«ü«üªüªüªüªüªüªü«ü«üªü©ü©ü©ü©ü©ü©ü©ü©ü©ü©ü©ü¨ü¨ü©ü¨ü¨ü¨ü¨ü¨ü§ü§ü¨ü§ü¦ü¦ü¦ü¦ü¤ü¡ü üüüüüüüüüüüüüüüüüüüüüüüüüüüüüüüüüüüüüüüüüüüüüüüüüüüüüüüüüüüüüüüüüüüüüüüüüüüüüüüüüüüüüüüüüüüüüüüüüüüüüüüüüüüüüüüüüüüüüüüüüüüüüüüüüüüüüüü~ü~ü}ü|ü|ü|ü{ü{ü{ü{ü{üzüzüzüzü{üzüyüyüzüyüyüxüyüxüxüwüwüwüxüxüwüwüvütüqüoününümümümümümümülülüküküküjüjüiüiühühühüiühühühügügüfüeüeüeüdüdüdüdücücücüdüdücübübüaüaübübübüaü`ü_ü_ü_ü_ü_ü^ü_ü`ü`ü_ü]ü]ü]ü]ü\ü[ü[üZüZüZüYüYüYüXüWüTüRüQüPüOüPüOüOüOüNüMüMüMüMüLüKüLüLüLüJüJüJüJüIüIüIüIüIüHüHüHüHüHüGüGüFüEüEüEüEüEüDüDüDüEüDüCüBüBüCüBüAüAüAüAü@ü?ü?ü>ü>ü>ü>ü>ü=ü=ü<ü<ü<ü<ü<ü;ü;ü:ü:ü:ü:ü9ü9ü9ü9ü9ü8ü8ü7ü6ü6ü6ü6ü4ü1ü/ü.ü-ü-ü,ü,ü,ü+ü+ü+ü*ü*ü)ü±ü±ü±ü±ü±ü±ü²ü²ü²ü³ü³ü³ü³ü³ü³ü³ü³ü³ü´ü´ü´ü³ü²ü°ü¯ü¯ü°ü±ü°ü°ü°ü±ü±ü±ü±ü²ü²ü²ü±ü±ü±ü²ü²ü³ü³ü³ü³ü´ü´ü³ü´ü´üµü´ü´üµüµüµü¶üµüµü¶ü·ü·ü·ü·ü·ü¸ü¸ü¸ü¸ü¹ü¸ü¸ü¹ü¹ü»ü»ü»üºü¹üºü»ü»üºüºü¼ü¼ü¼ü¼ü¼ü¼ü½ü¼ü¼ü¼ü»üºü¹ü¸ü¸ü·ü¸ü¸ü¸ü¸ü¹ü¹üºü»üºüºüºü»üºüºü»ü»ü¼ü½ü¼ü»ü»ü¼ü¼ü½ü¼ü¼ü¼ü½ü½ü½ü½ü¾ü¾ü½ü½ü½ü¾ü¾ü¾ü¿ü¿üÀüÀü¿ü¿üÀüÁüÁüÁüÁüÁüÁüÁüÁüÁüÂüÂüÂüÂüÃüÄüÄüÄüÄüÃüÃüÄüÅüÅüÅüÅüÅüÅüÅüÅüÆüÆüÆüÆüÆüÆüÆüÆüÆüÆüÇüÇüÆüÄüÃüÂüÂüÁüÂüÂüÂüÂüÂüÂüÂüÃüÃüÃüÃüÂüÂüÃüÃüÃüÃüÃüÃüÄüÄüÅüÅüÄüÄüÅüÆüÆüÆüÅüÅüÆüÆüÆüÇüÇüÇüÇüÇüÈüÈüÇüÇüÇüÇüÇüÈüÈüÇüÈüÈüÈüÈüÈüÈüÈüÈüÈüÈüÈüÉüÊüËüÊüÉüËüËüËüËüËüËüËüËüËüËüËüËüËüÌüÍüÌüÊüÈüÈüÇüÇüÆüÇüÈüÈüÇüÇüÇüÇüÆüÇüÇüÇüÈüÇüÈüÈüÈüÈüÈüÈüÈüÉüÉüÉüÈüÉüÉüÉüÉüÉüÉüÉüÊüÊüÊüÊüÊüÊüÉüÊüËüËüËüËüÊüËüËüËüËüËüÊüÊüËüÌüËüËüËüËüÌüÌüÍüÍüÍüÍüÍüÌüÍüÍüÍüÍüÍüÍüÍüÍüÌüÌüÊüÈüÇüÈüÈüÇüÇüÆüÆüÆüÆüÇüÈüÉüÈüÇüÇüÇüÇüÇüÈüÈüÉüÈüÈüÉüÉüÈüÈüÈüÈüÈüÈüÉüÈüÉüÈüÈüÉüÉüÊüÊüÉüÉüÉüÉüÉüÉüÊüÊüÊüÊüÊüÊüÊüÊüÊüÊüÊüÊüÊüÊüÊüÊüÊüÊüÊüÊüÊüÊüÊüÊüÊüËüÊüÊüÉüÈüÆüÅüÄüÄüÃüÃüÄüÄüÃüÃüÃüÃüÃüÃüÃüÃüÄüÄüÃüÃüÄüÄüÄüÄüÄüÄüÄüÄüÄüÃüÄüÄüÄüÄüÄüÄüÄüÄüÄüÄüÄüÄüÄüÃüÃüÃüÃüÃüÃüÃüÂüÂüÃüÃüÄüÄüÄüÄüÄüÃüÃüÃüÃüÃüÃüÃüÃüÃüÃüÃüÃüÃüÃüÂü¿ü¾ü½ü½ü¾ü½ü½ü¼ü¼ü¼ü¼ü¼ü¼ü¼ü¼ü¼ü¼ü¼ü¼ü¼ü¼ü½ü½ü½ü½ü¼ü¼ü¼ü»ü»ü»üºüºüºüºüºüºüºüºüºüºüºüºüºüºüºüºüºü¹ü¹üºüºü¹ü¹ü¹üºüºüºü¹ü¸ü¸ü¸ü¸ü¸ü¸ü¸ü¸ü¸ü¸ü¸ü¸ü¹ü¹ü¸ü¸ü¸ü¸ü¸ü¸ü¶ü´ü²ü±ü±ü±ü±ü±ü±ü±ü±ü°ü°ü°ü¯ü°ü°ü°ü¯ü¯ü¯ü¯ü®ü®ü®ü®ü®ü®ü®ü­ü­ü­ü­ü¬ü¬ü¬ü¬ü¬ü¬ü¬ü¬ü¬ü¬ü¬ü­ü­ü­ü¬ü¬ü«ü¬ü¬ü«ü«ü«ü«ü«üªüªüªüªüªüªüªü©ü©üªüªüªüªü©ü©ü¨ü¨ü¨ü¨ü§ü§ü¨ü¨ü¨ü§ü¦ü¦ü¥ü¢ü¡üüü üüüüüüüüüüüüüüüüüüüüüüüüüüüüüüüüüüüüüüüüüüüüüüüüüüüüüüüüüüüüüüüüüüüüüüüüüüüüüüüüüüüüüüüüüüüüüüüüüüüüüüüüüüüüüüüüüüüüüüüüüüüüüüüüüüüüü~ü~ü~ü~ü~ü}ü}ü}ü|ü|ü|ü{ü{ü|ü|ü|ü{üzü{üzüzüzüyüyüxüxüxüxüxüxüwüwüwüuüsürüpüpüoüoünününümümülükükükükükükükükülüküjüiüjüküküjühühühühügüfüfüeüeüfüfüeüeüeüdücücücücücücücücübübüaü`ü_ü_ü`ü_ü^ü^ü]ü^ü^ü]ü]ü\ü\ü[ü[ü[ü[ü[üZüZüXüVüTüTüSüRüQüQüPüQüQüPüOüOüOüNüNüNüNüNüMüMüMüMüLüKüLüKüJüJüIüIüIüIüHüHüGüGüGüFüFüFüEüEüDüDüCüDüDüDüDüCüBüAüAü@ü@ü@ü@ü?ü?ü?ü?ü?ü?ü?ü>ü>ü>ü=ü=ü=ü<ü<ü;ü:ü:ü:ü9ü9ü8ü8ü8ü8ü8ü7ü6ü6ü6ü5ü2ü0ü/ü.ü.ü-ü-ü,ü+ü+ü+ü+ü+ü*ü*ü±ü±ü±ü±ü±ü±ü±ü±ü²ü²ü²ü³ü³ü³ü³ü´üµü´ü´üµüµü´ü³ü±ü°ü°ü°ü°ü¯ü°ü±ü±ü±ü±ü²ü±ü±ü±ü²ü²ü²ü²ü²ü³ü³ü³ü³ü´ü´ü´ü´ü´üµüµüµüµü¶ü·ü·ü·ü¸ü¸ü¸ü¸ü¸ü¸ü¸ü¸ü¸ü¸ü¸ü¸ü¸ü¸ü¸ü¹ü¹ü¹üºü»ü»ü¼ü»ü»ü¼ü¼ü¼ü¼ü¼ü½ü½ü½ü½ü½ü½ü½ü½ü¼üºü¹ü¹ü¹ü¹ü¸ü¸ü¸ü¹üºüºü¹ü¹üºüºü¹ü¹üºüºüºü»ü¼ü»ü»ü¼ü¼ü¼ü¼ü½ü½ü½ü¾ü¾ü¾ü¾ü¾ü¾ü¿ü¿üÀü¿ü¿ü¿ü¿ü¿üÀüÀüÀüÀüÁüÁüÁüÂüÂüÁüÁüÁüÁüÁüÂüÂüÂüÂüÂüÃüÃüÃüÃüÄüÄüÄüÄüÄüÄüÄüÄüÄüÄüÅüÅüÅüÅüÆüÆüÆüÆüÆüÆüÆüÇüÇüÇüÅüÃüÂüÂüÁüÁüÁüÂüÂüÂüÂüÁüÂüÂüÂüÂüÂüÃüÃüÃüÃüÄüÅüÅüÅüÅüÅüÅüÅüÆüÆüÅüÆüÆüÆüÆüÆüÇüÈüÇüÇüÇüÇüÇüÇüÇüÇüÇüÇüÇüÈüÈüÈüÇüÇüÇüÈüÈüÈüÉüÈüÈüÈüÉüÊüÉüÉüÊüÊüÊüÊüËüËüËüËüËüËüËüËüÌüÌüÌüÌüÌüÍüËüÉüÈüÇüÆüÇüÇüÆüÆüÆüÇüÇüÇüÇüÇüÇüÈüÇüÇüÇüÇüÈüÈüÈüÈüÈüÉüÉüÉüÉüÉüÉüÉüÉüÉüÉüÉüÊüÊüÉüÊüÊüÊüÊüÊüÊüÊüËüÊüÊüËüËüËüÊüËüËüÌüÌüÌüÌüËüËüËüËüËüËüÌüÌüÌüËüÌüÌüÌüËüÌüÌüÍüÍüÎüÍüÍüÍüËüÉüÇüÇüÇüÇüÆüÇüÇüÇüÇüÈüÈüÈüÇüÇüÇüÇüÆüÇüÈüÈüÈüÈüÈüÈüÈüÈüÈüÈüÇüÈüÈüÈüÈüÈüÈüÉüÉüÉüÉüÉüÉüÉüÉüÉüÊüÊüÊüÊüÉüÉüÉüÉüÉüÊüËüÊüÉüÉüÉüÉüÉüÉüÉüÊüÉüÉüÉüÉüÉüÉüÉüÉüÊüÉüÇüÅüÅüÄüÄüÅüÄüÃüÃüÃüÄüÄüÃüÃüÃüÄüÅüÅüÅüÄüÃüÃüÃüÃüÃüÃüÃüÃüÃüÃüÃüÃüÃüÃüÂüÂüÂüÂüÃüÃüÅüÄüÃüÃüÃüÃüÃüÃüÃüÃüÂüÃüÄüÄüÃüÂüÂüÂüÃüÃüÄüÄüÃüÃüÃüÃüÂüÂüÂüÂüÂüÂüÂüÁüÁü¿ü¾ü½ü½ü¼ü¼ü¼ü¼ü»ü¼ü½ü½ü½ü½ü½ü½ü¼ü¼ü¼ü¼ü¼ü¼ü¼ü¼ü¼ü»ü»ü»ü»üºüºü»ü»ü»ü»üºü»ü»üºü¹üºüºüºüºüºü»üºüºüºüºüºü¹ü¹ü¹ü¸ü¸ü¹ü¹ü¹ü¹ü¹ü¹ü¹ü¹ü¸ü¸ü¹ü¹ü¹ü¹ü¹ü¸ü¸ü¸ü¸ü¸ü¸ü¸ü¸ü·üµü³ü±ü±ü°ü°ü°ü°ü°ü°ü°ü°ü°ü±ü°ü°ü¯ü¯ü¯ü¯ü®ü®ü®ü®ü­ü­ü­ü­ü­ü®ü®ü®ü®ü­ü®ü®ü­ü¬ü¬ü­ü­ü®ü­ü¬ü«ü«ü«ü«ü«ü«ü«ü«ü«ü«ü«ü«ü«ü«ü«ü«üªü©ü©ü©üªüªüªüªüªü©ü©ü©ü©ü¨ü¨ü¨ü¨ü©üªü«üªü©ü¨ü¨ü¦ü¤ü¢ü¡ü¡ü ü¡ü ü üü ü üüüüüüüüüüüüüüüüüüüüüüüüüüüüüüüüüüüüüüüüüüüüüüüüüüüüüüüüüüüüüüüüüüüüüüüüüüüüüüüüüüüüüüüüüüüüüüüüüüüüüüüüüüüüüüüüüüüüüüüüüüüü~ü~ü}ü}ü}ü}ü}ü}ü|ü|ü|ü|ü{ü{üzüzü{üzüzüyüyüyüyüxüxüwüxüwüwüwüvüuüvüuüuüuüuüsüpüoününümülülüküküjüküküküjüjüjüjüjüjüiüiüiüiühühühühügügügüfüeüdüdüdüdüdüdücücübübüaübübüaüaüaüaüaüaüaü`ü^ü^ü^ü^ü^ü^ü^ü]ü]ü\ü\ü\ü\ü\ü\ü[ü[ü\ü[ü[üZüYüVüTüSüRüRüRüQüPüPüPüPüOüOüNüNüNüMüMüMüLüLüLüLüLüKüKüJüIüIüIüIüHüHüGüGüGüGüGüGüFüEüDüDüDüDüEüEüDüCüCüCüBüBüBüBüBüAü@ü@ü@ü@ü@ü@ü?ü>ü>ü=ü<ü<ü<ü<ü<ü<ü<ü;ü;ü:ü:ü9ü9ü9ü9ü9ü8ü7ü7ü7ü7ü5ü2ü1ü0ü0ü0ü.ü-ü,ü,ü,ü,ü+ü+ü*ü)ü°ü°ü°ü°ü°ü°ü±ü²ü²ü²ü²ü²ü²ü³ü³ü³ü´ü³ü³ü³ü´üµü´ü²ü±ü±ü±ü°ü°ü°ü°ü°ü°ü°ü°ü°ü°ü°ü±ü±ü±ü±ü±ü±ü²ü³ü³ü³ü³ü³ü³ü³ü³ü´ü´ü´ü´ü´üµüµüµü¶ü¶ü·ü·ü·ü·ü·ü·ü¸ü¸ü¸ü¸ü¸ü¸ü¸ü¹üºüºüºüºüºü»ü»ü»ü»ü»ü»ü¼ü¼ü¼ü½ü½ü¼ü½ü½ü¼üºü¹ü¸ü¸ü¸ü¹ü¹ü¹ü¸ü¹ü¹ü¹ü¸ü¹üºüºü¹ü¹üºü»ü»ü»ü¼ü»ü»ü»ü»ü»ü¼ü¼ü½ü½ü½ü½ü½ü¾ü¾ü¾ü¾ü¾ü¾ü¾ü¾ü¾ü¾ü¿ü¿üÀüÁüÀüÀüÀüÀüÀüÀüÀüÁüÁüÁüÁüÁüÁüÁüÁüÁüÂüÂüÂüÃüÃüÃüÃüÃüÄüÅüÄüÄüÄüÅüÅüÅüÆüÅüÅüÅüÅüÆüÆüÆüÆüÇüÇüÆüÄüÃüÁüÁüÁüÁüÁüÂüÂüÃüÃüÃüÃüÂüÂüÂüÂüÃüÃüÃüÄüÄüÄüÄüÄüÄüÄüÅüÅüÄüÄüÅüÄüÄüÄüÅüÆüÇüÆüÆüÅüÅüÅüÅüÆüÇüÇüÇüÇüÇüÇüÇüÇüÇüÈüÈüÉüÉüÉüÉüÉüÉüÉüÉüÉüÉüÊüËüËüÊüËüÌüÌüÌüËüËüËüÌüËüËüËüÌüÌüÌüÌüËüÉüÈüÇüÆüÆüÆüÆüÆüÆüÆüÆüÆüÆüÆüÆüÆüÆüÇüÇüÇüÈüÉüÈüÈüÉüÈüÈüÇüÈüÉüÊüÊüÉüÉüÉüÊüÉüÉüÉüÉüÉüÊüÊüÉüÉüÊüÊüÊüÊüÊüÊüÊüÊüÊüÊüÊüËüÌüÍüÌüËüËüËüËüÌüÌüÌüËüËüËüËüÌüÍüÍüÎüÏüÎüÍüÌüÍüÌüÊüÈüÇüÇüÇüÇüÇüÇüÆüÆüÇüÆüÇüÇüÇüÇüÇüÇüÇüÇüÇüÇüÇüÇüÈüÉüÈüÈüÈüÇüÈüÈüÈüÈüÈüÇüÇüÈüÇüÈüÉüÉüÉüÉüÉüÉüÉüÉüÉüÉüÉüÈüÈüÈüÉüÈüÈüÈüÈüÉüÉüÉüÉüÉüÈüÈüÉüÉüÉüÊüÊüÊüÊüÊüÊüÊüÈüÆüÄüÅüÅüÄüÃüÃüÄüÄüÄüÃüÃüÃüÃüÃüÃüÃüÃüÄüÄüÃüÃüÃüÃüÃüÃüÃüÃüÃüÄüÃüÃüÃüÃüÃüÃüÃüÃüÄüÃüÃüÃüÃüÃüÃüÃüÄüÄüÃüÃüÃüÄüÃüÄüÅüÄüÄüÃüÄüÄüÄüÃüÃüÃüÄüÃüÃüÃüÃüÃüÃüÃüÃüÁüÀü¾ü¾ü½ü½ü¼ü¼ü¼ü»ü»ü¼ü¼ü¼ü¼ü¼ü¼ü¼ü»ü»ü»ü»ü¼ü½ü¼ü¼ü¼ü¼ü¼ü¼ü»ü»ü»ü»ü»ü»ü¼ü»üºüºü»ü»ü»ü»ü»ü»ü»üºüºüºüºüºüºüºü¹ü¹üºü»üºü¹ü¹ü¹ü¹ü¹ü¹üºüºü¹ü¸ü¸ü¹ü¹ü¹ü¸ü¹ü¹ü¹ü¸ü·ü·ü·üµü´ü³ü²ü²ü²ü±ü±ü±ü°ü°ü°ü°ü¯ü¯ü¯ü°ü¯ü¯ü¯ü¯ü®ü¯ü¯ü¯ü¯ü°ü°ü¯ü®ü®ü­ü®ü®ü®ü­ü­ü­ü­ü¬ü¬ü¬ü¬ü«ü¬ü¬ü«ü¬ü¬ü«ü«ü«ü«ü«üªüªüªüªü©üªüªü©ü©ü©ü©ü©ü©ü©ü©ü¨ü¨ü¨ü¨ü¨ü¨ü¨ü¨ü¨ü©üªü©ü¨ü§ü§ü¥ü£ü¡ü ü ü üüüüüüüüüüüüüüüüüüüüüüüüüüüüüüüüüüüüüüüüüüüüüüüüüüüüüüüüüüüüüüüüüüüüüüüüüüüüüüüüüüüüüüüüüüüüüüüüüüüüüüüüüüüüüüüüüüüüüüüüüüüüüüüüüü~ü~ü}ü}ü~üü~ü|ü|ü|ü|ü|ü{üzüzüzüzüzüzüzüyüxüxüxüxüwüwüwüwüwüvüvüwüwüvüuütürüqüpüoünününümümülülülüküküjüküküküjüjüiüiühüiüiühühühühügüfüfüfüfüeüdüeüdücücücücücübübüaüaüaüaüaüaüaüaü`ü_ü_ü_ü_ü^ü^ü^ü^ü^ü]ü\ü\ü\ü[ü[ü[ü[üZüZüZüZüXüVüTüSüQüQüPüPüPüPüOüOüNüNüNüNüMüMüMüMüMüMüLüLüLüKüKüKüKüKüKüJüIüIüIüIüHüGüGüGüFüFüFüFüDüDüDüDüDüDüCüCüCüCüBüBüBüAüAüAü@ü@ü?ü?ü?ü>ü>ü>ü=ü=ü=ü<ü;ü;ü;ü:ü:ü:ü9ü9ü8ü8ü8ü7ü7ü6ü6ü6ü5ü4ü2ü0ü/ü/ü.ü-ü-ü-ü,ü+ü*ü*ü)ü)ü)ü°ü°ü±ü±ü±ü²ü²ü³ü³ü³ü³ü³ü³ü³ü´ü´ü´ü´üµü´ü´ü´ü³ü²ü±ü¯ü°ü°ü°ü°ü°ü°ü°ü±ü²ü²ü±ü²ü²ü²ü³ü´ü´ü´ü´ü´ü´ü´ü´ü´üµüµüµü¶ü·ü¶ü·ü¸ü¸ü·ü·ü·ü¸ü¹ü¸ü¸ü¸ü¸ü¹ü¹ü¹ü¹üºüºü¹üºü¼ü¼ü»ü¼ü¼ü»ü¼ü¼ü¼ü¼ü½ü¼ü½ü½ü½ü¾ü¾ü¾ü¾ü¾ü¾ü¼ü»üºüºü¹üºüºüºü»ü¼ü»ü»üºüºü»ü»ü»ü»ü¼ü¼ü¼ü¼ü¼ü¼ü¼ü¼ü¼ü¼ü¼ü½ü½ü¾ü¿üÀüÀü¿üÀüÁüÁüÀüÀüÀüÀü¿ü¿üÀüÁüÁüÁüÀüÀüÀüÁüÂüÂüÃüÃüÃüÃüÂüÂüÃüÃüÃüÃüÃüÃüÄüÄüÅüÅüÅüÅüÅüÅüÅüÅüÅüÅüÆüÆüÆüÆüÆüÆüÆüÆüÆüÆüÆüÇüÇüÇüÆüÄüÃüÃüÂüÂüÂüÂüÂüÂüÃüÃüÂüÃüÃüÃüÃüÂüÃüÃüÃüÃüÃüÄüÃüÃüÄüÄüÅüÄüÅüÅüÅüÅüÅüÅüÆüÆüÆüÆüÇüÇüÇüÈüÈüÈüÈüÇüÈüÉüÉüÉüÉüÉüÉüÉüÉüÉüÉüÉüÉüÊüÊüËüËüËüËüÊüËüËüÌüÌüÌüÌüÌüÌüÌüÌüÍüÌüÌüÌüÌüÌüÍüÍüÌüÉüÇüÇüÇüÇüÇüÇüÆüÆüÇüÈüÈüÇüÇüÇüÇüÇüÈüÈüÇüÉüÉüÉüÉüÉüÉüÉüÉüÉüÉüÉüÉüÊüÉüÈüÉüÉüÉüÉüÊüÊüËüËüËüËüËüËüËüËüËüÌüÌüËüËüËüÌüËüËüËüËüÌüÌüÌüÍüÍüÍüÍüÍüÍüÍüÍüÍüÎüÍüÎüÎüÎüÎüÍüÌüÊüÉüÉüÉüÈüÈüÈüÈüÈüÈüÈüÈüÈüÈüÉüÉüÉüÈüÈüÈüÈüÈüÈüÈüÉüÉüÉüÉüÉüÉüÉüÉüÉüÉüÉüÉüÉüÉüÉüÉüÉüÊüÊüÊüÊüÊüÊüÊüÊüÊüÊüÊüÊüÊüÊüÊüËüËüËüËüËüËüÊüÊüËüËüËüÊüËüÊüÊüËüËüËüÊüÊüÉüÇüÆüÅüÅüÄüÄüÃüÄüÃüÄüÅüÄüÄüÄüÄüÄüÄüÄüÄüÄüÄüÅüÅüÅüÅüÅüÆüÇüÆüÆüÅüÅüÅüÅüÄüÄüÄüÄüÄüÄüÄüÄüÄüÃüÄüÄüÃüÃüÄüÄüÄüÄüÅüÅüÄüÄüÅüÅüÄüÄüÅüÄüÃüÃüÄüÃüÃüÃüÄüÃüÃüÃüÃüÁü¿ü¾ü¾ü¾ü¾ü½ü½ü½ü¾ü¿ü¾ü½ü½ü¼ü½ü½ü½ü¼ü¼ü¼ü½ü½ü½ü½ü¼ü¼ü¼ü¼ü¼ü»ü»ü¼ü¼ü¼ü»ü»ü»ü»ü»ü»ü»ü»ü»ü»ü»üºüºüºüºüºüºüºüºü»ü¼ü¼ü¼ü»üºü¹üºü¹ü¹ü¹ü¹ü¹ü¹ü¸ü¸ü¸ü¸ü¹ü¹ü¸ü¸ü¸ü¸ü¸ü¸üºü¸ü¶ü³ü³ü²ü±ü±ü²ü²ü±ü±ü°ü°ü°ü¯ü¯ü¯ü®ü®ü®ü®ü¯ü°ü°ü¯ü®ü­ü­ü®ü®ü®ü¯ü®ü­ü®ü®ü®ü­ü­ü­ü­ü­ü­ü¬ü¬ü¬ü¬ü¬ü¬ü¬ü¬ü¬ü¬ü«ü«ü«ü«ü«ü«üªüªüªüªüªüªü©ü©ü©ü©ü©ü©ü©ü¨ü¨ü¨ü¨ü¨ü¨ü¨ü§ü§ü§ü§ü¦ü£ü¡ü ü üüüüüüüüüüüüüüüüüüüüüüüüüüüüüüüüüüüüüüüüüüüüüüüüüüüüüüüüüüüüüüüüüüüüüüüüüüüüüüüüüüüüüüüüüüüüüüüüüüüüüüüüüüüüüüüüüüüüüüüüüüüüüüüüüüüüüüüü~ü~ü}ü}ü~ü~ü~ü}ü}ü}ü}ü|ü{üzüzü{ü{üzüzüzüzüzüyüxüxüxüxüxüxüwüvüvüuütürüqüqüoününümümülümülülülülüküküküküjüjüjüjüjüjüjüiüiüiühühühügügügügüfüeüeüeüeüdüdücücüdüdüdücücübüaüaüaüaüaüaü`ü_ü_ü_ü_ü_ü_ü^ü]ü]ü]ü]ü]ü\ü[üZü[üZüXüVüTüTüTüTüRüQüQüQüPüPüOüOüOüNüNüNüNüNüNüNüMüMüMüMüMüMüKüKüKüJüIüIüIüIüJüJüIüHüHüGüGüFüFüEüEüEüDüDüDüCüBüBüBüBüBüAüAüAüAüAü@ü?ü@ü?ü?ü?ü>ü=ü=ü=ü=ü=ü=ü=ü<ü;ü:ü:ü:ü9ü8ü8ü8ü7ü7ü7ü6ü4ü2ü0ü0ü/ü/ü.ü.ü-ü-ü,ü,ü+ü*ü*ü*ü°ü°ü±ü±ü±ü±ü±ü±ü²ü²ü²ü³ü³ü´ü´ü´ü´ü´ü´ü´üµüµüµü³ü²ü±ü±ü±ü°ü°ü±ü±ü±ü±ü±ü±ü±ü²ü±ü²ü²ü³ü³ü³ü³ü´ü´ü´ü´ü´ü´ü´üµüµüµüµü¶ü¶ü¶ü¶üµüµü·ü·ü·ü·ü·ü¸ü¸ü¹ü¹ü¹ü¹ü¹ü¹üºüºü»ü»üºüºü»ü»ü»ü¼ü¼ü½ü¼ü¼ü¼ü½ü½ü½ü½ü¾ü¿ü¾ü½ü¼üºüºü»üºü¹ü¹üºüºüºü»ü»ü»ü»ü»ü¼ü¼ü¼ü¼ü¼ü¼ü¼ü¼ü¼ü½ü½ü½ü½ü¾ü¾ü¾ü¾ü¾ü¾ü¿üÀüÀü¿üÀüÀüÀüÀüÀüÁüÀüÀüÀüÀüÁüÀüÁüÂüÂüÂüÂüÃüÃüÃüÂüÃüÃüÂüÂüÃüÃüÃüÃüÃüÄüÅüÅüÄüÄüÄüÅüÅüÆüÆüÆüÆüÆüÆüÆüÇüÇüÇüÇüÇüÇüÈüÈüÉüÈüÇüÅüÅüÅüÄüÃüÃüÃüÃüÃüÃüÃüÄüÄüÄüÄüÄüÄüÅüÅüÅüÅüÅüÅüÆüÆüÆüÆüÇüÇüÇüÇüÇüÇüÇüÇüÈüÈüÈüÈüÈüÈüÈüÉüÉüÉüÉüÉüÉüÉüÉüÉüÉüÉüÊüÊüÉüÊüÊüÊüÊüÊüÊüËüÌüÌüËüËüÌüÍüÍüÍüÌüÌüÌüÍüÍüÍüÌüÍüÍüÍüÍüÎüÍüËüÉüÈüÉüÈüÈüÇüÇüÇüÈüÈüÈüÈüÈüÈüÇüÈüÈüÈüÈüÈüÉüÉüÉüÉüÉüÉüÉüÉüÈüÉüÉüÉüÉüÉüÉüÊüÉüÉüÊüÊüÊüÊüÊüËüËüÌüÌüÌüÌüËüËüÌüÌüÌüÌüÌüÍüÍüÍüÌüÍüÎüÍüÍüÌüÍüÍüÍüÍüÍüÍüÎüÍüÌüÌüÍüÎüÍüÍüÌüÊüÈüÇüÈüÈüÈüÇüÇüÇüÇüÇüÇüÆüÆüÆüÇüÇüÇüÇüÇüÇüÈüÈüÈüÈüÈüÈüÈüÈüÈüÈüÈüÈüÇüÇüÇüÈüÈüÈüÉüÉüÉüÈüÉüÉüÊüÊüÊüÊüÊüÊüÊüÊüÊüÊüÊüÊüÊüÊüÊüÊüÊüÊüÉüÉüÉüÉüÊüÊüÊüËüËüËüËüÊüÊüÉüÇüÆüÆüÅüÄüÅüÅüÄüÄüÄüÄüÃüÃüÃüÄüÄüÄüÃüÃüÃüÃüÃüÃüÃüÃüÃüÃüÄüÄüÄüÄüÅüÅüÄüÃüÃüÃüÄüÄüÃüÂüÂüÂüÃüÄüÄüÄüÃüÃüÃüÃüÃüÂüÂüÂüÂüÂüÂüÂüÂüÃüÃüÄüÃüÃüÃüÂüÂüÃüÃüÃüÃüÂüÁü¿ü¾ü½ü½ü½ü¾ü½ü¼ü¼ü¼ü½ü½ü¼ü¼ü½ü½ü½ü¼ü¼ü½ü¼ü¼ü¼ü¼ü¼ü¼ü¼ü¼ü»ü¼ü½ü½ü¼ü¼ü»ü¼ü¼ü»ü»ü»ü»ü»üºü»ü¼ü¼ü»ü»ü»üºüºüºüºü»ü»ü»üºüºüºüºüºüºüºüºüºüºüºü¹ü¹ü¹ü¹ü¹ü¹ü¹ü¹ü¹ü¹ü¹ü¸ü·üµü³ü²ü²ü²ü²ü±ü°ü°ü°ü°ü±ü±ü±ü°ü¯ü¯ü¯ü°ü¯ü¯ü¯ü¯ü¯ü¯ü¯ü°ü°ü°ü¯ü¯ü®ü®ü®ü­ü­ü®ü®ü®ü®ü®ü­ü­ü¬ü¬ü¬ü¬ü­ü¬ü¬ü¬ü«ü«ü¬ü¬ü¬ü¬ü¬ü¬ü¬ü¬ü«üªüªü«ü«üªüªüªüªü©ü©ü©ü©ü©ü¨ü¨ü§ü§ü§ü§ü¨ü¨ü§ü¤ü¢ü¢ü¡ü¡ü ü ü üüüüüüüüüüüüüüüüüüüüüüüüüüüüüüüüüüüüüüüüüüüüüüüüüüüüüüüüüüüüüüüüüüüüüüüüüüüüüüüüüüüüüüüüüüüüüüüüüüüüüüüüüüüüüüüüüüüüüüüüüüüüüüüüü~üü~ü~ü~ü}ü}ü|ü|ü{ü{ü|ü|ü{ü{üzüzüzüzüzüzüzüyüyüxüyüzüyüxüxüwüwüvüvüvüuürüpüoünününümümümünümülülülüküküküküjüjüjüjüjüiüiüiühühügügühühügügüfüeüdüdüdüeüdüdüdücübücücücübüaüaü`ü`ü`ü`ü`ü_ü_ü^ü]ü]ü^ü]ü]ü\ü\ü\ü\ü[ü[ü[ü[ü[üZüZüYüWüUüTüTüSüRüRüQüPüPüPüPüOüOüOüOüNüNüNüNüMüMüLüLüKüKüKüKüJüJüJüJüJüIüIüIüIüGüGüFüFüFüFüFüEüEüEüEüDüDüCüCüCüCüCüBüBüAüAü@ü@ü?ü?ü@ü?ü?ü?ü>ü=ü=ü=ü=ü=ü=ü<ü<ü;ü:ü:ü:ü9ü9ü9ü9ü8ü8ü7ü7ü5ü2ü1ü/ü.ü.ü.ü.ü-ü-ü,ü,ü,ü,ü,ü+ü²ü²ü²ü²ü²ü³ü²ü³ü³ü´ü´ü´ü´ü³ü´ü´ü´üµüµüµüµüµü´ü²ü²ü²ü±ü°ü¯ü¯ü°ü±ü±ü±ü±ü±ü²ü²ü²ü²ü³ü³ü³ü³ü³ü³ü´ü´ü´ü´üµüµü¶ü¶ü¶ü·ü·ü·ü·ü¶ü¶ü·ü·ü·ü¸ü¸ü¸ü¸ü¹ü¹ü¹ü¹ü¹üºüºüºü»ü»ü»ü»ü¼ü¼ü¼ü¼ü¼ü¼ü¼ü¼ü½ü½ü¾ü¾ü¾ü¾ü¾ü¾ü¾ü½ü»üºüºü¹ü¹ü¹ü¹ü¹ü¹ü¹ü¹üºü»üºüºü»ü»üºü»ü»ü»ü»ü¼ü¼ü½ü¾ü¾ü¾ü¾ü¾ü¾ü¾ü¾ü¾ü¾ü¾ü¾ü¾ü¿ü¿üÀüÀüÀüÀü¿ü¿üÀüÀüÁüÁüÁüÁüÁüÁüÁüÁüÂüÂüÃüÃüÃüÃüÄüÃüÄüÄüÅüÅüÅüÅüÅüÅüÄüÄüÅüÅüÆüÆüÅüÅüÆüÇüÇüÇüÇüÇüÇüÈüÈüÉüÉüÉüÈüÆüÄüÄüÄüÄüÄüÄüÄüÄüÄüÃüÃüÄüÄüÄüÃüÃüÄüÅüÅüÄüÄüÄüÄüÄüÄüÄüÅüÆüÆüÇüÆüÆüÆüÆüÆüÇüÇüÇüÇüÇüÇüÇüÈüÈüÉüÊüÊüÉüÉüÉüÉüÉüÉüÉüÉüÊüÊüÊüÊüÊüÊüËüÌüËüËüÌüÌüËüËüËüËüÌüÍüÍüÌüÌüÌüÍüÍüÍüÍüÍüÍüÎüÍüÊüÉüÉüÈüÈüÇüÈüÈüÈüÇüÇüÇüÇüÇüÈüÈüÈüÈüÈüÈüÈüÈüÈüÈüÈüÈüÉüÊüÊüÊüÊüÊüËüËüËüËüËüËüËüËüËüËüËüËüËüËüËüËüËüËüËüÌüÍüÍüÌüÌüÌüÍüÌüÌüÌüÍüÌüÍüÌüÌüÌüÍüÍüÍüÍüÍüÍüÎüÎüÏüÏüÏüÎüÎüÍüËüÉüÉüÉüÉüÉüÉüÊüÉüÉüÈüÈüÉüÉüÈüÈüÈüÉüÉüÉüÉüÊüÊüÉüÉüÉüÉüÉüÉüÉüÉüÉüÉüÊüÊüÊüÊüÉüÊüÊüÊüÊüÊüÊüÊüÊüÊüÊüÊüÊüÊüÊüËüËüËüËüËüËüÌüËüËüËüËüËüËüÌüËüËüËüÊüËüËüÌüËüËüÊüÈüÆüÅüÅüÆüÅüÄüÅüÄüÄüÅüÄüÄüÄüÄüÄüÄüÄüÄüÄüÄüÄüÄüÄüÄüÅüÅüÄüÄüÃüÄüÄüÄüÄüÄüÄüÄüÄüÄüÄüÄüÅüÅüÄüÅüÅüÅüÄüÅüÅüÅüÅüÅüÅüÅüÅüÆüÅüÅüÅüÅüÅüÅüÅüÅüÄüÄüÅüÄüÄüÄüÃüÃüÀü¾ü¾ü¾ü¾ü¾ü½ü½ü½ü½ü½ü½ü½ü½ü½ü½ü¾ü¾ü½ü½ü½ü½ü½ü½ü½ü½ü½ü¼ü½ü½ü½ü½ü½ü½ü½ü¼ü¼ü¼ü¼ü»ü¼ü½ü½ü½ü¼ü»ü»ü»ü¼ü»üºü»ü»ü»ü»ü»ü»üºüºüºüºüºüºüºüºüºüºüºüºüºüºü¹ü¹ü¹ü¹ü¹ü¹üºüºü¹ü¸ü¶ü´ü³ü²ü±ü±ü±ü±ü±ü±ü±ü±ü±ü°ü°ü°ü°ü°ü°ü°ü°ü¯ü¯ü¯ü¯ü¯ü¯ü®ü®ü¯ü®ü®ü®ü®ü®ü®ü­ü­ü­ü­ü­ü­ü­ü­ü­ü­ü¬ü¬ü¬ü¬ü¬ü¬ü¬ü«ü¬ü¬ü­ü°ü³ü²ü®ü¬ü¬ü«ü«ü«ü«ü«üªüªü«ü«üªüªü©ü¨ü§ü¨ü¨ü©ü¨ü¨ü©ü©ü¦ü¤ü¢ü¡ü¡ü¡ü üüüüüüüüüüüüüüüüüüüüüüüüüüüüüüüüüüüüüüüüüüüüüüüüüüüüüüüüüüüüüüüüüüüüüüüüüüüüüüüüüüüüüüüüüüüüüüüüüüüüüüüüüüüüüüüüüüüüüüüüüüüüüüüüüüüüüüüü~üü~ü~ü~ü~ü~ü}ü|ü|ü{ü{ü{ü{üzüzüyüzüzüzüzüyüyüyüyüyüxüxüxüwütüsüqüpüpüpüpüpüoüoüoünümülülülükükükülülüküjüjüjüiüiüiüiühühühühühügüfüfüfüfüfüfüfüeüeüdüdücücübübübübüaüaüaüaüaü`ü`ü_ü_ü_ü_ü_ü^ü_ü^ü^ü^ü]ü\ü\ü\ü\ü[üZüWüVüUüTüTüSüSüRüQüPüPüOüOüOüOüNüNüNüMüMüLüLüLüLüKüKüKüJüJüJüJüIüIüIüIüHüHüHüGüFüFüFüFüFüEüEüEüEüEüDüDüCüCüBüBüBüBüAüAü@ü@ü@ü@ü@ü?ü?ü?ü>ü=ü=ü>ü>ü=ü;ü;ü;ü:ü9ü9ü9ü9ü8ü8ü8ü8ü7ü7ü6ü3ü1ü/ü/ü/ü.ü.ü.ü-ü-ü-ü,ü+ü+ü*ü*ü²ü±ü²ü³ü³ü´ü´üµüµüµüµüµüµüµüµüµü¶ü¶üµüµü¶ü¶ü¶ü³ü²ü±ü²ü²ü±ü±ü±ü²ü²ü²ü³ü²ü³ü³ü³ü³ü³ü´ü´ü´üµüµüµüµüµüµüµü¶ü¶ü¶ü¶ü·ü·ü·ü¶ü¶ü¶ü·ü¸ü¹ü¹üºü»ü»üºüºü»ü»üºüºüºü»ü¼ü½ü¼ü¼ü¼ü¼ü¼ü¼ü»ü¼ü¼ü¼ü½ü½ü¾ü¾ü¾ü¾ü¾ü¿ü¿ü¾ü¼üºü¹ü¹ü¹üºüºüºü¹üºüºüºüºüºüºü»ü»ü»ü»ü¼ü½ü½ü½ü½ü½ü½ü¼ü½ü½ü¾ü¾ü¾ü¾ü¿ü¿ü¿ü¿ü¿ü¿üÀüÀüÁüÀüÀüÀüÀüÀüÀüÀüÀüÁüÁüÁüÁüÁüÁüÂüÂüÁüÂüÃüÃüÂüÃüÄüÅüÅüÅüÄüÄüÅüÅüÆüÅüÆüÆüÅüÆüÆüÆüÅüÅüÆüÆüÆüÇüÇüÇüÇüÇüÇüÇüÇüÆüÄüÃüÂüÂüÂüÂüÃüÃüÃüÃüÃüÃüÃüÃüÃüÃüÄüÄüÄüÄüÄüÄüÅüÅüÅüÅüÅüÅüÅüÆüÆüÇüÇüÇüÆüÇüÇüÇüÇüÆüÆüÇüÇüÇüÇüÈüÈüÈüÉüÉüÉüÉüÉüÉüÉüÉüÉüÉüÊüÊüÊüÊüÉüÊüÊüÊüÊüÊüÊüËüËüËüËüÌüÌüÌüÌüËüËüÌüÌüÌüËüËüËüÉüÈüÈüÈüÈüÇüÇüÇüÈüÈüÈüÇüÇüÇüÇüÈüÈüÈüÈüÈüÈüÈüÈüÉüÊüÊüÉüÉüÉüÉüÉüÉüÉüÊüËüÊüËüËüËüËüËüËüÌüÌüÌüËüËüËüËüËüËüËüËüËüÌüÌüÌüÌüÌüÌüÍüÍüÎüÍüÌüÍüÍüÍüÍüÍüÍüÍüÎüÏüÏüÎüÎüÎüÎüÍüÌüÊüÉüÈüÈüÈüÈüÇüÇüÆüÇüÇüÈüÈüÉüÈüÈüÉüÉüÉüÈüÈüÉüÉüÉüÉüÉüÉüÊüÉüÉüÉüÈüÈüÈüÈüÈüÈüÉüÊüËüÊüÊüÊüÊüÊüÊüÊüÊüÊüÉüÊüÊüÊüÊüÊüÊüËüËüÊüÊüËüËüÊüÊüËüÊüÊüÊüÊüÊüÊüËüËüËüÌüËüÈüÇüÆüÆüÆüÅüÄüÄüÄüÅüÄüÃüÃüÄüÄüÄüÄüÄüÄüÅüÄüÄüÄüÅüÆüÅüÅüÅüÄüÄüÅüÅüÄüÄüÄüÄüÃüÃüÃüÄüÄüÄüÄüÄüÄüÄüÄüÃüÃüÄüÄüÄüÃüÃüÄüÄüÄüÃüÃüÄüÅüÅüÄüÃüÃüÃüÄüÄüÄüÄüÃüÃüÁü¿ü¾ü½ü¾ü¾ü½ü¾ü¿ü¾ü½ü½ü½ü½ü¾ü½ü½ü½ü½ü½ü½ü½ü½ü¼ü¼ü¼ü»ü»ü¼ü¼ü¼ü»ü¼ü¼ü»ü»ü»ü»ü»ü¼ü¼ü¼ü¼ü»ü»ü¼ü¼ü»ü»ü»ü¼ü»üºüºü»ü»ü»üºüºüºüºüºü»ü»ü»ü»üºü¹ü¹üºüºü¹ü¸ü¸ü¹ü¹ü¸ü¸ü¸ü¸ü·ü¶üµü³ü²ü²ü±ü±ü±ü±ü°ü°ü¯ü¯ü°ü±ü±ü°ü¯ü¯ü°ü¯ü¯ü®ü®ü®ü®ü¯ü¯ü¯ü¯ü¯ü®ü®ü®ü®ü­ü­ü­ü®ü­ü­ü­ü­ü¬ü¬ü¬ü¬ü¬ü¬ü¬ü¬ü¬ü¬ü«ü«ü¬ü¬ü¬ü¬ü¬ü«ü«üªüªüªü©üªüªüªü©ü©ü©ü©ü©ü©ü©ü©ü©ü¨ü¨ü§ü§ü§ü¨ü§ü¥ü£ü¢ü¡ü üüüüüüüüüüüüüüüüüüüüüüüüüüüüüüüüüüüüüüüüüüüüüüüüüüüüüüüüüüüüüüüüüüüüüüüüüüüüüüüüüüüüüüüüüüüüüüüüüüüüüüüüüüüüüüüüüüüüüüüüüüüüüüüüüüüüüüüüüüü~ü~ü~ü~ü}ü}ü}ü}ü|ü|ü{ü{ü{ü{ü{ü{ü{üzüyüyüyüyüxüxüxüxüxüxüwüuüsüqüpüoüoünümümümülülülülülüküküküküküjüjüjüjüiühühühühühühügügügügügüfüfüeüeüeüdücücücücücücübübübüaü`ü`ü`ü`ü`ü`ü`ü_ü_ü_ü_ü_ü^ü]ü]ü]ü]ü\ü[ü[ü[ü[ü[ü[üYüUüTüTüSüQüQüPüPüPüPüOüOüNüNüMüNüMüMüLüLüLüKüKüKüKüKüJüJüJüIüIüHüHüHüGüHüHüGüGüGüFüFüFüFüEüDüDüDüCüCüBüBüCüCüAü@ü@ü@ü?ü?ü?ü?ü>ü>ü>ü>ü>ü=ü=ü=ü<ü=ü<ü;ü;ü;ü;ü9ü9ü9ü9ü8ü8ü8ü8ü7ü5ü3ü1ü0ü0ü0ü/ü.ü-ü-ü-ü-ü+ü+ü+ü+ü*ü³ü²ü²ü´ü´ü´ü³ü³ü´ü´ü´ü´üµüµüµüµü¶ü¶ü¶ü¶ü¶ü¶ü¶ü´ü³ü²ü²ü²ü²ü²ü²ü²ü³ü³ü³ü²ü±ü²ü³ü´ü´ü´ü´ü´ü´ü´üµüµü´ü´üµüµü¶ü¶ü¶ü¶ü·ü·ü·ü·ü¸ü·ü¸ü¹ü¹ü¹ü¹ü¹ü¹üºüºüºüºüºüºü»ü»ü¼ü½ü½ü¼ü¼ü¼ü¼ü¼ü¼ü¼ü¼ü½ü½ü½ü½ü½ü¾ü¾ü¾ü¿ü¾ü½ü»üºüºüºüºüºüºüºüºüºü»ü¼ü»ü»ü¼ü¼ü½ü¼ü¼ü¼ü½ü½ü½ü¼ü¼ü½ü½ü¾ü¿ü¿ü¾ü¿ü¾ü¾ü¾ü¿ü¿ü¿üÀüÀüÀüÀüÁüÁüÁüÁüÁüÁüÂüÁüÁüÂüÂüÂüÂüÂüÂüÃüÄüÄüÄüÄüÄüÄüÄüÄüÅüÅüÅüÅüÅüÅüÆüÆüÅüÆüÆüÅüÆüÇüÈüÈüÇüÇüÇüÇüÇüÈüÈüÇüÈüÈüÇüÅüÄüÃüÃüÃüÂüÂüÂüÂüÃüÃüÄüÄüÄüÄüÄüÅüÅüÅüÅüÅüÅüÆüÇüÇüÇüÇüÇüÇüÇüÆüÇüÇüÇüÇüÇüÈüÈüÇüÈüÈüÈüÈüÉüÉüÉüÉüÉüÉüÉüÉüÊüÉüÉüÉüÊüËüËüËüËüËüËüËüËüËüÌüÌüÌüÌüÌüÌüÍüÍüÍüÍüÍüÍüÍüÎüÎüÎüÎüÎüÍüËüÊüÊüÉüÉüÉüÈüÉüÉüÊüÊüÉüÊüÉüÉüÉüÊüÊüÊüÊüÊüÊüÊüÊüÊüÊüËüËüÊüËüËüËüËüËüËüËüËüÌüÌüÌüÌüÌüÌüÌüÍüÍüÍüÍüÍüÍüÍüÍüÍüÎüÎüÎüÍüÍüÍüÍüÎüÎüÎüÎüÎüÎüÎüÎüÎüÎüÏüÏüÏüÎüÎüÎüÏüÏüÏüÏüÎüÌüÊüÉüÉüÉüÉüÉüÈüÈüÈüÉüÉüÉüÉüÉüÉüÊüÊüÊüÉüÉüÉüÉüÉüÊüÊüÊüÉüÊüËüËüËüÊüÊüÊüÊüÊüÊüÊüÊüÊüÊüÊüÊüÊüÊüÊüÊüÊüÊüÊüËüËüËüËüËüÊüÊüËüÊüÊüËüËüËüËüËüËüÊüÊüÊüÊüÊüÊüËüËüËüÌüÌüÊüÈüÇüÆüÆüÆüÅüÅüÄüÄüÄüÄüÄüÅüÅüÅüÅüÆüÆüÅüÅüÆüÆüÆüÅüÅüÅüÄüÄüÄüÄüÄüÄüÄüÄüÅüÅüÅüÅüÅüÅüÅüÄüÄüÄüÄüÅüÅüÆüÆüÅüÄüÄüÄüÄüÄüÄüÅüÅüÄüÄüÄüÄüÄüÄüÄüÄüÅüÅüÄüÃüÁü¿ü¾ü¾ü¾ü¾ü¾ü¾ü¾ü¾ü¾ü½ü½ü½ü½ü½ü½ü½ü½ü½ü½ü½ü½ü½ü½ü¾ü½ü¾ü½ü½ü¼ü¼ü¼ü¼ü¼ü¼ü¼ü½ü½ü½ü½ü¼ü¼ü»ü»ü»ü»ü»üºü»ü»ü»ü»ü»ü»ü¼ü¼ü»ü»ü»ü»ü»ü»ü»üºüºüºüºüºüºü»ü»üºüºüºüºüºüºüºü¹ü¹ü·üµü³ü³ü³ü²ü²ü±ü±ü±ü±ü±ü²ü²ü²ü²ü±ü±ü±ü±ü°ü¯ü°ü°ü°ü°ü°ü°ü°ü°ü°ü¯ü°ü°ü¯ü¯ü°ü°ü¯ü¯ü¯ü¯ü®ü®ü®ü®ü®ü®ü®ü®ü®ü®ü®ü­ü­ü®ü­ü­ü¬ü­ü­ü¬ü¬ü¬ü¬ü¬ü«üªü«ü«ü«ü«ü«üªüªüªüªüªüªüªüªüªüªü©ü¨ü¦ü¤ü¤ü£ü£ü¢ü¡ü¡ü¢ü¡ü¢ü¢ü¢ü¡ü ü ü ü üüüüüüüüüüüüüüüüüüüüüüüüüüüüüüüüüüüüüüüüüüüüüüüüüüüüüüüüüüüüüüüüüüüüüüüüüüüüüüüüüüüüüüüüüüüüüüüüüüüüüüüüüüüüüüüüüüüüüüüüüüüüüü~ü~ü~ü~ü~ü}ü}ü}ü}ü|ü{ü{ü{ü{ü{üzüzüyüyüxüxüxüxüwüwüwüxüwüwüuüsürürüqüpüoünününümümümümülülülülülülüküküjüiüiüjüjüjüiühügühühühühügüfüfüeüfüeüeüeüdücücüdücübübübüaüaüaüaü`ü`ü`ü_ü_ü_ü_ü_ü^ü^ü^ü]ü]ü^ü]ü]ü]ü]ü\ü[üYüWüUüUüUüTüSüTüTüSüRüRüQüPüPüOüOüOüOüNüNüNüNüMüMüLüLüLüLüLüLüKüKüJüJüJüJüIüHüIüHüHüGüGüGüFüEüEüEüEüDüDüCüCüCüBüBüBüBüBüAü@ü@ü?ü?ü?ü?ü?ü?ü?ü?ü>ü>ü=ü<ü<ü<ü<ü<ü;ü;ü:ü:ü9ü9ü9ü9ü9ü7ü4ü2ü1ü0ü/ü.ü-ü-ü-ü-ü,ü,ü,ü,ü,ü,ü²ü²ü²ü²ü²ü²ü²ü³ü³ü³ü³ü´ü´ü´üµü¶üµüµüµü¶ü¶ü¶ü¶ü¶üµü²ü²ü²ü²ü²ü±ü±ü±ü²ü²ü²ü³ü³ü³ü³ü´üµüµüµüµüµüµü¶ü¶üµüµüµüµü¶ü¶ü·ü¸ü¸ü¸ü¹ü¹ü¸ü¸ü¹ü¹ü¹üºüºü»üºü»ü»ü»ü»ü¼ü¼ü¼ü¼ü½ü¾ü¾ü½ü½ü½ü½ü½ü¾ü¿ü¿ü¿üÀüÁüÁüÁüÀüÀüÁüÁü¿ü½ü¼ü¼ü¼ü»ü»ü»ü»ü»ü»ü¼ü¼ü½ü¼ü¼ü½ü½ü½ü½ü½ü½ü½ü¾ü¾üÀüÀüÀü¿üÀüÁüÁüÀüÀüÀüÀüÀüÀüÀüÀüÁüÂüÃüÂüÂüÂüÃüÃüÃüÃüÄüÄüÄüÄüÅüÅüÄüÄüÅüÅüÅüÅüÅüÅüÅüÆüÆüÇüÇüÇüÇüÇüÇüÆüÇüÇüÇüÇüÇüÇüÈüÈüÉüÊüÊüÊüÊüÉüÈüÉüÉüÉüÉüÉüÇüÆüÅüÅüÅüÅüÅüÅüÅüÅüÅüÅüÅüÅüÆüÆüÆüÇüÇüÇüÇüÆüÆüÆüÆüÆüÇüÇüÇüÇüÇüÇüÇüÇüÇüÈüÉüÉüÉüÈüÈüÈüÈüÉüÉüÉüÊüÊüÊüÊüÊüÊüÊüËüËüÊüËüËüËüËüÊüËüÌüÌüÌüÌüÌüÌüÌüÌüÌüÌüÌüÌüÍüÎüÎüÎüÍüÎüÎüÎüÎüÎüÌüÊüÉüÈüÈüÈüÈüÇüÈüÈüÈüÈüÈüÈüÈüÈüÇüÇüÈüÉüÉüÉüÉüÊüÊüÉüÉüÉüÊüÉüÊüÊüÊüÊüÊüÊüÊüÊüÊüËüËüËüËüËüËüËüÊüËüÌüÌüÌüÌüÍüÍüÍüÌüÌüÌüÌüÌüÌüÍüÍüÍüÍüÍüÍüÍüÍüÍüÍüÌüÍüÍüÍüÍüÎüÎüÎüÎüÌüËüÊüÈüÉüÊüÉüÉüÉüÉüÉüÈüÉüÉüÉüÉüÉüÉüÉüÉüÉüÉüÉüÉüÉüÉüÉüÉüÉüÉüÉüÉüÉüÉüÉüÉüÉüÉüÊüÊüÊüÊüÊüÊüÊüÊüÊüÊüËüËüÊüÊüÊüÊüËüÊüÊüÊüËüËüÊüÊüËüËüËüËüËüËüËüÌüÍüÌüÌüÌüÌüÍüÍüÌüËüÈüÇüÆüÆüÆüÅüÆüÆüÆüÅüÆüÆüÅüÅüÆüÅüÅüÅüÅüÅüÅüÅüÅüÄüÄüÅüÅüÅüÅüÅüÅüÅüÄüÄüÄüÅüÅüÅüÄüÄüÄüÅüÅüÄüÅüÅüÅüÅüÅüÅüÅüÅüÅüÅüÅüÅüÄüÄüÅüÅüÅüÅüÅüÅüÆüÆüÆüÆüÆüÆüÄüÂüÁüÀüÀü¿ü¿ü¿ü¾ü¿ü¿ü¾ü¾ü¾ü¾ü¿ü¿ü¿ü¾ü¾ü¾ü¾ü¾ü¾ü½ü½ü¾ü¾ü¾ü¾ü¾ü½ü½ü¾ü¾ü¾ü¾ü¾ü½ü½ü½ü¼ü¼ü¼ü¼ü½ü¼ü¼ü¼ü¼ü»ü¼ü¼ü¼ü¼ü¼ü¼ü¼ü¼ü»ü¼ü¼ü»üºüºü»ü¼ü¼ü¼ü¼ü»ü»ü»ü»ü»üºüºüºüºü¹ü¹ü¹ü¹ü·üµü´ü´ü´ü³ü³ü²ü²ü²ü²ü²ü²ü²ü²ü²ü±ü±ü±ü°ü°ü°ü°ü°ü°ü°ü°ü¯ü¯ü¯ü¯ü¯ü¯ü¯ü®ü¯ü®ü®ü­ü®ü®ü¯ü¯ü¯ü®ü®ü®ü®ü®ü­ü­ü­ü­ü¬ü­ü¬ü«ü«ü«ü«ü«üªüªü©ü©üªüªüªüªüªüªü©ü©ü©ü©ü©ü¨ü¨ü©ü©ü¨ü¨ü¨ü¦ü£ü¢ü¢ü¢ü¡ü ü¡ü¡ü ü üüüüüüüüüüüüüüüüüüüüüüüüüüüüüüüüüüüüüüüüüüüüüüüüüüüüüüüüüüüüüüüüüüüüüüüüüüüüüüüüüüüüüüüüüüüüüüüüüüüüüüüüüüüüüüüüüüüüüüüüüüüüüüüüüüüü~ü~ü~ü~ü~ü~ü}ü}ü}ü|ü|ü|ü|ü|ü{üzü{ü{üzüzüzüyüyüyüxüxüxüxüxüxüwüvütüsüqüpüoüoüoüoüoününününülülülüküküküküküjüjüiüiüiüiüiüiüiühügüfüfüfüfüfüfüfüfüfüfüfüeüdüdücücücücücücücübübüaüaü`ü_ü`ü`ü_ü_ü_ü_ü_ü^ü^ü]ü]ü]ü]ü]ü\üZüXüVüTüTüTüSüSüSüSüRüRüQüQüPüPüPüPüOüOüOüOüNüNüNüMüLüLüLüLüKüJüJüJüJüIüIüIüHüHüGüGüFüEüEüEüEüEüEüDüDüDüDüCüCüCüBüBüBüBüBüAüAü@ü?ü?ü?ü?ü?ü>ü>ü=ü=ü<ü<ü<ü<ü<ü<ü;ü:ü:ü:ü:ü:ü9ü8ü7ü6ü4ü2ü1ü0ü/ü/ü.ü/ü.ü-ü,ü,ü,ü,ü+ü,ü³ü³ü³ü³ü³ü´ü´ü´ü´ü´ü´ü´ü´ü´ü´üµüµüµü¶ü¶ü·ü¸ü¸ü·üµü³ü²ü²ü²ü²ü³ü³ü³ü³ü³ü³ü³ü³ü³ü³ü´ü´üµüµüµüµüµü¶ü¶ü¶üµüµü¶ü¶ü·ü·ü·ü·ü¶ü·ü·ü¸ü¸ü¸ü¸ü¹ü»ü»üºüºü»ü»ü»üºü»ü»ü»ü»ü»ü¼ü¼ü»ü¼ü¼ü¼ü½ü½ü¾ü¾ü¾ü¾ü¾ü¿ü¿ü¿ü¿ü¿ü¾ü¼ü»üºüºüºüºüºüºüºüºüºü»üºüºü¼ü¼ü¼ü¼ü¼ü¼ü¼ü¼ü¼ü½ü½ü¾ü¾ü¾ü¾ü¾ü¾ü¿ü¿ü¾ü¾ü¿ü¿üÀü¿üÀüÀüÁüÀüÀüÁüÀüÁüÁüÂüÂüÂüÃüÃüÃüÂüÂüÂüÂüÂüÂüÃüÃüÃüÃüÃüÃüÃüÃüÄüÄüÄüÅüÅüÆüÈüËüËüÉüÈüÈüÈüÇüÇüÇüÇüÈüÈüÇüÈüÉüÉüÉüÇüÆüÅüÄüÄüÄüÄüÃüÄüÄüÃüÄüÄüÄüÄüÅüÅüÄüÅüÅüÅüÆüÆüÆüÅüÅüÅüÅüÅüÅüÆüÆüÇüÇüÇüÇüÈüÈüÉüÊüÉüÈüÉüÉüÉüÉüÈüÉüÉüÉüÊüÊüÊüÊüÊüÊüËüËüËüËüËüËüÌüÌüËüËüÌüÌüÍüÍüÍüÍüÍüÍüÍüÍüÌüÌüÍüÍüÍüÎüÎüÎüÎüÍüÌüÊüÉüÉüÉüÉüÉüÈüÉüÈüÈüÉüÉüÉüÉüÉüÉüÊüÊüÉüÊüÊüÊüÊüÊüÊüÊüÊüÊüËüËüËüËüËüÌüÌüÌüËüËüÌüËüÌüÌüÍüÍüÍüÌüÌüÍüÎüÎüÍüÎüÎüÍüÍüÍüÎüÎüÎüÎüÎüÍüÍüÎüÏüÐüÏüÏüÎüÏüÏüÐüÏüÏüÏüÐüÐüÐüÐüÐüÎüÌüËüÊüÊüÊüÊüÊüÊüÊüÊüÉüÉüÊüÊüÊüÉüÊüÊüÊüÉüÊüÊüÉüÊüÊüÊüÊüÊüÉüÊüËüÊüÊüÊüÊüÉüÉüÊüÊüÊüÊüÊüËüËüÊüËüËüËüËüËüËüËüÌüÌüÌüËüËüËüËüËüËüÌüÌüÌüËüËüËüËüÌüÌüÌüÌüÌüÌüËüÌüËüÈüÇüÆüÆüÅüÅüÅüÅüÅüÅüÄüÄüÅüÅüÅüÅüÅüÅüÆüÆüÆüÅüÅüÆüÆüÆüÅüÅüÅüÅüÅüÄüÄüÄüÄüÄüÅüÅüÅüÅüÅüÆüÅüÄüÄüÄüÅüÄüÄüÄüÄüÄüÄüÃüÃüÄüÄüÄüÄüÃüÃüÄüÄüÅüÄüÄüÃüÃüÄüÃüÂüÀü¾ü¾ü¾ü¿ü¿ü¿ü¾ü½ü½ü¾ü½ü½ü½ü½ü¼ü¼ü¼ü¼ü¼ü¼ü¼ü»ü¼ü½ü¼ü¼ü¼ü¼ü¼ü¼ü¼ü¼ü¼ü¼ü¼ü¼ü¼ü»ü»ü¼ü¼ü¼ü»ü»ü¼ü¼ü¼ü»ü»ü»ü»ü»ü»ü»ü»ü»üºüºüºüºüºü»üºüºü»üºüºü¹ü¹üºü¹ü¹ü¹ü¹ü¹ü¹ü¹ü¹ü¸ü¸ü¸ü¶ü´ü²ü²ü±ü±ü²ü²ü²ü²ü±ü°ü±ü±ü±ü°ü°ü±ü±ü°ü°ü°ü°ü°ü¯ü¯ü¯ü°ü¯ü¯ü®ü¯ü®ü®ü®ü®ü®ü®ü®ü®ü­ü­ü­ü­ü­ü­ü­ü­ü­ü®ü®ü®ü­ü¬ü¬ü¬ü«ü¬ü¬ü¬ü«ü«ü«ü«ü«ü«ü«ü¬ü­ü¬ü«ü«üªüªü«üªü©ü©üªüªü©ü¨ü§ü¥ü£ü¢ü¢ü¢ü¢ü¡ü¡ü¡ü¡ü ü ü ü ü ü üüüüüüüüüüüüüüüüüüüüüüüüüüüüüüüüüüüüüüüüüüüüüüüüüüüüüüüüüüüüüüüüüüüüüüüüüüüüüüüüüüüüüüüüüüüüüüüüüüüüüüüüüüüüüüüüüüüüüüüüüüüüüüü~ü~ü~üü~ü~ü~ü~ü~ü}ü}ü}ü|ü|ü{ü{ü{ü{ü{üzüyüzüyüyüxüxüxüwüwüwüuüsüqüpüpüoünününümümümülülülüküküküküjüjüjüjüjüiühühühügügügügügügügügügügüfüfüeüeüdüdüdücücücücücücücücübübübüaüaü`ü`ü`ü_ü_ü^ü^ü^ü]ü]ü]ü]ü]ü\ü[ü[ü[ü[üYüWüUüTüSüRüRüQüQüPüPüPüPüPüOüOüOüOüNüNüNüMüLüLüMüMüLüLüLüKüKüKüJüJüJüJüIüIüHüHüGüHüHüGüFüEüEüEüEüDüDüDüCüCüCüBüAüAüAü@üAüAü@ü?ü?ü?ü>ü>ü>ü>ü=ü<ü=ü=ü<ü<ü<ü<ü;ü;ü;ü;ü:ü9ü9ü9ü9ü8ü7ü6ü4ü2ü1ü0ü/ü/ü.ü-ü.ü.ü-ü-ü-ü-ü,ü²ü²ü³ü´üµü´ü´ü³ü³ü³ü´ü´ü´ü´üµüµüµüµü¶ü¸ü¸ü·ü·ü¶üµü³ü²ü±ü±ü°ü±ü²ü²ü³ü³ü²ü²ü³ü³ü³ü´ü´üµüµüµüµü¶ü¶ü¶ü¶üµüµü¶ü¶ü·ü·ü·ü¸ü¹ü¹ü¹ü¹ü¹ü¹ü¹ü¹üºüºüºüºü»ü»ü»ü»ü»ü»ü»ü»ü»ü¼ü½ü¼ü¼ü½ü½ü¾ü¾ü¾ü¾ü¿ü¿ü¿üÀüÀüÀüÀüÀüÀü¾ü¼ü¼ü»ü»ü»ü»ü»ü»ü¼ü¼ü»ü¼ü½ü½ü½ü¼ü½ü½ü½ü½ü½ü½ü½ü½ü½ü½ü½ü½ü½ü¾ü¾ü¿ü¿ü¿ü¿ü¿üÁüÁüÁüÁüÁüÁüÂüÁüÁüÂüÂüÂüÂüÂüÂüÃüÃüÃüÃüÄüÄüÅüÅüÅüÆüÅüÅüÅüÆüÆüÅüÅüÅüÆüÇüÇüÈüÈüÈüÇüÇüÇüÈüÈüÈüÇüÇüÈüÈüÉüÉüÈüÈüÈüÈüÈüÆüÅüÅüÆüÆüÆüÆüÅüÅüÅüÅüÅüÅüÅüÅüÅüÆüÆüÆüÆüÆüÆüÆüÇüÇüÇüÈüÈüÈüÈüÈüÈüÈüÈüÈüÉüÉüÉüÉüÉüÊüÊüÊüÊüÊüÉüÊüÊüÊüÊüËüËüËüËüËüËüËüËüÌüÍüÍüÌüÌüÌüÌüÍüÍüÍüÌüÍüÍüÍüÎüÎüÎüÏüÏüÏüÏüÏüÏüÏüÏüÏüÏüÍüËüÉüÉüÈüÈüÈüÈüÉüÉüÉüÉüÉüÉüÊüÊüÉüÉüÊüÊüÊüÊüÊüÊüÊüÊüËüËüËüÊüÊüÉüÉüÊüÊüÊüÊüÊüÊüÊüÊüËüËüÌüÌüËüËüËüÌüÍüÍüÍüÌüÌüÌüÍüÍüÍüÌüÌüÌüÍüÍüÍüÎüÎüÍüÍüÎüÎüÍüÎüÎüÏüÏüÏüÎüÎüÎüÎüÎüÎüÌüËüÊüÉüÉüÉüÈüÈüÇüÈüÇüÇüÇüÈüÈüÇüÇüÈüÈüÈüÉüÈüÉüÉüÊüÉüÉüÉüÉüÊüÊüÉüÉüÉüÊüÊüÊüÊüÉüÉüÊüÊüÊüÊüÊüÊüÊüÊüËüÊüÊüÊüÊüÊüËüËüËüËüÊüÊüÊüÊüÉüÊüÊüËüËüÊüÊüÊüÊüËüÌüËüËüËüÊüÈüÆüÅüÆüÆüÆüÅüÅüÆüÆüÆüÅüÅüÅüÅüÄüÄüÅüÅüÄüÄüÅüÅüÅüÄüÄüÄüÅüÅüÅüÄüÄüÅüÅüÅüÅüÅüÄüÄüÅüÅüÅüÅüÅüÅüÇüÇüÆüÅüÆüÅüÅüÄüÄüÄüÄüÄüÄüÄüÄüÅüÅüÅüÅüÅüÅüÅüÄüÄüÄüÂüÀü¿ü¿ü¿ü¿ü¿ü¾ü¾ü¾ü¾ü¾ü½ü½ü¾ü¾ü¾ü¾ü¾ü¾ü¾ü¾ü¾ü½ü½ü½ü¾ü½ü½ü½ü½ü½ü½ü½ü½ü½ü½ü¼ü½ü½ü½ü¼ü¼ü½ü¼ü¼ü»ü¼ü½ü½ü¼ü¼ü¼ü»ü»ü¼ü¼ü»ü»ü»ü»ü»üºüºü»ü»üºüºüºüºüºüºüºüºüºü»üºüºüºüºüºüºüºü¹ü¶ü´ü³ü³ü³ü³ü³ü³ü²ü²ü²ü²ü±ü±ü±ü°ü°ü±ü±ü±ü±ü±ü±ü°ü°ü°ü°ü¯ü¯ü°ü°ü¯ü¯ü¯ü¯ü¯ü¯ü¯ü®ü¯ü®ü®ü­ü®ü®ü­ü­ü­ü®ü®ü®ü­ü­ü­ü­ü¬ü¬ü­ü­ü¬ü«ü«ü«ü¬ü«ü«ü«ü¬ü¬ü«ü«ü«ü«üªü©ü©ü©ü©ü©ü©ü©ü§ü¥ü£ü¢ü¢ü¡ü ü ü ü ü ü ü ü ü ü üüüü üüüüüüüüüüüüüüüüüüüüüüüüüüüüüüüüüüüüüüüüüüüüüüüüüüüüüüüüüüüüüüüüüüüüüüüüüüüüüüüüüüüüüüüüüüüüüüüüüüüüüüüüüüüüüüüüüüüüüüüüüü~ü~ü~ü~ü~ü~ü~ü~ü~ü~ü}ü|ü|ü|ü|ü|ü{ü{ü{ü{ü{üzüyüyüyüxüxüxüxüxüxüwüvüsürüpüpüpüpüoününününününümümümümümülüküküjüküjüjüjüjüjüiüiüiüiühühühühügügügüfüfüfüeüeüeüfüeüeüdücücücücücübübübübübübüaüaüaü`ü`ü_ü_ü^ü^ü^ü]ü]ü]ü]ü^ü]üZüXüVüVüUüUüUüTüTüSüRüQüRüRüRüRüQüPüPüPüPüOüOüNüMüMüMüLüLüLüLüLüLüKüKüJüJüIüIüIüHüHüHüGüFüGüFüFüEüEüEüEüDüDüCüBüBüBüBüAüAü@ü@ü@ü?ü?ü?ü?ü?ü?ü>ü>ü>ü=ü=ü=ü>ü=ü<ü<ü;ü;ü:ü:ü:ü:ü9ü8ü6ü3ü1ü1ü0ü0ü/ü.ü.ü.ü.ü-ü,ü,ü,ü,ü³ü³ü³ü³ü³ü³ü³ü³ü´ü´ü´üµüµü´üµüµü¶ü·ü·ü·ü·ü¸ü¸ü¸ü¶ü´ü´ü´ü´ü³ü³ü³ü³ü³ü³ü³ü³ü³ü´ü´ü´ü´ü³ü´ü´ü´üµüµüµüµü¶ü¶ü¶ü¶ü¶ü¶ü·ü·ü·ü·ü·ü¸ü¸ü¸ü¸ü¸ü¸ü¹ü¹üºüºüºüºüºü»ü»ü»ü»ü»ü»ü¼ü½ü½ü¼ü¼ü¼ü¼ü½ü½ü½ü½ü¾ü¾ü¾ü¾ü¾ü¿ü¾ü½ü»üºü¹ü¹üºüºü¹üºüºü»ü»üºüºüºüºü»ü»ü»ü»ü»ü»ü¼ü¼ü¼ü¼ü¼ü½ü½ü½ü½ü¾ü¾ü¾ü¾ü¿ü¿üÀüÁüÁüÁüÁüÁüÀüÀüÁüÂüÂüÁüÁüÁüÂüÂüÂüÂüÂüÂüÃüÃüÃüÃüÃüÄüÄüÄüÄüÅüÅüÅüÅüÅüÅüÅüÆüÇüÇüÆüÆüÆüÆüÆüÆüÇüÇüÈüÈüÇüÈüÈüÉüÉüÉüÉüÈüÆüÄüÄüÄüÄüÄüÄüÄüÄüÄüÅüÅüÅüÅüÅüÆüÆüÅüÅüÅüÅüÆüÆüÆüÆüÇüÇüÇüÇüÇüÇüÇüÆüÇüÇüÈüÇüÇüÈüÈüÇüÇüÈüÈüÉüÉüÊüÊüÊüÊüÊüÊüÊüÊüÊüËüËüËüËüËüÌüÌüÌüÍüÍüÍüÍüÍüÍüÍüÍüÍüÎüÎüÍüÎüÎüÎüÎüÎüÎüÎüÎüÎüÌüÊüÉüÉüÉüÉüÉüÉüÉüÉüÉüÉüÉüÉüÊüÊüÊüÉüÉüÉüÊüÊüÉüÊüÊüÊüÊüËüËüËüËüËüËüËüÌüÌüÌüÌüËüÌüÌüÍüÍüÍüÎüÎüÍüÍüÍüÍüÍüÌüÌüÌüÍüÍüÍüÍüÎüÎüÎüÎüÎüÍüÍüÎüÎüÎüÎüÎüÎüÎüÎüÎüÎüÎüÏüÏüÏüÐüÏüÎüÌüËüËüÊüÉüÉüÊüÉüÉüÉüÉüÉüÉüÉüÊüÊüÊüÉüÉüÉüÉüÊüÊüÊüÊüÊüËüËüËüÊüËüËüÊüÊüÊüÊüËüËüËüÊüÊüÊüÊüÊüÊüËüËüËüËüÌüÌüËüËüËüËüÌüÌüÌüÌüÌüÌüÌüÌüÌüÌüÌüÍüÍüÍüÍüÍüÌüÌüÌüÌüÌüËüÊüÈüÇüÇüÇüÆüÆüÆüÆüÆüÆüÅüÅüÅüÆüÆüÆüÅüÄüÅüÅüÆüÅüÆüÆüÆüÆüÆüÆüÅüÅüÅüÅüÅüÄüÅüÅüÅüÅüÅüÅüÅüÅüÅüÅüÆüÇüÆüÅüÅüÅüÅüÆüÆüÆüÆüÅüÄüÄüÅüÅüÅüÅüÅüÅüÄüÄüÅüÄüÄüÃüÁü¿ü¿ü¿üÀü¿ü¾ü½ü¾ü¾ü¾ü¾ü¿ü¾ü½ü½ü¾ü¾ü¾ü¾ü¾ü¾ü¾ü¾ü½ü¾ü¾ü½ü½ü½ü¼ü½ü½ü¾ü¿ü½ü½ü¼ü¼ü¼ü¼ü½ü½ü½ü½ü¼ü¼ü»ü¼ü¼ü¼ü¼ü¼ü¼ü¼ü¼ü»ü»ü»ü»ü»ü¼ü¼ü»ü»üºü»ü»üºüºüºüºüºüºüºüºüºüºü»ü¼ü¼üºü·üµü´ü´ü´ü³ü³ü²ü²ü³ü³ü²ü²ü±ü±ü°ü±ü±ü±ü±ü±ü°ü±ü±ü±ü±ü±ü²ü±ü±ü°ü°ü±ü±ü°ü°ü°ü°ü¯ü¯ü¯ü°ü¯ü¯ü¯ü¯ü¯ü¯ü°ü°ü¯ü®ü®ü®ü®ü®ü®ü®ü­ü¬ü¬ü¬ü¬ü­ü­ü¬ü«ü«ü«ü«ü«ü¬ü­ü¬ü¬ü¬ü«ü«ü«ü«ü«üªü§ü¥ü£ü£ü£ü£ü¤ü¤ü¤ü£ü¢ü¢ü¢ü¡ü ü ü ü ü ü ü ü¡ü ü üü ü ü üüüüüüüüüüüüüüüüüüüüüüüüüüüüüüüüüüüüüüüüüüüüüüüüüüüüüüüüüüüüüüüüüüüüüüüüüüüüüüüüüüüüüüüüüüüüüüüüüüüüüüüüüüüüüüüüüüüüüü~üüü~ü~üü~ü}ü}ü}ü|ü|ü|ü{ü{ü{üzü{üzüyüzüyüyüyüyüyüyüwüuüsürüqüpüpüpüoününümümümümülülümümümülülüküjüjüiüiüiüiühüiüiüiüiüiüiüiüiühügüfüfüfüfüeüeüeüeüdücücübübüaüaüaüaüaüaüaüaü`ü`ü`ü_ü_ü^ü^ü^ü^ü]ü]ü\ü]ü\ü\ü\üZüWüUüTüTüTüSüRüSüSüRüQüPüPüOüOüOüOüOüNüMüMüNüOüNüLüLüLüLüKüKüJüIüIüIüIüIüIüIüHüHüGüGüGüGüGüFüFüFüFüEüEüDüDüDüDüCüBüBüBüBüAüAüAüAü@ü@ü?ü?ü>ü>ü>ü>ü=ü<ü<ü=ü=ü<ü=ü=ü<ü;ü:ü9ü9ü9ü9ü8ü5ü3ü1ü0ü0ü/ü/ü/ü/ü/ü/ü.ü-ü-ü-ü,ü³ü³ü³ü´ü´üµüµüµüµüµü¶ü¶üµüµü¶ü¶ü¶üµü¶ü·ü·ü·ü¸ü¸ü·üµü³ü³ü³ü³ü³ü²ü²ü²ü³ü³ü´ü´ü´ü´ü³ü´ü´üµüµüµüµüµüµü¶ü¶ü¶ü·ü·ü¶ü¶ü·ü¸ü¹ü¹ü¸ü¹üºüºüºüºü¹ü¹üºüºü»ü¼ü¼ü»ü»ü¼ü¼ü¼ü¼ü¼ü½ü½ü½ü½ü½ü½ü¾ü¾ü¾ü¿ü¿ü¿üÀüÁüÀüÀüÀüÀü¾ü¼ü»üºü»üºüºüºü»ü»ü¼ü¼ü¼ü¼ü½ü½ü½ü½ü¾ü¾ü¾ü¾ü¾ü¾ü¾ü¿ü¿ü¿ü¿üÀüÀüÀüÀüÀüÀüÁüÁüÁüÁüÁüÂüÂüÂüÂüÂüÂüÁüÂüÂüÃüÄüÃüÃüÃüÃüÄüÃüÃüÃüÄüÄüÄüÄüÅüÅüÅüÆüÅüÅüÆüÆüÆüÇüÇüÇüÇüÈüÈüÈüÈüÈüÉüÈüÉüÉüÊüÊüÊüÊüÉüÉüÊüÊüÈüÆüÅüÅüÅüÆüÈüÊüÊüÈüÇüÇüÇüÇüÆüÆüÆüÆüÆüÆüÇüÇüÆüÆüÇüÇüÆüÇüÈüÎüÓüÓüÐüÍüËüËüËüÊüÉüÉüÉüÉüÊüÊüÊüÊüÊüÊüËüËüËüËüËüËüËüÌüÌüÌüÌüÌüÌüÍüÍüÍüÍüÍüÌüÍüÍüÍüÍüÍüÍüÍüÍüÎüÎüÎüÎüÎüÎüÏüÏüÏüÏüÎüËüÉüÉüÉüÊüÊüÊüÊüÊüÉüÉüÊüÊüÊüÊüÊüÊüËüËüËüÊüËüËüËüËüËüÌüÌüËüËüÌüÌüÌüÌüÌüËüËüËüÌüÍüÍüÌüÌüÌüÌüÌüÌüÌüÍüÌüÌüËüËüÌüÌüÌüÌüÌüÌüÌüÌüÍüÍüÎüÎüÍüÎüÎüÎüÍüÎüÎüÎüÎüÎüÏüÏüÏüÏüÐüÏüÍüËüËüÌüËüËüÊüÊüÊüÊüÊüÊüÊüÉüÉüÉüÊüÊüÊüÉüÊüÊüÊüÊüÉüÉüÊüÊüÊüÊüÊüÊüÊüÊüËüÊüÊüÊüÊüÊüÊüÊüÊüÊüËüËüËüËüËüËüËüËüÌüÌüÌüÌüÌüÌüÌüËüËüËüÌüÌüÍüÎüÍüÌüÌüÍüÌüÌüÌüÌüËüËüÊüÈüÇüÆüÆüÅüÅüÅüÅüÅüÅüÅüÅüÅüÅüÆüÆüÅüÅüÄüÅüÅüÅüÅüÅüÅüÅüÅüÅüÅüÅüÅüÆüÆüÅüÄüÅüÅüÅüÅüÅüÅüÆüÆüÆüÆüÆüÆüÆüÆüÆüÆüÆüÆüÆüÆüÅüÅüÄüÄüÅüÅüÅüÅüÅüÅüÆüÆüÆüÅüÅüÃüÀüÀüÀü¿ü¿ü¿ü¿ü¿ü¿ü¿ü¿ü¿ü¿üÀüÀüÀüÀüÀü¿ü¿ü¾ü¾ü¾ü¾ü¾ü¾ü¾ü¾ü¿ü¿ü¿ü¾ü¾ü¾ü¾ü¾ü¿ü¾ü¾ü½ü½ü½ü½ü¾ü¾ü½ü½ü½ü½ü½ü¼ü¼ü¼ü½ü¼ü¼ü¼ü¼ü¼ü¼ü¼ü¼ü¼ü½ü¼ü»ü»ü¼ü¼ü¼ü¼ü¼ü¼ü¼ü»ü»ü»ü»ü»ü»ü»üºü¸ü¶ü¶üµüµü´ü³ü³ü³ü³ü´ü´ü³ü³ü²ü²ü²ü²ü²ü±ü±ü±ü±ü±ü±ü±ü°ü°ü±ü°ü°ü°ü¯ü°ü°ü¯ü¯ü¯ü¯ü¯ü¯ü¯ü®ü®ü®ü®ü®ü­ü®ü­ü­ü­ü­ü­ü­ü­ü­ü­ü¬ü¬ü¬ü¬ü¬ü¬ü¬ü¬ü«ü«ü«ü«ü«ü«üªüªü©üªüªü©ü©üªü©ü¨ü¦ü¥ü¤ü£ü¢ü¢ü¢ü¢ü¡ü ü ü ü üüüüüüüüüüüüüüüüüüüüüüüüüüüüüüüüüüüüüüüüüüüüüüüüüüüüüüüüüüüüüüüüüüüüüüüüüüüüüüüüüüüüüüüüüüüüüüüüüüüüüüüüüüüüüüüüüüüüüüüüüüüüüüüüüüüüüüüü~ü}ü~ü~ü~ü~ü}ü}ü|ü|ü|ü}ü|ü|ü{üzüzüzüzüzüzüzüzüyüxüvütürüqüpüpüoüoününüoüoüoüoümümümümümülüküküjüjüjüjüküjüjüjüjüiüiüiühühügügügüfüfüfüfüeüdüdüdüeüdücücücücücücücücübübüaüaüaü`ü`ü_ü_ü`ü_ü_ü_ü^ü^ü^ü]ü]ü\üYüXüWüVüTüTüTüSüSüSüRüRüQüQüQüPüPüPüOüOüOüOüOüOüOüNüNüMüMüMüLüLüLüLüKüJüJüJüIüHüHüHüIüHüGüFüFüFüFüFüFüFüEüDüDüCüCüCüCüCüBüAü@ü@ü@ü@ü?ü?ü?ü@ü?ü>ü>ü=ü=ü=ü=ü=ü=ü<ü;ü;ü;ü;ü:ü:ü:ü:ü9ü7ü5ü3ü2ü1ü0ü0ü/ü/ü/ü.ü.ü-ü-ü,ü+ü²ü²ü³ü³ü´ü´ü´ü´üµüµüµüµüµüµüµüµü¶ü¶ü·ü·ü·ü·ü·ü¶üµü³ü²ü±ü²ü²ü²ü²ü²ü³ü³ü³ü´ü´ü´ü´ü´ü´üµüµüµüµüµü¶ü¶ü¶ü·ü·ü·ü·ü·ü·ü·ü·ü·ü¸ü¸ü¸ü¸ü¸ü¹ü¹üºüºüºü¹ü¹üºü»üºü»ü»ü¼ü¼ü¼ü¼ü½ü½ü½ü¼ü½ü½ü¾ü¾ü¾ü¿ü¾ü¾ü¿üÀüÀüÀü¿ü¿ü¾ü¼ü¼ü»ü»üºüºü»ü»ü»ü¼ü¼ü¼ü¼ü¼ü¼ü¼ü¼ü¼ü¼ü½ü½ü¾ü¾ü¾ü¾ü¾ü¿ü¿ü¿ü¿ü¿ü¿ü¿ü¿ü¿üÀüÀüÀüÀüÁüÂüÂüÂüÂüÂüÂüÁüÁüÂüÂüÂüÂüÃüÃüÄüÄüÄüÅüÄüÄüÅüÅüÆüÅüÆüÆüÆüÇüÇüÆüÇüÇüÇüÈüÉüÉüÈüÈüÉüÉüÈüÈüÉüÉüÉüÉüÉüÉüÉüÉüÊüÉüÉüÇüÅüÅüÅüÄüÄüÅüÅüÅüÄüÅüÅüÅüÅüÅüÅüÆüÆüÆüÆüÆüÈüÈüÇüÆüÆüÇüÉüÍüÏüÎüËüÉüÉüÉüÉüÉüÉüÉüÉüÉüÉüÉüÉüÉüÉüÊüÊüÊüÊüÉüÊüÊüËüËüËüËüËüËüËüËüËüÌüÌüÍüÍüÍüÍüÍüÍüÍüÍüÍüÎüÎüÍüÍüÎüÎüÎüÎüÎüÎüÏüÎüÌüÊüÉüÉüÉüÉüÈüÈüÉüÉüÈüÉüÉüÉüÉüÉüÉüÊüËüËüÊüÊüÊüÊüÊüÉüÊüÊüÊüÊüÉüÊüÊüÊüËüÌüËüËüÌüÌüÍüÌüÌüÌüÌüÍüÍüÍüÍüÍüÍüÍüÎüÎüÎüÎüÎüÎüÍüÎüÎüÎüÎüÏüÏüÏüÎüÎüÎüÎüÎüÎüÎüÎüÏüÐüÐüÐüÐüÏüÎüËüÊüÊüÉüÉüÉüÉüÉüÉüÉüÉüÉüÉüÉüÉüÉüÉüÉüÉüÉüÉüÉüÉüÉüÉüÉüÊüÉüÉüÉüÉüÉüÉüÊüËüËüËüÊüÊüËüÊüÊüËüÌüËüËüËüËüËüËüÊüÊüËüËüËüËüËüËüÌüÌüÌüËüËüËüËüÌüÍüÍüÌüÌüÌüÌüËüËüÌüÌüËüÉüÇüÆüÆüÆüÆüÆüÆüÅüÅüÅüÅüÅüÅüÅüÆüÆüÅüÅüÅüÅüÆüÆüÆüÆüÆüÆüÆüÅüÅüÆüÅüÅüÆüÆüÆüÆüÆüÅüÅüÅüÅüÅüÆüÅüÄüÄüÅüÆüÆüÅüÅüÅüÅüÅüÅüÅüÅüÅüÅüÅüÅüÅüÅüÅüÅüÅüÅüÄüÂüÀü¿ü¿ü¿ü¿ü¿ü¾ü¾ü¾ü¾ü¾ü¾ü¾ü¾ü¾ü¾ü¾ü¾ü¾ü¾ü¾ü¾ü¿ü¿ü¾ü¾ü¾ü¿ü¿ü¾ü½ü½ü½ü¾ü¾ü¾ü¾ü½ü¼ü¼ü¼ü¼ü¼ü¼ü¼ü¼ü¼ü¼ü¼ü¼ü¼ü¼ü¼ü¼ü»ü¼ü¼ü¼ü»ü»ü¼ü¼ü¼ü»üºü»ü»ü»ü»ü»ü»ü»ü»üºüºü¹üºüºü¹ü¹ü¹ü¹ü¹ü·üµü³ü³ü³ü³ü²ü±ü²ü±ü±ü±ü±ü±ü±ü±ü±ü±ü±ü±ü±ü±ü°ü°ü°ü°ü¯ü¯ü°ü°ü°ü¯ü¯ü¯ü¯ü¯ü¯ü®ü®ü®ü®ü®ü¯ü®ü®ü®ü­ü®ü®ü®ü®ü®ü®ü­ü¬ü­ü¬ü¬ü¬ü­ü®ü­ü¬ü¬ü«ü«ü«ü«ü«ü¬ü¬ü«ü«üªü«üªü©ü¨ü¨ü©ü©ü¨ü¦ü¤ü£ü¢ü¢ü¢ü¡ü¡ü ü ü ü ü üü ü ü ü üüüüüüüüüüüüüüüüüüüüüüüüüüüüüüüüüüüüüüüüüüüüüüüüüüüüüüüüüüüüüüüüüüüüüüüüüüüüüüüüüüüüüüüüüüüüüüüüüüüüüüüüüüüüüüüüüüüüüüüüüüüüüü~ü~ü~üü~ü~ü}ü}ü}ü~ü}ü|ü|ü}ü|ü|ü|ü{üzü{ü{üzüzüyüyüyüyüxüxüvütürüqüpüpüpüpüoüoünümümümümümümününümümümülüküjüjüiüiüiühühüiühühühühühügügüfüfüfüeüeüeüeüeüdüdücücücücübüaüaübübüaü`ü`ü_ü_ü_ü_ü^ü^ü]ü]ü]ü]ü]ü\ü\ü[ü[ü[üZüXüVüTüSüSüSüRüRüRüRüRüRüQüQüPüPüOüNüNüNüNüNüNüMüMüKüKüKüJüJüJüIüJüJüJüIüIüHüHüGüGüGüGüGüGüGüGüFüFüEüDüCüCüCüCüBüBüBüBüAüAüAü@ü@ü@ü?ü?ü?ü?ü?ü?ü?ü?ü>ü=ü=ü=ü<ü<ü;ü:ü:ü:ü:ü9ü9ü9ü9ü7ü6ü4ü3ü2ü1ü/ü/ü/ü.ü.ü.ü-ü,ü,ü,ü³ü´ü´ü´ü´ü´üµü´ü´ü´üµüµü´üµüµüµüµüµüµü¶ü¶ü¶ü·ü¸ü¸ü¶ü´ü´ü³ü²ü²ü²ü²ü³ü³ü´ü´ü´ü´ü´ü´ü´ü´ü´üµü¶ü¶üµü¶ü¶ü¶ü¶ü·ü¶ü·ü·ü·ü¸ü¸ü¸ü¸ü¸ü¹ü¹ü¹ü¹üºüºüºüºüºü»ü»ü»ü»ü»ü»ü½ü½ü½ü½ü½ü½ü½ü½ü½ü¾ü¾ü¾ü¾ü¾ü¿üÀüÀüÀü¿ü¿ü¿ü½ü¼ü»ü»üºüºüºü»ü¼ü»ü»ü¼ü¼ü¼ü¼ü½ü½ü½ü½ü½ü½ü½ü¾ü¾ü¾ü¾ü¿ü¿ü¿ü¿üÀüÀüÀüÀüÀüÀüÀüÁüÁüÁüÁüÁüÁüÁüÁüÁüÂüÃüÂüÂüÂüÃüÃüÃüÃüÃüÃüÄüÄüÃüÃüÄüÅüÅüÅüÅüÆüÆüÆüÆüÆüÆüÇüÇüÇüÇüÈüÈüÈüÈüÈüÇüÇüÈüÇüÇüÈüÉüÉüÉüÊüÊüÉüÈüÇüÆüÅüÅüÅüÄüÄüÅüÅüÅüÅüÄüÅüÆüÅüÅüÅüÅüÆüÆüÆüÇüÇüÈüÇüÇüÇüÈüÉüÉüÉüÉüÉüÈüÈüÈüÉüÉüÉüÉüÉüÉüÉüÊüÊüËüÌüËüÊüÊüËüËüËüËüËüËüËüÌüÌüËüËüËüËüÌüÌüÌüÌüÌüÍüÍüÍüÍüÎüÏüÏüÎüÍüÎüÏüÏüÏüÎüÎüÎüÍüËüÊüÉüÉüÉüÉüÉüÉüÈüÈüÈüÉüÈüÉüÉüÈüÈüÈüÉüÊüÊüÊüÊüÊüËüËüËüËüËüËüËüËüÌüÌüËüËüÌüÌüÌüÌüÌüÌüÌüÌüÌüÌüÌüÍüÍüÍüÍüÍüÍüÎüÎüÍüÍüÍüÍüÎüÎüÎüÏüÏüÎüÎüÏüÏüÏüÏüÐüÏüÏüÎüÏüÏüÏüÏüÏüÏüÎüÌüËüÊüÊüÊüÊüÉüÉüÉüÉüÉüËüËüËüËüËüÊüÊüËüÊüÊüÊüËüËüËüÊüËüËüËüËüËüÊüÊüÊüËüËüÊüËüËüËüËüËüÊüËüËüËüËüËüËüËüÊüÊüÊüËüËüËüËüËüÌüËüËüÌüËüÌüÌüÌüÌüËüËüÌüËüËüÌüÌüÌüËüÉüÇüÆüÆüÅüÅüÅüÅüÅüÅüÅüÅüÅüÆüÅüÅüÅüÆüÅüÅüÅüÅüÅüÆüÅüÅüÅüÆüÆüÇüÇüÆüÆüÆüÆüÆüÅüÅüÅüÅüÅüÅüÅüÅüÅüÅüÄüÅüÆüÅüÅüÅüÅüÅüÅüÅüÅüÅüÅüÅüÅüÅüÅüÆüÆüÅüÅüÅüÅüÅüÂüÁüÁüÀü¿ü¿ü¿ü¿ü¿ü¿ü¿ü¿ü¿ü¿ü¿ü¾ü¿ü¾ü¿ü¿ü¿ü¾ü¿ü¿ü¾ü¾ü¾ü¾ü¾ü½ü½ü½ü½ü½ü½ü¼ü½ü½ü½ü½ü¼ü½ü½ü½ü¼ü¼ü½ü½ü½ü½ü½ü½ü½ü½ü½ü¼ü¼ü¼ü½ü½ü½ü½ü½ü½ü¼ü¼ü¼ü¼ü¼ü¼ü¼ü»ü»üºü»ü»ü¼ü»üºüºüºüºüºü¹ü¸ü¶ü´ü³ü³ü²ü²ü²ü²ü±ü²ü²ü²ü±ü²ü²ü²ü±ü±ü±ü±ü±ü±ü±ü°ü°ü°ü°ü°ü°ü°ü°ü°ü°ü°ü°ü°ü¯ü¯ü¯ü¯ü¯ü®ü®ü®ü®ü®ü®ü®ü®ü®ü®ü­ü­ü­ü­ü­ü­ü­ü­ü¬ü¬ü¬ü¬ü¬ü¬ü¬ü«ü¬ü¬ü«ü«ü«ü«ü¬ü¬ü«üªü«ü«ü«ü©ü¨ü¥ü¤ü¤ü¤ü£ü£ü¢ü¢ü¢ü¢ü¡ü¡ü¡ü¡ü¡ü ü ü ü ü ü ü ü üüüüüüüüüüüüüüüüüüüüüüüüüüüüüüüüüüüüüüüüüüüüüüüüüüüüüüüüüüüüüüüüüüüüüüüüüüüüüüüüüüüüüüüüüüüüüüüüüüüüüüüüüüüüüüüüüüüüüüüüüüü~ü~ü~üü~ü~ü~ü~ü}ü}ü|ü|ü|ü{üzüzüzüyüyüyüyüyüyüyüyüxüvütürüqüqüpüoüpüpüoüoüoüoününününününümümümülüküküküküküküjüjüjüjüiüiüiüjüiühüfüfüfüfüfüfüeüeüeüeüdücücücücübübübüaüaüaüaü`ü`ü`ü_ü^ü^ü_ü_ü^ü^ü^ü]ü]ü]ü]ü]ü\üZüWüVüUüTüSüSüRüQüQüRüQüQüPüPüPüPüPüOüNüNüNüNüNüMüMüMüMüLüKüKüKüKüJüKüJüJüIüHüHüHüHüHüGüGüFüFüFüEüEüEüDüDüCüCüBüBüBüBüBüAüAüAüAü@ü@ü?ü?ü>ü>ü>ü>ü=ü>ü>ü=ü=ü=ü<ü<ü;ü;ü;ü;ü:ü9ü9ü9ü7ü6ü4ü3ü2ü1ü0ü0ü/ü.ü.ü.ü-ü-ü-ü-ü³ü´ü³ü´üµüµüµüµüµü¶ü¶üµüµü¶ü¶ü¶ü¶ü¶ü·ü·ü·ü·ü·ü¸ü¸ü·ü¶ü´ü´ü´ü³ü³ü³ü³ü³ü´ü³ü³ü´ü´ü³ü³ü´üµü¶ü¶ü¶ü¶ü¶ü¶ü·ü·ü·ü·ü·ü¸ü¸ü¹ü¹ü¹ü¸ü¹üºüºüºüºü»ü»ü»ü»ü»ü»ü¼ü¼ü¼ü¼ü¼ü½ü½ü½ü½ü¾ü¾ü¾ü¾ü¿üÀü¿ü¿ü¿ü¿ü¿ü¿ü¿üÀü¿ü¿üÀüÀü¾ü½ü½ü¼ü¼ü¼ü¼ü¼ü¼ü»ü»ü»ü¼ü¼ü¼ü½ü½ü½ü½ü¾ü¾ü¾ü¾ü¾ü¾ü¿ü¿üÀüÀüÁüÂüÂüÁüÀüÁüÁüÀüÀüÁüÁüÁüÂüÂüÂüÂüÂüÂüÂüÃüÃüÃüÃüÃüÃüÄüÄüÄüÄüÄüÅüÆüÅüÆüÇüÇüÇüÇüÇüÇüÈüÈüÉüÉüÉüÈüÇüÈüÈüÈüÈüÉüÉüÉüÉüÊüÊüÊüÊüÉüÊüÊüÉüÇüÅüÄüÄüÃüÃüÃüÄüÄüÅüÄüÅüÅüÅüÅüÅüÅüÅüÅüÆüÆüÆüÇüÇüÆüÆüÆüÈüÈüÇüÇüÈüÈüÉüÉüÈüÉüÊüÉüÉüÉüÊüÊüÊüÊüÊüÊüÊüÉüÊüËüËüËüËüËüÌüÌüÌüÌüÌüÌüÌüÌüÌüÌüÍüÍüÍüÍüÌüÍüÍüÍüÍüÍüÍüÍüÎüÏüÏüÏüÏüÐüÐüÐüÏüÍüËüÉüÉüÉüÉüÈüÉüÉüÊüÊüÊüÊüÊüÊüÊüÊüÊüÊüÊüÊüÊüËüÌüÌüÌüÌüÌüÌüÌüÌüÌüÌüÌüÌüÌüÍüÍüÌüÌüÌüÍüÍüÍüÍüÍüÍüÍüÍüÎüÎüÎüÍüÍüÍüÍüÎüÎüÎüÎüÎüÎüÎüÎüÏüÏüÏüÏüÐüÐüÏüÏüÎüÎüÏüÏüÐüÐüÐüÐüÏüÍüÌüËüËüËüËüÊüÊüÊüÉüÉüÊüÊüÊüËüËüËüËüËüÊüÊüËüÊüÊüÊüÊüÊüÉüÉüÉüÊüÊüÊüÊüÉüÊüËüËüËüËüÌüÌüËüËüËüËüÌüËüËüËüËüËüÌüÌüËüËüËüÌüÌüÌüÌüÌüÌüÌüÌüÌüÌüÌüÌüÌüÌüÌüÍüÍüÌüÌüÌüÉüÇüÇüÆüÆüÆüÆüÆüÆüÆüÆüÆüÅüÅüÆüÆüÅüÆüÇüÆüÆüÆüÅüÆüÆüÆüÆüÆüÆüÆüÆüÇüÇüÆüÆüÆüÆüÆüÆüÆüÆüÆüÇüÇüÇüÇüÇüÇüÇüÇüÇüÈüÈüÇüÇüÆüÆüÆüÆüÆüÆüÆüÅüÅüÅüÅüÄüÄüÂüÁü¿ü¿ü¿ü¿ü¾ü¾ü¿ü¿ü¿ü¾ü¾ü¾ü¾ü¾ü¾ü¾ü¾ü¾ü¾ü¾ü¾ü¾ü½ü½ü¾ü½ü½ü½ü½ü½ü¾ü½ü¾ü¾ü½ü½ü¾ü¾ü½ü¾ü½ü½ü½ü½ü¾ü¾ü¾ü½ü½ü¼ü¼ü¼ü¼ü¼ü¼ü¼ü¼ü¼ü¼ü»ü¼ü¼ü»ü»ü»ü»ü»üºüºüºü»ü»ü»ü»ü»ü»ü»üºüºüºüºüºü¹ü·üµü´ü´ü³ü³ü³ü³ü³ü²ü²ü²ü²ü²ü²ü²ü²ü²ü±ü±ü±ü°ü°ü±ü±ü±ü±ü°ü°ü±ü±ü±ü°ü¯ü¯ü¯ü°ü°ü°ü¯ü¯ü¯ü¯ü®ü®ü®ü®ü®ü®ü®ü­ü­ü­ü­ü¬ü¬ü­ü­ü­ü¬ü¬ü¬ü¬ü¬ü¬ü¬ü­ü®ü®ü¬ü«ü«ü«üªüªüªüªüªüªüªüªü¨ü¦ü¤ü¤ü£ü£ü¢ü¢ü¢ü¢ü¢ü¡ü ü¡ü¡ü ü ü ü üüüüüüü ü üüüüüüüüüüüüüüüüüüüüüüüüüüüüüüüüüüüüüüüüüüüüüüüüüüüüüüüüüüüüüüüüüüüüüüüüüüüüüüüüüüüüüüüüüüüüüüüüüüüüüüüüüüüüüüüüüüüüüüüüüüüüüü~ü}ü}ü}ü}ü|ü}ü|ü}ü}ü|ü{üzüzüzüzüyüzüzüzüyüwütüsüsürüqüqüpüpüpüpüoüoüoüoününününümülümülülümümülüküküjüjüiüiühühühühühügüfügüfüfüeüeüeüeüeüeüeüeüeüdücücücücübübübüaü`ü`ü`ü`ü_ü_ü_ü`ü`ü_ü^ü^ü]ü]ü]ü\üZüXüWüWüVüUüTüSüSüRüRüRüRüQüPüPüPüPüPüOüNüNüNüNüMüMüLüLüLüLüLüLüKüKüKüKüJüJüIüIüJüJüIüHüGüGüGüGüGüFüDüDüEüEüDüCüCüDüCüBüBüBüAüAüAüAüAü@ü?ü?ü?ü?ü?ü>ü=ü=ü=ü<ü;ü;ü<ü<ü;ü:ü:ü:ü:ü:ü9ü7ü5ü4ü3ü3ü3ü2ü1ü0ü0ü/ü.ü-ü-ü-ü,ü³ü´ü´ü´ü´üµüµüµüµüµü¶ü¶ü¶ü¶ü¶ü¶ü¶ü·ü·ü¸ü¸ü¸ü¸ü¹ü¹ü¸ü·üµü´ü´ü´ü´ü´ü´ü´ü´ü´ü´üµüµüµüµü¶ü¶ü¶ü¶ü¶ü¶ü·ü·ü·ü·ü·ü·ü¸ü¹ü¹ü¹ü¹ü¹ü¹ü¹ü¹ü¹ü¹üºü»ü»ü»ü¼ü¼ü¼ü»ü¼ü¼ü¼ü¼ü¼ü½ü½ü½ü¼ü½ü½ü½ü½ü¾ü¾ü¾ü¾ü¿ü¿ü¿ü¿ü¿ü¿üÀüÀü¿ü¾ü½ü¼ü¼ü¼ü¼ü½ü¼ü¼ü¼ü¼ü½ü¼ü¼ü½ü½ü½ü½ü½ü½ü¿ü¿ü¾ü¿ü¿üÁüÁüÀüÀüÀüÀüÀüÀüÀüÀüÁüÀüÁüÁüÁüÁüÁüÁüÁüÂüÃüÃüÂüÂüÃüÄüÃüÄüÄüÄüÄüÄüÄüÄüÄüÅüÅüÆüÅüÆüÆüÆüÇüÇüÇüÇüÇüÇüÈüÈüÇüÈüÈüÈüÈüÉüÉüÉüÉüÉüÉüÉüÊüÊüÊüÊüÊüÈüÆüÅüÅüÆüÅüÅüÄüÄüÄüÄüÄüÅüÅüÅüÅüÅüÅüÆüÆüÆüÇüÇüÈüÇüÇüÈüÈüÉüÈüÈüÈüÉüÉüÉüÉüÉüÉüÉüÉüÉüÊüÉüÊüÊüÊüÊüÊüÉüÊüËüËüËüËüÌüÌüÌüÌüÌüÌüÌüÌüÌüÌüÌüÌüÌüÍüÌüÍüÎüÎüÎüÎüÎüÎüÎüÏüÏüÎüÏüÏüÏüÏüÏüÏüÍüËüÊüÉüÊüÉüÉüÉüÉüÉüÊüÉüÉüÊüÊüÊüÊüÊüÊüËüËüËüÌüÌüÌüËüËüËüÌüÌüËüËüÌüÌüÌüÌüÍüÍüÌüÌüÌüÌüÍüÍüÍüÍüÎüÏüÏüÏüÐüÐüÐüÏüÏüÏüÏüÏüÏüÎüÎüÏüÏüÐüÏüÏüÐüÐüÐüÐüÐüÐüÐüÐüÐüÐüÐüÐüÐüÐüÐüÏüÍüÌüÌüËüÊüÊüÊüÊüÊüÊüÊüÊüÊüÊüÊüÉüÊüÊüËüËüËüËüËüËüËüÌüÌüÌüËüËüËüËüËüËüÊüËüÌüÌüËüÌüËüËüËüËüÌüÌüÌüËüËüÌüÌüÌüÌüÌüÌüÌüÌüÍüÌüÌüÍüÍüÍüÌüÌüÌüÍüÍüÎüÎüÎüÍüÍüÌüÍüÌüÊüÈüÈüÇüÆüÇüÇüÆüÆüÆüÆüÆüÆüÇüÆüÆüÆüÆüÆüÆüÆüÆüÆüÆüÆüÆüÆüÆüÇüÇüÇüÆüÅüÆüÆüÆüÆüÆüÆüÅüÆüÇüÆüÆüÅüÅüÅüÅüÅüÅüÆüÅüÅüÅüÅüÅüÆüÆüÅüÅüÅüÅüÆüÅüÅüÅüÅüÃüÂüÀü¿ü¿ü¿ü¿ü¾ü¾ü¾ü¿ü¿ü¿ü¿ü¿ü¿ü¿üÀü¿ü¾ü¿ü¿ü¿ü¾ü¿ü¾ü¾ü¾ü¾ü¾ü¾ü¾ü¾ü¾ü¾ü¾ü¾ü¾ü½ü½ü½ü¾ü½ü¼ü¼ü½ü½ü¼ü¼ü¼ü¼ü¼ü½ü¼ü»ü»ü¼ü¼ü»ü»ü»ü»ü»ü»ü»ü»ü»ü»üºü»ü¼ü»üºü»ü»ü¼ü»ü»ü»ü»ü¼ü¼ü»ü»ü»üºü¸ü¶üµüµüµü´ü³ü³ü³ü³ü³ü³ü³ü²ü²ü²ü²ü²ü²ü±ü±ü±ü±ü±ü°ü±ü±ü±ü±ü±ü±ü±ü±ü±ü±ü°ü¯ü°ü°ü°ü°ü¯ü°ü°ü¯ü¯ü¯ü¯ü¯ü¯ü®ü®ü®ü®ü®ü­ü­ü­ü­ü­ü­ü­ü­ü¬ü­ü­ü¬ü¬ü¬ü«ü«ü«ü«üªüªüªüªüªüªü«üªü¨ü¦ü¥ü¥ü¤ü¤ü¤ü£ü¢ü¢ü¢ü¢ü¢ü¢ü¢ü¡ü¡ü¡ü¡ü ü ü¡ü ü ü¡ü¢ü¡ü ü ü üüüüüüüüüüüüüüüüüüüüüüüüüüüüüüüüüüüüüüüüüüüüüüüüüüüüüüüüüüüüüüüüüüüüüüüüüüüüüüüüüüüüüüüüüüüüüüüüüüüüüüüüüüüüüüüüüüüüüüüüü~ü~ü~ü~ü~ü~üü~ü~ü}ü}ü}ü|ü{ü{ü|ü{ü{ü{üzü{ü{üzüwütüsürürüqüqüqüpüpüoünüoüoüoünümümümülülülülülülüküjüjüjüjüjüjüiühühüiüiühügügügügügügügügügügüfüeüeüeüdüdücücücücübübübüaüaü`üaüaüaü`ü`ü`ü`ü_ü^ü^ü]ü]ü]ü]ü\üZüXüVüVüUüTüTüSüSüRüQüQüQüQüQüPüQüQüPüPüPüOüOüNüNüNüNüNüMüMüLüLüKüKüJüJüIüIüIüIüIüIüHüHüGüGüFüGüGüGüFüEüDüCüCüCüBüBüBüBüBüAü@üAüAü@ü@ü?ü?ü?ü?ü?ü?ü>ü>ü>ü=ü=ü<ü<ü<ü=ü=ü<ü;ü;ü<ü>ü=ü9ü5ü3ü2ü1ü1ü1ü0ü/ü/ü/ü.ü-ü-ü´ü´ü´ü³ü´üµüµüµüµüµü¶ü¶üµüµü¶ü¶ü·ü·ü·ü·ü¸ü¸ü¸ü·ü·ü·ü¸ü·ü¶ü´ü³ü´ü´üµü´ü´ü´ü´üµüµü´ü´üµü¶ü¶ü¶ü¶ü¶ü·ü·ü·ü·ü¸ü¹ü¸ü¸ü¸ü¹ü¹ü¹ü¹üºüºüºüºüºüºü»üºü»ü»ü»ü¼ü¼ü½ü½ü½ü½ü½ü½ü¾ü¾ü¿ü¿ü¾ü¾ü¿ü¿ü¿ü¿ü¿ü¿üÀüÀüÀüÁüÀüÀüÀü¿ü½ü¼ü¼ü¼ü¼ü¼ü¼ü¼ü¼ü¼ü¼ü¼ü¼ü¼ü½ü½ü½ü½ü¾ü¾ü¾ü¾ü¾ü¿ü¿ü¿ü¿üÀüÀüÁüÁüÁüÁüÁüÀüÀüÀüÀüÁüÁüÁüÁüÂüÃüÃüÃüÃüÃüÃüÃüÃüÃüÃüÄüÄüÄüÄüÄüÅüÅüÅüÅüÅüÅüÆüÅüÅüÆüÆüÆüÆüÇüÇüÇüÇüÇüÇüÇüÈüÈüÈüÈüÈüÈüÈüÉüÊüÊüÊüÊüÊüÉüÇüÅüÄüÄüÄüÄüÅüÅüÅüÅüÅüÅüÆüÆüÆüÆüÆüÆüÆüÆüÆüÇüÆüÇüÈüÈüÈüÈüÉüÈüÈüÉüÉüÈüÈüÉüÉüÊüÊüÊüÊüÊüËüËüÊüÊüÊüÊüËüËüËüËüËüËüËüËüÌüÍüÍüÍüÍüÍüÍüÍüÍüÍüÍüÎüÍüÍüÍüÍüÍüÎüÎüÍüÎüÎüÎüÎüÎüÎüÏüÐüÐüÍüËüÊüÊüÊüÊüÉüÉüÉüÉüÊüÊüÊüÊüÊüÊüÊüÊüÊüËüÊüÊüÊüËüËüÌüÌüÌüËüËüÌüÌüËüËüÌüÌüÌüÌüÌüÌüÌüÌüÌüÍüÍüÍüÍüÍüÍüÍüÍüÎüÏüÎüÎüÎüÎüÏüÏüÐüÐüÐüÐüÏüÏüÏüÐüÏüÏüÏüÐüÏüÏüÏüÏüÏüÐüÐüÐüÑüÐüÎüÍüÍüÌüÌüÌüËüÊüÊüËüËüËüËüËüÌüÌüËüËüËüËüËüËüËüËüËüÌüÌüÌüÌüËüËüÌüÌüÌüÌüÌüÌüÍüÎüÎüÍüÍüÎüÎüÍüÍüÌüÌüÌüËüËüËüÌüÍüÍüÌüÍüÍüÌüÍüÍüÍüÍüÍüÍüÍüÍüÍüÎüÎüÎüÍüÍüÍüÎüÎüÌüÊüÈüÈüÈüÈüÈüÈüÈüÈüÇüÇüÈüÇüÈüÇüÇüÇüÆüÆüÇüÇüÆüÆüÇüÇüÇüÇüÇüÇüÇüÈüÇüÇüÆüÇüÇüÆüÇüÇüÇüÇüÇüÇüÇüÇüÆüÆüÆüÆüÇüÇüÇüÈüÈüÇüÇüÇüÇüÇüÆüÆüÆüÇüÇüÇüÆüÅüÄüÂüÁüÀü¿ü¿ü¿ü¿ü¿ü¿ü¿ü¿ü¿üÀü¿ü¿ü¿üÀüÀü¿ü¾ü¾ü¿ü¾ü¾ü¾ü½ü½ü¾ü¾ü¾ü¾ü¾ü¾ü¾ü½ü½ü¾ü½ü½ü½ü½ü½ü½ü½ü½ü½ü½ü½ü½ü½ü½ü½ü½ü½ü¼ü¼ü¼ü¼ü½ü½ü¼ü¼ü»ü»ü¼ü¼ü»ü»ü¼ü»ü»ü»ü¼ü»ü»ü»ü»ü»ü»ü»ü»ü»ü»üºü¹ü·ü¶ü´ü´ü´ü³ü³ü³ü²ü²ü²ü³ü²ü²ü±ü±ü±ü±ü±ü±ü²ü²ü²ü²ü²ü±ü±ü±ü°ü°ü±ü±ü±ü±ü±ü°ü°ü±ü±ü°ü°ü¯ü¯ü¯ü¯ü¯ü®ü®ü®ü®ü®ü®ü®ü®ü®ü®ü®ü­ü­ü­ü¬ü­ü­ü¬ü«ü«ü¬ü¬ü¬ü«ü«ü¬ü¬ü«ü«ü«ü«ü«ü«üªüªü©ü§ü¥ü¤ü¤ü£ü£ü¢ü¡ü¡ü¡ü¢ü¢ü¢ü¡ü¡ü¡ü¡ü¡ü¡ü¡ü¡ü¡ü üüü ü üüüüüüüüüüüüüüüüüüüüüüüüüüüüüüüüüüüüüüüüüüüüüüüüüüüüüüüüüüüüüüüüüüüüüüüüüüüüüüüüüüüüüüüüüüüüüüüüüüüüüüüüüüüüüüüüüüüüüüüüüüüü~ü~ü~ü~ü~ü~ü~ü}ü}ü|ü|ü|ü}ü|ü{ü{ü{ü{ü{üzüzüxüvütüsüsürürüqüqüqüpüpüoüoüoüoününüoünümümülülülülülülülülülüküküküjüjüjüiühühühühügügüfüfüeüeüeüeüeüdüdüdücücücücücücübübübüaü`ü`ü`ü`ü_ü`ü_ü_ü_ü^ü^ü^ü^ü^ü]ü[üXüWüUüTüTüSüRüSüRüRüQüRüRüRüRüQüQüPüOüOüPüPüOüNüNüNüMüMüLüKüJüJüJüKüLüLüKüJüIüIüIüHüHüGüGüGüGüFüGüFüFüFüFüEüEüDüDüCüBüBüAüAüAüAüAü@ü@ü@ü@ü?ü?ü?ü>ü=ü=ü=ü=ü=ü<ü<ü<ü;ü;ü:ü9ü9ü9ü8ü6ü4ü3ü2ü2ü0ü/ü/ü.ü-ü-ü-ü-ü-ü-ü´üµüµü´ü´ü´üµüµüµü¶ü¶ü¶ü·ü¶ü¶ü¶ü¶ü·ü¶ü·ü·ü¸ü¸ü¹ü¹ü¹ü¹ü¸ü¸ü·üµüµüµüµüµü´ü´ü´ü´üµü´ü´üµüµü¶ü·ü·ü¶ü¶ü¶ü¶ü¶ü¶ü·ü¸ü¸ü¸ü¹ü¹ü¹ü¹ü¹üºü»ü»ü»ü»ü¼ü¼ü¼ü¼ü¼ü¼ü¼ü½ü½ü¾ü¾ü¾ü½ü¾ü¾ü¾ü¾ü¿ü¿üÀüÁüÁüÁüÀü¿üÀüÀüÀüÀüÀüÀüÀüÀü¾ü½ü½ü¼ü¼ü¼ü¼ü¼ü½ü½ü½ü½ü½ü½ü¾ü¾ü¾ü¾ü¾ü¾ü¾ü¾ü¿ü¿ü¿üÀüÀüÀüÀüÀüÀüÀüÁüÂüÂüÁüÂüÂüÂüÂüÃüÃüÂüÂüÂüÂüÃüÃüÄüÄüÄüÄüÄüÄüÅüÅüÄüÄüÄüÄüÅüÆüÆüÅüÅüÅüÆüÆüÆüÇüÇüÇüÇüÇüÈüÈüÈüÈüÉüÉüÉüÉüÉüÉüÉüÉüÉüÊüÊüÊüÉüÇüÆüÆüÅüÅüÅüÅüÅüÅüÅüÅüÆüÆüÆüÆüÆüÆüÆüÇüÇüÇüÇüÇüÇüÇüÈüÈüÈüÈüÈüÈüÈüÈüÉüÉüÉüÉüÉüÊüÊüÊüÊüÊüÊüÊüËüËüËüÊüÊüËüÌüËüËüÌüÍüÍüÌüÌüÌüÍüÍüÌüÌüÍüÍüÍüÍüÍüÍüÍüÍüÎüÎüÎüÎüÏüÐüÒüÓüÒüÐüÏüÏüÎüÍüËüÊüÊüÊüÊüÉüÉüÉüÉüÉüÉüÉüÊüÊüÊüÊüÊüÊüÊüËüËüÊüËüËüËüËüÌüËüËüËüÌüÍüÌüÌüÌüÍüÍüÍüÍüÌüÌüÌüÍüÍüÍüÍüÍüÍüÍüÍüÍüÍüÍüÍüÍüÍüÍüÍüÎüÎüÍüÎüÎüÎüÍüÎüÎüÏüÎüÎüÏüÏüÏüÐüÑüÐüÐüÐüÐüÏüÏüÎüÌüËüËüËüËüËüÌüËüÊüÊüÊüËüÌüËüËüËüÊüÊüÊüËüËüËüËüËüËüËüÌüÌüÌüÌüÌüÌüËüËüÌüÌüÌüÌüÍüÍüÌüÌüÌüÌüÌüÌüËüÌüÌüÍüÍüÌüÌüÌüÌüÍüÍüÍüÍüÌüÍüÍüÍüÍüÌüÌüÌüÍüÍüÍüÎüÎüÎüÎüÍüÌüÊüÉüÈüÇüÇüÇüÇüÆüÆüÇüÇüÇüÇüÇüÆüÆüÆüÆüÆüÆüÅüÅüÅüÆüÆüÆüÆüÇüÇüÇüÇüÇüÆüÇüÇüÈüÈüÇüÇüÆüÆüÆüÆüÆüÆüÆüÇüÇüÇüÇüÈüÈüÈüÇüÇüÇüÈüÈüÈüÇüÇüÇüÇüÇüÇüÇüÇüÅüÃüÁüÀüÀüÀüÀüÀüÀüÀü¿ü¿ü¿ü¿ü¿ü¿ü¿ü¿ü¿ü¿ü¾ü¿ü¾ü¾ü¾ü¾ü¿ü¾ü¾ü¾ü¾ü¾ü¾ü¾ü¿ü¿üÀü¿ü¿ü¿ü¾ü¿ü¾ü¾ü½ü½ü½ü½ü½ü½ü¾ü½ü½ü½ü½ü¾ü¾ü¾ü½ü½ü½ü½ü½ü½ü½ü½ü½ü¼ü¼ü¼ü¼ü¼ü¼ü¼ü½ü½ü¼ü»ü»ü»ü»üºüºüºüºü¹ü¸ü¶üµüµüµü´ü´ü´ü´ü´ü³ü³ü³ü³ü²ü²ü²ü³ü²ü²ü²ü²ü±ü²ü²ü²ü²ü²ü²ü²ü²ü²ü±ü±ü±ü±ü±ü±ü°ü°ü¯ü¯ü¯ü®ü¯ü¯ü¯ü®ü®ü®ü®ü¯ü¯ü¯ü®ü­ü­ü­ü­ü­ü­ü­ü­ü¬ü­ü­ü­ü­ü­ü¬ü«ü«ü¬ü¬ü¬ü¬ü«ü¬ü¬ü¬ü«ü©ü¦ü¤ü¥ü¤ü£ü¢ü¢ü¢ü¢ü¢ü¡ü¡ü¡ü¢ü¡ü¡ü¡ü¡ü ü ü ü ü ü ü ü ü ü¡ü¡ü üüüüüüüüüüüüüüüüüüüüüüüüüüüüüüüüüüüüüüüüüüüüüüüüüüüüüüüüüüüüüüüüüüüüüüüüüüüüüüüüüüüüüüüüüüüüüüüüüüüüüüüüüüüüüüüüüüüüüüüüüü~ü~ü~ü}ü}ü}ü}ü}ü|ü|ü|ü|ü|ü|ü|ü|ü{ü{ü{üzüxüuüsüsürürürüqüqüpüpüpüpüpüoüoüoününüoününününümümününülülülüküküküjüjüjüiühügügügügügügügügügügüfüeüeüeüeüeüdüdücücücübübübüaüaü`ü`ü`ü`ü_ü_ü_ü_ü^ü^ü^ü^ü]ü\ü[üYüWüVüVüUüUüTüTüSüSüRüRüQüQüQüQüQüQüQüQüQüPüOüNüNüNüNüNüMüMüMüLüKüKüKüKüKüJüJüIüIüIüIüIüHüGüGüGüFüEüDüDüEüEüDüDüCüCüCüBüBüAüAüAüAü@ü@ü?ü?ü?ü?ü?ü?ü>ü>ü>ü=ü<ü<ü<ü;ü;ü;ü;ü:ü:ü9ü7ü5ü4ü3ü2ü2ü1ü0ü0ü0ü/ü/ü/ü.ü-ü,ü´üµüµü´ü´üµüµü¶ü¶ü¶ü¶ü¶ü·ü·ü¸ü·ü¶ü·ü·ü·ü¸ü¸ü¸ü¸ü¸ü¹ü¹ü¹ü¹ü¸ü¶üµü´ü³ü³ü´ü´ü´üµü´ü´üµüµüµüµüµü·ü·ü¶ü·ü·ü·ü·ü·ü¸ü¸ü¸ü¹ü¹ü¹ü¹üºüºüºüºüºü»ü»ü»ü»ü»ü»ü»ü¼ü¼ü½ü½ü½ü¾ü¾ü¾ü¿ü¿ü¿ü¿ü¿ü¿ü¿ü¿ü¿üÀüÀüÀüÁüÁüÁüÁüÁüÁüÁü¿ü¾ü½ü¼ü¼ü¼ü¼ü¼ü¼ü¼ü½ü¾ü¾ü¾ü¿ü¿ü¾ü¾ü¿üÀü¿ü¿ü¿ü¿ü¿üÀüÀüÁüÁüÀüÀüÀüÀüÀüÁüÁüÁüÂüÂüÂüÂüÂüÂüÂüÂüÂüÃüÃüÃüÃüÄüÄüÄüÄüÄüÄüÄüÅüÅüÅüÅüÅüÅüÅüÆüÆüÅüÆüÆüÆüÇüÈüÉüÈüÉüÈüÈüÉüÉüÉüÉüÉüÉüÉüÉüÊüÊüÊüÊüÉüÈüÇüÅüÅüÅüÅüÄüÄüÅüÅüÄüÅüÅüÅüÆüÆüÆüÆüÆüÅüÆüÇüÇüÇüÈüÈüÈüÉüÉüÉüÉüÉüÉüÉüÉüÉüÊüÊüÊüÊüÊüÊüÊüÊüÊüËüËüËüËüËüËüËüÌüËüËüËüËüËüÌüÌüÌüÌüÌüÌüÌüÍüÍüÍüÌüÍüÍüÍüÍüÍüÎüÎüÎüÎüÎüÏüÏüÏüÏüÏüÏüÐüÏüÍüËüËüÊüÊüÊüÊüÊüÊüÉüÊüÊüÊüÊüÊüÊüÊüÊüËüËüÌüÌüÌüÌüÍüÍüÌüÌüÌüÌüÌüÎüÎüÎüÍüÍüÍüÍüÍüÍüÍüÎüÐüÏüÎüÎüÎüÎüÎüÎüÎüÍüÎüÎüÎüÎüÎüÏüÏüÏüÏüÏüÏüÏüÏüÏüÏüÏüÏüÐüÐüÐüÑüÐüÐüÐüÐüÐüÐüÐüÐüÏüÍüÌüËüÊüÊüÊüÊüËüÌüËüÊüÊüËüÊüÊüÊüÊüÊüÉüÉüÊüÊüÊüÊüÊüÊüËüËüËüËüËüËüËüÌüÍüÌüÌüÌüÌüÌüÌüËüËüËüÍüÍüÍüÍüÍüÌüÌüËüÌüÌüËüËüÌüÌüÌüÌüÌüÍüÍüÎüÍüÌüÌüÍüÍüÍüÍüÌüÌüÍüÍüÌüÊüÈüÆüÆüÆüÇüÇüÈüÇüÇüÇüÆüÇüÇüÇüÆüÅüÆüÇüÆüÆüÅüÅüÅüÅüÆüÆüÆüÆüÇüÇüÇüÆüÇüÇüÆüÆüÇüÇüÇüÆüÆüÇüÇüÇüÇüÆüÆüÆüÆüÆüÅüÆüÇüÇüÇüÇüÆüÆüÆüÆüÆüÆüÇüÆüÆüÆüÄüÂüÀü¿ü¿ü¿ü¿ü¾ü¾ü¿ü¾ü¿ü¿ü¾ü¾ü¾ü¾ü¿ü¿ü¿ü¿ü¿ü¿ü¾ü¾ü¿ü¿ü¾ü¾ü¿ü¿ü¾ü¾ü¾ü¾ü¾ü¾ü¾ü¾ü¾ü¾ü¾ü¾ü¾ü¾ü¾ü¾ü¾ü¾ü½ü½ü¾ü¾ü½ü½ü½ü¼ü½ü½ü½ü½ü¼ü¼ü¼ü¼ü¼ü¼ü½ü½ü¼ü¼ü»ü¼ü¼ü½ü¼ü»ü»ü¼ü¼ü»ü»ü»ü»ü»üºü¸ü·üµüµüµü´ü´ü´ü³ü³ü³ü²ü²ü²ü²ü²ü²ü²ü²ü²ü±ü±ü±ü±ü±ü±ü°ü°ü°ü°ü¯ü°ü±ü²ü±ü±ü°ü°ü°ü°ü°ü°ü¯ü¯ü¯ü¯ü°ü°ü°ü°ü¯ü®ü¯ü¯ü¯ü®ü¯ü¯ü¯ü®ü¯ü®ü­ü¬ü¬ü¬ü¬ü¬ü¬ü¬ü¬ü¬ü¬ü¬ü¬ü¬ü«ü«üªüªü©ü¨ü¦ü¤ü¤ü£ü£ü£ü¢ü¢ü¢ü¢ü¢ü¢ü¢ü¢ü¡ü ü ü ü¡ü¡ü¡ü¡ü¡ü ü üüüüü ü üüüüüüüüüüüüüüüüüüüüüüüüüüüüüüüüüüüüüüüüüüüüüüüüüüüüüüüüüüüüüüüüüüüüüüüüüüüüüüüüüüüüüüüüüüüüüüüüüüüüüüüüüüüüüüüüüüüüüüüüüü~ü~ü~ü~ü~ü}ü}ü}ü|ü{ü{ü{ü{ü{üzüzüzüzüzüyüvütürürüqüqüpüpüoüoüoüoüoünününümümümümülülülülülülülülülülülüküjüjüiüiüiühühühühühügügügügüfüfüfüfüeüdüdüdücücübücübübübüaüaüaü`ü`ü_ü_ü_ü^ü^ü^ü^ü^ü]ü]ü]ü]ü[üXüVüUüUüTüTüSüSüRüRüRüRüRüQüPüPüOüPüQüQüQüPüOüNüNüNüNüNüMüLüLüLüLüKüJüKüJüJüJüJüJüIüIüIüHüGüGüGüGüGüGüFüEüEüDüDüDüDüCüBüBüBüBüAüAüAü@ü?ü?ü?ü@ü@ü?ü?ü>ü=ü=ü=ü=ü<ü<ü;ü:ü:ü;ü:ü:ü8ü6ü5ü3ü2ü1ü1ü0ü0ü0ü/ü/ü/ü.ü-ü-üµüµüµüµü´üµüµüµüµüµüµüµü¶ü¶ü¶ü¶ü·ü·ü·ü·ü·ü·ü¸üºüºü¹ü¹üºü¹ü¸ü¶üµü¶ü¶ü¶üµüµüµüµü¶ü¶ü¶ü¶ü¶ü¶ü¶ü¶ü¶ü·ü¸ü¸ü¸ü¸ü¸ü¸ü¸ü¹ü¹ü¸ü¸ü¹üºüºü¹ü¹üºüºü»ü»ü»ü»ü»ü¼ü½ü½ü¼ü½ü¾ü¾ü¾ü¾ü¿ü¿ü¿ü¿üÀüÁüÀü¿üÀüÁüÁüÁüÀüÀüÀüÀüÁüÁüÁüÀü¾ü½ü½ü¼ü½ü¾ü¾ü½ü½ü½ü½ü½ü¾ü¾ü¾ü¾ü¾ü¾ü¾ü¾ü¿ü¿ü¾ü¿üÀüÀü¿üÀüÀüÀüÀüÁüÁüÁüÁüÁüÁüÁüÂüÂüÃüÂüÃüÃüÃüÃüÃüÃüÃüÄüÄüÄüÄüÄüÄüÅüÅüÅüÅüÆüÇüÇüÆüÇüÇüÈüÇüÇüÇüÈüÈüÈüÇüÈüÈüÈüÈüÈüÈüÉüÉüÉüÉüÉüÉüÉüÊüËüÊüÉüÈüÆüÅüÅüÅüÅüÅüÅüÅüÅüÅüÅüÅüÆüÆüÆüÇüÇüÆüÆüÆüÆüÆüÆüÇüÇüÈüÈüÉüÉüÉüÊüÊüÈüÈüÈüÉüÊüÉüÉüÉüÊüÊüÊüÊüÊüËüËüÌüËüÌüÌüËüÌüÌüÌüÌüÌüÌüÌüÌüÌüÍüÍüÍüÍüÎüÎüÎüÍüÍüÎüÎüÎüÎüÏüÐüÐüÐüÏüÏüÏüÐüÐüÏüÎüÌüËüÊüÊüÊüÊüËüËüËüÊüËüÊüÊüÉüÊüÊüÊüÊüÊüÊüÊüËüËüÌüÍüÍüÌüÌüÌüÌüÌüÎüÎüÍüÍüÍüÍüÍüÌüÌüÍüÎüÍüÍüÍüÍüÎüÎüÎüÎüÎüÎüÎüÎüÎüÎüÏüÎüÏüÏüÏüÏüÐüÐüÐüÐüÏüÏüÏüÏüÏüÏüÏüÏüÏüÐüÐüÐüÐüÐüÒüÓüÑüÎüÌüËüËüÊüÊüÊüËüËüËüËüËüËüÊüÊüÊüÊüÊüËüËüÊüÊüÊüÊüËüËüËüËüËüÌüÌüÌüÌüÌüËüËüÌüÌüÌüÌüÌüÌüÌüÌüÌüÌüÍüÍüÍüÍüÌüÌüÍüÍüÍüÍüÍüÍüÍüÌüÌüÍüÎüÎüÍüÍüÍüÍüÍüÍüÍüÍüÎüÎüÍüËüÉüÈüÇüÇüÇüÉüÊüÉüÈüÈüÈüÇüÈüÈüÇüÇüÇüÇüÇüÇüÇüÇüÇüÇüÇüÇüÇüÇüÈüÈüÈüÇüÆüÆüÇüÇüÈüÈüÈüÈüÇüÇüÇüÇüÇüÇüÆüÆüÇüÇüÇüÇüÇüÇüÇüÆüÇüÇüÈüÈüÈüÇüÇüÇüÇüÆüÄüÂüÁüÁüÁüÁüÀü¿ü¿ü¿üÀüÀüÀü¿ü¿ü¿üÀüÀüÁüÀüÀü¿ü¿ü¿ü¿ü¿ü¿üÀü¿ü¾ü¿ü¿ü¿ü¾ü¿ü¿ü¿ü¿ü¿ü¾ü¾ü¾ü¾ü½ü½ü¾ü¾ü½ü¾ü¾ü¾ü¾ü¾ü¾ü¾ü¾ü¾ü¾ü½ü½ü½ü½ü½ü½ü½ü½ü½ü½ü½ü½ü½ü½ü½ü¼ü½ü¼ü¼ü¼ü¼ü¼ü¼ü¼ü¼ü¼ü»üºü¹ü¸ü·üµüµü´ü´ü³ü³ü³ü´ü´ü³ü³ü³ü³ü³ü³ü²ü±ü±ü±ü±ü±ü±ü±ü±ü°ü±ü±ü±ü°ü±ü°ü°ü°ü°ü±ü°ü¯ü°ü°ü°ü°ü¯ü¯ü¯ü°ü°ü¯ü¯ü¯ü¯ü¯ü®ü®ü®ü®ü®ü­ü­ü­ü­ü­ü¬ü­ü­ü­ü­ü¬ü¬ü¬ü¬ü¬ü¬ü«üªü«ü«üªüªü¨ü¦ü¥ü¤ü¤ü£ü£ü£ü¢ü¢ü¢ü¢ü¢ü¢ü¢ü¢ü¢ü¡ü¢ü¡ü¡ü¢ü¡ü¡ü¡ü¡ü¡ü ü ü ü ü ü üüüüüüüüüüüüüüüüüüüüüüüüüüüüüüüüüüüüüüüüüüüüüüüüüüüüüüüüüüüüüüüüüüüüüüüüüüüüüüüüüüüüüüüüüüüüüüüüüüüüüüüüüüüüüüüüüüüüüüüüüüüüü~ü}ü~ü~ü}ü}ü|ü|ü|ü|ü{ü{üzüzüxüwüuüsüsüsüsürüqüqürürüqüpüpüpüpüpüoüoüoününümümümümülülülüküküküküküjüjüjüjüiüiüiüiüiüiühügügügügüfüfüfüfüeüdücücücücücücücübübüaübübüaüaü`ü`ü_ü_ü_ü_ü_ü^ü^ü^ü[üYüWüWüVüUüTüTüTüTüSüSüSüSüSüSüRüRüRüRüQüPüPüPüOüOüOüOüOüNüNüMüMüLüKüKüJüJüJüJüJüJüJüIüIüIüIüHüGüGüGüGüFüFüFüEüEüDüDüDüCüCüCüBüBüBüAüAüAü@ü?ü?ü?ü>ü>ü>ü>ü>ü=ü<ü<ü<ü;ü;ü;ü:ü:ü9ü8ü6ü4ü2ü2ü2ü1ü0ü0ü0ü/ü.ü.ü.ü.ü-ü´ü´üµü´ü´ü´üµüµüµüµü¶ü¶ü¶ü¶ü¶ü¶ü¶ü·ü·ü·ü¸ü¸ü¸ü¹ü¹ü¸ü¸ü¹üºü¹ü·üµü´üµüµüµüµüµüµüµüµüµü¶ü¶üµüµüµü¶ü¶ü¶ü¶ü·ü·ü¸ü¹ü¹ü¹ü¹ü¹ü¹ü¹üºüºüºüºüºü»ü¼ü¼ü¼ü½ü¼ü½ü½ü½ü½ü½ü¾ü¾ü¾ü¾ü¾ü¿ü¿ü¿ü¿ü¿ü¿üÀüÀüÀüÀüÀüÀüÀüÀüÁüÁüÀüÁü¿ü½ü¾ü¾ü½ü¼ü¼ü¼ü¼ü¼ü½ü½ü½ü½ü¾ü¾ü¿ü¿ü¿ü¿ü¿ü¿üÀüÁüÁüÀüÀüÀüÀüÀüÁüÁüÁüÁüÁüÂüÂüÂüÂüÃüÃüÂüÃüÃüÃüÃüÃüÃüÄüÃüÄüÄüÅüÄüÄüÅüÆüÅüÅüÅüÆüÇüÇüÇüÇüÇüÇüÈüÈüÈüÉüÉüÉüÈüÈüÉüÉüÉüÉüÊüÊüËüËüËüËüËüËüËüËüËüÊüÈüÇüÇüÆüÅüÅüÆüÆüÇüÇüÇüÇüÇüÈüÈüÈüÉüÉüÉüÉüÈüÈüÈüÈüÈüÉüÈüÈüÈüÈüÈüÈüÉüÉüÉüÉüÊüÊüÊüËüËüËüÊüÊüÊüËüËüËüËüËüËüÌüÌüÌüÌüÍüÍüÍüÌüÍüÍüÍüÍüÎüÎüÎüÎüÏüÎüÎüÎüÏüÏüÏüÏüÏüÏüÏüÏüÏüÏüÏüÐüÐüÏüÍüÌüËüËüËüËüÊüÊüÊüÉüÊüÊüÊüËüËüËüËüÌüÌüËüËüÌüÌüËüËüÍüÎüÎüÍüÍüÍüÎüÏüÐüÏüÎüÎüÎüÎüÎüÎüÎüÎüÎüÏüÏüÏüÎüÎüÏüÎüÎüÎüÏüÏüÏüÏüÏüÏüÏüÐüÐüÐüÐüÐüÏüÐüÐüÐüÐüÐüÐüÏüÐüÐüÐüÑüÑüÐüÏüÐüÐüÏüÍüÌüËüËüËüËüËüËüËüËüËüËüËüËüËüÊüÉüÊüÊüËüËüËüËüÌüÌüÌüÌüÌüÌüËüÌüÌüÌüÌüÌüÌüÌüÌüÌüÌüÌüÌüËüÌüÍüÍüÌüÌüÌüÍüÍüÍüÍüÍüÍüÍüÌüÍüÍüÍüÍüÍüÍüÍüÎüÎüÍüÍüÍüÍüÎüÎüÍüÍüÍüÍüËüÉüÈüÈüÈüÇüÇüÈüÇüÇüÈüÇüÇüÇüÇüÇüÇüÇüÇüÇüÇüÇüÇüÆüÅüÆüÇüÇüÆüÆüÆüÇüÇüÇüÇüÇüÇüÆüÇüÇüÇüÇüÇüÇüÇüÆüÇüÇüÈüÈüÇüÇüÇüÇüÇüÇüÇüÇüÆüÆüÆüÇüÇüÇüÇüÆüÅüÃüÂüÁüÁüÁüÀüÀüÀüÀüÀüÀüÁüÁüÁüÀüÀüÀüÀüÀüÀüÀü¿ü¾ü¿üÀü¿ü¿ü¿ü¿ü¿ü¿ü¿üÀü¿ü¿ü¾ü¾ü¾ü¿ü¿ü¿ü¿ü¿ü¿ü¿ü¾ü¾ü¾ü¾ü¾ü¾ü¾ü¾ü¾ü¾ü¾ü¾ü¾ü¾ü½ü½ü½ü½ü½ü½ü½ü½ü½ü¾ü¾ü¾ü¾ü½ü½ü½ü½ü½ü¼ü¼ü½ü½ü¼ü»ü»ü¼ü¼üºü¸ü¶üµüµü´ü´ü´ü´ü´ü´ü´ü´ü´ü´ü´ü´ü³ü´ü´ü´ü´ü³ü²ü²ü²ü²ü²ü²ü²ü±ü±ü±ü±ü±ü±ü±ü±ü±ü±ü±ü±ü°ü°ü°ü±ü±ü°ü¯ü¯ü¯ü¯ü¯ü¯ü¯ü®ü¯ü®ü®ü®ü®ü®ü­ü®ü­ü®ü®ü®ü®ü­ü­ü­ü­ü­ü¬ü«ü¬ü¬ü¬ü¬ü«üªü¨ü§ü¥ü¥ü¤ü£ü¤ü¤ü£ü£ü£ü£ü¢ü¢ü¢ü¢ü¡ü¡ü¡ü¡ü¡ü¡ü¡ü¢ü¢ü¢ü¡ü ü üü ü üüüüüüüüüüüüüüüüüüüüüüüüüüüüüüüüüüüüüüüüüüüüüüüüüüüüüüüüüüüüüüüüüüüüüüüüüüüüüüüüüüüüüüüüüüüüüüüüüüüüüüüüüüüüüüüüüüüüüüüüü~ü~üüü~ü~ü~ü}ü}ü}ü|ü|ü|ü|ü{ü{ü|ü{üyüwüvütüsüsütüsürürürüqüpüpüpüpüpüoüoüoüoününününümümülüküküjüjüjüküküjüjüiüiüiüiühühühügügügügüfüfüfüfüfüeüeüeüeüdücücübübücücübüaüaübübüaüaü`ü`ü`ü`ü_ü_ü_ü^ü]ü[üZüXüVüVüUüUüTüTüTüTüSüSüRüRüQüQüQüQüQüQüPüPüPüOüOüOüNüMüMüMüMüMüMüMüLüLüLüKüKüJüIüIüIüIüIüIüIüHüHüGüGüGüFüFüFüEüDüCüBüBüBüBüAüAüAüAü@ü@ü?ü>ü>ü?ü>ü=ü=ü=ü=ü<ü<ü;ü;ü;ü;ü:ü:ü:ü9ü9ü8ü5ü3ü2ü2ü1ü0ü/ü/ü/ü.ü.ü.ü.ü-üµü´ü´ü´üµüµüµü´üµüµü¶ü¶ü·ü¶ü¶ü¶ü·ü·ü¸ü¹ü¹ü¹ü¹ü¹ü¹ü¹ü¸ü¸ü¸ü¸ü·ü¶üµü´ü´üµüµüµüµüµüµüµü¶ü¶ü¶ü¶ü¶ü·ü¸ü¸ü¸ü¸ü·ü¸ü¸ü¸ü¹ü¹ü¹ü¹üºüºü»ü»üºüºü»ü»ü¼ü¼ü¼ü¼ü½ü½ü½ü½ü½ü½ü½ü¾ü¾ü¾ü¾ü¾ü¿üÀüÁüÀüÀüÀüÁüÂüÁüÁüÁüÁüÂüÂüÂüÂüÁüÀü¾ü½ü½ü½ü½ü¾ü¾ü¾ü¾ü¾ü¾ü¿ü¿ü¿ü¿ü¿ü¿ü¿ü¿ü¿ü¿üÀüÀüÀüÀüÀüÀüÀüÁüÁüÂüÂüÁüÂüÂüÃüÃüÂüÂüÂüÂüÂüÂüÃüÄüÄüÄüÄüÄüÃüÃüÄüÅüÅüÅüÅüÅüÆüÆüÇüÇüÇüÇüÇüÇüÇüÇüÇüÇüÈüÉüÉüÈüÈüÉüÉüÉüÉüÉüÊüÊüÊüÊüËüËüËüËüÌüÌüËüÉüÇüÇüÇüÇüÆüÆüÆüÇüÇüÇüÇüÇüÇüÇüÇüÈüÇüÇüÇüÈüÈüÈüÈüÈüÈüÈüÈüÈüÉüÉüÈüÈüÉüÉüÊüÊüÊüÊüÊüËüËüËüËüËüÌüÍüÍüÌüÌüÌüÌüÌüÍüÍüÍüÌüÌüÍüÍüÍüÍüÍüÌüÌüÌüÍüÍüÎüÎüÎüÏüÏüÏüÎüÎüÎüÏüÏüÏüÏüÏüÐüÐüÎüÌüËüËüËüÊüÊüÊüÊüÊüÊüÊüËüËüËüËüËüËüÌüÌüÌüÌüÌüÌüËüÌüÍüÌüÍüÍüÍüÌüÎüÐüÐüÎüÍüÍüÍüÍüÎüÍüÍüÎüÎüÍüÎüÎüÎüÎüÎüÎüÏüÏüÎüÎüÏüÏüÏüÏüÎüÎüÏüÐüÐüÐüÐüÐüÐüÑüÑüÐüÐüÐüÐüÐüÐüÐüÐüÐüÐüÐüÏüÍüÌüËüËüÌüÌüÌüÌüÌüËüËüÌüÍüÍüÌüÌüÌüËüÌüËüËüÌüÍüÍüÌüÌüÌüËüËüËüËüÌüÌüÌüÌüÌüÌüÌüÌüÌüÌüÌüÌüËüÌüÌüÍüÍüÍüÌüÍüÎüÎüÎüÎüÎüÏüÏüÏüÎüÍüÍüÎüÎüÍüÍüÌüÌüÍüÍüÍüÍüÍüÍüÍüÌüËüÉüÈüÈüÈüÈüÈüÇüÇüÇüÇüÇüÇüÇüÇüÈüÈüÇüÈüÈüÈüÈüÈüÈüÈüÈüÇüÈüÈüÈüÈüÈüÈüÈüÈüÇüÇüÈüÇüÇüÇüÇüÇüÇüÇüÇüÆüÇüÇüÇüÇüÇüÇüÈüÇüÇüÈüÇüÇüÈüÇüÇüÆüÆüÆüÆüÆüÄüÂüÁüÀüÁüÀüÀüÀü¿ü¿ü¿üÀüÀüÀüÀü¿üÀüÀüÀü¿üÀüÀüÀüÀüÀüÀü¿ü¿ü¿ü¿üÀüÀü¿ü¿ü¿ü¿ü¿ü¿ü¿ü¿ü¿ü¿ü¿ü¿ü¾ü¾ü¾ü¾ü¾ü¾ü¾ü¾ü¾ü½ü½ü½ü½ü½ü½ü½ü½ü½ü½ü¼ü¼ü¼ü¼ü½ü½ü½ü¼ü¼ü½ü½ü½ü½ü¼ü¼ü¼ü¼ü»ü»ü»ü»ü»ü»üºü¸ü¶üµü´ü´ü´ü´ü³ü³ü³ü³ü³ü³ü²ü²ü²ü²ü²ü²ü²ü²ü²ü²ü²ü²ü²ü²ü²ü±ü°ü°ü±ü±ü°ü°ü±ü°ü°ü°ü¯ü°ü°ü°ü°ü°ü°ü¯ü¯ü¯ü¯ü®ü®ü¯ü¯ü®ü®ü®ü®ü­ü­ü­ü®ü®ü®ü®ü®ü­ü­ü¬ü¬ü«ü«ü¬ü«ü«ü«ü¬ü«ü«üªü¨ü¦ü¥ü¥ü¤ü£ü¢ü£ü¤ü£ü¢ü¢ü¢ü¢ü¡ü¡ü¡ü¡ü¡ü¡ü ü ü ü ü ü üüüüüüüüüüüüüüüüüüüüüüüüüüüüüüüüüüüüüüüüüüüüüüüüüüüüüüüüüüüüüüüüüüüüüüüüüüüüüüüüüüüüüüüüüüüüüüüüüüüüüüüüüüüüüüüüüüüüüüüüüüüüüüüüüüüü~ü~ü}ü}ü}ü|ü|ü|ü|ü|ü|ü{ü{üzüyüwüuütüsürürürürürüqüqüqüpüpüpüpüoüoüoüoününümümülülülülüküküküküküküjüjüjüküjüjüiühühühühügüfüfüfüfüfüeüeüdüdüdüdücücücücübübübübücübübüaü`ü`ü`ü`ü_ü^ü_ü^ü^ü\üYüXüVüUüTüTüSüSüSüSüRüRüRüRüRüRüQüQüPüPüOüOüPüPüOüOüNüMüMüMüLüLüLüLüLüKüKüJüJüJüIüHüHüHüGüHüGüGüFüFüFüEüDüDüDüDüDüCüCüCüBüAüAüAüAü@ü?ü@ü@ü@ü?ü?ü>ü>ü?ü>ü>ü>ü=ü<ü<ü<ü;ü:ü:ü:ü:ü9ü9ü7ü5ü3ü2ü2ü1ü0ü1ü1ü0ü/ü.ü.ü-ü-üµü¶ü¶üµüµü¶ü¶ü¶ü¶ü¶ü¶ü·ü·ü¸ü·ü·ü·ü¸ü¸ü¹üºüºüºü»ü»ü»ü¼ü¼ü¼üºü¸ü·ü¶ü¶üµü¶ü¶ü¶ü¶ü·ü¸ü¸ü¸ü·ü·ü¸ü¸ü¸ü¸ü¹üºü¹ü¹ü¹ü¹ü¸ü¹ü¹üºü¹üºüºü»ü»ü»ü¼ü¼ü¼ü¼ü¼ü¼ü¼ü¾ü¾ü¾ü½ü½ü¾ü¾ü¿ü¿ü¿ü¾ü¾ü¿üÀüÀüÀü¿üÀüÁüÁüÁüÁüÁüÁüÂüÂüÂüÂüÁü¿ü¾ü¾ü½ü½ü½ü¾ü½ü½ü¾ü¾ü¾ü¾ü¿üÀü¿ü¿ü¿ü¿üÀüÀüÀüÀüÁüÁüÁüÂüÂüÁüÁüÂüÂüÂüÂüÂüÂüÂüÂüÃüÃüÃüÃüÃüÄüÄüÄüÄüÄüÄüÄüÅüÅüÅüÅüÅüÆüÆüÆüÆüÇüÇüÈüÈüÇüÇüÇüÇüÈüÈüÉüÉüÉüÉüÉüÉüÉüÉüÉüÉüÈüÉüÉüÊüÊüÊüÊüËüËüÌüËüÊüÈüÇüÇüÆüÆüÆüÆüÇüÇüÆüÆüÆüÇüÇüÇüÇüÈüÈüÈüÈüÇüÈüÉüÉüÉüÈüÉüÉüÉüÊüÊüÊüÊüÊüÊüËüËüËüËüËüËüËüÌüÌüÌüÌüÌüÌüÌüÌüÌüÌüÌüÌüÌüÌüÍüÍüÍüÌüÌüÍüÍüÎüÍüÎüÎüÎüÎüÏüÏüÎüÏüÏüÏüÏüÏüÏüÐüÐüÐüÐüÐüÐüÏüÌüËüËüËüËüËüËüÊüÊüÊüËüËüËüËüËüËüËüËüËüËüÌüÌüÌüÌüÍüÌüÌüÌüÍüÍüÍüÍüÍüÍüÍüÍüÍüÍüÎüÍüÍüÎüÎüÎüÎüÎüÎüÎüÎüÎüÎüÏüÏüÏüÏüÏüÏüÏüÏüÐüÐüÐüÐüÐüÏüÏüÏüÏüÐüÐüÐüÏüÐüÐüÑüÑüÑüÐüÑüÒüÒüÏüÍüËüËüËüËüËüÊüÊüÊüËüÌüËüËüËüËüËüËüËüËüËüËüËüËüÌüÌüÌüÍüÍüÍüÍüÍüÍüÍüÍüÍüÍüÍüÍüÍüÌüÌüÌüÌüÌüÌüÌüÍüÍüÍüÌüÌüÍüÎüÍüÍüÍüÍüÎüÎüÎüÎüÎüÎüÍüÍüÎüÍüÎüÎüÎüÎüÍüÍüÍüÎüÎüÌüÊüÉüÉüÈüÇüÈüÇüÇüÆüÇüÇüÆüÇüÇüÇüÇüÇüÆüÇüÈüÈüÈüÈüÇüÈüÈüÈüÇüÇüÇüÇüÇüÇüÇüÈüÈüÇüÇüÇüÇüÆüÆüÇüÇüÈüÈüÇüÇüÇüÇüÆüÇüÇüÇüÇüÇüÇüÇüÇüÇüÇüÇüÇüÇüÈüÇüÅüÃüÃüÂüÂüÁüÀüÀüÀüÁüÀüÀüÀüÁüÀüÀü¿üÀüÀüÀüÀüÀüÀüÀüÀüÀü¿ü¿ü¿ü¿ü¿üÀüÀü¿ü¿ü¿ü¿ü¿ü¿ü¿ü¾ü¾ü¿ü¿ü¿ü¾ü¾ü¾ü¾ü¿ü¿ü¿ü¿ü¿ü¾ü¾ü½ü½ü¾ü¾ü¾ü¾ü½ü½ü½ü½ü½ü¾ü½ü½ü½ü½ü½ü½ü½ü½ü½ü½ü½ü½ü¼ü¼ü»ü¼ü»ü»ü»ü¹ü¶üµüµü´ü´ü´ü´ü´ü´ü³ü³ü²ü²ü³ü³ü³ü³ü²ü²ü³ü³ü³ü³ü³ü³ü²ü²ü±ü²ü²ü²ü±ü±ü±ü±ü±ü±ü±ü°ü°ü°ü°ü°ü°ü°ü¯ü¯ü°ü¯ü¯ü¯ü°ü°ü¯ü¯ü¯ü¯ü®ü®ü­ü­ü­ü­ü­ü­ü­ü­ü­ü­ü­ü­ü¬ü¬ü­ü¬ü¬ü¬ü¬üªü¨ü¦ü¦ü¦ü¥ü¥ü¤ü¤ü£ü£ü£ü£ü¢ü¢ü¢ü¢ü¡ü¢ü¢ü¢ü¢ü¢ü¢ü¡ü¡ü¡ü¡ü¡ü ü ü ü üüü ü üüüüüüüüüüüüüüüüüüüüüüüüüüüüüüüüüüüüüüüüüüüüüüüüüüüüüüüüüüüüüüüüüüüüüüüüüüüüüüüüüüüüüüüüüüüüüüüüüüüüüüüüüüüüüüüüüüüüüüüüüü~ü~ü~üüü~ü}ü}ü}ü}ü|ü|ü{üzüxüuütütüsürürürürürürüqüqüqüqüqüpüpüpüpüpüoününününümülülününümülülülülüküküküjüjüjüjüiühühühügühügüfüfüfüeüeüdüeüdüdücücücücücübübübübüaüaüaüaü`ü`ü_ü_ü_ü_ü^ü]ü[üYüYüXüWüVüVüUüUüTüTüTüTüTüTüSüRüRüQüQüQüPüPüPüOüOüNüNüNüNüMüMüLüLüLüLüKüJüJüJüJüJüIüIüIüIüHüHüHüHüHüGüFüFüEüEüEüEüDüDüDüDüDüCüBüBüAüAüAü@ü@ü@ü@ü@ü@ü?ü?ü>ü>ü=ü=ü=ü=ü<ü<ü;ü;ü;ü:ü8ü6ü5ü4ü2ü2ü2ü1ü0ü0ü0ü0ü/ü/ü.üµü´üµü¶ü·ü·ü¸ü¸ü¸ü¸ü·ü·ü·ü¸ü¸ü¸ü¸ü¹ü¹ü¸ü¸ü¹ü¹üºüºüºü¹üºü»üºü¸ü¶ü¶üµüµü¶ü¶ü¶ü¶ü¶ü·ü·ü·ü·ü·ü·ü·ü¸ü¸ü¸ü¸ü¸üºü¼ü¼ü»üºüºüºü»ü»ü»ü»ü»ü»ü»ü»ü¼ü½ü¼ü½ü¼ü½ü½ü½ü½ü¾ü¾ü¾ü¾ü¾ü¿üÀüÀü¿ü¿ü¿üÀüÀüÀüÁüÁüÀüÀüÁüÁüÁüÂüÂüÂüÁüÀü¾ü½ü½ü½ü½ü½ü½ü½ü½ü¾ü¾ü¾ü¾ü¿ü¿ü¿ü¿üÀü¿üÀüÀüÀüÀüÁüÁüÁüÀüÀüÁüÀüÁüÁüÁüÂüÁüÁüÂüÂüÃüÃüÃüÃüÃüÄüÄüÄüÄüÅüÄüÄüÅüÅüÅüÆüÆüÆüÆüÆüÆüÇüÇüÆüÆüÇüÇüÈüÇüÈüÈüÈüÈüÈüÉüÉüÉüÉüÊüÊüÊüËüËüÊüÊüÊüÊüËüËüËüÌüËüÉüÈüÇüÆüÇüÇüÇüÇüÇüÇüÆüÆüÇüÇüÇüÆüÇüÉüÉüÈüÈüÈüÈüÈüÈüÈüÉüÉüÉüÉüÉüÉüÉüÊüÊüÉüÉüÉüÊüÊüËüÌüÌüÌüËüËüËüËüËüÌüÌüÌüÌüÍüÍüÍüÍüÍüÍüÎüÎüÎüÎüÏüÑüÒüÑüÐüÏüÏüÏüÐüÏüÎüÏüÏüÏüÏüÏüÐüÐüÐüÏüÏüÍüÌüÌüËüËüËüËüËüËüËüËüËüËüËüËüËüÌüÌüËüÌüÌüÌüÌüÌüÌüÌüÍüÍüÍüÍüÍüÍüÍüÎüÎüÎüÎüÎüÎüÎüÎüÎüÍüÎüÎüÎüÎüÏüÏüÏüÏüÏüÏüÏüÏüÏüÐüÐüÐüÐüÐüÏüÏüÐüÐüÐüÑüÑüÑüÑüÑüÐüÐüÐüÐüÐüÐüÑüÑüÑüÑüÑüÏüÍüÍüÍüÌüÌüËüËüËüËüËüËüËüËüÌüÍüÎüÍüÍüÍüÍüÍüÍüÍüÍüÍüÍüÍüÍüÍüÌüÍüÌüÌüÌüÌüÌüÌüËüÌüÍüÍüÌüÌüÍüÍüÍüÍüÍüÍüÍüÍüÍüÌüÌüÌüÌüÌüÌüÌüÍüÍüÎüÎüÎüÎüÎüÏüÏüÏüÏüÏüÏüÏüÏüÏüÍüËüÉüÈüÇüÇüÇüÇüÇüÇüÇüÇüÇüÇüÇüÇüÈüÈüÈüÈüÇüÇüÇüÇüÇüÇüÈüÈüÈüÈüÈüÇüÇüÇüÈüÇüÇüÇüÈüÈüÇüÈüÈüÇüÇüÇüÇüÇüÇüÇüÇüÇüÇüÇüÈüÈüÇüÆüÇüÇüÇüÇüÇüÇüÇüÇüÇüÅüÃüÁüÁüÁüÁüÁüÀüÀüÁüÁüÁüÀüÀüÀü¿üÀüÀüÀüÀüÀüÀüÀüÀüÀü¿üÀüÁüÁüÀü¿ü¿ü¿üÀü¿ü¿ü¿ü¿üÀüÀü¿ü¿üÀüÀü¿ü¿ü¿ü¿ü¿ü¿ü¿ü¾ü¾ü¿ü¾ü¾ü¾ü¿ü¾ü¾ü¾ü½ü¾ü¾ü¾ü¾ü¾ü¾ü½ü½ü½ü¼ü¼ü½ü½ü¼ü¼ü¼ü½ü½ü¼ü¼ü¼ü¼ü¼ü¼ü»üºü¹ü·üµüµüµüµü´ü´üµü´ü´ü´ü´ü³ü³ü´ü´ü´ü´ü³ü³ü´ü´ü³ü³ü³ü²ü±ü±ü²ü²ü²ü²ü²ü²ü±ü°ü°ü±ü°ü°ü¯ü¯ü°ü±ü°ü¯ü¯ü¯ü¯ü¯ü®ü®ü®ü®ü®ü®ü®ü®ü®ü­ü­ü­ü­ü­ü­ü¬ü¬ü¬ü­ü¬ü¬ü¬ü¬ü«ü¬ü¬ü¬ü¬ü¬ü«ü¨ü¦ü¥ü¥ü¤ü£ü£ü¤ü£ü£ü£ü£ü£ü£ü¢ü¢ü¢ü¢ü¢ü¡ü¡ü¡ü ü ü üü ü ü üüüüüüüüüüüüüüüüüüüüüüüüüüüüüüüüüüüüüüüüüüüüüüüüüüüüüüüüüüüüüüüüüüüüüüüüüüüüüüüüüüüüüüüüüüüüüüüüüüüüüüüüüüüüüüüüüüüüüüüüüüüüüüüü~ü~ü~ü~ü}ü}ü|ü}ü}ü}ü|ü|ü|ü{üyüwüvüuütüsüsürüqüqüqüqüqüqüqüpüoüoüpüpüpüoününümünümülülülülülüküjüjüjüiüiüiüjüjüiüiüiüiühühühügügügüfüfüeüeüeüeüeüdüdücücücübübübüaü`ü`ü`ü`ü`ü`ü_ü_ü^ü^ü^ü_ü^ü\üYüXüWüVüUüUüTüTüTüSüSüSüSüRüRüQüQüPüPüPüOüOüOüOüOüOüNüNüNüNüMüLüLüLüLüKüKüJüJüJüJüJüJüHüHüHüGüGüGüGüFüFüEüEüDüDüDüCüCüCüBüBüBüBüBüAüAüAü@ü?ü?ü?ü?ü>ü>ü>ü>ü=ü=ü<ü<ü;ü;ü;ü;ü:ü:ü:ü7ü5ü3ü3ü2ü1ü1ü0ü0ü/ü/ü/ü/ü/ü.ü¶üµüµüµü¶ü·ü·ü¶ü¶ü·ü·ü·ü·ü·ü·ü·ü·ü·ü¸ü¹ü¹üºü¹ü¹üºüºüºü¹ü¹üºü¸ü¶ü¶üµü´üµüµü¶ü·ü·ü·ü¸ü¸ü·ü·ü·ü·ü·ü¸ü¸ü¸ü¹üºüºü¹üºüºüºüºüºü»ü¼ü¼ü»ü»ü»ü»ü¼ü¼ü½ü¾ü¾ü¾ü¾ü¿ü¾ü¾ü¾ü¾ü¾ü¾ü¿ü¿ü¿ü¿üÀüÁüÁüÀüÁüÁüÁüÁüÁüÁüÁüÁüÁüÂüÂüÁüÀü¾ü¾ü¾ü¾ü¾ü¾ü½ü½ü½ü½ü¾ü¾ü¿ü¿ü¿üÀüÀüÀü¿ü¿ü¿üÀüÁüÁüÁüÁüÁüÁüÂüÂüÂüÂüÂüÂüÂüÃüÃüÃüÃüÃüÃüÃüÃüÃüÃüÄüÄüÄüÄüÄüÅüÅüÅüÆüÆüÆüÆüÆüÆüÆüÆüÆüÇüÇüÇüÇüÇüÉüÊüÉüÉüÉüÊüÊüÊüÊüËüËüÊüËüËüËüËüËüÌüÌüÌüÌüÌüÊüÈüÇüÇüÇüÇüÆüÇüÇüÇüÇüÇüÆüÆüÆüÆüÇüÇüÉüÊüÉüÉüÉüÉüÊüÊüËüËüÊüÉüÉüÊüÊüÊüÊüÊüÊüËüËüËüËüÊüËüËüËüÌüÌüÌüÍüÍüÌüÌüÍüÍüÎüÎüÍüÍüÍüÍüÎüÎüÎüÏüÎüÎüÎüÏüÏüÏüÏüÏüÎüÎüÏüÐüÐüÏüÏüÐüÐüÑüÐüÐüÏüÍüÌüËüËüÊüÊüËüËüËüÌüÌüÌüÌüËüËüËüËüËüËüËüËüËüËüËüËüÌüÌüÌüÌüÌüÍüÍüÍüÍüÍüÎüÎüÎüÍüÎüÎüÍüÍüÎüÏüÏüÎüÎüÎüÎüÏüÏüÏüÎüÎüÏüÏüÏüÏüÏüÏüÐüÐüÏüÐüÐüÑüÐüÐüÑüÐüÐüÐüÐüÐüÏüÐüÐüÐüÑüÑüÐüÏüÍüÌüËüËüÊüÊüËüÌüÌüÌüËüËüËüÌüÌüÌüÍüÌüÌüÌüÌüÌüÌüÌüÌüÌüÌüÌüÌüÌüÌüËüÌüÌüÌüÍüÍüÍüÌüÍüÎüÎüÎüÎüÍüÍüÍüÍüÌüÍüÍüÍüÍüÍüÍüÎüÎüÎüÎüÍüÍüÍüÍüÎüÎüÎüÎüÎüÏüÎüÎüÎüÏüÎüÍüÌüËüÉüÉüÈüÈüÇüÇüÇüÈüÇüÇüÇüÈüÈüÈüÇüÇüÈüÈüÈüÇüÇüÈüÈüÈüÉüÉüÉüÉüÈüÇüÇüÈüÈüÈüÈüÈüÈüÈüÈüÈüÇüÇüÇüÈüÈüÇüÇüÇüÇüÇüÆüÇüÆüÇüÇüÇüÇüÈüÈüÈüÇüÇüÇüÇüÆüÄüÂüÁüÁüÀü¿ü¿üÀüÀüÀü¿üÀüÀüÀüÀüÀüÀüÀüÀüÀüÀü¿üÀüÀüÀüÀü¿üÀü¿ü¿ü¿ü¿ü¿ü¿üÀüÀü¿ü¿ü¿ü¾ü¿ü¿üÀüÀü¿ü¾ü¾ü½ü¾ü¾ü¿ü¾ü¾ü¾ü¾ü¾ü¾ü¾ü¾ü¾ü¾ü¾ü¾ü½ü¼ü¼ü¼ü¼ü¼ü¼ü¼ü¼ü¼ü½ü½ü¼ü¼ü¼ü¼ü¼ü¼ü¼ü¼ü¼ü¼ü»ü»ü»ü¹ü·ü¶üµü´üµüµüµü´ü´ü´ü´ü´ü´ü´ü´ü³ü³ü³ü³ü²ü²ü²ü²ü²ü²ü³ü²ü±ü±ü²ü²ü±ü±ü±ü±ü°ü°ü°ü°ü°ü°ü°ü±ü±ü°ü¯ü¯ü¯ü°ü±ü±ü±ü°ü°ü°ü¯ü®ü®ü®ü¯ü¯ü®ü®ü®ü®ü®ü®ü­ü­ü­ü­ü¬ü¬ü­ü­ü­ü¬ü«üªü¨ü¦ü¥ü¥ü¥ü¥ü¤ü¤ü¤ü¤ü£ü£ü£ü¢ü¡ü¢ü¢ü¢ü¡ü¡ü ü ü ü ü üüüüüüüüü üüüüüüüüüüüüüüüüüüüüüüüüüüüüüüüüüüüüüüüüüüüüüüüüüüüüüüüüüüüüüüüüüüüüüüüüüüüüüüüüüüüüüüüüüüüüüüüüüüüüüüüüüüüüüüüüüüüüüü~ü~üüüü~ü~üü~ü~ü}ü}ü|ü|ü|ü{ü{ü{üzüzüwüuütüsüsüsüsüsürüqüqüqüqüpüpüqüpüpüoüoüoünününümümümümülülüküküküküjüjüiüiüiüiüiüiüiüiüiühügügügüfüfüfüfüfüfüfüfüeüeüeüdücücübübübüaübübübüaü`ü`ü_ü_ü_ü_ü_ü_ü`ü^ü[üXüWüWüVüVüUüUüUüTüSüSüRüSüSüRüRüRüQüPüPüPüOüNüOüOüOüOüNüNüMüMüLüLüLüLüKüKüKüJüJüJüIüIüIüIüIüIüHüHüHüGüFüEüEüEüEüDüCüCüCüCüBüBüBüAüAü@ü@ü@ü@ü?ü?ü?ü?ü?ü>ü>ü?ü>ü=ü<ü=ü=ü<ü;ü;ü9ü6ü5ü4ü3ü2ü2ü1ü0ü0ü0ü0ü/ü/ü/ü/ü´ü´üµüµüµü¶ü·ü¶ü¶ü¶ü¶ü·ü·ü·ü·ü¸ü¸ü¸ü¸ü¸üºü»üºü¹ü¹üºüºüºüºüºü¹ü¸ü¸ü·ü·ü¶ü¶ü¶ü¶ü¶ü·ü·ü·ü·ü·ü¸ü¸ü¸ü¸ü¸ü¸ü¸ü¹üºüºüºüºü»üºüºüºü»ü»ü¼ü½ü½ü¼ü¼ü¼ü¼ü½ü½ü½ü½ü½ü½ü½ü¾ü¾ü¿ü¿ü¿ü¿ü¿üÀüÀüÀüÀü¿ü¿üÀüÁüÁüÁüÁüÂüÂüÂüÂüÂüÂüÀü¿ü¾ü¾ü¾ü¾ü½ü¾ü¾ü¾ü¾ü¾ü¿ü¿ü¿ü¿ü¿ü¿üÀüÀüÀüÀüÀüÀüÀüÀüÀüÁüÁüÁüÁüÁüÁüÂüÃüÃüÃüÃüÃüÃüÃüÃüÄüÄüÃüÃüÄüÄüÄüÄüÄüÅüÅüÅüÅüÅüÆüÇüÇüÇüÇüÇüÈüÈüÈüÈüÉüÉüÉüÉüÈüÈüÉüÉüÈüÉüÉüÉüÉüÊüÊüÊüÊüËüÊüÊüËüËüËüËüÊüÈüÆüÆüÆüÆüÆüÆüÇüÇüÇüÇüÇüÇüÇüÇüÇüÈüÈüÈüÈüÈüÈüÈüÈüÈüÉüÉüÉüÉüÈüÉüÉüÊüÊüÊüÊüÊüÊüÉüÉüÉüÉüÊüÊüÊüÊüÊüËüËüËüÌüÌüÌüÌüÌüÌüÌüÌüÍüÍüÎüÎüÎüÍüÎüÎüÎüÎüÎüÎüÏüÏüÏüÏüÐüÐüÐüÐüÐüÐüÑüÑüÐüÐüÎüÌüÌüËüÊüÊüÊüËüËüÊüÊüËüÌüÌüÌüÌüÌüÌüÌüËüËüËüËüËüËüËüËüÌüÌüÍüÍüÌüÌüÌüÍüÍüÎüÎüÎüÍüÍüÎüÍüÍüÍüÎüÎüÏüÏüÏüÏüÏüÏüÏüÐüÐüÐüÐüÐüÐüÐüÐüÐüÐüÐüÐüÑüÑüÑüÑüÑüÑüÑüÐüÐüÐüÐüÐüÐüÑüÑüÐüÎüÍüÌüÌüÌüËüÌüËüËüËüËüËüËüËüËüËüËüÌüËüÌüÌüÍüÍüÍüÍüÍüÍüÍüÌüÌüÌüÍüÍüÍüÍüÍüÍüÍüÍüÌüÍüÍüÌüÌüÌüÌüÌüÍüÍüÍüÍüÍüÎüÎüÍüÍüÍüÍüÍüÎüÎüÎüÎüÎüÎüÎüÎüÎüÎüÏüÏüÎüÎüÎüÎüÍüÍüËüÊüÊüÉüÈüÇüÇüÆüÇüÇüÇüÆüÇüÇüÇüÇüÈüÈüÈüÈüÈüÉüÉüÉüÉüÉüÊüËüËüÉüÈüÈüÇüÇüÇüÇüÈüÈüÈüÇüÇüÇüÇüÇüÇüÇüÇüÇüÇüÇüÆüÆüÆüÇüÇüÇüÇüÈüÇüÆüÆüÆüÇüÇüÇüÅüÃüÂüÁüÁüÁüÀüÀüÀüÀüÁüÀüÀüÀüÀüÀüÀüÀüÀü¿ü¿üÀüÀüÁüÀüÀüÀüÀüÀüÀüÀüÀüÀü¿ü¿ü¿üÀü¿ü¿ü¿üÀüÀüÀü¿ü¿ü¿ü¾ü¾ü¾ü¾ü¾ü¾ü¾ü½ü¾ü¾ü¾ü¾ü¾ü½ü½ü½ü¾ü¿ü¾ü½ü½ü½ü½ü¼ü½ü½ü½ü½ü¼ü¼ü¼ü¼ü¼ü¼ü¼ü¼ü¼ü¼ü¼ü¼ü¼ü»üºü¹ü·ü¶üµüµüµüµü´ü´üµüµü´ü´ü´ü³ü³ü³ü³ü³ü´ü³ü²ü²ü²ü²ü²ü²ü²ü²ü²ü²ü²ü²ü²ü²ü±ü±ü±ü±ü±ü±ü±ü°ü°ü°ü°ü°ü°ü±ü°ü¯ü¯ü°ü°ü¯ü¯ü¯ü°ü¯ü¯ü®ü­ü­ü­ü­ü®ü®ü®ü­ü­ü­ü¬ü¬ü¬ü¬ü¬ü¬ü¬ü«ü©ü§ü¥ü¥ü¥ü¤ü¤ü¤ü£ü£ü£ü£ü£ü£ü£ü¤ü£ü¢ü£ü£ü¢ü¡ü¡ü¢ü¡ü¡ü¡ü ü üüüüüüüüüüüüüüüüüüüüüüüüüüüüüüüüüüüüüüüüüüüüüüüüüüüüüüüüüüüüüüüüüüüüüüüüüüüüüüüüüüüüüüüüüüüüüüüüüüüüüüüüüüüüüüüüüüüüüüüüüüüüüüüüü~ü~ü~ü~ü~ü}ü}ü}ü}ü|ü|ü|ü|ü|üzüxüwüvüuüsüsürürürüqüqüqüqüqüqüpüpüqüpüoüoüoüoünününümümümümümümülülülüküküküküjüjüiühühühühühügüfügügüfüfüfüeüdüdüdüeüdüdücübübübüaüaüaüaüaü`ü`ü`ü`ü_ü_ü`ü`ü_ü^ü\üYüWüVüVüVüUüUüUüTüSüSüSüSüSüSüRüRüQüQüPüPüPüOüOüOüNüNüNüNüNüNüMüLüLüKüKüKüJüJüJüJüJüIüIüIüIüIüHüGüFüFüFüFüEüEüDüDüDüDüDüDüCüCüBüBüBüBüAüAüAüAü@ü@ü@ü?ü?ü?ü?ü>ü>ü>ü=ü=ü<ü<ü<ü;ü:ü9ü7ü8ü8ü6ü4ü2ü2ü0ü0ü0ü0ü/ü.ü.ü´ü´üµüµüµü¶ü¶ü·ü¸ü¸ü¸ü·ü·ü¸ü¸ü¸ü¸ü¸ü¹ü¹ü¸ü¸ü¹ü¹ü¹ü¹üºü¹üºüºü¹ü¸ü¶ü¶ü¶ü¶ü¶üµüµü´üµüµü¶ü¶ü¶ü·ü¸ü¹ü¹ü¸ü¸ü¸ü¹ü¹üºüºüºü¹ü¹ü¹üºüºüºü»ü»ü»ü»ü»ü¼ü¼ü½ü½ü¾ü¾ü½ü½ü¾ü¾ü¾ü¾ü¾ü¿ü¿ü¿ü¿ü¿üÀüÀüÀüÀüÀüÀüÁüÂüÁüÁüÁüÂüÂüÂüÂüÂü¿ü½ü¾ü¿ü¿ü¾ü¾ü¾ü¾ü¾ü¾ü¿ü¿ü¿ü¿ü¿ü¿ü¿üÀüÀüÀüÀüÀüÀüÁüÁüÁüÁüÁüÁüÁüÁüÂüÂüÃüÃüÃüÃüÃüÃüÃüÃüÄüÃüÄüÄüÄüÄüÅüÅüÅüÅüÅüÆüÆüÆüÇüÇüÇüÇüÇüÇüÇüÇüÇüÇüÈüÈüÈüÈüÈüÈüÉüÉüÉüÉüÉüÊüÊüÊüÊüÊüËüËüËüËüËüËüËüÊüÈüÇüÇüÇüÇüÆüÇüÇüÇüÇüÇüÇüÈüÇüÇüÇüÈüÉüÉüÉüÈüÈüÉüÉüÉüÉüÉüÉüÊüÊüÊüËüËüÌüÌüËüËüËüËüËüËüËüËüËüËüËüËüÌüÌüÍüÍüÍüÌüÍüÍüÍüÍüÍüÍüÎüÎüÎüÎüÎüÎüÎüÎüÎüÎüÏüÐüÐüÏüÏüÐüÐüÐüÑüÐüÐüÐüÐüÐüÎüÍüÌüËüÌüÌüËüËüÌüÌüËüËüËüËüÌüÌüËüËüËüËüÌüÌüÌüÍüÍüÍüÍüÍüÍüÌüÍüÎüÎüÎüÍüÍüÍüÍüÍüÍüÎüÎüÎüÎüÏüÏüÎüÏüÏüÏüÏüÏüÏüÏüÏüÐüÐüÐüÐüÐüÐüÐüÐüÐüÐüÐüÐüÐüÐüÐüÐüÐüÐüÑüÑüÑüÐüÐüÑüÑüÒüÒüÒüÐüÎüÍüÌüÌüÌüÌüÌüÌüÌüÍüÍüÌüÌüÌüÌüÌüÌüÌüÌüÌüÌüÍüÍüÌüÌüÌüÌüÌüÍüÍüÍüÌüÌüÍüÍüÍüÌüÍüÍüÌüÌüÍüÍüÍüÍüÍüÍüÎüÍüÍüÎüÎüÍüÎüÎüÎüÎüÏüÎüÎüÍüÍüÎüÎüÏüÐüÏüÏüÎüÎüÎüÎüÏüÎüÎüÌüÊüÉüÈüÇüÈüÈüÈüÈüÈüÈüÉüÉüÉüÉüÈüÈüÈüÈüÈüÈüÈüÉüÉüÉüÉüÉüÈüÈüÉüÉüÈüÇüÇüÇüÇüÇüÈüÈüÈüÈüÈüÇüÇüÈüÈüÇüÈüÈüÈüÈüÈüÈüÈüÈüÈüÉüÉüÈüÇüÇüÈüÈüÈüÇüÆüÄüÂüÂüÂüÂüÁüÁüÁüÁüÁüÁüÁüÁüÁüÀüÀüÀüÀü¿ü¿ü¿ü¿üÀü¿ü¿üÀüÀüÀüÀüÀüÀüÀüÀü¿ü¾ü¿üÀüÀüÀüÀü¿ü¿üÀüÀüÀüÀüÀü¿ü¾ü¿ü¿ü¿ü¾ü¾ü¾ü¿üÀüÀüÀüÀüÀüÀüÀü¿ü¿ü¾ü¾ü¾ü¾ü¾ü¾ü¾ü¾ü¿ü¾ü½ü½ü½ü½ü½ü½ü½ü¿ü¿ü¾ü¼ü¼ü¼ü¼üºü¸ü·ü·ü¶üµüµüµüµüµüµüµüµü´üµüµüµü´ü´ü³ü³ü´ü´ü³ü³ü³ü³ü³ü³ü²ü²ü²ü²ü²ü²ü²ü²ü²ü²ü²ü²ü²ü²ü³ü²ü±ü±ü°ü°ü°ü°ü°ü°ü°ü±ü°ü°ü°ü°ü¯ü®ü®ü®ü®ü­ü®ü®ü®ü®ü­ü­ü¬ü­ü­ü­ü­ü­ü­ü¬ü«ü¨ü§ü¦ü¦ü¥ü¥ü¤ü£ü£ü¤ü£ü£ü¢ü£ü£ü£ü£ü£ü¢ü¡ü¡ü¡ü ü ü¡ü ü ü ü ü üüüü üüüüüüüüüüüüüüüüüüüüüüüüüüüüüüüüüüüüüüüüüüüüüüüüüüüüüüüüüüüüüüüüüüüüüüüüüüüüüüüüüüüüüüüüüüüüüüüüüüüüüüüüüüüüüüüüüüüüüüüü~ü~üüüü~ü~ü~üü~ü}ü|ü|ü|ü|ü{üzüyüwüvüuüuütüsüsüsürürürüqüqüqüpüpüoüpüpüoüoününününününümümümülülülülüküjüjüjüiüiüiüiühühühühühügügügügüfüfüeüeüeüeüeüdüdücücücüdücücübücübüaüaüaüaü`ü`ü_ü_ü_ü^ü]ü[üYüWüWüVüUüTüTüTüTüSüSüRüRüRüRüRüSüSüQüPüPüOüOüNüNüMüMüMüMüMüLüLüMüMüLüKüJüJüJüJüJüJüJüIüIüHüHüGüGüGüFüFüFüFüEüEüEüEüDüDüDüCüBüBüBüBüBüAüAüAü@ü?ü?ü?ü?ü?ü>ü=ü=ü=ü<ü<ü<ü<ü;ü;ü:ü9ü8ü6ü5ü4ü2ü1ü1ü0ü0ü/ü/ü/ü/ü.ü.ü¶üµüµü¶ü¶ü·ü¸ü·ü·ü·ü·ü¸ü·ü·ü¸ü¹ü¹ü¸ü¸ü¸ü¸ü¹ü¹ü¹ü¹üºüºü¹üºü»üºü¸ü¶ü¶ü¶ü¶ü¶ü¶ü·ü·ü¸ü¸ü·ü·ü·ü¸ü¹ü¹ü¹ü¹ü¹ü¹ü¹ü¹ü¹üºüºü»ü»ü»ü¼ü¼ü»ü»ü»ü»ü¼ü¼ü½ü¼ü½ü½ü½ü½ü½ü¾ü½ü¾ü¾ü¾ü¾ü¿ü¿ü¿üÀüÀüÀüÀüÀüÁüÁüÁüÁüÁüÁüÂüÂüÁüÁüÂüÂüÂüÁü¿ü¾ü½ü¾ü¾ü¾ü¾ü¾ü¾ü¾ü¿ü¿ü¿ü¿ü¿ü¿ü¿üÀüÀüÀüÀüÀüÀüÁüÁüÂüÂüÁüÁüÂüÂüÂüÃüÃüÃüÃüÃüÄüÄüÄüÃüÃüÃüÅüÅüÅüÄüÄüÅüÆüÆüÆüÆüÆüÅüÆüÆüÆüÆüÇüÈüÈüÈüÇüÈüÈüÈüÈüÈüÈüÉüÉüÊüËüÊüÉüÉüÉüÊüÊüËüËüËüËüËüÌüÌüÌüÊüÇüÆüÆüÆüÇüÇüÆüÆüÇüÇüÇüÇüÇüÇüÇüÇüÇüÇüÇüÈüÈüÈüÈüÈüÉüÉüÉüÈüÈüÈüÉüÉüÊüÊüÊüÊüÊüÊüËüËüËüËüËüËüÌüÍüÍüÌüÍüÍüÍüÍüÍüÍüÎüÎüÍüÍüÎüÎüÎüÎüÎüÎüÎüÎüÏüÎüÎüÎüÎüÎüÎüÎüÎüÎüÎüÏüÐüÐüÐüÐüÏüÏüÎüÍüËüËüÊüÊüÊüÊüÊüËüÌüËüËüËüÌüÌüÌüÌüÌüÌüÌüÍüÍüÌüÍüÎüÎüÍüÌüÌüÍüÍüÌüÍüÍüÍüÍüÍüÎüÎüÍüÎüÎüÎüÎüÎüÎüÎüÎüÎüÎüÏüÐüÏüÏüÏüÏüÏüÏüÏüÐüÐüÏüÐüÐüÐüÑüÑüÑüÑüÑüÑüÑüÑüÒüÒüÑüÑüÑüÑüÑüÐüÏüÍüÌüÌüËüÊüÊüÊüÊüËüËüËüËüÌüÌüÌüÌüËüËüËüÌüÍüÌüÌüÍüÎüÍüÍüÌüÌüÌüÌüÍüÏüÑüÑüÏüÎüÍüÍüÎüÑüÒüÑüÏüÎüÍüÍüÍüÍüÍüÍüÎüÎüÏüÎüÎüÎüÎüÍüÎüÏüÐüÐüÏüÎüÎüÏüÏüÎüÏüÏüÏüÏüÏüÏüÎüËüÊüÉüÉüÈüÇüÈüÈüÉüÈüÇüÇüÈüÉüÉüÈüÇüÇüÇüÇüÈüÈüÈüÈüÇüÇüÈüÈüÈüÈüÈüÈüÇüÇüÇüÇüÈüÈüÈüÈüÉüÉüÉüÉüÉüÉüÈüÈüÈüÈüÈüÇüÇüÇüÇüÇüÈüÉüËüËüÊüÉüÈüÈüÆüÄüÂüÂüÂüÂüÂüÂüÁüÀüÀüÀüÁüÁüÀüÀüÀüÀüÀüÀüÀüÀüÀüÀüÀüÀüÀüÀüÀü¿ü¾ü¿üÀüÀüÀü¿üÀüÀüÀüÀü¿ü¿ü¿ü¿ü¿ü¾ü¾ü¿ü¿ü¾ü¾ü¿ü¾ü¾ü¾ü¾ü¾ü¾ü¾ü¿ü¾ü¿ü¿ü¾ü½ü½ü½ü½ü½ü½ü½ü½ü¼ü¼ü¼ü¼ü½ü½ü¼ü¼ü¼ü½ü¼ü¼ü»ü¼ü¼ü»ü»ü»ü¹ü·ü¶üµüµü´ü´ü´ü³ü³ü³ü³ü³ü³ü´ü´ü´ü³ü³ü²ü²ü²ü²ü²ü²ü²ü²ü²ü±ü±ü±ü±ü±ü±ü±ü²ü±ü°ü°ü°ü±ü°ü°ü¯ü¯ü°ü°ü°ü¯ü¯ü¯ü¯ü¯ü¯ü¯ü®ü®ü®ü®ü®ü¯ü®ü¯ü¯ü®ü­ü­ü­ü¬ü¬ü¬ü¬ü¬ü¬ü¬ü«ü«ü«üªü©ü§ü¥ü¥ü¥ü¥ü¤ü£ü£ü¤ü¤ü£ü£ü¢ü¢ü¢ü¡ü¢ü¡ü¡ü¡ü¡ü ü ü ü ü ü ü üüüüüüüüüüüüüüüüüüüüüüüüüüüüüüüüüüüüüüüüüüüüüüüüüüüüüüüüüüüüüüüüüüüüüüüüüüüüüüüüüüüüüüüüüüüüüüüüüüüüüüüüüüüüüüüüüüüüüüüüüüüüüüüü~üüüü~ü~üü~ü~ü~ü}ü|ü|ü|ü{üyüwüvüuüuütütüsüsürürürüqüqüqüqüqüqüpüpüoünününüoüoüoünününümümülümülülüküküküjüjüjüiüiüiühügügügügügügügüfüfüeüeüeüeüeüeüdüdücüdübüaüaüaübüaü`ü`ü_ü`ü_ü_ü_ü_ü^ü]üZüXüWüVüWüWüVüUüTüTüTüTüSüRüRüRüRüRüQüPüPüPüPüPüOüOüOüOüNüNüNüNüNüMüLüLüKüKüJüJüIüIüIüIüHüHüHüGüHüGüGüFüFüEüEüDüDüDüCüCüBüBüBüBüBüBüAüAüAü@ü@ü?ü>ü?ü?ü>ü?ü>ü=ü=ü=ü<ü;ü;ü;ü:ü:ü;ü:ü8ü6ü5ü4ü3ü2ü1ü0ü/ü/ü.ü.ü/ü.ü.ü´üµüµüµüµüµüµüµüµüµüµü¶ü¶ü·ü¸ü¸ü¸ü¸ü¸ü¹üºüºü»ü»ü»üºüºü¹üºüºüºü¸ü¶ü¶ü¶üµü¶ü¶ü¶ü¶ü¶ü¶ü¶ü·ü·ü·ü·ü·ü¸ü¸ü¸ü¸ü¸ü¸ü¹ü¹üºüºüºüºüºüºü»ü»ü»ü¼ü»ü»ü¼ü¼ü¼ü½ü½ü½ü¾ü¿ü¾ü¾ü¾ü¾ü¿üÀüÀü¿ü¿üÀüÁüÁüÀüÀüÁüÁüÁüÁüÂüÂüÂüÁüÁüÁüÁüÂüÁü¿ü¿ü¿ü¿ü¾ü¾ü¾ü¾ü¾ü¿ü¿ü¿üÀüÀü¿üÀüÀüÀüÀüÁüÁüÀüÁüÁüÁüÁüÁüÁüÂüÁüÁüÂüÃüÃüÃüÂüÂüÃüÃüÄüÄüÄüÄüÄüÄüÄüÅüÅüÅüÆüÇüÆüÆüÇüÇüÇüÆüÆüÇüÇüÈüÈüÈüÈüÉüÉüÉüÉüÉüÉüÉüÉüÉüÊüÊüÊüÊüÊüÊüËüËüËüÌüÌüÌüÌüÌüÌüËüÉüÇüÇüÆüÇüÇüÇüÇüÇüÇüÇüÇüÈüÈüÈüÇüÇüÈüÈüÉüÉüÉüÊüÉüÉüÉüÉüÊüËüËüÊüÊüËüËüËüÊüËüËüÌüÌüÌüÌüÌüËüÌüÍüÍüÍüÌüÌüÍüÍüÍüÍüÍüÍüÌüÍüÎüÎüÍüÎüÎüÎüÎüÎüÏüÐüÐüÏüÐüÐüÐüÐüÐüÐüÐüÑüÐüÐüÑüÒüÒüÑüÏüÍüÌüËüËüÊüËüËüËüËüËüÌüÌüÌüÌüÌüÍüÍüÍüÍüÍüÍüÌüÌüÌüÌüÌüÌüÌüÌüÍüÍüÍüÎüÍüÍüÍüÍüÍüÍüÍüÎüÎüÎüÎüÏüÐüÐüÏüÎüÏüÐüÐüÏüÏüÏüÏüÐüÐüÐüÐüÐüÐüÐüÑüÑüÑüÐüÐüÑüÐüÐüÐüÐüÐüÐüÑüÐüÐüÐüÑüÐüÎüÌüËüËüËüËüËüËüËüËüËüËüËüËüËüÌüÍüÌüËüËüÌüÌüÌüÌüÌüÌüÌüÌüÍüÍüÍüÌüÌüÌüÍüÍüÍüÍüÍüÍüÌüÌüÍüÍüÌüÌüÌüÌüÌüÌüÌüÍüÎüÎüÎüÎüÎüÍüÍüÍüÎüÍüÍüÍüÎüÎüÎüÎüÍüÎüÎüÎüÍüÍüÍüÍüÌüÊüÉüÉüÈüÇüÆüÆüÆüÇüÇüÇüÇüÈüÇüÇüÇüÇüÆüÆüÆüÇüÇüÇüÇüÇüÈüÈüÈüÇüÇüÈüÈüÇüÈüÈüÈüÇüÇüÇüÈüÈüÈüÈüÈüÉüÈüÇüÇüÆüÇüÇüÆüÆüÆüÇüÇüÇüÊüÒüÚüÝüÛüÖüÐüÌüÈüÆüÄüÄüÃüÃüÃüÂüÁüÁüÁüÁüÀüÀüÀüÀüÁüÀü¿ü¿ü¿üÀü¿ü¿üÀüÀüÀüÁüÀü¿ü¿üÀü¿ü¿üÀüÀüÀüÀüÀü¿ü¿ü¿ü¿ü¿ü¾ü¿ü¿üÀüÀü¿ü¿ü¿ü¿ü¿ü¿ü¿ü¿ü¿ü¿ü¿ü¿ü¾ü¾ü¾ü¾ü¾ü¾ü¾ü¾ü¾ü¾ü½ü½ü½ü½ü½ü½ü½ü½ü½ü¾ü½ü¼ü¼ü¼ü¼ü»ü¼ü¼ü»ü¸ü·ü¶ü¶üµü¶ü¶üµü´üµüµü´ü³ü³ü³ü³ü³ü²ü²ü³ü³ü´ü³ü²ü²ü²ü³ü³ü´ü³ü³ü²ü±ü±ü±ü±ü±ü±ü±ü±ü±ü±ü±ü±ü°ü°ü°ü°ü°ü±ü±ü±ü°ü¯ü¯ü°ü¯ü¯ü¯ü®ü®ü®ü®ü®ü¯ü®ü­ü­ü­ü­ü­ü¬ü¬ü«üªüªü«ü«üªü¨ü¦ü¥ü¥ü¤ü¤ü¥ü¤ü£ü£ü£ü£ü¢ü¢ü¢ü¢ü¢ü£ü£ü£ü£ü¢ü¡ü¡ü¢ü¡ü¡ü¡ü¡ü¡ü ü ü üüü ü üüüüüüüüüüüüüüüüüüüüüüüüüüüüüüüüüüüüüüüüüüüüüüüüüüüüüüüüüüüüüüüüüüüüüüüüüüüüüüüüüüüüüüüüüüüüüüüüüüüüüüüüüüüüüüüüüüüüüüüüüüüü~ü~ü}ü}ü}ü}ü}ü}ü|üzüxüuütütütüsürürürüqüqüqüqüpüpüpüpüpüoüoüoüoününüoüoüoünününümümülülülülülülüküküjüjüjüjüiühühüiühühühügügüfüfüfüfüfüeüeüeüdüdüdücücübüaüaübüaüaüaüaü`ü`ü`ü`ü_ü^ü\üZüZüYüXüWüWüWüVüVüUüUüUüUüTüTüSüSüRüRüRüQüQüQüQüPüPüPüPüOüOüOüOüOüNüMüMüMüMüMüLüKüKüKüJüJüJüJüIüHüHüHüHüGüGüGüFüFüFüEüEüEüEüDüDüCüCüCüCüBüBüAü@ü@ü@ü@ü@ü?ü?ü>ü>ü=ü=ü=ü<ü<ü=ü<ü;ü:ü8ü5ü4ü4ü4ü3ü2ü1ü1ü0ü/ü0ü0ü/ü/ü¶ü¶ü¶ü¶ü¶ü¶ü¶ü¶ü¶ü·ü·ü·ü¸ü¹ü¸ü¸ü¸ü¹ü¹üºüºüºüºü»ü»ü¼ü¼ü¼ü»ü»ü»üºü¸ü·ü·ü·ü·ü·ü·ü¸ü¸ü¸ü¸ü·ü·ü¸ü¸ü¸ü¹ü¹üºüºüºü¹ü¹üºüºü»ü»ü»ü¼ü¼ü¼ü¼ü½ü¾ü¾ü½ü½ü½ü¾ü¾ü¾ü¾ü¾ü¿ü¿ü¿üÀüÀüÁüÁüÀüÀüÀüÀüÁüÂüÂüÂüÂüÃüÂüÃüÃüÃüÃüÃüÃüÄüÅüÄüÁüÀü¿ü¿ü¿ü¿ü¿ü¿ü¿ü¿ü¿üÀüÀüÀüÀüÀüÀüÀüÀüÀüÀüÁüÁüÂüÂüÂüÂüÂüÂüÂüÂüÂüÂüÂüÂüÃüÃüÃüÃüÄüÅüÅüÄüÄüÄüÅüÅüÆüÆüÆüÆüÆüÆüÆüÆüÆüÆüÆüÆüÇüÇüÇüÈüÈüÈüÈüÇüÇüÈüÈüÈüÈüÉüÉüÉüÊüËüÌüËüÌüÌüÌüÌüËüÌüÌüÌüÌüÌüËüÉüÇüÇüÇüÇüÇüÇüÇüÇüÇüÇüÇüÇüÈüÈüÈüÈüÈüÈüÉüÉüÉüÉüÉüÊüÊüÉüÊüÊüÊüÊüÊüÊüÊüÊüÊüÊüÊüÊüÊüËüËüËüËüËüÌüÌüËüÌüÍüÍüÌüÌüÍüÍüÍüÎüÎüÎüÏüÏüÏüÏüÏüÏüÏüÏüÏüÏüÏüÏüÏüÏüÏüÐüÐüÐüÐüÐüÐüÐüÐüÐüÐüÎüÌüËüËüËüÊüÊüÊüÊüËüËüËüËüËüËüÌüÌüÌüÌüÌüÌüÌüÌüÌüÌüÌüÍüÎüÎüÎüÍüÍüÎüÍüÍüÍüÍüÍüÍüÎüÍüÍüÎüÎüÎüÎüÎüÎüÎüÎüÎüÎüÎüÏüÏüÏüÎüÎüÏüÏüÏüÏüÐüÐüÐüÑüÑüÑüÐüÐüÐüÐüÐüÑüÑüÑüÑüÑüÑüÑüÑüÑüÐüÎüÍüÌüÌüËüËüËüËüÊüÊüÊüËüËüËüÌüÌüÍüÍüÌüÌüËüËüÌüÍüÎüÎüÍüÍüÍüÍüÎüÎüÎüÍüÍüÎüÎüÎüÎüÏüÏüÎüÎüÎüÎüÏüÏüÎüÎüÏüÏüÎüÎüÎüÎüÎüÎüÎüÎüÍüÍüÎüÎüÎüÎüÎüÎüÎüÏüÎüÎüÎüÏüÎüÎüÍüËüÊüËüÊüÊüÊüÉüÉüÉüÉüÉüÈüÈüÉüÉüÈüÈüÉüÉüÉüÊüÊüÊüÊüËüÊüÉüÉüÉüÉüÉüÈüÉüÉüÉüÉüÈüÈüÈüÉüÉüÉüÈüÉüÉüÉüÈüÈüÉüÉüÈüÉüÉüÉüÊüÊüÊüËüÍüÏüÍüËüÊüÊüÈüÆüÄüÃüÂüÂüÂüÂüÁüÁüÀüÁüÁüÁüÀüÀüÀüÀüÁüÁüÁüÁüÀüÁüÁüÀüÀüÀüÀüÁüÁüÀü¿ü¿üÀüÀüÀüÀüÁüÀüÀü¿üÀüÀü¿ü¿üÀüÀüÀü¿ü¿üÀüÀüÀüÀü¿ü¿ü¿ü¿ü¿ü¿ü¿ü¿ü¾ü¾ü¾ü¾ü¾ü¾ü½ü½ü½ü½ü½ü¾ü¾ü¾ü¾ü½ü½ü½ü½ü¼ü¼ü¼ü¼ü¼ü¼ü¼ü¼ü»ü¹ü¸ü·ü¶ü¶üµüµü´ü´ü´ü´ü³ü³ü³ü³ü³ü³ü³ü³ü³ü³ü³ü´ü´ü³ü³ü²ü²ü²ü±ü±ü±ü±ü²ü±ü±ü±ü±ü°ü°ü°ü°ü°ü°ü°ü¯ü¯ü¯ü¯ü¯ü¯ü¯ü®ü®ü®ü®ü­ü­ü®ü®ü®ü®ü­ü®ü­ü­ü­ü­ü­ü¬ü­ü­ü­ü¬ü¬ü¬ü¬ü¬ü«ü©ü¨ü§ü¦ü¤ü¤ü£ü£ü¤ü¤ü¤ü£ü£ü£ü£ü¢ü¡ü¡ü¡ü¡ü¡ü¡ü¡ü¡ü¡ü¡ü¡ü¢ü¡ü ü ü ü üü üüüüüüüüüüüüüüüüüüüüüüüüüüüüüüüüüüüüüüüüüüüüüüüüüüüüüüüüüüüüüüüüüüüüüüüüüüüüüüüüüüüüüüüüüüüüüüüüüüüüüüüüüüüüüüüüüüüüüüüüüüüüüüüü~ü~ü}ü}ü|ü|ü|ü{üzüxüvüvüuüuütütüsüsüsürürürüqüqüqüqüqüpüpüoüoüoüoüoüoünününününümülülülülülüküjüjüjüiüiüiüiüiüiühühügühügügüfüfüeüeüeüeüeüdüdüdücübübüaüaübücücücübüaüaüaü`ü_ü_ü]ü[üYüXüXüWüVüUüTüTüTüSüSüTüSüRüRüRüRüQüPüPüQüRüQüPüOüOüOüNüNüNüNüNüMüMüMüLüKüKüKüKüKüJüJüIüIüIüIüIüHüHüHüGüGüGüFüFüEüEüEüDüCüCüCüCüBüBüBüAüAü@ü@ü@ü@ü@ü@ü?ü?ü>ü=ü=ü<ü<ü;ü;ü;ü;ü:ü9ü7ü5ü4ü3ü3ü2ü2ü1ü0ü/ü0ü/ü/ü0ü/üµü¶ü¶ü¶üµü¶ü¶ü¶ü¶ü·ü·ü·ü·ü·ü¸ü¹ü¸ü¸ü¸ü¸ü¸ü¸ü¹üºüºüºüºüºü»ü¼ü»ü¹ü·ü·ü·ü·ü¶ü¶ü¶ü¶ü¶ü·ü¶ü¶ü¶ü¶ü·ü·ü·ü·ü¸ü¸ü¸ü¹üºü¹üºü»ü»ü»ü»ü»ü»ü»ü»ü»ü»ü»ü¼ü»ü¼ü¼ü¼ü½ü½ü½ü½ü½ü½ü¾ü¾ü¾ü¾ü¿ü¿ü¿ü¿ü¿ü¿ü¿üÀüÀüÀüÀüÁüÂüÂüÂüÁüÁüÂüÃüÂü¿ü¾ü¾ü¾ü¾ü¾ü¾ü¾ü¾ü¾ü¿ü¿üÀüÀüÀüÀüÀüÀüÀüÀüÁüÀüÀüÀüÀüÁüÁüÀüÀüÀüÁüÂüÂüÂüÂüÂüÂüÂüÂüÂüÃüÃüÃüÄüÄüÄüÅüÄüÄüÄüÅüÅüÅüÅüÅüÅüÆüÇüÇüÇüÇüÇüÇüÈüÈüÈüÈüÉüÉüÊüÊüÉüÊüÊüÊüËüÊüÊüÊüËüËüËüËüËüÌüÌüÌüËüÊüÈüÇüÇüÈüÇüÇüÆüÇüÇüÇüÈüÈüÈüÈüÈüÉüÉüÉüÉüÉüÉüÈüÉüÉüÊüÊüÊüÊüÉüÊüËüËüËüËüÌüËüËüÌüÌüÌüÌüÌüÍüÍüÍüÎüÎüÍüÎüÎüÎüÎüÏüÏüÎüÎüÍüÎüÎüÎüÏüÏüÏüÏüÏüÏüÏüÐüÐüÒüÓüÒüÑüÑüÑüÑüÑüÑüÐüÐüÑüÑüÑüÑüÏüÎüÍüÌüÌüÍüÍüÌüÌüÌüÌüÌüÌüÌüÌüÌüÍüÍüÍüÍüÍüÍüÍüÍüÍüÎüÏüÏüÏüÏüÎüÏüÎüÎüÎüÎüÏüÏüÏüÐüÐüÏüÏüÏüÏüÏüÏüÏüÏüÐüÐüÐüÐüÐüÐüÐüÐüÑüÑüÑüÐüÑüÐüÑüÑüÑüÑüÑüÑüÑüÐüÐüÑüÑüÑüÑüÒüÒüÒüÒüÒüÒüÑüÏüÎüÍüÍüÍüÍüÍüÌüÌüÌüÍüÍüÌüÌüËüËüËüÌüÌüÍüÌüÌüËüËüÌüÍüÌüÌüÌüÌüÌüÌüÌüÌüÌüÌüÍüÍüÌüÌüÌüÍüÍüÌüÌüÍüÎüÎüÍüÍüÍüÍüÎüÍüÍüÍüÌüÍüÍüÍüÍüÍüÍüÍüÍüÎüÎüÍüÍüÍüÎüÎüÎüÎüÎüËüÉüÈüÈüÇüÇüÇüÈüÈüÇüÇüÇüÇüÈüÈüÈüÇüÈüÈüÈüÇüÇüÇüÇüÇüÇüÇüÈüÇüÇüÇüÈüÇüÇüÇüÈüÈüÈüÈüÈüÈüÈüÈüÈüÈüÈüÈüÈüÈüÇüÇüÇüÇüÆüÇüÇüÇüÇüÈüÇüÇüÇüÇüÇüÇüÇüÅüÃüÂüÂüÁüÁüÁüÁüÀüÀüÀüÀüÀüÀüÀüÁüÁüÀüÀüÁüÂüÂüÁüÁüÁüÁüÀüÀüÀüÀüÁüÀüÀüÀüÀüÀüÀüÀüÀüÀü¿ü¿ü¿ü¿ü¿üÀüÀü¿ü¾ü¿ü¿ü¾ü¾ü¾ü¾ü¿ü¾ü¾ü¾ü¾ü½ü¾ü¿ü¾ü½ü¾ü¾ü¾ü¾ü¿ü¾ü¾ü¾ü¾ü¾ü½ü½ü½ü½ü½ü½ü¾ü½ü½ü½ü½ü½ü½ü½ü¼ü»ü¹ü·ü·ü¶ü¶ü¶ü¶üµüµüµüµüµü´ü´üµüµü´ü´ü´ü´ü´ü´ü³ü³ü³ü´ü³ü³ü²ü³ü³ü³ü³ü²ü²ü²ü²ü±ü±ü±ü±ü±ü±ü±ü±ü±ü°ü°ü±ü±ü±ü°ü°ü°ü°ü°ü°ü°ü°ü±ü°ü¯ü°ü¯ü¯ü¯ü¯ü°ü°ü¯ü¯ü®ü®ü®ü®ü®ü­ü¬üªü¨ü§ü§ü¦ü¦ü¦ü¥ü¥ü¤ü¤ü¤ü¤ü£ü£ü£ü¤ü¤ü£ü¢ü¢ü¢ü¢ü¢ü¢ü¢ü¢ü¢ü¢ü¡ü¢ü¡ü¡ü¡ü¡ü¡ü ü ü¡ü¡ü ü üüüüüüüüüüüüüüüüüüüüüüüüüüüüüüüüüüüüüüüüüüüüüüüüüüüüüüüüüüüüüüüüüüüüüüüüüüüüüüüüüüüüüüüüüüüüüüüüüüüüüüüüüüüüüüüüüüüüüüüü~ü}ü}ü}ü}ü}ü|ü{üzüyüwüvüuütütüsürürürüqürürürürüqüpüpüpüoüoüoüoüoününümümülülülülükülükülülüküküküjüjüjüiüiühüiüiühühühügüfüfügüfüfüfüeüeüdüdüdüdücücücücübübübüaüaüaüaüaü`ü`ü_ü_ü^ü]üZüXüWüVüVüVüUüUüUüTüTüTüTüSüRüRüRüRüRüQüPüPüPüPüPüPüOüOüNüOüOüNüNüNüMüMüLüLüLüLüLüKüKüKüJüJüIüIüHüHüHüHüGüGüFüFüEüEüEüEüFüEüEüDüDüCüBüBüBüBüAüAüBüAü@ü?ü?ü?ü?ü>ü=ü=ü=ü>ü=ü=ü=ü;ü9ü6ü5ü5ü5ü4ü3ü3ü3ü3ü3ü2ü1ü1ü1üµüµüµüµü¶ü·ü¸ü¸ü¸ü¸ü¸ü¹ü¹ü¸ü¸ü¹üºüºüºüºü¹ü¹üºü»üºü»ü¼ü¼ü»ü¼ü¼ü¼ü»ü¸ü·ü·ü·ü·ü¸ü¸ü·ü·ü·ü·ü·ü¸ü¹ü¹ü¹ü¹ü¹üºüºü»ü»ü»üºü»ü»ü¼ü¼ü¼ü¼ü½ü½ü¾ü¾ü½ü¾ü¾ü¾ü¾ü¾ü¾ü¾ü¾üÀüÀüÀüÀüÀü¿ü¿üÀüÀüÀüÀüÁüÁüÂüÂüÁüÂüÂüÃüÃüÃüÃüÃüÃüÄüÄüÄüÂüÀü¿ü¿üÀü¿ü¿üÀüÀü¿üÀüÀüÀüÀüÀüÁüÁüÁüÁüÁüÁüÂüÂüÂüÂüÃüÂüÂüÃüÃüÃüÃüÄüÄüÃüÃüÃüÄüÅüÅüÅüÅüÅüÆüÆüÇüÇüÇüÇüÇüÇüÇüÇüÇüÈüÇüÈüÈüÈüÉüÉüÈüÉüÉüÉüÉüÊüÊüÊüÊüÊüÊüËüËüÌüÌüÌüÌüËüËüËüÌüÌüÍüÍüÍüÍüÌüÊüÈüÇüÇüÈüÈüÈüÈüÈüÇüÇüÈüÈüÉüÉüÈüÈüÉüÉüÉüÊüÊüÊüÊüËüÊüÊüÊüÊüÊüËüËüËüËüÌüÍüÍüÌüÌüÍüÌüÌüÌüÌüÌüÍüÍüÎüÍüÍüÍüÍüÍüÎüÎüÎüÎüÎüÍüÍüÎüÏüÏüÏüÏüÏüÐüÐüÐüÐüÏüÐüÐüÐüÐüÐüÐüÐüÐüÑüÒüÒüÒüÑüÐüÏüÍüÌüÌüÌüËüËüËüËüËüËüÌüÍüÍüÌüÌüÌüÌüÌüÌüÌüÍüÍüÍüÍüÍüÍüÍüÍüÍüÎüÎüÎüÏüÏüÏüÏüÎüÏüÏüÏüÏüÎüÏüÏüÏüÏüÐüÐüÏüÐüÐüÑüÐüÐüÐüÑüÒüÑüÑüÑüÑüÑüÑüÐüÑüÑüÑüÑüÑüÑüÑüÑüÑüÒüÑüÒüÒüÓüÒüÓüÕüÔüÑüÎüÍüÌüÌüÌüÍüÍüÌüÌüÌüÌüÍüÎüÍüÌüÌüÌüÌüÍüÍüÍüÍüÍüÍüÍüÍüÍüÍüÎüÍüÍüÍüÍüÍüÎüÏüÏüÏüÎüÎüÏüÏüÐüÐüÑüÑüÏüÏüÐüÏüÎüÎüÍüÍüÎüÎüÎüÍüÎüÎüÍüÎüÎüÎüÎüÎüÎüÎüÎüÏüÎüÎüÎüÍüËüÊüÉüÉüÈüÈüÈüÉüÉüÉüÈüÈüÈüÇüÈüÈüÉüÉüÉüÈüÈüÈüÈüÈüÈüÈüÉüÉüÉüÉüÈüÈüÉüÉüÉüÉüÉüÈüÈüÈüÈüÉüÉüÉüÈüÈüÉüÉüÉüÈüÈüÈüÈüÈüÉüÈüÈüÉüÉüÉüÉüÉüÉüÉüÉüÈüÆüÅüÄüÃüÃüÂüÂüÂüÂüÁüÁüÃüÃüÂüÂüÂüÂüÂüÁüÁüÁüÁüÁüÁüÁüÁüÁüÁüÀüÀüÀüÀüÀüÀüÀüÀüÀüÀüÀüÀüÀüÀüÀüÀüÀüÀüÀüÀüÀüÀüÀüÀü¿ü¿üÀüÁüÀüÀüÀü¿ü¿üÀüÀü¿ü¿ü¾ü¾ü¾ü¾ü¾ü¾ü¾ü¾ü¾ü¿ü¿ü¾ü¾ü¿ü¾ü½ü½ü½ü½ü¼ü¼ü¼ü¼ü¼ü¼üºü¹ü¸ü·ü¶ü¶üµüµüµüµüµüµüµü´ü´ü³ü³ü³ü³ü³ü³ü³ü³ü³ü³ü²ü³ü³ü³ü²ü²ü±ü±ü±ü±ü±ü²ü±ü±ü°ü°ü±ü±ü°ü°ü°ü°ü°ü¯ü¯ü°ü°ü°ü¯ü®ü®ü®ü®ü®ü®ü®ü®ü¯ü®ü­ü­ü­ü­ü®ü®ü­ü­ü¬ü¬ü¬ü¬ü¬ü¬ü«ü¨ü§ü§ü¦ü¥ü¥ü¤ü¤ü¥ü¥ü¥ü¥ü¤ü£ü£ü£ü£ü¢ü¢ü¡ü¡ü¡ü¢ü¢ü¡ü¡ü¡ü¡ü¡ü¡ü¡ü¡ü¢ü¡ü üüü üüüüüüüüüüüüüüüüüüüüüüüüüüüüüüüüüüüüüüüüüüüüüüüüüüüüüüüüüüüüüüüüüüüüüüüüüüüüüüüüüüüüüüüüüüüüüüüüüüüüüüüüüüüüüüüüüüüüüüüüüüü~ü~ü~ü}ü}ü|ü|ü|ü|ü{üyüwüvüvüuüuütütüsürürürürüqüqüqüqüqüqüqüpüpüoüoüoüoüoüoünününümümümümülülülüküküküjüjüiüiüiüiüiühühügügügügügüfüfüfüeüeüeüeüdüeüeüdücübübübübübübübüaüaüaü`ü_ü_ü^ü[üYüXüWüWüVüUüUüUüTüTüTüTüSüSüSüSüSüRüRüQüQüQüPüPüOüNüOüNüNüMüMüMüMüLüLüLüLüLüLüLüKüJüIüIüIüHüHüHüIüHüGüGüFüFüEüDüDüDüDüCüDüEüDüCüBüBüBüAüBüAüAü@ü?ü?ü?ü?ü?ü>ü=ü=ü=ü=ü=ü<ü;ü<ü;ü9ü7ü5ü4ü3ü2ü1ü1ü1ü1ü0ü0ü/ü/ü/ü/ü¶ü¶ü¶ü¶ü¶ü·ü¶ü·ü·ü·ü¸ü¸ü¸ü¸ü¸ü¸ü¸ü¹ü¹ü¹ü¹üºüºüºü»ü»ü»ü»ü»ü¼ü¼ü½ü¼ü»ü¹ü¸ü·ü¶ü·ü·ü¸ü¸ü¸ü·ü·ü¸ü¸ü¸ü¸ü¹ü¹üºüºüºü»ü¼ü»ü»ü»ü»ü»ü»ü»ü¼ü¼ü¼ü¼ü¼ü½ü¾ü¾ü¾ü¾ü¾ü¾ü¿ü¿üÀüÀüÀüÀü¿üÀüÀüÁüÁüÁüÁüÁüÁüÀüÁüÁüÂüÂüÃüÃüÃüÃüÄüÅüÅüÃüÁü¿ü¿ü¿ü¿ü¾ü¿ü¿ü¿ü¿üÀüÁüÀüÀüÁüÁüÀüÀüÁüÁüÀüÁüÂüÂüÁüÂüÃüÃüÃüÂüÂüÂüÃüÃüÃüÃüÃüÄüÅüÅüÅüÅüÄüÅüÅüÆüÆüÆüÆüÆüÆüÆüÆüÆüÆüÆüÇüÇüÇüÇüÈüÉüÉüÉüÉüÉüÉüÈüÉüÉüÉüÉüÊüÊüËüÊüËüËüËüËüËüËüËüÌüÌüÍüÍüÍüÌüÊüÈüÇüÈüÈüÈüÇüÇüÇüÇüÇüÈüÈüÈüÈüÈüÈüÈüÉüÉüÉüÉüÉüÉüÉüÊüÊüËüËüËüËüËüËüËüÌüÍüÌüËüÌüÌüÌüÌüÌüÌüÍüÍüÍüÍüÎüÍüÎüÎüÎüÎüÎüÏüÏüÏüÎüÎüÏüÐüÐüÐüÐüÐüÐüÐüÐüÐüÐüÐüÑüÑüÑüÑüÑüÑüÑüÑüÑüÑüÒüÒüÐüÍüÍüÍüÍüÍüÍüÌüÌüÌüÍüÍüÍüÌüÌüÌüÌüÌüÌüÌüÌüÍüÍüÍüÍüÍüÍüÎüÎüÎüÎüÎüÎüÎüÎüÏüÏüÏüÏüÏüÎüÏüÏüÏüÏüÏüÏüÐüÏüÐüÐüÐüÐüÐüÐüÐüÐüÑüÐüÑüÐüÐüÐüÑüÑüÑüÑüÒüÒüÑüÑüÒüÒüÒüÒüÒüÒüÒüÓüÓüÓüÒüÏüÍüÍüÍüÌüÌüÌüÌüÍüÍüÌüÌüÌüÌüÌüÌüÍüÌüÌüÍüÎüÎüÎüÎüÍüÍüÍüÍüÍüÍüÎüÎüÎüÎüÍüÎüÏüÏüÏüÏüÏüÎüÎüÎüÎüÏüÎüÎüÎüÎüÏüÏüÏüÏüÏüÏüÏüÏüÏüÎüÏüÏüÎüÎüÎüÎüÎüÎüÏüÎüÎüÏüÎüÎüÏüÏüÍüËüÉüÉüÉüÈüÈüÈüÉüÈüÉüÉüÈüÈüÇüÈüÈüÉüÉüÈüÈüÈüÈüÈüÈüÈüÇüÇüÈüÈüÈüÈüÈüÈüÈüÉüÊüÉüÉüÈüÈüÉüÈüÈüÈüÉüÉüÉüÉüÈüÈüÈüÈüÈüÈüÇüÈüÈüÈüÉüÈüÈüÈüÈüÇüÇüÆüÄüÃüÂüÂüÁüÁüÀüÀüÀüÀüÂüÃüÃüÂüÂüÁüÁüÁüÁüÀüÀüÀüÁüÁüÁüÀüÀüÀüÀüÀüÀüÀüÁüÀüÀüÀüÀüÀüÀüÀüÀüÁüÁüÀüÀüÁüÀü¿ü¿ü¿ü¿ü¿ü¿ü¿ü¿ü¿ü¿ü¿ü¾ü¾ü¾ü¾ü¾ü¾ü¾ü¾ü¾ü¾ü½ü½ü¾ü½ü½ü½ü½ü½ü½ü½ü½ü½ü½ü½ü½ü½ü½ü½ü½ü¼ü½ü¼üºü¸ü·ü¶üµüµüµü´ü´ü´ü´ü´ü´ü´ü´ü´ü³ü³ü³ü³ü³ü³ü´ü³ü³ü³ü³ü³ü³ü³ü³ü²ü²ü²ü²ü²ü²ü²ü±ü±ü±ü±ü±ü°ü¯ü°ü°ü±ü±ü°ü°ü°ü°ü°ü°ü¯ü°ü°ü°ü¯ü¯ü®ü®ü®ü®ü®ü®ü­ü­ü­ü­ü®ü®ü®ü®ü­ü¬üªü§ü§ü§ü§ü¦ü¥ü¥ü¤ü¤ü¤ü¤ü¥ü¥ü¤ü£ü£ü¤ü£ü£ü£ü£ü¢ü¢ü¢ü¢ü£ü£ü£ü¢ü¡ü¡ü¡ü¡ü¡ü¡ü ü üüüüüüüüüüüüüüüüüüüüüüüüüüüüüüüüüüüüüüüüüüüüüüüüüüüüüüüüüüüüüüüüüüüüüüüüüüüüüüüüüüüüüüüüüüüüüüüüüüüüüüüüüüüüüüüüüüüüüüüüüüüü~ü}ü}ü~ü}ü|ü|ü|ü|ü{üyüwüvüvüuüuütütütüsüsürüsürürürürüqüpüpüpüpüpüpüpüoüoününüoünümümülümülükükülülüküküküjüiüiüiüjüiühühühüiühügügügüfüeüeüeüdüdüdücücücücübübübübübübüaüaü`ü`ü_ü_ü]ü\üZüYüXüWüWüVüVüUüUüUüUüUüTüTüSüSüSüRüRüQüQüPüPüPüPüPüOüOüOüOüOüNüNüMüMüMüMüLüLüKüKüKüJüJüJüJüKüJüIüIüHüGüGüGüFüFüGüGüFüFüEüDüDüDüDüDüCüBüBüAüAüAü@ü?ü?ü?ü?ü?ü>ü>ü=ü=ü=ü=ü<ü<ü;ü:ü8ü5ü4ü3ü3ü3ü3ü2ü2ü1ü2ü3ü2ü2ü1ü·ü·ü·ü·ü·ü¸ü¸ü¸ü·ü¸ü¹üºüºüºüºüºüºüºü¹ü¹üºüºüºüºü»ü»ü»ü»ü»ü¼ü¼ü¼ü»ü¹ü¸ü·ü·ü·ü·ü·ü¸ü¸ü¸ü·ü¸ü¹ü¹ü¹ü¹ü¹ü¹üºüºüºü»ü¼ü¼ü»ü»ü»ü»ü¼ü½ü¼ü½ü¾ü½ü½ü¾ü¾ü¾ü¾ü¾ü¾ü¿ü¿ü¿üÀüÁüÀüÀü¿üÀüÁüÂüÂüÂüÂüÁüÂüÂüÂüÂüÂüÂüÂüÃüÂüÂüÃüÄüÄüÃüÂüÀü¿ü¿ü¿ü¿ü¿ü¾ü¿ü¿üÀüÀüÀüÀüÀüÁüÂüÁüÁüÁüÁüÁüÂüÂüÂüÂüÂüÂüÂüÂüÃüÃüÃüÃüÃüÄüÄüÄüÄüÅüÅüÅüÅüÅüÅüÆüÆüÆüÆüÆüÆüÇüÇüÇüÇüÈüÈüÈüÇüÈüÉüÉüÉüÉüÈüÉüÉüÊüÊüÊüËüËüËüÊüËüËüÌüÌüÌüÌüËüÌüÌüÍüÍüÎüÍüÍüËüÉüÈüÈüÈüÉüÉüÈüÇüÇüÇüÇüÇüÇüÇüÇüÇüÈüÈüÉüÉüÉüÊüËüÊüÊüÉüÊüÊüÊüÊüËüËüÌüËüËüÌüÌüÌüÌüÌüÌüÌüÍüÍüÌüÌüÌüÌüÌüÌüÍüÎüÎüÎüÎüÏüÎüÎüÎüÏüÏüÐüÐüÐüÐüÐüÐüÐüÐüÐüÐüÑüÑüÐüÐüÐüÐüÐüÐüÑüÑüÑüÑüÓüÒüÐüÎüÍüÍüÌüÌüÌüÌüÌüÌüÌüÍüÍüÍüÍüÎüÍüÍüÍüÎüÎüÎüÎüÎüÎüÎüÎüÎüÎüÎüÎüÎüÏüÏüÎüÏüÎüÎüÎüÏüÏüÏüÏüÏüÐüÐüÐüÏüÏüÐüÐüÐüÐüÐüÐüÐüÐüÐüÐüÑüÒüÒüÑüÑüÒüÒüÒüÑüÒüÒüÒüÒüÒüÑüÒüÓüÒüÒüÒüÒüÑüÐüÎüÍüÍüÍüÍüÍüÍüÍüÍüÍüÍüÍüÍüÍüÍüÍüÍüÍüÍüÍüÍüÍüÍüÍüÍüÎüÎüÎüÎüÎüÎüÎüÎüÎüÎüÏüÏüÏüÏüÏüÐüÏüÏüÎüÏüÏüÏüÎüÎüÎüÎüÎüÎüÎüÏüÏüÏüÏüÐüÏüÏüÏüÏüÏüÏüÏüÏüÎüÏüÏüÏüÏüÏüÏüÎüÌüÊüÉüÉüÈüÈüÈüÈüÉüÉüÉüÉüÉüÉüÉüÉüÉüÉüÉüÉüÊüÊüÊüÊüÊüÊüÉüÈüÈüÈüÉüÉüÊüÊüÊüÊüÊüÊüÉüÉüÊüÊüÊüÉüÉüÊüÊüÊüÊüÊüÉüÈüÈüÉüÉüÉüÈüÈüÈüÈüÈüÈüÈüÈüÈüÉüÈüÆüÄüÃüÃüÃüÂüÂüÂüÂüÂüÃüÃüÃüÂüÂüÂüÂüÁüÁüÁüÂüÂüÁüÁüÁüÁüÁüÁüÁüÁüÁüÁüÁüÀüÁüÁüÁüÁüÀüÀüÀüÀüÀüÀüÀüÀüÀüÀüÁüÁüÀüÀüÀüÀüÀüÀü¿ü¿ü¿ü¿ü¿ü¿ü¿ü¿ü¿ü¿ü¿ü¿ü¿ü¿ü¿ü¿ü¾ü¾ü¾ü¾ü¾ü¾ü¾ü¾ü¾ü¾ü¿ü¾ü¾ü¾ü¾ü½ü½ü¼ü»ü¹ü·ü¶ü¶ü¶ü¶ü¶üµüµüµüµüµü¶ü¶üµüµüµüµü´ü´ü´ü´ü³ü³ü³ü³ü³ü²ü²ü²ü²ü²ü³ü³ü³ü²ü²ü²ü²ü²ü²ü±ü±ü±ü²ü²ü±ü²ü²ü±ü°ü°ü°ü°ü°ü¯ü¯ü°ü°ü¯ü®ü¯ü¯ü®ü®ü®ü®ü®ü®ü¯ü¯ü¯ü¯ü­ü­ü­ü«ü©ü¨ü§ü§ü¦ü¦ü¥ü¤ü¤ü¥ü¥ü¤ü£ü£ü£ü£ü£ü£ü£ü£ü£ü£ü£ü£ü£ü£ü£ü¢ü¢ü¡ü¡ü¡ü¡ü¡ü ü ü ü ü ü ü ü ü üü üüüüüüüüüüüüüüüüüüüüüüüüüüüüüüüüüüüüüüüüüüüüüüüüüüüüüüüüüüüüüüüüüüüüüüüüüüüüüüüüüüüüüüüüüüüüüüüüüüüüüüüüüüüüüüüüüüüüüüüüüüüü~ü|üzüxüwüvüvüuüuüuüuüuütütüsüsüsüsürürürürüqüqüqüpüqüqüpüpüpüpüoüoüoüoüoünününümülükükülüküjüjüjüiüiüiühüiühühühühühügügüfüfüfüeüfüeüeüeüdücücücücücücübücübübüaü`ü_ü^ü\ü[üZüYüXüWüVüUüUüUüUüUüUüUüTüSüSüSüSüSüSüSüSüRüQüQüPüQüPüOüNüOüNüOüOüNüMüMüMüLüKüKüKüKüJüJüJüIüIüIüHüHüHüGüGüFüGüFüEüEüEüEüDüDüDüDüCüCüCüBüBüBüAüAüAü@ü@ü?ü?ü>ü>ü>ü=ü=ü=ü=ü<ü;ü8ü6ü6ü5ü5ü5ü4ü5ü4ü3ü3ü2ü1ü0ü/ü¶ü¶ü¶ü¶ü¶ü¶ü¶ü¶ü·ü·ü·ü¸ü¸ü¹ü¹üºü¹ü¹ü¹ü¹üºüºüºüºü»ü¼ü¼ü¼ü½ü½ü½ü½ü½ü¼üºü¸ü·ü·ü¸ü·ü¸ü¸ü¸ü¹üºüºü¹ü¹ü¹üºüºüºüºü»ü»ü»ü»ü»ü»ü»ü»ü¼ü¼ü¼ü¼ü½ü½ü½ü½ü½ü¾ü¾ü¾ü¾ü¾ü¾ü¿ü¿ü¿üÀüÀüÁüÁüÀüÀüÀüÀüÀüÁüÁüÂüÂüÃüÃüÃüÃüÃüÃüÄüÄüÄüÃüÄüÄüÂüÀü¿ü¿ü¿ü¿üÀüÀüÀüÀüÀüÀüÀüÀüÀüÀüÁüÁüÁüÀüÁüÁüÁüÂüÁüÂüÂüÂüÂüÂüÃüÃüÃüÃüÄüÄüÄüÄüÄüÅüÅüÆüÆüÆüÆüÆüÆüÆüÆüÆüÇüÇüÇüÈüÉüÉüÉüÈüÉüÉüÊüÊüÊüÊüÉüÉüÊüÊüËüËüËüËüËüËüËüÌüÌüËüËüÌüÍüÍüÍüÍüÍüÍüÍüÍüÊüÉüÉüÉüÈüÈüÇüÈüÉüÉüÉüÉüÉüÈüÉüÉüÉüÉüÊüÉüÊüÊüÊüÊüÊüËüÌüÌüÌüÌüÌüÌüÍüÍüÍüÎüÎüÎüÏüÏüÎüÎüÎüÎüÎüÎüÎüÎüÎüÎüÎüÏüÏüÏüÏüÎüÏüÏüÏüÏüÐüÐüÐüÐüÐüÐüÐüÐüÐüÑüÑüÒüÒüÒüÒüÒüÒüÒüÒüÒüÒüÒüÓüÓüÓüÑüÏüÍüÎüÎüÍüÍüÍüÎüÍüÍüÎüÎüÎüÎüÎüÎüÎüÎüÎüÎüÏüÏüÏüÏüÎüÎüÎüÎüÏüÏüÏüÐüÐüÐüÐüÐüÐüÏüÏüÐüÐüÑüÑüÐüÐüÐüÑüÒüÑüÑüÑüÑüÑüÑüÒüÑüÑüÑüÒüÒüÒüÒüÒüÓüÓüÒüÒüÒüÒüÒüÒüÒüÒüÒüÒüÒüÒüÒüÒüÑüÏüÎüÎüÎüÎüÍüÌüÌüÌüÍüÎüÍüÍüÍüÍüÍüÍüÍüÍüÍüÍüÍüÍüÍüÍüÍüÍüÎüÎüÎüÎüÏüÏüÎüÎüÎüÏüÏüÐüÐüÐüÏüÏüÏüÏüÏüÏüÎüÏüÏüÏüÏüÏüÐüÐüÏüÏüÐüÐüÐüÐüÏüÏüÏüÏüÏüÏüÏüÏüÐüÑüÐüÐüÑüÐüÏüÍüËüÊüÉüÉüÉüÉüÉüÉüÈüÈüÉüÉüÉüÉüÉüÉüÊüÊüÊüÊüÊüÊüÉüÉüÉüÊüÉüÉüÊüÊüÉüÉüÈüÉüÉüÉüÉüÉüÉüÊüÉüÈüÈüÉüÉüÉüÉüÉüÊüÊüÉüÉüÉüÈüÈüÉüÉüÉüÉüÈüÈüÈüÈüÉüÈüÇüÅüÃüÃüÃüÂüÂüÂüÂüÂüÃüÃüÂüÂüÂüÂüÂüÂüÂüÂüÂüÁüÁüÁüÂüÂüÂüÁüÁüÂüÁüÁüÁüÁüÀüÀüÁüÁüÁüÁüÁüÀüÀü¿üÀüÀüÀü¿ü¿üÀüÀüÀü¿üÀü¿üÀüÀü¿üÀüÀü¿ü¿ü¿ü¿ü¿ü¿ü¿ü¿ü¿ü¿ü¿ü¿ü¿ü¾ü¿ü¿ü¿ü¿ü¿ü¾ü¿ü¿ü¿üÀü¿ü¾ü¿ü¾ü¾ü¾ü½ü»ü¹ü¸ü·ü¶ü·ü¶ü¶ü¶ü¶ü¶ü¶üµüµü¶ü¶ü¶ü¶ü¶ü¶ü¶ü¶ü¶ü¶üµüµüµüµü´ü´ü´ü´ü³ü³ü´ü³ü³ü³ü²ü²ü²ü²ü²ü²ü²ü²ü²ü±ü±ü±ü±ü²ü±ü±ü±ü±ü°ü°ü°ü°ü¯ü¯ü°ü°ü±ü±ü±ü°ü¯ü¯ü®ü¯ü¯ü®ü®ü®ü­ü«ü©ü¨ü§ü¦ü¦ü¦ü¦ü¦ü¥ü¥ü¥ü¥ü¦ü¥ü¥ü¤ü¤ü¤ü£ü£ü£ü¢ü£ü£ü£ü£ü£ü£ü¢ü¢ü¢ü¢ü¢ü¢ü¢ü¡ü¡ü¡ü¡ü¢ü¡ü ü üü ü üüüüüüüüüüüüüüüüüüüüüüüüüüüüüüüüüüüüüüüüüüüüüüüüüüüüüüüüüüüüüüüüüüüüüüüüüüüüüüüüüüüüüüüüüüüüüüüüüüüüüüüüüüüüüüüüüüüüüüüüüü~ü}ü{üzüxüwüwüvüuüuüuütütütütüsürürüqüqüqüqüqüqüqüqüqüpüqüpüpüqüqüoünününümümümülülülüküküküküküjüjüjüjüjüjüiühühühügügüfüfüfüfüfüeüdüdüdüdüeüdüdücücübübübübübübüaü`ü_ü]ü[üZüYüXüXüWüXüXüWüVüVüVüVüVüUüTüTüSüSüSüSüSüRüRüQüQüQüPüPüOüOüOüOüNüNüNüMüNüMüMüLüLüKüKüKüKüKüJüJüJüJüIüHüHüHüGüGüGüGüGüFüFüEüEüDüDüEüEüDüDüEüDüBüBüAüAüAüAü@ü?ü?ü>ü>ü>ü=ü=ü=ü<ü9ü7ü6ü5ü5ü4ü4ü4ü4ü3ü3ü3ü2ü1ü1ü·ü·ü·ü·ü·ü¸ü¸ü¸ü¸ü¹ü¹ü¹ü¹ü¹üºüºü»üºüºü»ü»ü»ü»ü¼ü¼ü½ü½ü½ü½ü½ü½ü½ü½ü½ü»ü¹ü¹ü¹ü¸ü¸ü¸ü¸ü¹ü¹ü¸üºü»üºüºüºüºüºüºüºü»ü¼ü½ü¼ü½ü½ü½ü½ü¾ü½ü½ü¾ü¾ü¾ü¾ü¾ü¿ü¾ü¿ü¿üÀüÀüÀüÀüÁüÀüÀüÁüÁüÁüÁüÁüÂüÂüÂüÂüÂüÂüÂüÂüÃüÃüÃüÃüÄüÄüÄüÅüÄüÃüÁüÀüÀü¿ü¿ü¿ü¿ü¿üÀüÀü¿üÀüÀüÁüÁüÁüÁüÁüÁüÁüÁüÂüÂüÂüÃüÄüÄüÄüÄüÄüÄüÄüÅüÅüÄüÄüÅüÅüÅüÅüÆüÆüÆüÆüÆüÆüÆüÆüÆüÇüÇüÇüÇüÇüÈüÈüÈüÈüÈüÈüÉüÉüÉüÉüÉüÉüÉüÊüÊüÊüÊüÊüËüËüËüËüÌüËüÌüÍüÍüÍüÍüÍüÍüÍüÍüÌüÊüÉüÉüÈüÈüÈüÈüÈüÉüÉüÉüÈüÈüÈüÈüÈüÊüÊüÊüÊüÊüÉüÊüËüËüÌüËüËüËüËüËüËüÌüÌüÌüËüÌüÌüÌüÍüÍüÎüÎüÎüÎüÍüÍüÍüÎüÍüÎüÎüÏüÏüÏüÎüÎüÏüÏüÎüÏüÏüÎüÏüÏüÏüÐüÐüÐüÐüÐüÐüÐüÐüÏüÐüÑüÑüÑüÑüÑüÑüÒüÒüÒüÑüÏüÍüÍüÍüÍüÍüÍüÌüËüÌüÍüÍüÍüÍüÍüÌüÌüÌüÍüÍüÍüÍüÎüÎüÏüÏüÎüÍüÎüÎüÏüÏüÎüÎüÏüÐüÐüÑüÑüÑüÑüÑüÑüÑüÐüÑüÑüÑüÐüÐüÑüÑüÑüÐüÐüÑüÑüÒüÓüÓüÒüÒüÒüÓüÓüÒüÒüÒüÒüÓüÓüÒüÒüÒüÓüÓüÓüÓüÓüÒüÐüÏüÍüÍüÍüÍüÌüÍüÎüÎüÍüÍüÍüÍüÍüÍüÍüÍüÍüÎüÎüÎüÎüÏüÏüÏüÏüÏüÏüÐüÐüÏüÏüÐüÐüÏüÎüÎüÎüÎüÎüÎüÎüÏüÏüÏüÏüÏüÐüÏüÏüÏüÏüÏüÏüÏüÏüÏüÏüÏüÏüÏüÏüÏüÏüÐüÏüÏüÏüÐüÐüÐüÐüÐüÐüÎüÌüËüËüÊüËüËüËüÊüÊüÊüÉüÉüÉüÊüÊüÉüÊüÊüÉüÉüÊüËüËüÊüÉüÉüÉüÉüÉüÉüÉüÉüÉüÊüÉüÉüÉüÉüÉüÉüÊüÉüÉüÉüÉüÉüÉüÉüÉüÉüÉüÉüÉüÉüÉüÉüÈüÉüÉüÉüÉüÉüÉüÉüÉüÉüÈüÅüÄüÃüÄüÄüÃüÂüÂüÂüÂüÁüÂüÂüÁüÁüÀüÀüÀüÀüÀüÀüÀüÀüÀüÁüÀüÀüÀüÀüÁüÁüÁüÁüÁüÁüÁüÁüÁüÀüÀüÁüÁüÀüÀüÀüÁüÀüÀüÀüÀüÀü¿üÀüÁüÀüÁüÀüÀüÀüÀüÀüÀüÀüÀüÀüÀüÀü¿ü¿ü¿ü¾ü¾ü¾ü¿ü¾ü¾ü¾ü¾ü¾ü½ü½ü½ü¾ü¾ü¿ü¿ü¿ü¿ü¾ü½ü»ü¹ü¸ü·ü·ü·ü·ü·ü¶ü·ü¶ü¶üµüµüµüµüµüµüµüµü´ü´ü´ü´ü´ü´ü´ü´ü³ü³ü´ü´ü³ü³ü³ü³ü³ü³ü³ü³ü²ü²ü²ü²ü²ü±ü±ü±ü±ü°ü°ü°ü°ü°ü°ü°ü¯ü¯ü°ü±ü°ü°ü°ü¯ü¯ü¯ü¯ü¯ü®ü®ü®ü¯ü¯ü®ü®ü¯ü¯ü­ü«ü©ü¨ü§ü¦ü¦ü¦ü¦ü¥ü¥ü¥ü¥ü¥ü¥ü¤ü¤ü¥ü¥ü¤ü£ü¤ü¤ü£ü¢ü¢ü¢ü£ü£ü£ü¢ü¢ü¢ü¢ü¡ü¡ü¡ü¡ü¡ü¡ü ü¡ü ü ü ü ü ü ü üüüüüüüüüüüüüüüüüüüüüüüüüüüüüüüüüüüüüüüüüüüüüüüüüüüüüüüüüüüüüüüüüüüüüüüüüüüüüüüüüüüüüüüüüüüüüüüüüüüüüüüüüüüüüüüüüüüüüüüü~ü~ü{üyüxüxüwüvüvüvüuüuüuütütütüsüsüsüsüsürürüqüqüpüpüpüoüpüpüpüoüoüoününününününümülülülülülüküküjüjüjüiüiüiühügügüfüfüfüfüfüfüeüeüeüdüdüdüdücücücücücübüaüaübübübüaüaü_ü]ü[üZüYüYüYüXüWüVüVüVüVüUüTüTüTüSüSüSüSüRüQüQüQüQüPüPüPüPüPüPüOüNüNüNüNüNüMüMüLüLüKüKüKüKüJüKüKüJüJüIüIüHüGüGüGüFüFüFüFüEüEüDüDüDüDüCüBüBüBüBüBüBüAü@ü?ü@ü@ü@ü?ü>ü>ü=ü=ü<ü<ü:ü8ü7ü5ü4ü3ü3ü2ü2ü1ü1ü2ü1ü1ü1ü1ü0ü¸ü¸ü¸ü¸ü¹ü¹ü¹ü¸ü¸ü¹ü¹ü¹ü¹ü¹ü¹ü¹ü¸ü¹ü¹üºüºüºüºü»ü»ü¼ü¼ü¼ü¼ü½ü½ü½ü¼ü½ü¼ü»ü¹ü¹ü¸ü¸ü¸ü¸ü¸ü¸ü¸ü¸ü¸ü¹üºüºüºüºüºüºü»ü»ü»ü»ü¼ü¼ü¼ü¼ü½ü½ü½ü½ü½ü½ü½ü½ü¾ü¾ü¾ü¿ü¿ü¿ü¿ü¿üÀüÀüÀüÀüÁüÁüÀüÁüÁüÁüÁüÁüÂüÂüÂüÃüÃüÃüÃüÃüÃüÃüÃüÃüÃüÁüÀüÀüÀüÀü¿ü¾ü¿üÀüÀüÀüÀüÀüÁüÁüÀüÀüÀüÁüÁüÁüÁüÁüÂüÂüÂüÂüÃüÂüÂüÂüÂüÃüÃüÄüÄüÄüÄüÄüÅüÅüÅüÅüÅüÅüÅüÆüÆüÆüÆüÆüÆüÆüÆüÈüÈüÇüÇüÈüÈüÉüÉüÉüÈüÈüÈüÈüÉüÊüÊüÊüÊüÊüËüËüËüËüËüÌüÌüÌüÍüÌüÌüÍüÍüÍüÌüËüÉüÈüÈüÇüÇüÇüÇüÇüÇüÇüÇüÈüÈüÈüÈüÉüÉüÊüÊüÊüÊüÊüÉüÊüÊüÊüÊüÊüËüËüÌüËüËüÌüÌüÌüÌüÌüÍüÍüÍüÎüÎüÍüÍüÎüÎüÎüÏüÏüÎüÎüÏüÑüÐüÏüÏüÏüÏüÏüÐüÐüÐüÐüÑüÑüÑüÐüÐüÐüÐüÑüÑüÐüÑüÒüÒüÒüÒüÒüÑüÒüÒüÒüÒüÐüÎüÍüÍüÍüÍüÌüÍüÍüÍüÍüÍüÍüÍüÍüÍüÍüÍüÍüÍüÎüÏüÎüÍüÎüÎüÎüÏüÏüÏüÎüÏüÏüÐüÐüÐüÏüÐüÒüÒüÑüÑüÐüÐüÐüÐüÑüÑüÑüÐüÐüÐüÐüÐüÐüÐüÐüÑüÑüÑüÑüÑüÑüÒüÒüÑüÒüÑüÑüÒüÒüÒüÒüÒüÒüÒüÒüÒüÓüÓüÓüÐüÎüÍüÍüÍüÍüÍüÍüÍüÍüÍüÍüÍüÍüÌüÌüÍüÍüÍüÍüÍüÍüÍüÍüÎüÎüÎüÎüÎüÎüÏüÎüÍüÎüÎüÎüÎüÎüÎüÎüÏüÎüÏüÏüÏüÏüÏüÏüÐüÏüÏüÏüÏüÏüÏüÏüÏüÏüÏüÏüÐüÐüÐüÐüÐüÐüÐüÏüÏüÐüÐüÐüÐüÐüÏüÏüÎüÌüÊüÊüÊüÉüÉüÉüÉüÉüÉüÉüÉüÉüÉüÉüÉüÉüÉüÉüÉüÉüÉüÉüÊüÉüÉüÊüÊüÉüÉüÊüËüÊüÉüÊüÊüÊüÊüÊüÉüÉüÊüÊüËüÊüÊüÊüÊüÊüÊüÊüÉüÉüÈüÉüÉüÉüÉüÉüÉüÊüÊüÊüÉüÉüÇüÅüÃüÂüÂüÂüÂüÂüÁüÁüÁüÁüÁüÁüÁüÀüÀüÁüÂüÂüÂüÂüÂüÁüÁüÂüÂüÂüÂüÂüÂüÂüÁüÁüÁüÁüÁüÁüÁüÁüÁüÁüÁüÁüÀüÀüÀüÀüÀüÀüÀüÁüÂüÁüÁüÁüÀüÀü¿üÀüÀüÀüÀü¿ü¿ü¿üÀüÀüÀüÀüÀüÀü¿ü¿ü¿ü¿ü¿ü¿ü¿ü¾ü¾ü¾ü¿ü¿ü¾ü¾ü¾ü¿üÀü¿ü½ü¼ü¹ü¸ü¸ü¸ü·ü·ü¶ü¶ü¶ü·ü·ü¶üµüµüµüµüµüµüµüµüµü´ü´ü´ü´ü´ü´ü³ü³ü³ü³ü´ü´ü³ü³ü³ü³ü³ü²ü²ü²ü²ü±ü±ü±ü±ü²ü±ü±ü°ü±ü±ü°ü°ü°ü°ü°ü°ü±ü°ü°ü¯ü¯ü°ü¯ü¯ü¯ü¯ü°ü°ü±ü±ü°ü¯ü®ü­ü«üªü©ü¨ü¨ü§ü§ü¦ü¦ü¦ü¦ü¥ü¥ü¥ü¥ü¥ü¤ü¥ü¥ü¤ü¤ü¤ü¤ü¤ü¤ü£ü£ü£ü£ü£ü¢ü¢ü¢ü£ü¢ü¡ü¢ü¡ü¡ü ü ü¡ü ü ü¡ü¡ü ü ü üüüüüüüüüüüüüüüüüüüüüüüüüüüüüüüüüüüüüüüüüüüüüüüüüüüüüüüüüüüüüüüüüüüüüüüüüüüüüüüüüüüüüüüüüüüüüüüüüüüüüüüüüüüüüüüüüüüüüüüü~ü|üzüxüxüxüwüwüvüuüuütüsütütütüsüsütütüsürürüqüqüpüpüpüoüoüpüpüoüoününününümülümümülüküküküjüjüküküjüiüiüiühühühühühühügügügüfüeüeüeüdüdüdücücüdüdüdüdücübübübübüaü`ü`ü`ü]ü[üYüXüWüWüWüVüVüUüUüUüUüTüTüTüTüSüSüSüSüSüRüRüQüPüPüPüPüOüOüOüOüNüNüNüNüNüMüLüLüKüKüKüJüJüJüJüIüIüIüIüIüHüGüGüGüFüFüEüEüDüDüDüDüCüCüDüCüCüBüAüAüAü@ü@ü@ü@ü@ü?ü?ü?ü?ü?ü>ü=ü<ü9ü8ü6ü5ü5ü6ü4ü3ü3ü3ü2ü1ü2ü2ü1ü0ü·ü·ü·ü¸ü·ü·ü¸ü¹ü¸ü¹ü¹ü¹ü¸ü¸ü¹üºüºüºü»ü¼ü¼ü»ü»ü»ü¼ü»ü»ü»ü¼ü¼ü¼ü¼ü¼ü½ü½ü»üºü¸ü¸ü¸ü¸ü¸ü¸ü¸ü¹ü¹ü¹ü¹üºüºüºüºüºüºüºü»ü»ü¼ü¼ü½ü¼ü½ü½ü½ü½ü½ü½ü½ü½ü¾ü¾ü¾ü¾ü¿ü¿ü¿ü¿ü¿ü¿ü¿ü¿üÀüÀüÀüÁüÁüÁüÁüÁüÁüÁüÂüÃüÃüÃüÂüÂüÃüÄüÄüÄüÅüÅüÄüÂüÀüÀüÀü¿ü¿ü¿ü¿üÀüÀüÀüÁüÁüÁüÀüÀüÁüÁüÁüÂüÂüÃüÃüÃüÃüÃüÃüÃüÄüÄüÄüÄüÅüÅüÅüÅüÅüÅüÅüÅüÆüÆüÆüÆüÆüÇüÇüÇüÇüÇüÇüÇüÈüÉüÉüÉüÉüÉüÉüÊüÊüËüËüËüËüËüËüËüËüËüËüËüËüËüÌüÌüÌüÌüÍüÍüÎüÎüÍüÍüÎüÎüÎüÍüËüÉüÉüÉüÉüÈüÉüÉüÊüÉüÉüÊüÊüÊüÊüÊüÊüÊüÊüËüËüÊüËüËüËüËüÌüÌüÌüÍüÍüÍüÍüÌüÍüÍüÍüÍüÍüÍüÎüÎüÎüÎüÎüÏüÏüÏüÐüÏüÏüÏüÏüÐüÐüÑüÑüÐüÐüÐüÑüÑüÑüÑüÑüÐüÑüÑüÑüÑüÑüÑüÒüÒüÑüÒüÓüÒüÓüÓüÓüÓüÓüÓüÓüÒüÐüÏüÎüÎüÍüÎüÎüÎüÎüÎüÎüÎüÎüÍüÍüÍüÎüÎüÎüÎüÎüÏüÐüÐüÐüÐüÐüÐüÐüÐüÏüÏüÎüÎüÏüÏüÏüÐüÐüÐüÐüÐüÑüÑüÑüÒüÒüÒüÒüÑüÑüÒüÒüÒüÒüÒüÒüÒüÒüÓüÓüÓüÓüÓüÓüÓüÓüÔüÔüÔüÔüÔüÔüÕüÕüÕüÕüÔüÔüÒüÑüÐüÏüÎüÍüÍüÍüÍüÍüÍüÍüÍüÎüÎüÎüÎüÎüÎüÎüÎüÍüÍüÍüÍüÎüÎüÎüÎüÎüÎüÏüÏüÏüÏüÏüÏüÏüÏüÎüÏüÐüÏüÐüÐüÐüÐüÐüÐüÐüÐüÐüÐüÐüÏüÏüÏüÑüÓüÑüÑüÑüÐüÐüÐüÑüÑüÐüÐüÏüÐüÐüÏüÐüÐüÐüÏüÍüËüÊüÊüÊüÊüÉüÊüÊüËüÊüÊüÊüÊüÉüÉüÊüÉüÉüÉüÉüÉüÉüÉüÉüÊüÊüÊüÊüÊüÊüÊüËüËüËüÊüÉüÉüÉüÉüÉüÉüÉüÉüÊüÊüÊüÊüÊüÊüÊüÊüÊüÊüÊüÊüÊüÊüÊüÊüÉüÊüÉüÊüÊüÊüÈüÆüÄüÃüÃüÃüÃüÃüÃüÂüÂüÂüÃüÃüÂüÂüÂüÃüÃüÂüÂüÂüÂüÂüÂüÂüÃüÃüÂüÂüÂüÂüÂüÂüÁüÁüÁüÁüÁüÂüÂüÁüÁüÁüÀüÀüÀüÀüÀüÀüÀüÀüÁüÁüÁüÁüÀüÀüÀüÀüÀüÀüÀüÀüÀüÀüÀü¿ü¿ü¿ü¿ü¿ü¿ü¿ü¿ü¿ü¿ü¿ü¿üÀüÀü¿üÀü¿ü¿ü¾ü¾ü¾ü¾ü¿ü¿ü¾ü¼üºü¸ü¸ü¸ü·ü¶ü¶ü·ü·ü·ü·ü¶ü¶ü¶ü¶üµü¶ü¶üµüµü´ü´ü´ü´ü´ü³ü³ü´ü´ü´üµü´ü´ü³ü³ü³ü²ü³ü³ü³ü³ü³ü²ü²ü²ü³ü³ü²ü²ü²ü²ü±ü±ü±ü±ü±ü°ü¯ü°ü°ü°ü°ü°ü°ü°ü°ü¯ü¯ü¯ü®ü®ü­ü­ü­ü¬üªü©ü§ü§ü¦ü¦ü¦ü¦ü¥ü¥ü¥ü¥ü¥ü¤ü¥ü¥ü¥ü¥ü¥ü¤ü¤ü¤ü£ü£ü£ü£ü£ü¢ü¢ü¢ü¢ü¢ü¢ü¢ü¡ü¡ü¡ü¡ü ü ü ü¡ü¡ü ü ü¢ü¤ü£ü¢ü ü ü üüüüüüüüüüüüüüüüüüüüüüüüüüüüüüüüüüüüüüüüüüüüüüüüüüüüüüüüüüüüüüüüüüüüüüüüüüüüüüüüüüüüüüüüüüüüüüüüüüüüüüüüüüüüüüüüüüüüü~ü|üzüxüwüwüwüvüvüuüuüuütütüsüsüsüsüsüsürüsürürüqüqüqüpüpüpüpüoünününüoüoüoünümününümülükükükülüküküküküjüiüiüiühühügügüfügüfüfüfüfüeüeüeüeüdüdüdüdüdüdücübübübübüaüaüaüaü_ü\üZüZüZüZüYüYüXüWüVüVüVüVüUüUüTüSüSüSüSüRüRüRüSüSüRüRüQüQüPüOüOüOüOüNüMüMüMüMüLüKüKüKüJüJüJüJüJüIüHüHüHüHüGüHüHüGüGüGüGüFüEüEüEüEüDüDüCüCüBüBüAüAüAüAüAüAü@ü?ü?ü?ü?ü?ü>ü>ü=ü:ü7ü6ü5ü5ü4ü3ü3ü3ü2ü2ü2ü1ü1ü1ü0ü¶ü¶ü¶ü·ü¸ü¹ü¹ü¸ü¹ü¹ü¹üºü¹ü¹üºüºü»ü»ü»ü»ü»ü»ü¼ü¼ü¼ü¼ü¼ü¼ü½ü½ü¼ü½ü¾ü¾ü½ü»üºüºüºü¹üºüºü¹ü¹üºüºüºüºüºüºüºü»ü»ü»ü¼ü¼ü¼ü½ü½ü¼ü½ü½ü½ü½ü½ü½ü¾ü¿ü¿ü¿ü¿ü¿üÀüÀüÀüÀüÀüÀüÀüÁüÁüÂüÂüÂüÂüÂüÃüÂüÂüÂüÃüÄüÄüÄüÄüÄüÅüÅüÅüÅüÆüÆüÆüÄüÃüÁüÀüÁüÁüÀüÀüÁüÂüÁüÁüÁüÁüÁüÁüÁüÂüÂüÂüÂüÂüÂüÃüÃüÃüÃüÃüÄüÄüÄüÅüÆüÅüÅüÅüÅüÅüÆüÆüÆüÇüÇüÆüÆüÇüÇüÇüÇüÇüÇüÈüÈüÈüÉüÉüÉüÉüÊüÊüÉüÉüÊüÊüÊüÉüÊüÊüËüËüËüËüËüËüËüËüÌüÌüÍüÍüÌüÌüÍüÍüÌüÌüÍüÍüËüÊüÉüÉüÈüÉüÉüÉüÉüÉüÉüÈüÉüÉüÊüÊüÊüÊüÊüÊüËüËüËüËüËüËüÌüÌüÌüÌüÌüÌüÌüÌüÌüÌüÍüÍüÍüÍüÍüÍüÎüÎüÎüÏüÏüÎüÎüÎüÏüÏüÏüÐüÏüÏüÏüÐüÐüÐüÐüÑüÑüÐüÐüÐüÐüÐüÑüÒüÒüÑüÑüÑüÒüÒüÓüÒüÓüÓüÓüÓüÓüÓüÓüÒüÑüÐüÎüÍüÍüÎüÎüÍüÍüÎüÎüÎüÎüÎüÏüÏüÏüÏüÏüÏüÏüÎüÎüÏüÏüÐüÐüÏüÏüÏüÏüÐüÐüÐüÐüÐüÐüÑüÑüÑüÑüÑüÑüÒüÒüÒüÒüÒüÒüÒüÓüÒüÒüÒüÒüÒüÒüÒüÓüÓüÓüÔüÓüÓüÓüÓüÓüÔüÔüÔüÔüÓüÔüÔüÔüÔüÔüÔüÔüÔüÓüÑüÏüÏüÏüÏüÎüÎüÎüÎüÎüÏüÎüÎüÎüÏüÏüÏüÎüÏüÏüÎüÎüÏüÏüÏüÐüÐüÐüÐüÐüÑüÑüÑüÐüÐüÐüÐüÐüÐüÐüÐüÐüÐüÐüÏüÏüÐüÑüÑüÐüÏüÐüÐüÐüÐüÒüÒüÒüÑüÑüÑüÐüÐüÑüÑüÑüÑüÑüÑüÑüÑüÑüÑüÑüÑüÐüÎüÌüÌüÌüÌüËüËüÊüËüËüËüËüËüËüÊüÊüÊüÊüËüËüÊüÊüÊüÊüÊüËüÊüÊüÊüÊüÊüÊüÊüÊüÊüÊüÊüËüËüÊüÊüÉüÉüÊüÊüÉüÊüÊüËüÊüÊüËüËüËüÊüÊüÊüÊüËüËüÊüÊüÉüÉüÊüÊüÈüÆüÅüÄüÄüÃüÃüÃüÃüÄüÃüÃüÃüÃüÄüÃüÃüÃüÃüÂüÃüÃüÃüÂüÂüÂüÂüÂüÁüÁüÁüÂüÂüÂüÂüÂüÂüÂüÂüÂüÂüÂüÂüÁüÂüÁüÁüÁüÁüÁüÀüÀüÀüÀüÁüÁüÁüÀüÀüÀüÁüÁüÁüÀüÁüÁüÀüÀüÀüÁüÀü¿ü¿ü¿ü¿ü¿üÀüÀü¿ü¿üÀüÀü¿ü¿ü¿üÀü¿ü¿ü¿ü¿ü¾ü¾ü½üºü¸ü¸ü¸ü·ü·ü·ü·ü·ü¶üµüµü¶ü¶ü¶ü¶ü¶ü¶ü¶ü¶ü¶üµüµüµü´ü´ü´üµü¶üµü´ü´ü´ü´ü´ü³ü³ü³ü³ü²ü²ü²ü³ü²ü²ü²ü²ü²ü²ü²ü²ü±ü±ü±ü±ü°ü°ü¯ü°ü°ü°ü¯ü¯ü¯ü¯ü¯ü¯ü¯ü®ü®ü®ü®ü®ü®ü®ü¬üªü©ü©ü¨ü§ü§ü¦ü¦ü¦ü§ü¦ü¦ü¦ü¥ü¤ü¥ü¦ü¥ü¥ü¥ü¤ü¤ü£ü£ü£ü£ü£ü£ü¤ü£ü£ü¢ü¢ü¢ü¡ü¡ü¡ü¡ü¡ü¡ü¡ü ü ü ü¡ü ü ü ü ü ü üüüü ü¡ü üüüüüüüüüüüüüüüüüüüüüüüüüüüüüüüüüüüüüüüüüüüüüüüüüüüüüüüüüüüüüüüüüüüüüüüüüüüüüüüüüüüüüüüüüüüüüüüüüüüüüüüüüüüüüü~ü}ü{üyüwüwüvüvüuüuüuütütüsüsüsüsüsürüsüsüsürürürürürüqürüqüpüpüoüoünününüoüoününümümümümümülüküjüjüjüjüjüiüiühügühügügügüfüfüfüeüeüeüeüeüeüeüdüdücücübübübübüaüaüaüaüaüaü`ü]ü[üYüXüXüXüWüVüVüVüUüUüUüTüTüTüTüSüSüRüRüQüQüQüQüQüQüPüPüOüOüOüOüNüMüMüMüMüMüLüLüLüLüLüKüLüLüKüJüIüIüIüIüHüGüGüFüFüEüEüEüEüEüEüEüDüDüCüBüBüBüAüAü@ü?ü?ü@ü@ü@ü?ü>ü>ü>ü>ü=ü<ü;ü8ü7ü5ü4ü4ü4ü3ü3ü3ü2ü2ü1ü1ü0ü0ü0ü·ü¸ü·ü¸ü¸ü¸ü¸ü¸ü¸ü¹ü¹ü¹ü¹üºü¹ü¹üºüºüºü»ü»ü¼ü¼ü¼ü¼ü¼ü¼ü¼ü¼ü¼ü½ü¼ü¼ü½ü½ü¼üºüºü¹ü¹ü¹ü¹ü¹üºüºüºü»ü¼ü¼ü¼ü»ü»ü¼ü¼ü¼ü¼ü¼ü¼ü½ü½ü½ü½ü¾ü¾ü¾ü¾ü¾ü¿ü¾ü¾ü¿ü¿ü¿ü¿üÀüÀüÀüÁüÁüÀüÀüÀüÁüÁüÁüÁüÁüÁüÂüÂüÃüÂüÂüÃüÃüÄüÄüÄüÄüÄüÅüÅüÅüÅüÃüÁüÀüÀüÀüÀüÀüÀüÀüÀüÁüÀüÀüÁüÁüÁüÂüÂüÃüÃüÄüÄüÄüÄüÄüÄüÄüÄüÄüÄüÄüÄüÅüÅüÅüÅüÆüÇüÇüÇüÇüÇüÇüÇüÇüÈüÈüÉüÉüÉüÈüÈüÈüÉüÉüÈüÉüÉüÊüËüÊüÊüÊüËüËüËüËüËüÌüÍüÌüÌüÌüÌüÍüÍüÍüÍüÎüÎüÎüÍüÍüÍüÎüÎüÍüËüÊüÈüÈüÈüÉüÉüÉüÉüÉüÉüÉüÉüÊüÊüÉüÉüÉüÊüÊüËüËüËüËüÌüÌüÌüÌüÌüÌüÌüÌüËüÌüÍüÍüÍüÍüÍüÎüÍüÍüÎüÎüÎüÎüÎüÎüÎüÎüÎüÎüÎüÏüÐüÐüÐüÏüÏüÏüÐüÐüÐüÐüÑüÑüÑüÑüÐüÐüÑüÑüÑüÑüÒüÒüÒüÒüÒüÒüÓüÒüÒüÒüÓüÓüÓüÑüÏüÎüÎüÍüÍüÍüÍüÍüÎüÎüÎüÎüÎüÎüÎüÎüÏüÏüÏüÏüÏüÏüÏüÏüÏüÏüÏüÏüÐüÑüÑüÐüÐüÐüÑüÑüÑüÑüÑüÐüÑüÑüÑüÐüÐüÑüÑüÒüÑüÒüÑüÑüÑüÑüÑüÑüÒüÒüÒüÑüÑüÑüÑüÑüÑüÒüÓüÓüÓüÓüÓüÓüÓüÓüÓüÓüÓüÓüÒüÐüÎüÎüÍüÍüÍüÍüÍüÎüÎüÎüÍüÎüÎüÎüÏüÏüÏüÏüÏüÏüÎüÎüÎüÏüÎüÎüÎüÎüÎüÎüÏüÎüÎüÎüÎüÎüÎüÎüÎüÏüÏüÏüÏüÎüÎüÏüÐüÐüÏüÏüÐüÐüÐüÐüÐüÐüÐüÐüÐüÐüÐüÐüÐüÐüÐüÏüÐüÐüÐüÐüÐüÒüÓüÔüÓüÐüÍüËüÊüÊüÊüÊüÉüÉüÊüÊüËüËüËüÊüÊüÊüÊüÊüÉüÉüÉüÉüÉüÉüÊüÊüÊüÊüÊüÊüÊüÊüÊüÊüÊüÉüÉüÉüÉüÉüÉüÊüÊüÊüËüËüËüÊüÊüÊüÊüËüËüËüËüÊüÊüÉüÉüÉüÈüÉüÉüÉüÈüÈüÇüÅüÄüÄüÄüÄüÃüÂüÂüÃüÃüÂüÂüÃüÂüÂüÂüÂüÂüÂüÂüÂüÂüÂüÂüÁüÁüÁüÁüÁüÁüÂüÂüÂüÂüÂüÂüÂüÂüÂüÁüÁüÁüÀüÀüÀüÁüÂüÁüÁüÀüÁüÁüÁüÁüÀüÀüÀüÀüÀüÁüÁüÀüÀüÀüÀüÀüÀü¿ü¿ü¿ü¿ü¿ü¾ü¾ü¾ü¿ü¿ü¿ü¿ü¾ü¾ü¾ü¾ü¾ü¾ü½ü¾ü¾ü¾ü½ü¼üºü¹ü¸ü¸ü¸ü¸ü·ü¶ü¶ü¶ü¶ü¶ü·ü¶ü¶ü¶ü¶üµü´ü´ü´üµüµü´ü´ü³ü³ü³ü³ü³ü³ü³ü³ü³ü´ü³ü²ü²ü²ü²ü²ü²ü³ü´ü³ü²ü²ü²ü±ü²ü´ü·ü·ü´ü²ü²ü²ü±ü°ü°ü°ü¯ü¯ü¯ü¯ü¯ü¯ü¯ü®ü®ü®ü­ü­ü®ü®ü¬ü©ü§ü§ü§ü¦ü¥ü¥ü¥ü¥ü¥ü¥ü¥ü¥ü¤ü¤ü¤ü¥ü¤ü£ü£ü£ü£ü£ü£ü£ü¢ü¢ü¢ü¢ü¢ü¢ü¢ü¡ü¡ü ü ü¡ü¡ü¡ü ü ü ü ü üüüüüüü üüüüüüüüüüüüüüüüüüüüüüüüüüüüüüüüüüüüüüüüüüüüüüüüüüüüüüüüüüüüüüüüüüüüüüüüüüüüüüüüüüüüüüüüüüüüüüüüüüüüüüüüüüüüüüüüüüüüü~ü{üyüxüwüwüwüvüuüuüuüuütütütüsüsüsürüsürürürüqüqürüqüpüoüpüpüpüoüoüoüoüoününününümülüküküküküküküjüküküjüjüiüiüiühühühügügügügügügügügüfüfüeüfüfüeücücücücücücübübüaü`ü_ü^ü\üZüYüXüXüXüXüWüVüVüUüUüUüTüUüUüTüSüRüRüRüQüQüQüPüPüPüPüPüPüPüOüOüNüNüOüNüMüMüMüMüLüKüKüKüJüJüIüJüJüIüHüHüHüHüHüGüFüFüEüDüDüDüDüDüDüDüCüCüBüBüAüAüAü@ü@ü@ü?ü?ü?ü>ü>ü>ü>ü=ü<ü;ü9ü8ü7ü6ü5ü5ü4ü4ü4ü3ü3ü3ü2ü2ü1ü¹üºüºü¹ü¹ü¹ü¹ü¹ü¹ü¹ü¹üºüºüºü¼ü¼ü¼ü»ü»ü»ü¼ü¼ü¼ü¼ü¼ü¼ü¼ü½ü½ü½ü¾ü¾ü¾ü¾ü½ü¼ü»üºü¹ü¹ü¹ü¹üºüºüºü»ü»ü»ü»ü»ü»ü»ü»ü¼ü¼ü¼ü¼ü¼ü½ü½ü½ü½ü¾ü¾ü¾ü¾ü¾ü¾ü¾ü¾ü¿ü¿ü¿üÀüÀüÀü¿üÀüÀüÀüÀüÁüÁüÀüÁüÁüÁüÂüÂüÂüÃüÃüÃüÃüÃüÄüÄüÄüÅüÄüÄüÅüÅüÅüÃüÁüÀüÀüÀüÀüÀü¿ü¿üÀüÁüÀüÁüÁüÂüÂüÂüÂüÂüÂüÁüÁüÁüÁüÂüÃüÄüÄüÃüÃüÃüÃüÃüÃüÄüÄüÄüÅüÅüÅüÆüÇüÈüÇüÇüÆüÇüÈüÈüÈüÈüÈüÈüÈüÉüÉüÉüÈüÈüÊüÉüÉüÉüÉüÉüÉüÉüÊüÌüÌüÌüËüËüËüËüËüËüËüËüËüÌüÌüÌüÌüÍüÎüÌüÊüÉüÉüÉüÈüÈüÈüÈüÈüÈüÈüÈüÉüÉüÉüÉüÈüÉüÊüÊüÊüÊüËüËüÊüÊüËüËüËüËüËüËüÌüÍüÌüÌüÍüÍüÍüÍüÍüÍüÍüÍüÍüÍüÍüÎüÎüÎüÎüÏüÏüÏüÏüÐüÐüÐüÐüÐüÐüÐüÐüÑüÑüÐüÐüÐüÐüÐüÐüÑüÒüÑüÑüÒüÑüÑüÑüÑüÑüÒüÓüÓüÒüÒüÑüÏüÎüÎüÎüÎüÎüÎüÎüÎüÎüÎüÎüÎüÎüÎüÎüÎüÎüÏüÎüÎüÎüÏüÏüÏüÏüÏüÐüÑüÑüÐüÏüÐüÐüÐüÐüÐüÐüÐüÐüÐüÐüÐüÑüÐüÑüÑüÑüÐüÑüÒüÒüÒüÒüÒüÓüÓüÓüÓüÓüÓüÓüÓüÓüÒüÒüÓüÓüÓüÔüÔüÓüÓüÓüÓüÓüÓüÓüÓüÒüÐüÏüÎüÎüÎüÍüÍüÍüÍüÌüÌüÍüÍüÍüÍüÍüÍüÎüÎüÎüÎüÎüÎüÏüÎüÍüÎüÍüÎüÎüÎüÎüÎüÎüÏüÎüÎüÎüÏüÏüÏüÏüÏüÏüÏüÐüÑüÐüÐüÐüÐüÐüÐüÑüÐüÏüÏüÏüÐüÐüÐüÒüÒüÑüÐüÐüÐüÐüÐüÏüÐüÐüÐüÐüÐüÏüÍüÌüÊüÊüÊüÉüÉüÉüÉüÉüÉüÉüÊüËüÊüÉüÉüÉüÊüÊüÊüÊüÊüÊüÉüÊüÊüÊüÊüÊüÊüÊüÊüÊüÊüÊüÊüÊüÊüÊüÊüÊüÊüÉüÉüÉüÉüÉüÉüÊüÊüÊüÊüÊüÊüÊüÊüÉüÉüÉüÉüÉüÉüÉüÉüÈüÇüÆüÅüÄüÄüÄüÄüÃüÃüÃüÃüÃüÄüÅüÄüÃüÃüÃüÃüÂüÂüÂüÂüÂüÂüÂüÂüÁüÁüÁüÁüÁüÁüÂüÂüÁüÁüÁüÁüÁüÂüÁüÁüÀüÁüÁüÁüÀüÁüÂüÂüÁüÀüÀüÀüÀüÀüÀüÀüÀüÀüÀüÀüÀüÀü¿ü¿üÀüÀüÀüÀüÀü¿ü¾ü¿ü¿ü¿ü¿ü¿ü¿ü¿ü¿ü¾ü¾ü¾ü¾ü¾ü¾ü¾ü¿ü¾ü¾ü¾ü¼üºü¹ü¸ü¸ü¸ü·ü·ü·ü¶ü¶ü¶ü·ü·ü¶ü¶ü¶ü¶üµüµüµüµü´ü´üµüµüµü´ü´ü´ü´üµü´ü´ü³ü³ü³ü³ü³ü³ü´ü³ü³ü³ü³ü³ü²ü²ü±ü±ü±ü±ü²ü±ü±ü±ü±ü±ü°ü°ü°ü°ü°ü°ü°ü°ü°ü¯ü¯ü¯ü¯ü¯ü¯ü¯ü­ü«ü©ü©ü¨ü§ü¦ü¦ü¦ü¦ü¦ü¦ü¦ü¥ü¥ü¥ü¥ü¥ü¤ü¥ü¤ü¤ü¤ü¤ü£ü£ü£ü£ü¢ü¢ü¢ü¢ü¢ü¢ü¡ü¡ü¡ü¡ü ü ü ü¡ü ü ü ü ü ü ü üüüüüüüüüüüüüüüüüüüüüüüüüüüüüüüüüüüüüüüüüüüüüüüüüüüüüüüüüüüüüüüüüüüüüüüüüüüüüüüüüüüüüüüüüüüüüüüüüüüüüüüüüüüüüüüüüüüüüü~ü~ü~ü|üzüxüxüwüwüvüuütüuüuüuütüsüsüsüsüsüsürürürürürüqüpüpüpüoüoüoüoüoünününümününümülülülülülüküküjüjüjüiüiüiüiüiüiühühüiüiügügügühügügüfüfüfüeüeüdüdücücücücücübübüaü`ü`ü`ü_ü]ü[üYüXüXüWüXüXüWüVüVüVüUüUüUüUüTüTüTüSüRüSüRüRüRüRüQüQüQüQüPüPüOüOüOüOüNüMüLüMüMüMüLüKüKüKüJüJüJüJüJüIüHüHüHüHüHüHüFüFüFüFüEüEüDüDüDüDüDüDüCüCüBüAüBüBüBüBüBüAü@ü?ü>ü>ü>ü>ü<ü:ü8ü6ü6ü6ü5ü5ü5ü4ü3ü3ü3ü3ü2ü1ü1ü·ü·ü·ü¸ü¸ü¹ü¸ü¸ü¸ü¸ü¹ü¹ü¹üºüºü»üºü»ü»ü»ü»ü»ü»ü¼ü¼ü»ü»ü¼ü¼ü½ü½ü¾ü¿ü¿ü¿ü½ü»üºü»üºü¹üºüºüºüºüºüºü»ü»ü»ü»ü»ü»ü»ü¼ü¼ü¼ü¼ü¼ü½ü½ü¾ü¾ü¾ü¾ü¾ü¾ü¾ü¾ü¾ü¿ü¿ü¿üÀüÀüÁüÀüÀüÀüÁüÁüÁüÂüÂüÂüÂüÂüÂüÂüÂüÃüÃüÄüÄüÆüÆüÅüÆüÆüÆüÆüÆüÆüÆüÅüÃüÂüÁüÁüÁüÀüÀüÀüÁüÂüÁüÁüÁüÁüÂüÂüÂüÂüÂüÂüÃüÃüÃüÄüÅüÄüÄüÅüÅüÅüÆüÇüÇüÆüÆüÆüÆüÆüÆüÇüÇüÇüÈüÈüÈüÉüÊüÉüÉüÉüÉüÉüÉüÊüÊüÊüÊüÊüÊüÊüÊüÊüÊüÊüËüËüËüÌüËüËüËüËüËüËüÌüÌüÍüÍüÍüÍüÎüÏüÏüÎüÍüËüÊüÉüÈüÉüÉüÉüÉüÉüÈüÈüÉüÉüÊüÊüÊüÊüÊüËüËüÌüËüËüËüËüËüËüËüÌüÌüÌüÌüÌüÍüÍüÌüÌüÌüÌüÍüÍüÍüÍüÍüÍüÎüÎüÎüÎüÎüÎüÏüÎüÎüÏüÐüÏüÏüÏüÏüÏüÏüÐüÏüÏüÐüÐüÑüÑüÑüÑüÑüÑüÑüÒüÒüÒüÒüÓüÔüÓüÓüÓüÓüÓüÓüÓüÑüÏüÍüÍüÍüÍüÎüÏüÎüÎüÎüÎüÎüÍüÍüÎüÎüÎüÍüÎüÏüÏüÏüÏüÎüÏüÐüÐüÐüÐüÐüÐüÐüÐüÐüÐüÐüÐüÐüÐüÐüÐüÏüÐüÒüÒüÑüÑüÑüÑüÑüÑüÑüÒüÒüÒüÑüÒüÒüÒüÒüÒüÒüÒüÒüÒüÒüÒüÒüÓüÔüÔüÓüÔüÓüÓüÓüÓüÓüÓüÑüÏüÎüÎüÎüÍüÍüÎüÎüÎüÎüÎüÎüÎüÎüÎüÎüÎüÎüÍüÎüÏüÐüÏüÎüÎüÎüÏüÏüÏüÏüÏüÐüÐüÐüÏüÏüÏüÐüÑüÐüÏüÏüÏüÏüÏüÐüÐüÐüÏüÏüÐüÐüÐüÏüÏüÐüÑüÑüÑüÑüÑüÐüÐüÑüÑüÑüÑüÐüÐüÑüÑüÑüÑüÑüÒüÒüÏüÍüËüËüËüËüÊüÊüÊüÊüÊüÊüÊüÊüÊüÊüÊüËüÌüÍüÌüËüËüÊüÊüÊüÊüÊüÊüÊüÊüÊüÊüÊüÊüÊüÊüÊüÊüÊüÊüÉüÉüÉüÊüÊüÊüËüËüËüËüËüÊüÊüÊüÊüÊüËüËüËüÊüÊüËüËüËüÊüÈüÆüÅüÄüÄüÄüÄüÃüÃüÃüÃüÃüÄüÃüÃüÃüÃüÄüÃüÃüÄüÄüÃüÃüÂüÂüÂüÂüÁüÁüÁüÁüÂüÂüÂüÁüÁüÁüÁüÀüÀüÁüÁüÁüÁüÀüÀüÀüÀüÁüÁüÁüÁüÂüÂüÂüÁüÁüÂüÁüÀüÀüÀüÀüÀüÀüÀüÀüÀüÀüÀüÀüÀüÀüÀüÀüÀüÀü¿ü¿ü¿üÀüÀü¿ü¿ü¿üÀü¿ü¾ü¾ü½ü¾ü½ü»ü¹ü¸ü¸ü¸ü·ü·ü·ü·ü·ü·ü¶ü¶ü·ü¶ü¶ü¶ü¶ü¶ü¶ü¶ü¶ü¶üµüµü´ü´ü´ü´ü´ü´üµü´ü´ü´ü´ü³ü³ü³ü³ü³ü³ü²ü²ü²ü³ü²ü±ü±ü±ü±ü±ü±ü±ü±ü±ü°ü°ü°ü°ü°ü°ü¯ü¯ü¯ü¯ü¯ü°ü°ü¯ü¯ü¯ü¯ü®ü¬üªü©ü¨ü§ü§ü§ü§ü§ü§ü§ü§ü§ü§ü¦ü¦ü¦ü¦ü¦ü¦ü¥ü¥ü¤ü¥ü¥ü¤ü£ü£ü£ü¢ü¢ü£ü£ü£ü¢ü¢ü¢ü¢ü¢ü¢ü¡ü¡ü¡ü ü ü ü ü ü üü ü üüüüüüüüüüüüüüüüüüüüüüüüüüüüüüüüüüüüüüüüüüüüüüüüüüüüüüüüüüüüüüüüüüüüüüüüüüüüüüüüüüüüüüüüüüüüüüüüüüüüüüüüüüüüüüüüüüüüüü~ü|üzüxüxüxüxüxüwüvüuüuüuüuütüsütütüsüsütüsürürüsürürürürüqüpüpüpüpüpüoüoününününüoüoünümümülümümülülüküküjüjüjüjüiüiüiüiüiühügügügügügügügüfüeüfüeüdüdücücücücücübübüaü`ü^ü\üZüZüYüYüYüZüYüXüWüVüVüVüVüUüUüTüTüTüTüSüSüRüRüRüQüPüPüOüOüPüPüPüPüOüNüMüMüMüMüMüLüLüKüKüJüJüKüKüJüJüIüIüHüHüIüHüHüHüFüEüFüFüFüEüDüDüDüDüCüCüBüAüAüAüAüAü@ü@ü?ü?ü>ü>ü>ü=ü<ü9ü8ü7ü7ü6ü5ü5ü5ü4ü3ü3ü3ü3ü2ü1ü0ü¸ü¸ü¸ü¸ü¸ü¸ü¸ü¹ü¹üºüºü¹üºü»ü»ü»ü¼ü¼ü»ü»ü¼ü¼ü¼ü¼ü½ü½ü½ü¼ü½ü¾ü¿ü¾ü¾ü¾ü¿ü¾ü¼üºüºü¹ü¹ü¹üºüºü¹ü¹ü¹üºüºüºüºü»ü»ü»ü¼ü¼ü½ü½ü½ü¾ü¾ü¾ü¾ü¾ü¾ü¾ü¾ü¾ü¾ü¾ü¿üÀüÀüÁüÁüÁüÁüÀüÁüÁüÁüÁüÀüÁüÁüÁüÁüÂüÂüÂüÃüÂüÂüÂüÃüÃüÄüÄüÄüÄüÅüÆüÅüÅüÅüÄüÁüÀüÀüÀüÀüÁüÁüÁüÁüÀüÁüÁüÁüÁüÂüÁüÁüÂüÂüÃüÃüÂüÂüÃüÃüÄüÄüÃüÃüÄüÄüÅüÅüÅüÅüÅüÅüÅüÅüÅüÆüÆüÆüÆüÆüÆüÇüÇüÈüÈüÇüÇüÈüÈüÉüÈüÈüÉüÉüÉüÊüÊüÊüÊüÊüËüËüËüËüËüËüÌüÌüÌüËüËüÌüÌüÍüÍüÍüÍüÎüÍüËüÊüÉüÈüÈüÉüÉüÈüÉüÊüÊüÉüÉüÈüÈüÉüÊüËüÊüÉüÉüÊüÊüËüÌüËüËüËüÌüÌüÌüÍüÍüÍüÍüÍüÎüÎüÍüÍüÎüÏüÏüÎüÎüÎüÎüÎüÏüÏüÏüÏüÐüÐüÏüÐüÐüÐüÐüÐüÑüÑüÑüÑüÐüÐüÑüÑüÒüÒüÒüÒüÒüÓüÔüÔüÔüÓüÓüÔüÔüÔüÓüÓüÓüÔüÔüÓüÑüÏüÎüÎüÎüÏüÎüÎüÎüÏüÏüÎüÎüÎüÏüÏüÏüÏüÏüÐüÑüÑüÐüÐüÐüÐüÐüÔü×ü×üÔüÓüÒüÓüÒüÑüÑüÑüÑüÒüÓüÓüÒüÓüÓüÒüÒüÒüÒüÒüÒüÓüÒüÒüÒüÒüÒüÒüÒüÒüÒüÒüÒüÒüÒüÒüÓüÓüÓüÓüÓüÓüÓüÔüÓüÔüÔüÓüÓüÑüÐüÐüÏüÏüÏüÏüÏüÏüÏüÏüÎüÎüÏüÏüÏüÏüÏüÎüÎüÎüÎüÍüÍüÍüÎüÎüÎüÏüÏüÎüÎüÏüÐüÐüÐüÐüÐüÐüÐüÐüÏüÏüÏüÏüÏüÏüÏüÐüÏüÏüÐüÐüÐüÐüÐüÐüÑüÑüÑüÐüÐüÑüÐüÐüÐüÐüÐüÐüÐüÐüÐüÐüÐüÐüÏüÍüËüÊüËüÊüÊüÊüÊüÉüÉüÉüÉüÉüÉüÉüÉüÉüÉüÊüÊüÊüÊüÊüÊüÉüÊüÊüÉüÊüÉüÉüÉüÊüÊüÊüÊüÊüÊüÊüÊüÊüËüËüÊüËüËüËüÊüÊüÊüÊüÊüÉüÉüÉüÉüÉüÉüÊüÊüÉüÉüÉüÊüÉüÉüÈüÇüÅüÄüÄüÃüÃüÃüÂüÂüÂüÂüÂüÂüÁüÁüÁüÁüÁüÁüÁüÂüÂüÂüÂüÂüÂüÃüÂüÂüÁüÁüÁüÂüÃüÃüÃüÂüÂüÂüÂüÁüÀüÁüÂüÁüÁüÁüÁüÁüÁüÁüÀüÀüÁüÁüÁüÀüÀüÀüÀüÀüÀü¿üÀüÀüÀüÀüÀüÀüÀü¿üÀüÀü¿ü¿ü¿ü¿ü¿ü¿ü¿ü¿ü¾ü¾ü¾ü¾ü¾ü¾ü¿ü¾ü¾ü¾ü¾ü¾ü¼üºü¹ü¸ü¸ü·ü·ü·ü·ü·ü·ü·ü·ü·ü¸ü¸ü¸ü·ü¶ü·ü·ü¸ü·ü¶ü¶ü¶ü¶üµüµüµüµüµü´ü´ü´ü´ü´ü´ü´ü´ü³ü³ü´üµü´ü³ü³ü²ü²ü²ü²ü²ü²ü²ü³ü³ü²ü²ü²ü²ü²ü²ü²ü±ü±ü°ü°ü°ü°ü°ü°ü°ü°ü°ü®ü«üªü©ü©ü©ü©ü©ü©ü¨ü§ü§ü§ü¦ü§ü¨ü§ü¦ü¥ü¥ü¥ü¦ü¦ü¦ü¥ü¥ü¤ü¤ü¤ü¤ü£ü£ü£ü£ü£ü£ü£ü£ü¤ü£ü£ü£ü£ü¢ü¢ü¡ü¢ü¢ü¡ü¡ü ü ü ü ü üüüüüü üüüüüüüüüüüüüüüüüüüüüüüüüüüüüüüüüüüüüüüüüüüüüüüüüüüüüüüüüüüüüüüüüüüüüüüüüüüüüüüüüüüüüüüüüüüüüüüüüüüüüüüüüüüüü~ü|üyüyüxüxüwüvüvüuüuüuütütütüsüsürürüsüsürürüsürürüqüqüpüpüpüpüoüoünününümülülülülümümülükülülüküjüjüiühühühüiühügügügügügügüfüfüfüeüeüdüdüdüdüdüdüdücücübüaübübüaü`ü_ü_ü]ü[üZüZüZüXüXüXüXüXüVüVüVüVüUüUüTüTüSüTüSüRüRüQüRüQüQüQüPüPüOüOüOüOüNüNüNüNüMüMüMüMüMüMüLüLüLüKüJüJüJüJüIüIüIüHüGüGüHüHüFüEüEüFüEüDüDüDüDüCüBüBüBüBüAüAüAü@ü@ü@ü@ü@ü?ü?ü>ü>ü<ü9ü8ü7ü7ü6ü5ü4ü3ü3ü4ü6ü7ü6ü3ü2ü2ü·ü·ü·ü·ü¸ü¸ü¸ü¸ü¸ü¸ü¹ü¹ü¹üºü»ü»üºü»ü»ü»ü»ü¼ü¼ü¼ü¼ü½ü½ü½ü½ü¾ü½ü½ü¾ü¾ü¾ü½ü»ü¹ü¹üºüºüºüºüºüºüºü»ü»ü»ü»ü¼ü¼ü¼ü¼ü½ü½ü¾ü¿ü¿ü¾ü¾ü¿ü¿ü¿ü¾ü¾ü¾ü¾ü¿üÀüÀü¿üÀüÀüÁüÀüÀüÀüÀüÁüÁüÁüÁüÁüÂüÂüÃüÃüÄüÄüÄüÄüÄüÄüÄüÅüÅüÅüÄüÅüÆüÆüÈüÈüÈüÆüÄüÂüÁüÁüÁüÁüÁüÁüÂüÂüÂüÂüÂüÂüÃüÃüÃüÄüÃüÃüÄüÄüÄüÄüÄüÄüÅüÄüÄüÄüÄüÅüÆüÆüÆüÆüÇüÇüÇüÈüÇüÇüÇüÈüÈüÈüÉüÉüÉüÉüÉüÉüÉüÊüÊüÊüÊüÊüËüËüËüÌüÌüËüÌüÌüÌüÌüÌüÍüÍüÌüÌüÍüÎüÎüÎüÎüÎüÎüÏüÎüÏüÐüÏüÍüËüÉüÊüÊüÉüÉüÉüÉüÉüÉüÊüÊüÊüÊüÊüËüËüËüËüÌüÌüÌüÌüÌüÌüËüËüËüÌüÌüÌüÌüÍüÎüÎüÎüÍüÎüÎüÍüÎüÏüÏüÏüÏüÏüÏüÏüÏüÏüÏüÏüÏüÏüÏüÏüÏüÐüÐüÐüÐüÑüÑüÑüÑüÑüÑüÑüÑüÑüÑüÑüÑüÑüÒüÑüÑüÒüÓüÒüÓüÓüÓüÓüÓüÒüÏüÎüÎüÎüÍüÎüÎüÏüÏüÏüÎüÎüÎüÎüÎüÏüÏüÏüÏüÎüÏüÐüÏüÏüÏüÏüÑüÔüÖüÕüÓüÑüÑüÑüÑüÑüÑüÐüÐüÑüÐüÐüÑüÒüÒüÒüÒüÒüÒüÑüÑüÒüÒüÒüÒüÒüÒüÒüÒüÒüÒüÓüÓüÒüÒüÒüÒüÒüÓüÒüÓüÔüÔüÔüÔüÔüÔüÔüÓüÑüÐüÏüÏüÏüÏüÏüÏüÏüÐüÏüÎüÎüÏüÏüÏüÏüÏüÏüÐüÐüÏüÎüÏüÏüÏüÐüÏüÏüÐüÏüÏüÐüÐüÏüÐüÐüÐüÐüÐüÐüÑüÐüÐüÐüÐüÑüÑüÒüÑüÑüÑüÑüÑüÑüÑüÑüÑüÒüÒüÒüÒüÑüÒüÒüÒüÒüÒüÒüÑüÑüÒüÒüÑüÑüÐüÎüÍüÌüÌüÌüËüËüËüËüËüËüËüÊüÊüÊüËüËüËüËüËüËüËüÌüÌüËüÌüËüËüËüÌüÌüËüËüËüÌüÌüÌüËüËüÌüËüËüËüËüÌüÌüÌüËüËüËüÌüÌüÌüËüÊüÊüÊüËüËüËüËüÊüÊüËüÌüÌüËüËüÉüÇüÆüÅüÅüÅüÄüÄüÄüÄüÃüÃüÃüÃüÄüÃüÃüÂüÂüÃüÃüÃüÃüÂüÃüÃüÃüÃüÂüÃüÃüÃüÃüÃüÂüÂüÁüÂüÂüÂüÂüÂüÂüÂüÂüÂüÂüÂüÃüÂüÁüÁüÁüÁüÀüÁüÁüÁüÀüÀüÀüÀüÀüÁüÁüÀü¿ü¿ü¿üÀü¿ü¿ü¿üÀüÀüÀüÀüÀüÀü¿ü¿üÀüÀüÀüÀü¿ü¿ü¿ü¿ü¿ü¿ü¾ü»ü¹ü¸ü¸ü¸ü·ü¶ü¶ü·ü¶ü¶ü¶üµü¶ü·ü¶ü¶üµüµüµüµüµü¶ü¶ü¶üµüµüµüµüµüµü´ü´ü´ü´ü³ü³ü³ü³ü³ü³ü³ü³ü³ü³ü³ü³ü²ü±ü±ü²ü±ü±ü±ü±ü²ü²ü±ü±ü²ü²ü±ü±ü±ü°ü¯ü¯ü¯ü¯ü®ü®ü®ü®ü­ü«üªü©ü¨ü§ü¦ü¦ü§ü§ü§ü§ü¦ü¦ü¥ü¥ü¥ü¥ü¦ü¦ü¥ü¥ü¥ü¤ü¤ü¤ü¤ü£ü£ü£ü£ü¢ü¢ü£ü£ü¢ü¢ü¢ü¢ü¢ü¡ü¡ü¡ü¡ü¡ü ü ü ü ü ü ü ü üüüüüüüüüüüüüüüüüüüüüüüüüüüüüüüüüüüüüüüüüüüüüüüüüüüüüüüüüüüüüüüüüüüüüüüüüüüüüüüüüüüüüüüüüüüüüüüüüüüüüüüüüüüüüüüüüüüüüü}üzüyüyüyüxüxüwüwüwüvüvüuüuüuüuütütütütütütütüsüsüsüsüsüsürüqüqüqüpüqürüqüpüoüoüoününümümümümülülüküküküküjüjüjüiüiüiühühügügügügügüfüfüfüeüeüeüeüdüdüdüdücücübübübübübüaü_ü\ü[ü[ü[üYüYüYüXüXüXüXüWüVüVüVüUüUüUüUüTüTüTüTüSüSüRüQüPüPüPüPüOüPüOüOüNüMüMüMüMüLüLüLüKüKüKüJüKüJüIüHüHüHüHüGüGüHüGüGüGüFüFüEüEüEüDüDüDüDüCüBüBüBüBüBüBüAüAü@ü@ü@ü?ü?ü>ü>ü=ü;ü8ü7ü6ü6ü4ü3ü3ü2ü3ü3ü2ü2ü1ü1ü0ü·ü¸ü¸ü¸ü¸üºüºüºü¹ü¹üºüºüºüºüºüºüºü»ü»ü»ü»ü¼ü½ü½ü¼ü¼ü¼ü½ü½ü½ü½ü½ü¾ü¾ü¾ü¼ü½ü¿ü¾ü¼ü»üºüºüºüºüºü¹üºü»ü¼ü¼ü»ü¼ü¼ü½ü½ü¼ü¼ü½ü½ü½ü½ü½ü½ü¾ü¾ü¾ü¿üÀüÀüÁüÁüÁüÁüÁüÀüÁüÀüÀüÁüÂüÁüÁüÂüÃüÃüÂüÂüÂüÃüÃüÄüÄüÅüÄüÄüÄüÅüÅüÄüÅüÆüÆüÆüÆüÆüÅüÃüÂüÂüÁüÁüÁüÁüÁüÁüÁüÂüÂüÂüÂüÂüÂüÃüÂüÂüÃüÃüÄüÄüÄüÃüÄüÄüÄüÄüÅüÆüÆüÆüÆüÆüÇüÇüÇüÆüÆüÇüÇüÇüÈüÉüÉüÉüÉüÊüÉüÉüÉüÊüÊüÊüÊüÊüÊüËüÌüËüËüËüËüËüËüÊüËüÌüÌüÌüÍüÍüÍüÍüÍüÎüÏüÐüÐüÐüÐüÏüÍüËüÊüÊüÊüÊüÊüÊüÊüÊüËüËüËüËüËüÌüÌüÌüÌüÌüËüËüÌüÌüÌüÌüÌüÌüÌüÌüÌüÍüÍüÍüÌüÌüÍüÍüÎüÏüÏüÏüÏüÏüÏüÏüÏüÏüÐüÐüÐüÐüÏüÏüÏüÏüÐüÑüÒüÒüÒüÑüÑüÒüÒüÒüÒüÓüÓüÓüÒüÒüÓüÓüÒüÒüÒüÓüÓüÓüÔüÔüÔüÔüÕüÔüÕüÔüÒüÑüÐüÐüÐüÐüÏüÏüÏüÏüÏüÏüÏüÏüÐüÑüÑüÐüÏüÏüÏüÏüÐüÐüÐüÐüÐüÐüÐüÐüÐüÑüÐüÐüÑüÑüÑüÑüÑüÑüÑüÑüÒüÒüÒüÒüÒüÒüÒüÓüÓüÒüÓüÓüÓüÓüÓüÔüÔüÓüÓüÓüÓüÓüÓüÒüÓüÓüÓüÓüÓüÔüÔüÓüÔüÔüÔüÔüÒüÑüÐüÏüÐüÏüÎüÏüÏüÎüÎüÎüÎüÎüÏüÏüÏüÎüÎüÏüÏüÐüÏüÐüÏüÏüÐüÐüÐüÐüÑüÑüÐüÏüÏüÏüÏüÐüÐüÐüÐüÑüÐüÏüÐüÑüÑüÑüÑüÑüÑüÑüÐüÑüÐüÐüÐüÑüÑüÑüÑüÑüÑüÑüÑüÑüÑüÑüÑüÑüÐüÐüÐüÑüÑüÐüÏüÍüÌüËüËüËüËüÊüÊüÊüÊüÊüËüËüÊüÉüÉüÊüÊüÊüÊüÊüÊüÊüÊüËüËüËüËüËüËüËüËüËüÌüÌüÌüËüËüËüËüËüËüËüËüËüËüËüËüËüÌüÌüÌüËüÊüÉüÉüÊüÊüÊüÊüÊüÊüÊüÊüÊüÊüÉüÉüÈüÆüÅüÅüÅüÅüÅüÄüÄüÄüÄüÃüÃüÃüÄüÄüÄüÄüÄüÃüÃüÃüÃüÃüÃüÂüÂüÂüÂüÂüÂüÂüÂüÂüÂüÂüÂüÂüÁüÁüÁüÁüÂüÂüÂüÂüÂüÁüÁüÁüÁüÁüÁüÁüÀüÀüÀüÀüÀüÀüÁüÁüÁüÁüÁüÀüÀüÀüÀüÀüÀüÀüÀüÀüÀüÀüÀüÀüÀüÀüÀüÀüÀüÀü¿ü¿ü¿ü¿ü¿ü¾ü¾ü¾ü½üºü¹ü¹ü¸ü¸ü·ü·ü·ü·ü¶ü¶ü¶ü¶ü·ü·ü·ü¶ü¶ü¶üµüµüµüµüµüµüµüµüµüµüµüµüµüµüµüµüµü¶ü·üµü´ü´ü´ü´ü³ü³ü³ü³ü³ü²ü²ü²ü²ü²ü²ü±ü±ü±ü±ü±ü±ü±ü°ü°ü°ü°ü°ü°ü°ü°ü¯ü°ü²ü³ü²ü¯ü¬ü«ü«üªüªü©ü©üªü©ü¨ü¨ü¨ü§ü§ü¨ü¨ü¨ü©ü¨ü§ü¦ü¦ü¦ü¥ü¥ü¥ü¥ü¥ü¥ü¥ü¥ü¤ü¤ü£ü£ü£ü£ü£ü¢ü¢ü¢ü¢ü¢ü¢ü¡ü ü ü ü ü ü ü üüüüüüüüüüüüüüüüüüüüüüüüüüüüüüüüüüüüüüüüüüüüüüüüüüüüüüüüüüüüüüüüüüüüüüüüüüüüüüüüüüüüüüüüüüüüüüüüüüüüüüüüüüüüüüüüüüüü~ü{üzüyüyüxüwüwüwüvüvüvüvüvüuüuütütütüsüsüsüsüsürürürürürüqüpüpüpüpüpüoüoünününününününümümümülüküküküküküjüjüjüiüiüiüiühühügügügüfüfüeüeüeüeüeüdüdüdüdücüdüdüdücücücücübü`ü^ü\ü\ü[üZüYüXüXüXüWüWüWüVüUüUüUüUüUüTüTüTüSüSüRüRüRüRüRüQüPüPüOüOüOüOüNüNüOüNüMüMüMüMüLüLüLüLüLüKüKüJüIüIüIüIüHüHüHüGüFüFüEüDüDüDüDüDüDüCüCüDüEüDüCüBüAü@ü@ü@ü@ü?ü?ü?ü?ü>ü=ü:ü8ü7ü6ü6ü4ü4ü4ü4ü3ü2ü2ü2ü2ü1ü1ü·ü·ü¸ü·ü·ü¸ü¸ü¹ü¹üºüºü»ü»üºüºü»ü»ü»ü»ü¼ü»ü»ü»ü¼ü½ü½ü¾ü¾ü½ü½ü¾ü¾ü½ü¾ü¾ü¼üºüºüºü¹ü¹ü¹üºüºü¹üºüºü»üºüºüºü»ü»ü¼ü¼ü¼ü¼ü½ü¾ü¾ü¾ü¾ü¾ü¾ü¾ü¾ü¿üÀüÁüÄüÅüÄüÂüÂüÁüÁüÁüÁüÀüÁüÁüÁüÁüÂüÂüÂüÂüÂüÂüÃüÃüÃüÃüÃüÃüÃüÃüÄüÄüÄüÄüÄüÄüÅüÅüÅüÃüÂüÂüÃüÂüÂüÂüÁüÂüÂüÂüÂüÂüÂüÃüÃüÃüÃüÃüÃüÃüÃüÄüÄüÄüÄüÄüÄüÄüÅüÅüÅüÄüÄüÅüÅüÆüÆüÆüÆüÆüÇüÇüÇüÇüÈüÉüÉüÈüÉüÉüÈüÈüÈüÈüÈüÉüÊüÊüÊüÊüÊüËüËüËüÊüËüËüËüËüÌüËüËüÌüÍüÌüÍüÍüÍüÍüÍüÍüÍüÍüÌüÊüÉüÉüÉüÈüÈüÈüÈüÈüÉüÈüÉüÉüÉüÊüÉüÉüÉüÉüÊüÊüÊüÊüÊüÊüÊüËüËüËüËüËüÌüÌüÍüÍüÍüÍüÍüÎüÏüÏüÎüÎüÎüÏüÎüÎüÎüÎüÎüÎüÎüÏüÏüÏüÏüÏüÐüÐüÐüÐüÐüÑüÑüÑüÑüÑüÑüÑüÑüÑüÑüÒüÒüÒüÒüÑüÑüÒüÒüÓüÓüÒüÓüÓüÓüÒüÐüÏüÍüÍüÍüÍüÍüÌüÍüÎüÎüÍüÎüÎüÎüÎüÎüÎüÏüÐüÐüÏüÎüÏüÏüÏüÏüÏüÏüÐüÐüÐüÐüÐüÐüÐüÐüÑüÑüÑüÑüÑüÑüÑüÑüÑüÒüÒüÒüÒüÒüÑüÑüÑüÑüÑüÒüÒüÓüÓüÓüÓüÓüÒüÓüÓüÓüÓüÔüÔüÔüÔüÓüÓüÔüÔüÔüÔüÓüÑüÏüÏüÏüÏüÏüÎüÎüÎüÎüÎüÎüÏüÏüÏüÐüÐüÐüÐüÐüÐüÐüÐüÐüÏüÏüÐüÐüÏüÏüÏüÏüÏüÏüÐüÐüÏüÏüÏüÐüÐüÐüÏüÏüÏüÏüÏüÐüÐüÑüÐüÐüÐüÐüÑüÑüÑüÒüÒüÒüÑüÑüÑüÑüÐüÐüÑüÑüÐüÐüÑüÑüÑüÐüÐüÎüÍüÍüÌüÌüÌüËüËüËüÊüËüÌüËüÊüÊüÊüÊüËüËüÊüÊüËüÊüËüËüÊüÊüÊüËüÊüÊüÊüÊüÊüÊüÊüÊüÊüÊüÊüÊüÉüÉüÉüÊüÊüÊüÉüÊüÊüÊüÊüÊüÉüÉüÉüÊüÊüËüËüËüËüËüÌüÌüËüËüËüÊüÉüÇüÆüÅüÄüÄüÃüÂüÂüÃüÃüÂüÂüÂüÂüÂüÃüÂüÃüÃüÂüÂüÂüÂüÂüÂüÂüÂüÂüÂüÂüÂüÂüÂüÂüÂüÂüÂüÂüÃüÄüÃüÂüÁüÁüÂüÃüÃüÂüÂüÂüÂüÁüÁüÁüÁüÀüÁüÁüÀüÀü¿ü¿üÀüÀüÁüÀü¿ü¿ü¿ü¿ü¿ü¿ü¿ü¾ü¿üÀü¿ü¿ü¿üÀü¿ü¿ü¾ü¾ü¾ü¾ü½ü¾ü¿ü¿ü¾ü¼ü¹ü¹ü¸ü¸ü¸ü¸ü¸ü·ü·ü·ü¶üµü¶ü¶ü¶ü¶ü¶ü¶ü¶ü¶üµüµüµüµüµüµüµüµüµüµüµü´ü³ü³ü³ü³ü³ü³ü³ü²ü²ü²ü²ü²ü²ü²ü²ü±ü±ü±ü±ü±ü²ü²ü°ü¯ü°ü°ü°ü°ü°ü°ü°ü°ü¯ü¯ü¯ü°ü°ü¯ü¯ü°ü±ü°ü­üªüªü©ü©ü¨ü¨ü¨ü¨ü§ü§ü¦ü¦ü¥ü¥ü¥ü¦ü¦ü¥ü¥ü¦ü¥ü¥ü¤ü¤ü¤ü¤ü¤ü¤ü¤ü¤ü¤ü£ü£ü¢ü¢ü¢ü¢ü¢ü¢ü¡ü ü ü ü¡ü ü ü ü ü üüüüüüüüüüüüüüüüüüüüüüüüüüüüüüüüüüüüüüüüüüüüüüüüüüüüüüüüüüüüüüüüüüüüüüüüüüüüüüüüüüüüüüüüüüüüüüüüüüüüüüüüüüüüüüüüüüüüüü~ü}ü|üzüxüxüwüvüvüvüvüvüuüuüuütütütüsürürüsüsüsüsüsürürürüqüqüqüpüoüoüoüoüoünününününümümümülülülülülülüküjüjüküküjüjüjüiüiühügügühühüfüfüfüfüfüeüdüdücücücücübübücücübüaüaü_ü]ü\ü[üZüYüXüWüWüWüWüVüUüUüVüUüTüTüTüSüSüRüRüRüQüQüQüQüQüQüPüOüOüNüNüOüOüNüMüNüMüLüKüKüLüLüKüKüKüKüJüJüJüIüHüHüHüGüGüFüFüFüFüFüFüEüEüDüDüCüCüCüBüBüAüAüAüAü@ü@ü?ü?ü>ü>ü>ü=ü:ü8ü7ü6ü6ü5ü4ü4ü4ü4ü3ü2ü2ü1ü1ü1ü1ü·ü·ü·ü·ü·ü·ü¸ü¹ü¹ü¹üºü»üºü¹üºüºüºüºüºü»üºü»ü»ü¼ü¼ü¼ü¼ü½ü¼ü¼ü½ü½ü½ü¾ü¾ü¼üºü¹ü¹ü¹ü¸ü¸ü¹ü¹ü¹ü¹ü»ü¼ü¼ü¼ü¼ü¼ü¼ü¼ü¼ü¼ü¼ü½ü½ü½ü¾ü¾ü¾ü¿ü¿ü¿ü¿ü¿ü¿üÀüÁüÀüÀü¿üÀüÀüÀüÁüÁüÁüÁüÁüÁüÁüÁüÂüÂüÂüÃüÃüÃüÄüÄüÄüÄüÄüÄüÅüÅüÅüÅüÅüÆüÆüÆüÅüÄüÂüÂüÂüÁüÁüÂüÃüÃüÃüÂüÂüÂüÃüÃüÂüÃüÃüÄüÃüÃüÃüÃüÄüÄüÄüÃüÃüÄüÅüÅüÅüÆüÆüÅüÅüÅüÆüÇüÇüÈüÈüÈüÈüÈüÈüÈüÈüÈüÉüÉüÉüÊüÊüÊüÊüÊüÊüÊüËüÌüÌüÌüËüÌüÍüÍüÍüÍüÍüÎüÎüÍüÍüÍüÍüÎüÏüÏüÏüÎüÎüÎüÏüÎüÌüÊüÊüÊüÊüÊüÉüÉüÉüÉüÉüÉüÊüËüÌüÌüËüËüËüËüËüËüÌüÌüÌüÍüÍüÍüÎüÎüÍüÍüÍüÎüÎüÎüÎüÎüÎüÍüÍüÍüÎüÏüÏüÎüÎüÏüÏüÏüÏüÐüÐüÐüÐüÐüÑüÑüÐüÐüÐüÐüÐüÐüÐüÐüÐüÑüÒüÑüÑüÒüÒüÑüÒüÒüÒüÒüÓüÓüÔüÔüÓüÓüÓüÓüÓüÒüÐüÏüÎüÎüÎüÎüÎüÎüÎüÎüÎüÎüÎüÎüÎüÎüÎüÏüÏüÏüÏüÏüÏüÏüÐüÐüÐüÐüÐüÑüÑüÑüÑüÑüÐüÐüÐüÑüÑüÑüÐüÐüÑüÑüÑüÑüÑüÑüÑüÑüÑüÑüÒüÒüÒüÒüÒüÒüÒüÒüÒüÒüÒüÒüÒüÒüÒüÓüÓüÓüÓüÒüÓüÓüÓüÓüÓüÒüÐüÏüÎüÎüÎüÎüÎüÎüÍüÍüÍüÍüÍüÍüÍüÎüÎüÎüÎüÎüÎüÏüÎüÎüÎüÏüÏüÏüÎüÎüÎüÎüÎüÏüÎüÏüÏüÏüÏüÐüÐüÐüÐüÐüÐüÏüÏüÏüÐüÐüÐüÐüÐüÐüÐüÐüÑüÑüÒüÒüÒüÑüÐüÐüÏüÏüÐüÐüÐüÐüÐüÐüÐüÑüÐüÏüÍüÌüËüËüËüËüËüËüÊüÊüÊüÊüÉüÉüÊüÊüËüËüËüÊüÊüËüËüËüËüÌüÌüËüËüËüËüËüËüËüËüËüËüÌüÌüÌüÌüËüËüËüËüËüÌüËüËüÊüËüËüËüËüËüËüÊüËüËüËüËüËüËüËüËüÊüÊüËüËüÊüÈüÆüÄüÄüÄüÄüÄüÄüÄüÄüÄüÄüÄüÄüÅüÅüÄüÄüÄüÄüÄüÄüÄüÄüÄüÄüÄüÄüÃüÃüÃüÃüÃüÃüÃüÃüÃüÃüÄüÄüÃüÃüÃüÃüÃüÃüÄüÃüÂüÂüÂüÂüÂüÂüÂüÂüÂüÂüÂüÂüÂüÁüÁüÁüÁüÁüÁüÁüÂüÂüÁüÁüÁüÁüÀüÀüÀüÁüÁüÀü¿ü¿üÀü¿ü¿ü¿ü¿ü¾ü¿ü¿ü½ü»ü¹ü¸ü¸ü¸ü¸ü¸ü¸ü¸ü¸ü¸ü·ü¸ü¸ü¸ü¸ü¸ü·ü¶ü·ü·ü·ü·ü¶üµüµüµüµüµüµüµü´üµüµü´ü´ü´ü´ü´ü´ü´ü³ü³ü´ü´ü³ü³ü³ü²ü²ü²ü²ü±ü±ü±ü°ü°ü°ü°ü°ü°ü°ü±ü±ü±ü°ü°ü°ü°ü°ü¯ü¯ü¯ü­ü«ü©ü©ü©ü¨ü§ü§ü§ü¦ü¦ü¦ü¦ü¦ü¦ü¦ü¦ü¥ü¥ü¥ü¤ü¤ü¤ü¤ü¤ü¤ü¤ü¤ü¤ü¤ü¤ü¤ü£ü¢ü¡ü¡ü¡ü¡ü¡ü¡ü¡ü¡ü¡ü¡ü¡ü¡ü¡ü ü üüü ü ü ü üüüüüüüüüüüüüüüüüüüüüüüüüüüüüüüüüüüüüüüüüüüüüüüüüüüüüüüüüüüüüüüüüüüüüüüüüüüüüüüüüüüüüüüüüüüüüüüüüüüüüüüüüüüüüüüüüüü}ü{üzüyüyüxüxüwüvüvüvüwüvüvüvüuüuüuütütüsüsüsürürürürürürüqüqüqüqüpüoüoününüoüoününümününününümülülükülülülüküjüjüjüiühühühügügügügügügüfüfüeüeüeüeüeüdüdüfühühüfüdücücübüaü_ü]ü\ü[ü[üZüYüXüXüXüWüWüVüVüUüUüUüUüTüTüSüSüSüSüSüRüRüQüQüQüQüPüOüOüOüOüNüNüNüMüMüMüLüLüLüKüKüKüJüJüIüJüIüHüHüHüGüGüGüFüFüFüGüFüFüFüEüDüCüCüCüCüDüCüBüBüBüAü@ü@ü@ü?ü?ü?ü>ü<ü:ü9ü8ü7ü6ü6ü6ü5ü5ü5ü4ü3ü3ü3ü2ü1ü·ü¸ü¸ü¹ü¹ü¹ü¹ü¹ü¹ü¹üºüºüºüºü»ü»ü¼ü»ü»ü»ü¼ü¾ü¾ü¾ü½ü½ü¾ü½ü½ü¾ü¾ü¾ü¾ü¾ü½ü¼ü»üºüºüºüºüºüºü¹üºüºü»ü»ü»ü»ü»ü»ü¼ü¼ü¼ü½ü½ü½ü½ü½ü¾ü¾ü¾üÀüÀü¿ü¿ü¿üÀüÀü¿ü¿üÀüÀüÀüÀüÀüÁüÁüÁüÁüÁüÂüÂüÂüÂüÂüÂüÃüÃüÄüÅüÄüÄüÄüÄüÄüÄüÄüÅüÄüÄüÅüÅüÅüÅüÄüÃüÂüÁüÁüÁüÁüÁüÁüÁüÁüÁüÁüÁüÂüÂüÂüÂüÃüÂüÂüÃüÄüÄüÄüÄüÅüÅüÅüÅüÅüÅüÆüÆüÆüÆüÇüÆüÆüÇüÇüÈüÈüÈüÈüÉüÉüÉüÉüÉüÉüÉüÉüÊüÊüËüËüÊüËüËüÊüÊüÊüËüËüËüËüÌüÌüÌüÌüÍüÍüÍüÍüÍüÍüÍüÎüÎüÍüÎüÏüÏüÎüËüÉüÉüÉüÉüÉüÉüÊüÉüÉüÉüÉüÊüÊüÊüÊüÊüËüËüËüËüËüÌüÌüÌüÍüÍüÍüÌüÌüÌüÍüÍüÎüÎüÎüÍüÍüÏüÐüÐüÏüÏüÏüÏüÐüÏüÐüÐüÐüÐüÐüÐüÐüÐüÐüÐüÑüÑüÑüÑüÒüÒüÒüÒüÒüÒüÒüÓüÓüÓüÓüÓüÓüÔüÔüÔüÔüÔüÔüÔüÔüÔüÔüÔüÔüÓüÑüÐüÏüÐüÐüÐüÏüÏüÏüÏüÏüÏüÏüÏüÏüÏüÏüÏüÐüÐüÐüÐüÐüÐüÐüÑüÑüÑüÑüÑüÐüÐüÑüÑüÑüÑüÒüÒüÑüÒüÒüÒüÒüÒüÓüÓüÒüÒüÓüÔüÔüÔüÕüÕüÕüÔüÔüÓüÓüÔüÓüÔüÔüÔüÔüÓüÔüÔüÔüÔüÔüÔüÔüÔüÔüÔüÔüÓüÑüÐüÏüÏüÏüÏüÏüÏüÏüÏüÏüÏüÏüÐüÏüÏüÏüÏüÐüÏüÐüÐüÐüÐüÐüÐüÐüÐüÐüÑüÐüÐüÐüÐüÐüÐüÐüÐüÐüÐüÐüÐüÐüÑüÐüÐüÑüÐüÐüÑüÒüÒüÑüÐüÐüÐüÑüÑüÑüÑüÑüÑüÑüÒüÒüÑüÑüÑüÑüÐüÐüÐüÑüÐüÑüÔüÕüÓüÏüÍüÍüÍüÌüÌüÌüÌüËüËüËüËüËüËüËüÌüËüËüËüËüËüËüËüËüËüËüËüËüÌüËüÌüÌüËüËüËüËüËüËüËüËüËüËüËüËüËüËüËüËüËüËüËüÊüÊüÊüËüÊüÊüÊüÊüÊüÊüËüËüÊüÊüÊüÊüÊüÉüÇüÅüÅüÅüÄüÄüÃüÃüÂüÂüÂüÃüÂüÂüÃüÃüÂüÂüÃüÃüÃüÃüÃüÃüÃüÂüÂüÂüÂüÂüÂüÂüÂüÂüÁüÁüÁüÂüÂüÂüÁüÂüÂüÂüÁüÁüÁüÀüÀüÁüÁüÁüÁüÁüÁüÁüÀüÀüÀüÁüÂüÂüÁüÁüÁüÁüÀüÁüÀüÀüÀüÀüÀüÀüÀüÀüÀüÀüÀü¿ü¿üÀüÀü¿ü¿ü¿ü¿ü¿ü¾ü½ü¼üºü¸ü¸ü¸ü·ü·ü·ü·ü¶ü¶ü¶ü¶ü¶ü¶ü¶ü¶üµüµüµüµüµü¶ü¶üµüµüµüµüµüµüµüµüµü´ü´ü´üµü´ü´ü´ü³ü³ü³ü³ü³ü³ü³ü³ü³ü´ü³ü³ü³ü³ü³ü³ü²ü²ü±ü±ü±ü±ü°ü°ü±ü±ü±ü²ü²ü±ü°ü°ü¯ü­ü¬üªüªüªü©ü¨ü¨ü§ü§ü§ü§ü¨ü¨ü§ü¦ü§ü¦ü¦ü¦ü¥ü¥ü¥ü¥ü¥ü¥ü¥ü¥ü¥ü¤ü¥ü¥ü¤ü¤ü¤ü¤ü¤ü£ü£ü£ü£ü£ü¢ü¢ü¢ü¢ü¡ü¡ü¡ü¡ü¡ü ü ü¡ü ü üü ü üüüüüüüüüüüüüüüüüüüüüüüüüüüüüüüüüüüüüüüüüüüüüüüüüüüüüüüüüüüüüüüüüüüüüüüüüüüüüüüüüüüüüüüüüüüüüüüüüüüüüüüüüüüüüüü~ü|üzüyüzüyüyüxüwüwüvüvüuüuüuüuüuüuütütüsüsürürürüqüqüqüqüqüpüpüpüpüpüpüoüoüoünümümümümümülülülülülülüküküjüjüjüiüiühühühügügüfüfüfühühügüfüfüfüeüeüdüdüdüdüdüdüdücübüaüaüaüaü^ü\ü[üZüZüYüXüXüXüWüVüVüVüUüUüUüUüUüTüTüSüSüSüSüRüRüRüQüPüOüPüPüOüOüNüNüMüMüMüMüNüMüLüLüKüJüJüJüJüJüIüIüIüIüIüHüHüHüGüHüGüFüFüFüEüDüDüDüDüCüCüBüBüCüBüBüAü@ü@ü@ü?ü?ü?ü?ü?ü=ü;ü9ü8ü7ü6ü5ü5ü5ü4ü3ü4ü4ü4ü4ü3ü2ü¸ü¸ü¸ü¸ü¹ü¹ü¹üºüºü»ü»ü»ü»ü»ü»ü¼ü¼ü¼ü¼ü¼ü½ü½ü½ü½ü¾ü½ü½ü½ü½ü½ü¾ü¾ü¾ü¾ü¼ü»ü¹ü¹ü¹ü¹ü¹üºü¹üºüºüºü»ü»ü»ü¼ü¼ü¼ü¼ü½ü¼ü¼ü½ü½ü½ü¾ü¾ü¾ü¿üÀüÀüÀüÀüÀüÀüÀüÀüÀüÁüÁüÁüÁüÁüÁüÂüÁüÁüÂüÃüÃüÃüÃüÃüÃüÃüÄüÄüÄüÅüÅüÄüÅüÅüÅüÆüÆüÆüÅüÅüÅüÆüÅüÄüÂüÁüÂüÂüÁüÀüÀüÁüÂüÁüÂüÂüÂüÂüÃüÃüÄüÃüÃüÃüÃüÄüÄüÅüÅüÅüÅüÆüÆüÆüÇüÇüÇüÇüÇüÇüÇüÇüÈüÈüÈüÉüÉüÊüÉüÉüÉüÊüËüËüÌüËüËüËüËüÊüÊüËüËüËüÌüÌüÌüÌüÌüÌüÍüÍüÍüÍüÎüÎüÏüÏüÏüÏüÎüÎüÏüÏüÏüÏüÎüÍüËüÊüÊüÊüÊüÊüËüËüËüËüËüËüÊüËüÌüËüËüËüËüÌüÌüÌüÍüÍüÍüÍüÍüÍüÍüÍüÍüÎüÎüÎüÍüÍüÍüÍüÎüÎüÏüÏüÎüÏüÏüÏüÏüÏüÏüÏüÐüÑüÑüÑüÑüÑüÐüÐüÑüÑüÑüÑüÑüÑüÑüÑüÒüÒüÓüÓüÓüÓüÓüÓüÓüÓüÓüÓüÔüÔüÓüÓüÒüÓüÔüÔüÓüÐüÏüÏüÎüÎüÏüÏüÎüÍüÍüÍüÎüÎüÎüÍüÍüÎüÎüÎüÏüÏüÐüÐüÐüÏüÏüÐüÐüÐüÐüÐüÑüÑüÐüÑüÑüÑüÐüÐüÐüÑüÑüÑüÑüÑüÒüÒüÑüÑüÒüÒüÒüÑüÒüÒüÓüÓüÒüÒüÒüÒüÓüÓüÒüÓüÓüÔüÕüÕüÔüÔüÔüÔüÔüÓüÓüÓüÓüÑüÐüÏüÎüÎüÎüÍüÍüÎüÎüÎüÏüÐüÐüÏüÏüÏüÏüÏüÏüÏüÏüÏüÏüÏüÏüÏüÏüÏüÏüÐüÐüÐüÐüÐüÐüÐüÐüÐüÑüÑüÐüÏüÐüÐüÏüÐüÐüÏüÐüÐüÐüÑüÑüÑüÑüÑüÐüÐüÑüÑüÐüÑüÑüÑüÑüÑüÑüÐüÐüÐüÑüÑüÑüÑüÑüÐüÏüÍüÌüËüÊüÊüÊüÊüÊüÊüÊüÊüËüÊüÊüËüËüËüËüÌüÌüËüËüËüËüËüËüËüËüËüÌüËüËüËüÌüÌüËüËüËüÌüÌüËüËüÌüÌüÌüÌüÌüÍüÍüÍüÍüÌüÌüÌüÌüÌüËüËüÊüÊüËüËüËüËüËüËüËüËüÊüÈüÆüÅüÅüÄüÄüÄüÃüÂüÂüÃüÄüÃüÃüÃüÃüÃüÃüÄüÄüÄüÅüÄüÄüÄüÄüÄüÃüÃüÃüÃüÃüÃüÃüÃüÃüÃüÃüÂüÂüÂüÂüÂüÃüÃüÂüÂüÂüÂüÂüÁüÁüÂüÂüÂüÁüÁüÁüÁüÁüÁüÁüÁüÁüÁüÀüÀüÁüÁüÁüÁüÀüÀüÀüÀüÀüÁüÁüÀü¿ü¿üÀüÀü¿ü¾ü¾ü¿ü¿ü¿ü¾ü½ü»ü¹ü¹ü¹ü¹ü¸ü¸ü·ü·ü·ü·ü¶ü¶ü¶ü¶ü¶ü¶ü¶ü¶üµüµü¶ü¶üµü¶ü¶ü¶üµüµüµüµüµü´üµüµü¶üµüµü´ü´ü³ü³ü³ü´ü´ü³ü³ü³ü³ü²ü²ü²ü³ü³ü³ü²ü²ü²ü²ü±ü°ü°ü°ü°ü°ü°ü°ü¯ü¯ü¯ü¯ü®ü­ü«ü«ü«üªü©ü¨ü¨ü§ü¦ü¦ü¦ü¥ü¥ü¥ü¦ü¦ü¥ü¥ü¥ü¥ü¤ü¤ü¤ü¤ü¤ü¤ü£ü£ü£ü£ü£ü¢ü¢ü¢ü¢ü¢ü£ü¢ü¢ü¡ü ü ü¡ü ü üüü ü ü üüüüüüüüüüüüüüüüüüüüüüüüüüüüüüüüüüüüüüüüüüüüüüüüüüüüüüüüüüüüüüüüüüüüüüüüüüüüüüüüüüüüüüüüüüüüüüüüüüüüüüüüüüüüüüüüüüüüüüü~ü|ü{üzüzüyüxüxüwüwüwüwüvüvüvüvüvüuüuüuütütüsüsürürürürüqüqüqüpüpüpüpüpüqüpüoününününümümümülülülülülülülüküjüjüjüjüjüjüiühühühühüiüiühügüfüeüeüeüeüdüdüdüdüdüdücücücübübüaü`ü^ü]ü\üZüZüZüYüXüXüXüXüWüVüVüVüVüUüUüUüUüTüSüSüSüSüRüRüRüQüQüRüRüQüPüOüOüOüNüNüNüMüMüMüMüMüLüLüKüKüKüJüIüIüIüIüHüHüHüGüFüFüFüFüFüEüDüDüEüEüDüCüCüBüBüBüBüBü@ü@ü@ü@ü?ü?ü?ü>ü<ü9ü7ü6ü6ü6ü6ü5ü4ü4ü4ü3ü3ü3ü3ü2ü2ü¸ü¹ü¹ü¹ü¹ü¹üºüºü»ü¼ü¼ü»üºüºüºü»ü»ü»ü»ü»ü»ü»ü»ü»ü¼ü½ü½ü¼ü½ü¾ü¾ü¾ü¾ü½ü»üºü¹ü¹ü¹üºüºü¹ü¹üºüºü»ü»ü»ü»ü»ü¼ü½ü¼ü¼ü½ü½ü½ü½ü½ü¾ü¾ü½ü¾ü¾ü¿üÀüÀüÀüÀü¿ü¿ü¿üÀüÀüÁüÀüÀüÁüÂüÂüÁüÁüÁüÂüÂüÃüÃüÃüÃüÃüÄüÄüÄüÄüÃüÃüÄüÅüÆüÇüÆüÆüÆüÇüÇüÇüÅüÃüÂüÂüÂüÁüÁüÂüÂüÂüÂüÂüÃüÃüÃüÃüÄüÄüÄüÄüÅüÆüÆüÆüÅüÄüÅüÅüÅüÆüÆüÆüÅüÆüÆüÆüÆüÆüÇüÇüÇüÇüÇüÇüÈüÈüÈüÈüÈüÈüÉüÊüÊüÊüÊüËüËüÊüËüËüÊüÊüËüÌüÌüÌüÌüËüÌüÍüÍüÎüÍüÍüÍüÍüÏüÏüÎüÎüÎüÎüÎüÎüÍüÌüËüÊüÊüÉüÉüÉüÊüÊüËüÊüÊüÊüÊüÊüÊüÊüËüËüËüËüÌüÌüÌüÌüÌüÌüÌüÌüÌüÌüÍüÎüÎüÎüÎüÍüÎüÎüÎüÏüÏüÏüÏüÏüÐüÐüÐüÐüÐüÐüÐüÐüÐüÐüÑüÐüÑüÑüÑüÒüÒüÒüÒüÒüÑüÑüÒüÒüÒüÒüÓüÓüÓüÓüÓüÓüÓüÓüÓüÔüÔüÔüÕüÕüÔüÓüÑüÐüÐüÏüÏüÏüÏüÏüÏüÏüÏüÏüÏüÏüÐüÐüÐüÑüÐüÐüÐüÐüÐüÐüÐüÐüÐüÐüÐüÑüÑüÑüÑüÑüÒüÑüÑüÑüÒüÒüÒüÒüÑüÑüÒüÒüÒüÓüÓüÔüÓüÓüÒüÒüÓüÓüÓüÓüÓüÓüÓüÔüÓüÓüÓüÔüÓüÓüÓüÔüÔüÔüÔüÔüÔüÔüÔüÔüÒüÐüÏüÐüÏüÏüÏüÎüÎüÎüÏüÎüÎüÏüÏüÏüÐüÐüÏüÏüÎüÎüÏüÏüÏüÏüÎüÎüÏüÏüÐüÐüÐüÏüÏüÏüÐüÐüÐüÐüÐüÐüÐüÐüÐüÐüÐüÐüÐüÐüÑüÑüÑüÐüÐüÐüÏüÐüÐüÐüÑüÑüÑüÑüÑüÑüÑüÑüÒüÑüÑüÑüÒüÒüÒüÐüÎüÍüÌüÌüÌüËüËüËüËüËüËüËüËüËüËüËüÌüÌüÌüÌüËüËüËüËüËüËüËüËüÊüÊüÊüÊüÊüËüËüËüÌüÌüËüËüËüÌüÌüÌüÌüËüÊüËüËüÊüÊüÊüËüËüËüËüËüËüËüÊüÊüÊüÊüËüËüÊüÊüÊüÊüÊüÉüÇüÆüÅüÄüÃüÃüÃüÃüÃüÄüÄüÃüÃüÂüÂüÂüÂüÂüÂüÂüÃüÂüÂüÂüÂüÂüÂüÂüÃüÂüÂüÃüÂüÂüÂüÂüÂüÂüÃüÂüÃüÃüÂüÁüÁüÁüÁüÁüÁüÀüÀüÁüÁüÁüÁüÁüÁüÁüÀüÀüÀüÀüÀüÀüÁüÁüÀüÁüÁüÁüÁüÀüÀüÀüÀüÀüÀüÀüÀüÀüÀüÀüÀü¿ü¿ü¿ü¿ü¿ü¿ü¿ü¿ü½ü»ü»üºüºü¹ü¹ü¸ü¸ü¹ü¹ü¹ü¸ü¸ü·ü·ü·ü·ü·ü¶ü¶ü¶ü¶ü¶üµüµüµüµüµüµü¶ü¶üµüµüµüµüµü´ü´üµüµüµü´ü³ü³ü´ü´ü´ü´ü³ü³ü³ü´ü³ü³ü³ü³ü²ü²ü²ü²ü±ü±ü²ü±ü±ü±ü±ü²ü²ü±ü°ü®ü¬ü«üªüªüªü©ü¨ü¨ü¨ü¨ü¨ü§ü¦ü¦ü¦ü¦ü¦ü¦ü¦ü¦ü¦ü¦ü¦ü¦ü¦ü¥ü¥ü¤ü¤ü¤ü¤ü¤ü¥ü¥ü¥ü¤ü£ü£ü£ü£ü£ü¢ü¢ü¢ü¢ü¢ü¡ü¡ü¡ü¡ü¡ü¡ü¡ü ü ü ü üüüüü ü üüüüüüüüüüüüüüüüüüüüüüüüüüüüüüüüüüüüüüüüüüüüüüüüüüüüüüüüüüüüüüüüüüüüüüüüüüüüüüüüüüüüüüüüüüüüüüüüüüüüüüüüüüü~ü|üzüyüyüxüxüwüwüvüvüvüuüuüuütütütüsüsüsürürürürürürüqüqüqüqüpüpüpüoüpüoünüoüoününümümümümümülümülülülülülüküküküküküjüjüjüiüiühügügügüfüfüfüfüeüdücüdüeüdüdücüdüeüdücübüaü`ü^ü\ü[üZüZüYüYüXüXüXüXüXüXüWüVüVüVüUüUüUüTüTüTüSüRüQüQüQüQüQüQüQüQüPüPüOüOüOüNüMüMüMüMüMüLüLüKüKüKüKüJüJüIüIüIüJüIüHüHüHüGüFüFüFüFüFüEüEüDüDüDüCüCüCüCüBüBüAüAü@ü@ü@ü@ü?ü=ü;ü:ü9ü8ü7ü7ü7ü7ü6ü6ü5ü5ü4ü4ü3ü3ü¹ü¹ü¹ü¹ü¹ü¹ü¹ü¹üºü»ü»ü»ü¼ü¼ü¼ü¼ü½ü½ü½ü¾ü¾ü¾ü¾ü¾ü¾ü¾ü¾ü¿ü¿üÀüÀüÀü¿ü¾ü¼ü»üºüºüºüºüºüºü»ü¼ü¼ü¼ü¼ü¼ü»ü»ü¼ü½ü½ü¾ü¾ü¾ü¾ü½ü½ü¿üÀüÀü¿ü¿ü¿üÀüÁüÀü¿üÀüÀüÁüÁüÀüÁüÁüÁüÂüÂüÂüÂüÂüÂüÂüÃüÄüÃüÄüÄüÄüÄüÄüÅüÅüÅüÆüÇüÆüÆüÅüÆüÇüÇüÆüÇüÈüÇüÅüÃüÃüÃüÂüÁüÁüÃüÄüÄüÄüÅüÅüÅüÄüÄüÄüÄüÄüÄüÅüÅüÆüÆüÅüÅüÅüÅüÆüÆüÆüÆüÇüÈüÈüÈüÈüÈüÈüÇüÇüÈüÉüÈüÈüÉüÊüÊüÉüÉüÉüÊüËüËüËüËüËüËüÌüÌüÌüÌüÍüÍüÍüÍüÍüÍüÍüÍüÎüÎüÎüÎüÎüÎüÎüÎüÎüÏüÏüÏüÏüÎüÌüËüÊüÊüÊüÊüÊüÊüÊüËüËüËüÌüÌüÌüÌüÌüÌüÌüÍüÍüÌüÌüÍüÍüÎüÍüÎüÎüÎüÍüÍüÎüÏüÐüÐüÐüÏüÏüÏüÏüÐüÐüÏüÐüÐüÐüÐüÐüÑüÑüÑüÑüÑüÒüÒüÒüÒüÑüÒüÑüÑüÑüÑüÑüÑüÑüÑüÓüÓüÓüÔüÔüÓüÓüÓüÔüÔüÔüÕüÕüÕüÖüÖüÖüÖüÕüÓüÒüÑüÐüÏüÏüÏüÏüÏüÏüÐüÐüÐüÐüÐüÑüÐüÑüÑüÑüÒüÒüÒüÑüÑüÒüÒüÒüÒüÓüÓüÒüÒüÒüÓüÓüÓüÓüÔüÔüÓüÒüÓüÔüÔüÓüÓüÓüÔüÔüÕüÕüÕüÔüÔüÓüÓüÔüÔüÓüÓüÓüÓüÔüÖüÖüÕüÔüÔüÔüÔüÔüÔüÕüÕüÕüÕüÓüÑüÐüÏüÏüÏüÐüÐüÐüÐüÏüÏüÏüÏüÏüÐüÏüÏüÐüÐüÐüÐüÐüÐüÑüÐüÐüÐüÑüÑüÑüÑüÐüÐüÐüÐüÐüÐüÐüÐüÐüÑüÑüÒüÑüÑüÑüÑüÑüÑüÑüÒüÒüÓüÓüÓüÒüÒüÒüÒüÒüÑüÑüÑüÑüÑüÑüÑüÑüÑüÐüÑüÑüÑüÒüÒüÑüÏüÍüÍüÍüÌüÌüÌüÍüÌüÌüÌüÌüÌüÌüÌüÌüÌüÌüÌüÌüÌüÌüÌüÌüÌüÌüÌüÌüÌüÌüÌüËüËüËüËüËüËüËüÌüÌüÌüÌüÌüÍüÌüÌüÌüÌüÌüÌüÌüÌüÌüÍüÌüÌüÌüÌüÌüÌüËüËüËüÌüÌüÌüÌüËüËüËüÊüÈüÆüÅüÅüÅüÄüÄüÄüÄüÃüÄüÄüÄüÄüÄüÄüÃüÃüÃüÃüÄüÄüÃüÃüÃüÃüÃüÂüÂüÂüÃüÃüÃüÂüÂüÂüÁüÁüÁüÁüÁüÁüÁüÂüÃüÂüÂüÂüÂüÂüÁüÁüÂüÂüÁüÂüÂüÂüÂüÁüÁüÁüÁüÁüÀü¿üÀüÀüÀüÀüÁüÁüÁüÀüÀüÀüÀüÁüÁüÀüÀüÀüÀüÀüÀüÀü¿ü¿ü¿ü¿ü¾ü½ü»ü¹ü¸ü¹ü¸ü¸ü¸ü¸ü¸ü¸ü¸ü·ü¸ü·ü·ü·ü·ü·ü·ü·ü¶ü¶ü¶ü¶ü·ü·ü¶ü¶ü·ü¹ü¹ü¸ü¶ü¶ü¶üµüµüµüµüµüµüµü´ü´ü´ü´ü´ü´ü³ü³ü³ü²ü²ü²ü²ü³ü³ü³ü²ü²ü²ü±ü±ü±ü±ü±ü±ü±ü°ü°ü¯ü­ü¬ü«üªüªüªü©ü©ü©ü©ü¨ü¨ü¨ü¨ü¨ü§ü§ü¨ü§ü§ü§ü§ü§ü¦ü¦ü¦ü¦ü¦ü¥ü¥ü¥ü¥ü¤ü¤ü¤ü¤ü¤ü¤ü¤ü£ü¢ü£ü£ü¢ü¢ü¢ü¢ü¢ü¡ü¡ü ü¡ü¡ü ü ü üüüüüüüüüüüüüüüüüüüüüüüüüüüüüüüüüüüüüüüüüüüüüüüüüüüüüüüüüüüüüüüüüüüüüüüüüüüüüüüüüüüüüüüüüüüüüüüüüüüüüüüüüüüüüüüüüüü}ü{üzüyüyüyüxüwüwüwüwüvüvüvüuüuüuüuüuüuütütüsüsüsüsüsürürürüqüqüqüqüpüpüpüpüoüoüoüoüoünümününümülüküküküküjüjüjüküjüjüjüjühühühühügügügüfüfüfüfüfüeüfüeüdücücücücüdücüaüaüaüaü_ü\ü\ü[üZüYüYüXüWüXüXüWüWüVüVüUüVüUüTüSüTüTüSüSüSüRüRüQüQüQüPüOüOüNüOüOüOüNüNüMüMüLüMüMüLüLüLüKüKüKüJüKüKüJüIüJüIüIüHüHüGüGüFüFüEüDüDüDüDüEüDüCüBüBüCüBüAüAüAü@ü@ü@ü?ü?ü>ü;ü9ü8ü7ü7ü6ü6ü5ü4ü4ü4ü4ü4ü3ü3ü2ü¹ü¹ü¹üºüºüºü»ü»üºü»ü»ü¼ü¼ü¼ü¼ü½ü¾ü¾ü½ü½ü½ü½ü¾ü¾ü¾ü¾ü¾ü¾ü¾ü¾ü¾ü¿ü¿ü¾ü¼ü»üºü»ü»ü»ü»ü¼ü¼ü»ü¼ü¼ü¼ü¼ü¼ü¼ü½ü½ü½ü½ü¾ü¾ü¾ü¾ü¿üÀüÁüÁüÀüÀüÀüÀüÀüÀüÀüÁüÂüÂüÁüÁüÁüÂüÂüÂüÂüÂüÃüÃüÂüÃüÄüÅüÄüÄüÄüÅüÅüÅüÅüÅüÅüÅüÅüÆüÇüÈüÇüÈüÈüÈüÈüÈüÇüÅüÄüÃüÃüÅüÅüÄüÃüÄüÄüÅüÆüÅüÄüÄüÄüÄüÄüÅüÅüÅüÆüÆüÇüÇüÇüÇüÆüÇüÇüÈüÈüÈüÈüÉüÉüÉüÉüÉüÉüÉüÉüÉüÉüÉüÊüÊüÊüËüÊüÊüÊüÊüËüËüËüËüËüÌüÌüÍüÍüÍüÍüÍüÍüÍüÍüÍüÎüÎüÏüÏüÏüÏüÏüÏüÏüÐüÐüÏüÐüÏüÍüËüËüÊüÊüÊüËüËüËüËüÌüËüËüÌüÌüÌüÌüÌüÍüÍüÍüÍüÎüÍüÍüÎüÍüÍüÎüÏüÏüÎüÎüÏüÎüÎüÎüÏüÏüÏüÏüÐüÐüÏüÏüÐüÐüÐüÑüÑüÑüÑüÑüÐüÑüÑüÑüÑüÒüÒüÑüÒüÒüÒüÒüÒüÓüÔüÔüÔüÕüÕüÕüÕüÔüÔüÔüÔüÔüÔüÕüÕüÕüÕüÔüÕüÕüÔüÓüÒüÑüÑüÐüÏüÐüÐüÏüÏüÐüÐüÑüÐüÐüÐüÐüÑüÒüÑüÑüÑüÒüÑüÑüÒüÒüÒüÑüÒüÒüÒüÒüÒüÒüÒüÒüÒüÒüÒüÑüÑüÑüÑüÑüÒüÓüÔüÔüÔüÓüÓüÓüÓüÔüÔüÔüÓüÔüÔüÔüÔüÔüÔüÔüÓüÓüÓüÓüÔüÔüÔüÔüÔüÔüÔüÔüÓüÑüÏüÏüÏüÎüÎüÎüÎüÎüÍüÎüÎüÏüÏüÏüÏüÏüÏüÏüÐüÏüÏüÐüÐüÐüÏüÏüÐüÐüÐüÐüÐüÏüÏüÐüÐüÐüÏüÏüÐüÐüÐüÐüÐüÐüÐüÐüÐüÐüÏüÐüÐüÑüÑüÑüÑüÑüÑüÑüÐüÐüÑüÑüÑüÑüÒüÓüÓüÒüÒüÒüÒüÒüÒüÒüÑüÐüÏüÍüÌüÌüÌüËüÌüÌüÌüÌüËüËüÌüÌüËüËüËüËüËüËüËüËüËüËüÌüËüËüËüËüËüËüËüËüÌüÌüÌüÍüÍüÍüÌüÌüÌüÌüÍüÍüÌüÌüÌüÌüÌüÌüÌüÌüÍüÌüÌüÌüÌüÌüÌüÌüÍüÌüËüËüÌüÍüÍüÌüËüÊüÈüÈüÈüÇüÇüÆüÆüÆüÆüÆüÆüÆüÅüÅüÅüÅüÅüÅüÅüÅüÅüÅüÄüÄüÅüÆüÄüÄüÄüÄüÄüÄüÅüÅüÅüÅüÄüÃüÃüÄüÄüÄüÄüÄüÄüÄüÄüÄüÃüÃüÂüÂüÃüÂüÂüÃüÃüÂüÂüÂüÂüÁüÁüÁüÁüÂüÂüÃüÂüÂüÂüÁüÀüÀüÀüÀüÀüÁüÀüÀüÀüÁüÁüÀüÀüÀüÀüÀüÀü¿ü¾ü½ü¼ü»üºü¹ü¹ü¹ü¹ü¹ü¹ü¸ü¸ü¸ü¸ü·ü·ü¸ü¸ü·ü·ü¸ü·ü·ü·ü·ü·ü¶ü¶ü¶üµüµüµü´ü´üµüµüµüµüµüµü´ü´üµüµü´ü´ü³ü³ü´ü³ü³ü³ü´ü³ü³ü³ü³ü³ü²ü²ü³ü²ü²ü²ü±ü±ü±ü±ü±ü°ü®ü¬ü«üªüªüªü©ü©ü¨ü¨ü¨ü¨ü¨ü§ü§ü§ü¦ü¦ü¦ü¦ü§ü¦ü§ü§ü¦ü¥ü¤ü¤ü¤ü¤ü¤ü¤ü¤ü¤ü¤ü¤ü¤ü£ü¤ü¤ü£ü¢ü¢ü¢ü¢ü¡ü¡ü¡ü¢ü¡ü¡ü¢ü¢ü¢ü¢ü¡ü üüüüüüüüüüüüüüüüüüüüüüüüüüüüüüüüüüüüüüüüüüüüüüüüüüüüüüüüüüüüüüüüüüüüüüüüüüüüüüüüüüüüüüüüüüüüüüüüüüüüüüüüüüüüüüüüüüü~ü|ü{üzüzüyüyüyüxüxüxüxüwüvüvüvüvüuüuüuüuüuüuüuüuütüsüsüsürürürürüqüqüqüqüqüpüoüoüoüoüoünününününümümülülüküküküküjüjüjüiüiüiüiühühügügügügüfüeüeüfüfüeüeüdüdüdücücüdücücübüaü_ü^ü\ü\üZüZüYüXüXüWüWüWüWüVüVüVüVüVüUüUüUüTüSüSüSüSüSüSüRüRüRüQüPüPüPüOüOüOüOüNüNüNüNüNüNüMüMüLüLüLüLüLüKüKüKüJüIüHüHüHüGüFüFüFüFüEüEüDüEüDüDüDüCüBüBüBüCüCüBüAü@ü@ü@ü?ü=ü;ü:ü9ü8ü7ü7ü7ü6ü5ü5ü5ü4ü4ü4ü3ü3ü¹üºüºüºüºüºüºü»ü»ü»ü»ü»ü¼ü¼ü¼ü¼ü¼ü½ü½ü½ü½ü½ü½ü¾ü¾ü¾ü¾ü¿ü¿ü¿ü¿ü¿ü¿ü½ü¼ü»üºüºüºüºü»ü»ü»ü»ü»ü¼ü½ü¾ü¾ü½ü½ü½ü¾ü¾ü¾ü¾ü¾ü¾ü¿ü¿ü¿ü¿ü¿üÀüÀüÀüÁüÁüÀüÀüÀüÁüÁüÀüÀüÁüÁüÁüÁüÂüÃüÃüÃüÃüÃüÄüÄüÃüÃüÄüÄüÅüÅüÅüÅüÆüÆüÆüÆüÆüÆüÆüÆüÆüÆüÆüÅüÄüÃüÃüÃüÄüÄüÄüÄüÃüÃüÃüÄüÄüÄüÄüÅüÄüÄüÅüÅüÅüÅüÆüÆüÆüÆüÆüÆüÇüÆüÆüÇüÈüÈüÈüÈüÈüÈüÈüÉüÉüÉüÉüÉüÉüÊüÊüÊüÊüÊüÊüÊüÊüÊüÊüËüÌüÌüÌüÌüÌüÌüÌüÌüÌüÌüÍüÍüÍüÍüÎüÎüÎüÏüÎüÎüÎüÎüÏüÏüÏüÏüÍüËüÊüÊüÊüÉüÉüÈüÉüÊüÊüËüÊüÊüËüÊüËüËüËüÌüÌüÌüÌüÌüÌüÌüÌüÍüÎüÍüÍüÍüÍüÍüÍüÍüÎüÎüÎüÏüÏüÏüÏüÏüÏüÏüÐüÐüÐüÏüÐüÐüÑüÒüÑüÑüÑüÑüÑüÑüÑüÒüÒüÓüÓüÒüÓüÓüÒüÒüÒüÓüÔüÓüÓüÒüÓüÓüÓüÓüÓüÓüÓüÓüÓüÔüÔüÕüÖüÖüÔüÑüÐüÐüÐüÐüÏüÏüÏüÏüÐüÐüÑüÐüÏüÏüÐüÐüÐüÑüÑüÑüÑüÑüÑüÑüÑüÑüÒüÒüÒüÑüÑüÑüÑüÒüÒüÑüÑüÒüÒüÒüÓüÒüÒüÓüÔüÔüÔüÔüÔüÓüÓüÔüÖüÖüÖüÖü×üÖüÕüÕüÕüÕüÕüÕüÖüÕüÕüÕüÕüÕüÕüÖüÖüÖüÕüÓüÑüÐüÐüÐüÐüÐüÐüÐüÐüÐüÏüÏüÐüÐüÑüÑüÐüÐüÐüÐüÐüÐüÐüÐüÐüÐüÐüÐüÐüÐüÐüÐüÐüÑüÑüÐüÑüÑüÑüÒüÑüÑüÑüÑüÑüÑüÑüÐüÑüÑüÑüÑüÑüÑüÑüÒüÓüÓüÒüÒüÒüÒüÑüÑüÑüÑüÑüÑüÒüÓüÒüÒüÒüÑüÏüÍüËüËüËüËüËüËüËüËüËüÌüËüËüËüËüËüËüÌüÍüÍüÌüÌüËüÌüÌüÌüÌüÌüËüÌüÌüÍüÌüÌüÌüÌüÌüÌüÌüÌüÌüÌüÌüËüËüËüÌüÌüËüËüËüËüËüÌüÌüÌüÌüÌüÌüÌüËüËüËüËüËüËüËüÍüÎüÎüÌüÉüÇüÇüÆüÆüÅüÅüÄüÄüÄüÄüÄüÄüÅüÅüÅüÅüÅüÅüÅüÅüÄüÄüÄüÄüÄüÄüÃüÃüÃüÃüÃüÄüÄüÃüÃüÃüÃüÃüÃüÄüÄüÃüÃüÃüÃüÃüÃüÃüÃüÂüÂüÂüÂüÁüÁüÁüÁüÀüÀüÀüÀüÁüÁüÁüÁüÁüÁüÁüÁüÁüÁüÀüÁüÁüÁüÀüÀüÀüÁüÀüÀüÀüÀüÀüÀü¿ü¿ü¿ü¾ü¾ü½ü»ü»üºü¹ü¸ü¸ü¸ü¸ü¸ü¹ü¸ü¸ü¸ü¸ü·ü¶ü¶ü·ü¶ü¶ü¶ü¶ü¶ü·ü¶ü¶ü¶ü¶üµüµüµü¶ü¶ü¶üµüµü´ü´ü´üµüµü´ü´ü´üµü´ü³ü³ü³ü³ü³ü²ü²ü²ü²ü²ü²ü²ü²ü³ü²ü³ü³ü³ü²ü±ü±ü±ü°ü°ü¯ü­ü«üªüªü©ü¨ü¨ü©ü©ü©ü¨ü¨ü¨ü¨ü¨ü§ü§ü§ü§ü§ü§ü¦ü¦ü¦ü¦ü¦ü§ü¦ü¥ü¤ü¥ü¦ü¦ü¥ü¥ü¥ü¤ü¤ü£ü£ü¤ü¤ü£ü£ü¢ü¢ü£ü£ü£ü¢ü¢ü¡ü¡ü¡ü¡ü ü ü üüüüüüüüüüüüüüüüüüüüüüüüüüüüüüüüüüüüüüüüüüüüüüüüüüüüüüüüüüüüüüüüüüüüüüüüüüüüüüüüüüüüüüüüüüüüüüüüüüüüüüüüüüüüüüüüü}ü{üzüzüzüzüyüxüwüwüvüvüuüuüuüuüuüvüuüuütüuüuütüsüsürürürüqüpüpüpüpüpüqüpüpüoüoüoüoünününümümümümümülülülüküküküküküjüjüiüiüiüiüiühühügüfüfügüfüeüeüfüeüdücücücücübübüaüaübüaü_ü\ü\ü[üYüXüXüXüXüXüWüWüVüVüVüVüWüWüVüUüUüTüTüSüRüRüRüQüQüQüQüQüPüPüPüPüPüOüOüNüNüOüNüMüLüLüKüKüKüKüKüJüJüIüIüHüHüHüHüHüGüGüGüFüFüEüDüEüFüEüDüDüCüBüBüBüBüBüAüAü@ü@ü@ü?ü=ü;ü:ü;ü:ü8ü7ü7ü6ü5ü4ü5ü6ü5ü4ü3ü3üºüºüºüºüºüºü»üºüºü»ü¼ü»ü»ü»ü»ü»ü¼ü½ü¼ü½ü½ü½ü¾ü½ü½ü¾ü¿ü¾ü¾ü¾ü¿ü¿ü¿ü½ü»üºüºü»ü»ü»ü»ü»ü¼ü¼ü¼ü¼ü¼ü¼ü¼ü½ü½ü¼ü½ü¾ü¾ü¿ü¿ü¿üÀüÀüÀü¿ü¿üÀüÀüÀü¿üÀüÀüÀüÀüÀüÀüÀüÁüÁüÂüÂüÂüÂüÂüÂüÂüÂüÃüÄüÄüÄüÄüÅüÆüÆüÆüÆüÆüÇüÇüÆüÆüÇüÈüÈüÇüÇüÇüÇüÆüÅüÄüÄüÃüÃüÃüÃüÃüÃüÃüÄüÄüÄüÄüÄüÄüÅüÆüÆüÆüÅüÆüÅüÅüÆüÆüÇüÇüÇüÇüÇüÇüÇüÇüÈüÈüÈüÈüÈüÈüÉüÊüÉüÉüÊüÊüÊüÊüÊüËüËüÌüÌüËüÌüÍüÍüÌüÌüÌüÌüÌüÍüÍüÍüÍüÌüÍüÎüÎüÎüÎüÎüÎüÏüÏüÏüÏüÏüÏüÏüÏüÍüËüÊüÊüÊüÊüÊüÊüÊüËüËüËüËüÌüÌüÌüÍüÍüÌüÌüÌüÌüÌüÍüÍüÍüÍüÎüÎüÏüÎüÎüÎüÍüÍüÎüÎüÎüÎüÎüÎüÎüÏüÏüÏüÏüÐüÐüÐüÏüÏüÏüÏüÏüÏüÐüÑüÐüÐüÑüÑüÑüÑüÑüÑüÑüÑüÒüÓüÓüÒüÒüÒüÓüÔüÔüÔüÓüÔüÔüÓüÓüÓüÔüÓüÓüÔüÔüÓüÒüÑüÏüÏüÎüÎüÎüÎüÏüÏüÏüÏüÎüÎüÏüÏüÏüÏüÏüÏüÏüÏüÐüÐüÐüÐüÐüÐüÑüÑüÑüÑüÐüÐüÑüÑüÑüÒüÓüÒüÑüÑüÒüÒüÒüÒüÒüÓüÓüÓüÓüÔüÔüÔüÓüÓüÔüÔüÓüÓüÓüÔüÔüÔüÔüÔüÕüÕüÕüÕüÕüÕüÕüÕüÖüÖüÕüÔüÑüÐüÏüÏüÏüÎüÏüÏüÏüÏüÏüÏüÏüÎüÏüÏüÏüÏüÐüÏüÏüÏüÐüÐüÐüÐüÐüÑüÑüÑüÑüÑüÐüÑüÑüÑüÑüÑüÐüÐüÐüÐüÑüÑüÑüÑüÑüÑüÑüÒüÒüÒüÑüÑüÑüÑüÑüÑüÑüÑüÑüÑüÑüÐüÐüÑüÑüÑüÑüÑüÑüÑüÑüÑüÐüÏüÍüÌüÌüÍüÌüÌüÌüÌüÌüËüËüÌüÌüÌüËüËüÌüÌüÌüÌüÌüÍüÍüÌüÌüÍüÌüÌüÌüÌüÌüËüÌüÌüÌüÌüÍüÍüÌüÌüÌüÌüÌüÌüÌüËüËüËüËüÌüÌüÍüÌüÌüÌüÌüÌüÌüÌüÌüÌüËüËüËüÌüÍüÍüÍüÍüÍüÌüÊüÈüÇüÇüÆüÆüÅüÅüÆüÆüÆüÆüÆüÅüÅüÄüÄüÄüÅüÅüÅüÅüÅüÅüÅüÄüÄüÅüÄüÅüÅüÅüÅüÅüÄüÄüÄüÄüÄüÃüÄüÄüÄüÄüÄüÄüÄüÃüÄüÄüÃüÃüÂüÃüÃüÄüÃüÃüÃüÃüÂüÂüÃüÃüÃüÂüÃüÃüÂüÂüÂüÁüÁüÂüÁüÁüÁüÀüÀüÀüÁüÁüÀüÀüÀüÀüÀüÀüÀüÀü¿ü¾ü¼üºüºüºü¹ü¸ü¸ü¸ü¸ü¸ü¸ü¸ü¸ü¸ü¸ü¸ü·ü·ü·ü·ü·ü¶ü¶ü¶ü·ü·ü¶ü¶üµü¶ü¶ü·ü·ü¶ü¶üµüµü¶üµüµüµüµüµü´ü´ü´ü´ü´ü´ü´ü´ü³ü³ü³ü´ü´ü³ü²ü²ü²ü±ü²ü²ü³ü²ü²ü±ü±ü°ü¯ü­ü«ü©ü©ü©ü©ü©ü¨ü¨ü¨ü¨ü§ü§ü¨ü¨ü¨ü¨ü¨ü§ü§ü§ü¦ü¦ü¦ü¦ü¥ü¤ü¤ü¤ü¤ü¤ü¥ü¥ü¦ü¦ü¦ü¥ü¤ü¤ü¤ü£ü¢ü¢ü¢ü£ü£ü¢ü¢ü¢ü¢ü¢ü¡ü ü ü¡ü¡ü ü ü üüü üüüüüüüüüüüüüüüüüüüüüüüüüüüüüüüüüüüüüüüüüüüüüüüüüüüüüüüüüüüüüüüüüüüüüüüüüüüüüüüüüüüüüüüüüüüüüüüüüüüüüüüüüüüüüü}ü{ü{ü{ü{ü{üzüyüxüxüwüxüxüxüwüvüwüwüvüuüuüuüuüuüuüuüuütütütütütüsüsüsürürüqüqüpüqüqüpüoüoüoüoünümümümülülülülülüküküjüjüiüiüiüiüiüiüiüiühühügügüfüfüfüfüeüdüdüdüdücücücücübüaü_ü^ü]ü]ü\üZüYüYüZüYüXüXüXüWüWüWüWüVüVüUüUüUüUüTüTüSüSüRüQüQüQüQüPüPüPüPüPüPüOüNüNüNüMüMüMüLüLüLüLüKüKüJüJüJüIüIüIüIüIüIüHüGüGüGüGüGüGüFüEüEüEüDüDüCüBüBüBüAüAü@üAü@ü@ü?ü>ü;ü:ü:ü9ü8ü6ü6ü6ü5ü5ü4ü4ü4ü4ü3ü3ü¹ü¹üºüºüºüºüºüºü»ü»ü»ü»ü»ü»ü¼ü½ü½ü¼ü¼ü½ü½ü¾ü¾ü¾ü½ü¾ü¾ü¿ü¿üÀüÁüÀü¿ü¾ü½ü¼ü¼ü»ü»ü»ü»ü»ü»ü»ü»ü»ü¼ü¼ü¼ü¼ü½ü½ü½ü½ü½ü½ü½ü¾ü½ü½ü¾ü¿ü¿ü¿ü¿üÀüÀüÀüÀüÁüÁüÁüÁüÀüÀüÀüÂüÂüÂüÂüÂüÂüÃüÂüÃüÃüÃüÄüÅüÅüÄüÅüÅüÅüÅüÅüÅüÅüÆüÆüÆüÆüÇüÇüÇüÇüÆüÅüÃüÂüÂüÃüÃüÃüÃüÃüÃüÃüÃüÄüÄüÄüÄüÄüÅüÅüÅüÅüÅüÅüÆüÇüÇüÇüÇüÆüÆüÆüÆüÆüÇüÇüÈüÈüÉüÉüÈüÉüÊüÊüÊüÉüÉüÉüÊüÊüÊüÊüÊüËüËüËüÌüËüËüÌüÌüÌüÌüÍüÍüÍüÍüÌüÍüÎüÎüÎüÍüÍüÎüÏüÏüÏüÏüÏüÐüÐüÎüÍüËüËüËüËüËüËüËüÊüËüËüËüËüÌüÌüÌüÌüÌüÌüÌüÌüÌüÌüÌüÍüÍüÍüÍüÍüÎüÎüÎüÎüÎüÎüÎüÎüÎüÏüÎüÏüÐüÐüÏüÐüÐüÑüÑüÐüÐüÐüÐüÐüÐüÑüÑüÑüÑüÑüÑüÑüÒüÒüÒüÒüÒüÑüÒüÒüÓüÓüÓüÓüÓüÓüÓüÓüÓüÔüÔüÔüÕüÔüÔüÔüÔüÕüÔüÕüÔüÒüÑüÐüÐüÐüÐüÐüÏüÏüÐüÐüÐüÐüÐüÑüÑüÑüÑüÑüÑüÑüÑüÒüÑüÑüÑüÒüÒüÓüÔüÔüÓüÓüÓüÓüÓüÒüÒüÓüÒüÒüÓüÓüÒüÓüÔüÔüÔüÔüÔüÔüÔüÔüÔüÔüÖüÖüÖüÕüÕüÕüÕüÔüÔüÔüÔüÕüÔüÕüÕüÕüÕüÕüÕüÕüÔüÒüÑüÐüÐüÐüÐüÏüÏüÏüÏüÏüÏüÏüÏüÐüÐüÐüÏüÐüÑüÑüÐüÐüÐüÑüÑüÑüÑüÑüÑüÑüÐüÐüÐüÐüÐüÑüÐüÐüÐüÑüÑüÑüÑüÑüÒüÒüÑüÑüÑüÑüÑüÒüÑüÒüÒüÓüÓüÓüÒüÒüÑüÑüÑüÒüÒüÒüÒüÒüÓüÒüÒüÒüÒüÓüÑüÎüÍüÍüÍüÍüÍüÌüËüÌüÌüÌüÌüÌüÌüÌüÌüÌüÌüÌüÌüÌüÌüÌüÌüËüËüÌüÌüÌüÍüÍüÍüÍüÍüÌüÌüÌüÌüÌüÌüÌüÌüÌüÌüÌüÌüÌüÌüÌüÌüÌüÌüËüÌüÌüÌüÌüËüËüËüËüÌüÌüÍüÍüÌüËüÌüÌüÌüÍüÌüËüÉüÈüÇüÆüÆüÅüÅüÅüÅüÅüÅüÅüÅüÄüÄüÅüÅüÅüÅüÅüÅüÅüÅüÄüÄüÃüÃüÃüÃüÂüÃüÃüÃüÃüÃüÃüÄüÄüÄüÄüÄüÄüÃüÃüÃüÃüÃüÂüÂüÂüÂüÂüÂüÃüÂüÂüÃüÂüÂüÁüÁüÁüÁüÁüÁüÂüÂüÂüÂüÁüÁüÁüÂüÁüÂüÁüÀüÀü¿üÀüÀüÀüÀü¿üÀüÀüÀüÀü¿ü¿ü¾ü¼üºü¹ü¹ü¹ü¹ü¹ü¹ü¸ü¹ü¹ü¸ü¸ü¹ü¸ü¸ü¸ü¸ü¸ü·ü·ü¸ü·ü·ü·ü·ü·ü·ü¶ü¶ü·ü¶üµüµüµü´üµü´üµü´ü´üµüµü´ü´ü´ü´ü³ü³ü´ü´ü´ü³ü³ü³ü³ü³ü³ü³ü³ü³ü²ü²ü²ü²ü²ü²ü²ü±ü°ü¯ü­ü¬ü«ü«ü«ü«üªüªüªü©ü©ü©ü¨ü¨ü©ü©ü©ü©ü©ü§ü§ü§ü§ü§ü§ü§ü¦ü¥ü¥ü¥ü¦ü¦ü¦ü¥ü¤ü¤ü¤ü£ü£ü£ü£ü¤ü¤ü¤ü£ü£ü£ü¢ü¢ü¢ü¢ü¢ü¢ü¢ü¡ü¡ü¡ü ü¡ü¡ü üüüüüüüüüüüü üüüüüüüüüüüüüüüüüüüüüüüüüüüüüüüüüüüüüüüüüüüüüüüüüüüüüüüüüüüüüüüüüüüüüüüüüüüüüüüüüüüüüüüüüüüüüüüüüü~ü|üzüzüzüzüyüxüxüxüwüwüwüwüwüvüvüvüuüuütütütüsüsürürürürürürüqüqüqüqüpüoüoüoüoüoüoüoüoüoünününümümümülülülüküküküküjüiüjüjüiüiüiühühügügügügügüfüeüdüdüeüdüdüdüdüdücübübübüaü^ü]ü[üZüYüYüYüYüYüXüXüXüWüWüVüVüVüUüUüTüSüSüSüSüTüSüRüQüQüQüQüQüPüOüOüOüPüPüPüOüNüMüMüMüMüLüLüLüKüKüJüJüJüJüJüIüIüIüHüHüGüGüGüGüGüGüFüFüFüEüEüEüEüEüDüCüBüBüBüAü@ü@üAü@ü=ü:ü9ü9ü8ü8ü8ü7ü6ü6ü5ü5ü4ü5ü4ü3ü2ü¹ü¹ü¹üºüºüºü»ü»ü»ü»ü»ü»ü»ü»ü»ü¼ü¼ü¼ü¼ü½ü½ü¾ü¾ü¾ü¾ü¾ü¿ü¿ü¿ü¿üÀüÁüÀü¾ü¼ü¼ü¼ü¼ü»ü»ü»ü»ü»ü»ü¼ü¼ü¼ü¼ü¼ü½ü¼ü½ü¾ü½ü½ü½ü¾ü¾ü¿üÀüÀüÀü¿ü¿üÀüÀüÀüÀüÁüÁüÀüÁüÁüÁüÁüÂüÂüÂüÂüÂüÂüÂüÂüÃüÃüÃüÄüÄüÄüÃüÃüÄüÅüÅüÄüÅüÅüÆüÆüÆüÆüÇüÇüÇüÈüÈüÇüÅüÄüÃüÃüÃüÄüÃüÃüÃüÃüÄüÄüÄüÄüÄüÅüÆüÆüÅüÅüÆüÆüÆüÆüÆüÇüÇüÇüÇüÆüÇüÇüÇüÆüÇüÇüÈüÈüÇüÇüÈüÈüÈüÈüÉüÉüÉüÉüÊüÊüËüËüËüËüËüËüËüËüËüËüËüÌüÌüÌüÍüÍüÍüÍüÎüÏüÎüÎüÎüÐüÐüÐüÐüÐüÑüÑüÐüÏüÍüÌüËüÊüËüËüËüËüËüËüËüËüËüËüËüÌüÌüËüËüÌüÌüÌüÌüÌüÌüÌüÌüÌüÌüÍüÎüÎüÍüÍüÎüÎüÎüÎüÎüÎüÏüÏüÏüÏüÏüÐüÐüÐüÐüÐüÐüÐüÏüÏüÐüÑüÐüÐüÐüÑüÑüÒüÒüÒüÑüÑüÒüÒüÒüÒüÒüÓüÔüÔüÓüÓüÕüÕüÕüÔüÔüÔüÔüÔüÔüÔüÔüÔüÔüÔüÒüÐüÏüÏüÏüÐüÏüÏüÏüÏüÏüÏüÑüÑüÐüÏüÏüÐüÐüÐüÐüÑüÒüÑüÑüÑüÑüÒüÑüÒüÒüÒüÒüÒüÒüÒüÒüÒüÑüÒüÒüÓüÓüÓüÓüÓüÓüÓüÓüÓüÓüÔüÓüÓüÓüÓüÔüÔüÔüÔüÔüÔüÔüÕüÕüÕüÕüÔüÔüÕüÕüÔüÔüÔüÕüÔüÓüÑüÐüÐüÐüÐüÏüÏüÏüÏüÐüÏüÏüÐüÐüÐüÐüÐüÐüÐüÑüÐüÐüÐüÐüÐüÐüÐüÐüÐüÐüÑüÐüÐüÐüÐüÑüÐüÐüÑüÐüÐüÐüÒüÒüÒüÑüÐüÑüÒüÒüÑüÒüÒüÒüÒüÓüÓüÒüÒüÒüÒüÒüÓüÓüÒüÒüÓüÓüÓüÓüÒüÒüÒüÓüÓüÑüÏüÎüÍüÍüÍüÌüÌüÌüÌüÌüËüËüËüÌüÌüÌüÌüËüËüËüÌüÌüÌüÌüÌüÌüÌüÍüÏüÏüÎüÍüÍüÎüÍüÍüÍüÍüÌüÍüÍüÌüÌüÍüÌüÌüÌüÌüÌüÌüÌüÌüÌüÌüÌüÌüÌüÌüÌüËüËüËüËüËüËüËüËüËüËüËüËüËüÉüÇüÆüÆüÆüÅüÄüÅüÄüÃüÃüÄüÄüÄüÄüÄüÄüÃüÄüÄüÄüÄüÄüÃüÃüÃüÃüÃüÂüÃüÃüÂüÃüÃüÃüÃüÄüÃüÃüÄüÄüÃüÃüÃüÃüÃüÃüÂüÁüÁüÂüÂüÂüÃüÃüÂüÂüÂüÂüÁüÁüÁüÂüÁüÁüÁüÁüÁüÁüÁüÁüÀüÀüÀüÀüÀüÀüÀüÁüÀüÀüÀüÁüÀüÀüÀüÀüÀü¿ü¿ü¾ü¼ü»üºüºüºü¹ü¸ü¹ü¹ü¹ü¹ü¹ü¸ü¸ü¸ü·ü·ü¶ü¶ü¶ü·ü¶üµüµüµü¶ü¶üµü¶ü¶ü¶ü¶üµüµüµü¶üµüµüµüµüµüµü´ü´ü´ü´ü´ü´ü´ü´ü´ü´ü´ü³ü³ü²ü³ü³ü³ü³ü³ü³ü²ü±ü±ü±ü±ü±ü±ü¯ü­ü¬ü«üªüªü©ü©ü¨ü¨ü¨ü¨ü¨ü§ü§ü§ü¦ü¦ü¦ü¦ü¦ü¦ü¦ü¦ü¦ü¦ü¦ü¦ü¦ü¦ü¦ü¥ü¤ü¥ü¥ü¤ü¤ü¤ü¤ü£ü£ü£ü¢ü£ü£ü£ü¢ü¢ü¢ü¢ü¢ü¢ü¢ü¡ü¡ü¢ü¢ü¡ü ü ü üüüüüüüüüüüüüüüüüüüüüüüüüüüüüüüüüüüüüüüüüüüüüüüüüüüüüüüüüüüüüüüüüüüüüüüüüüüüüüüüüüüüüüüüüüüüüüüüüüüüüüüüüüüüüüüü~ü|ü{üyüyüxüxüxüwüwüwüwüwüwüvüuüvüuüvüuütütütütüsüsürürürürürürüqüqüoüoüpüoününüoüoününününümümümülülümümülüküküküjüjüjüjüjüjüiüiühügügüfüfüfüfüeüdüdüdüdüdüdüdücücübübübüaü`ü^ü\üZüZüZüZüYüYüXüXüWüWüVüVüVüUüUüUüUüTüTüTüTüSüSüRüRüRüQüQüPüPüPüPüOüOüOüOüNüNüMüMüNüMüMüMüLüKüKüKüJüJüJüJüJüJüIüHüGüGüGüFüEüEüEüEüEüDüCüCüCüDüDüCüBüBüAüAüAüAü@ü@üAü@ü<ü;ü:ü:ü8ü8ü8ü8ü6ü6ü6ü5ü5ü5ü4ü4ü4ü¸ü¸ü¸ü¸ü¹ü¹üºü¹ü¹ü¹üºü»ü»ü»ü»ü»ü»ü¼ü¼ü¼ü¼ü½ü½ü½ü½ü½ü¾ü¾ü¾ü¾ü¿ü¾ü½ü¼ü»üºüºüºüºü¹ü¹üºü¹üºüºü»ü»ü»ü»ü¼ü¼ü¼ü¼ü¼ü½ü¼ü¼ü¾ü¾ü¾ü½ü½ü¾ü¾ü¿üÀü¿ü¿ü¿ü¾üÀüÁüÀüÀüÀüÁüÀüÁüÁüÁüÂüÂüÂüÂüÂüÃüÃüÃüÃüÃüÄüÄüÄüÄüÄüÄüÄüÄüÅüÅüÅüÆüÆüÆüÆüÇüÈüÇüÆüÄüÂüÂüÃüÃüÃüÂüÂüÃüÃüÃüÄüÄüÄüÄüÄüÅüÆüÅüÄüÄüÅüÆüÅüÅüÆüÆüÇüÇüÇüÇüÇüÈüÈüÇüÇüÈüÈüÈüÈüÉüÉüÉüÉüÉüÉüÉüÊüÊüÊüÊüËüËüËüËüÌüÌüÌüÌüÍüÍüÎüÎüÍüÎüÎüÎüÏüÐüÐüÏüÏüÏüÏüÐüÒüÓüÒüÐüÎüÌüÌüËüÊüÊüÊüÊüÊüÊüÊüÊüÊüÊüËüËüÊüËüËüÌüÌüÌüÌüÌüÌüÌüÍüÍüÍüÍüÎüÎüÎüÎüÎüÎüÏüÎüÎüÎüÏüÏüÏüÏüÎüÎüÎüÎüÏüÏüÐüÐüÐüÑüÐüÐüÑüÑüÑüÑüÑüÑüÒüÒüÒüÒüÑüÒüÒüÒüÒüÓüÓüÓüÔüÔüÕü×üØü×üÕüÕüÕüÕüÕüÔüÔüÔüÔüÔüÔüÒüÑüÐüÏüÏüÏüÏüÎüÎüÎüÏüÏüÏüÏüÏüÏüÏüÏüÏüÐüÐüÐüÐüÑüÒüÑüÑüÑüÑüÑüÑüÐüÐüÑüÒüÒüÒüÒüÒüÒüÓüÓüÓüÓüÓüÓüÒüÒüÒüÒüÒüÒüÓüÒüÒüÓüÓüÓüÓüÓüÓüÔüÔüÔüÓüÔüÔüÔüÔüÔüÕüÕüÕüÕüÖüÕüÓüÑüÐüÐüÐüÏüÏüÏüÏüÎüÎüÎüÎüÎüÎüÏüÏüÏüÏüÏüÏüÏüÏüÏüÏüÏüÏüÏüÏüÐüÐüÐüÐüÐüÐüÏüÎüÏüÐüÐüÏüÐüÐüÑüÒüÒüÑüÑüÐüÐüÐüÐüÑüÑüÑüÑüÑüÑüÒüÑüÑüÐüÑüÑüÑüÑüÒüÑüÑüÑüÑüÑüÒüÒüÒüÒüÐüÎüÌüÌüËüËüËüËüÊüÊüÊüÊüËüËüËüËüËüËüËüËüËüÌüÌüËüËüËüËüÌüÌüÍüÍüÍüÌüÌüÌüÌüÌüÌüÌüÌüÌüËüËüËüËüÌüÌüÌüÌüËüËüËüËüËüÌüËüÊüÊüÊüËüÊüÊüÊüÊüÊüÊüËüËüÊüËüÊüÊüÊüÊüÈüÆüÅüÅüÅüÄüÄüÄüÄüÃüÃüÃüÄüÄüÄüÃüÃüÃüÃüÃüÃüÃüÃüÄüÄüÄüÄüÃüÃüÃüÃüÂüÂüÂüÃüÃüÃüÂüÂüÂüÂüÂüÁüÁüÁüÂüÁüÁüÁüÂüÁüÁüÁüÁüÁüÁüÁüÁüÁüÁüÀüÁüÁüÁüÂüÂüÁüÀüÁüÁüÀüÀüÀüÀüÀüÀüÀüÀü¿üÀüÀüÀüÀü¿ü¿ü¿ü¿ü¿ü¿ü½ü»üºü¹ü¹ü¸ü¸ü·ü·ü·ü·ü·ü·ü¸ü¸ü¸ü·ü·ü·ü¶ü¶ü¶ü¶ü¶üµü¶üµüµüµüµü¶üµüµüµü´üµü´ü´ü´ü´üµü´üµü´ü´ü³ü³ü³ü³ü³ü³ü³ü³ü³ü²ü²ü²ü²ü±ü²ü²ü²ü²ü±ü±ü±ü°ü¯ü°ü°ü¯ü­ü«üªü©ü©ü©ü¨ü¨ü¨ü¨ü©ü©ü¨ü¨ü¨ü¨ü§ü§ü§ü§ü§ü§ü§ü§ü§ü¦ü¥ü¥ü¥ü¥ü¥ü¥ü¥ü¥ü¥ü¤ü¤ü¤ü¤ü¤ü¤ü¤ü£ü£ü¢ü¢ü¢ü¢ü¢ü¡ü¡ü¡ü¡ü¡ü¡ü¡ü¡ü ü ü ü ü ü üüüüüüüüüüüüüüüüüüüüüüüüüüüüüüüüüüüüüüüüüüüüüüüüüüüüüüüüüüüüüüüüüüüüüüüüüüüüüüüüüüüüüüüüüüüüüüüüüüüüüüüüüüüüüü}ü|ü{üzüzüyüyüxüxüxüwüvüuüvüvüvüuüuüuüuüuüuütütütütüsüsüsüsürüqüqüpüpüpüpüoüoüoüoüoüoünüoünümününümülülüküküküküküjüjüjüiüiüiühühügühügüfüfüfüeüeüeüeüeüeüfüfüeüdücücücübüaü_ü]ü\ü[ü[ü[ü[üZüZüYüXüXüXüXüWüWüWüWüVüVüVüVüUüUüTüSüRüRüRüRüRüRüQüPüOüOüOüOüOüOüOüOüNüMüLüLüLüLüLüLüLüKüKüJüJüJüJüIüIüIüIüHüHüGüGüGüFüFüFüEüEüEüFüFüDüCüBüBüAüAü@üAüAü@ü=ü;ü:ü9ü8ü8ü7ü7ü7ü7ü6ü5ü5ü4ü3ü3ü3ü¹ü¹ü¹ü¹ü¹ü¹üºüºü¹üºüºü»ü»ü»ü¼ü¼ü¼ü¼ü¼ü¼ü½ü½ü½ü¾ü¾ü½ü¾ü¾ü¾ü¾ü¾ü¿ü¾ü¼ü»üºüºüºüºüºüºüºüºüºüºüºüºü»ü»ü¼ü¼ü¼ü¼ü¼ü½ü½ü½ü½ü½ü½ü¾ü¾ü¾ü¿üÀüÀü¿ü¿ü¿üÀüÁüÃüÃüÃüÁüÁüÂüÂüÂüÂüÂüÂüÃüÄüÄüÄüÃüÃüÃüÄüÄüÅüÅüÄüÅüÄüÅüÅüÅüÅüÅüÅüÆüÆüÆüÆüÇüÅüÃüÂüÂüÂüÂüÂüÁüÁüÂüÂüÂüÃüÄüÅüÄüÄüÅüÅüÄüÄüÅüÆüÅüÆüÆüÆüÇüÇüÇüÇüÈüÈüÇüÇüÇüÈüÈüÈüÈüÈüÈüÉüÉüÉüÈüÉüÉüÉüÉüÉüÉüÊüÊüËüËüËüËüËüÌüÌüÌüÍüÍüÍüÌüÌüÍüÍüÍüÍüÍüÍüÎüÎüÎüÏüÐüÐüÏüÏüÎüÌüÊüÉüÉüÉüÊüÊüÊüÊüËüÌüÌüËüËüÌüÌüÌüÌüÌüËüÌüÌüÍüÍüÌüÌüÌüÍüÎüÎüÎüÏüÐüÏüÎüÎüÎüÏüÏüÏüÏüÏüÏüÏüÏüÐüÐüÐüÐüÐüÐüÐüÐüÑüÑüÑüÑüÑüÑüÑüÑüÑüÑüÑüÒüÒüÒüÑüÑüÒüÓüÓüÓüÓüÓüÔüÕüÕüÕüÔüÕüÕüÕüÔüÔüÔüÔüÔüÔüÔüÓüÑüÐüÐüÐüÏüÏüÐüÐüÏüÏüÏüÏüÏüÏüÎüÏüÏüÏüÐüÏüÏüÐüÐüÐüÑüÐüÐüÐüÐüÑüÐüÐüÑüÒüÒüÒüÒüÒüÓüÓüÓüÒüÒüÓüÒüÒüÒüÒüÒüÓüÓüÓüÒüÓüÓüÓüÓüÓüÓüÒüÒüÓüÓüÓüÓüÓüÓüÓüÓüÔüÔüÔüÔüÔüÔüÒüÐüÐüÐüÐüÏüÐüÐüÐüÐüÏüÏüÏüÏüÐüÐüÐüÐüÐüÐüÐüÐüÐüÐüÐüÐüÐüÐüÑüÑüÑüÑüÑüÑüÑüÒüÒüÒüÒüÒüÑüÒüÒüÒüÒüÒüÑüÑüÒüÒüÒüÑüÒüÒüÒüÒüÑüÑüÑüÑüÑüÑüÒüÒüÑüÑüÑüÑüÑüÑüÑüÒüÒüÒüÒüÑüÏüÎüÎüÎüÍüÌüÌüÌüÍüÍüÍüÍüÍüÍüÌüÍüÌüÌüÌüÍüÐüÑüÏüÎüÍüÍüÍüÍüÌüÍüÍüÌüÌüÍüÌüÌüÌüÌüÌüÌüÍüÍüÌüÌüÌüÌüÌüÌüÌüÌüÍüÌüÌüÌüÌüÌüÌüÌüÌüËüËüÌüÌüËüËüËüËüËüËüÌüÌüËüÌüÌüËüÉüÈüÇüÆüÅüÅüÅüÅüÅüÅüÄüÄüÅüÅüÄüÄüÄüÄüÃüÃüÃüÃüÃüÃüÃüÃüÃüÃüÃüÃüÃüÂüÂüÃüÃüÂüÂüÂüÃüÃüÂüÂüÂüÂüÂüÂüÃüÃüÃüÃüÃüÂüÂüÂüÂüÂüÂüÂüÁüÂüÂüÂüÂüÂüÁüÁüÁüÁüÁüÁüÁüÀüÀüÀüÀüÁüÁüÀüÀüÀüÀü¿ü¿ü¿ü¿ü¿ü¾ü¾ü½ü»ü¹ü¹ü¹ü¹ü¸ü¸ü¸ü¸ü¸ü¸ü¸ü¹ü¹ü¸ü·ü·ü¸ü·ü¸ü¸ü·ü·ü·ü¸ü·ü·ü·ü¶üµüµüµüµü´ü´ü´üµüµüµü´ü´ü´ü´ü´ü´ü´ü³ü³ü³ü³ü³ü³ü³ü²ü²ü²ü²ü²ü²ü±ü±ü±ü±ü±ü±ü±ü±ü±ü±ü°ü®ü¬ü«üªüªü©ü©ü©ü©ü¨ü¨ü¨ü¨ü¨ü§ü¨ü¨ü§ü§ü§ü§ü§ü§ü¦ü¦ü¥ü¦ü¦ü¦ü¦ü¦ü¦ü¦ü¦ü¦ü¥ü¤ü¥ü¥ü¤ü¤ü£ü¢ü¢ü£ü£ü¢ü¢ü¢ü£ü£ü£ü£ü£ü¢ü¡ü¡ü¡ü¡ü¡ü¡ü¡ü ü ü üüüüüüüüüüüüüüüüüüüüüüüüüüüüüüüüüüüüüüüüüüüüüüüüüüüüüüüüüüüüüüüüüüüüüüüüüüüüüüüüüüüüüüüüüüüüüüüüüüüüüüüüüüü~ü}ü{üzüyüyüyüyüyüyüxüwüwüwüwüvüvüvüvüuüuüuüuütütütüsüsürürüqüqüqüqüpüpüpüoüoüoüoüoüoünümümümülülülümümülükükülüküküküküküjüiüiüiüiüiühühügügügüfüeüeüeüeüeüeüeüdüdüdüdüdücüaü^ü]ü\ü[üZüZüZüYüYüXüXüWüWüWüVüVüVüVüVüUüUüUüTüTüTüSüSüSüSüRüQüRüRüQüQüQüPüOüPüOüOüOüNüNüMüMüNüMüMüLüKüKüKüKüLüLüKüJüJüIüIüHüHüHüHüGüEüEüEüEüEüDüDüDüCüCüCüBüAüAü@ü@ü?ü>ü;ü:ü9ü9ü9ü7ü6ü6ü6ü6ü6ü5ü4ü4ü4ü3ü3ü¹ü¹ü¹ü¹üºü»ü»ü»ü»ü»ü»ü»ü»ü½ü½ü¼ü¼ü¼ü½ü½ü½ü½ü½ü½ü½ü½ü½ü½ü½ü½ü¾ü¿ü¾ü¼ü»üºü¹ü¹ü¹üºü»ü¼ü»ü»ü»ü¼ü½ü¼ü¼ü¼ü¼ü»ü»ü¼ü¼ü¼ü¼ü½ü¾ü½ü½ü¾ü¿ü¾ü¾ü¾ü¿ü¿ü¿üÀüÀüÁüÁüÀüÀüÀüÁüÁüÁüÁüÁüÂüÃüÃüÃüÄüÄüÄüÄüÄüÄüÄüÄüÄüÄüÅüÅüÅüÅüÅüÅüÆüÆüÆüÇüÇüÇüÆüÄüÃüÂüÂüÂüÂüÂüÂüÂüÂüÃüÃüÃüÃüÃüÄüÄüÅüÆüÅüÅüÅüÅüÅüÅüÅüÆüÆüÆüÇüÇüÆüÆüÆüÇüÇüÆüÇüÈüÈüÇüÇüÈüÉüÉüÉüÉüÉüÉüÊüÊüÊüÊüËüËüÊüÊüÊüËüËüËüÌüÌüÌüÍüÍüÌüÍüÎüÎüÎüÎüÎüÎüÏüÎüÎüÏüÏüÐüÏüÍüÌüÍüÌüËüËüÊüÊüÊüËüËüËüËüËüÌüÌüÌüÌüËüÌüÌüÌüÍüÍüÍüÍüÌüÍüÍüÍüÎüÎüÎüÎüÎüÍüÍüÎüÎüÎüÎüÎüÏüÐüÐüÐüÐüÐüÐüÐüÑüÑüÑüÑüÑüÑüÒüÒüÒüÒüÒüÒüÒüÒüÓüÒüÓüÓüÓüÓüÓüÓüÓüÓüÔüÔüÓüÓüÓüÓüÓüÓüÔüÔüÕüÕüÕüÕüÕüÕüÔüÓüÑüÑüÑüÐüÐüÏüÐüÐüÑüÐüÑüÑüÑüÑüÑüÑüÑüÑüÒüÑüÑüÑüÑüÑüÑüÒüÑüÑüÒüÒüÒüÒüÓüÒüÒüÒüÓüÓüÓüÓüÓüÓüÓüÔüÕüÕüÔüÔüÔüÔüÔüÔüÕüÕüÕüÕüÕüÖüÕüÕüÕüÕüÕüÕüÖüÖüÖüÖüÖüÖüÖü×ü×üÕüÒüÑüÑüÐüÐüÐüÐüÐüÐüÐüÐüÐüÑüÑüÐüÐüÐüÑüÐüÐüÐüÐüÑüÑüÒüÒüÒüÒüÒüÒüÑüÑüÒüÒüÑüÑüÒüÑüÑüÑüÑüÑüÑüÑüÓüÓüÓüÒüÑüÑüÒüÒüÒüÓüÓüÓüÓüÒüÓüÒüÒüÓüÓüÓüÓüÓüÓüÓüÓüÓüÓüÓüÓüÓüÔüÒüÏüÍüÍüÍüÍüÌüÌüÌüÌüÌüÌüÌüÍüÍüÍüÍüÌüÌüÌüÍüÏüÑüÐüÎüÍüÍüÎüÎüÎüÎüÍüÍüÍüÍüÍüÎüÎüÎüÍüÍüÍüÎüÎüÎüÎüÎüÎüÎüÍüÌüÍüÎüÎüÎüÍüÍüÍüÍüÌüÌüÍüÍüÍüÍüÍüÍüÎüÍüÏüÑüÑüÏüÍüÍüÌüÊüÈüÇüÆüÆüÆüÅüÄüÄüÄüÄüÄüÅüÅüÄüÄüÄüÅüÆüÅüÅüÄüÅüÅüÅüÅüÄüÄüÄüÄüÅüÄüÄüÃüÄüÄüÄüÄüÄüÃüÃüÃüÃüÃüÃüÃüÃüÃüÃüÃüÃüÃüÃüÂüÂüÂüÂüÂüÂüÁüÁüÁüÁüÂüÂüÂüÁüÁüÁüÂüÁüÀüÀüÀüÀüÁüÁüÀüÀüÁüÁüÁüÁüÁüÀü¿üÀüÀü¿ü½ü¼üºüºü¹ü¸ü¹ü¹ü¸ü¸ü¸ü¹ü¹ü¹ü¹ü¸ü¸ü¸ü¸ü·ü·ü¶ü¶ü¶ü¶ü¶ü·ü·ü·ü·ü¶üµüµüµüµüµüµüµüµüµü·ü¸ü¹ü·üµü´ü´ü´ü´ü´ü³ü³ü³ü³ü³ü³ü³ü³ü³ü²ü²ü²ü±ü²ü²ü³ü³ü²ü²ü±ü¯ü­ü¬ü¬ü«ü«üªü©ü©ü©ü©ü©ü©ü©ü¨ü¨ü¨ü©ü¨ü¨ü¨ü¨ü§ü¦ü¦ü§ü§ü¨ü©ü¨ü§ü¦ü¦ü¥ü¥ü¥ü¤ü¤ü¤ü¤ü¤ü£ü£ü£ü£ü¤ü£ü£ü£ü£ü£ü£ü£ü¢ü¢ü¡ü¡ü¡ü¡ü ü ü ü üüüüüüüüüüüüüüüüüüüüüüüüüüüüüüüüüüüüüüüüüüüüüüüüüüüüüüüüüüüüüüüüüüüüüüüüüüüüüüüüüüüüüüüüüüüüüüüüüüüüüüüüüüüüüü}ü}ü|ü|ü{üzüzüzüyüyüyüxüxüxüxüxüwüwüvüvüvüuüuüuüuüuüuüuütütüsüsüsüsürürürürüqüqüqüpüpüoüoünününümününümülülülülümümülülüküküjüjüjüiühühühühügügügügügügügüfüfüeüdüdücüdücübü_ü^ü]ü[üZüZüZüYüXüXüXüXüWüWüWüWüWüWüWüVüVüUüUüTüTüTüSüSüSüSüRüRüQüQüQüQüQüPüPüOüOüNüNüNüNüNüMüMüLüLüLüKüKüKüKüJüJüJüJüJüIüIüHüHüGüHüGüGüFüFüFüFüEüDüCüCüCüBüBüBüBüAü?ü<ü;ü:ü9ü9ü9ü9ü9ü8ü6ü6ü6ü6ü6ü6ü5ü4ü4ü¹ü¹üºüºüºüºü»ü»ü»ü»ü¼ü¼ü¼ü¼ü¼ü¼ü¼ü½ü½ü½ü½ü¾ü¾ü½ü¾ü¾ü¾ü½ü½ü¾ü¿ü¿ü½ü¼ü»ü»ü»üºüºüºü»ü»ü»ü»ü¼ü¼ü¼ü¼ü½ü½ü¾ü¾ü¾ü¾ü¿ü¿ü¾ü¾ü¾ü¾ü¿üÀüÁüÀüÀüÀüÀüÁüÁüÁüÁüÁüÁüÁüÁüÂüÂüÁüÂüÃüÃüÃüÃüÄüÃüÃüÃüÄüÅüÄüÅüÅüÆüÆüÆüÆüÆüÇüÇüÇüÇüÇüÇüÇüÇüÈüÈüÉüÇüÅüÄüÃüÃüÃüÃüÄüÄüÃüÃüÃüÃüÃüÄüÅüÅüÄüÅüÅüÆüÆüÆüÆüÆüÆüÆüÆüÇüÇüÈüÇüÇüÇüÇüÇüÈüÈüÈüÈüÈüÈüÉüÉüÊüÊüÊüËüËüÊüËüËüËüËüÌüÌüÌüÌüÌüÌüÍüÍüÍüÍüÍüÍüÍüÎüÍüÍüÍüÎüÎüÏüÏüÏüÏüÐüÐüÏüÍüÌüËüËüËüÌüÌüÌüÌüËüËüËüÌüÍüÌüÌüÌüÌüÌüÌüÌüÌüÍüÌüÌüÍüÍüÎüÎüÎüÍüÎüÎüÎüÏüÐüÏüÏüÏüÐüÐüÐüÐüÐüÐüÐüÐüÐüÐüÐüÑüÐüÐüÑüÑüÑüÑüÑüÑüÑüÑüÑüÑüÒüÓüÒüÒüÒüÓüÔüÔüÔüÔüÔüÓüÓüÓüÓüÔüÔüÔüÓüÔüÔüÔüÕüÕüÕüÕüÕüÖüÕüÒüÑüÑüÐüÐüÏüÏüÐüÐüÐüÐüÐüÐüÐüÑüÐüÑüÐüÐüÐüÑüÑüÐüÐüÐüÐüÑüÑüÑüÑüÑüÑüÑüÑüÑüÒüÒüÒüÒüÒüÓüÔüÔüÔüÔüÔüÔüÕüÕüÔüÔüÔüÕüÕüÔüÔüÔüÔüÕüÕüÕüÔüÕüÕüÕüÕüÖüÖüÖüÕüÕüÖüÖüÖüÔüÒüÑüÐüÐüÏüÐüÐüÐüÐüÐüÐüÐüÐüÑüÑüÑüÑüÑüÐüÐüÑüÑüÐüÑüÑüÑüÑüÑüÑüÑüÒüÒüÒüÒüÒüÒüÑüÑüÒüÓüÓüÓüÓüÒüÒüÒüÒüÓüÓüÒüÒüÓüÓüÒüÒüÓüÓüÒüÒüÒüÓüÓüÒüÒüÓüÓüÓüÒüÒüÒüÓüÓüÓüÓüÒüÑüÏüÎüÎüÎüÎüÍüÍüÍüÌüÌüÍüÍüÌüÌüÌüÌüÍüÎüÎüÍüÍüÍüÎüÎüÎüÍüÌüÍüÍüÍüÍüÍüÌüÍüÍüÍüÍüÍüÍüÍüÍüÍüÎüÎüÍüÍüÌüÌüÌüÌüÌüÌüÌüÌüÌüËüËüÌüÌüÌüÌüÌüÌüÌüÍüÍüÌüÍüÌüÌüËüÌüÌüÌüÌüËüÉüÇüÆüÆüÅüÅüÅüÄüÄüÅüÅüÅüÄüÄüÅüÅüÅüÅüÄüÄüÄüÄüÄüÄüÄüÅüÄüÄüÄüÄüÄüÃüÃüÄüÄüÃüÄüÅüÅüÄüÄüÄüÅüÅüÄüÃüÃüÃüÃüÃüÃüÃüÃüÃüÂüÃüÃüÃüÃüÂüÂüÂüÂüÁüÁüÂüÁüÁüÁüÁüÁüÂüÂüÂüÁüÁüÁüÁüÀüÀüÀüÀüÀüÀüÀüÀüÀü¾ü»üºüºü¹ü¹ü¸ü¸ü¹ü¹ü¹ü¸ü¸ü¸ü·ü·ü·ü·ü·ü·ü·ü·ü¶ü¶ü¶ü¶ü¶ü¶ü¶ü¶ü¶ü¶ü¶üµüµü¶üµü´ü´üµüµü´ü´üµüµüµüµüµüµü´ü´ü³ü³ü³ü´ü´ü³ü³ü²ü²ü²ü²ü±ü±ü±ü±ü±ü±ü±ü±ü°ü®ü­ü¬üªü©ü©ü©ü©ü©ü¨ü¨ü¨ü©ü©ü¨ü¨ü¨ü¨ü§ü§ü§ü§ü§ü§ü§ü§ü¦ü¦ü¦ü¦ü¦ü¦ü¦ü¦ü¦ü¦ü¦ü¥ü¥ü¤ü¤ü¤ü¤ü¤ü£ü£ü£ü£ü£ü£ü£ü¢ü¢ü¡ü¡ü¡ü¢ü¡ü ü ü ü üüüüüüü ü üüüüüüüüüüüüüüüüüüüüüüüüüüüüüüüüüüüüüüüüüüüüüüüüüüüüüüüüüüüüüüüüüüüüüüüüüüüüüüüüüüüüüüüüüüüüüüüüüüüüüüü}ü|ü|ü|ü{üzüyüxüxüxüxüxüwüvüuüuüuüuüuüuüuüuüuütütüsürürüsürürüqüqürürürürüpüpüoüoüpüoüoününününününümümülülüküküküküjüjüiüiüiüiühügügügügüfüfüfüfüfüfüfüfüeüeüdüdüdücübübüaü_ü]ü\ü\ü[ü[ü[üZüYüYüYüXüXüXüXüWüWüWüVüUüUüUüUüTüTüTüTüSüSüSüRüRüQüQüQüPüPüOüOüOüOüOüNüNüNüNüMüMüMüLüKüJüJüIüIüHüHüHüHüGüGüGüGüGüFüFüFüEüEüDüDüEüDüCüCüCüCüBüAü@ü@ü@ü>ü;ü:ü9ü9ü8ü8ü8ü7ü7ü6ü6ü5ü5ü4ü4ü3ü3ü3üºü¹ü¹üºüºüºüºüºüºü»üºü»ü»ü¼ü¼ü½ü½ü¼ü½ü½ü½ü½ü½ü½ü¾ü¾ü¿ü¾ü¾ü¿ü¿ü¿ü½ü»üºüºüºü»üºüºü»ü»üºüºü»ü»ü»ü¼ü¼ü¼ü¼ü½ü½ü½ü½ü½ü½ü½ü¾ü¾ü¾ü¿ü¿ü¿ü¿üÀüÀüÀüÀüÀüÁüÁüÂüÂüÁüÁüÁüÂüÂüÃüÃüÃüÃüÃüÃüÃüÃüÃüÄüÄüÄüÄüÅüÅüÆüÆüÅüÆüÇüÇüÇüÇüÇüÇüÇüÇüÇüÇüÇüÆüÄüÄüÄüÃüÃüÃüÃüÃüÃüÃüÄüÄüÅüÅüÄüÄüÄüÅüÅüÆüÆüÆüÅüÅüÆüÇüÇüÇüÇüÈüÈüÈüÈüÈüÉüÉüÉüÊüÊüÊüÉüÊüÊüÊüËüËüÊüËüÌüÌüÌüËüÌüÌüÌüÌüÌüÌüÌüÍüÍüÍüÍüÍüÎüÎüÎüÎüÎüÎüÏüÏüÏüÏüÏüÏüÏüÏüÍüÌüËüÊüÊüËüÌüÌüÌüËüËüÌüËüËüËüËüÌüÌüËüËüÌüÌüËüÌüÌüÌüÌüÌüÌüÌüÌüÍüÍüÎüÎüÎüÎüÐüÐüÐüÏüÏüÏüÏüÏüÏüÏüÏüÐüÐüÏüÏüÏüÏüÐüÐüÑüÑüÑüÒüÒüÑüÑüÒüÒüÒüÓüÓüÓüÓüÓüÓüÔüÓüÓüÓüÔüÔüÓüÓüÔüÓüÓüÓüÔüÔüÔüÔüÕüÔüÕüÔüÒüÑüÑüÑüÐüÏüÏüÐüÐüÏüÏüÏüÐüÐüÐüÐüÐüÑüÑüÑüÑüÑüÑüÑüÑüÑüÑüÒüÒüÒüÒüÒüÒüÓüÒüÒüÓüÓüÓüÒüÒüÓüÓüÓüÓüÓüÓüÓüÓüÓüÓüÓüÔüÔüÔüÔüÔüÓüÓüÔüÔüÔüÔüÔüÔüÕüÕüÕüÕüÕüÔüÕüÕüÔüÒüÑüÐüÏüÏüÏüÏüÐüÐüÏüÏüÏüÏüÏüÐüÐüÏüÏüÏüÑüÑüÐüÐüÏüÏüÐüÑüÑüÑüÐüÐüÐüÑüÑüÑüÑüÑüÐüÐüÑüÑüÐüÐüÐüÑüÐüÐüÑüÑüÒüÒüÑüÑüÑüÒüÒüÑüÑüÑüÑüÑüÑüÑüÒüÒüÒüÑüÑüÒüÒüÑüÒüÒüÒüÒüÑüÏüÍüÍüÌüÍüÍüÌüÌüÌüÌüÌüÌüÍüÌüÌüÌüÌüËüÌüÌüÌüÌüÌüÌüÌüÌüÌüÌüÌüËüËüÌüÌüÌüÌüÌüÌüËüÊüËüËüÌüÌüÌüÌüÌüÌüÌüËüËüÌüÌüÌüÌüÌüÌüÍüÍüÍüÍüÍüÍüÍüÌüÌüÌüÌüÌüÌüÌüÌüÌüÌüÌüÌüÌüÊüÈüÇüÆüÅüÆüÅüÅüÅüÅüÅüÅüÄüÄüÅüÅüÅüÄüÄüÄüÄüÄüÃüÃüÄüÄüÄüÄüÄüÃüÃüÄüÄüÄüÃüÄüÄüÄüÃüÃüÃüÃüÃüÃüÃüÃüÃüÃüÃüÃüÃüÃüÃüÃüÃüÃüÂüÃüÃüÃüÃüÃüÂüÂüÂüÂüÂüÁüÂüÂüÂüÁüÁüÁüÁüÂüÂüÁüÀüÀüÁüÁüÁüÁüÀüÀüÀüÀü¿ü½ü¼ü¼ü»ü»üºüºü¹ü¹ü¹ü¹ü¹ü¹ü¹ü¹ü¹ü¹ü¹ü¸ü¸ü¹ü¸ü¸ü·ü·ü·ü¶ü¶ü¶üµü¶ü¶ü¶ü¶ü¶ü¶ü¶ü¶ü¶ü¶ü¶ü¶üµüµüµüµüµüµüµüµüµü´ü´ü´ü´ü´ü´ü³ü³ü³ü³ü²ü²ü³ü²ü±ü±ü±ü±ü°ü®ü­ü¬ü«ü«üªü«ü«üªüªü©ü©ü©ü©ü©ü©ü©ü¨ü¨ü¨ü¨ü¨ü§ü§ü§ü§ü§ü§ü§ü¦ü¦ü¥ü¥ü¥ü¥ü¥ü¤ü¥ü¤ü¥ü¤ü¤ü¤ü£ü£ü£ü¢ü¢ü¢ü¢ü¢ü¢ü¡ü¡ü¡ü¡ü¡ü ü ü ü ü ü üüüüü üüüüüüüüüüüüüüüüüüüüüüüüüüüüüüüüüüüüüüüüüüüüüüüüüüüüüüüüüüüüüüüüüüüüüüüüüüüüüüüüüüüüüüüüüüüüüüüüüüüüüüüü~ü|ü{ü{üzüyüyüxüxüxüxüxüwüvüvüvüvüvüvüvüvüuüuütütütütüsüsüsüsürürürürüqüpüpüpüpüoüoününününümümümülülülülüküküküküküküjüjüjüjüiühühüiühügügügühügüfüfüfüfüfüeüdüeüdüdüdücücübü`ü^ü\ü[ü[ü[üZüZüZüZüYüXüYüXüXüWüVüWüWüWüVüVüVüUüTüTüTüSüSüSüRüRüRüRüRüQüQüPüOüOüOüOüNüNüMüMüMüMüMüLüKüKüKüKüKüJüJüJüJüIüIüHüGüGüGüGüFüFüEüEüDüCüCüCüBüBüBüBüBüAü@ü@ü>ü=ü;ü;ü9ü8ü8ü8ü8ü8ü7ü6ü6ü5ü5ü5ü4ü4ü4ü»ü»ü»ü»ü»ü»ü»ü»ü»ü¼ü¼ü¼ü¼ü¼ü¼ü½ü½ü½ü¾ü¾ü¾ü¿ü¿ü¿ü¿ü¿ü¿üÀüÁüÀüÀü¿ü¾ü¼ü»ü»ü»ü»ü¼ü½ü¾ü¾ü½ü½ü½ü½ü½ü½ü¾ü¾ü¾ü¾ü¾ü¿ü¿ü¿ü¿ü¿üÀüÀüÀüÀüÀüÀüÁüÁüÂüÂüÂüÂüÂüÂüÂüÃüÃüÄüÄüÃüÄüÅüÄüÄüÄüÄüÄüÄüÄüÅüÅüÆüÆüÆüÇüÇüÇüÈüÈüÈüÈüÉüÉüÉüÉüÉüÊüÊüÊüÉüÉüÇüÅüÅüÅüÅüÅüÅüÅüÅüÄüÄüÅüÆüÇüÆüÆüÅüÆüÆüÆüÆüÇüÇüÇüÇüÇüÈüÉüÉüÉüÉüÉüÈüÉüÉüÉüÉüÉüÉüÉüÉüÉüÊüÊüÊüÊüÊüÊüËüËüÌüÌüÌüÍüÍüÍüÎüÎüÍüÍüÍüÍüÎüÎüÎüÎüÎüÏüÏüÏüÏüÏüÏüÐüÏüÐüÐüÐüÐüÎüÍüÌüËüËüËüËüËüÌüÌüËüÌüÌüÌüËüÌüÍüÍüÍüÍüÌüÌüÌüÌüÌüÌüÌüÌüÌüÍüÍüÍüÍüÍüÍüÍüÍüÏüÏüÏüÏüÏüÏüÏüÏüÐüÐüÐüÐüÐüÐüÐüÐüÐüÐüÑüÒüÒüÒüÒüÒüÒüÒüÒüÒüÓüÓüÓüÓüÓüÓüÓüÓüÓüÓüÔüÔüÔüÔüÔüÔüÓüÔüÔüÔüÕüÕüÔüÔüÕüÕüÔüÒüÑüÑüÑüÑüÑüÑüÑüÑüÐüÐüÑüÑüÑüÑüÑüÑüÑüÑüÒüÒüÒüÑüÒüÒüÓüÓüÓüÒüÒüÒüÒüÒüÒüÓüÓüÓüÓüÓüÔüÔüÔüÔüÔüÔüÓüÓüÔüÔüÔüÔüÔüÕüÕüÔüÔüÕüÕüÖüÕüÕüÖüÖü×üÖüÖüÖüÖüÖüÖüÖüÖü×üÖüÔüÒüÑüÑüÑüÑüÑüÐüÑüÒüÒüÑüÐüÑüÑüÑüÑüÒüÓüÓüÒüÒüÒüÒüÒüÒüÒüÒüÒüÒüÒüÒüÑüÑüÑüÑüÑüÑüÒüÑüÑüÑüÒüÒüÓüÔüÔüÓüÓüÔüÔüÓüÓüÓüÓüÓüÓüÓüÓüÓüÓüÓüÔüÓüÓüÓüÒüÒüÒüÓüÓüÓüÓüÓüÓüÓüÑüÏüÎüÎüÎüÎüÍüÍüÍüÌüÍüÍüÍüÎüÍüÍüÍüÍüÍüÍüÎüÍüÍüÎüÎüÎüÎüÎüÍüÍüÍüÍüÍüÎüÎüÎüÎüÍüÍüÍüÍüÎüÍüÎüÎüÎüÎüÍüÍüÍüÍüÌüÌüÍüÍüÍüÎüÎüÎüÎüÍüÍüÍüÍüÍüÍüÍüÌüÌüÍüÎüÍüÍüÍüÎüÍüËüÉüÈüÇüÇüÇüÆüÆüÆüÆüÆüÅüÅüÅüÅüÅüÅüÆüÆüÅüÅüÅüÅüÆüÆüÆüÆüÆüÆüÅüÅüÄüÄüÅüÅüÅüÆüÆüÆüÅüÅüÄüÅüÄüÄüÄüÄüÄüÃüÃüÃüÃüÂüÂüÂüÃüÂüÂüÁüÁüÂüÂüÂüÂüÂüÁüÁüÁüÁüÁüÁüÁüÁüÁüÁüÁüÁüÁüÁüÁüÁüÁüÀüÀüÀüÁüÁüÁüÀü½ü»üºüºüºüºüºüºü¹ü¹ü¹ü¹ü¹ü¸ü¸ü·ü¸ü¸ü¸ü·ü·ü·ü·ü·ü·ü·ü·ü·ü¶ü¶ü¶ü¶ü¶ü¶ü¶ü¶üµüµüµüµüµüµüµü´üµüµü´ü´üµüµü´ü´ü´ü³ü´ü´ü³ü³ü³ü³ü³ü²ü³ü³ü³ü²ü²ü²ü±ü°ü®ü­ü«ü«ü«ü«üªüªü©ü©ü©ü©ü©ü¨ü¨ü¨ü¨ü¨ü§ü§ü§ü§ü§ü¦ü¦ü¦ü¦ü¦ü¦ü¦ü¥ü¥ü¦ü¦ü¦ü¦ü¦ü¥ü¥ü¥ü¥ü¥ü¥ü¥ü¤ü¤ü¤ü¤ü¤ü¥ü¥ü¤ü¢ü¢ü¢ü¡ü¢ü¢ü¢ü¢ü¡ü ü ü ü ü üüüüüüüüüüüüüüüüüüüüüüüüüüüüüüüüüüüüüüüüüüüüüüüüüüüüüüüüüüüüüüüüüüüüüüüüüüüüüüüüüüüüüüüüüüüüüüüüüüüüüüüüüüü}ü}ü|ü{ü{üzüzüzüzüyüxüxüyüyüxüxüwüwüvüvüvüwüwüwüvüuüuüuüuütütütüsüsürürürüqüqüpüpüqüqüpüoüoüoününümümümümülüküküküküküküküjüjüjüiüjüiüiüiüiüiühügügügügüfüeüeüeüdüdüdücücübü`ü^ü\ü\ü\ü[üZüZüZüZüYüXüXüXüXüXüWüWüVüVüVüVüUüUüUüUüUüTüTüSüSüSüSüRüRüQüQüPüPüPüPüPüOüNüMüMüLüLüLüLüKüKüKüJüJüIüIüIüIüIüIüHüHüGüGüGüFüFüFüEüEüEüDüDüCüCüBüBüBüBüBüBüAü?ü=ü;ü:ü9ü8ü8ü7ü7ü6ü6ü6ü5ü4ü4ü5ü5ü4ü»ü»ü»ü»ü»ü¼ü½ü½ü¼ü¼ü¼ü¼ü½ü½ü½ü½ü¾ü¾ü¾ü¾ü¾ü¿ü¿üÀüÀü¿üÀüÀüÁüÁüÀü¿ü¾ü½ü½ü½ü¼ü¼ü½ü¾ü¾ü¾ü¾ü¾ü¾ü¾ü½ü¾ü¾ü¾ü¾ü¿ü¾ü¾ü¿ü¿ü¿ü¿ü¿üÀüÀüÀüÀüÁüÀüÂüÂüÁüÁüÂüÂüÂüÁüÁüÁüÂüÂüÃüÃüÃüÃüÃüÃüÄüÄüÄüÄüÄüÆüÇüÆüÆüÆüÇüÇüÈüÈüÈüÈüÈüÈüÈüÈüÈüÈüÈüÉüÊüÉüÇüÅüÄüÄüÃüÃüÄüÄüÄüÄüÄüÄüÄüÄüÅüÅüÅüÅüÆüÆüÆüÆüÇüÆüÇüÇüÈüÈüÈüÇüÇüÈüÉüÉüÊüÉüÉüÉüÊüÊüÊüÊüÊüÊüÊüËüËüËüËüËüËüÌüÌüÍüÍüÌüÌüÌüÌüÌüÍüÍüÍüÍüÍüÍüÍüÍüÍüÎüÎüÎüÎüÎüÎüÏüÏüÏüÎüÌüËüËüËüÊüËüÌüÌüÌüÌüÌüÌüÍüÌüÌüËüËüÌüÌüÍüÍüÍüÍüÍüÎüÏüÐüÐüÏüÎüÎüÏüÏüÏüÏüÏüÏüÐüÐüÐüÐüÑüÑüÑüÑüÐüÐüÑüÒüÒüÑüÒüÑüÑüÒüÒüÒüÒüÒüÓüÓüÓüÒüÓüÔüÕüÔüÔüÓüÓüÓüÔüÔüÔüÔüÔüÕüÕüÕüÕüÕüÕüÕüÖü×ü×üÖüÖüÖüÖü×üÕüÔüÓüÒüÑüÑüÑüÑüÑüÐüÑüÑüÑüÑüÒüÒüÒüÒüÒüÒüÒüÒüÒüÓüÓüÓüÓüÓüÓüÓüÔüÔüÔüÔüÔüÓüÓüÔüÔüÓüÓüÒüÓüÔüÕüÕüÕüÕüÕüÖü×ü×üÖüÖüÖüÖüÖüÖüÖüÖü×ü×ü×ü×ü×üØüØüØüØü×ü×üÖü×üØü×üÕüÓüÓüÓüÒüÑüÑüÑüÒüÒüÓüÓüÓüÒüÒüÒüÒüÒüÒüÒüÒüÒüÒüÒüÒüÓüÓüÓüÓüÓüÓüÒüÒüÓüÔüÓüÓüÓüÓüÓüÓüÓüÓüÔüÔüÕüÔüÔüÔüÓüÓüÔüÔüÔüÓüÓüÓüÒüÒüÔüÔüÓüÓüÓüÓüÓüÓüÓüÓüÒüÓüÓüÓüÔüÔüÓüÑüÐüÏüÏüÏüÎüÎüÎüÏüÎüÎüÍüÍüÍüÍüÍüÍüÍüÍüÍüÍüÍüÍüÍüÎüÎüÍüÍüÍüÎüÍüÍüÍüÍüÍüÍüÍüÍüÍüÌüÌüÌüÍüÎüÍüÍüÍüÍüÎüÍüÍüÍüÍüÍüÎüÍüÍüÍüÍüÍüÌüÎüÎüÎüÍüÍüÍüÍüÍüÍüÍüÍüÍüÎüÎüÍüÌüÊüÈüÇüÇüÇüÆüÅüÅüÅüÅüÅüÅüÆüÅüÅüÅüÅüÅüÄüÅüÅüÄüÄüÄüÄüÄüÄüÄüÅüÅüÄüÄüÄüÄüÄüÄüÄüÄüÄüÄüÅüÅüÄüÄüÄüÄüÄüÄüÃüÃüÃüÃüÃüÃüÃüÃüÃüÂüÂüÂüÂüÂüÃüÃüÃüÄüÃüÂüÂüÂüÂüÂüÂüÂüÂüÁüÁüÁüÁüÁüÁüÁüÁüÀüÀüÀüÂüÃüÂü¿ü½ü»ü»üºüºü¹üºü¹ü¹ü¹ü¹üºüºüºüºü¹ü¸ü¹ü¹ü¸ü¸ü¸ü¸ü¸ü·ü¸ü¹ü¹ü¸ü¸ü¸ü¸ü¸ü¸ü¸ü·ü¶ü¶ü¶üµüµü¶üµüµü¶ü¶üµü¶ü¶ü¶ü¶ü¶üµü´ü´ü³ü³ü³ü³ü³ü³ü³ü³ü³ü³ü³ü³ü±ü¯ü­ü­ü¬ü¬ü¬ü«üªüªü«ü«üªüªüªü©ü©üªüªüªüªü©ü©ü©ü©ü©ü©ü¨ü¨ü§ü§ü¨ü§ü§ü§ü§ü§ü¨ü¨ü¨ü§ü§ü¦ü¦ü¦ü¦ü¥ü¥ü¥ü¥ü¤ü¤ü¤ü£ü£ü¤ü£ü£ü¢ü¢ü¡ü¢ü¢ü¡ü¡ü¡ü¡ü ü ü ü ü ü üüü üüüüüüüüüüüüüüüüüüüüüüüüüüüüüüüüüüüüüüüüüüüüüüüüüüüüüüüüüüüüüüüüüüüüüüüüüüüüüüüüüüüüüüüüüüüüüüüüüü}ü|ü|ü{üzüzüzüyüxüxüxüxüxüwüwüwüvüvüvüuüuüuüvüuüuüuüuüuütütütütüsüqüqüqüqüqüqüqüpüoüoüoüoüoüoüoüoünününümülükülüküküküküküküjüiüiüiüiüiüiühühühühügüfügügüfüfüfüeüeüdücücücüaü_ü]ü\ü\ü[ü[ü[üZüZüYüYüYüYüXüWüWüVüVüVüUüUüTüTüTüTüSüSüSüRüRüRüRüQüQüPüPüPüPüPüPüOüPüPüOüNüNüMüMüMüLüLüLüKüJüJüIüJüJüIüIüHüHüGüFüFüFüFüFüFüFüFüEüEüDüDüCüCüCüBüBüBüAü>ü;ü;ü:ü:ü9ü8ü7ü7ü8ü8ü8ü7ü7ü5ü5ü5ü4üºüºüºüºü»ü»ü»ü»ü¼ü¼ü½ü½ü½ü¾ü¾ü¾ü¾ü¾ü¾ü¾ü¿üÀü¿ü¿üÀüÁüÀüÀüÀüÀüÀü¾ü¼ü¼ü¼ü¼ü»ü»ü»ü»ü»ü»ü»ü¼ü¼ü¼ü½ü½ü½ü¾ü¾ü¾ü¾ü¿ü¿ü¿ü¿ü¿ü¿üÀüÀüÀüÁüÁüÁüÁüÁüÁüÁüÂüÂüÂüÂüÃüÃüÄüÄüÄüÄüÄüÄüÄüÄüÅüÅüÅüÅüÆüÆüÆüÆüÆüÇüÇüÇüÇüÇüÇüÇüÇüÇüÇüÈüÈüÈüÉüÉüÉüÉüÇüÆüÄüÄüÄüÅüÅüÅüÅüÅüÅüÆüÇüÇüÇüÆüÇüÇüÇüÇüÈüÈüÈüÈüÈüÈüÉüÉüÉüÊüÊüÊüÊüÊüËüËüËüËüËüËüËüËüËüËüÌüÌüÌüÌüÌüÌüÍüÍüÍüÍüÍüÍüÎüÏüÎüÏüÏüÏüÏüÐüÏüÏüÏüÐüÐüÐüÐüÐüÐüÑüÑüÑüÑüÑüÐüÏüÎüÍüÌüÌüÌüÌüÌüÍüÍüÍüÍüÍüÌüÍüÍüÍüÍüÍüÍüÎüÎüÏüÏüÏüÏüÏüÏüÏüÏüÏüÏüÏüÏüÏüÏüÏüÏüÏüÏüÐüÑüÑüÑüÑüÑüÑüÑüÑüÑüÑüÒüÒüÒüÒüÒüÒüÒüÓüÓüÓüÓüÓüÔüÓüÓüÔüÔüÔüÔüÔüÕüÕüÕüÔüÔüÕüÕüÕüÕüÕüÕüÕüÕüÕüÕüÖüÖüÖüÖüÕüÔüÒüÒüÑüÑüÐüÐüÐüÑüÑüÑüÑüÑüÐüÑüÒüÒüÒüÑüÒüÒüÒüÒüÒüÒüÒüÒüÒüÒüÓüÓüÓüÓüÔüÔüÕüÕüÕüÕüÕüÕüÕüÔüÔüÔüÕüÕüÔüÔüÕüÖüÖüÕüÕüÕüÕüÕüÕüÕüÕüÕüÕüÕüÖüÖüÖüÖüÖüÖüÖü×ü×ü×üÖüÔüÓüÒüÑüÐüÐüÑüÑüÐüÐüÑüÑüÐüÑüÑüÑüÑüÑüÑüÑüÑüÒüÒüÒüÒüÒüÒüÒüÒüÒüÒüÑüÑüÒüÒüÒüÒüÒüÒüÒüÒüÑüÑüÒüÓüÓüÓüÓüÔüÓüÓüÓüÓüÓüÓüÓüÓüÓüÓüÓüÓüÓüÓüÓüÔüÔüÔüÔüÔüÔüÔüÔüÔüÔüÔüÔüÓüÑüÏüÏüÏüÎüÎüÏüÎüÍüÍüÎüÎüÎüÎüÎüÎüÏüÏüÎüÍüÍüÎüÎüÎüÎüÎüÎüÎüÎüÏüÏüÎüÎüÎüÎüÎüÎüÎüÍüÍüÍüÎüÎüÎüÎüÎüÎüÎüÍüÎüÎüÎüÎüÎüÎüÎüÏüÎüÎüÏüÏüÎüÎüÏüÏüÏüÏüÏüÏüÎüÎüÎüÎüÎüÎüÎüÍüÌüÊüÉüÈüÈüÈüÇüÇüÇüÆüÆüÆüÆüÆüÇüÆüÅüÅüÅüÆüÆüÇüÆüÆüÆüÅüÅüÅüÅüÅüÆüÆüÅüÄüÄüÅüÅüÅüÅüÅüÅüÅüÅüÅüÅüÅüÄüÄüÄüÄüÄüÄüÄüÄüÄüÄüÄüÄüÃüÃüÂüÂüÂüÃüÂüÂüÃüÄüÃüÂüÂüÂüÂüÂüÂüÁüÁüÁüÁüÁüÁüÁüÁüÁüÁüÁüÁüÁüÀü¿ü¾ü¼ü»ü»ü»üºüºü¹ü¹ü¹ü¹ü¸ü¸ü¸ü¹ü¹ü¹ü¹ü¹ü¹ü¹ü¹ü¹ü¹ü¹ü¹ü¸ü¸ü¸ü¸ü¸ü¸ü·ü·ü¶ü¶ü¶ü¶ü¶üµüµüµüµüµü´ü´ü´ü´ü´ü´ü´ü³ü³ü³ü³ü´ü´ü³ü³ü³ü³ü³ü²ü²ü²ü±ü±ü¯ü­ü¬ü«ü«ü«üªüªüªü©ü©ü©ü©ü©ü©ü©ü¨ü¨ü¨ü¨ü¨ü§ü§ü§ü¦ü¦ü¦ü¦ü§ü§ü¦ü¦ü¦ü¦ü¦ü¥ü¥ü¥ü¥ü¥ü¥ü¥ü¤ü¤ü¤ü¤ü¤ü¤ü¤ü£ü£ü£ü£ü£ü£ü£ü£ü¢ü¡ü¡ü¡ü¡ü¡ü¡ü ü ü üüü ü üüüüüüüüüüüüüüüüüüüüüüüüüüüüüüüüüüüüüüüüüüüüüüüüüüüüüüüüüüüüüüüüüüüüüüüüüüüüüüüüüüüüüüüüüüüüüüüüüüüüüüüü|ü{üzüzü{üzüzüyüxüxüwüwüxüwüwüvüvüvüwüvüvüuüuüuüuüuütütütütüsürüsüsürürüqüqüqüqüpüpüpüpüoününüoüoünümününününümümülülülüküküjüjüiüiüiüiühühüiüiühühügügügüfüfüfüeüdüdüdüdübü`ü^ü]ü\ü[üZü[üZüZüYüZüYüXüXüXüWüWüWüWüVüVüVüVüUüVüVüUüTüRüRüRüRüRüRüQüRüRüQüPüPüOüOüNüNüNüMüMüMüMüMüLüMüLüKüJüJüHüHüIüJüIüHüGüGüGüHüGüFüEüDüDüEüEüEüDüDüDüCüBüBüAü?ü<ü;ü:ü9ü9ü8ü8ü8ü7ü7ü7ü7ü6ü6ü6ü5ü4ü4üºüºüºü»ü»ü»ü¼ü¼ü»ü»ü¼ü¼ü¼ü½ü½ü¾ü¾ü¾ü¾ü¾ü¾ü¿ü¿ü¿ü¿üÀüÀüÀüÀüÀü¿ü½ü¼ü»ü»ü»ü»ü¼ü¼ü¼ü¼ü¼ü¼ü¼ü½ü½ü½ü½ü½ü¾ü¾ü¾ü¾ü¿ü¿ü¿ü¿üÀüÀüÀüÀüÀüÁüÁüÀüÁüÂüÁüÁüÂüÂüÂüÂüÂüÂüÂüÂüÂüÃüÃüÃüÃüÃüÃüÄüÄüÄüÅüÆüÆüÆüÆüÆüÆüÇüÇüÇüÈüÉüÈüÇüÈüÉüÉüÈüÈüÈüÈüÈüÇüÆüÆüÅüÄüÄüÄüÄüÄüÄüÄüÄüÄüÄüÄüÄüÅüÅüÅüÅüÅüÅüÅüÅüÆüÆüÇüÆüÇüÈüÉüÈüÈüÈüÉüÉüÉüÉüÉüÉüÊüÊüÊüÊüÊüÊüÌüÌüÌüËüËüËüËüÌüÌüÌüÍüÎüÎüÍüÍüÍüÎüÍüÍüÎüÎüÎüÎüÎüÎüÏüÏüÏüÏüÏüÏüÏüÏüÍüÌüËüÌüÌüËüËüËüÌüËüËüËüËüËüËüËüÌüÌüÍüÍüÎüÎüÎüÎüÍüÍüÎüÏüÐüÏüÎüÎüÏüÐüÏüÏüÏüÏüÏüÏüÏüÐüÐüÑüÐüÐüÐüÑüÑüÑüÐüÑüÑüÑüÑüÒüÒüÒüÒüÒüÑüÑüÑüÒüÓüÔüÔüÓüÓüÓüÔüÔüÔüÔüÔüÕüÕüÕüÕüÕüÕüÕüÕüÕüÕüÕüÕüÖüÖüÖüÖüÕüÓüÒüÑüÑüÑüÐüÐüÑüÒüÒüÑüÑüÑüÑüÒüÒüÒüÒüÑüÒüÑüÑüÑüÑüÑüÑüÒüÒüÒüÒüÓüÓüÓüÔüÓüÓüÔüÔüÔüÔüÔüÔüÔüÕüÕüÔüÔüÕüÕüÕüÕüÕüÕüÕüÕüÖü×üÖüÖü×ü×ü×üÖüÕüÖüÖüÖü×ü×ü×ü×ü×üÖüÔüÒüÒüÒüÒüÒüÑüÒüÒüÒüÑüÑüÑüÑüÑüÑüÒüÒüÑüÑüÑüÑüÑüÑüÑüÑüÑüÑüÒüÒüÒüÑüÒüÒüÒüÒüÒüÓüÓüÓüÓüÓüÓüÒüÒüÒüÒüÒüÓüÓüÓüÓüÒüÓüÔüÓüÒüÒüÓüÓüÓüÓüÓüÒüÒüÓüÒüÒüÓüÓüÔüÓüÓüÓüÓüÓüÒüÐüÏüÎüÎüÎüÍüÍüÍüÍüÍüÍüÍüÍüÍüÌüÌüÌüËüËüÌüÍüÍüÍüÍüÍüÎüÎüÍüÎüÎüÎüÍüÎüÎüÎüÍüÍüÎüÎüÎüÍüÍüÍüÍüÍüÍüÍüÍüÍüÌüÍüÍüÍüÍüÍüÍüÍüÍüÍüÍüÍüÍüÌüÍüÌüÌüÌüËüÌüÌüÌüÌüÌüÌüËüËüËüÊüÉüÈüÇüÆüÆüÆüÆüÆüÆüÆüÅüÅüÅüÅüÅüÅüÅüÅüÆüÇüÇüÆüÅüÅüÄüÄüÅüÅüÄüÄüÅüÅüÅüÃüÃüÄüÄüÄüÃüÃüÄüÄüÃüÃüÃüÃüÃüÃüÃüÃüÄüÄüÃüÃüÂüÂüÂüÃüÄüÄüÃüÂüÂüÂüÂüÃüÃüÂüÃüÂüÃüÃüÂüÂüÂüÂüÁüÁüÁüÁüÁüÀüÀüÁüÁüÀü¾ü¿ü¿ü¾ü¼üºü¹ü¹ü¹ü¹ü¹ü¸ü¸ü¸ü¸ü¸ü¹ü»ü»üºü¹ü¸ü·ü·ü·ü·ü·ü·ü¶ü¶ü·ü·ü·ü·ü·ü¶ü¶ü¶ü¶ü¶ü·ü·ü·ü¶ü¶üµüµüµü¶üµü´ü´ü´ü´ü´ü´ü´ü´ü´ü´ü´ü´ü´ü³ü³ü²ü²ü³ü´ü³ü±ü¯ü®ü­ü­ü¬ü«ü«ü«üªüªüªüªüªüªü©ü©ü©ü©ü©ü¨ü¨ü¨ü¨ü¨ü¨ü§ü¦ü¦ü§ü§ü¦ü¦ü¥ü¥ü¥ü¥ü¥ü¥ü¥ü¦ü¦ü¦ü¥ü¥ü¥ü¤ü¤ü¤ü¤ü¢ü¢ü¢ü£ü£ü£ü£ü£ü£ü£ü£ü¢ü¢ü¡ü¡ü ü ü ü ü üüüüüüüü üüüüüüüüüüüüüüüüüüüüüüüüüüüüüüüüüüüüüüüüüüüüüüüüüüüüüüüüüüüüüüüüüüüüüüüüüüüüüüüüüüüüüüüüüüüüüüüüü|üzüzüzüyüyüxüyüyüxüvüvüvüvüvüvüvüvüvüuütütütütütütüsüsürürürürürürürüqüqüqüpüpüoüpüpüqüpüpüoününümümülülülülülüküküküküjüiüiüiüiüiühühühühühühügügügüfüfüfüeüeüdüdücücübü`ü^ü\ü\ü\ü[ü[üZüZüZüZüZüXüWüXüXüXüWüWüWüVüVüUüUüUüUüTüTüTüTüSüRüRüRüQüQüQüQüQüPüOüNüNüOüPüOüNüMüMüMüLüLüLüLüKüKüJüJüIüIüIüIüHüHüGüGüGüGüGüGüFüFüEüFüGüGüFüDüCüCüCüBü?ü=ü<ü<ü;ü;ü:ü:ü9ü9ü9ü8ü7ü7ü7ü6ü6ü5ü5ü¹ü¹ü¹üºüºüºüºü»ü¼ü¼ü¼ü»ü»ü¼ü¼ü¼ü½ü½ü½ü½ü¾ü¾ü¾ü¾ü¿ü¿ü¿ü¿üÀüÀüÀü½ü¼ü»ü»ü»ü»ü»ü»üºüºü»ü»ü»ü»ü¼ü½ü¼ü¼ü¼ü¾ü¿ü¿ü¾ü½ü¾ü¿ü¿ü¿ü¿ü¿üÀüÀüÀüÀüÁüÀüÀüÀüÁüÁüÂüÃüÃüÄüÄüÃüÃüÃüÄüÄüÄüÄüÄüÄüÄüÄüÅüÅüÅüÅüÅüÆüÆüÆüÆüÆüÆüÆüÆüÇüÇüÇüÇüÇüÈüÈüÉüÈüÇüÆüÅüÅüÄüÃüÃüÃüÂüÃüÃüÄüÆüÇüÇüÆüÇüÇüÇüÆüÆüÆüÆüÆüÇüÇüÇüÈüÈüÇüÇüÈüÈüÈüÈüÉüÉüÉüÊüÊüÊüÊüËüËüÊüËüËüËüÌüÌüÌüËüÌüÌüËüËüÌüÌüÍüÌüÌüÍüÍüÍüÍüÎüÎüÎüÎüÏüÏüÐüÐüÏüÏüÐüÏüÐüÑüÐüÍüÌüËüËüËüÌüËüËüÌüÌüÌüÌüÌüÍüÍüÍüÍüÎüÎüÎüÎüÎüÎüÎüÎüÎüÎüÏüÏüÏüÏüÏüÏüÐüÐüÐüÏüÐüÒüÒüÑüÑüÑüÑüÑüÑüÒüÒüÒüÒüÒüÑüÑüÑüÑüÒüÓüÓüÓüÔüÔüÔüÔüÔüÔüÔüÔüÔüÔüÔüÓüÕüÕüÕüÕüÕüÖüÖüÖüÖüÖü×üØü×ü×ü×ü×ü×ü×üÖüÕüÓüÒüÑüÑüÑüÑüÑüÒüÑüÑüÑüÑüÑüÑüÑüÑüÑüÑüÑüÐüÑüÒüÒüÓüÓüÒüÒüÓüÔüÔüÓüÓüÔüÔüÓüÔüÕüÔüÓüÓüÔüÔüÔüÔüÔüÕüÕüÔüÕüÕüÕüÕüÕüÕüÕüÕüÕüÕüÕüÕüÕüÔüÕüÖüÖüÕüÕüÖüÖüÖüÖüÖüÔüÓüÒüÑüÐüÐüÐüÐüÐüÐüÏüÏüÐüÐüÐüÐüÏüÐüÐüÐüÑüÑüÐüÐüÐüÑüÒüÒüÑüÒüÑüÑüÑüÑüÒüÒüÒüÒüÑüÒüÒüÒüÓüÓüÓüÒüÒüÒüÓüÓüÒüÒüÒüÒüÒüÑüÑüÑüÑüÑüÑüÑüÑüÑüÒüÒüÒüÒüÒüÒüÒüÓüÓüÔüÓüÓüÓüÒüÐüÏüÏüÎüÎüÍüÍüÍüÍüÌüÌüÌüÌüÍüÍüÍüÌüÌüÍüÍüÍüÍüÍüÍüÎüÎüÎüÎüÍüÍüÍüÍüÍüÎüÍüÍüÍüÎüÎüÍüÍüÌüÎüÎüÍüÎüÎüÍüÍüÌüÍüÍüÍüÍüÍüÍüÍüÍüÎüÎüÎüÎüÍüÍüÎüÎüÎüÌüÌüÍüÌüÌüÌüÍüÍüÌüÌüËüÉüÈüÇüÆüÆüÇüÇüÇüÇüÆüÅüÅüÅüÅüÅüÅüÅüÅüÅüÅüÅüÅüÄüÄüÃüÃüÄüÅüÄüÄüÄüÄüÄüÄüÄüÄüÄüÄüÄüÄüÄüÄüÄüÄüÄüÃüÃüÄüÄüÃüÄüÄüÄüÃüÄüÃüÃüÃüÃüÃüÂüÃüÃüÃüÃüÃüÃüÃüÄüÃüÃüÃüÃüÃüÃüÃüÄüÃüÂüÂüÂüÂüÂüÁüÁüÁüÀü¾ü¼ü¼ü¼ü¼ü»ü»üºüºüºü¹ü¹üºüºü½üÄüÍüÒüÑüÎüÈüÂü¾ü¼ü»üºü¹ü¹ü¸ü¸ü¸ü¸ü·ü·ü·ü¸ü¸ü·ü·ü·ü·ü·ü¶ü¶üµü¶ü¶üµüµüµüµüµüµü´ü³ü³ü´ü´ü´ü´üµüµü´ü³ü²ü³ü³ü³ü²ü°ü®ü®ü­ü¬ü¬ü¬ü¬ü«ü«üªüªüªüªüªüªüªü©ü©ü©ü¨ü©ü©ü¨ü¨ü¨ü¨ü¨ü¨ü¨ü§ü§ü§ü§ü§ü§ü¦ü¦ü¥ü¥ü¦ü¦ü¦ü¦ü¦ü¥ü¥ü¤ü¤ü£ü£ü£ü¤ü¤ü¤ü¤ü£ü¢ü¢ü¢ü¢ü¢ü¢ü¢ü¡ü¡ü¡ü ü ü¡ü üüüü ü üüüüüüüüüüüüüüüüüüüüüüüüüüüüüüüüüüüüüüüüüüüüüüüüüüüüüüüüüüüüüüüüüüüüüüüüüüüüüüüüüüüüüüüüüüüüüüüüüü~ü}ü|ü{ü{üzüzüzüyüyüyüxüxüxüwüxüwüwüwüvüvüvüuüuüuüuüuütütütüuütütüsüsürüqüqüqüpüpüpürürüqüpüoüoüoüoünününümümülülülüküküküküjüjüjüiüiühüiüiühühügühühühügügüfüeüeüeüdüdüdüdübü`ü_ü^ü]ü\ü[ü[ü[üZüZüYüYüYüXüXüXüXüXüXüXüWüVüUüUüUüTüTüTüSüSüRüRüRüRüQüQüQüPüPüPüPüOüOüOüNüNüMüMüMüLüLüKüKüKüKüKüJüJüIüIüIüHüHüGüGüGüGüFüFüFüEüDüDüEüDüCüCüBüBüBüBü@ü>ü=ü<ü;ü:ü:ü9ü8ü8ü7ü7ü6ü6ü5ü5ü5ü5ü4ü»ü¼ü¼ü¼ü¼ü»ü¼ü¼ü¼ü¼ü¼ü½ü½ü½ü½ü½ü¾ü¾ü½ü¾ü¾ü¿ü¿ü¿ü¿ü¿ü¿üÀüÀüÀüÀü¾ü¼ü¼ü¼ü¼ü¼ü»ü»ü»ü»ü¼ü½ü½ü½ü½ü½ü½ü¾ü¾ü¿ü¿ü¿ü¾ü¾ü¿üÀüÁüÀüÀüÀüÁüÂüÁüÁüÁüÂüÂüÂüÂüÃüÃüÃüÄüÅüÄüÄüÄüÃüÄüÄüÄüÄüÅüÆüÆüÆüÅüÆüÇüÈüÇüÇüÇüÇüÇüÇüÇüÈüÉüÊüÊüÉüÉüÊüÊüÊüÉüÉüÉüÇüÆüÆüÆüÅüÅüÅüÅüÆüÆüÇüÆüÆüÇüÇüÇüÈüÇüÆüÇüÈüÈüÈüÈüÈüÈüÉüÊüÉüÉüÊüÊüÊüÊüÉüÊüÊüÊüÊüÊüÊüÊüËüËüÌüÌüÌüÍüÍüÍüÍüÍüÍüÍüÎüÎüÎüÎüÏüÏüÏüÏüÎüÏüÏüÏüÏüÏüÐüÐüÐüÐüÐüÑüÒüÒüÑüÑüÏüÎüÍüÍüÌüÌüËüËüÌüÌüÌüÌüÌüÌüÌüÌüÍüÍüÍüÍüÍüÍüÍüÍüÍüÎüÎüÎüÏüÏüÏüÎüÏüÏüÐüÐüÐüÐüÐüÐüÐüÐüÐüÑüÑüÐüÐüÐüÑüÑüÑüÒüÒüÒüÒüÒüÒüÓüÒüÓüÓüÓüÓüÓüÔüÔüÔüÓüÓüÓüÓüÓüÔüÔüÕüÖüÕüÕüÕüÖüÕüÕüÖüÖüÖüÖüÖüÖüÖü×ü×üÖüÕüÓüÒüÒüÒüÒüÒüÑüÑüÑüÑüÑüÑüÑüÐüÑüÑüÑüÑüÒüÒüÒüÒüÓüÓüÓüÓüÓüÓüÓüÓüÓüÓüÓüÓüÓüÔüÔüÔüÔüÓüÓüÓüÓüÔüÓüÔüÔüÕüÕüÔüÕüÕüÕüÕüÕüÕüÖüÖüÕüÕüÖü×ü×ü×ü×üÖüÖüÖüÖü×ü×üÕüÓüÒüÑüÑüÒüÑüÑüÑüÑüÑüÑüÑüÑüÑüÑüÑüÑüÑüÑüÑüÑüÑüÑüÑüÑüÑüÑüÑüÑüÑüÒüÒüÒüÒüÒüÓüÓüÓüÒüÓüÓüÓüÓüÓüÒüÓüÓüÓüÓüÓüÓüÓüÓüÓüÓüÒüÒüÒüÒüÓüÓüÓüÓüÓüÓüÔüÔüÔüÔüÔüÓüÓüÓüÓüÓüÔüÔüÒüÐüÏüÏüÏüÏüÏüÏüÏüÎüÎüÎüÎüÎüÎüÎüÎüÎüÎüÎüÎüÎüÎüÎüÎüÎüÎüÎüÎüÍüÎüÏüÏüÏüÎüÎüÎüÎüÎüÎüÎüÏüÎüÎüÎüÏüÏüÎüÎüÎüÎüÎüÎüÎüÎüÎüÎüÎüÏüÏüÏüÏüÎüÎüÎüÎüÍüÎüÎüÎüÎüÎüÎüÎüÎüÎüÍüÍüÌüÉüÈüÈüÇüÇüÇüÆüÇüÇüÆüÇüÇüÇüÇüÇüÆüÆüÆüÆüÆüÆüÅüÆüÆüÆüÅüÆüÆüÅüÅüÅüÅüÅüÅüÅüÅüÅüÆüÆüÅüÅüÄüÄüÄüÄüÄüÄüÃüÃüÃüÃüÃüÃüÄüÄüÃüÃüÃüÃüÃüÃüÃüÃüÃüÃüÂüÂüÂüÂüÂüÂüÂüÃüÃüÂüÂüÃüÃüÃüÃüÃüÂüÁüÁüÁüÁü¿ü½ü¼ü»ü»üºüºü»ü»üºüºüºüºü¹üºü¿üÈüÎüÏüÌüÆüÀü½ü¼ü»üºü¹ü¸ü¸ü¸ü·ü¶ü·ü·ü¶ü·ü·ü¶ü¶ü¶ü¶ü¶ü¶ü¶üµü´ü´ü´ü´ü´ü´üµüµü´ü´ü´ü³ü³ü´ü´ü´ü´ü´ü³ü³ü³ü³ü³ü³ü±ü¯ü­ü¬ü«ü«ü«ü«üªüªüªüªüªüªü©ü©ü©ü©ü¨ü§ü¨ü¨ü§ü§ü§ü§ü§ü§ü§ü§ü§ü§ü§ü¦ü¦ü¦ü¦ü¦ü¦ü¦ü¦ü¥ü¤ü¤ü¤ü¤ü¤ü¤ü¤ü¤ü£ü£ü£ü£ü£ü£ü£ü£ü£ü¢ü¢ü¢ü¢ü¡ü¡ü¡ü¡ü üüüü ü üüüüüüüüüüüüüüüüüüüüüüüüüüüüüüüüüüüüüüüüüüüüüüüüüüüüüüüüüüüüüüüüüüüüüüüüüüüüüüüüüüüüüüüüüüüüüüüüüüüüüü}ü|ü{ü{ü{ü{üzüyüyüyüyüyüxüwüwüwüxüwüvüwüvüvüvüuütütüuütütütüsürüqürürürüqürürüqüpüpüpüpüoününününümümümünümümümümümümülüküjükülüküiühühühügühügügüfüfüeüeüeüfüfüeüdüdücücü`ü^ü]ü\ü\ü[üZüZüZüZüZüYüYüXüXüWüWüVüVüVüUüVüUüTüTüTüUüTüSüSüSüRüRüQüQüPüPüPüPüOüOüNüNüNüMüMüMüMüMüLüLüKüKüKüJüJüJüIüIüIüHüGüGüGüGüGüFüFüFüFüFüEüEüEüDüDüCüCüBüBüAüAü@ü>ü<ü;ü:ü:ü9ü8ü8ü8ü7ü7ü7ü7ü6ü5ü4ü5ü5ü¹üºüºüºü»ü»üºüºü»ü¼ü¼ü¼ü¼ü¼ü¼ü¼ü½ü½ü¾ü¾ü¾ü¿ü¿ü¿ü¿ü¿üÀü¿üÀüÀü¾ü¼ü»ü»ü»ü»ü»ü»ü»ü»ü»ü¼ü¼ü¼ü½ü¾ü¿ü¿ü¾ü¾ü¾ü¾ü¾ü¾ü¿üÀüÀü¿ü¿üÀüÀüÁüÀüÀüÀüÀüÁüÁüÁüÁüÁüÁüÂüÂüÂüÂüÂüÂüÂüÂüÃüÃüÃüÃüÃüÄüÄüÄüÅüÅüÆüÆüÇüÇüÇüÇüÇüÇüÇüÈüÈüÈüÈüÈüÉüÉüÊüÉüÉüÈüÇüÆüÅüÅüÅüÄüÄüÄüÄüÅüÅüÆüÆüÅüÅüÅüÆüÆüÆüÆüÆüÆüÇüÇüÇüÇüÇüÇüÈüÈüÈüÉüÉüÉüÉüÊüÊüÊüÊüÉüÊüÉüÊüËüËüËüËüËüËüÌüÌüËüÌüÍüÍüÌüÌüÍüÎüÎüÎüÍüÎüÎüÎüÎüÏüÏüÏüÏüÏüÏüÏüÏüÐüÐüÏüÎüÌüËüËüËüËüËüËüÊüËüËüÌüÌüÌüÌüÌüÌüÌüÌüÌüÌüÌüÌüÌüÍüÎüÎüÎüÏüÏüÏüÏüÐüÐüÐüÏüÏüÐüÐüÐüÐüÐüÐüÐüÐüÐüÐüÑüÐüÐüÐüÑüÒüÒüÒüÑüÒüÒüÒüÒüÒüÓüÓüÓüÓüÓüÓüÓüÓüÔüÔüÔüÔüÕüÕüÔüÔüÔüÕüÕüÖüÕüÕüÖüÖüÕüÕüÖüÖüÖüÖüÖüÖüÕüÔüÒüÑüÒüÑüÑüÑüÑüÐüÑüÑüÑüÑüÒüÒüÒüÑüÒüÒüÒüÒüÓüÓüÒüÒüÒüÒüÒüÒüÒüÒüÒüÒüÓüÔüÕüÕüÕüÕüÔüÔüÔüÕüÔüÔüÔüÕüÕüÕüÖü×üÖüÖüÖüÖüÖüÖüÖüÖüÖü×ü×ü×ü×ü×ü×üÖüÖüÖü×ü×üÕüÓüÑüÑüÑüÐüÑüÒüÑüÑüÑüÑüÑüÑüÑüÐüÐüÐüÑüÑüÑüÑüÑüÒüÓüÔüÔüÔüÓüÒüÒüÒüÓüÒüÒüÒüÓüÓüÓüÓüÓüÓüÓüÓüÓüÓüÓüÓüÓüÓüÔüÔüÔüÓüÓüÓüÓüÔüÔüÔüÔüÔüÔüÔüÕüÔüÔüÔüÓüÓüÔüÓüÔüÔüÔüÔüÓüÒüÐüÏüÎüÍüÍüÍüÍüÍüÎüÎüÍüÎüÎüÎüÎüÎüÎüÎüÎüÏüÏüÎüÎüÎüÍüÍüÍüÍüÍüÎüÎüÎüÎüÎüÎüÎüÎüÎüÍüÍüÍüÍüÎüÎüÍüÍüÍüÍüÎüÎüÎüÎüÎüÎüÎüÎüÍüÍüÍüÌüÍüÎüÎüÎüÍüÎüÎüÎüÍüÍüÍüÍüÍüÍüÎüÍüÌüÍüÌüÊüÈüÇüÇüÆüÆüÆüÆüÆüÅüÅüÅüÅüÅüÅüÅüÅüÅüÄüÄüÄüÄüÄüÅüÅüÅüÅüÆüÅüÅüÅüÅüÅüÄüÄüÄüÄüÄüÄüÃüÃüÃüÃüÄüÃüÃüÃüÃüÃüÃüÃüÃüÃüÃüÃüÃüÃüÃüÃüÃüÃüÃüÂüÂüÂüÂüÁüÁüÂüÁüÁüÁüÂüÁüÁüÁüÂüÂüÂüÁüÁüÀüÀüÁüÀü¿ü¾ü¾ü¾ü¼üºü¹ü¹ü¹ü¹ü¹ü¹ü¹ü¸ü¸ü¸üºü¾üÀü¿ü¼ü»ü¹ü¸ü¸ü¸ü¸ü·ü·ü·ü·ü·ü·ü·ü·ü·ü·ü¶üµüµüµüµüµü¶üµüµüµü´ü´ü´ü´üµü´ü³ü³ü´ü´ü´ü³ü³ü³ü²ü²ü²ü±ü±ü²ü²ü±ü±ü¯ü­ü¬ü«ü«üªüªü©ü©ü©üªüªüªüªü©ü©ü©ü©ü¨ü¨ü¨ü¨ü¨ü¨ü§ü§ü§ü§ü§ü§ü§ü§ü§ü¦ü¥ü¦ü¦ü¦ü¥ü¦ü¦ü¦ü¦ü¥ü¥ü¥ü¥ü¥ü¥ü¤ü¤ü£ü£ü£ü£ü¢ü¢ü¢ü¢ü¢ü¢ü¡ü ü ü¡ü¡ü ü ü üü üüüü üüüüüüüüüüüüüüüüüüüüüüüüüüüüüüüüüüüüüüüüüüüüüüüüüüüüüüüüüüüüüüüüüüüüüüüüüüüüüüüüüüüüüüüüüüüüüüüüüüüü~ü|ü{ü{üzü{ü{üzüyüxüxüxüxüwüwüwüvüvüuüvüvüuüuütütütüuüuütütütüsürürürüsürüqüpüpüpüpüqüpüoüoüoüoünümümümümülülülükülüküküjüjüiüiühühühügügüfügüfüfüfüfüfüeüeüeüeüfüeüdüdüdübü`ü^ü]ü\ü\ü\ü[üZüYüYüZüYüYüXüXüXüWüVüVüVüVüVüUüUüUüTüSüSüSüSüRüRüRüRüQüPüPüPüOüOüOüOüOüOüNüNüMüMüLüLüKüLüKüKüKüKüKüJüJüJüIüIüHüHüHüHüGüFüEüEüEüEüDüDüDüCüCüBüBüCüBü?ü=ü<ü;ü:ü:ü9ü9ü9ü8ü7ü7ü6ü6ü5ü4ü4ü4ü4ü¹ü¹üºü»ü»ü»ü»ü»ü»ü»ü¼ü¼ü½ü½ü½ü½ü½ü¾ü¾ü¾ü¾ü¾ü¿ü¿üÀüÀüÀüÀü¿ü¿ü¾ü½ü¼ü¼ü¼ü¼ü¼ü¼ü¼ü¼ü»ü»ü¼ü¼ü¼ü¼ü¼ü¼ü¼ü½ü½ü¾ü¿üÀü¿ü¿ü¿üÀüÀü¿ü¿üÀüÀüÀüÁüÁüÀüÀüÀüÁüÁüÁüÂüÂüÂüÃüÄüÄüÃüÃüÃüÃüÃüÄüÄüÅüÅüÅüÅüÅüÅüÆüÆüÆüÇüÇüÆüÇüÈüÇüÈüÈüÈüÉüÈüÈüÉüÊüÊüÉüÇüÅüÅüÅüÄüÄüÄüÅüÅüÄüÅüÅüÅüÆüÅüÅüÆüÆüÇüÇüÇüÈüÈüÉüÉüÈüÈüÉüÉüÈüÈüÈüÉüÉüÉüÉüÊüÊüÊüÊüÊüÊüÊüËüËüÌüÌüËüËüËüÌüÌüÍüÍüÍüÍüÍüÍüÍüÎüÎüÎüÎüÎüÎüÎüÏüÏüÏüÐüÐüÏüÏüÏüÑüÑüÐüÎüËüÊüÊüÊüÊüËüÊüÊüËüÌüÌüÌüÌüÌüÍüÌüÍüÍüÍüÎüÍüÍüÍüÍüÍüÎüÎüÎüÎüÎüÎüÏüÐüÏüÏüÏüÏüÐüÏüÏüÏüÏüÐüÐüÐüÐüÐüÐüÐüÐüÐüÑüÑüÒüÑüÑüÑüÑüÑüÑüÒüÒüÓüÒüÓüÓüÓüÓüÓüÓüÓüÓüÔüÔüÔüÔüÔüÔüÔüÔüÕüÕüÕüÕüÕüÕüÖüÖüÖü×üÖüÖüÕüÓüÒüÑüÑüÑüÑüÒüÑüÑüÑüÑüÑüÑüÑüÑüÑüÑüÒüÒüÒüÒüÓüÒüÓüÓüÓüÓüÓüÓüÓüÔüÔüÓüÓüÓüÔüÔüÔüÔüÓüÔüÔüÔüÔüÔüÕüÕüÕüÕüÕüÕüÕüÕüÕüÖüÖüÖüÖüÖüÖüÖüÖüÖüÖü×ü×ü×ü×ü×ü×üÖüÔüÓüÒüÑüÑüÑüÑüÐüÑüÑüÑüÑüÒüÒüÑüÑüÑüÑüÑüÑüÒüÒüÑüÑüÒüÒüÓüÓüÒüÒüÒüÒüÒüÑüÒüÒüÒüÑüÒüÒüÒüÒüÒüÒüÒüÒüÒüÒüÒüÓüÓüÒüÒüÓüÓüÓüÓüÓüÔüÔüÕüÔüÓüÓüÓüÓüÓüÓüÓüÓüÓüÓüÓüÓüÓüÓüÓüÑüÐüÏüÏüÏüÏüÏüÎüÎüÍüÍüÍüÍüÍüÎüÎüÍüÍüÍüÍüÍüÎüÎüÎüÍüÍüÍüÌüÌüÍüÎüÎüÎüÎüÎüÎüÎüÍüÍüÎüÎüÎüÍüÍüÍüÎüÍüÍüÍüÎüÍüÍüÍüÍüÍüÍüÍüÍüÎüÏüÎüÍüÍüÍüÍüÍüÌüÌüÍüÍüÌüÌüÌüÌüÌüÍüÍüÍüÍüÌüÊüÉüÈüÈüÇüÆüÆüÆüÇüÆüÆüÆüÅüÅüÅüÅüÅüÅüÆüÆüÅüÅüÅüÅüÅüÅüÅüÅüÅüÅüÅüÆüÆüÅüÆüÆüÅüÅüÅüÄüÄüÄüÄüÄüÅüÅüÅüÅüÅüÄüÄüÄüÄüÄüÄüÃüÃüÃüÃüÃüÃüÃüÂüÃüÃüÂüÃüÃüÂüÂüÂüÂüÂüÁüÂüÂüÂüÂüÂüÁüÁüÁüÁüÁüÁüÀü¾ü¼ü»üºü¹ü¸ü¸ü¸ü¹ü¸ü¸ü¸ü¸ü¸ü¹ü¹üºüºü¹ü¸ü¸ü¸ü·ü¸ü¸ü¸ü·ü·ü·ü·ü¸ü¸ü¸ü·ü·ü¶ü¶ü¶ü¶ü¶ü¶ü¶ü¶üµüµüµü´ü´ü´ü´ü´ü³ü³ü´üµü´ü´ü³ü³ü³ü³ü³ü³ü²ü²ü²ü²ü²ü±ü°ü®ü­ü¬ü«ü«ü«üªüªüªüªüªüªüªüªü©üªü©ü©ü¨ü¨ü©ü¨ü§ü¨ü¨ü¨ü¨ü¨ü¨ü¨ü¨ü§ü§ü¦ü¦ü§ü¦ü¥ü¥ü¥ü¥ü¤ü¤ü¤ü¤ü¤ü¤ü¤ü¤ü£ü£ü¢ü¢ü¢ü¢ü¢ü¢ü¢ü¢ü¢ü¢ü¢ü¢ü¢ü¢ü¢ü¢ü¡ü¡ü¢ü¡ü üü üüüüüüüüüüüüüüüüüüüüüüüüüüüüüüüüüüüüüüüüüüüüüüüüüüüüüüüüüüüüüüüüüüüüüüüüüüüüüüüüüüüüüüüüüüüüüüüüüüüü}ü|ü|ü|ü|ü{üzüyüyüyüxüxüxüyüxüxüwüwüvüvüwüvüvüuüuüuüuütüsürürürürüqüqürürürüqüqüqüqüpüpüoüoüoüoünüoününümülülülülükükülüküküjüjüiüiühühühügügügügüfüfüeüeüdüeüeüeüeüdücübü`ü^ü]ü]ü\ü[üZüZüZüYüYüYüYüYüYüXüXüWüWüWüVüVüVüUüUüUüUüTüTüSüSüRüRüRüQüQüQüQüPüPüPüOüOüOüOüNüNüMüMüMüMüMüLüLüKüKüKüJüJüJüIüIüIüIüHüHüHüHüHüFüFüFüEüEüEüDüCüCüCüCüBüAü>ü<ü;ü:ü9ü9ü9ü8ü8ü7ü7ü7ü6ü6ü6ü5ü5ü5ü5ü»ü»ü¼ü»ü»ü»ü¼ü¼ü½ü¾ü¾ü¾ü¾ü½ü¾ü¾ü¾ü¿ü¿ü¾ü¾ü¾ü¾ü¿ü¿üÀüÀüÀüÀüÀü¾ü½ü½ü¼ü¼ü½ü½ü¼ü¼ü»ü»ü¼ü¼ü½ü½ü½ü½ü½ü¾ü¾ü¾ü¾ü¾ü¿üÀüÀüÀüÀüÀüÀüÀüÁüÂüÂüÂüÂüÁüÁüÂüÃüÄüÃüÃüÄüÃüÃüÃüÄüÆüÆüÅüÄüÄüÄüÄüÅüÅüÅüÅüÆüÆüÆüÇüÇüÇüÇüÈüÇüÇüÇüÈüÉüÈüÉüÉüÊüÊüËüËüËüÈüÆüÅüÅüÅüÅüÅüÆüÆüÇüÆüÆüÆüÆüÆüÆüÆüÆüÇüÇüÈüÈüÈüÉüÊüÊüÉüÉüÉüÉüÉüÉüÊüÊüÊüÊüÊüÊüËüËüËüËüÌüÌüÌüÌüÌüÍüÍüÍüÌüÍüÎüÎüÍüÎüÎüÎüÎüÏüÏüÏüÏüÐüÏüÏüÐüÐüÐüÐüÐüÐüÐüÑüÑüÑüÑüÑüÐüÎüÍüÍüÍüÍüÍüÍüÍüÍüÌüÌüÌüÌüÍüÎüÎüÎüÎüÍüÍüÍüÍüÎüÎüÎüÏüÏüÏüÏüÏüÏüÐüÐüÏüÏüÏüÏüÐüÐüÐüÐüÐüÐüÐüÑüÑüÑüÑüÒüÓüÓüÔüÔüÔüÔüÓüÓüÔüÔüÔüÔüÔüÔüÔüÔüÔüÔüÔüÔüÔüÔüÕüÕüÔüÕüÕüÕüÕüÕüÕüÕüÕüÕüÖüÖüÖüÕüÖüÖüÕüÖüÔüÒüÒüÒüÒüÑüÑüÑüÑüÑüÑüÑüÑüÒüÓüÓüÒüÑüÑüÒüÒüÒüÓüÓüÓüÒüÒüÒüÓüÓüÓüÓüÓüÔüÔüÔüÔüÔüÔüÔüÕüÔüÔüÔüÔüÕüÕüÔüÕüÔüÕüÕüÕüÖüÖüÖüÖüÖüÖüÖüÖüÖüÖüÖüÖüÖüÖüÖüÖüÖüÖüÕüÓüÒüÑüÑüÑüÐüÐüÐüÐüÑüÒüÒüÒüÒüÒüÒüÒüÒüÒüÒüÒüÒüÒüÒüÒüÒüÒüÒüÒüÒüÒüÒüÒüÒüÑüÒüÒüÓüÔüÓüÒüÓüÓüÓüÒüÒüÒüÓüÒüÒüÒüÒüÒüÓüÓüÓüÓüÓüÔüÔüÔüÓüÓüÔüÔüÔüÔüÔüÓüÓüÓüÓüÔüÔüÔüÔüÔüÒüÐüÏüÏüÎüÍüÎüÎüÎüÎüÍüÍüÍüÍüÍüÎüÎüÎüÎüÏüÎüÍüÍüÍüÍüÎüÎüÎüÍüÍüÎüÎüÎüÍüÍüÍüÍüÍüÍüÍüÍüÎüÎüÎüÎüÎüÎüÎüÍüÎüÏüÏüÏüÎüÎüÎüÍüÎüÎüÎüÎüÎüÎüÎüÎüÍüÍüÍüÍüÎüÍüÍüÍüÌüÌüÌüÍüÍüÍüÌüÊüÈüÈüÈüÇüÆüÇüÇüÆüÆüÆüÆüÆüÆüÆüÆüÅüÆüÆüÅüÅüÅüÆüÆüÆüÆüÆüÆüÅüÅüÅüÅüÅüÅüÅüÄüÅüÅüÄüÄüÄüÅüÅüÅüÅüÅüÄüÄüÄüÄüÃüÃüÄüÃüÃüÃüÄüÄüÄüÄüÄüÄüÃüÃüÃüÃüÃüÃüÃüÃüÃüÃüÃüÃüÃüÃüÄüÃüÃüÃüÂüÂüÁüÁüÂüÀü¾ü¼ü¼ü»ü»ü»ü»üºü»üºüºüºü¹ü¹üºüºü¹ü¹ü¹ü¹ü¹ü¸ü¸ü¸ü¸ü·ü·ü·ü·ü·ü·ü·ü·ü¸ü·ü¶ü¶ü·ü·ü·ü¶ü¶ü¶üµü¶üµüµüµü´ü´ü´ü´ü´ü´ü´ü´ü´ü³ü³ü³ü³ü³ü³ü´ü´ü³ü³ü³ü³ü±ü¯ü®ü¬ü¬ü¬ü¬ü«ü«ü«ü«üªüªüªüªüªüªü©ü©ü©ü©ü¨ü¨ü¨ü§ü§ü§ü§ü¨ü¨ü¨ü§ü§ü§ü¦ü¦ü¥ü¥ü¦ü¦ü¥ü¥ü¥ü¤ü¤ü¤ü¤ü¤ü£ü¤ü¤ü£ü¤ü¤ü£ü£ü¢ü¢ü¢ü¢ü¢ü¢ü¡ü¡ü¡ü¡ü¡ü ü ü ü ü üüüüüüüüüüüüüüüüüüüüüüüüüüüüüüüüüüüüüüüüüüüüüüüüüüüüüüüüüüüüüüüüüüüüüüüüüüüüüüüüüüüüüüüüüüüüüüüüüüüüüüü~ü}ü|ü|ü|ü{ü{üzüyüyüyüxüxüyüyüxüxüwüvüvüvüvüvüvüuütütüuütütütüsüsürürürüqüqüpüpüpüqüpüpüoüoüoüoüoüoünününümümülülülülüküküjüjüjüiüiüiüiühühühüiüiühügügüfüfüfüeüeüeüeüdücü`ü]ü\ü\ü\ü[üZüZüZüYüYüYüZüZüYüYüXüXüXüXüWüWüWüWüWüVüVüUüTüTüTüTüTüTüTüSüSüSüRüRüRüQüPüPüPüOüOüOüOüOüOüNüNüNüMüMüLüMüLüKüKüKüJüIüIüIüHüHüHüGüGüFüFüFüFüEüEüEüDüDüDüCü@ü>ü=ü<ü;ü;ü:ü:ü9ü9ü9ü8ü7ü7ü7ü6ü5ü5ü5ü»ü»ü»ü»ü»ü¼ü¼ü¼ü½ü½ü½ü¾ü¾ü¾ü¾ü¾ü¿ü¿üÀüÀüÁüÀüÀüÀüÀüÀüÀüÁüÁüÀü¾ü½ü½ü½ü½ü½ü½ü½ü½ü½ü½ü½ü½ü½ü½ü½ü¾ü¾ü¾ü¾ü¿üÀüÀüÀüÀüÀüÀüÀüÀüÀüÀüÀüÁüÁüÁüÁüÁüÁüÁüÂüÂüÁüÂüÃüÂüÃüÃüÄüÄüÄüÄüÄüÄüÅüÅüÅüÆüÇüÇüÇüÇüÇüÇüÇüÈüÈüÈüÉüÈüÉüÉüÉüÉüÉüÉüÊüÊüÊüÊüÊüÉüÇüÆüÅüÅüÅüÅüÅüÅüÆüÅüÅüÆüÆüÆüÆüÇüÇüÇüÆüÇüÈüÉüÉüÈüÈüÉüÉüÉüÉüÊüÊüÊüÉüÉüÉüÊüÊüËüËüËüËüËüËüËüËüÌüÌüÌüÍüÍüÍüÍüÍüÍüÍüÎüÎüÎüÏüÐüÐüÐüÐüÏüÏüÏüÏüÐüÑüÑüÑüÑüÑüÐüÐüÐüÏüÍüÌüÌüÌüÌüÌüÌüÌüËüËüËüËüÌüÍüÌüÌüÌüÌüÌüÍüÍüÎüÎüÎüÎüÎüÎüÎüÎüÎüÏüÐüÐüÐüÐüÐüÐüÐüÐüÑüÑüÑüÑüÒüÒüÒüÒüÒüÒüÓüÓüÓüÓüÓüÔüÔüÓüÓüÓüÔüÕüÕüÕüÕüÕüÕüÕüÕüÕüÕüÕüÕüÕüÕüÕüÕüÕüÕüÕüÕüÕüÖü×üÖüÖüÖü×ü×ü×ü×ü×üÖüÔüÓüÔüÓüÓüÓüÓüÒüÒüÒüÑüÒüÒüÒüÒüÒüÒüÓüÔüÔüÓüÒüÓüÓüÓüÓüÒüÒüÓüÒüÒüÓüÓüÓüÓüÔüÔüÔüÔüÔüÔüÕüÕüÔüÕüÕüÖüÖüÖüÖüÖüÕüÕüÖüÖüÖüÖüÕüÖüÖü×ü×ü×ü×ü×ü×ü×ü×üÖü×üØü×üÕüÔüÓüÓüÑüÐüÐüÑüÑüÑüÑüÒüÒüÑüÐüÑüÑüÒüÒüÓüÓüÓüÓüÓüÓüÒüÒüÒüÓüÒüÒüÓüÓüÓüÓüÓüÓüÔüÓüÓüÓüÓüÓüÓüÓüÔüÔüÔüÔüÔüÔüÕüÕüÕüÔüÕüÕüÕüÕüÕüÔüÔüÕüÕüÕüÕüÕüÕüÔüÔüÔüÔüÓüÔüÕüÕüÕüÓüÑüÑüÒüÒüÑüÏüÎüÎüÎüÎüÎüÎüÎüÎüÎüÎüÎüÍüÎüÎüÎüÎüÎüÎüÎüÎüÍüÍüÎüÎüÎüÎüÎüÏüÎüÎüÎüÎüÎüÎüÎüÎüÎüÎüÎüÍüÍüÍüÎüÎüÎüÎüÎüÎüÎüÎüÎüÎüÎüÎüÍüÍüÍüÍüÍüÍüÍüÍüÍüÌüÌüÌüÌüÌüÌüÍüÍüÍüÌüËüÉüÈüÈüÇüÆüÆüÇüÆüÆüÆüÇüÆüÆüÆüÆüÆüÆüÆüÅüÆüÆüÅüÅüÅüÅüÅüÅüÅüÅüÅüÅüÅüÅüÅüÅüÅüÄüÄüÄüÄüÄüÄüÄüÃüÃüÃüÄüÃüÃüÃüÄüÄüÃüÃüÄüÄüÃüÃüÃüÃüÃüÃüÃüÂüÃüÃüÄüÄüÃüÃüÂüÃüÂüÁüÁüÁüÁüÁüÁüÀüÁüÁüÁüÁüÀü¿ü½ü¼ü¼ü¼ü»ü»üºüºüºüºüºü¹ü¹ü¹ü¹ü¹ü¹ü¹ü¹ü¹ü¹ü¸ü¸ü¸ü¸ü¸ü·ü·ü¸ü·ü·ü·ü¸ü·ü·ü¸ü·ü¶ü¶ü·ü·ü·ü¶ü¶ü¶ü¶ü¶ü¶ü¶ü¶ü¶üµü´üµüµüµü´ü´ü´ü´ü´ü´ü´ü³ü³ü³ü³ü±ü¯ü®ü­ü¬ü¬ü¬ü¬ü«ü«ü¬ü«ü«üªüªüªüªü©ü©üªü©ü©ü©üªü©ü¨ü¨ü©ü¨ü¨ü¨ü¨ü¨ü¨ü§ü§ü¨ü¨ü§ü¦ü¦ü¦ü¥ü¦ü¦ü¦ü¦ü¥ü¥ü¥ü¤ü£ü£ü£ü£ü£ü£ü¢ü¢ü¢ü¢ü¢ü¢ü¢ü¡ü¢ü¡ü¡ü ü ü ü ü ü ü ü üüüüüüüüüüüüüüüüüüüüüüüüüüüüüüüüüüüüüüüüüüüüüüüüüüüüüüüüüüüüüüüüüüüüüüüüüüüüüüüüüüüüüüüüüüüüüüüüüüüü}ü|ü|ü{üzüzüzüyüyüzüzüyüyüyüyüxüxüwüwüvüvüvüvüuüuütütütüsüsüsüsüsürüqüqürürüqüqürüqüqüpüpüpüpüpüoününümümümülülülülüküküjüjüjüjüjüjüjüiüiühühügühühügügüfüfüeüeüeüeüeüeüdüaü_ü^ü]ü]ü\ü\ü[ü[ü[ü[ü[üZüZüZüYüYüYüXüWüXüWüWüWüVüUüUüUüUüUüTüTüTüTüSüSüRüQüQüQüPüPüPüPüPüOüNüNüNüMüMüMüMüLüLüLüLüLüLüLüLüKüJüIüHüIüIüHüHüGüFüFüFüFüFüFüFüEüDüDüDüBü?ü=ü<ü;ü:ü:ü:ü:ü:ü9ü9ü9ü8ü7ü7ü7ü6ü6ü6ü¼ü¼ü¼ü¼ü¼ü¼ü¼ü½ü½ü½ü½ü½ü½ü¾ü¿ü¿ü¾ü¿ü¿ü¿ü¿ü¿üÀüÁüÁüÁüÁüÁüÁüÀü½ü¼ü¼ü¼ü¼ü¼ü¼ü¼ü¼ü¼ü¼ü½ü½ü½ü½ü½ü¾ü¾ü¾ü¾ü¿ü¾ü¾ü¿ü¿ü¿ü¿ü¿ü¿üÀüÀüÀüÀüÀüÁüÂüÂüÁüÁüÂüÂüÂüÂüÃüÄüÄüÅüÅüÅüÅüÅüÅüÅüÅüÆüÇüÆüÇüÇüÈüÇüÇüÉüÊüÉüÉüÉüÉüÈüÉüÈüÈüÈüÉüÉüÉüÊüÊüËüËüÉüÇüÆüÆüÆüÅüÅüÅüÆüÇüÇüÇüÇüÇüÈüÈüÈüÈüÈüÈüÈüÈüÈüÉüÉüÉüÉüÊüÊüÊüÊüËüËüËüËüËüËüËüËüËüËüÌüÌüÍüÌüÌüÍüÍüÍüÎüÎüÍüÍüÎüÏüÏüÏüÏüÐüÐüÐüÏüÏüÐüÑüÐüÐüÐüÑüÑüÑüÑüÒüÑüÒüÒüÒüÑüÏüÍüÍüÍüÍüÌüÌüÍüÍüÍüÍüÍüÎüÏüÐüÐüÏüÏüÐüÐüÏüÏüÐüÐüÏüÏüÏüÐüÐüÐüÐüÐüÑüÑüÒüÑüÑüÑüÒüÒüÒüÑüÑüÒüÓüÒüÒüÒüÓüÓüÓüÓüÓüÓüÔüÔüÓüÔüÕüÕüÔüÕüÕüÕüÕüÕüÕüÕüÕüÕüÖüÖüÖüÖüÖüÖüÖüÖüÖüÕüÕüÕüÖüÖü×ü×ü×ü×üØüØüØü×üÕüÔüÔüÓüÒüÒüÒüÒüÒüÓüÓüÓüÓüÓüÓüÓüÓüÓüÓüÓüÒüÓüÓüÓüÔüÔüÔüÔüÔüÔüÔüÔüÔüÔüÔüÔüÔüÔüÔüÕüÕüÕüÕüÕüÕüÕüÖüÖüÖüÕüÖü×üÖüÖüÖü×üÖüÖüÖü×ü×ü×ü×üÖüÖüÖü×ü×ü×ü×üØü×üÕüÔüÓüÒüÒüÒüÑüÑüÑüÑüÑüÑüÑüÑüÒüÒüÒüÑüÑüÑüÒüÒüÒüÒüÒüÒüÓüÓüÒüÒüÓüÓüÓüÒüÓüÔüÓüÓüÓüÒüÒüÓüÓüÔüÓüÓüÔüÔüÔüÓüÓüÔüÔüÓüÓüÔüÔüÔüÔüÔüÔüÔüÔüÓüÔüÔüÕüÕüÕüÕüÕüÔüÔüÕüÔüÔüÔüÓüÑüÑüÑüÐüÏüÎüÍüÎüÎüÎüÎüÎüÎüÎüÎüÏüÏüÏüÏüÐüÏüÏüÏüÏüÏüÏüÎüÎüÎüÏüÎüÎüÎüÎüÎüÏüÎüÎüÎüÎüÏüÏüÎüÍüÍüÎüÎüÎüÍüÍüÍüÎüÏüÏüÎüÎüÎüÏüÏüÏüÎüÎüÏüÏüÏüÏüÎüÎüÎüÎüÎüÎüÎüÎüÎüÎüÎüÎüÎüÏüÐüÍüËüÉüÈüÈüÈüÇüÇüÇüÇüÆüÆüÆüÆüÅüÅüÅüÅüÆüÇüÇüÆüÆüÅüÅüÆüÆüÅüÅüÅüÄüÅüÅüÅüÄüÅüÅüÅüÅüÅüÅüÅüÅüÆüÆüÆüÅüÄüÅüÅüÅüÅüÄüÄüÄüÄüÄüÄüÄüÅüÄüÃüÃüÃüÃüÄüÃüÃüÃüÃüÂüÂüÂüÂüÂüÂüÂüÁüÁüÁüÁüÁüÂüÁüÀü½ü½ü¾ü¾ü½ü¼ü»ü»ü»ü»ü»ü»ü»üºüºüºü»ü»ü»üºüºü¹üºüºüºüºüºüºüºü¹ü¹ü¹üºüºü¹ü¹ü¸ü¸ü¸ü·ü·ü¸ü¸ü·ü·ü·ü¶ü¶ü·ü·ü·ü¶üµüµü´ü´üµüµüµüµü´ü´üµüµüµüµüµü´ü±ü¯ü®ü®ü­ü­ü­ü¬ü¬ü¬ü¬ü¬ü¬ü¬ü«ü«ü«üªüªüªüªü«ü«ü«üªüªüªüªü©ü©ü©ü©ü¨ü¨ü¨ü¨ü¨ü§ü¨ü¨ü¨ü§ü¦ü¦ü¦ü¦ü¦ü¦ü¦ü¥ü¥ü¥ü¥ü¥ü¤ü¤ü¤ü£ü£ü£ü£ü£ü¢ü¢ü¡ü¡ü¢ü¢ü¢ü¢ü¢ü¡ü¢ü¡ü¡ü¡ü¢ü¡ü¡ü¡ü ü ü üüüüüüüüüüüüüüüüüüüüüüüüüüüüüüüüüüüüüüüüüüüüüüüüüüüüüüüüüüüüüüüüüüüüüüüüüüüüüüüüüüüüüüüüüüüü~ü}ü}ü|ü{üzü{ü{üzüxüyüyüyüyüxüxüxüxüwüwüwüwüvüvüvüvüvüuütütütütüsüsüsüsüsürüqüqüqüqüqüpüoüoüoüpüoününüoünümümümümümümülülüküküjüjüküjüküküjüiüiüiühühühühügügügüfüfüfüfüeücübü`ü^ü]ü]ü]ü\ü[ü\ü[ü[üZüYüYüYüXüXüXüXüWüVüVüVüVüUüTüTüTüRüRüRüRüRüQüQüQüQüQüPüPüOüOüOüOüNüNüMüMüMüMüMüMüMüMüLüLüKüKüJüJüJüJüIüIüIüHüHüHüGüGüGüFüEüEüDüDüDüDüCüCüBü?ü>ü=ü=ü<ü<ü;ü;ü:ü:ü9ü9ü9ü8ü8ü7ü6ü6ü6ü»ü»ü»ü¼ü¼ü¼ü½ü¼ü¼ü¼ü½ü½ü½ü¾ü½ü½ü½ü¾ü¾ü¾ü¿ü¿ü¿üÁüÁüÀüÀüÁüÂüÁü¿ü½ü¼ü»ü¼ü¼ü¼ü½ü½ü½ü½ü½ü½ü½ü¾ü¾ü¾ü¾ü¿ü¿ü¿ü¿ü¿üÀüÀüÀüÀüÀüÁüÁüÁüÁüÂüÂüÁüÁüÁüÁüÂüÃüÃüÂüÃüÄüÃüÄüÄüÄüÄüÅüÅüÅüÅüÅüÅüÅüÆüÆüÆüÆüÆüÈüÉüÈüÈüÈüÈüÈüÈüÉüÉüÉüÉüÉüÊüÊüËüËüËüËüÊüÉüÇüÇüÇüÇüÆüÆüÆüÇüÇüÆüÇüÇüÈüÈüÈüÇüÇüÈüÉüÉüÊüÊüÊüÊüËüËüËüÊüÊüËüËüÊüËüËüËüËüËüËüËüËüÌüÌüÌüÌüÍüÍüÍüÍüÍüÍüÍüÍüÎüÏüÐüÐüÐüÏüÏüÐüÐüÐüÐüÐüÑüÑüÑüÐüÐüÐüÑüÒüÑüÑüÑüÐüÎüÍüÍüÌüÍüÍüÍüÍüÍüÍüÍüÍüÍüÎüÎüÎüÎüÎüÎüÏüÐüÐüÏüÏüÎüÏüÐüÏüÏüÏüÐüÐüÐüÐüÑüÑüÑüÒüÑüÑüÑüÒüÓüÓüÓüÓüÓüÔüÔüÔüÔüÔüÔüÔüÔüÔüÔüÔüÔüÕüÔüÕüÕüÕüÕüÕüÕüÕüÕüÕüÖüÖüÕüÖü×ü×üÖü×ü×ü×ü×ü×ü×ü×ü×ü×üØüØüØü×ü×ü×üÕüÔüÓüÒüÒüÒüÒüÒüÒüÒüÒüÑüÒüÒüÓüÒüÒüÓüÓüÓüÓüÔüÔüÔüÔüÔüÕüÕüÕüÔüÔüÔüÔüÔüÔüÔüÔüÕüÕüÕüÕüÔüÔüÔüÔüÔüÕüÕüÕüÕüÖüÖüÖüÖü×ü×ü×ü×üØüØü×üØüØüØü×ü×üØüØüØüØü×üÖüÔüÒüÒüÓüÒüÒüÒüÒüÒüÒüÒüÒüÒüÒüÒüÒüÒüÓüÓüÓüÒüÒüÓüÔüÔüÔüÔüÔüÔüÔüÓüÓüÔüÔüÔüÓüÓüÓüÓüÓüÓüÓüÓüÓüÔüÔüÔüÓüÔüÔüÓüÓüÓüÓüÓüÓüÔüÔüÓüÔüÔüÔüÔüÕüÕüÖüÕüÖüÖüÕüÕüÕüÕüÕüÖüÕüÔüÓüÑüÐüÏüÎüÎüÎüÎüÎüÎüÎüÎüÏüÎüÎüÍüÍüÍüÍüÍüÍüÍüÍüÍüÍüÍüÍüÍüÍüÎüÎüÎüÎüÎüÏüÏüÎüÎüÎüÎüÎüÎüÎüÎüÎüÎüÎüÏüÏüÏüÏüÏüÎüÎüÎüÎüÎüÎüÎüÎüÎüÎüÎüÎüÎüÎüÎüÎüÎüÎüÎüÎüÎüÎüÏüÎüÍüÍüÍüÍüÍüÌüËüÉüÈüÇüÇüÇüÆüÆüÆüÆüÆüÆüÇüÈüÇüÆüÆüÆüÆüÆüÇüÆüÆüÆüÆüÆüÆüÆüÆüÆüÆüÆüÆüÆüÆüÅüÅüÅüÅüÅüÅüÅüÅüÆüÆüÅüÆüÆüÆüÅüÅüÄüÄüÄüÅüÄüÄüÄüÃüÃüÃüÃüÂüÂüÂüÂüÃüÃüÄüÃüÃüÂüÂüÂüÃüÄüÃüÂüÂüÂüÂüÂüÂüÁüÀü½ü½ü½ü½ü¼ü¼ü¼ü¼ü»üºüºü¹üºüºüºü¹ü¹üºüºüºüºüºüºüºü¹ü¹ü¹ü¹ü¹ü¸ü¹ü¸ü·ü·ü·ü·ü·ü¶ü·ü·ü·ü·ü·ü¶ü¶ü·ü¶ü¶ü¶ü·ü·ü¶üµüµü¶ü¶üµüµü¶ü¶üµüµüµüµüµüµü´ü²ü±ü¯ü­ü¬ü¬ü«ü«ü¬ü¬ü¬ü«üªüªüªüªüªüªüªü©ü©ü©ü¨ü¨ü¨ü¨ü¨ü¨ü¨ü§ü§ü§ü§ü§ü¦ü¦ü§ü§ü§ü¦ü¦ü¥ü¦ü¦ü§ü¦ü¦ü¥ü¥ü¥ü¤ü¤ü¤ü£ü£ü£ü£ü£ü£ü£ü£ü£ü£ü£ü£ü¢ü¢ü¢ü¡ü¢ü¡ü¡ü¡ü ü ü üüüüüüüüüüüüüüüüüüüüüüüüüüüüüüüüüüüüüüüüüüüüüüüüüüüüüüüüüüüüüüüüüüüüüüüüüüüüüüüüüüüüüüüüüüüüüüüüüüüüü}ü|ü|ü|ü{ü{ü{üzüzüzüyüyüyüyüxüxüwüvüvüvüvüvüuüvüvüvüuüuütüsüsüsüsüsüsüsürürüqüqüpüpüpüpüpüoüoüoününüoüoünümümümümümülülümümülüküjüjüjüjüiühühühühühühühühügügügügüfüfüeücü`ü^ü]ü\ü\ü\ü[ü[ü[ü[üZüZüYüYüYüYüYüYüXüXüWüWüWüVüVüUüUüUüTüTüTüTüTüTüSüRüSüSüSüRüQüQüPüPüPüOüOüOüNüNüNüMüMüMüLüKüKüKüJüJüJüJüJüIüIüHüHüGüGüGüFüFüEüEüEüEüDüEüDüCüAü>ü=ü=ü<ü;ü:ü:ü9ü9ü8ü8ü9ü8ü8ü8ü8ü8ü6ü6ü¼ü¼ü¼ü¼ü½ü½ü¾ü¾ü¾ü½ü½ü¼ü½ü¾ü¿ü¿ü¾ü¾ü¿ü¿ü¿ü¿ü¿ü¿ü¿üÀüÁüÂüÁü¾ü½ü¼ü»ü»ü»üºü»ü»ü¼ü¼ü¼ü¼ü¼ü¼ü½ü½ü¾ü¿üÀüÀü¿ü¿ü¿ü¿ü¿ü¿üÀüÁüÁüÁüÁüÁüÁüÁüÁüÁüÁüÂüÂüÂüÂüÂüÂüÂüÃüÃüÃüÃüÃüÄüÄüÄüÄüÅüÅüÅüÆüÆüÆüÆüÆüÇüÇüÈüÈüÈüÈüÈüÈüÈüÈüÈüÉüÊüÉüÉüÊüÊüÊüÊüÉüÇüÆüÆüÆüÅüÅüÅüÆüÆüÆüÆüÆüÆüÆüÆüÆüÆüÆüÇüÇüÆüÇüÈüÈüÉüÉüÉüÉüÉüÉüÊüÊüÊüÊüËüÍüÍüÍüÎüÍüÌüÌüÌüÌüÌüÌüÍüÍüÍüÍüÍüÍüÍüÎüÎüÏüÏüÐüÐüÐüÐüÏüÐüÐüÐüÑüÑüÑüÑüÑüÑüÒüÒüÒüÒüÐüÏüÎüÍüÍüÍüÍüÌüÌüÍüÍüÍüÍüÍüÎüÎüÎüÍüÍüÎüÎüÎüÏüÏüÏüÏüÏüÏüÐüÐüÏüÐüÐüÐüÐüÑüÑüÑüÑüÑüÑüÒüÒüÒüÒüÒüÓüÓüÓüÓüÒüÒüÒüÓüÔüÔüÓüÓüÔüÓüÓüÔüÔüÔüÔüÔüÔüÕüÕüÕüÕüÔüÔüÕü×ü×üÖüÖüÖüÖü×ü×ü×ü×ü×üØüØüØüØüØüÙüÙüÙüÙü×üÕüÓüÒüÒüÒüÒüÑüÑüÑüÒüÒüÒüÒüÒüÒüÒüÓüÓüÓüÓüÔüÓüÓüÔüÔüÔüÓüÓüÔüÔüÔüÔüÔüÔüÔüÔüÕüÕüÕüÕüÖüÖüÕüÕüÖüÖüÖüÖü×ü×ü×ü×ü×ü×üØüØüØü×ü×ü×ü×ü×ü×ü×üØüÙüØüØü×ü×üÖüÔüÓüÓüÒüÑüÑüÐüÐüÑüÑüÑüÑüÑüÐüÐüÑüÑüÑüÒüÓüÒüÒüÒüÒüÓüÒüÒüÒüÒüÒüÒüÓüÒüÒüÓüÓüÒüÓüÓüÓüÓüÔüÔüÔüÔüÓüÓüÓüÓüÓüÓüÓüÔüÔüÔüÔüÓüÓüÓüÓüÓüÓüÓüÔüÕüÕüÕüÔüÔüÔüÕüÔüÕüÕüÕüÔüÔüÓüÐüÏüÎüÎüÎüÎüÎüÍüÍüÍüÎüÍüÍüÎüÎüÍüÍüÎüÎüÎüÎüÎüÎüÎüÎüÎüÎüÎüÎüÎüÍüÎüÏüÏüÏüÎüÎüÎüÎüÎüÍüÍüÍüÍüÎüÎüÎüÎüÎüÎüÎüÎüÎüÎüÎüÎüÏüÎüÎüÎüÎüÎüÎüÎüÎüÎüÏüÎüÍüÍüÍüÍüÍüÍüÍüÎüÎüÎüÎüÎüÌüËüÈüÈüÇüÇüÇüÇüÇüÆüÆüÇüÆüÆüÆüÆüÆüÆüÇüÇüÆüÆüÆüÅüÅüÆüÆüÅüÅüÅüÅüÄüÄüÄüÅüÆüÅüÄüÄüÅüÅüÅüÅüÄüÅüÄüÃüÃüÄüÅüÅüÅüÄüÄüÄüÄüÄüÄüÅüÄüÃüÃüÃüÃüÃüÃüÃüÃüÃüÃüÃüÃüÄüÄüÃüÂüÂüÃüÃüÃüÂüÂüÂüÂüÁü¿ü½ü»ü»ü»üºüºüºüºü¹ü¹ü¹ü¸ü¹üºüºü¹ü¹üºüºü¹ü¹ü¹ü¹ü¸ü¸ü·ü·ü·ü¸ü·ü·ü¸ü·ü¶ü¶ü·ü·ü¶ü¶ü¶ü¶ü·ü¶ü¶üµü¶ü¶ü¶üµüµüµüµü¶ü¶üµü´ü´ü´ü´ü´ü´ü³ü´ü´ü³ü²ü³ü´ü±ü¯ü®ü­ü¬ü«ü«ü«ü«ü«üªüªüªüªüªü«ü«üªü©ü©ü¨ü¨ü¨ü¨ü¨ü¨ü¨ü§ü§ü¦ü§ü¨üªü©ü¨ü¨ü§ü¦ü§ü§ü¦ü¦ü¦ü¦ü¦ü¥ü¥ü¥ü¤ü¤ü¤ü¤ü¤ü¤ü£ü¤ü£ü£ü¢ü¢ü¢ü¢ü¢ü¡ü¡ü ü ü¡ü ü ü ü ü ü ü ü ü üüüüüüüüüüüüüüüüüüüüüüüüüüüüüüüüüüüüüüüüüüüüüüüüüüüüüüüüüüüüüüüüüüüüüüüüüüüüüüüüüüüüüüüüüüüüüüüüüüü}ü|ü{ü{ü{ü{ü{üzüzüyüyüxüxüxüxüwüxüxüwüvüuüuüuüuüuütüsüsüsüsüsüsüsüsüsüsüsürürüqüqüpüpüpüpüqüpüpüoüoüoününününümülülüküküküküküküjüiüiüiüiüiühühügügügüfüeüeüeüdüdüdüdübü`ü^ü^ü^ü]ü\ü]ü]ü\ü[ü[üZüZüZüZüZüYüYüYüYüXüWüVüWüWüVüVüVüUüTüTüSüSüRüRüQüQüQüPüPüPüPüPüOüPüPüPüNüNüNüMüMüMüMüLüLüLüKüKüKüJüJüIüIüJüIüHüGüGüGüGüHüGüFüFüFüEüDüDüCüBü@ü?ü>ü=ü<ü;ü;ü;ü:ü9ü9ü9ü8ü8ü8ü8ü7ü6ü6ü6ü½ü½ü½ü½ü½ü¼ü½ü½ü½ü½ü¾ü¾ü¾ü¾ü¿ü¿ü¿ü¿ü¿ü¿ü¿ü¿ü¿üÀüÀüÁüÁüÀü¿ü¾ü½ü½ü¼ü¼ü½ü¼ü¼ü¼ü¼ü¼ü¼ü½ü¾ü¾ü¾ü¾ü¾ü¾ü¾ü¾ü¾ü¾ü¾ü¿ü¿üÀüÀüÀüÁüÀüÀüÁüÁüÂüÁüÁüÁüÂüÂüÃüÃüÃüÃüÃüÃüÃüÄüÄüÅüÆüÆüÆüÆüÆüÆüÇüÇüÇüÆüÆüÆüÇüÇüÇüÇüÈüÉüÉüÈüÈüÉüÉüÉüÊüËüÊüÊüÊüÊüÊüÊüÈüÇüÇüÇüÆüÅüÅüÅüÅüÅüÆüÆüÆüÇüÇüÇüÇüÇüÈüÈüÈüÉüÉüÉüÉüÊüÊüÊüÊüÊüÊüËüËüËüËüËüËüÌüÌüËüËüËüÌüÌüÌüÍüÍüÌüÌüÍüÏüÏüÏüÎüÎüÎüÎüÏüÏüÏüÐüÏüÏüÐüÐüÑüÑüÑüÒüÒüÑüÑüÒüÒüÒüÑüÏüÎüÍüÍüÌüÌüÌüÌüÌüÌüÍüÍüÍüÍüÎüÎüÏüÎüÎüÎüÎüÏüÏüÏüÏüÏüÐüÐüÐüÐüÐüÐüÐüÑüÑüÑüÑüÑüÑüÒüÒüÑüÑüÒüÒüÒüÒüÓüÓüÓüÓüÓüÓüÓüÓüÓüÒüÓüÓüÔüÔüÔüÔüÔüÔüÕüÖüÖüÕüÖüÖüÖüÖüÖü×üÖüÖü×ü×ü×ü×üÖüÖüÖüÖüÖü×üØüØüØüØüØü×ü×üÖüÕüÔüÓüÒüÒüÒüÒüÓüÓüÓüÒüÓüÒüÓüÓüÓüÓüÓüÔüÔüÔüÔüÔüÔüÔüÔüÔüÕüÕüÕüÔüÕüÕüÕüÕüÕüÔüÔüÕüÕüÕüÖüÖüÖüÖü×ü×üØüØüØü×ü×üØüØüØüØüØüØüØü×ü×üØü×ü×üØüØüØüØü×üÖüÔüÒüÒüÑüÑüÑüÑüÑüÑüÑüÒüÒüÒüÓüÒüÒüÓüÒüÒüÒüÒüÒüÒüÓüÓüÒüÒüÒüÒüÓüÓüÓüÓüÓüÓüÓüÔüÔüÓüÓüÔüÔüÔüÓüÔüÔüÔüÓüÓüÓüÓüÓüÔüÓüÔüÔüÔüÓüÔüÔüÓüÓüÔüÔüÔüÔüÔüÔüÔüÔüÔüÔüÔüÔüÔüÕüÔüÓüÐüÏüÏüÏüÏüÎüÎüÏüÏüÏüÎüÎüÏüÏüÏüÏüÏüÎüÎüÏüÏüÎüÎüÎüÎüÎüÎüÎüÎüÎüÏüÏüÏüÏüÏüÎüÎüÎüÎüÎüÎüÎüÎüÎüÎüÎüÎüÎüÍüÎüÎüÎüÍüÍüÎüÎüÎüÏüÏüÏüÎüÎüÎüÏüÏüÎüÎüÎüÍüÎüÏüÐüÏüÏüÏüÏüÏüÏüÎüÎüÎüÌüÊüÉüÉüÈüÇüÇüÇüÇüÇüÇüÇüÇüÇüÇüÇüÇüÇüÇüÇüÇüÆüÆüÆüÇüÇüÇüÆüÇüÇüÇüÇüÆüÆüÆüÆüÆüÆüÅüÅüÆüÆüÅüÆüÆüÅüÅüÅüÅüÅüÅüÅüÅüÅüÄüÄüÅüÅüÅüÅüÅüÅüÄüÅüÅüÅüÆüÅüÅüÄüÅüÅüÅüÄüÄüÄüÄüÄüÄüÃüÂüÃüÃüÂüÁü¿ü¾ü½ü½ü½ü½ü¼ü¼ü¼ü½ü¼ü¼ü»ü¼ü»ü»ü»ü»ü»ü»ü»üºü¹üºüºüºüºüºü¹ü¹üºüºü¹ü¹ü¹ü¸ü¹ü¹ü¹ü¸ü¸ü·ü¸ü¹ü¸ü¸ü¸ü¸ü·ü·ü·ü·ü¶üµü¶ü¶üµüµüµüµüµüµüµüµü´ü´üµü³ü±ü¯ü¯ü¯ü®ü®ü­ü¬ü¬ü¬ü¬ü¬ü«ü«ü«ü¬ü¬ü¬ü«ü«üªü©ü©üªü©ü©ü¨ü¨ü¨ü¨ü§ü§ü¨ü¨ü¨ü§ü¦ü¦ü¦ü¦ü¦ü¦ü§ü¦ü¦ü¦ü§ü§ü¦ü¦ü§ü¦ü¦ü¥ü¤ü¤ü¤ü¤ü£ü£ü¢ü¢ü¡ü¢ü¢ü¢ü¢ü¢ü¡ü¡ü¢ü¢ü¡ü¡ü¢ü¢ü¡ü¡ü ü ü ü ü üüüüüüüüüüüüüüüüüüüüüüüüüüüüüüüüüüüüüüüüüüüüüüüüüüüüüüüüüüüüüüüüüüüüüüüüüüüüüüüüüüüüüüüüüüüüü~ü~ü}ü|ü|ü|ü{üzüzüzüyüyüyüyüxüxüxüxüxüxüwüxüwüwüwüvüvüvüuüvüuütütüsüsüsüsürürüqüqüqüpüqürüqüpüoüoüoüpüpüoünününümümülülülükülülükükükülüküjüjüjüjüiühüiühügügügügügüfüeücüaü`ü_ü^ü^ü]ü]ü\ü\ü\ü[ü[ü[üZüZüZüYüXüXüXüXüWüWüVüVüVüVüVüUüUüUüUüTüSüTüTüSüSüSüRüRüQüQüRüRüQüPüPüPüOüNüNüNüNüNüMüMüLüLüLüLüKüJüJüJüIüIüHüHüHüHüHüFüFüEüEüEüEüDüBü@ü?ü>ü=ü=ü<ü<ü;ü;ü;ü:ü:ü9ü8ü8ü8ü8ü7ü7ü7ü½ü½ü½ü½ü½ü½ü½ü¾ü¾ü¾ü¾ü¾ü¾ü¿ü¿ü¿ü¿ü¿ü¿üÀüÀüÀüÀüÁüÁüÁüÀüÀüÀü¾ü½ü½ü½ü½ü½ü¾ü½ü½ü¾ü¾ü¾ü¾ü¾ü¿ü¿üÀüÀüÁüÁüÁüÀüÀüÀüÀüÁüÂüÂüÂüÂüÂüÂüÂüÂüÂüÂüÃüÃüÃüÃüÄüÄüÄüÄüÄüÅüÅüÅüÅüÆüÆüÅüÆüÆüÇüÇüÆüÆüÇüÇüÇüÇüÈüÈüÈüÈüÈüÈüÉüÊüÊüËüËüÊüÊüËüËüËüËüÌüËüÊüÈüÇüÆüÆüÆüÆüÇüÇüÇüÆüÆüÇüÈüÈüÈüÈüÈüÈüÈüÈüÈüÈüÉüÉüÊüÊüÊüÊüÊüÊüÊüÊüËüËüËüËüËüÌüÌüÌüÌüÌüÍüÌüÍüÍüÍüÍüÍüÎüÎüÎüÏüÏüÏüÏüÏüÏüÏüÐüÐüÐüÐüÐüÑüÑüÑüÑüÑüÑüÑüÑüÑüÑüÒüÑüÏüÍüÌüÌüÍüÍüÍüÍüÍüÎüÍüÍüÍüÍüÍüÍüÍüÍüÎüÎüÎüÏüÏüÏüÏüÏüÐüÐüÏüÐüÐüÐüÐüÐüÑüÑüÑüÑüÑüÒüÒüÓüÓüÓüÓüÓüÓüÓüÓüÓüÓüÓüÓüÓüÔüÔüÔüÔüÔüÔüÔüÔüÕüÖüÕüÕüÕüÕüÕüÕüÕüÖüÖü×ü×ü×ü×ü×ü×ü×ü×üØüØü×ü×ü×ü×ü×ü×ü×ü×ü×ü×üÖüÕüÓüÒüÒüÒüÒüÒüÓüÓüÓüÓüÓüÓüÓüÓüÔüÔüÔüÔüÓüÔüÕüÕüÕüÔüÔüÕüÕüÕüÖüÖüÖüÖüÖüÖüÕüÕüÖüÖüÖüÖüÖüÖüÖüÖüÖüÖü×ü×üØüØüØü×ü×üØüØüØüØüØüØüÙüÛüÜüÛüÚüÙüÙüÙüÙüÙü×üÔüÔüÓüÒüÑüÒüÓüÓüÓüÓüÒüÒüÓüÓüÓüÓüÓüÒüÓüÔüÕüÔüÓüÓüÓüÔüÔüÔüÔüÔüÔüÔüÔüÔüÔüÔüÔüÔüÔüÔüÔüÕüÕüÕüÕüÔüÔüÔüÔüÔüÔüÕüÕüÕüÕüÖüÕüÕüÕüÕüÕüÕüÖüÖüÖüØü×üÖüÕüÕüÕüÕüÕüÕüÖüÖüÖüÔüÒüÑüÑüÑüÐüÏüÐüÐüÐüÐüÐüÏüÏüÏüÏüÏüÏüÏüÐüÏüÏüÏüÐüÏüÏüÏüÏüÏüÏüÏüÏüÐüÐüÏüÏüÐüÏüÏüÏüÐüÐüÏüÐüÐüÏüÏüÏüÏüÏüÏüÏüÏüÏüÏüÏüÏüÏüÏüÐüÏüÏüÐüÏüÏüÏüÏüÏüÏüÏüÎüÎüÎüÏüÏüÎüÎüÏüÏüÏüÏüÏüÏüÎüËüÊüÊüÊüÉüÈüÈüÈüÈüÈüÇüÇüÇüÇüÇüÇüÇüÇüÇüÇüÇüÇüÆüÆüÆüÆüÆüÆüÆüÆüÆüÆüÆüÇüÇüÆüÆüÆüÆüÅüÅüÅüÅüÅüÅüÅüÅüÅüÄüÅüÅüÅüÅüÄüÄüÄüÄüÃüÃüÄüÅüÄüÅüÅüÅüÅüÅüÅüÄüÃüÃüÃüÃüÃüÃüÃüÃüÃüÃüÃüÃüÃüÁü¿ü¾ü¾ü½ü¼ü¼ü¼ü¼ü¼ü»ü»ü»ü»üºüºüºü»üºü¹ü¹ü¹ü¹ü¹ü¹ü¸ü¸ü¸ü¹ü¹ü¹ü¹ü¸ü¸ü¹ü¸ü¸ü¸ü¹ü¹ü¸ü¸ü¸ü·ü·ü·ü·ü¶ü¶ü¶ü¶ü¶ü¶ü¶ü¶ü¶üµüµüµüµüµüµüµüµüµü´ü´ü³ü²ü°ü¯ü¯ü®ü®ü®ü­ü­ü¬ü¬ü¬ü¬ü«ü«ü«ü¬ü«ü«üªüªüªüªüªüªü©ü¨ü¨ü¨ü¨ü¨ü¨ü¨ü©ü©ü¨ü¨ü¨ü¨ü¨ü¨ü¨ü¨ü¨ü§ü¦ü¦ü§ü§ü§ü§ü§ü¦ü¥ü¥ü¥ü¥ü¥ü¤ü¤ü£ü¤ü¤ü¤ü£ü£ü¢ü¢ü¢ü¡ü¡ü¡ü¡ü ü¡ü¡ü ü ü ü ü üüüüüüüüüüüüüüüüüüüüüüüüüüüüüüüüüüüüüüüüüüüüüüüüüüüüüüüüüüüüüüüüüüüüüüüüüüüüüüüüüüüüüüüüüüüüüüüü~ü}ü}ü}ü}ü|ü}ü|ü{üzüzüzüyüyüyüyüyüxüxüwüwüvüvüuüuüuüuütütütüuüvüvüuütüsürürüqüqüqüqüqüpüpüpüpüpüpüoüoünününününümümümülüküküjüküküjüjüjüjüiühühühühügügügüfüfüfüfüeüeüdübü`ü_ü^ü^ü]ü\ü\ü\ü[ü[üZüZüZüYüXüXüYüXüXüWüVüVüWüWüVüVüVüVüUüTüTüTüSüSüSüSüSüSüRüRüRüQüPüPüPüOüNüNüNüNüNüNüMüLüLüLüKüKüKüJüJüJüJüIüIüIüHüHüHüGüGüFüFüEüEüEüDüDüCüBü@ü>ü=ü=ü<ü<ü;ü:ü:ü:ü:ü9ü8ü8ü9ü9ü8ü7ü7ü7ü½ü½ü½ü½ü½ü½ü½ü½ü½ü½ü¾ü¿ü¿ü¿ü¿ü¿ü¿ü¿ü¿üÀüÀüÀüÀüÀüÀüÀüÀüÀü¿ü¾ü½ü½ü½ü½ü½ü½ü½ü¾ü¾ü¾ü¾ü¾ü¿ü¿ü¿üÀüÀüÀüÀüÀüÁüÁüÁüÁüÁüÁüÁüÁüÂüÂüÂüÂüÃüÃüÂüÂüÂüÂüÂüÂüÂüÃüÄüÄüÄüÄüÄüÄüÄüÅüÆüÆüÆüÇüÇüÇüÇüÇüÈüÈüÇüÈüÉüÉüÉüÉüÊüÊüÉüÉüÊüÊüÊüÊüÊüËüËüËüÌüÌüËüÉüÈüÈüÇüÇüÇüÆüÆüÇüÇüÆüÆüÇüÈüÈüÉüÉüÈüÈüÉüÊüÊüÊüÉüÉüÉüÉüÊüÊüÊüÊüËüÊüËüÌüÌüËüËüËüÌüÌüËüÌüÌüÌüÎüÎüÍüÍüÍüÎüÎüÎüÎüÏüÏüÐüÐüÐüÐüÐüÑüÑüÑüÑüÒüÒüÑüÑüÐüÑüÑüÑüÑüÑüÐüÎüÍüÍüÍüÌüÌüÌüÍüÎüÍüÍüÍüÎüÎüÍüÍüÍüÎüÎüÎüÏüÏüÎüÏüÏüÐüÐüÑüÑüÐüÐüÏüÐüÐüÐüÐüÑüÑüÐüÐüÑüÑüÑüÒüÒüÒüÓüÒüÒüÓüÔüÔüÔüÔüÔüÔüÔüÔüÓüÓüÓüÔüÔüÔüÕüÕüÕüÕüÕüÖüÖüÕüÖüÖüÖüÖüÖüÖü×ü×ü×ü×ü×ü×üØüÙüÙüÙüÙüÙüØüØüØüØüÖüÕüÓüÓüÓüÓüÒüÒüÒüÒüÒüÒüÓüÒüÒüÓüÓüÔüÓüÓüÓüÓüÔüÔüÔüÓüÓüÔüÔüÔüÕüÔüÔüÔüÔüÔüÔüÔüÕüÖüÕüÕüÕüÕüÕüÖüÖüÖüÖüÖüÖü×ü×ü×ü×ü×ü×ü×ü×ü×üØüØüØüØüØüØü×üØüØü×üÕüÔüÓüÒüÒüÑüÑüÑüÑüÐüÐüÐüÐüÐüÑüÑüÑüÑüÒüÒüÒüÒüÒüÒüÒüÓüÓüÓüÓüÓüÓüÒüÒüÓüÓüÓüÓüÓüÔüÔüÔüÔüÔüÔüÔüÔüÓüÔüÔüÔüÔüÔüÔüÔüÔüÔüÕüÔüÔüÔüÔüÔüÔüÕüÔüÔüÕüÕüÔüÔüÔüÔüÔüÔüÔüÕüÕüÕüÓüÑüÑüÑüÐüÏüÏüÐüÏüÎüÎüÎüÏüÏüÏüÎüÎüÏüÏüÏüÏüÏüÏüÏüÏüÏüÎüÏüÏüÏüÏüÎüÏüÏüÏüÏüÏüÎüÏüÏüÎüÎüÎüÏüÐüÏüÎüÎüÎüÏüÎüÎüÎüÎüÎüÎüÎüÏüÏüÎüÎüÏüÏüÐüÏüÏüÎüÎüÎüÎüÎüÎüÎüÎüÎüÎüÎüÏüÎüÎüÎüÏüÏüÎüÌüÊüÉüÈüÈüÇüÇüÇüÇüÇüÇüÇüÇüÇüÇüÆüÆüÆüÆüÆüÇüÆüÆüÆüÆüÆüÆüÆüÆüÆüÆüÅüÅüÅüÅüÄüÄüÄüÅüÅüÅüÅüÄüÄüÄüÄüÄüÅüÅüÅüÄüÃüÃüÃüÄüÃüÃüÄüÄüÄüÄüÄüÃüÂüÃüÃüÃüÄüÄüÃüÃüÂüÃüÃüÂüÂüÃüÃüÃüÂüÂüÂüÀü¿ü½ü½ü¼ü¼ü¼ü»ü»üºüºüºüºüºü¹ü¹ü¹ü¹ü¹ü¸ü¸ü¸ü¸ü¹ü¸ü¸ü¸ü¹ü¹ü¹ü¹üºü¹ü¸ü¸ü¸ü¸ü¸ü¸ü·ü·ü·ü·ü·ü·ü·ü¶ü¶ü¶ü·ü¶ü¶ü·ü¶ü¶üµüµüµü¶üµü´ü´ü´ü´ü´ü´ü³ü³ü²ü¯ü®ü­ü¬ü¬ü¬ü«ü«ü«ü«ü«ü«ü«ü«ü«ü«üªüªüªü©ü©ü©üªü©ü©ü¨ü¨ü¨ü¨ü¨ü§ü¨ü§ü§ü¦ü§ü¦ü§ü§ü¦ü¦ü¦ü¥ü¥ü¥ü¥ü¦ü¥ü¥ü¥ü¥ü¥ü¤ü¤ü¤ü¤ü¤ü£ü£ü£ü¢ü¢ü¡ü¡ü¡ü¡ü ü ü¡ü ü ü ü¡ü ü üüüüüüüüüüüüüüüüüüüüüüüüüüüüüüüüüüüüüüüüüüüüüüüüüüüüüüüüüüüüüüüüüüüüüüüüüüüüüüüüüüüüüüüüüüüüüüüüüüüüü~ü|ü|ü{ü{üzüzüzü{üzüzüyüyüyüyüxüwüxüxüwüwüwüwüvüuüuütüuüuüuütütüuüuütüsüsürürürürüqüqüqüqüpüpüoüoünününümümümümümümülüküküküküjüjüjüiüiüiüiüiühühüiühühügühügügügüfüeüdücüaü_ü^ü^ü]ü]ü\ü\ü\ü[ü[üZüZüZüZüYüXüXüXüWüWüWüWüVüVüUüUüTüTüSüSüSüSüSüSüRüRüRüRüQüPüQüPüPüOüOüOüOüOüOüNüMüMüMüLüKüKüKüKüJüJüJüJüIüIüIüIüIüIüHüGüFüFüFüEüEüEüDüDüCü@ü?ü>ü=ü=ü<ü<ü;ü:ü:ü9ü9ü8ü8ü8ü8ü8ü7ü7ü6ü¼ü¼ü¼ü¼ü¼ü½ü½ü½ü½ü½ü¾ü¾ü¾ü¾ü¿ü¿ü¿ü¿ü¿ü¿ü¿üÀüÀüÀüÀüÁüÀüÀü¿ü¾ü½ü¼ü¼ü¼ü¼ü¼ü¼ü»ü¼ü½ü½ü½ü½ü¾ü¿ü¾ü¾ü¿üÀüÀüÀüÀüÀü¿ü¿üÀüÀüÀüÀüÁüÁüÁüÁüÂüÂüÂüÂüÃüÄüÃüÃüÃüÄüÄüÄüÄüÄüÅüÅüÅüÅüÅüÅüÆüÆüÆüÆüÆüÆüÇüÈüÈüÈüÈüÈüÈüÈüÈüÉüÉüÉüÉüÉüÊüÊüÊüÊüÊüÊüÊüÉüÇüÆüÆüÆüÆüÆüÆüÆüÆüÇüÆüÆüÇüÈüÉüÉüÈüÈüÈüÈüÈüÈüÉüÉüÉüÉüÊüÊüÊüÊüËüËüËüËüËüËüËüËüÌüÌüÌüÍüÍüÌüÌüÍüÍüÍüÍüÍüÍüÌüÍüÍüÍüÎüÏüÐüÏüÏüÏüÏüÐüÐüÑüÑüÑüÑüÑüÑüÑüÑüÑüÑüÑüÐüÏüÎüÏüÎüÎüÍüÍüÍüÍüÍüÍüÍüÍüÍüÎüÎüÏüÏüÏüÏüÏüÎüÎüÎüÏüÏüÏüÏüÏüÏüÎüÏüÏüÐüÐüÐüÐüÐüÐüÑüÑüÑüÑüÑüÑüÑüÑüÒüÒüÒüÒüÒüÒüÒüÒüÓüÓüÓüÔüÕüÕüÕüÔüÔüÔüÕüÕüÕüÕüÕüÕüÕüÕüÖüÖüÖüÖüÖüÖüÖüÖü×ü×üÖü×üØüØüØü×ü×üØüØüÙüØüÖüÔüÒüÒüÒüÑüÒüÒüÒüÒüÒüÒüÓüÓüÓüÓüÓüÓüÓüÓüÔüÔüÔüÔüÔüÔüÔüÔüÔüÔüÔüÔüÕüÔüÔüÔüÕüÔüÔüÕüÖüÕüÕüÕüÖüÖüÖüÕüÕüÖüÖüÖüÖü×ü×ü×ü×ü×üØüØüØü×ü×ü×üØüØü×ü×ü×ü×üØü×üÔüÓüÓüÓüÒüÒüÒüÒüÒüÒüÒüÓüÓüÓüÓüÓüÓüÒüÒüÓüÓüÓüÒüÒüÒüÓüÔüÓüÓüÓüÓüÔüÔüÓüÓüÓüÓüÓüÓüÓüÓüÓüÓüÓüÒüÒüÓüÓüÓüÓüÔüÔüÓüÓüÔüÔüÕüÕüÔüÕüÕüÔüÔüÔüÓüÔüÕüÕüÔüÔüÔüÔüÔüÕüÕüÔüÑüÐüÐüÏüÐüÐüÐüÏüÏüÏüÏüÎüÎüÏüÏüÏüÎüÎüÎüÎüÎüÎüÎüÎüÎüÎüÎüÎüÎüÎüÏüÏüÏüÏüÎüÎüÎüÎüÎüÎüÎüÎüÎüÏüÏüÏüÏüÏüÏüÏüÏüÏüÏüÏüÏüÏüÏüÎüÏüÏüÏüÏüÏüÎüÎüÎüÏüÏüÏüÏüÏüÏüÏüÏüÏüÏüÎüÏüÏüÏüÏüÏüÏüÎüÎüÌüÊüÉüÉüÉüÈüÈüÇüÇüÆüÆüÆüÇüÇüÇüÇüÇüÇüÆüÆüÅüÆüÆüÆüÆüÆüÆüÆüÇüÆüÅüÅüÆüÆüÅüÅüÆüÆüÆüÆüÆüÆüÆüÆüÅüÅüÅüÅüÄüÄüÄüÅüÄüÄüÄüÃüÄüÄüÅüÅüÄüÄüÄüÄüÄüÄüÄüÃüÃüÃüÃüÂüÃüÃüÃüÃüÂüÂüÂüÂüÂüÁü¿ü½ü½ü½ü¼ü»ü»ü»üºüºüºüºü»ü»ü»ü»ü»ü¼ü¼ü»üºüºü»üºü¹ü¹ü¹ü¹ü¹ü¸ü¸ü¸ü¸ü¹ü¸ü¸ü·ü·ü¶ü¶ü¶ü¶ü¶ü¶ü¶ü¶ü¶ü¶ü¶ü¶ü¶ü¶üµüµü´ü´üµüµü´ü´ü´ü³ü´ü´üµü´ü³ü²ü°ü®ü­ü­ü¬ü¬ü¬ü¬ü¬ü­ü¬ü«üªüªüªüªü©üªüªüªüªüªüªüªüªü©ü©ü©ü¨ü¨ü©ü©ü§ü§ü§ü¦ü¦ü¦ü¦ü§ü¦ü¦ü¦ü¦ü¦ü¦ü¥ü¥ü¥ü¥ü¥ü¥ü¥ü¤ü¤ü¥ü¥ü¥ü¦ü¥ü¥ü£ü£ü£ü£ü£ü£ü£ü£ü¢ü¢ü¢ü¢ü¢ü¡ü¡ü¡ü¡ü¡ü¡ü ü ü ü üüü üüüüüüüüüüüüüüüüüüüüüüüüüüüüüüüüüüüüüüüüüüüüüüüüüüüüüüüüüüüüüüüüüüüüüüüüüüüüüüüüüüüüüüüüüü~ü}ü}ü|ü}ü|ü{ü{ü{ü{üzü{ü{üzüyüyüyüyüwüxüyüxüwüvüuüuüuüuüuüuüuütütütüsürüsürürüqüqüqüqürüqüpüpüpüpüoüoünününümümümümümümümümümülülülüküküküküjüiüiüiühühügügühühügüfüfüdübü_ü^ü]ü]ü\ü\ü[ü[ü[ü[ü[ü[üZüYüXüXüYüXüXüXüXüWüWüVüVüUüTüTüSüSüSüSüSüSüSüRüRüRüQüQüPüPüPüPüOüOüOüOüNüNüNüMüMüMüMüMüKüKüKüKüJüIüIüIüHüHüHüGüGüGüFüGüGüFüEüEüEüEüDüBü@ü>ü=ü=ü<ü<ü<ü;ü;ü:ü9ü9ü9ü8ü8ü8ü8ü7ü7ü¼ü½ü½ü½ü½ü½ü¾ü¾ü¾ü¾ü¾ü¾ü¾ü¾ü¿ü¿ü¿ü¿ü¿ü¿üÀüÀüÁüÁüÀüÀüÀüÀü¿ü½ü½ü½ü½ü¼ü¼ü»ü¼ü¼ü½ü½ü½ü¾ü¾ü¾ü¾ü¾ü¾ü¾ü¿ü¿üÀü¿üÀüÀü¿ü¿üÀüÀüÁüÁüÁüÂüÂüÁüÁüÁüÂüÂüÂüÃüÂüÃüÃüÄüÄüÄüÄüÄüÄüÅüÅüÆüÆüÅüÆüÆüÆüÇüÇüÇüÇüÇüÇüÆüÇüÇüÈüÈüÉüÉüÉüÉüÉüÊüËüËüËüËüÊüÊüÈüÇüÆüÆüÆüÅüÅüÅüÆüÆüÆüÆüÆüÆüÈüÈüÇüÇüÇüÈüÈüÈüÉüÉüÉüÉüÉüÉüÉüÉüÉüÉüÊüÊüËüÊüÊüÊüËüËüËüËüËüÌüÌüÌüÌüÌüÌüÌüÍüÍüÎüÎüÎüÎüÎüÏüÏüÏüÏüÐüÐüÑüÐüÑüÑüÒüÒüÒüÒüÒüÒüÒüÒüÒüÑüÏüÏüÏüÎüÍüÍüÎüÍüÌüÌüÍüÍüÍüÍüÍüÎüÏüÏüÏüÏüÏüÏüÏüÏüÏüÏüÐüÐüÐüÐüÐüÐüÑüÑüÑüÑüÑüÒüÒüÒüÒüÒüÒüÒüÒüÒüÒüÒüÓüÓüÓüÓüÓüÓüÔüÓüÓüÔüÔüÔüÔüÔüÔüÔüÕüÕüÕüÕüÕüÕüÖüÖüÕüÖü×ü×ü×ü×ü×ü×ü×ü×ü×ü×ü×ü×ü×ü×ü×ü×ü×üØüØü×üÖüÔüÔüÓüÓüÓüÓüÒüÒüÒüÒüÒüÓüÓüÓüÓüÓüÓüÔüÔüÔüÔüÔüÔüÔüÕüÖüÖüÖüÖüÖüÖüÕüÕüÕüÕüÕüÖü×üÖüÕüÕüÖüÖüÖüÖüÖüÖüÖüÖüÖüÖü×ü×ü×ü×üÖüÖüÖü×ü×ü×ü×ü×ü×ü×ü×ü×üØü×üÖüÕüÓüÓüÓüÓüÓüÓüÒüÒüÓüÓüÔüÔüÔüÔüÓüÓüÓüÔüÓüÓüÓüÓüÓüÓüÓüÓüÓüÓüÓüÓüÓüÒüÒüÓüÓüÓüÓüÔüÓüÓüÓüÔüÔüÔüÔüÔüÕüÕüÕüÕüÔüÕüÕüÕüÕüÕüÕüÕüÕüÖüÖüÕüÕüÖüÖüÖüÖüÕüÕüÕüÕüÕüÖüÖüÖüÖüÔüÒüÒüÑüÐüÏüÏüÎüÎüÏüÎüÎüÎüÎüÎüÎüÎüÎüÎüÎüÎüÏüÏüÏüÏüÎüÎüÎüÎüÎüÏüÏüÏüÏüÏüÏüÏüÏüÏüÏüÐüÐüÏüÏüÏüÏüÏüÏüÐüÏüÎüÎüÎüÎüÏüÐüÐüÏüÏüÏüÏüÏüÏüÐüÏüÏüÏüÏüÏüÎüÏüÏüÎüÎüÏüÏüÏüÏüÏüÏüÎüÎüÏüÏüÏüÏüÌüÊüÉüÉüÈüÈüÇüÇüÇüÇüÇüÇüÇüÇüÆüÇüÇüÇüÆüÇüÇüÇüÇüÇüÇüÇüÆüÆüÆüÇüÆüÆüÆüÆüÅüÆüÆüÆüÆüÅüÅüÅüÅüÅüÄüÅüÅüÆüÅüÅüÅüÆüÆüÆüÅüÅüÅüÅüÄüÄüÄüÃüÃüÄüÄüÄüÄüÄüÄüÄüÄüÄüÄüÄüÃüÄüÄüÄüÃüÃüÂüÀü¾ü½ü½ü¾ü½ü½ü¼ü¼ü»ü»ü»ü»ü»ü»üºüºüºüºüºü¹ü¹ü¹ü¹ü¹ü¹ü¹ü¹ü¹ü¹ü¹ü¹ü¹ü¸ü¹ü¹ü¸ü¸ü¸ü¸ü·ü·ü¶ü·ü¸ü·ü·ü·ü·ü·ü·ü·ü¶ü¶ü¶ü·ü·ü¶ü¶üµüµü´ü´üµüµü´ü´ü³ü²ü°ü®ü®ü­ü­ü¬ü¬ü­ü­ü­ü­ü¬ü¬ü«ü«üªü«üªüªüªüªüªü©ü©ü©üªüªü©ü¨ü¨ü¨ü¨ü§ü§ü§ü§ü§ü§ü§ü§ü§ü§ü¦ü¦ü¦ü¦ü¦ü¦ü¦ü¦ü¥ü¥ü¤ü¤ü¤ü¤ü¤ü¤ü¤ü£ü£ü¤ü£ü¢ü¢ü£ü£ü¢ü¢ü¢ü¢ü¢ü¡ü¡ü¡ü ü ü ü ü ü üüüüüüüüüüüüüüüüüüüüüüüüüüüüüüüüüüüüüüüüüüüüüüüüüüüüüüüüüüüüüüüüüüüüüüüüüüüüüüüüüüüüüüüüüüüüüüüü~ü}ü|ü{ü{ü{üzüyüyüyüyüyüyüyüyüyüxüwüwüwüvüvüvüvüvüuüuüuütüsütütütüsüsüsüsüsürürürürüqüqüqüpüpüoüoüoüoüoüoünününümümülülülümülüküküjüjüjüiühüiüiühügügügügügüfüfüeüdübü`ü_ü^ü^ü^ü]ü\ü\ü\ü\ü[ü[ü[üZüZüZüYüYüYüXüXüXüXüXüXüWüVüUüUüTüTüSüSüSüTüTüSüSüSüSüSüRüRüQüQüQüPüPüOüNüNüNüNüNüMüLüLüLüLüKüKüJüJüJüJüIüIüHüHüHüGüGüGüFüFüFüFüEüFüHüGüDüAü?ü=ü=ü=ü<ü;ü;ü:ü:ü9ü9ü9ü8ü8ü7ü7ü7ü¼ü¼ü¼ü½ü¾ü¾ü¾ü¾ü¾ü¾ü¿ü¿ü¿ü¿ü¿üÀüÀüÀüÀüÀüÁüÂüÂüÁüÁüÁüÂüÂüÁü¿ü¾ü½ü½ü½ü¼ü½ü¾ü¾ü¾ü¿ü¿ü¿ü¿ü¿üÀüÀüÀüÀüÀüÀüÀüÀüÀüÁüÁüÀüÀüÁüÁüÁüÂüÂüÂüÃüÃüÂüÂüÃüÃüÄüÄüÄüÄüÄüÅüÅüÅüÆüÆüÇüÇüÆüÆüÇüÇüÇüÇüÇüÈüÈüÈüÈüÉüÉüÉüÉüÉüÊüÊüÉüÊüÊüËüËüÌüËüÌüÌüÌüÍüÌüÊüÉüÈüÇüÇüÇüÇüÇüÇüÈüÈüÇüÇüÈüÈüÈüÉüÉüÉüÉüÊüÉüÉüÉüÊüÊüÊüËüËüËüËüÌüÌüÌüÌüÌüÌüÌüËüÌüÍüÍüÍüÎüÎüÎüÎüÎüÎüÏüÏüÏüÏüÏüÏüÏüÐüÐüÑüÑüÑüÑüÑüÑüÑüÑüÑüÒüÒüÒüÒüÒüÓüÓüÓüÓüÐüÏüÎüÎüÎüÎüÏüÏüÏüÎüÎüÎüÎüÎüÎüÎüÎüÎüÎüÏüÏüÐüÐüÐüÏüÐüÐüÐüÐüÐüÑüÑüÑüÒüÒüÑüÑüÒüÒüÒüÒüÒüÒüÒüÒüÒüÒüÒüÒüÒüÒüÓüÓüÔüÔüÔüÔüÔüÔüÔüÔüÕüÕüÕüÖüÕüÕüÕüÖüÖüÖüÖüÖüÖü×üÖüÖü×ü×üØü×üØüØüØüØüØüÙüÙüÚüÚüÚüÙüÙüØüÖüÔüÔüÕüÕüÔüÔüÔüÓüÒüÓüÓüÓüÓüÔüÔüÔüÔüÔüÔüÔüÕüÕüÕüÕüÕüÖüÕüÕüÕüÕüÕüÕüÕüÕüÖüÖüÖüÖüÖüÕüÖüÖüÖüÖüÖüÖüÖüÖüÖüÖü×üØüØüØüØüØü×üØü×ü×ü×ü×ü×üØüØüØüØüØüØü×üÕüÓüÒüÒüÒüÒüÒüÒüÒüÒüÓüÓüÓüÓüÓüÒüÒüÓüÓüÓüÓüÓüÓüÓüÓüÔüÔüÓüÓüÓüÓüÓüÓüÓüÔüÔüÔüÔüÓüÔüÕüÕüÕüÕüÕüÕüÔüÔüÕüÕüÕüÕüÕüÕüÕüÖüÖüÖüÖüÖüÕüÕüÕüÖüÖü×üÖüÖüÖüÖü×ü×üÖüÖüÕüÖüÕüÓüÒüÑüÑüÐüÐüÏüÏüÏüÏüÐüÐüÐüÐüÐüÐüÐüÏüÏüÏüÐüÐüÏüÏüÐüÐüÐüÐüÐüÑüÑüÑüÓüÒüÑüÐüÐüÐüÏüÏüÐüÏüÏüÐüÐüÏüÐüÐüÐüÐüÐüÐüÏüÐüÐüÐüÐüÐüÏüÏüÐüÐüÐüÐüÐüÐüÏüÏüÏüÏüÏüÐüÐüÐüÏüÏüÏüÐüÏüÐüÐüÐüÏüÏüÏüÎüÌüËüÉüÉüÉüÉüÈüÇüÇüÇüÇüÇüÇüÇüÈüÇüÇüÇüÇüÈüÇüÇüÇüÇüÇüÆüÇüÇüÇüÇüÇüÇüÇüÇüÇüÆüÆüÆüÆüÇüÇüÆüÆüÆüÇüÆüÇüÇüÆüÆüÆüÆüÆüÅüÅüÅüÅüÅüÅüÅüÅüÅüÄüÃüÄüÄüÄüÄüÃüÃüÃüÃüÃüÃüÃüÃüÃüÂüÂüÂüÁü¿ü¾ü½ü½ü¼ü»üºü»ü¼ü»ü»ü»ü»ü»ü»ü»ü»üºüºüºü¹ü¹ü¹ü¹ü¹ü¹ü¹ü¹ü¹ü¸ü¸ü¹ü¹üºü¹ü¹ü¸ü¸ü¹ü¹ü¸ü·ü·ü¸ü¸ü·ü·ü·ü·ü¶ü¶ü¶ü¶ü¶üµüµüµüµüµüµü´ü´üµü¶ü¶üµüµü³ü±ü°ü¯ü¯ü®ü­ü­ü­ü­ü¬ü­ü­ü¬ü«ü«ü«ü¬ü¬ü«ü«ü«üªüªüªüªüªüªüªüªü©ü©ü©ü©ü©ü¨ü¨ü¨ü¨ü§ü§ü§ü¨ü§ü§ü§ü¦ü§ü§ü¦ü¦ü¦ü¥ü¥ü¥ü¦ü¥ü¥ü£ü£ü£ü£ü£ü£ü¤ü£ü£ü¢ü¢ü¢ü¢ü¢ü¡ü¡ü¡ü¡ü¡ü ü ü ü üüü üüüüüüüüüüüüüüüüüüüüüüüüüüüüüüüüüüüüüüüüüüüüüüüüüüüüüüüüüüüüüüüüüüüüüüüüüüüüüüüüüüüüüüüüüüüüüüü~ü}ü|ü{ü|ü{üzüzüzüzüzüzüzüzüyüyüyüyüxüyüyüxüxüwüvüvüvüvüuütütütüsüsüsüsüsütüsüqüqüqüqüpüpüpüpüoüoüoüoününününününümülülükülüküküküküjüiüiüiüiühühügühügügüfüfügüfüeücüaüaü`ü_ü^ü]ü\ü\ü\ü\ü[ü[üZüZüZüZüYüYüYüYüXüXüXüXüVüVüVüUüUüUüUüTüTüTüTüTüSüRüRüQüQüQüQüQüPüPüQüQüPüNüMüMüNüMüMüNüNüMüMüLüJüJüJüJüIüIüJüJüIüHüGüGüGüGüFüEüEüDüDüBüAü?ü>ü=ü=ü<ü;ü:ü:ü:ü:ü:ü9ü8ü8ü8ü7ü7ü6ü6ü¼ü½ü¼ü¼ü¼ü½ü½ü½ü½ü½ü½ü¾ü¿ü¿üÀüÀüÀü¿ü¿üÀüÀüÁüÁüÁüÁüÀüÁüÁü¿ü¾ü½ü¼ü¼ü¼ü¼ü¼ü¼ü¼ü¼ü½ü½ü¾ü¾ü½ü½ü¾ü¾ü¾ü¿ü¿ü¿üÀüÀüÀüÀüÀüÁüÁüÁüÁüÂüÂüÂüÂüÂüÂüÂüÃüÃüÃüÃüÄüÄüÄüÄüÄüÅüÅüÅüÅüÅüÅüÅüÅüÆüÆüÇüÇüÆüÇüÇüÇüÇüÈüÈüÈüÈüÉüÉüÉüÉüÉüÉüÊüÊüËüËüËüÌüÌüËüÉüÈüÇüÇüÆüÆüÆüÆüÇüÇüÆüÆüÆüÆüÇüÇüÇüÇüÇüÇüÈüÈüÈüÉüÉüÊüÊüÊüÊüËüËüËüÌüÌüËüËüËüÌüÌüÌüÌüÌüÍüÍüÍüÎüÎüÍüÍüÎüÎüÎüÍüÍüÍüÎüÎüÎüÎüÏüÏüÏüÏüÐüÐüÐüÏüÐüÑüÑüÑüÑüÒüÓüÒüÒüÐüÎüÍüÎüÎüÍüÍüÍüÍüÌüÍüÍüÌüÍüÎüÎüÎüÎüÍüÍüÎüÎüÏüÏüÏüÐüÑüÐüÐüÐüÑüÑüÐüÐüÐüÐüÑüÑüÑüÑüÒüÑüÑüÑüÒüÒüÒüÒüÒüÒüÒüÒüÒüÓüÔüÔüÔüÔüÔüÔüÔüÔüÔüÕüÔüÕüÕüÖüÕüÕüÖüÖüÖüÖü×ü×üÖüÖüÖüÖü×ü×ü×ü×üÖüÖüÖüÖü×ü×ü×ü×ü×ü×üÕüÔüÓüÒüÒüÒüÒüÓüÒüÒüÒüÓüÒüÒüÒüÒüÓüÔüÔüÓüÓüÓüÓüÔüÔüÔüÔüÔüÕüÕüÕüÕüÖüÖüÖüÖüÖüÖü×üÖüÖüÖüÖüÖüÖü×üØü×üÖüÖüÖüÖüÖüÖüÖüÖü×ü×ü×ü×ü×ü×ü×ü×ü×ü×üØüØüØüØü×üÕüÓüÓüÒüÑüÑüÒüÒüÒüÒüÑüÒüÒüÒüÑüÑüÑüÒüÒüÒüÒüÒüÒüÓüÒüÒüÒüÒüÓüÓüÓüÓüÓüÒüÒüÓüÓüÒüÓüÓüÓüÓüÔüÔüÓüÓüÓüÔüÔüÓüÓüÓüÓüÓüÓüÔüÕüÔüÔüÔüÔüÕüÕüÕüÕüÖüÕüÕüÕüÕüÕüÕüÕüÕüÕüÕüÔüÒüÐüÐüÏüÏüÏüÎüÎüÎüÎüÎüÎüÏüÏüÎüÎüÎüÎüÎüÎüÎüÎüÎüÍüÍüÎüÏüÎüÎüÎüÎüÎüÏüÏüÏüÏüÏüÏüÏüÎüÎüÎüÎüÍüÎüÎüÎüÎüÎüÎüÎüÎüÏüÑüÒüÑüÏüÏüÏüÏüÏüÏüÎüÏüÏüÏüÎüÎüÎüÎüÏüÏüÎüÏüÏüÎüÎüÎüÎüÎüÏüÎüÍüÍüÍüÌüËüÉüÈüÈüÈüÇüÆüÆüÆüÆüÆüÆüÆüÆüÆüÆüÆüÆüÆüÆüÆüÆüÅüÅüÆüÆüÆüÆüÆüÆüÆüÆüÇüÇüÆüÅüÅüÅüÅüÅüÅüÆüÅüÅüÅüÆüÆüÆüÅüÅüÄüÄüÄüÄüÄüÄüÃüÃüÄüÅüÅüÄüÃüÃüÃüÃüÃüÃüÃüÃüÃüÂüÂüÂüÂüÂüÂüÂüÂüÂüÀü¾ü½ü½ü½ü¼ü»ü»ü¼ü¼ü¼ü»ü»ü»ü»ü»ü»ü»ü»ü»üºüºüºüºü¹ü¹ü¸ü¸ü¸ü¸ü¹ü¹ü¹ü¸ü¹ü¸ü·ü·ü·ü·ü·ü·ü·ü·ü·ü¶ü¶ü¶ü·ü·ü¶ü¶ü¶ü¶ü¶ü¶üµüµüµüµü´ü´üµü¶ü¶üµü´ü´ü³ü±ü¯ü®ü®ü®ü¬ü¬ü¬ü¬ü¬ü¬ü¬ü¬ü¬ü¬ü«üªü«ü«ü«ü«üªüªüªüªü©ü©ü©ü¨ü¨ü§ü§ü¨ü¨ü¨ü¨ü©ü¨ü¨ü§ü§ü§ü§ü§ü¦ü¦ü¦ü¦ü¥ü¦ü¦ü¥ü¥ü¥ü¥ü¥ü¥ü¤ü¤ü¥ü¥ü¤ü£ü£ü£ü¤ü£ü¢ü¢ü¢ü¡ü¡ü¢ü¡ü¡ü ü ü üüüüüüüüüüüüüüüüüüüüüüüüüüüüüüüüüüüüüüüüüüüüüüüüüüüüüüüüüüüüüüüüüüüüüüüüüüüüüüüüüüüüüüüüüüüüüüüüüüü~ü}ü|ü|ü{ü{ü{ü{üzüzüzüzüzüyüyüyüxüxüwüwüwüwüwüwüvüuüuüuüuüuütüsüsüsüsüsürürürürüqüqüqüqüpüpüpüpüoününününününününümülükükülülüküjüjüjüjüiüiüiühühügügügügüfüfüfüfüeüdücüaü`ü_ü_ü^ü]ü]ü\ü\ü[ü[üZüZüZü[üZüXüXüXüWüWüWüVüVüVüVüUüUüTüTüTüTüTüSüTüSüRüRüRüQüQüQüPüPüPüPüOüOüOüOüNüNüMüMüMüLüLüLüLüKüJüJüIüIüHüHüHüHüGüFüFüEüEüEüDüEüEüCüBü@ü?ü>ü=ü<ü<ü<ü;ü;ü:ü:ü:ü:ü9ü8ü8ü7ü7ü6ü6ü6ü¼ü¼ü¼ü¼ü¼ü½ü¾ü¾ü½ü¾ü¾ü¾ü¾ü¿ü¿ü¿ü¿üÀüÀü¿üÀüÀüÀüÀüÀüÂüÂüÁü¿ü½ü¼ü¼ü¼ü¼ü½ü½ü½ü½ü½ü½ü¾ü¾ü¾ü¾ü¾ü¾ü¾ü¾ü¾ü¿ü¿üÀü¿üÀüÁüÁüÁüÁüÁüÁüÁüÁüÁüÁüÂüÂüÂüÁüÂüÂüÃüÃüÃüÄüÃüÃüÄüÅüÅüÅüÅüÅüÅüÅüÅüÆüÆüÆüÇüÇüÇüÇüÇüÈüÇüÇüÈüÈüÈüÈüÈüÉüÉüÉüÉüÉüÊüËüÊüÊüÉüÈüÇüÆüÅüÆüÆüÆüÆüÆüÅüÅüÆüÆüÇüÇüÇüÇüÇüÈüÇüÈüÈüÈüÉüÉüÉüÉüÉüÉüÉüÉüÊüÊüÊüËüËüËüÌüÌüËüÌüÌüÌüÌüÍüÍüÍüÍüÍüÎüÎüÎüÎüÏüÏüÏüÐüÏüÏüÏüÐüÏüÏüÐüÑüÑüÒüÒüÓüÒüÒüÒüÒüÒüÒüÒüÑüÏüÎüÍüÌüÌüÌüÍüÍüÌüÌüÍüÍüÍüÍüÍüÍüÍüÌüÍüÎüÎüÎüÎüÎüÎüÏüÏüÐüÐüÐüÐüÐüÐüÐüÐüÐüÐüÐüÐüÐüÑüÑüÑüÑüÑüÒüÒüÒüÓüÓüÒüÒüÓüÓüÓüÔüÓüÔüÔüÕüÕüÕüÕüÖüÖüÕüÕüÕüÕüÕüÖüÖüÖüÖüÖüÖüÖüÖüÖüÖü×ü×ü×ü×üÖüÖüÖüÖüÖü×ü×üØü×üÕüÓüÒüÒüÒüÒüÒüÒüÒüÒüÒüÒüÓüÓüÓüÓüÓüÔüÔüÔüÔüÔüÔüÔüÔüÕüÕüÕüÔüÔüÔüÔüÔüÕüÕüÔüÕüÖüÕüÕüÕüÖüÖüÖüÖüÖü×ü×üÖü×üØü×ü×ü×üÖü×ü×üØüØü×ü×üØüÙüØüÙüÚüÚüÙüÙüØüÖüÕüÔüÔüÔüÓüÓüÒüÓüÓüÓüÓüÔüÓüÓüÒüÓüÓüÓüÒüÒüÓüÓüÔüÔüÓüÓüÓüÓüÓüÓüÓüÓüÔüÓüÓüÓüÓüÓüÔüÔüÓüÔüÔüÔüÓüÓüÔüÔüÔüÔüÓüÔüÔüÔüÔüÔüÕüÕüÕüÕüÕüÕüÔüÔüÔüÕüÕüÖüÖüÕüÕüÕüÕüÖüÕüÕüÔüÒüÑüÐüÏüÏüÏüÏüÏüÐüÏüÏüÏüÏüÏüÏüÏüÎüÎüÎüÎüÏüÏüÏüÐüÏüÏüÏüÏüÎüÏüÐüÐüÐüÐüÐüÐüÐüÏüÏüÏüÐüÐüÏüÐüÑüÑüÑüÐüÐüÐüÐüÐüÐüÐüÐüÐüÐüÐüÐüÐüÐüÐüÑüÐüÐüÏüÐüÐüÐüÐüÐüÐüÐüÐüÏüÏüÏüÏüÏüÏüÏüÏüÏüÐüÏüÏüÍüÌüÊüÉüÉüÉüÉüÉüÈüÉüÉüÈüÈüÉüÉüÈüÇüÇüÇüÇüÇüÇüÇüÇüÇüÇüÇüÈüÈüÈüÈüÈüÇüÇüÇüÇüÇüÆüÇüÇüÇüÇüÇüÆüÆüÆüÅüÅüÅüÅüÆüÅüÅüÅüÅüÅüÅüÅüÅüÅüÄüÄüÄüÄüÅüÄüÄüÄüÄüÄüÄüÄüÃüÄüÄüÃüÃüÃüÃüÂüÀü¿ü¾ü½ü½ü½ü¼ü¼ü»ü»ü¼ü»ü»üºü»üºüºü»ü»ü»üºüºüºüºüºüºü¹ü¹ü¹ü¸ü¸ü¹ü¹ü¸ü¸ü¹ü¹ü¸ü¸ü¸ü·ü·ü¸ü¸ü·ü·ü¸ü¸ü·ü·ü·ü·ü·ü·ü¶ü¶ü¶ü¶ü¶üµü¶ü¶üµü´ü´ü´ü´ü³ü²ü°ü¯ü®ü­ü­ü¬ü¬ü«ü«ü«ü¬ü«ü«ü«üªüªüªü©üªü©ü©ü©ü©ü©üªü©üªü©ü¨ü¨ü¨ü¨ü¨ü¨ü¨ü§ü§ü§ü§ü§ü§ü§ü¨ü§ü§ü§ü§ü¦ü¦ü¥ü¥ü¥ü¥ü¥ü¤ü¥ü¥ü¤ü¤ü£ü£ü£ü£ü¢ü¢ü¢ü¢ü¢ü¢ü¡ü¡ü ü¡ü ü ü ü ü ü üüüüüüüüüüüüüüüüüüüüüüüüüüüüüüüüüüüüüüüüüüüüüüüüüüüüüüüüüüüüüüüüüüüüüüüüüüüüüüüüüüüüüüüüüüüüüüüüüüüü~ü}ü|ü|ü|ü|ü|ü{ü{ü{üzüyüyüxüxüxüxüwüwüvüvüvüvüuütütütütütütütütüsüsüsürürüsürürüqüqüpüpüqüqüpüpüpüoününümümümümülülülülülüküjüjüjüjüjüjüjüiüiühühügügügügüfüfüfüeübü`ü_ü^ü^ü^ü]ü]ü\ü]ü]ü\ü[ü[ü[ü[üZüZüZüYüYüYüXüXüWüWüVüVüUüUüUüTüTüTüUüUüTüSüRüRüRüRüQüQüQüQüOüOüOüNüNüMüMüMüLüLüKüKüKüLüKüJüJüJüIüIüIüIüHüHüHüGüFüFüFüEüEüDüDüDüBü@ü?ü>ü>ü=ü<ü<ü;ü;ü;ü;ü;ü;ü;ü:ü9ü8ü6ü7ü7ü½ü½ü½ü¾ü¾ü¾ü¾ü½ü½ü¾ü¿ü¿ü¿ü¿ü¿ü¿ü¿ü¿ü¿üÀüÁüÁüÁüÀüÀüÀüÁüÁüÀü¾ü½ü½ü½ü½ü½ü½ü½ü¾ü¿ü¿ü¿ü¿ü¿ü¾ü¾ü¿ü¿üÀüÀüÀüÀüÀüÀüÀüÀüÁüÀüÀüÁüÂüÁüÁüÁüÂüÂüÂüÃüÃüÄüÄüÄüÄüÄüÄüÄüÅüÅüÅüÅüÆüÆüÆüÆüÆüÆüÇüÈüÈüÇüÈüÈüÈüÈüÈüÈüÈüÈüÈüÉüÉüÉüÉüÊüËüËüËüËüËüËüÌüËüÉüÈüÇüÇüÇüÇüÈüÈüÈüÈüÈüÈüÈüÈüÈüÈüÉüÊüÊüÊüÊüÊüÊüÊüÊüÊüÉüÊüÊüÊüËüËüÌüÌüÍüÎüÎüÎüÎüÎüÎüÎüÎüÎüÍüÍüÎüÎüÏüÏüÏüÎüÏüÏüÏüÏüÐüÐüÑüÑüÐüÐüÐüÐüÑüÑüÑüÑüÑüÑüÑüÑüÒüÒüÒüÒüÑüÏüÎüÎüÍüÍüÍüÎüÎüÎüÎüÏüÏüÏüÐüÑüÒüÑüÐüÏüÏüÐüÑüÑüÑüÑüÑüÑüÑüÑüÐüÐüÑüÒüÒüÒüÓüÒüÒüÒüÒüÒüÒüÓüÓüÓüÓüÔüÔüÓüÓüÓüÔüÔüÔüÔüÔüÔüÔüÔüÔüÕüÕüÕüÖüÖüÖüÖü×ü×ü×ü×ü×ü×üÖü×ü×üØü×ü×ü×ü×ü×üØüÙüÙüÙüÚüÚüÙüÙüÚüÙü×üÕüÔüÓüÓüÓüÓüÓüÓüÓüÓüÔüÔüÓüÔüÓüÔüÕüÔüÔüÔüÔüÕüÕüÔüÕüÕüÔüÔüÕüÕüÕüÖüÕüÕüÕüÖüÖüÖüÖüÕüÕüÖü×üØüØü×üØüØü×ü×üØüØü×ü×ü×ü×üØüØüÙüÙüÙüÙüØüØüØüØüÙüÙüÙüØüÖüÕüÔüÓüÒüÒüÒüÒüÒüÑüÒüÓüÓüÒüÓüÓüÓüÔüÔüÓüÓüÓüÓüÓüÓüÓüÓüÓüÓüÔüÕüÕüÕüÕüÕüÔüÔüÔüÔüÔüÔüÔüÔüÔüÔüÔüÔüÔüÔüÔüÕüÕüÕüÔüÔüÕüÕüÕüÕüÔüÕüÖüÖüÕüÕüÕüÕüÕüÕüÕüÕüÖüÖüÖüÕüÕüÖüÖüÔüÒüÐüÏüÏüÐüÐüÐüÏüÐüÐüÏüÏüÏüÏüÏüÏüÏüÐüÐüÏüÏüÐüÐüÐüÑüÑüÐüÏüÐüÐüÏüÏüÐüÐüÏüÏüÐüÐüÐüÐüÏüÏüÏüÏüÏüÏüÏüÐüÐüÐüÐüÐüÐüÐüÏüÏüÐüÐüÏüÐüÐüÑüÐüÏüÏüÐüÐüÏüÏüÏüÏüÏüÏüÏüÏüÏüÏüÐüÏüÏüÏüÏüÏüÐüÒüÓüÒüÎüËüËüËüÊüÉüÈüÈüÈüÉüÉüÉüÈüÈüÇüÇüÇüÇüÇüÈüÈüÈüÈüÈüÈüÈüÈüÇüÈüÈüÇüÇüÇüÆüÇüÇüÇüÇüÇüÇüÇüÇüÇüÇüÆüÇüÈüÈüÇüÇüÆüÆüÅüÅüÆüÅüÅüÆüÅüÆüÆüÆüÆüÅüÄüÅüÄüÄüÅüÄüÄüÄüÄüÄüÄüÄüÃüÂüÁü¿ü¾ü¾ü½ü½ü½ü¼ü»ü»ü»ü»ü»ü¼ü»ü»ü»ü»ü»ü»ü»ü»ü»ü»üºü»ü»ü¼ü»ü»üºü»ü»ü»üºüºüºüºü¹üºü»üºü¹ü¹ü¹üºü¹ü¸ü¸ü¸ü¹ü¸ü·ü·ü¸ü¸ü·ü·ü·ü·ü·ü¶ü·ü¶ü¶ü¶ü¶üµü´ü²ü±ü°ü°ü¯ü¯ü®ü®ü®ü­ü­ü­ü­ü¬ü¬ü­ü­ü¬ü¬ü¬ü«ü«üªüªüªü«ü«üªüªü©ü©ü©üªüªü©ü¨ü©ü©ü¨ü¨ü¨ü¨ü¨ü¨ü¨ü¨ü§ü§ü¦ü¥ü¥ü¥ü¦ü¥ü¥ü¥ü¥ü¥ü¤ü¤ü¤ü£ü¤ü¤ü£ü¢ü¢ü£ü£ü¢ü¡ü¡ü ü¡ü¡ü ü ü ü ü ü¡ü¢ü¡ü¡ü üüüüüüüüüüüüüüüüüüüüüüüüüüüüüüüüüüüüüüüüüüüüüüüüüüüüüüüüüüüüüüüüüüüüüüüüüüüüüüüüüüüüüüüüüüüüüü}ü}ü}ü}ü|ü|ü{ü{ü{ü|ü{üzüzüzüzüyüyüyüyüxüwüwüwüwüvüvüvüuütütüuütütütütüsüsütütüsürürürüqüqüqüqüqüqüpüoüoüoüoününününümümülülüküküjüjüjüiüiüiüjüiüiüiühühügühügüfüeüdüaü`ü`ü_ü_ü^ü]ü]ü]ü\ü\ü\ü[üZüZüZüZüYüYüYüYüXüXüWüWüWüVüVüVüVüUüTüSüSüTüTüSüSüSüRüRüRüQüQüPüOüOüOüOüOüNüNüMüMüMüMüLüKüKüKüKüKüKüKüKüKüJüJüIüIüHüHüHüGüGüFüFüFüFüEüBü@ü?ü>ü>ü>ü=ü<ü;ü:ü9ü9ü9ü9ü9ü9ü8ü7ü7ü7ü¾ü¾ü¾ü¾ü¾ü¾ü¿ü¿ü¿ü¿üÀüÀüÀüÀüÀüÂüÂüÁüÁüÂüÃüÃüÃüÄüÃüÃüÃüÂüÀü¿ü¾ü½ü¾ü¾ü½ü¾ü¾ü¾ü¿ü¾ü¾ü¾ü¿ü¿ü¿ü¿ü¿üÀüÀüÀüÀüÁüÁüÁüÁüÁüÁüÁüÂüÂüÂüÂüÁüÂüÃüÄüÄüÄüÄüÄüÄüÄüÅüÅüÅüÅüÅüÆüÆüÆüÆüÆüÆüÇüÈüÈüÈüÈüÈüÈüÉüÉüÉüÉüÉüÉüÉüÉüËüÌüËüËüÌüÌüËüËüËüÌüÍüÍüÌüÊüÉüÈüÈüÈüÈüÈüÉüÈüÈüÈüÉüÉüÉüÉüÉüÉüÉüÊüÉüÉüÊüÊüÊüÊüÊüÊüÊüËüËüËüÌüÌüËüÌüÌüÌüÍüÍüÎüÎüÎüÎüÎüÎüÎüÎüÏüÎüÏüÏüÏüÏüÏüÐüÐüÐüÐüÐüÑüÑüÑüÐüÐüÑüÑüÑüÒüÒüÒüÓüÓüÓüÓüÓüÓüÒüÐüÏüÏüÏüÎüÎüÎüÏüÎüÎüÍüÎüÏüÎüÏüÐüÐüÐüÏüÏüÏüÑüÑüÐüÐüÑüÑüÑüÑüÒüÒüÒüÒüÑüÑüÑüÑüÒüÓüÓüÔüÔüÓüÓüÓüÔüÔüÔüÓüÔüÔüÔüÔüÔüÕüÕüÔüÕüÕüÕüÖüÖüÖüÖüÖüÖü×üÖüÖü×üÖüÖüÖü×ü×üÖüÖüÖü×ü×üÙüÙüÙüØüØüØüØüØüØüØüØüØü×üÕüÔüÓüÓüÔüÔüÔüÔüÔüÕüÔüÕüÖüÖüÕüÕüÕüÕüÕüÕüÕüÕüÕüÕüÖüÖüÖüÖüÖüÖüÖüÖüÖüÖüÖüÖüÖüÖüÖüÖü×ü×ü×ü×üØü×ü×ü×üØüØüØü×üØüØüØüØü×ü×üØüØüØüØüØüÙüÙüÙüÙüÙüÙüØüÖüÔüÓüÓüÓüÔüÔüÔüÔüÔüÔüÔüÔüÔüÓüÓüÓüÓüÒüÓüÔüÔüÕüÕüÕüÕüÕüÕüÕüÕüÕüÕüÕüÖüÕüÕüÕüÕüÕüÕüÖüÖüÕüÕüÖüÖüÖüÕüÕüÔüÕüÕüÕüÕüÖüÖüÖü×ü×ü×üÖüÖüÖü×ü×ü×ü×üÖü×ü×ü×üÖü×ü×ü×ü×üØüÖüÓüÑüÑüÐüÐüÐüÐüÐüÐüÐüÑüÑüÐüÐüÏüÏüÐüÐüÐüÐüÐüÐüÐüÐüÑüÑüÑüÒüÑüÑüÑüÑüÑüÑüÑüÑüÑüÐüÐüÐüÐüÑüÑüÐüÐüÐüÑüÐüÐüÐüÐüÐüÑüÑüÑüÐüÑüÐüÑüÑüÑüÑüÑüÑüÐüÐüÐüÐüÐüÐüÏüÏüÏüÏüÐüÐüÐüÐüÐüÐüÐüÏüÏüÏüÏüÐüÏüÍüËüÉüÉüÉüÈüÈüÈüÊüÉüÉüÉüÉüÉüÉüÈüÈüÈüÇüÇüÇüÇüÇüÇüÇüÇüÇüÈüÈüÇüÇüÇüÆüÆüÇüÆüÆüÆüÆüÆüÆüÆüÇüÇüÇüÇüÆüÆüÆüÇüÇüÆüÅüÅüÅüÅüÅüÄüÄüÄüÄüÅüÅüÄüÄüÃüÄüÃüÄüÄüÄüÄüÃüÄüÃüÃüÃüÃüÃüÂüÀü½ü¼ü¼ü½ü¼ü¼ü¼ü¼ü¼ü¼ü¼ü¼ü»ü»ü»ü»üºüºüºü»ü»ü»ü»ü»üºüºüºüºüºüºüºü¹ü¹ü¸ü¸ü¹ü¹ü¹ü¹ü¸ü¹ü¹ü¸ü¸ü¹ü¸ü·ü·ü·ü·ü·ü·ü·ü·ü·ü¶ü¶ü¶üµü¶ü¶ü¶ü¶ü¶üµüµü´ü´ü²ü°ü¯ü¯ü¯ü¯ü®ü®ü®ü®ü®ü®ü­ü­ü­ü¬ü¬ü¬ü¬ü¬ü¬ü«ü«üªüªüªüªüªü©ü©ü©ü¨ü©ü©ü¨ü¨ü¨ü©ü©ü¨ü©ü©ü©ü©ü¨ü¨ü§ü§ü¦ü§ü¨ü§ü¦ü¥ü¥ü¥ü¥ü¥ü¦ü§ü¦ü¥ü¥ü¥ü¤ü¤ü£ü£ü£ü£ü£ü£ü¢ü¢ü¢ü¢ü¢ü¡ü¡ü¡ü¡ü üüü ü üüüüüüüüüüüüüüüüüüüüüüüüüüüüüüüüüüüüüüüüüüüüüüüüüüüüüüüüüüüüüüüüüüüüüüüüüüüüüüüüüüüüüüüüüüüü~ü~ü}ü|ü{ü{ü{ü{ü{ü{ü{ü{üzüzüzüyüxüxüxüwüwüxüwüvüwüwüwüvüvüuüuüuüuütütüsüsürürürürürüqüqüqüpüpüpüoüoüoüoüoüoününümümümümülüküküküküjüjüjüjüiüiühühühühühühühühügüfüeücü`ü_ü_ü^ü^ü^ü^ü]ü\ü[ü[ü[ü\ü[üZüZüZüZüYüXüXüWüVüVüWüWüWüVüUüUüUüUüUüTüTüTüSüRüRüRüRüRüQüQüQüPüPüPüOüNüMüMüMüMüMüLüLüKüKüKüJüJüJüJüJüIüIüGüGüHüGüGüFüFüGüGüFüEüDüBü@ü>ü=ü=ü<ü<ü;ü;ü:ü:ü;ü:ü9ü9ü9ü8ü7ü7ü7ü½ü½ü¾ü½ü¾ü¾ü¾ü¾ü¾ü¾ü¿ü¿ü¿üÀüÀüÁüÀüÀüÁüÁüÁüÁüÂüÅüÅüÄüÄüÄüÂü¿ü½ü½ü½ü½ü½ü½ü½ü½ü½ü¾ü¿ü¿ü¿ü¿üÀüÀüÀüÀüÀüÀüÀüÁüÁüÂüÁüÁüÁüÁüÁüÂüÂüÂüÂüÂüÂüÃüÃüÃüÄüÄüÅüÅüÅüÅüÅüÅüÅüÆüÆüÆüÆüÅüÆüÇüÇüÆüÇüÈüÈüÈüÈüÇüÈüÈüÈüÉüÉüÉüÉüÉüÉüÉüÊüÊüÊüËüÌüÌüÌüÌüËüÉüÈüÇüÇüÇüÇüÆüÇüÈüÈüÈüÇüÇüÇüÈüÈüÉüÉüÉüÈüÉüÉüÉüÉüÊüÊüÊüËüËüËüÊüÊüËüËüËüËüËüËüÌüËüÌüÌüÌüÌüÍüÍüÍüÎüÏüÏüÎüÎüÏüÏüÏüÐüÐüÏüÏüÐüÐüÑüÑüÑüÑüÑüÑüÑüÑüÑüÑüÑüÒüÒüÒüÒüÑüÐüÎüÍüÍüÍüÍüÍüÍüÍüÍüÍüÎüÎüÎüÎüÎüÎüÎüÎüÎüÎüÎüÏüÏüÐüÐüÐüÐüÑüÑüÐüÐüÐüÐüÑüÑüÑüÑüÑüÑüÒüÒüÒüÒüÓüÓüÓüÓüÓüÓüÓüÔüÔüÔüÔüÔüÔüÔüÕüÕüÔüÕüÕüÕüÕüÕüÕüÕüÕüÕüÕüÕüÖü×ü×üÖüÖüÖüÖü×ü×üØüØü×üØüØü×ü×üØüØüØü×üÖüÕüÔüÔüÓüÒüÓüÔüÔüÓüÓüÔüÓüÓüÔüÓüÔüÔüÔüÕüÕüÕüÕüÕüÕüÕüÕüÕüÕüÕüÕüÕüÕüÕüÖüÖüÖüÖüÖüÖü×ü×ü×ü×ü×üØü×üÖü×ü×ü×üØüØüØü×ü×ü×üØüØüØüØüØüØüÙüÙüÙüÙüÙüÙüÚüÚü×üÕüÔüÔüÕüÔüÔüÓüÓüÔüÔüÓüÓüÔüÔüÓüÓüÔüÔüÔüÕüÔüÔüÔüÔüÔüÔüÔüÔüÔüÔüÔüÕüÕüÔüÓüÔüÕüÕüÕüÕüÖüÕüÕüÔüÔüÔüÔüÕüÕüÕüÖüÕüÕüÕüÖüÖüÖüÖüÖüÖüÕüÕüÕüÖüÖü×ü×ü×ü×ü×ü×üÖü×ü×üÖüÖüÔüÒüÒüÑüÐüÏüÏüÏüÑüÑüÏüÏüÏüÏüÏüÏüÏüÏüÏüÏüÏüÏüÐüÐüÏüÏüÏüÏüÏüÏüÐüÐüÐüÐüÐüÐüÐüÐüÐüÐüÐüÐüÏüÏüÏüÐüÐüÏüÏüÏüÎüÎüÎüÐüÑüÑüÐüÐüÐüÐüÐüÐüÐüÐüÏüÏüÏüÏüÏüÏüÎüÎüÎüÎüÏüÏüÏüÎüÎüÎüÎüÎüÎüÎüÎüÎüÍüÍüÌüÊüÉüÉüÉüÈüÈüÈüÇüÇüÈüÈüÇüÇüÇüÇüÇüÇüÇüÈüÇüÇüÇüÇüÇüÇüÆüÆüÇüÇüÇüÇüÆüÆüÆüÇüÇüÇüÆüÆüÆüÅüÅüÆüÆüÆüÅüÅüÅüÆüÆüÅüÅüÅüÅüÆüÅüÅüÅüÆüÆüÆüÅüÅüÄüÄüÅüÄüÄüÃüÄüÄüÄüÄüÃüÃüÃüÃüÃüÃüÁü¿ü¿ü¿ü¾ü½ü¼ü¼ü¼ü¼ü»ü»ü»ü¼ü¼ü¼ü¼ü»ü»ü»üºüºü»üºüºüºüºüºü¹ü¹ü¹ü¹ü¹üºüºüºü¹ü¹ü¹ü¹ü¹ü¹ü¹ü¸ü¸ü¸ü·ü·ü·ü·ü¸ü¸ü·ü·ü·ü·ü¶ü¶ü¶ü¶ü¶üµüµüµüµüµüµü´ü³ü±ü°ü¯ü¯ü®ü®ü®ü®ü­ü­ü­ü®ü­ü¬ü¬ü«ü«ü«ü«ü¬ü¬ü¬ü«ü«ü«ü«üªüªüªüªüªüªüªü©ü©ü©ü¨ü¨ü¨ü¨ü©ü¨ü¨ü¨ü¨ü§ü§ü§ü¦ü¦ü§ü§ü¦ü¦ü¦ü¦ü¦ü¥ü¥ü¥ü¥ü¥ü¤ü¤ü¤ü¤ü¤ü£ü£ü£ü£ü£ü¢ü¢ü£ü¢ü¡ü¡ü ü ü ü ü¡ü ü ü ü ü üüüüüüüüüüüüüüüüüüüüüüüüüüüüüüüüüüüüüüüüüüüüüüüüüüüüüüüüüüüüüüüüüüüüüüüüüüüüüüüüüüüüüüüüüüü~ü~ü}ü|ü|ü|ü|ü{üzüyüyüyüyüxüxüwüxüyü{üzüxüwüxüxüwüvüvüuüuüuüuütütütüsüsüsürürürürürürürüqüpüpüpüpüoünününününümülülülülülülülüküjüjüküjüiüiüiüiühühügügügügüfüfüdübü`ü`ü_ü^ü]ü]ü]ü]ü\ü[ü[ü[üZüZüZüYüYüYüYüXüXüXüWüVüVüWüWüVüVüUüUüVüVüUüTüTüTüSüRüRüRüRüRüRüRüQüPüPüPüPüOüNüNüNüNüNüMüMüLüLüLüKüKüKüJüJüJüJüJüIüIüIüIüIüHüGüGüFüDüBüAü?ü?ü?ü>ü=ü=ü=ü<ü<ü<ü;ü;ü;ü:ü9ü9ü9ü8ü¼ü¼ü¼ü½ü½ü½ü½ü½ü¾ü¾ü¾ü¾ü¾ü¿ü¿ü¿üÀüÀüÀüÀüÁüÁüÁüÁüÁüÂüÂüÂü¿ü¾ü½ü¾ü½ü½ü¾ü¾ü¿ü¾ü¾ü¿üÀü¿ü¿üÀüÀüÀü¿üÀüÀüÀüÀüÀüÁüÁüÁüÀüÀüÁüÁüÁüÁüÂüÂüÂüÃüÃüÃüÃüÃüÄüÄüÄüÄüÅüÅüÅüÅüÆüÆüÅüÆüÆüÇüÇüÇüÇüÇüÈüÈüÈüÈüÈüÉüÉüÉüÉüÉüÉüÊüÊüËüËüËüÌüËüËüËüËüËüËüÌüÊüÉüÈüÇüÇüÇüÆüÆüÆüÆüÇüÇüÇüÇüÈüÉüÈüÈüÈüÈüÈüÉüÊüÊüÊüÊüÊüÊüÊüÊüÊüÊüËüÌüÌüÌüÌüÌüÌüÌüÍüÍüÍüÍüÍüÍüÍüÍüÎüÎüÎüÏüÐüÏüÏüÏüÐüÐüÏüÏüÏüÐüÐüÐüÐüÐüÐüÐüÐüÐüÑüÒüÒüÒüÒüÓüÓüÑüÏüÎüÎüÎüÍüÍüÍüÎüÎüÎüÎüÏüÏüÎüÎüÏüÏüÏüÐüÐüÐüÐüÑüÑüÑüÑüÑüÑüÑüÑüÑüÑüÒüÒüÒüÒüÒüÒüÒüÒüÓüÓüÓüÓüÓüÓüÒüÓüÓüÓüÓüÓüÓüÓüÔüÔüÔüÔüÔüÕüÖüÕüÕüÕüÖüÖüÖü×üÖüÖüÖüÖüÖü×ü×ü×ü×ü×ü×ü×ü×ü×üØüØüÙüÙüÙüÚüÚüÙüÙü×üÕüÔüÓüÒüÒüÒüÒüÒüÒüÓüÓüÒüÓüÓüÓüÓüÔüÔüÓüÓüÔüÔüÓüÔüÕüÕüÕüÕüÕüÕüÕüÖüÕüÖüÖüÖüÖüÕüÕüÕüÖüÖüÖü×ü×ü×ü×ü×ü×ü×üØüØüØüØüØüØüØüØüØüÙüÙüÙüÚüÝüÞüÝüÛüÙüÙüØüÕüÔüÓüÒüÒüÓüÓüÒüÒüÒüÓüÒüÒüÒüÓüÓüÓüÒüÓüÓüÓüÓüÓüÓüÔüÔüÔüÔüÔüÓüÓüÓüÔüÕüÕüÕüÔüÔüÕüÕüÔüÔüÕüÕüÕüÕüÕüÕüÔüÕüÖüÖüÖüÖüÖüÖüÕüÖüÖüÕüÕüÕüÖüÖü×ü×üÖüÖüÖüÖüÖüÖü×ü×üÖüÖü×üÕüÓüÑüÑüÑüÐüÑüÑüÑüÐüÑüÑüÑüÑüÑüÑüÐüÐüÐüÑüÑüÐüÐüÐüÐüÑüÑüÑüÑüÐüÐüÐüÐüÐüÐüÏüÏüÐüÑüÑüÑüÐüÏüÐüÏüÏüÏüÏüÏüÏüÏüÐüÐüÐüÐüÐüÐüÐüÐüÐüÐüÐüÐüÐüÐüÐüÐüÐüÐüÐüÐüÐüÑüÐüÐüÏüÏüÏüÏüÏüÏüÏüÐüÑüÑüÑüÐüÏüÎüÍüËüËüËüËüÊüÊüÊüÉüÉüÈüÈüÈüÈüÇüÇüÇüÇüÈüÇüÆüÇüÇüÇüÇüÆüÆüÆüÆüÆüÇüÆüÇüÈüÈüÇüÆüÆüÆüÆüÆüÆüÆüÆüÆüÆüÆüÆüÆüÅüÅüÆüÆüÆüÆüÆüÅüÅüÄüÅüÅüÆüÅüÅüÅüÄüÅüÅüÄüÄüÄüÃüÃüÃüÃüÃüÃüÃüÂü¿ü¾ü½ü½ü½ü½ü½ü½ü½ü¼ü¼ü¼ü¼ü»üºüºü»üºüºüºüºü»ü»üºüºüºüºü¹ü¹ü¹ü¹ü¹ü¹üºü¹ü¹ü¹ü¹üºü¹ü¹ü¹ü¹ü¸ü¸ü¸ü¸ü¸ü¸ü¸ü¸ü·ü·ü·ü·ü·ü·ü·ü¶ü¶ü¶ü¶ü·ü¶üµü´ü´ü´ü³ü±ü°ü°ü¯ü®ü­ü­ü®ü®ü®ü­ü­ü­ü¬ü¬ü¬ü¬ü¬ü¬ü«ü«ü«ü«üªü«ü«ü«ü«üªüªüªüªüªü©ü©ü©ü©ü©ü¨ü¨ü¨ü§ü¨ü¨ü¨ü§ü¦ü¦ü¦ü¦ü¦ü¦ü¦ü¦ü¦ü¦ü¦ü¦ü¥ü¥ü¤ü¤ü¥ü¤ü¤ü¤ü¤ü£ü£ü£ü£ü£ü£ü£ü¢ü¢ü¢ü¢ü¢ü¢ü¡ü¡ü¡ü ü ü¡ü¡ü ü üü üüüüüüüüüüüüüüüüüüüüüüüüüüüüüüüüüüüüüüüüüüüüüüüüüüüüüüüüüüüüüüüüüüüüüüüüüüüüüüüüüüüüüüüüü~ü~ü}ü|ü|ü|ü|ü|ü|ü{ü{ü{ü{ü{üzüzüzüzüzüyüxüxüwüwüvüwüvüvüvüuüuüuüuütütüsüsüsürürürürüqüqüqüpüoüoünününümümümünününümülülümümülüküjüküküküjüjüiüiüiühühügügügüfüeücüaü`ü`ü`ü`ü_ü^ü]ü]ü\ü\ü[ü[üZüZüZüYüYüYüYüYüXüXüXüXüXüWüWüWüVüUüTüTüTüTüSüSüSüSüSüRüQüQüQüQüQüPüPüOüOüOüOüOüNüNüNüMüMüMüMüLüKüKüKüJüJüJüJüIüHüHüHüHüHüGüGüFüFüDüBü@ü>ü=ü<ü<ü<ü<ü;ü;ü;ü;ü:ü9ü9ü9ü9ü9ü8ü7ü¼ü½ü¾ü¾ü¾ü½ü¾ü¿ü¿ü¿üÀüÀüÀüÀü¿ü¿üÀüÁüÁüÁüÁüÂüÂüÂüÂüÂüÂüÀü¾ü½ü½ü½ü½ü¼ü½ü½ü½ü½ü½ü½ü½ü¾ü¾ü¿ü¿ü¿ü¿üÀüÀüÁüÀüÀüÀüÀüÁüÁüÁüÂüÂüÁüÂüÃüÃüÃüÃüÃüÃüÃüÃüÄüÄüÅüÅüÅüÅüÆüÆüÆüÆüÆüÆüÆüÇüÇüÇüÈüÈüÈüÈüÈüÉüÉüÉüÉüÉüÉüÉüÉüÊüÊüÊüÊüÊüÊüÊüËüËüÌüÌüÌüÌüËüÉüÈüÇüÇüÇüÇüÇüÇüÇüÆüÇüÇüÇüÈüÈüÉüÉüÉüÉüÉüÊüËüËüËüËüËüËüËüÌüÌüÌüÌüÌüÌüËüÌüÌüÌüÌüÌüÌüÍüÎüÏüÏüÏüÏüÏüÏüÏüÏüÏüÐüÐüÐüÐüÐüÐüÐüÐüÑüÑüÑüÒüÑüÑüÒüÒüÒüÓüÓüÓüÓüÓüÓüÓüÓüÑüÐüÏüÏüÏüÏüÏüÏüÎüÎüÎüÏüÏüÏüÏüÏüÏüÏüÎüÎüÎüÏüÐüÐüÏüÐüÑüÐüÐüÐüÐüÐüÑüÑüÑüÑüÒüÑüÑüÒüÒüÑüÒüÓüÓüÓüÓüÔüÔüÕüÕüÔüÔüÕüÕüÕüÕüÕüÕüÕüÖüÖüÖüÖüÕüÖüÖüÖüÖüÖüÖüÖüØüØüØüØü×ü×ü×ü×ü×ü×ü×ü×ü×ü×ü×ü×üØüØüØüØüÕüÓüÒüÒüÒüÒüÒüÓüÓüÓüÓüÓüÔüÔüÔüÔüÔüÔüÔüÔüÔüÔüÔüÔüÕüÕüÔüÕüÕüÕüÕüÕüÕüÕüÕüÕüÕüÕüÖüÖüÖüÖüÖüÖüÖüÖü×ü×ü×ü×ü×ü×ü×ü×üØüØüØü×ü×ü×üØüØüÙüÙüÙüÙüØüØüØüÖüÕüÔüÔüÓüÓüÓüÓüÓüÓüÓüÓüÔüÔüÔüÔüÓüÓüÔüÕüÔüÔüÔüÕüÕüÕüÔüÔüÔüÔüÔüÔüÔüÕüÕüÔüÔüÔüÕüÕüÔüÔüÔüÕüÕüÕüÕüÕüÕüÕüÕüÔüÔüÕüÕüÕüÖüÖüÕüÕüÖüÕüÕüÕüÕüÕüÕüÖüÕüÕüÕüÕüÕüÖüÖüÖüÖüÕüÓüÒüÑüÐüÐüÐüÏüÐüÐüÐüÐüÐüÐüÐüÐüÐüÐüÐüÐüÐüÐüÐüÐüÐüÏüÏüÏüÏüÏüÏüÐüÐüÐüÐüÐüÐüÐüÐüÐüÐüÐüÐüÐüÐüÐüÐüÐüÑüÐüÐüÐüÐüÐüÐüÐüÐüÐüÐüÐüÐüÏüÐüÑüÑüÐüÐüÐüÐüÐüÐüÏüÏüÐüÐüÐüÐüÐüÐüÐüÐüÏüÏüÏüÏüÏüÎüÎüÎüÎüÍüËüÉüÉüÉüÉüÉüÈüÈüÇüÇüÇüÇüÇüÈüÈüÈüÈüÈüÈüÈüÈüÇüÇüÇüÇüÇüÈüÈüÇüÇüÇüÇüÇüÇüÇüÇüÇüÆüÇüÇüÆüÆüÆüÆüÅüÆüÅüÅüÆüÅüÅüÅüÄüÅüÅüÅüÆüÆüÅüÅüÅüÆüÆüÆüÆüÅüÄüÄüÄüÄüÄüÄüÃüÃüÃüÄüÅüÄüÂü¿ü¾ü½ü½ü½ü½ü½ü½ü½ü½ü½ü¼ü¼ü¼ü¼ü»üºüºüºüºüºü»ü»ü»üºüºüºüºüºüºüºüºü¹ü¹ü¹ü»ü»üºüºü¹ü¸ü·ü¸ü¸ü¸ü·ü·ü·ü·ü·ü·ü·ü¸ü¸ü·ü·ü·ü¶ü¶üµüµüµüµü´ü´ü´ü´ü³ü±ü¯ü®ü®ü®ü­ü­ü­ü­ü­ü­ü­ü¬ü¬ü¬ü¬ü¬ü¬ü¬ü«ü«ü«üªüªüªü«ü­ü¬ü«ü©ü©ü©üªüªü©ü¨ü¨ü¨ü¨ü§ü§ü§ü§ü¦ü¦ü¦ü¦ü¦ü¦ü¦ü¥ü¥ü¥ü¥ü¥ü¥ü¤ü¥ü¥ü¥ü¤ü¤ü¤ü¤ü¤ü¤ü£ü£ü¢ü¢ü¢ü¢ü¢ü¢ü¡ü¡ü ü ü ü ü üüüü ü üüüüüüüüüüüüüüüüüüüüüüüüüüüüüüüüüüüüüüüüüüüüüüüüüüüüüüüüüüüüüüüüüüüüüüüüüüüüüüüüüüüüüüüüüüüüü~ü}ü}ü|ü|ü{ü{üzüzüzüzüzüzüyüxüxüwüwüwüwüvüvüvüvüuüuütütütütütüsütütüsürürüqüqüqüqüqüqüqüqüqüpüpüoüoüoüoüoünününümümünümülülülülülülülüküjüjüjüiühühügügügügüfüfüdüaü`ü_ü_ü^ü]ü]ü\ü\ü\ü\ü\ü[ü[üZüZüZüZüYüYüXüYüXüXüWüWüWüVüVüVüVüUüTüTüTüSüSüSüSüSüSüSüRüQüQüQüPüPüQüQüPüOüNüNüNüNüMüMüMüMüMüMüLüKüJüJüJüIüHüHüHüHüGüGüGüFüFüEüDüCüAü?ü>ü=ü=ü<ü<ü<ü;ü;ü;ü;ü:ü:ü;ü:ü9ü9ü8ü7ü½ü½ü½ü¾ü¾ü¿ü¿ü¿ü¿ü¿ü¿üÀüÀüÀüÀü¿üÀüÁüÁüÁüÁüÁüÁüÁüÂüÂüÁüÀü¿ü¾ü¾ü¾ü¿ü¾ü¾ü¿ü¿ü¿ü¿ü¿ü¿ü¿üÀüÀüÀüÀüÀüÀüÀüÀüÀüÁüÁüÁüÂüÂüÂüÂüÃüÃüÃüÃüÄüÃüÃüÃüÄüÄüÄüÄüÄüÄüÅüÅüÆüÅüÆüÆüÇüÇüÈüÇüÈüÈüÈüÉüÉüÉüÉüÉüÉüÉüÉüÉüÉüÉüÊüÊüÊüËüËüËüËüËüËüËüÌüÌüÍüÍüÍüÌüÊüÉüÈüÉüÈüÈüÈüÈüÈüÈüÈüÈüÈüÉüÉüÉüÉüÉüÉüÊüÉüÉüÊüÊüËüÊüÊüËüÌüÌüÍüÍüÍüÌüÌüÌüÍüÍüÍüÎüÎüÍüÍüÍüÍüÎüÎüÏüÏüÏüÏüÐüÐüÏüÐüÐüÐüÐüÐüÐüÑüÒüÒüÒüÑüÒüÒüÒüÒüÒüÒüÓüÓüÒüÓüÓüÓüÒüÑüÐüÐüÏüÎüÎüÎüÎüÏüÏüÏüÏüÏüÏüÏüÏüÏüÏüÐüÐüÐüÐüÐüÐüÑüÐüÐüÐüÑüÒüÒüÒüÒüÒüÑüÒüÒüÒüÒüÒüÒüÒüÒüÒüÓüÔüÔüÔüÔüÕüÖüÕüÕüÕüÕüÕüÕüÕüÖüÖüÖü×ü×ü×ü×ü×ü×ü×ü×ü×ü×ü×ü×ü×ü×ü×ü×ü×ü×üØüØüØüØüØüØüØüØüÙüÙüÙü×üÕüÔüÔüÔüÔüÓüÓüÔüÕüÔüÔüÔüÔüÕüÕüÔüÔüÕüÕüÕüÔüÔüÕüÔüÕüÕüÖüÕüÖüÖüÕüÕüÖüÖüÖüÖü×üØüØüØüØüØüØü×ü×ü×ü×ü×ü×üØüØüØüØüÙüÙüØüØüØüØüØüÙüÚüÚüÚüÚüÚüÚüÚüÚüÙü×üÕüÔüÓüÓüÓüÓüÔüÔüÔüÔüÔüÔüÔüÔüÔüÔüÕüÕüÕüÕüÕüÔüÕüÕüÕüÕüÔüÕüÕüÕüÔüÕüÕüÕüÕüÖüÖüÕüÕüÕüÖüÕüÖüÖüÖüÕüÖüÖüÖüÖüÖüÖüÖü×üÖüÖüÖüÕüÕüÖüÖüÖüÖü×ü×ü×ü×ü×ü×ü×ü×üÖüÖüÖüÖüÖüÕüÔüÒüÑüÑüÐüÐüÐüÑüÐüÐüÐüÐüÏüÐüÐüÐüÐüÐüÐüÏüÐüÑüÒüÑüÑüÐüÐüÑüÑüÐüÐüÑüÒüÒüÑüÑüÐüÑüÐüÑüÒüÒüÑüÑüÑüÑüÐüÐüÐüÑüÐüÏüÏüÏüÏüÐüÐüÐüÏüÐüÐüÐüÐüÏüÐüÐüÐüÏüÐüÐüÐüÐüÐüÐüÐüÐüÏüÏüÏüÏüÏüÏüÏüÏüÐüÐüÏüÏüÍüËüÊüÉüÉüÉüÉüÉüÈüÈüÉüÈüÈüÉüÈüÈüÈüÈüÈüÈüÈüÈüÈüÈüÇüÇüÇüÈüÇüÈüÈüÇüÆüÆüÆüÆüÆüÇüÇüÆüÅüÅüÆüÅüÆüÆüÆüÆüÅüÅüÅüÅüÄüÄüÅüÅüÅüÅüÄüÄüÅüÄüÄüÄüÄüÄüÄüÄüÄüÅüÅüÅüÄüÃüÃüÃüÃüÃüÃüÂüÀü¾ü½ü½ü½ü¼ü¼ü¼ü»ü¼ü¼ü¼ü¼ü»üºü»ü»ü»ü»ü¼ü¼ü»üºü¹üºü»üºüºüºüºüºüºü¹ü¸ü¹ü¹ü¹ü¹ü¹ü¸ü¸ü¸ü¸ü·ü·ü·ü·ü·ü·ü·ü¶ü·ü·ü·ü¶ü¶ü¶ü¶ü¶üµüµü´üµüµüµüµü´ü³ü±ü¯ü®ü­ü­ü¬ü¬ü¬ü¬ü¬ü¬ü¬ü¬ü¬ü«ü«ü«ü«ü¬ü­ü­ü¬ü«üªüªü«ü«ü¬ü¬ü«üªüªüªü©ü©ü©ü©ü©ü¨ü¨ü¨ü¨ü¨ü¨ü¨ü¨ü§ü§ü§ü§ü¦ü¦ü§ü§ü¦ü¥ü¥ü¦ü¥ü¤ü¤ü¤ü¤ü¤ü¤ü¤ü£ü¢ü£ü£ü£ü¢ü¢ü¢ü¢ü¢ü¢ü£ü¢ü¡ü ü ü üüüü ü üüüüüüüüüüüüüüüüüüüüüüüüüüüüüüüüüüüüüüüüüüüüüüüüüüüüüüüüüüüüüüüüüüüüüüüüüüüüüüüüüüüüüüüüüüü~ü~ü~ü~ü}ü|ü|ü{ü{üzüzüzüzüyüyüxüxüxüxüxüwüwüwüvüvüvüvüvüvüuüuüuütüsüsüsürürüqüqürürüqüqüqüpüpüpüoüoüoüoüoünününümümümümülülükükükükülümülüküjüiüiühühügügügügüfüdübü`ü`ü_ü^ü^ü^ü]ü]ü]ü\ü\ü\ü[ü[üZüZüYüYüYüXüXüYüYüYüXüWüWüWüWüVüVüUüUüUüUüTüTüSüSüSüRüSüRüQüPüPüPüOüOüOüNüNüNüNüMüOüOüMüLüLüLüLüLüKüJüKüJüJüIüIüIüHüHüHüGüGüGüFüCüAü@ü?ü>ü=ü=ü=ü<ü<ü;ü<ü<ü;ü:ü9ü9ü8ü8ü7ü7ü½ü½ü½ü¾ü¾ü¾ü¾ü¾ü¾ü¿ü¿üÀüÀüÀüÀüÀüÀüÁüÁüÁüÁüÁüÀüÁüÁüÁüÁü¿ü¾ü¾ü½ü½ü¼ü¼ü½ü¾ü¾ü¾ü¾ü¾ü¾ü½ü½ü¾ü¿ü¿üÀüÀüÀüÀüÀüÀüÀüÁüÁüÁüÁüÁüÁüÁüÂüÂüÂüÃüÄüÄüÄüÄüÅüÅüÄüÄüÅüÆüÅüÅüÆüÅüÅüÆüÇüÇüÆüÇüÇüÇüÈüÉüÉüÉüÉüÉüÉüÉüÊüÊüÊüÊüÊüÊüËüËüÌüÌüÌüÌüÌüÌüÌüÌüÌüËüÉüÉüÈüÇüÆüÆüÈüÉüÈüÈüÈüÈüÈüÈüÉüÊüÉüÊüÊüÊüÊüÊüÊüËüÊüÊüÊüËüÌüÌüÌüÌüÌüÌüÍüÎüÎüÍüÎüÏüÏüÎüÏüÏüÏüÏüÏüÏüÏüÐüÐüÐüÐüÐüÐüÐüÑüÑüÑüÑüÑüÒüÑüÒüÒüÒüÑüÑüÑüÒüÒüÓüÒüÒüÒüÓüÒüÑüÐüÏüÎüÎüÎüÎüÎüÎüÏüÐüÑüÐüÐüÐüÐüÐüÐüÐüÐüÐüÐüÐüÐüÐüÑüÑüÑüÒüÒüÒüÒüÒüÒüÒüÒüÒüÒüÒüÒüÒüÓüÓüÓüÔüÔüÔüÔüÓüÓüÔüÔüÔüÔüÔüÔüÕüÕüÖüÖüÕüÖüÖü×ü×üØüØü×ü×ü×ü×ü×ü×ü×ü×üØüØüØüÙüÙüÙüØüØüØüÙüÙüÙüÙüØüÙüØüÖüÔüÓüÓüÒüÒüÒüÓüÓüÓüÓüÓüÓüÔüÕüÕüÕüÕüÔüÕüÖüÖüÖüÕüÕüÔüÔüÕüÕüÔüÕüÖüÖüÖüÖüÖüÖüÖü×ü×ü×üÖü×ü×ü×üØüØü×ü×üØüØüÙüÙüÙüØü×ü×ü×üØüØüØüØüØüØü×ü×ü×üØüØüØüÖüÔüÔüÔüÓüÒüÒüÒüÒüÓüÓüÒüÒüÓüÓüÓüÒüÓüÓüÓüÓüÓüÔüÔüÔüÓüÔüÔüÔüÔüÔüÔüÕüÕüÕüÕüÕüÕüÕüÕüÕüÔüÔüÔüÕüÕüÕüÔüÕüÖüÖüÕüÕüÕüÕüÕüÕüÕüÕüÕüÕüÔüÔüÔüÕüÕüÕüÕüÕüÖüÖüÕüÖüÖü×ü×ü×ü×üÖüÓüÒüÑüÑüÐüÐüÐüÑüÐüÐüÐüÏüÏüÐüÐüÐüÐüÐüÐüÏüÏüÐüÑüÐüÐüÏüÏüÐüÐüÏüÐüÑüÑüÐüÐüÐüÐüÏüÐüÐüÐüÐüÑüÐüÐüÒüÓüÒüÑüÐüÐüÐüÐüÐüÐüÐüÑüÑüÒüÑüÑüÑüÑüÑüÑüÑüÐüÐüÐüÐüÑüÐüÐüÐüÐüÐüÑüÑüÑüÐüÐüÏüÐüÐüÐüÐüÐüÐüÎüÌüËüÊüÊüÉüÈüÈüÈüÉüÉüÈüÈüÈüÉüÉüÈüÈüÈüÈüÈüÈüÈüÈüÈüÈüÇüÈüÇüÇüÇüÇüÆüÆüÆüÆüÆüÆüÆüÆüÆüÆüÆüÆüÇüÇüÇüÇüÇüÇüÆüÆüÆüÅüÅüÅüÅüÅüÅüÅüÅüÄüÅüÅüÅüÅüÅüÅüÅüÅüÅüÅüÅüÄüÄüÄüÄüÄüÄüÃüÁü¿ü¾ü¾ü½ü½ü¼ü½ü¼ü¼ü¼ü¼ü¼ü¼ü»ü»ü»ü»ü»üºüºüºü»ü»ü»üºüºüºüºüºüºü¹üºüºü¹ü¹üºü¹ü¹ü¸ü¸ü¸ü¸ü·ü·ü·ü·ü¶ü¶ü¶ü¶ü·ü·ü¶ü¶ü¶ü¶üµüµüµüµü´ü´ü´ü´ü´ü³ü²ü°ü¯ü®ü®ü­ü­ü­ü­ü­ü¬ü¬ü¬ü¬ü¬ü¬ü¬ü«ü¬ü¬ü«ü«ü«ü«ü«üªüªü©üªüªüªüªü©ü©ü©ü©ü¨ü§ü¨ü¨ü¨ü¨ü¨ü¨ü§ü§ü§ü§ü¦ü¦ü¦ü¦ü¦ü¦ü¦ü¦ü¥ü¥ü¥ü¥ü¥ü¤ü¤ü£ü¤ü¤ü£ü£ü¢ü¢ü£ü¤ü¤ü£ü¢ü¢ü¢ü¡ü¡ü¡ü ü ü ü üüüüü üüüüüüüüüüüüüüüüüüüüüüüüüüüüüüüüüüüüüüüüüüüüüüüüüüüüüüüüüüüüüüüüüüüüüüüüüüüüüüüüüüüüüüüüüüü~ü}ü}ü|ü{ü{ü{ü{ü{üzü{üzüzüzüyüyüyüyüxüwüwüwüwüwüwüvüvüvüvüvüuütütütütütüsüsürüqüqüqüqüpüpüpüqüqüqüpüoüoüoününününününümümümülülüküküküküküjüjüiüiühühühügügüfüfüeücüaüaü`ü_ü^ü^ü^ü^ü]ü\ü\ü\ü[ü\ü[üZüZüZüZüYüYüXüXüXüXüXüXüWüVüVüVüUüUüUüUüTüTüSüSüTüTüSüRüRüRüRüQüPüQüPüOüOüNüNüNüMüMüMüLüMüMüMüMüLüJüJüJüJüJüJüJüIüHüHüGüGüGüFüCüAü@ü@ü@ü?ü>ü=ü<ü<ü<ü<ü<ü<ü:ü9ü9ü9ü9ü8ü7ü½ü½ü½ü½ü½ü½ü½ü½ü½ü½ü¾ü¾ü¾ü¾ü¿ü¿üÀüÀüÀüÀüÀüÀüÁüÁüÁüÂüÂüÁüÀü¾ü½ü¾ü¾ü¾ü¾ü½ü¾ü¾ü¿üÀüÀüÀü¿ü¿ü¿ü¿üÀüÀüÀüÀüÀüÁüÁüÁüÁüÁüÂüÃüÂüÂüÂüÃüÄüÄüÄüÄüÄüÄüÅüÅüÅüÅüÅüÅüÆüÆüÆüÆüÇüÇüÇüÇüÇüÇüÇüÈüÈüÈüÈüÈüÈüÉüÉüÉüÉüÉüÊüÊüÊüÊüÊüÊüËüËüËüÌüÌüÌüÌüÍüÎüÍüËüÉüÈüÈüÇüÇüÈüÉüÉüÈüÈüÈüÈüÉüÉüÊüÊüÉüÉüÉüÉüÉüÊüÊüÉüÊüËüËüËüËüËüËüËüËüÌüÌüÌüÌüÍüÍüÌüÌüÍüÎüÏüÏüÎüÏüÏüÏüÏüÏüÏüÏüÏüÐüÏüÏüÐüÑüÐüÐüÑüÑüÐüÐüÐüÑüÒüÒüÒüÓüÓüÓüÔüÓüÒüÑüÐüÏüÏüÏüÎüÎüÎüÎüÎüÎüÏüÏüÏüÏüÏüÎüÎüÏüÏüÐüÐüÐüÐüÑüÑüÐüÐüÐüÑüÑüÒüÒüÒüÒüÒüÒüÒüÒüÓüÓüÓüÔüÔüÔüÔüÔüÔüÔüÔüÔüÔüÔüÕüÕüÔüÔüÕüÕüÕüÔüÕüÕüÕüÕüÖüÖü×ü×üØüØüØüØüØüØüØüØüØüØüØü×üØüØüØüØüÙüÙüÙüØüØüØüÖüÕüÔüÓüÓüÓüÓüÓüÓüÓüÓüÓüÓüÔüÔüÔüÔüÔüÔüÔüÕüÕüÕüÕüÕüÔüÔüÕüÕüÕüÕüÕüÕüÕüÕüÖüÖü×üØüØü×ü×ü×ü×ü×ü×üÖüÖü×ü×üÖüÖüÖü×ü×ü×ü×ü×ü×üØüØüØüÙüÙüÙüØüÙüÙüÙüÙüØüÖüÕüÔüÔüÓüÒüÓüÓüÔüÔüÔüÔüÓüÔüÕüÖüÕüÔüÕüÕüÕüÕüÕüÕüÕüÕüÔüÔüÔüÔüÔüÕüÕüÕüÕüÕüÕüÕüÕüÕüÕüÕüÕüÕüÕüÕüÕüÕüÕüÖüÖüÖüÖüÖü×üÖüÖüÖüÖüÖüÖüÖü×üÖüÖüÖü×ü×üÖü×ü×ü×üØüØüØü×üÖüÕüÓüÒüÑüÐüÐüÐüÐüÐüÐüÐüÐüÐüÏüÏüÐüÑüÐüÐüÐüÐüÐüÐüÏüÐüÐüÐüÐüÐüÐüÐüÐüÐüÐüÐüÐüÐüÐüÏüÏüÏüÐüÐüÐüÐüÐüÐüÐüÑüÐüÐüÐüÐüÐüÑüÑüÐüÐüÐüÑüÑüÐüÐüÐüÐüÐüÓü×ü×üÕüÓüÑüÐüÐüÏüÐüÐüÏüÏüÐüÏüÏüÏüÏüÎüÎüÏüÏüÏüÐüÏüÌüÊüÊüÉüÈüÈüÈüÈüÈüÉüÈüÈüÈüÇüÇüÇüÈüÉüÈüÈüÇüÇüÈüÇüÇüÇüÇüÇüÇüÇüÇüÆüÆüÆüÇüÇüÇüÇüÇüÆüÆüÆüÇüÆüÆüÅüÆüÆüÅüÅüÅüÅüÅüÅüÄüÃüÃüÄüÄüÄüÄüÄüÅüÅüÅüÅüÄüÄüÄüÄüÃüÃüÄüÄüÄüÃüÃüÂüÀü¾ü¾ü½ü½ü¼ü¼ü¼ü¼ü»ü»ü»ü¼ü¼ü¼ü¼ü»ü»ü»üºü»ü»üºüºüºüºü¹ü¹ü¸ü¹ü¹ü¹ü¹ü¹ü¹ü¹ü¹ü¹ü¸ü·ü·ü¸ü¸ü·ü·ü¸ü¸ü·ü·ü·ü·ü·ü·ü·ü·ü¶ü·ü·ü·ü¶ü¶üµüµü¶ü¶üµüµü³ü±ü¯ü¯ü®ü­ü­ü¬ü¬ü¬ü­ü¬ü¬ü¬ü¬ü¬ü¬ü«ü¬ü¬ü«ü«ü«ü«üªüªüªüªüªüªüªüªüªü©ü©üªü©ü©ü¨ü¨ü¨ü¨ü¨ü§ü§ü¨ü¨ü§ü§ü¦ü¦ü¦ü¦ü¦ü¥ü¥ü¤ü¤ü¥ü¥ü¥ü¥ü¤ü¤ü¤ü£ü£ü£ü£ü¢ü¢ü¢ü¢ü¢ü¢ü¢ü¢ü¢ü¢ü¡ü¡ü ü ü ü üüüüüüüüüüüüüüüüüüüüüüüüüüüüüüüüüüüüüüüüüüüüüüüüüüüüüüüüüüüüüüüüüüüüüüüüüüüüüüüüüüüüüüüüüüüüüüüüüü~ü}ü|ü|ü|ü|ü|ü|ü{üzüzüyüyüxüxüxüxüwüwüvüvüvüuüuüuüuütüuütüsüsüsüsütüsüsüsüsürüqüqüqüqüqüpüoüoüqüqüpüoününümümümünümülüküküküküküküküjüjüjüjüiüiüiühühühügüfüdüaü`ü`ü^ü]ü]ü]ü]ü\ü\ü\ü[ü[ü[ü[üZüZüZüYüZüYüYüYüZüZüYüXüWüWüWüWüVüVüUüUüUüUüTüTüSüSüRüRüRüQüQüPüOüOüOüNüNüMüMüNüMüMüLüLüLüKüKüKüKüKüJüIüIüIüIüHüHüGüGüGüGüGüEüBüAü?ü?ü>ü>ü>ü=ü<ü<ü<ü;ü;ü;ü:ü:ü9ü9ü8ü8ü8ü¾ü¾ü½ü½ü¾ü¾ü¿ü¾ü¾ü¿ü¿üÀüÀü¿ü¿üÀüÁüÁüÁüÁüÁüÁüÁüÂüÃüÃüÃüÂüÀü¿ü¿ü¾ü½ü¾ü¾ü¾ü¾ü¾ü¿üÀüÀü¿üÀüÀüÀüÁüÀüÀüÀüÀüÀüÀüÁüÂüÁüÁüÁüÂüÂüÂüÂüÃüÄüÄüÄüÄüÅüÆüÆüÅüÅüÅüÅüÆüÆüÆüÆüÅüÆüÆüÇüÇüÇüÇüÇüÇüÈüÈüÈüÉüÉüÉüÉüÉüÊüÊüÊüÊüÊüËüËüËüÌüÌüÌüËüÌüÍüÌüÌüÌüÌüÊüÉüÈüÈüÈüÈüÈüÈüÉüÈüÈüÉüÈüÈüÉüÉüÉüÉüÉüÊüÊüÊüÊüÊüÊüËüËüÌüÌüÌüÌüÌüÍüÎüÍüÍüÍüÎüÏüÏüÎüÎüÎüÏüÏüÏüÏüÐüÑüÑüÑüÐüÐüÑüÒüÒüÑüÑüÑüÑüÒüÒüÒüÒüÒüÓüÓüÔüÔüÔüÔüÔüÔüÔüÔüÔüÓüÒüÐüÐüÏüÏüÏüÎüÎüÏüÏüÐüÐüÏüÐüÏüÑüÑüÐüÐüÑüÑüÐüÑüÒüÑüÑüÑüÐüÑüÑüÒüÒüÒüÓüÔüÔüÓüÒüÓüÓüÓüÓüÔüÖüÖüÕüÔüÔüÕüÖüÖüÖüÖüÖüÖü×üÖüÖüÖü×ü×üÖü×üØüØü×üØüØüØü×ü×ü×ü×üØüØüØüÙüÙüÙüÙüÙüÙüÙüÚüÚüÚüÚüÛüÛüÚüÙüØü×üÖüÕüÕüÕüÕüÖüÕüÕüÕüÕüÖüÖüÖüÖü×ü×üÖüÖü×ü×üÖüÖüÖüÖüÖüÖüÖüÖüÖüÖü×üØüØü×ü×üØüÙüÙüØü×ü×üØüØüÙüØüØüÙüÙüÙüÚüÚüÙüÙüÙüÚüÚüÛüÛüÛüÚüÚüÙüÙüÚüÚüÚüÚüÙüØüÖüÕüÕüÔüÔüÔüÔüÔüÔüÕüÔüÔüÔüÔüÔüÓüÓüÔüÔüÕüÕüÔüÔüÕüÕüÕüÕüÖüÖüÕüÖüÖüÖüÖüÖüÕüÖüÖüÖüÕüÖüÖü×ü×üÖüÖü×ü×üÖüÖü×ü×ü×ü×ü×ü×ü×üÖüÖüÖüÖüÖüÖüÖüÖüÖüÖüØüØü×ü×ü×ü×ü×ü×ü×ü×üÖüÕüÓüÒüÑüÑüÒüÒüÒüÒüÑüÑüÐüÐüÐüÑüÒüÒüÑüÐüÐüÑüÐüÐüÐüÐüÐüÐüÑüÐüÐüÐüÑüÑüÑüÐüÐüÑüÑüÐüÐüÐüÑüÐüÐüÐüÏüÏüÐüÐüÐüÐüÑüÐüÐüÐüÐüÐüÑüÑüÑüÐüÐüÑüÑüÑüÒüÒüÑüÑüÐüÑüÐüÐüÐüÐüÑüÑüÐüÑüÑüÑüÑüÐüÐüÑüÑüÑüÒüÑüÐüÍüÌüËüÊüÊüÉüÉüÊüÊüÉüÉüÉüÉüÉüÈüÈüÉüÉüÈüÈüÈüÈüÈüÈüÈüÈüÈüÈüÈüÈüÈüÈüÈüÈüÈüÈüÇüÇüÇüÈüÇüÆüÇüÇüÇüÆüÆüÆüÆüÆüÆüÇüÇüÆüÆüÆüÆüÆüÆüÆüÅüÅüÅüÆüÅüÆüÇüÆüÅüÄüÅüÅüÆüÅüÅüÄüÄüÃüÁü¿ü¾ü¾ü¾ü½ü½ü¼ü¼ü¼ü¼ü¼ü¼ü¼ü½ü½ü½ü½ü¼ü¼ü¼ü¼ü¼ü¼ü¼ü¼ü¼ü»ü»ü»ü»ü¼ü»ü»ü»ü»üºü»ü»ü¼ü¼ü»üºü¹ü¹ü¹ü¹ü¹ü¹ü¹ü¸ü¸ü¸ü¸ü¹ü¸ü¸ü·ü·ü·ü·ü·ü¶ü¶ü¶ü¶üµü³ü±ü°ü¯ü¯ü¯ü®ü­ü­ü­ü­ü¬ü¬ü¬ü¬ü¬ü¬ü¬ü¬ü¬ü¬ü¬ü¬ü¬ü«ü«ü¬ü¬ü«üªüªüªüªüªü©üªüªüªü©ü©ü©ü©ü¨ü¨ü¨ü¨ü¨ü¨ü§ü§ü§ü§ü§ü¦ü¦ü¦ü¦ü¥ü¥ü¥ü¥ü¤ü¤ü¤ü¤ü¤ü¤ü¤ü£ü¤ü£ü£ü£ü£ü¢ü¢ü¢ü¢ü¢ü¢ü¢ü¡ü¡ü¡ü¡ü ü ü ü ü ü üüüüüüüü üüüüüüüüüüüüüüüüüüüüüüüüüüüüüüüüüüüüüüüüüüüüüüüüüüüüüüüüüüüüüüüüüüüüüüüüüüüüüüüüüü~ü~ü~ü~ü}ü|ü{ü{ü{ü{üzüzüzüzüyüyüyüyüxüxüwüvüwüwüvüvüuüuüuüvüvüuüuüuüuütüsüsüsüsürürürüqüqüqüpüoüoüoüoüoüoüoüoünümümülülülülülüküküküjüjüiüiüiühühügügügügügüfüeücübü`ü_ü_ü^ü^ü^ü^ü]ü]ü\ü\ü[ü[üZüZüZüZüYüYüYüYüXüXüWüVüVüVüWüVüUüUüTüTüTüTüSüSüRüRüRüRüRüQüQüQüPüPüOüOüNüNüNüMüMüLüLüLüLüLüLüLüKüKüKüKüJüIüIüIüHüGüGüGüFüFüEüBü@ü@ü@ü?ü>ü>ü=ü<ü<ü<ü<ü;ü:ü:ü:ü:ü:ü9ü9ü8ü8ü¿ü¾ü¾ü¿ü¾ü¾ü¾ü¿ü¿ü¿ü¿üÀüÀüÀüÀüÀüÁüÁüÁüÁüÁüÂüÂüÂüÂüÂüÂüÁüÀü¾ü¾ü¿ü¾ü¾ü¾ü¾ü¾ü¿ü¿üÀüÀü¿ü¿ü¿üÀüÀüÀüÀüÀüÁüÁüÁüÁüÁüÁüÂüÁüÂüÃüÃüÃüÃüÃüÃüÄüÄüÄüÄüÄüÅüÆüÆüÅüÆüÆüÆüÆüÆüÆüÆüÇüÈüÈüÇüÈüÉüÉüÉüÈüÈüÉüÉüÉüÉüÊüÊüÊüÊüÊüÊüËüËüËüËüËüËüËüËüÌüÍüÌüËüÉüÉüÉüÈüÇüÇüÇüÈüÇüÇüÈüÈüÈüÉüÉüÊüÊüÊüÊüÊüÊüÊüÊüËüËüÌüÌüÌüÌüÌüÌüÌüÌüÌüÌüÍüÍüÎüÎüÏüÏüÏüÏüÏüÏüÏüÐüÐüÏüÏüÐüÐüÑüÑüÑüÑüÑüÑüÑüÑüÒüÒüÒüÒüÒüÒüÒüÒüÒüÓüÓüÓüÓüÓüÓüÓüÒüÒüÑüÐüÏüÏüÏüÏüÏüÏüÏüÏüÏüÏüÐüÐüÐüÐüÑüÑüÒüÒüÒüÒüÒüÑüÑüÑüÒüÒüÒüÒüÑüÑüÒüÒüÒüÒüÒüÓüÓüÓüÓüÓüÔüÔüÔüÔüÔüÔüÔüÕüÕüÕüÖüÖüÖüÖüÖüÖüÖüÖüÖü×üØü×ü×ü×üØü×üØüØüØü×ü×üØüØüÙüÙüÙüÙüØüÙüÙüÙüÚüÚüÚüÛüÛüÚüÙü×üÕüÔüÔüÓüÔüÕüÕüÔüÔüÔüÕüÕüÕüÖüÕüÕü×üØüØüØü×üÖüÖüÖüÖüÖü×üØü×ü×ü×ü×ü×ü×ü×ü×ü×ü×ü×ü×üØüØüØüØüØüØüØüØüØüØüÙüÙüÙüÙüÙüÙüÙüÙüÙüÙüÙüÚüÚüÚüÛüÛüÛüÛüÙü×üÕüÔüÔüÔüÔüÔüÔüÔüÔüÔüÔüÔüÕü×ü×üÖüÕüÕüÕüÕüÕüÔüÔüÔüÕüÕüÕüÕüÕüÕüÕüÕüÔüÕüÕüÕüÔüÔüÕüÕüÕüÕüÕüÔüÔüÕüÖüÕüÕüÖüÖüÖüÖüÖüÖüÖüÖüÖüÖüÖü×ü×ü×ü×ü×üÖüÖü×ü×üØü×üÖüÖü×ü×ü×ü×üÖüÔüÒüÑüÑüÑüÑüÐüÑüÐüÐüÐüÐüÐüÐüÐüÐüÐüÏüÐüÐüÐüÐüÐüÐüÐüÑüÑüÐüÐüÐüÑüÐüÐüÑüÑüÐüÐüÐüÐüÑüÐüÐüÑüÑüÑüÑüÑüÑüÑüÐüÑüÑüÑüÑüÑüÑüÑüÑüÐüÐüÐüÐüÐüÏüÏüÐüÑüÐüÐüÐüÑüÑüÑüÐüÐüÐüÐüÐüÑüÐüÐüÐüÐüÑüÑüÐüÐüÐüÐüÎüÌüÊüÉüÉüÉüÉüÉüÈüÈüÉüÉüÈüÉüÉüÉüÈüÈüÈüÈüÈüÈüÈüÈüÈüÈüÈüÈüÈüÈüÉüÉüÉüÈüÇüÈüÈüÇüÇüÇüÇüÇüÇüÇüÇüÆüÅüÅüÅüÅüÆüÅüÅüÄüÅüÆüÆüÅüÅüÆüÇüÆüÆüÆüÅüÅüÆüÇüÆüÅüÄüÅüÅüÄüÃüÃüÃüÄüÄüÂüÀü¿ü¾ü¿ü¾ü½ü½ü½ü½ü½ü¼ü¼ü¼ü»ü¼ü¼ü»ü¼ü¼ü»ü»üºüºü»ü»ü»ü»ü»ü¼ü¼üºüºü¹üºüºüºü¹üºü¼ü¾ü¾ü¼üºü¹ü¹ü¸ü¸ü¸ü¹ü¸ü·ü·ü·ü·ü¶ü·ü·ü¶ü¶ü¶ü¶ü¶üµüµüµüµü´ü²ü°ü¯ü¯ü®ü¯ü¯ü¯ü®ü­ü­ü­ü­ü­ü­ü¬ü«ü«ü«ü«ü¬ü«ü«ü«ü«ü«ü«ü«ü«ü«üªü©ü©üªü©ü©ü¨ü©ü©üªü©ü©ü©ü©ü¨ü§ü§ü¨ü¨ü¨ü§ü¦ü¦ü¦ü¦ü¦ü¦ü¥ü¥ü¦ü¥ü¥ü¥ü¥ü¤ü¤ü¥ü¤ü¤ü£ü£ü¢ü¢ü¢ü¢ü¢ü¡ü¡ü¡ü ü ü ü¡ü¡ü ü üüüüüüüüüüüüüüüüüüüüüüüüüüüüüüüüüüüüüüüüüüüüüüüüüüüüüüüüüüüüüüüüüüüüüüüüüüüüüüüüüüüüüüüüüüüüüü~ü}ü}ü}ü}ü|ü}ü|ü|ü{ü{ü{ü{ü{üzüyüyüyüyüxüxüyüyüxüxüwüvüvüwüwüvüvüuüuüuütütüsüsürürürürüqüqüqüqüqüpüpüpüpüoüoüoününümümülülüküküküküküküküjüiüiüiüiühühügügügühügüdübüaü_ü_ü_ü^ü^ü]ü]ü\ü\ü]ü]ü[üZüZüZüZüYüYüYüYüYüYüXüXüXüWüVüVüVüVüUüUüUüUüUüTüSüSüSüSüRüQüQüPüPüPüPüPüOüOüOüNüMüNüMüLüLüKüLüKüKüJüJüJüJüJüIüHüGüGüGüGüGüGüFüCüAüAüAü?ü>ü=ü=ü<ü<ü<ü;ü:ü:ü9ü9ü9ü8ü8ü9ü9ü9ü¾ü¾ü¾ü¿ü¿ü¿üÀüÁüÁüÀüÀüÀüÀüÀüÀüÀüÁüÀüÀüÀüÁüÁüÁüÁüÂüÃüÃüÁü¿ü½ü½ü¾ü¾ü½ü¾ü¾ü¾ü¾ü¿ü¿ü¿üÀüÀüÀüÀüÀü¿üÀüÁüÁüÁüÁüÁüÁüÂüÂüÂüÂüÂüÂüÂüÂüÃüÄüÄüÄüÄüÄüÄüÄüÄüÄüÄüÅüÅüÆüÆüÆüÆüÆüÆüÇüÈüÈüÈüÈüÉüÊüÊüÊüËüËüËüËüÊüÊüÊüÊüËüËüËüÌüÌüÌüÌüÍüÎüÍüÎüÎüÎüÌüËüÉüÉüÉüÉüÉüÉüÈüÈüÈüÈüÈüÈüÉüÊüÊüËüÊüÊüÊüËüËüËüËüËüËüËüËüËüÌüÌüÌüÍüÍüÍüÍüÎüÎüÍüÍüÍüÏüÏüÐüÐüÐüÐüÏüÏüÏüÐüÐüÐüÐüÐüÐüÐüÑüÑüÑüÑüÑüÑüÑüÒüÒüÒüÒüÒüÓüÓüÔüÔüÔüÓüÔüÔüÒüÐüÏüÏüÏüÏüÏüÏüÏüÏüÏüÏüÐüÑüÑüÑüÐüÐüÑüÑüÑüÑüÑüÑüÑüÑüÑüÑüÑüÑüÑüÒüÓüÓüÒüÒüÒüÓüÓüÓüÓüÓüÓüÓüÓüÔüÔüÔüÔüÔüÔüÕüÕüÕüÕüÕüÕüÖüÖüÖüÖü×üØüØü×ü×ü×ü×ü×üØüØü×ü×ü×ü×ü×üØüØü×ü×üØüØüØüÙüØüÙüÙüÙüÙüÙüÙü×üÕüÔüÔüÓüÔüÔüÕüÕüÕüÕüÕüÕüÕüÕüÕüÕüÕüÖüÕüÔüÕüÖüÖüÕüÕüÖü×ü×üÖüÖü×ü×ü×ü×ü×ü×ü×üØüØüØüØü×üØüØüÙüØüØüØüØüØüØüÙüÙüØüÙüÙüÙüÙüÙüÚüÚüÛüÛüÚüÚüÚüÚüÚüÙüØüÖüÔüÔüÔüÔüÔüÔüÔüÓüÔüÕüÕüÕüÔüÔüÔüÔüÔüÕüÕüÔüÔüÕüÕüÕüÕüÕüÕüÕüÕüÖüÕüÕüÕüÕüÕüÕüÕüÕüÕüÕüÖüÖüÖüÖüÕüÖü×ü×üÖüÖü×üØü×üÖüÖü×üØü×üÖüÖü×üØüØü×ü×ü×ü×ü×ü×ü×ü×ü×ü×ü×ü×üÖüÕüÓüÒüÑüÐüÐüÑüÑüÑüÑüÑüÐüÐüÐüÐüÑüÑüÐüÐüÑüÒüÒüÑüÐüÐüÑüÑüÐüÏüÏüÐüÐüÐüÐüÑüÑüÑüÑüÑüÑüÑüÑüÑüÐüÐüÐüÑüÑüÑüÑüÑüÑüÑüÑüÑüÒüÒüÒüÑüÑüÑüÐüÐüÐüÐüÐüÑüÑüÒüÑüÐüÐüÐüÐüÐüÐüÐüÑüÑüÑüÑüÑüÑüÑüÑüÐüÐüÐüÐüÐüÏüÍüËüËüËüÊüÉüÉüÉüÉüÈüÉüÉüÉüÉüÉüÉüÉüÉüÉüÉüÊüÉüÈüÈüÉüÉüÉüÉüÈüÈüÈüÉüÈüÈüÈüÈüÈüÈüÈüÉüÈüÈüÇüÇüÇüÇüÆüÆüÆüÆüÆüÆüÆüÇüÇüÆüÆüÆüÆüÆüÆüÅüÅüÅüÅüÅüÆüÆüÆüÅüÅüÅüÅüÅüÅüÅüÄüÄüÃüÁü¾ü¾ü¾ü¾ü½ü½ü¼ü¼ü¼ü¼ü¼ü¼ü¼ü¼ü¼ü½ü¼ü¼ü»ü»üºüºüºüºüºü¹ü¸ü¹üºü¹ü¹ü¹ü¹ü¹ü¹ü¹ü¹ü¹ü¹ü¹ü¹ü¸ü¸ü¸ü¸ü¸ü¸ü·ü¸ü¸ü¸ü¸ü¹ü¹ü¸ü·ü·ü·ü·ü·ü·ü·ü¶ü¶ü¶ü´ü²ü°ü¯ü®ü®ü®ü®ü®ü­ü¬ü¬ü­ü¬ü¬ü¬ü¬ü¬ü¬ü¬ü¬ü«ü«ü«ü«ü«ü«ü«ü«üªü©üªüªüªüªüªü©ü©ü©ü©ü©üªüªü©ü©ü©ü¨ü§ü§ü§ü¨ü¨ü¨ü§ü§ü§ü§ü¦ü¥ü¥ü¥ü¤ü¥ü¥ü¥ü¥ü¤ü¤ü¤ü£ü£ü£ü¢ü£ü¢ü¢ü¢ü¢ü¢ü¢ü¡ü¡ü¡ü¡ü ü¡ü¡ü ü ü ü üüüüüüüüüüüüüüüüüüüüüüüüüüüüüüüüüüüüüüüüüüüüüüüüüüüüüüüüüüüüüüüüüüüüüüüüüüüüüüüüüüüüüüüüüü~ü~ü}ü}ü|ü|ü{ü{ü{ü{ü{üzüzüzüzüyüyüzüyüxüxüxüwüwüvüvüuüvüvüvüuüuüuütütüuüuütütütüsüsüsürürüqüpüpüpüoüoüoüoüoüoüoüoününününülülülülülüküjüjüjüjüjüiüiüiüiüiüiüiühügüdüaüaü`ü_ü_ü^ü]ü]ü]ü]ü\ü[ü\ü\ü\ü[ü[ü[ü[ü[ü[üZüYüXüXüXüXüXüWüWüWüVüUüTüTüTüTüSüSüRüRüRüRüQüQüPüPüPüPüPüPüOüOüOüNüNüMüMüMüLüLüLüLüKüJüJüIüIüIüIüHüHüGüGüFüEüCüAü@ü?ü?ü?ü?ü>ü=ü<ü=ü<ü;ü;ü;ü;ü;ü:ü9ü9ü9ü8ü½ü¾ü¾ü½ü½ü¾ü¿ü¿üÀü¿ü¿üÀüÀü¿ü¿üÀüÀüÁüÁüÂüÂüÂüÂüÂüÂüÂüÃüÁü¿ü¿ü¿ü¿ü¾ü¾ü¿ü¿ü¿ü¿ü¾ü¿ü¿ü¿ü¿ü¿üÀüÀüÀüÀüÁüÁüÂüÂüÂüÂüÂüÁüÁüÂüÃüÂüÃüÄüÄüÄüÄüÅüÄüÄüÄüÅüÆüÅüÅüÅüÆüÆüÆüÇüÈüÈüÈüÇüÇüÈüÈüÈüÈüÈüÈüÈüÈüÉüÊüÊüÊüÊüÊüÊüËüÊüÊüËüÌüÌüÌüÌüÌüÌüÌüÍüÌüÌüÊüÉüÈüÈüÈüÈüÈüÈüÈüÈüÈüÉüÉüÉüÉüÊüÊüÉüÊüÊüËüËüËüËüËüËüËüËüËüÌüÌüÌüÍüÍüÍüÍüÌüÍüÍüÍüÎüÍüÎüÎüÏüÏüÐüÐüÐüÐüÐüÐüÐüÐüÐüÐüÐüÐüÑüÑüÑüÑüÒüÒüÓüÓüÒüÒüÒüÓüÒüÒüÒüÒüÓüÓüÓüÒüÐüÏüÎüÏüÏüÏüÏüÏüÏüÏüÏüÐüÑüÑüÐüÑüÑüÑüÑüÑüÑüÑüÒüÒüÒüÒüÒüÒüÒüÒüÒüÒüÒüÒüÒüÒüÓüÓüÓüÓüÓüÔüÓüÔüÔüÔüÓüÓüÓüÓüÔüÔüÔüÔüÔüÔüÔüÕüÖüÖüÕüÖüÖüÖüÖüÖü×ü×ü×ü×ü×ü×üØüØüØüÙüÙüØüØüØüØüÙüØüØüÙüÙüÙüÙüÙüÙüÖüÕüÔüÔüÓüÓüÔüÔüÔüÔüÔüÔüÔüÔüÔüÔüÕüÕüÕüÔüÔüÔüÔüÔüÔüÕüÕüÕüÕüÕüÕüÕüÕüÖüÕüÕüÖüÖüÖü×üØüØüØüØü×ü×ü×ü×ü×üØüØüØüØüØüØüØüØüØüØüØüØüØüÙüØüÙüÙüÙüÙüÚüØüÖüÕüÔüÔüÓüÓüÓüÓüÓüÓüÓüÓüÓüÔüÔüÔüÓüÓüÓüÔüÔüÔüÔüÔüÔüÓüÔüÕüÕüÕüÕüÕüÕüÖüÖüÕüÕüÕüÕüÖüÕüÕüÕüÕüÖüÖüÖüÖüÖüÖüÖüÖüÖüÖüÖüÖüÖü×üÖüÖüÖüÖüÖüÖüÖüÕüÖüÖüÕüÕüÕüÕüÕüÕüÖü×ü×ü×üÖüÕüÔüÓüÔüÓüÑüÐüÐüÐüÐüÐüÐüÐüÐüÐüÏüÐüÐüÐüÑüÑüÐüÐüÐüÐüÑüÑüÐüÐüÐüÐüÑüÑüÐüÏüÐüÐüÑüÑüÑüÏüÏüÐüÐüÐüÑüÑüÐüÐüÐüÑüÐüÐüÐüÑüÐüÐüÐüÐüÐüÏüÏüÐüÐüÐüÐüÐüÐüÐüÐüÑüÑüÐüÐüÒüÒüÐüÐüÐüÐüÐüÑüÑüÑüÑüÑüÒüÑüÑüÏüÌüËüËüÊüÊüÉüÉüÉüÉüÉüÉüÉüÉüÉüÈüÈüÈüÈüÈüÈüÈüÈüÇüÇüÈüÈüÇüÇüÆüÇüÆüÆüÆüÆüÇüÇüÇüÇüÆüÆüÇüÇüÇüÆüÇüÇüÇüÇüÆüÇüÆüÆüÆüÇüÇüÇüÆüÆüÅüÅüÅüÅüÅüÅüÅüÅüÅüÅüÅüÅüÄüÄüÄüÄüÄüÄüÄüÄüÃüÁüÀü¾ü¾ü¾ü½ü¼ü¼ü¼ü¼ü¼ü¼ü½ü½ü½ü½ü¾ü¾ü½ü½ü¼ü»ü¼ü¼ü¼ü»ü»ü»ü»ü»ü»üºüºüºüºü¹ü¹ü¹ü¹üºüºüºüºüºü¹ü¸ü¹ü¹ü¹ü¸ü¸ü¸ü·ü¸ü¸ü·ü·ü¶ü¶ü·ü·ü¶ü¶üµüµüµü´ü²ü°ü¯ü®ü®ü­ü­ü®ü®ü­ü­ü­ü­ü­ü­ü­ü­ü­ü­ü­ü­ü¬ü¬ü¬ü¬ü«üªüªüªüªüªüªüªü©ü©ü©üªüªüªü©ü©ü©ü©ü©ü©ü©ü¨ü§ü§ü§ü¦ü¦ü¦ü¦ü¦ü¦ü¥ü¥ü¥ü¥ü¥ü¥ü¥ü¥ü¥ü¥ü¥ü¤ü¤ü£ü£ü£ü£ü£ü¢ü¡ü¡ü ü ü ü ü ü¡ü üüü ü ü üüü ü ü üüüüüüüüüüüüüüüüüüüüüüüüüüüüüüüüüüüüüüüüüüüüüüüüüüüüüüüüüüüüüüüüüüüüüüüüüüüüüüüüüüüüüü~ü}ü~ü~ü~ü}ü|ü{ü{ü{ü|ü{ü{ü{ü{ü{üzüzüzüyüxüwüwüwüwüwüxüwüwüvüwüwüvüuütütüsütütütüsüsürürürüqürürüqüqüpüpüoüoüoüoününününümülümümümümümülülüküjüjüjüiüiüiüjüiühügüfüdübü`üaüaüaü`ü_ü^ü_ü_ü^ü]ü]ü]ü\ü\ü[üZüZüYüYüXüXüXüWüWüWüWüWüWüVüUüUüTüTüTüTüTüSüSüSüRüRüQüRüRüQüQüPüOüOüOüOüOüOüOüNüNüNüMüLüLüLüKüKüKüJüJüJüJüJüJüIüHüHüFüDüCüAüAüAü?ü>ü>ü>ü>ü=ü=ü<ü<ü<ü;ü:ü:ü9ü9ü9ü8ü¾ü¾ü¿ü¿ü¿ü¿üÀüÀü¿üÀüÁüÁüÁüÁüÁüÁüÁüÁüÁüÁüÁüÂüÂüÃüÃüÃüÂüÁüÀü¿ü¾ü¾ü¾ü¿ü¿ü¿ü¿ü¿ü¿ü¿üÀüÀüÀüÀüÁüÀüÀüÁüÁüÁüÁüÂüÁüÂüÂüÂüÃüÃüÃüÄüÄüÅüÅüÅüÅüÅüÅüÆüÇüÆüÅüÆüÇüÇüÇüÇüÇüÇüÈüÈüÈüÈüÈüÈüÈüÉüÊüÊüÊüÊüÊüÊüÊüËüÊüÊüÊüËüËüËüÌüÌüÌüÌüËüÌüÌüËüËüÌüËüÊüÉüÈüÈüÇüÇüÇüÇüÇüÈüÉüÉüÈüÈüÈüÉüÉüÉüÉüÉüÊüËüÌüÌüÌüÌüÌüÌüÍüÍüÍüÍüÍüÌüÍüÍüÍüÌüÍüÍüÍüÎüÎüÎüÎüÎüÏüÐüÐüÐüÏüÐüÑüÑüÐüÐüÐüÑüÐüÑüÒüÒüÒüÓüÔüÔüÔüÓüÓüÔüÔüÔüÔüÔüÔüÔüÔüÕüÕüÓüÑüÐüÐüÐüÐüÐüÐüÐüÐüÐüÑüÐüÐüÑüÐüÐüÐüÑüÒüÒüÓüÓüÒüÒüÓüÓüÓüÓüÓüÓüÔüÔüÓüÔüÔüÔüÔüÔüÔüÔüÔüÕüÖüÕüÕüÕüÕüÕüÕüÖüÖüÖüÖüÖüÖüÖüÕüÖüÖü×üÖü×üØüØüØüØü×üØüØüØüØüÙüØüÙüÙüÙüÙüÙüÙüÚüÛüÛüÛüÚüÚüÚüÚüÚüÙü×üÖüÕüÕüÕüÖüÖüÖüÖüÕüÔüÔüÔüÔüÔüÕüÕüÕüÕüÕüÖüÖüÖüÖüÖüÖü×ü×ü×ü×ü×ü×ü×ü×üØüØü×ü×üØüØüØüØüØüØü×üØüØüØüÙüÙüÙüÙüÙüÙüÚüÚüÙüÚüÚüÚüÙüÙüÙüÙüÚüÚüÚüÙüÙüÙü×üÖüÕüÕüÔüÔüÕüÕüÕüÔüÔüÕüÖüÖüÕüÕüÕüÖüÖü×ü×üÖüÖüÕüÕüÕüÕüÕüÕüÖüÖüÖü×üÖüÖüÖü×ü×ü×ü×ü×ü×ü×üÖü×ü×ü×üÖüÖüÖüÖüÖüÖü×üÖüÖüÖüÖüÖü×ü×ü×üÖüÖü×ü×ü×ü×üÖüÖüÖü×ü×ü×ü×ü×üØüØü×üÔüÓüÓüÒüÒüÒüÒüÑüÑüÑüÑüÑüÒüÑüÒüÒüÑüÑüÑüÑüÑüÑüÒüÒüÒüÒüÒüÒüÒüÒüÒüÒüÒüÒüÑüÑüÒüÒüÒüÑüÑüÐüÐüÐüÑüÑüÐüÐüÐüÐüÐüÐüÐüÐüÑüÑüÑüÑüÐüÐüÐüÑüÐüÐüÑüÑüÑüÑüÑüÑüÑüÑüÑüÑüÑüÑüÑüÒüÒüÒüÑüÑüÑüÐüÐüÐüÐüÐüÏüÏüÎüÌüËüÊüÊüÉüÉüÉüÉüÉüÉüÉüÉüÉüÉüÈüÈüÉüÉüÈüÈüÈüÈüÈüÈüÈüÇüÈüÈüÈüÈüÈüÈüÈüÈüÇüÇüÇüÇüÇüÈüÈüÇüÇüÈüÈüÈüÇüÆüÆüÇüÇüÆüÆüÅüÅüÅüÅüÅüÅüÅüÅüÅüÆüÆüÅüÆüÆüÅüÅüÅüÅüÅüÅüÅüÅüÅüÅüÆüÄüÂüÀü¿ü½ü½ü¾ü¾ü½ü½ü½ü½ü¼ü¼ü½ü½ü¼ü¼ü¼ü¼ü¼ü¼ü¼ü»ü»ü»ü»ü»ü»ü»ü»üºü»ü»ü»üºü¹üºüºü¹ü¹üºüºüºü¹ü¹ü¹ü¸ü¸ü·ü·ü·ü·ü·ü¸ü¸ü·ü·ü·ü·ü·ü¸ü¸ü·ü¶ü¶üµü³ü±ü°ü°ü¯ü®ü®ü®ü®ü®ü®ü®ü®ü­ü­ü­ü¬ü¬ü­ü¬ü¬ü«ü«ü«ü«ü¬ü«ü«ü«ü«ü«ü«ü«üªüªüªü©ü¨ü¨ü©ü©ü¨ü¨ü¨ü©ü©ü¨ü§ü§ü§ü§ü§ü¨ü¨ü¨ü¨ü§ü¦ü¥ü¦ü¦ü¦ü¥ü¥ü¥ü¥ü¥ü¥ü¤ü¤ü¤ü£ü£ü¢ü¢ü¢ü¢ü¢ü¢ü¢ü¡ü¡ü¡ü¡ü¡ü¡ü¡ü¡ü ü ü üü ü üüüüüüüüüüüüüüüüüüüüüüüüüüüüüüüüüüüüüüüüüüüüüüüüüüüüüüüüüüüüüüüüüüüüüüüüüüüüüüüüüüüüüüü~ü~ü}ü}ü|ü|ü|ü|ü{ü{ü|ü{üzüzüzüzüyüyüyüxüxüxüwüwüwüvüvüvüvüvüuüuüuüuütütüsüsürürüqüqüqüqüqüpüpüpüpüpüoüpüpüpüoününümümümününümümülülüküküküjüjüiüiüiühüiüiügüdübüaü`ü`ü^ü]ü]ü]ü\ü\ü\ü\ü\ü[ü[ü[üZüZüZüZüZüYüYüYüXüWüWüWüWüWüWüWüVüVüUüTüTüTüTüTüTüTüSüSüSüRüRüQüQüPüPüOüPüPüOüOüNüMüMüLüMüMüLüKüKüJüJüJüJüJüJüJüIüIüHüHüIüHüDüBü@ü?ü?ü>ü=ü=ü<ü;ü<ü;ü;ü;ü;ü:ü9ü9ü9ü9ü9ü8üÀüÀü¿ü¿ü¿ü¿ü¿ü¿ü¿üÀüÀüÁüÁüÁüÁüÁüÁüÁüÁüÁüÁüÁüÂüÂüÂüÃüÃüÁü¿ü¾ü½ü½ü¾ü¾ü¿ü¾ü¿ü¿ü¿ü¿üÀüÀüÀüÀüÀüÁüÁüÁüÁüÂüÂüÂüÂüÂüÂüÃüÃüÃüÃüÃüÄüÃüÃüÄüÄüÄüÄüÅüÆüÆüÅüÅüÅüÆüÇüÇüÇüÈüÈüÈüÇüÈüÈüÈüÉüÉüÉüÉüÉüÉüÉüÉüÉüÉüÊüÊüËüËüËüÌüÌüÍüÌüÌüÍüÌüÍüÍüÎüÍüÎüÍüËüÊüÊüÉüÉüÉüÉüÉüÉüÉüÈüÈüÉüÉüÉüÉüÌüÍüÌüËüÌüÌüÌüÌüÌüÍüÌüÍüÍüÎüÎüÎüÍüÍüÍüÎüÏüÏüÏüÏüÏüÏüÏüÏüÐüÐüÐüÐüÐüÐüÑüÑüÑüÑüÑüÑüÒüÒüÒüÓüÓüÓüÓüÓüÓüÔüÔüÔüÔüÔüÓüÓüÔüÔüÔüÖüÙüÙü×üÓüÑüÑüÐüÏüÏüÏüÏüÐüÑüÐüÐüÐüÐüÑüÑüÑüÒüÒüÒüÒüÒüÒüÒüÒüÒüÓüÓüÓüÔüÔüÔüÔüÔüÔüÔüÕüÔüÔüÕüÕüÕüÕüÖüÕüÕüÕüÕüÕüÖüÖüÖüÖü×üÖüÖüÕüÖüÖü×ü×ü×ü×ü×ü×üØüØüØüÙüÙüØüÙüÙüØüØüÙüØüÙüÙüÙüÙüÙüÙüÚüÚüÚüÚüÚüÙüØü×üÖüÖüÖüÕüÖü×ü×ü×üÖüÖüÕüÖü×ü×ü×ü×üÖüÖüÕüÖü×ü×ü×ü×ü×ü×ü×ü×ü×üÖü×üØüÙüØü×üØüØüØüØüØüÙüÙüÙüÙüØüØüÙüÙüÙüÙüÚüÚüÙüÙüÚüÚüÚüÚüÚüÚüÚüÚüÚüÚüÚüÚüÚüÙü×üÖüÕüÕüÔüÔüÕüÕüÕüÕüÕüÕüÕüÕüÕüÕüÕüÕüÖüÖüÕüÕüÕüÖüÖüÕüÔüÔüÕüÖüÖü×üØüØü×ü×üÖüÖü×ü×üÕüÖüÖüÖüÖüÕüÖüÖüÖüÖüÖü×ü×ü×ü×üÖüÖü×ü×üØü×ü×ü×ü×ü×ü×ü×ü×üÖüÖü×ü×ü×ü×ü×ü×ü×üÖüÕüÓüÒüÒüÒüÑüÑüÑüÑüÑüÑüÒüÒüÒüÑüÑüÑüÑüÑüÑüÒüÒüÑüÑüÑüÑüÑüÑüÐüÐüÐüÐüÑüÒüÑüÑüÑüÑüÐüÑüÑüÑüÑüÑüÒüÓüÓüÓüÒüÑüÒüÑüÑüÑüÒüÑüÑüÑüÑüÑüÑüÑüÑüÑüÑüÐüÐüÑüÒüÑüÐüÐüÐüÏüÐüÐüÐüÏüÐüÐüÑüÐüÐüÐüÑüÑüÑüÐüÐüÐüÑüÐüÎüÌüËüÊüÊüÉüÉüÉüÉüÊüÉüÉüÉüÉüÉüÈüÈüÉüÉüÈüÈüÈüÈüÈüÈüÈüÇüÇüÈüÈüÉüÈüÇüÇüÇüÇüÇüÇüÆüÆüÇüÇüÇüÇüÇüÆüÆüÆüÇüÇüÇüÇüÆüÆüÇüÇüÆüÆüÆüÆüÆüÅüÆüÅüÆüÆüÆüÆüÆüÆüÅüÅüÅüÄüÅüÅüÅüÃüÀü¿ü¾ü¾ü¾ü¾ü½ü½ü½ü½ü½ü½ü¾ü¾ü½ü¼ü¼ü¼ü¼ü¼ü¼ü¼ü¼ü¼ü¼ü¼ü¼ü½ü¼ü¼ü»ü»ü»ü»ü»ü»üºüºüºüºüºü¹üºüºüºüºüºü¹ü¸ü¸ü¸ü¸ü¹ü¸ü¸ü¸ü¸ü¸ü·ü·ü·ü¸ü¸ü·ü¶ü·ü·üµü²ü±ü°ü¯ü°ü¯ü¯ü¯ü¯ü®ü®ü®ü®ü¯ü®ü®ü®ü­ü­ü­ü­ü¬ü¬ü¬ü«ü«ü«ü«üªü«üªü«ü«ü«üªüªüªü©ü©ü©ü©ü©ü¨ü¨ü¨ü¨ü¨ü¨ü¨ü¨ü¨ü§ü¦ü¦ü§ü§ü§ü¦ü¦ü¥ü¥ü¥ü¥ü¥ü¤ü¤ü¤ü¤ü£ü£ü¢ü£ü£ü£ü¢ü¢ü¢ü¢ü¡ü¢ü¡ü¡ü ü üüüüüüü üüüüüüüüüüüüüüüüüüüüüüüüüüüüüüüüüüüüüüüüüüüüüüüüüüüüüüüüüüüüüüüüüüüüüüüüüüüüüüüüüüüüüüüüü}ü}ü}ü|ü|ü|ü{ü{üzüzüzüzüzüyüyüyüxüxüxüwüwüwüwüwüwüvüvüvüvüvüvüvüuütütütüsüsüsüsürürürüqüpüqüqüqüqüqüqüpünüoüoününümümümülülüküküküjüjüjüjüiüiühühühühügühühühügüeübüaü`ü`ü_ü^ü]ü^ü]ü]ü\ü\ü\ü[ü[ü[üZüZüYüYüYüXüXüXüXüXüWüWüWüWüWüVüUüUüUüUüTüTüTüSüSüRüRüRüQüQüPüPüPüOüOüOüNüNüNüMüMüLüLüLüLüLüKüKüJüJüJüIüJüJüIüIüIüHüGüEüCüAü@ü?ü?ü@ü?ü?ü?ü?ü>ü=ü<ü<ü<ü;ü;ü:ü9ü8ü8ü9ü¾ü¾ü¾ü¾ü¾ü¿ü¿ü¿ü¿üÀüÀüÀüÀüÀüÂüÂüÂüÂüÂüÂüÂüÂüÂüÃüÃüÃüÂüÂüÁüÀü¿ü¿ü¿ü¿ü¿ü¿ü¿ü¿ü¿üÀüÀüÀüÀüÁüÁüÀüÁüÁüÁüÁüÁüÂüÂüÂüÂüÂüÃüÃüÃüÃüÄüÄüÅüÅüÅüÅüÆüÆüÆüÆüÆüÇüÇüÇüÇüÇüÈüÈüÉüÉüÉüÉüÉüÉüÉüÉüÉüÉüÉüÉüÊüÉüÊüËüËüÊüËüËüËüÌüÌüÌüÌüÍüÍüÍüÍüÍüÍüÍüÍüÌüÊüÉüÉüÈüÈüÈüÉüÊüÊüÉüÈüÉüÊüÊüËüËüËüÊüËüËüÌüÌüÌüÌüÌüÌüÌüÌüÌüÍüÎüÏüÏüÎüÎüÎüÏüÏüÏüÏüÏüÏüÏüÏüÐüÐüÐüÐüÐüÐüÑüÑüÑüÑüÑüÐüÑüÑüÓüÔüÓüÒüÒüÒüÓüÓüÓüÔüÔüÔüÓüÓüÔüÔüÔüÕü×ü×üÕüÒüÐüÑüÐüÐüÐüÐüÏüÐüÐüÐüÑüÐüÑüÒüÒüÑüÑüÑüÑüÒüÑüÒüÒüÒüÒüÒüÒüÒüÓüÓüÓüÓüÓüÓüÔüÔüÓüÓüÓüÓüÓüÔüÔüÔüÕüÕüÕüÕüÕüÕüÖüÖüÖüÖü×ü×ü×ü×üÖüÖü×ü×ü×ü×üØüØüØüØüØüÙüÙüÙüÙüØüØüÙüÙüÙüÙüÙüÚüÚüÚüÚüÙüÙüÚüÙü×üÖüÕüÕüÕüÔüÓüÔüÕüÕüÔüÔüÔüÔüÕüÕüÔüÕüÕüÕüÕüÕüÖüÖüÖüÖüÖü×üÖü×ü×ü×üÖüÖüØüØüØüØüØüØüØüØüØüØüÙüÙüÙüÙüÙüÙüÙüÙüØüÙüÙüÙüÙüÚüÙüÙüÚüÚüÙüÚüÚüÚüÚüÚüÚüØüÖüÕüÔüÔüÔüÓüÓüÔüÔüÔüÓüÔüÔüÓüÔüÔüÔüÔüÕüÖüÖüÖüÕüÕüÕüÕüÕüÕüÕüÕüÕüÕüÕüÖüÖüÖüÖü×üÖüÖüÖüÖüÖüÖüÖüÕüÖüÖüÖüÖüÖüÖü×ü×üÖüÖüÖüÖü×üÖüÖüÖüÖüÖüÖüÖüÖüÖüÖüÖü×ü×ü×üØüØüØüØü×üÖüÔüÒüÒüÑüÑüÑüÑüÑüÑüÑüÒüÒüÒüÒüÒüÒüÒüÑüÒüÒüÓüÔüÕüÔüÓüÓüÒüÒüÒüÑüÒüÒüÑüÑüÑüÑüÑüÑüÑüÐüÐüÑüÑüÑüÑüÒüÒüÒüÒüÒüÒüÓüÓüÓüÓüÒüÑüÑüÑüÑüÐüÐüÑüÑüÑüÑüÐüÐüÑüÑüÑüÑüÑüÑüÑüÑüÑüÑüÑüÑüÒüÒüÒüÑüÑüÑüÐüÐüÐüÐüÏüÎüÌüÌüÌüËüËüËüÊüÊüÊüÊüÊüÊüÉüÉüÉüÉüÉüÈüÈüÈüÉüÉüÉüÉüÉüÉüÈüÈüÈüÈüÈüÈüÇüÇüÇüÈüÈüÇüÇüÇüÇüÇüÇüÇüÇüÇüÇüÇüÇüÆüÆüÇüÇüÆüÆüÅüÆüÆüÆüÆüÆüÆüÅüÅüÅüÅüÆüÆüÆüÆüÆüÆüÆüÆüÅüÆüÄüÁü¿ü¿ü¿ü¿ü¾ü¾ü¾ü¾ü¾ü½ü½ü¼ü¼ü¼ü¼ü¼ü¼ü½ü¼ü¼ü¼ü¼ü¼ü¼ü»ü¼ü¼ü»üºüºüºüºüºü¹ü¹ü¹üºü»üºüºü¹ü¹ü¹ü¹ü¹ü¸ü¸ü¸ü¸ü¹ü¸ü¸ü¸ü¸ü¸ü¸ü¸ü¸ü¸ü¸ü·ü¶üµü¶ü¶ü¶üµü³ü°ü¯ü¯ü¯ü¯ü¯ü¯ü®ü®ü®ü®ü®ü®ü®ü­ü­ü¬ü¬ü­ü®ü®ü­ü¬ü¬ü¬ü¬ü«üªüªüªü«üªü©ü©ü©ü©ü©ü©ü©ü©ü©ü©ü©ü¨ü©ü¨ü§ü§ü§ü§ü§ü§ü¦ü¦ü¦ü¦ü¥ü¥ü¥ü¦ü¥ü¥ü¤ü£ü£ü£ü£ü£ü£ü¤ü£ü£ü£ü¢ü¢ü¢ü¢ü¡ü¡ü¡ü¡ü¡ü¡ü¡ü¡ü üüüüüüüüüüüüüüüüüüüüüüüüüüüüüüüüüüüüüüüüüüüüüüüüüüüüüüüüüüüüüüüüüüüüüüüüüüüüüüüüüüüüüüüüüüüüüüüüü~ü~ü}ü}ü|ü{üzü{ü{üzüzüzüzüyüxüxüxüxüxüxüwüwüxüwüvüvüvüvüuüuüuütütütütüsüsüsüsürüsürürürürüpüpüpüpüpüoüoüoününümümümümümülülülülülüküküjüiüiüiüiühühügüeücübüaü`ü`ü`ü`ü`ü_ü^ü]ü]ü]ü\ü]ü]ü\ü[ü[üZüYüYüYüZüZüYüXüWüWüWüWüWüVüVüVüUüTüTüTüSüSüRüRüSüSüRüRüRüRüQüQüQüQüQüQüPüOüOüOüOüNüMüMüMüMüLüLüLüKüJüJüJüIüJüIüGüDüBüAüAüAü@ü?ü?ü?ü?ü>ü=ü<ü<ü<ü<ü;ü;ü;ü:ü:ü:ü:ü¾ü¾ü¾ü¿ü¿ü¾ü¿ü¿ü¿ü¿ü¿ü¿üÀüÁüÁüÁüÀüÀüÀüÁüÁüÂüÂüÂüÂüÃüÃüÂüÁü¿ü¾ü¾ü¿ü¾ü¾ü¾ü¾ü¾ü¾ü¿üÀüÁüÀüÀüÀü¿ü¾ü¿üÀüÁüÁüÁüÁüÁüÁüÂüÂüÂüÃüÄüÃüÃüÃüÄüÄüÄüÄüÅüÅüÅüÅüÅüÆüÆüÆüÆüÇüÇüÇüÇüÇüÇüÈüÈüÈüÈüÉüÉüÉüÉüÉüÊüÊüÊüÊüËüÊüËüËüËüÌüÌüÌüÌüÍüÍüÍüÍüÍüÎüÍüËüÊüÉüÉüÉüÉüÈüÉüÉüÉüÉüÉüÉüÉüÊüÊüÊüÊüÊüÊüËüËüËüËüËüÌüÌüÌüÌüÌüÌüÌüÍüÍüÍüÍüÍüÍüÎüÎüÏüÏüÏüÐüÏüÐüÐüÐüÐüÏüÐüÑüÒüÑüÑüÑüÒüÒüÒüÒüÓüÓüÒüÒüÓüÓüÓüÓüÓüÔüÓüÓüÓüÔüÔüÔüÕüÕüÕüÓüÑüÐüÐüÑüÐüÏüÏüÐüÐüÐüÑüÑüÐüÐüÑüÐüÐüÐüÑüÑüÑüÑüÒüÒüÑüÑüÑüÑüÒüÒüÒüÓüÓüÓüÓüÔüÔüÔüÔüÔüÔüÔüÕüÕüÖüÕüÖüÖüÖüÕüÕüÖüÖüÖü×ü×ü×ü×ü×üØüØüØüØüØüØüØüØü×üØüØüØüØüØüØüÙüØüÙüÙüÙüØüØüÙüÚüÚüÚüÚüÚüÚüÚüØü×üÖüÕüÕüÔüÔüÔüÔüÕüÕüÕüÖüÖüÕüÕüÕüÕüÕüÕüÖüÖüÖüÖüÖü×ü×ü×ü×ü×ü×ü×ü×ü×ü×ü×ü×ü×ü×ü×ü×ü×üØüÙüÙüÙüÙüÙüØüÙüÙüØüØüØüØüØüÙüÚüÚüÙüÙüÙüÚüÚüÚüÚüÚüÚüÙüØü×üÕüÔüÔüÔüÔüÔüÔüÔüÔüÓüÓüÓüÔüÔüÓüÔüÔüÔüÓüÔüÔüÕüÕüÕüÔüÔüÔüÔüÔüÕüÕüÕüÕüÖüÖüÖüÖüÖüÖüÖüÖüÖüÖüÕüÕüÕüÕüÖüÖüÖüÖü×üÖüÖü×ü×üÖü×ü×ü×üÖü×ü×üÖüÖüÖüÖüÖüÖüÖü×ü×ü×ü×ü×ü×üÙüÚü×üÕüÓüÒüÑüÒüÑüÐüÐüÐüÐüÐüÐüÐüÐüÐüÐüÐüÐüÑüÑüÐüÑüÑüÑüÑüÑüÑüÐüÑüÑüÐüÐüÐüÐüÐüÐüÑüÑüÐüÐüÐüÐüÐüÐüÑüÑüÑüÑüÑüÑüÑüÑüÐüÑüÐüÐüÑüÒüÔüÔüÓüÒüÒüÑüÑüÐüÑüÑüÑüÑüÐüÑüÑüÑüÐüÐüÐüÐüÐüÐüÐüÑüÑüÐüÏüÐüÐüÐüÐüÐüÏüÎüÌüËüËüËüÊüÊüÊüÉüÊüÊüÉüÉüÉüÉüÉüÉüÉüÉüÉüÉüÉüÈüÉüÉüÈüÈüÈüÈüÈüÇüÇüÇüÈüÈüÈüÉüÈüÈüÈüÇüÇüÈüÈüÇüÇüÆüÆüÆüÆüÆüÆüÆüÆüÇüÇüÇüÇüÆüÆüÅüÆüÆüÆüÆüÅüÅüÅüÅüÄüÅüÅüÅüÆüÅüÅüÄüÂüÀü¿ü¾ü¾ü¿ü¿ü¾ü½ü½ü½ü½ü½ü½ü¾ü½ü½ü½ü½ü¼ü¼ü¼ü¼ü½ü¼ü¼ü¼ü»ü»ü»ü»ü»ü»üºü¹üºüºüºü¹ü¹ü¹ü¹ü¹ü¸ü¹ü¸ü¸ü¸ü¸ü¸ü¸ü¸ü¸ü¹ü¹ü¸ü¸ü·ü·ü¸ü¸ü·ü·ü¶ü¶ü¶ü¶üµü³ü±ü°ü¯ü¯ü®ü®ü®ü®ü­ü®ü®ü¯ü®ü®ü­ü®ü®ü­ü­ü­ü­ü¬ü¬ü¬ü«ü«ü«üªü©ü©ü©üªü®ü®ü­üªüªüªü©ü©üªü©ü¨ü§ü¨ü¨ü§ü¨ü§ü§ü§ü¦ü¦ü¦ü¦ü¦ü¥ü¥ü¥ü¥ü¥ü¥ü¥ü¤ü¤ü¤ü¤ü£ü¤ü¤ü£ü£ü¢ü¢ü¡ü¢ü¢ü¡ü¡ü ü ü¡ü üüüüüüüüüüüüüüüüüüüüüüüüüüüüüüüüüüüüüüüüüüüüüüüüüüüüüüüüüüüüüüüüüüüüüüüüüüüüüüüüüüüüüüüüüüüüüüüü~ü~ü~ü~ü}ü|ü{ü{ü{ü{ü{ü{ü{ü{üzüyüyüyüxüxüwüwüxüwüvüuüvüvüvüvüuüuüuüuüvüuüuütütüsütütürürürüqüpüpüqürüqüoüoüoüoüoüoüoününününüoüoümülülülüküjüjüiüiüiühühühühüeücübüaüaü`ü`ü_ü_ü_ü_ü^ü^ü]ü]ü\ü\ü[ü[ü[ü[üZüZüZüZüYüYüXüYüYüXüWüWüWüWüVüUüUüUüUüTüTüTüTüTüSüTüSüSüRüRüRüQüQüPüOüOüOüOüOüNüOüNüNüMüMüLüLüLüLüKüJüKüJüJüJüJüGüDüBüBüBüAü@ü@ü?ü?ü?ü?ü?ü=ü<ü<ü=ü=ü<ü;ü;ü;ü;ü:ü¾ü¿ü¿ü¿ü¿ü¿ü¿ü¿ü¾ü¾ü¿ü¿üÀüÁüÁüÀüÀüÀüÁüÁüÁüÁüÂüÂüÂüÃüÃüÂüÁüÀü¿ü¿ü¾ü¾ü¿ü¿ü¿ü¿ü¿ü¿üÀüÀüÁüÁüÁüÁüÁüÁüÁüÂüÂüÂüÂüÁüÂüÂüÂüÃüÄüÄüÄüÄüÄüÄüÄüÄüÅüÅüÆüÅüÅüÆüÇüÇüÆüÇüÇüÇüÈüÈüÉüÉüÈüÈüÉüÈüÈüÉüÊüÊüÉüÉüÊüÊüÊüÊüËüÌüÌüÌüËüÌüÍüÍüÍüÎüÍüÍüÍüÍüÎüÎüÌüÊüÊüÊüÉüÉüÉüÉüÉüÉüÉüÉüÊüÊüÊüËüËüÊüËüËüÌüÌüÌüÌüÌüÌüÌüÍüÍüÌüÌüÌüÍüÍüÍüÎüÎüÎüÏüÏüÏüÏüÏüÐüÐüÐüÐüÐüÐüÐüÐüÑüÒüÒüÒüÒüÑüÑüÑüÒüÒüÒüÒüÒüÒüÒüÒüÒüÓüÔüÔüÓüÓüÓüÔüÕüÕüÔüÒüÑüÐüÐüÑüÑüÐüÏüÐüÏüÎüÏüÏüÐüÐüÐüÐüÐüÐüÐüÐüÐüÑüÑüÑüÑüÑüÒüÒüÒüÑüÑüÒüÒüÓüÒüÓüÓüÓüÓüÓüÓüÓüÓüÓüÓüÓüÔüÔüÔüÔüÔüÔüÕüÕüÔüÔüÕüÔüÕüÖüÖüÖüÖü×ü×ü×ü×üÖüÖü×üÖüÖü×üÖüÖü×ü×üØüØüØüÙüÙüÙüÙüÙüÙüØüÙüÙü×üÕüÔüÔüÕüÕüÔüÔüÕüÕüÕüÕüÕüÔüÕüÕüÕüÕüÕüÕüÕüÖüÖüÕüÕüÕüÕüÖüÕüÕüÖüÕüÖüÖü×üÖüÖüÖüÖüÖüÕüÖü×ü×ü×ü×üØüØüØüØüØüØüØüØüÙüÙüÚüÚüÚüÙüÙüÙüÙüÙüÙüÚüÙüÙüÙüØüÖüÕüÕüÔüÔüÓüÔüÔüÔüÓüÔüÕüÔüÔüÔüÔüÔüÔüÔüÔüÕüÕüÕüÔüÔüÕüÕüÕüÕüÔüÕüÕüÕüÖüÖüÕüÕüÖüÖüÖü×ü×üØü×üÖüÖü×üÖü×ü×ü×ü×ü×üÖüÖü×ü×ü×ü×ü×üØü×ü×ü×üØüØüØü×ü×ü×ü×ü×ü×ü×ü×ü×ü×ü×üÕüÔüÒüÒüÒüÒüÑüÐüÑüÒüÑüÑüÒüÑüÑüÑüÑüÑüÑüÑüÑüÑüÒüÒüÑüÒüÒüÑüÒüÒüÒüÒüÒüÑüÑüÑüÒüÑüÑüÑüÒüÑüÑüÑüÑüÑüÑüÑüÑüÑüÑüÑüÑüÐüÐüÑüÐüÐüÐüÒüÒüÒüÒüÑüÑüÑüÐüÐüÑüÑüÒüÑüÑüÑüÑüÑüÐüÐüÐüÑüÑüÐüÐüÐüÐüÐüÐüÐüÐüÐüÐüÐüÏüÍüËüËüÊüÊüÉüÉüÉüÉüÉüÉüÊüÊüÊüÉüÉüÉüÉüÉüÈüÈüÈüÇüÈüÈüÈüÈüÇüÇüÇüÈüÈüÈüÈüÈüÈüÈüÇüÆüÆüÆüÆüÆüÆüÇüÇüÇüÆüÆüÆüÅüÅüÆüÆüÅüÅüÆüÆüÆüÆüÅüÅüÄüÅüÅüÄüÅüÆüÅüÅüÅüÅüÄüÄüÄüÅüÅüÃüÀü¿ü¾ü¾ü½ü¼ü¼ü»ü¼ü¼ü¼ü»ü»ü»ü»ü»üºüºüºü»ü»üºü¹ü¹üºü¹ü¹üºüºü»ü»ü»üºüºüºü¹ü¹üºü¹ü¹ü¸ü¸ü¹ü¸ü¸ü¸ü·ü·ü·ü·ü¸ü¸ü¸ü·ü·ü·ü¶ü¶ü¶ü¶ü¶üµüµüµüµüµü´ü²ü°ü®ü®ü­ü­ü­ü­ü­ü­ü­ü¬ü¬ü¬ü¬ü¬ü¬ü¬ü¬ü¬ü«ü«üªüªü«üªüªüªü«ü«üªü©ü©üªüªü©ü©ü©ü©ü©ü©ü©ü¨ü©ü¨ü¨ü¨ü¨ü§ü¦ü¦ü¦ü¦ü¥ü¥ü¥ü¥ü¥ü¥ü¤ü¥ü¥ü¤ü£ü¤ü¤ü¤ü£ü£ü£ü¢ü£ü£ü¢ü¢ü¢ü¢ü¡ü ü¡ü¡ü¡ü¡ü¡ü¡ü ü ü ü üüüüüüüüüüüüüüüüüüüüüüüüüüüüüüüüüüüüüüüüüüüüüüüüüüüüüüüüüüüüüüüüüüüüüüüüüüüüüüüüüüüüüüüüüüü~ü~ü}ü}ü}ü|ü|ü}ü}ü|ü{ü{ü{ü{ü{üzüzüzüyüxüxüxüxüxüwüwüwüwüwüvüvüvüuüuüuüuütütüsüsürürüsüsüqüqüpüpüpüpüoüoüoüoüoüoününümümülülülülülülüküküküjüküküjüiühühüiühüfüdücücübü`ü_ü_ü_ü_ü^ü^ü^ü]ü]ü\ü\ü[ü[ü[ü[ü[ü[üYüYüYüYüYüXüXüXüXüWüWüVüVüUüUüUüTüTüSüSüSüRüRüQüQüQüQüQüPüPüOüOüNüNüNüNüNüMüNüMüLüLüLüKüJüKüKüJüIüIüIüIüHüGüEüCüBüAüAü@ü?ü>ü>ü>ü=ü=ü=ü<ü<ü;ü;ü<ü;ü<ü;ü:ü9ü9ü¾ü¾ü¿ü¿ü¿ü¿ü¿ü¿üÀüÀüÀü¿üÀüÀü¿üÀüÀüÀüÀüÀüÁüÂüÂüÂüÂüÃüÃüÃüÃüÁü¿ü¿ü¾ü¾ü¾ü¾ü¿ü¿ü¿ü¿ü¿ü¿ü¿üÀüÀü¿üÀüÁüÁüÀüÀüÁüÁüÁüÁüÁüÂüÃüÃüÂüÂüÃüÄüÄüÄüÄüÄüÄüÅüÄüÅüÅüÅüÆüÆüÆüÇüÇüÇüÈüÈüÈüÉüÉüÈüÈüÉüÉüÉüÊüÊüÊüÊüÊüÊüÊüÊüÊüÊüÊüÊüËüÌüËüËüËüËüËüÌüÌüÌüËüÊüÉüÈüÈüÈüÈüÈüÈüÈüÈüÈüÈüÉüÊüÊüÊüÊüÊüÊüÊüÊüËüÌüÎüÐüÏüÎüÍüÍüÍüÍüÎüÎüÎüÎüÍüÍüÎüÎüÏüÎüÏüÏüÏüÐüÐüÐüÐüÐüÐüÐüÑüÑüÑüÑüÒüÒüÒüÒüÒüÒüÒüÓüÓüÓüÓüÓüÓüÔüÔüÔüÔüÔüÔüÔüÕüÖüÖüÔüÒüÑüÐüÐüÐüÏüÐüÐüÐüÐüÑüÑüÑüÑüÑüÑüÑüÑüÑüÑüÑüÒüÒüÒüÑüÒüÒüÒüÓüÓüÔüÓüÓüÓüÓüÓüÓüÔüÔüÔüÔüÔüÔüÔüÔüÔüÕüÕüÕüÖüÖüÖüÖüÖüÖüÕüÖüÖüÖüÖüÖü×ü×ü×ü×üØüØüØüØüØüØüÙüÙüÙüÙüÙüÙüÙüÚüÚüÚüÚüÙüÙüÚüÚüÚüÚüÚüØü×üÖüÖüÖüÖüÖüÕüÔüÔüÕüÖüÖüÖüÖüÖüÖüÖü×ü×üÖüÖüÖüÖüÖü×ü×ü×ü×ü×ü×ü×ü×ü×üØüÙüÙüÙüÙüÙüØüØüØüØüÙüÙüÙüÙüÙüÙüÙüÙüÚüÚüÙüÙüÙüÙüÙüÚüÙüÙüÙüÙüÙüÙüÚüÚüÚüÙü×üÕüÕüÕüÕüÔüÔüÓüÔüÔüÔüÕüÕüÕüÕüÕüÔüÔüÕüÖüÖüÕüÕü×ü×üÖüÖüÖüÖüÖüÖüÖüÕüÖüÖüÖüÖüÖüÖüÖüÖüÖüÕüÕüÕüÕüÖüÖüÖüÕüÖüÖüÖüÖüÖüÖü×üÖüÖüÖüÖüÕüÖüÖüÖüÖü×üØüØü×üÖü×üØü×ü×üÖüÖü×üÖüÕüÕüÔüÓüÒüÒüÒüÑüÑüÑüÒüÑüÑüÐüÐüÐüÐüÑüÐüÑüÑüÑüÑüÑüÑüÑüÑüÑüÑüÑüÑüÐüÐüÐüÐüÐüÐüÑüÑüÐüÐüÑüÑüÑüÑüÑüÑüÑüÒüÒüÒüÑüÑüÑüÑüÑüÑüÑüÑüÑüÑüÑüÑüÑüÑüÑüÑüÑüÑüÑüÐüÐüÐüÐüÐüÐüÐüÐüÐüÐüÐüÐüÑüÑüÐüÐüÐüÐüÐüÐüÑüÐüÎüÌüËüËüÊüÊüÊüÉüÉüÉüÈüÈüÉüÉüÉüÉüÉüÉüÉüÊüÊüËüÊüÉüÈüÉüÈüÈüÈüÈüÈüÈüÉüÊüÉüÉüÈüÈüÈüÉüÉüÈüÈüÈüÈüÇüÇüÇüÇüÇüÇüÈüÈüÈüÇüÆüÆüÆüÇüÆüÇüÇüÆüÇüÇüÇüÇüÆüÇüÇüÆüÅüÆüÆüÅüÅüÄüÂüÀüÀü¿ü¿ü¿ü¿ü¿ü¿ü¿ü¿ü¾ü¾ü½ü½ü¾ü¾ü½ü½ü½ü¾ü½ü½ü½ü½ü¼ü¼ü¼ü¼ü¼ü¼ü¼ü¼ü»ü¼ü»ü»ü»ü»ü»ü»ü»ü»ü»üºüºüºüºüºü¹ü¹ü¹ü¹ü¹ü¹ü¹ü¸ü¸ü¸ü¸ü¹ü¹ü¹ü¹ü¹ü¸ü·ü·üµü³ü²ü±ü°ü¯ü¯ü¯ü°ü°ü¯ü¯ü¯ü¯ü¯ü¯ü®ü®ü®ü®ü­ü­ü­ü­ü¬ü¬ü¬ü¬ü¬ü¬ü«ü«ü¬ü«ü«ü«üªü©ü©ü©ü©ü©ü©ü©ü©ü¨ü¨ü¨ü¨ü§ü§ü§ü§ü§ü§ü§ü¦ü¦ü¦ü¦ü¦ü¦ü¥ü¥ü¦ü¥ü¥ü¥ü¥ü¤ü¤ü¤ü¤ü¤ü¤ü¤ü¤ü£ü¢ü¢ü¢ü¢ü¡ü¢ü¢ü¡ü¡ü ü ü ü¡ü ü ü üüüüüüüüüüüüüüüüüüüüüüüüüüüüüüüüüüüüüüüüüüüüüüüüüüüüüüüüüüüüüüüüüüüüüüüüüüüüüüüüüüüüüü~ü~üü~ü~ü}ü|ü|ü|ü{ü{ü|ü|ü{ü|üüüüü|üzüzüyüxüwüvüvüvüvüvüvüuütütütütütüsüsürürürüsürüqüqüqüqüqüpüoüoüoüoünününününününününümümümülülülüküjüjüküjüjükülülühüeücücübüaü`ü_ü_ü_ü_ü^ü]ü^ü^ü]ü]ü]ü\ü\ü\ü[üZüZüZüYüYüXüXüXüWüWüWüXüWüVüVüWüWüVüVüVüTüTüTüUüTüSüSüRüSüUüVüTüRüRüQüQüQüPüOüOüOüNüNüMüMüLüLüLüKüLüKüJüJüKüIüFüDüCüBüAüAü@ü@üAüBüAü@ü?ü?ü>ü=ü<ü=ü<ü<ü;ü;ü:ü:üÀüÀüÀüÀüÁüÁüÀüÀü¿ü¿üÁüÂüÁüÁüÁüÁüÁüÁüÂüÃüÂüÂüÂüÃüÃüÃüÃüÃüÃüÂüÁü¿ü¿ü¿ü¿ü¿ü¿ü¿üÀüÀüÁüÁüÀüÀüÀüÁüÁüÂüÂüÂüÃüÂüÃüÄüÄüÄüÄüÄüÄüÅüÄüÅüÅüÅüÄüÅüÆüÆüÅüÅüÆüÇüÆüÇüÇüÇüÇüÈüÈüÈüÈüÈüÈüÈüÉüÉüÉüÉüÉüÉüÊüËüËüËüËüÌüËüÌüÌüÌüÌüÌüÌüÌüÍüÎüÎüÎüÎüÎüÎüÍüËüÉüÉüÉüÈüÉüÉüÉüÉüÊüËüÊüÊüÊüÊüÊüËüËüËüËüÌüÌüÍüÎüÎüÎüÎüÎüÎüÍüÎüÍüÍüÍüÍüÍüÍüÎüÎüÎüÏüÏüÐüÐüÐüÐüÐüÏüÐüÐüÐüÐüÑüÑüÑüÑüÒüÒüÒüÒüÒüÓüÓüÓüÓüÒüÒüÒüÓüÓüÓüÓüÔüÔüÕüÕüÕüÕüÔüÒüÑüÐüÐüÐüÐüÐüÐüÐüÐüÐüÐüÐüÐüÑüÑüÐüÐüÐüÐüÑüÑüÒüÑüÑüÑüÑüÑüÒüÓüÓüÓüÓüÓüÒüÓüÔüÔüÔüÔüÔüÔüÔüÕüÕüÕüÕüÖü×ü×ü×ü×ü×ü×üØüØüØüØü×ü×üØüØüØüØüØüØüØüÙüØüÙüÙüÙüÙüÙüÙüÙüÙüÙüÙüÚüÚüÛüÛüÛüÛüÛüÛüÛüÛüÚüØü×ü×üÖüÕüÕüÕüÕüÖüØüÙüØü×ü×ü×ü×ü×üØüØüØü×ü×ü×ü×ü×ü×ü×ü×ü×ü×ü×üØüØüÙüÙüØüØüØüÙüÙüÙüÙüÙüÙüÙüÙüÚüÚüÙüÙüÙüÚüÚüÚüÚüÚüÚüÚüÚüÚüÚüÚüÚüÚüÚüÛüÛüÛüÚüØü×üÖüÖü×ü×üÖüÕüÕüÔüÕüÖüÖüÖüÕüÕüÕüÔüÕüÖüÖüÕüÕüÕüÖüÖüÕüÖüÖü×üÖü×ü×ü×ü×ü×üØüØü×ü×üØü×ü×ü×ü×ü×ü×ü×üØü×ü×üØü×ü×üØüØüØüØüØüØüØü×üØüØüØüØüÙüØüØüØüÙüÙüÙüØüØüØüØüØüÖüÕüÔüÔüÔüÓüÓüÒüÒüÒüÑüÒüÒüÒüÓüÒüÒüÒüÒüÒüÒüÒüÒüÒüÒüÓüÒüÒüÒüÓüÔüÓüÒüÒüÒüÑüÑüÒüÑüÑüÒüÒüÒüÒüÒüÒüÒüÒüÓüÓüÓüÓüÒüÒüÒüÒüÓüÓüÒüÒüÒüÓüÓüÓüÒüÒüÒüÒüÒüÒüÒüÑüÑüÑüÑüÒüÑüÐüÐüÐüÑüÑüÑüÑüÑüÑüÑüÒüÒüÑüÑüÑüÐüÏüÍüËüËüËüËüËüËüÊüÉüÉüÉüÉüÈüÈüÉüÉüÉüÉüÉüÉüÉüÉüÉüÉüÉüÉüÉüÉüÉüÉüÉüÈüÈüÈüÈüÈüÈüÈüÈüÈüÈüÇüÇüÇüÇüÇüÇüÇüÇüÇüÇüÇüÆüÆüÆüÆüÆüÅüÅüÆüÆüÇüÆüÆüÆüÇüÇüÇüÆüÅüÅüÅüÅüÄüÅüÆüÅüÃüÁü¿ü¾ü¾ü½ü½ü½ü½ü½ü¼ü¼ü¼ü½ü¾ü½ü¼ü¼ü¼ü¼ü»ü»ü»ü»ü»ü»ü»üºüºü»ü»üºüºüºüºüºüºüºüºüºüºü¹üºüºüºü¹ü¹üºüºü¹ü¹ü¹ü¸ü¸ü¸ü¹ü¹ü¸ü¸ü·ü·ü·ü·ü·ü¶ü¶ü¶ü´ü²ü±ü°ü°ü°ü¯ü®ü¯ü¯ü®ü®ü®ü®ü®ü¬ü¬ü­ü­ü­ü­ü®ü­ü¬ü¬ü¬ü¬ü¬ü«ü«ü«ü«ü«üªüªü«üªü©ü©ü©ü©ü©ü¨ü¨ü©ü©ü©ü¨ü¨ü¨ü¨ü§ü§ü¨ü¨ü§ü§ü§ü§ü¦ü¦ü¦ü¦ü¦ü¦ü¥ü¥ü¥ü¥ü¥ü¥ü¥ü¤ü¤ü¤ü¤ü£ü£ü¢ü¡ü¡ü¡ü¡ü ü ü¡ü¡ü¡ü¡ü ü üü üüüüüüüüüüüüüüüüüüüüüüüüüüüüüüüüüüüüüüüüüüüüüüüüüüüüüüüüüüüüüüüüüüüüüüüüüüüüüüüüüüüüüüüüüü~ü~ü}ü}ü}ü|ü|ü{üzü{ü{ü{ü{ü|üzüyüyüyüyüxüwüxüxüxüwüvüvüvüvüvüuütütütütüsüsürürürürürürüqüqüpüpüoüpüpüpüoüoünününümümülülülülümülülüküjüküjüjüiüiüiühügüfücübüaü`ü`ü_ü_ü_ü^ü^ü^ü]ü]ü]ü]ü\ü[ü[üZüZüZüZüZüYüYüXüXüXüXüWüWüVüVüVüVüVüVüVüUüUüTüSüSüSüSüRüRüRüQüQüQüPüOüOüOüNüNüNüNüNüMüMüLüLüKüJüKüKüJüJüIüIüHüHüHüGüEüCüBüAü@ü@ü?ü?ü@üAü@ü?ü>ü=ü=ü<ü;ü;ü;ü;ü;ü;ü;ü:ü¿ü¿ü¿ü¾ü¿ü¿ü¿ü¿ü¿ü¿üÀüÁüÁüÁüÁüÂüÃüÃüÂüÂüÃüÃüÄüÄüÄüÃüÃüÄüÅüÄüÃüÁü¿ü¿ü¿ü¿ü¿üÀüÀüÀüÀüÀüÀüÁüÂüÁüÁüÁüÁüÁüÂüÂüÂüÃüÄüÃüÃüÃüÃüÃüÄüÄüÅüÅüÅüÅüÅüÅüÅüÄüÅüÅüÅüÆüÆüÆüÆüÆüÇüÇüÈüÈüÈüÉüÊüËüËüËüÊüÊüÊüÊüËüËüËüËüËüËüËüÌüÌüÌüÌüÍüÍüÍüÍüÎüÎüÍüÍüËüÊüÉüÉüÈüÈüÉüÉüÉüÉüÉüÉüÊüÊüÊüËüËüËüËüËüËüËüËüÌüÎüÎüÍüÌüÌüÌüÌüÍüÍüÍüÍüÍüÎüÎüÎüÎüÏüÏüÐüÑüÑüÑüÑüÐüÑüÑüÒüÓüÓüÒüÒüÒüÒüÓüÓüÓüÓüÓüÔüÔüÓüÓüÔüÓüÓüÓüÓüÔüÔüÔüÕüÖüÕüÕüÕüÕüÔüÓüÒüÒüÒüÑüÑüÑüÐüÐüÐüÐüÑüÑüÑüÑüÑüÒüÒüÒüÒüÒüÒüÓüÓüÔüÔüÓüÓüÔüÕüÔüÕüÕüÕüÕüÕüÕüÕüÔüÕüÖüÕüÕüÕüÕüÕüÖüÖüÖü×ü×ü×ü×ü×ü×ü×ü×ü×üØüØüØüÙüÚüÚüÙüØüØüÙüÙüÙüÙüÚüÚüÚüÙüÚüÚüÚüÚüÚüÚüÚüÚüÛüÛüÛüÛüÛüÚüØü×üÖüÖüÖüÖüÕüÖü×üÙüÜüÜüÛüÙüØü×ü×üÖüÖüÖü×üØü×üÖüÖü×ü×ü×üØü×ü×ü×ü×ü×üØüØüØüÙüÙüÚüÙüÙüÙüÙüÙüÙüÙüÙüÙüÚüÚüÚüÚüÚüÚüÛüÛüÛüÚüÛüÛüÛüÛüÛüÛüÚüÚüÚüÙü×üÖü×ü×üÖüÕüÔüÕüÖüÕüÕüÕüÕüÕüÕüÕüÕüÕüÕüÖüÕüÕüÖü×üÖüÖüÖüÖüÖüÖü×ü×ü×üÖü×ü×üØüØüØüØüØü×ü×ü×ü×ü×üØü×ü×ü×üØüØü×ü×ü×ü×ü×ü×üØüØüØüØüØüØüÙüÙüÙüÙüØüØüØüØüØüÙüØüØüØüØü×üÖüÕüÓüÒüÒüÑüÑüÑüÑüÑüÑüÑüÑüÑüÒüÒüÒüÑüÑüÑüÒüÒüÒüÒüÒüÒüÒüÒüÒüÓüÓüÓüÒüÒüÑüÑüÑüÑüÑüÑüÒüÒüÒüÒüÒüÑüÑüÑüÒüÒüÑüÑüÐüÑüÑüÒüÒüÒüÒüÒüÒüÒüÓüÓüÓüÒüÒüÒüÓüÒüÒüÑüÑüÑüÑüÑüÑüÑüÐüÐüÐüÐüÑüÑüÑüÐüÐüÑüÑüÑüÒüÒüÐüÎüÌüËüÊüÊüÊüÉüÉüÊüÊüÊüÉüÉüÉüÉüÉüÉüÈüÈüÉüÈüÈüÈüÈüÈüÈüÈüÉüÉüÉüÉüÈüÈüÉüÈüÇüÇüÇüÇüÇüÇüÇüÇüÇüÇüÇüÇüÇüÆüÆüÆüÇüÇüÆüÆüÇüÈüÇüÆüÆüÇüÆüÆüÆüÆüÅüÅüÅüÆüÆüÅüÅüÆüÅüÅüÄüÂüÁüÀü¿ü¾ü¾ü¿ü¾ü½ü½ü½ü½ü½ü½ü¼ü½ü¼ü¼ü¼ü¼ü¼ü¼ü¼ü¼ü¼ü¼ü¼ü»ü»ü»ü»ü»ü»ü»ü»ü»ü»üºüºüºüºüºüºü¹ü¹üºüºüºüºüºüºüºü¸ü¸ü¸ü¸ü¸ü¸ü¸ü·ü¶ü¶ü·ü·ü¶ü¶ü·ü¶üµü²ü±ü°ü¯ü®ü®ü®ü®ü®ü®ü®ü­ü­ü­ü¬ü­ü¬ü¬ü¬ü¬ü¬ü¬ü«ü«ü¬ü¬ü¬ü¬ü¬ü¬ü¬ü«ü«ü«ü«ü«ü«üªüªü©ü©ü©ü©ü©ü©ü©ü©ü¨ü¨ü§ü§ü§ü§ü§ü§ü¦ü¦ü¦ü¦ü¦ü¦ü¥ü¦ü¥ü¥ü¤ü¤ü¥ü¥ü¥ü¤ü¤ü£ü¤ü£ü£ü¢ü¢ü£ü¢ü¢ü¡ü¡ü¡ü¡ü¡ü¡ü ü üü ü üüüüüüüüüüüüüüüüüüüüüüüüüüüüüüüüüüüüüüüüüüüüüüüüüüüüüüüüüüüüüüüüüüüüüüüüüüüüüüüüüüüüüüüüüü~ü~ü~ü}ü|ü|ü{ü{üzüzüzüzüzüzüzüzüzüyüyüxüyüxüxüwüwüxüxüyüwüvüuüuüvüuütütütüsüsürürürüqüpüqüpüpüpüpüpüoüoüoüoüpüpüoünümümülülülülülüküküjüjüjüjüiühühügüfüdübüaüaü`ü`ü`ü`ü`ü_ü^ü]ü]ü]ü\ü\ü\ü\ü[üZüZüZüYüYüYüYüYüYüYüXüXüXüXüWüVüUüUüUüUüUüTüTüTüSüSüSüSüSüRüQüQüPüPüPüPüPüPüOüOüNüNüNüNüMüLüLüLüKüKüKüJüJüJüJüIüGüEüDüBüBüBüAü@ü?ü?ü?ü>ü=ü=ü=ü<ü<ü<ü<ü;ü;ü;ü;ü:ü:ü¿ü¿ü¿üÀü¿ü¿ü¿ü¿ü¿üÀüÁüÂüÂüÁüÁüÁüÁüÁüÁüÂüÁüÂüÃüÃüÃüÃüÃüÃüÄüÄüÂüÀü¿ü¿ü¿üÀüÀüÀüÁüÂüÁüÀüÀüÀüÁüÂüÂüÁüÂüÂüÂüÂüÂüÂüÂüÂüÃüÃüÃüÃüÄüÅüÅüÅüÅüÅüÅüÅüÅüÅüÅüÅüÆüÆüÇüÆüÇüÇüÇüÇüÈüÈüÉüÉüÉüÉüÊüÊüÊüÊüËüËüËüËüËüËüÌüÌüÌüÌüÍüÍüÍüÍüÍüÍüÍüÍüÎüÏüÎüÌüÊüÈüÈüÉüÉüÉüÈüÈüÉüÉüÉüÊüÊüÊüÊüËüËüÊüÊüÌüÍüÍüÍüÍüÌüÍüÍüÍüÍüÍüÎüÎüÎüÎüÏüÏüÏüÎüÎüÎüÏüÐüÐüÐüÑüÑüÐüÐüÐüÑüÐüÑüÑüÒüÒüÒüÒüÒüÒüÓüÓüÓüÓüÓüÔüÔüÔüÔüÔüÔüÕüÕüÕüÕüÕüÖü×üÖüÕüÓüÑüÑüÑüÐüÑüÑüÑüÐüÑüÑüÐüÑüÑüÑüÒüÒüÒüÒüÒüÒüÒüÑüÑüÒüÒüÒüÒüÓüÕüÕüÔüÔüÓüÓüÓüÓüÓüÔüÔüÔüÔüÔüÔüÕüÕüÕüÕüÖüÖüÖüÖüÖüÖüÖüÖüÖüÖüÖü×ü×üØüØüØüØüÙüÙüØüÙüÚüÙüØüØüÙüÙüÚüÙüÚüÚüÚüÚüÚüÚüÚüÚüÛüÛüÛüÚüÙüØü×üÖüÕüÕüÕüÕüÕüÖü×ü×üÖüÕüÖüÖüÖüÖüÕüÖüÖüÕüÕüÖüÖüÖü×üØüØüØüØüÙüÙüØüØüØüØüØüÙüÙüÙüØüÙüÙüÙüÙüÙüÙüÙüÙüÙüÙüÙüÙüÙüÙüÚüÚüÚüÙüÙüÚüÚüÚüÚüÛüÛüÛüÛüÚüØüÕüÕüÖüÖüÕüÕüÕüÕüÔüÕüÕüÔüÔüÔüÕüÕüÕüÕüÕüÕüÕüÕüÕüÕüÕüÕüÕüÕüÖüÖüÖüÖüÕüÖüÖüÖüÖüÖüÖüÖü×üÖü×ü×ü×üÖüÖüÖüÖüÖüÖü×ü×ü×ü×üÖüÖü×ü×ü×ü×ü×ü×ü×ü×ü×ü×üØüØüØüØüÙüÙüÙüÙüÚüÙüÖüÔüÓüÓüÓüÓüÒüÒüÒüÒüÓüÓüÒüÒüÓüÒüÒüÒüÒüÒüÒüÒüÒüÑüÒüÒüÒüÒüÒüÒüÒüÒüÑüÑüÑüÒüÒüÒüÑüÑüÑüÒüÒüÒüÒüÒüÒüÒüÒüÒüÒüÓüÓüÒüÒüÒüÒüÑüÑüÑüÑüÑüÒüÒüÒüÒüÒüÓüÓüÒüÒüÒüÓüÓüÒüÒüÒüÓüÒüÒüÒüÓüÒüÑüÒüÒüÒüÑüÑüÑüÑüÑüÐüÎüÌüËüËüËüÊüÊüÊüÊüÊüÊüÊüÉüÉüÊüÊüÊüÊüÊüÊüÊüÉüÉüÉüÉüÉüÉüÉüÉüÈüÈüÈüÈüÈüÈüÈüÈüÇüÇüÈüÈüÈüÈüÈüÈüÈüÈüÈüÈüÇüÇüÇüÆüÆüÆüÇüÆüÆüÆüÆüÆüÆüÇüÆüÅüÅüÅüÆüÆüÅüÅüÅüÅüÅüÅüÄüÄüÂüÁüÀüÀü¿ü¾ü¾ü¾ü¾ü¾ü¾ü¾ü¾ü¾ü¾ü¾ü½ü½ü½ü½ü½ü½ü¼ü½ü½ü¼ü½ü½ü½ü¼ü»ü¼ü¼ü¼ü»ü»ü»ü»ü»ü»ü»ü»üºü¹üºüºü¹ü¹ü¹ü¹ü¹ü¹ü¹ü¸ü¸ü¸ü¸ü¸ü¸ü¸ü·ü·ü·ü·ü¶ü¶ü¶ü·ü¶ü´ü²ü±ü°ü°ü¯ü¯ü¯ü¯ü®ü­ü­ü­ü®ü®ü®ü­ü­ü­ü­ü­ü­ü¬ü¬ü«ü¬ü¬ü¬ü«ü«ü¬ü¬ü«ü«üªüªüªüªüªüªü«ü«üªü©ü©ü©üªü©ü¨ü¨ü¨ü¨ü¨ü§ü§ü§ü§ü§ü§ü¦ü¦ü¦ü¦ü¦ü§ü¦ü¦ü¦ü¥ü¥ü¥ü¥ü¤ü£ü¤ü¤ü£ü¤ü¤ü£ü£ü£ü¢ü¢ü¡ü¡ü ü¡ü¡ü¡ü¡ü¡üüüüüüüüüüüüüüüüüüüüüüüüüüüüüüüüüüüüüüüüüüüüüüüüüüüüüüüüüüüüüüüüüüüüüüüüüüüüüüüüüüüüüüüüüü~ü~ü~ü~ü~ü}ü}ü|ü|ü{ü{ü{ü{ü{ü{ü{üzüyüyüyüyüxüxüxüxüwüwüxüwüvüvüvüuütüuütüsüsüsüsüsüsürürürürüqüqüqüqüqüqüpüoüoüpüpüoünümümümümümünümümülülülüküküküküjühüfüdücübübüaü`ü`ü`ü_ü_ü^ü^ü^ü]ü\ü\ü]ü]ü]ü\ü\ü[ü[ü[ü[ü[üZüZüYüXüXüWüWüWüVüVüVüUüVüVüVüUüTüTüSüSüRüRüQüQüRüRüQüQüPüPüOüOüPüPüOüNüMüMüLüLüLüKüKüJüJüJüJüIüGüDüCüCüBüAü@ü@ü@ü@ü@ü?ü?ü>ü>ü>ü>ü>ü=ü=ü=ü<ü<ü;ü;ü¿üÀüÁüÀüÀüÀüÀüÀüÀüÁüÁüÂüÂüÂüÁüÁüÂüÂüÃüÃüÄüÃüÃüÄüÄüÅüÅüÅüÆüÅüÄüÂüÀüÀüÀüÀüÁüÁüÁüÀüÀüÁüÁüÁüÁüÁüÁüÁüÂüÃüÃüÃüÄüÄüÄüÄüÄüÅüÆüÅüÅüÅüÅüÅüÅüÆüÆüÇüÇüÆüÆüÈüÈüÈüÈüÈüÇüÈüÈüÉüÈüÈüÉüÉüÊüÊüÊüÊüÊüÊüÊüËüËüËüËüÌüÌüÌüÌüÌüÍüÎüÎüÏüÎüÎüÎüÏüÏüÏüÏüÎüÌüÊüÊüÊüÊüÊüÊüÊüÊüËüËüËüËüÊüÊüËüËüËüËüËüÌüÌüËüÌüÌüÌüÌüÌüÌüÍüÍüÍüÍüÏüÏüÏüÏüÏüÏüÏüÏüÐüÐüÐüÐüÑüÑüÑüÑüÑüÑüÑüÑüÑüÑüÒüÒüÒüÒüÒüÒüÓüÓüÔüÓüÓüÓüÔüÔüÕüÕüÕüÕüÖüÖüÖüÖüÕüÕüÓüÒüÑüÐüÐüÐüÐüÐüÐüÐüÐüÐüÐüÐüÐüÑüÑüÒüÒüÓüÒüÒüÑüÒüÒüÒüÒüÓüÓüÔüÓüÓüÓüÔüÔüÔüÕüÔüÕüÕüÖüÖüÖüÖüÖüÖüÖü×ü×üØü×üÖü×üØüØüØüØüØüØü×ü×üØüØüØüØüØüØüØüØüÙüÙüÙüÙüÙüÙüÙüÚüÚüÚüÛüÛüÚüÚüÛüÛüÛüÛüÛüÜüÛüÙü×ü×üÖüÖüÖüÖü×ü×ü×ü×ü×ü×üØüØüØüØü×üØüØüØüØü×ü×üØüØüØüØüØüØüÙüÙüÙüÙüÚüÚüÙüÙüÙüÙüÙüÚüÚüÚüÚüÚüÚüÚüÚüÛüÛüÛüÛüÚüÚüÚüÚüÚüÚüÛüÛüÛüÛüÛüÛüÜüÝüÝüÜüÚüØü×üÖüÖüÖüÖüÖüÖüÖü×ü×üÖüÖü×üØüØüØüØü×ü×üØüØü×ü×ü×ü×ü×ü×ü×ü×üØüØüØü×ü×ü×ü×ü×ü×ü×ü×üØüØü×ü×ü×üØü×ü×üØüØüÙüØüØüÙüÙüÚüÚüÚüÚüÚüÛüÚüÚüÙüÙüÙüØüØüÙüÙüÙüÙüÙüÙüÙüØü×üÕüÔüÔüÓüÓüÔüÔüÓüÓüÓüÓüÒüÒüÓüÓüÒüÒüÒüÒüÒüÒüÒüÒüÒüÒüÒüÒüÒüÓüÓüÓüÓüÓüÒüÓüÓüÓüÓüÔüÔüÓüÓüÓüÓüÓüÓüÓüÓüÒüÓüÓüÔüÔüÓüÓüÒüÒüÓüÒüÒüÒüÒüÑüÑüÒüÒüÒüÑüÑüÑüÒüÑüÑüÑüÑüÑüÒüÒüÒüÒüÒüÑüÑüÒüÓüÒüÑüÑüÑüÒüÑüÏüÍüËüËüËüËüËüËüÊüÊüÊüÊüÊüÊüÉüÊüÊüÊüÊüÊüËüÊüÊüÉüÉüÉüÊüÊüËüËüÊüÊüÉüÉüÉüÉüÉüÉüÉüÉüÉüÉüÉüÈüÈüÇüÈüÈüÈüÇüÇüÈüÈüÈüÈüÇüÇüÇüÆüÇüÇüÇüÆüÆüÆüÆüÆüÇüÇüÆüÆüÆüÆüÆüÆüÆüÆüÆüÄüÂüÁüÀü¿ü¾ü¾ü¾ü¾ü¾ü¾ü¾ü¾ü¾ü¾ü½ü½ü¾ü¾ü¾ü¾ü¾ü½ü½ü½ü½ü½ü¼ü½ü½ü½ü¼ü¼ü¼ü¼ü»ü»ü»üºüºüºüºü»üºüºüºüºü¹ü¹üºüºü¹ü¹ü¹ü¹ü¹ü¹ü¹ü¹ü¹ü¹ü¹ü¸ü¸ü¸ü¸ü¸ü¸ü·ü´ü³ü²ü²ü±ü°ü°ü°ü°ü¯ü¯ü¯ü¯ü¯ü®ü¯ü¯ü®ü®ü®ü®ü®ü­ü­ü¬ü¬ü¬ü¬ü¬ü¬ü¬ü¬ü«ü«ü¬ü¬ü«ü«üªüªüªüªüªüªüªüªü©ü©ü©ü©ü©ü©ü¨ü¨ü§ü§ü§ü¦ü§ü§ü¦ü¦ü¦ü¦ü¦ü¦ü¥ü¥ü¥ü¥ü¥ü¤ü¤ü¤ü¤ü¤ü¤ü¤ü£ü£ü¤ü¤ü£ü£ü£ü¢ü¢ü¢ü¢ü¢ü¡ü üüüüüüüüüüüüüüüüüüüüüüüüüüüüüüüüüüüüüüüüüüüüüüüüüüüüüüüüüüüüüüüüüüüüüüüüüüüüüüüüüüüüüüüüüüü~ü~ü}ü}ü|ü|ü}ü|ü{ü{ü{ü{üzüzüyüyüzüzüzüzüyüyüxüxüwüwüwüvüvüuüuüuüvüuüuüuütütüsüsürürürürüqüqürürüqüpüpüpüpüpüoüoüoüoününümümümümülümümüküjüiüiüiüiühüfüdücübübüaü`ü`ü_ü_ü_ü_ü^ü^ü^ü]ü]ü]ü]ü]ü\ü\ü[ü[üZüZüZü[ü[üZüYüXüXüXüWüVüVüVüVüUüVüVüVüUüTüTüSüSüSüSüRüRüQüQüQüQüQüQüPüPüPüOüOüNüNüNüMüMüLüLüLüLüLüJüJüHüFüDüCüCüCüBüAü@ü@ü@ü@ü?ü?ü?ü?ü>ü>ü>ü>ü=ü<ü<ü;ü;ü;üÀüÀüÀüÀüÀüÀüÀüÀüÀüÁüÁüÂüÃüÃüÂüÂüÃüÃüÄüÄüÄüÄüÅüÅüÅüÅüÅüÅüÅüÆüÅüÃüÁüÀüÀüÀüÁüÁüÁüÁüÀüÁüÁüÂüÂüÂüÂüÃüÃüÃüÃüÃüÄüÄüÄüÄüÅüÅüÅüÅüÅüÅüÅüÆüÇüÇüÇüÇüÇüÇüÇüÇüÇüÈüÈüÉüÉüÈüÈüÈüÈüÉüÊüÉüÉüÊüÊüÊüÊüËüËüËüËüËüËüÌüËüÌüÌüÌüÌüÍüÍüÎüÍüÎüÏüÐüÐüÐüÐüÏüÌüËüËüËüËüËüÊüÊüÊüÊüËüËüËüÌüÌüÌüÌüÌüÌüÌüÍüÍüÍüÎüÎüÏüÎüÏüÎüÎüÎüÎüÎüÎüÎüÏüÏüÐüÐüÏüÐüÐüÐüÐüÑüÑüÑüÑüÑüÑüÒüÒüÒüÒüÓüÓüÔüÔüÔüÔüÔüÔüÕüÕüÔüÔüÕüÕüÕüÕüÕüÖüÖüÖüÖüÕüÕüÕüÕüÔüÓüÒüÑüÑüÑüÑüÒüÒüÑüÑüÑüÑüÒüÒüÒüÒüÒüÓüÓüÓüÓüÓüÓüÓüÔüÔüÔüÔüÓüÔüÕüÕüÕüÕüÕüÕüÕüÕüÖü×ü×ü×üÖüÖüÖü×ü×ü×ü×ü×üÖü×ü×ü×ü×üØüØüÚüÚüÙüØüÙüÙüÙüÙüÙüÙüÙüÙüÙüÚüÚüÚüÙüÙüÚüÛüÛüÛüÛüÜüÜüÜüÛüÛüÜüÜüÝüÜüÙü×üÖüÖü×üØüØü×ü×ü×üÖü×üØü×ü×ü×üØüØü×ü×üØüØüØüØüØüØü×üØüØüØüØüØüØüÙüÙüÙüÙüØüÙüÙüÙüÙüÚüÛüÛüÛüÚüÚüÚüÛüÚüÚüÛüÛüÛüÚüÚüÛüÜüÛüÛüÛüÛüÜüÛüÚüÛüÛüÚüÙü×üÖüÖüÕüÕüÖüÖüÖüÖüÕüÖüÖüÖüÖüÕüÖüÖüÕüÕüÖüÕüÕüÕüÖüÖüÖüÖü×ü×üØü×ü×ü×ü×ü×ü×ü×ü×üØüØü×ü×ü×üØüØüÙüÙüØüØüØüÙüØüÙüÙüÙüÙüÙüØüØüÚüÜüÛüÚüÚüÚüÚüÙüÙüÙüÙüÙüÙüÝüáüâüàüÜüØüÖüÔüÔüÓüÓüÒüÒüÒüÒüÒüÑüÑüÒüÒüÒüÒüÒüÒüÒüÒüÒüÒüÒüÒüÓüÒüÒüÓüÓüÓüÓüÓüÓüÓüÓüÓüÓüÔüÔüÓüÓüÓüÓüÓüÓüÓüÔüÓüÒüÒüÒüÒüÒüÓüÓüÓüÓüÓüÓüÓüÓüÓüÓüÓüÓüÓüÓüÓüÒüÒüÓüÓüÔüÔüÓüÓüÓüÒüÒüÒüÓüÓüÒüÒüÒüÒüÓüÒüÒüÒüÑüÐüÎüÌüÌüËüËüÌüÌüËüËüËüËüÌüÌüËüËüËüÊüËüËüËüËüÊüÊüÊüÊüÊüÊüÊüÊüÊüËüÊüÊüÉüÉüÉüÊüÉüÉüÉüÉüÉüÊüÉüÉüÉüÉüÊüÉüÉüÉüÉüÉüÈüÉüÉüÉüÈüÉüÈüÈüÈüÈüÈüÉüÉüÈüÇüÈüÈüÈüÈüÈüÇüÆüÇüÇüÄüÂüÁüÀü¿ü¿ü¿ü¿ü¿ü¿ü¿ü¿ü¾ü¾ü¾ü¾ü¾ü¾ü½ü½ü¾ü¾ü¾ü¾ü½ü½ü½ü½ü¼ü¼ü½ü½ü½ü½ü½ü½ü½ü½ü¼ü¼ü»ü¼ü¼ü¼ü»ü»ü»üºüºüºü»üºü¹ü¹ü¸ü¹ü¹üºüºü¹ü¹ü¹ü¸ü·ü·ü¸ü¸ü·ü·üµü³ü²ü±ü±ü°ü¯ü¯ü¯ü¯ü¯ü®ü®ü¯ü¯ü¯ü®ü®ü®ü­ü­ü®ü­ü­ü­ü­ü­ü®ü­ü­ü¬ü¬ü­ü­ü¬ü¬ü«ü«üªüªüªüªüªü©ü©ü©ü¨ü¨ü©ü©ü¨ü©ü©ü¨ü¨ü§ü¦ü¦ü¥ü¦ü¦ü¥ü¥ü¥ü¥ü¥ü¤ü¤ü¤ü¥ü¤ü¥ü¤ü¤ü¤ü¤ü¤ü¤ü¤ü£ü£ü£ü£ü£ü¢ü¢ü£ü£ü¢ü¡ü¡ü üüüüüüüüüüüüüüüüüüüüüüüüüüüüüüüüüüüüüüüüüüüüüüüüüüüüüüüüüüüüüüüüüüüüüüüüüüüüüüüüüüüüüüüüüüüüü~ü|ü|ü|ü}ü}ü|ü|ü{ü{ü{üzüzüzüzüzüyüyüxüyüxüwüwüwüwüvüvüwüwüvüvüvüvüvüvüvüvüuütütüsürürürüqüqüqüqüqüpüpüpüpüpüpüoüoününümülülümümümülüküküküjüiügüeüdücübüaüaüaüaü`ü`ü`ü_ü_ü_ü_ü_ü^ü^ü^ü^ü]ü\ü\ü\ü\ü[ü[ü[ü[üZüZüYüYüXüXüXüYüXüXüWüVüVüUüVüVüVüUüTüSüTüUüTüSüSüRüRüRüQüPüPüOüOüNüOüNüOüNüMüMüMüLüKüKüKüJüIüGüEüCüCüBüBüBüAü@ü?ü?ü?ü?ü>ü=ü=ü=ü=ü=ü=ü<ü<ü;ü;ü:üÁüÀüÀüÁüÁüÁüÁüÁüÁüÂüÂüÂüÂüÂüÃüÃüÃüÃüÃüÃüÃüÄüÄüÄüÄüÅüÅüÅüÆüÆüÄüÂüÁüÁüÀüÀüÀüÁüÀüÁüÃüÃüÂüÂüÃüÃüÂüÂüÃüÃüÃüÃüÄüÄüÄüÄüÅüÅüÅüÅüÄüÄüÅüÅüÆüÆüÇüÇüÇüÇüÇüÈüÉüÉüÉüÊüÊüÉüÉüÊüÉüÉüÉüÊüÊüÊüÊüÊüÊüËüËüËüËüËüÌüÌüÌüÌüÌüÌüÌüÍüÍüÍüÎüÎüÎüÎüÎüÎüÎüÍüËüÊüÊüÊüÊüÊüÊüÊüËüËüËüËüËüËüËüËüËüÌüÌüÌüÍüÎüÎüÎüÏüÑüÑüÐüÏüÏüÏüÐüÐüÏüÐüÐüÐüÏüÏüÏüÐüÐüÐüÑüÑüÑüÑüÑüÑüÑüÑüÑüÑüÑüÑüÑüÒüÒüÒüÒüÓüÓüÓüÓüÔüÔüÔüÔüÔüÔüÕüÖüÖüÖü×ü×ü×ü×ü×üÖüÕüÓüÓüÒüÑüÑüÑüÑüÑüÒüÓüÒüÒüÒüÒüÒüÒüÒüÒüÓüÓüÔüÔüÔüÔüÔüÔüÓüÓüÔüÔüÔüÕüÕüÕüÕüÖüÖüÕüÖüÖüÖü×üÖüÖü×ü×üØüÙüØüØüØüØüØüØüÙüÙüÙüÙüÙüØüÙüÙüÙüÙüÙüÚüÚüÚüÙüÚüÚüÛüÛüÛüÛüÛüÛüÜüÜüÜüÛüÜüÜüÛüÛüÛüÛüÚü×ü×ü×ü×ü×ü×üÖü×ü×ü×ü×ü×ü×üØüØüÙüØüØüØüÙüÙüÙüÙüÚüÙüÙüØüØüØüÙüÙüÙüÙüÚüÚüÚüÚüÚüÚüÙüÚüÚüÛüÚüÚüÛüÛüÛüÛüÛüÜüÜüÜüÜüÜüÜüÜüÜüÝüÝüÜüÜüÜüÜüÜüÜüÜüÜüÛüØü×ü×ü×üÖüÖüÖüÖü×ü×ü×ü×ü×ü×ü×ü×ü×ü×ü×üØüØüØü×ü×ü×üØüØüØüØüØüØüÙüÙüØüØüÙüÙüÙüØüØüÙüÙüÙüÙüÙüØüØüØüØüØüÙüÚüÚüÙüÙüÙüÙüÙüÙüÙüÚüÚüÙüÙüÙüÙüÙüÙüÙüÙüÙüÚüÚüÛüÛüÛüÚüÙü×üÖüÕüÕüÔüÔüÔüÔüÓüÒüÓüÓüÓüÓüÓüÓüÓüÓüÓüÓüÓüÓüÓüÔüÔüÔüÓüÒüÒüÓüÓüÒüÒüÒüÒüÒüÓüÓüÒüÓüÓüÒüÒüÒüÓüÓüÓüÓüÓüÓüÓüÒüÓüÓüÓüÓüÓüÓüÓüÓüÓüÓüÒüÓüÓüÓüÓüÒüÒüÒüÒüÒüÒüÒüÒüÓüÓüÔüÓüÓüÒüÒüÓüÒüÒüÒüÒüÒüÒüÓüÓüÒüÐüÎüÌüÌüÌüÌüËüËüÊüÊüÊüÊüÊüÊüÊüÉüÊüÊüÊüÊüËüÊüÊüÊüÊüÊüÊüÊüÉüÉüÊüÊüÊüÊüÊüÊüÉüÉüÉüÉüÉüÉüÉüÉüÉüÉüÉüÈüÈüÈüÉüÉüÈüÈüÈüÇüÈüÈüÇüÇüÇüÇüÇüÈüÈüÈüÈüÈüÈüÈüÈüÇüÆüÆüÆüÆüÆüÆüÄüÂüÀüÀü¿ü¿ü¿üÀüÀüÀüÀü¿ü¿ü¿ü¾ü¾ü¾ü¾ü¾ü¾ü½ü½ü½ü¾ü¾ü½ü½ü½ü½ü¼ü¼ü¼ü¼ü¼ü»ü¼ü¼ü»ü»ü»ü¼ü»ü»ü»üºüºü¹ü¹ü¹üºüºüºü¹ü¹ü¹ü¹ü¹ü¹ü¸ü¸ü¸ü¸ü¸ü¸ü·ü¸ü¸ü·ü¶ü´ü³ü²ü±ü±ü±ü±ü°ü°ü¯ü¯ü°ü°ü°ü°ü¯ü¯ü¯ü¯ü®ü®ü®ü¯ü®ü®ü®ü®ü®ü­ü­ü­ü¬ü¬ü¬ü«ü¬ü¬ü¬ü«ü«ü«üªüªü©üªü©ü©ü¨ü¨ü¨ü©ü©ü©ü©ü©ü©ü¨ü§ü§ü§ü§ü§ü§ü§ü¦ü¦ü¦ü¥ü¥ü¥ü¥ü¥ü¤ü¤ü¥ü¥ü¤ü£ü£ü£ü£ü£ü£ü¢ü¢ü£ü£ü¢ü¢ü¡ü¡ü üüüüüüüüüüüüüüüüüüüüüüüüüüüüüüüüüüüüüüüüüüüüüüüüüüüüüüüüüüüüüüüüüüüüüüüüüüüüüüüüüüüüüüüüü~ü~ü~ü~ü~ü}ü~ü}ü}ü}ü|ü|ü|ü|ü{ü{ü{ü{üzüyüxüxüxüxüwüwüwüwüwüvüuüvüwüvüuütütüuütütüsüsürürüqürürüqüqüpüpüoüoüpüpüoüoününününümümümülümümümülüküküküjüküküiüfüdücücübüaü`ü`ü_ü_ü_ü^ü^ü^ü]ü\ü\ü\ü\ü\ü\ü[ü[ü[ü\ü\ü[üZüYüYüXüYüYüXüWüWüVüVüVüVüVüUüUüTüTüTüTüSüRüRüSüRüRüRüQüPüPüPüPüOüOüOüNüNüNüMüMüMüMüMüMüLüLüLüKüHüEüCüCüBüBüAüAüAü@ü@ü?ü>ü?ü?ü?ü=ü=ü=ü>ü>ü=ü<ü;ü;ü;üÀüÁüÁüÁüÀüÀüÁüÁüÁüÁüÁüÂüÂüÂüÃüÃüÃüÃüÄüÄüÄüÄüÄüÄüÄüÅüÅüÅüÅüÆüÅüÃüÁüÁüÁüÁüÀüÀüÁüÁüÁüÁüÁüÁüÂüÂüÃüÃüÃüÃüÃüÄüÅüÅüÅüÅüÄüÄüÅüÅüÅüÅüÅüÆüÆüÇüÇüÇüÇüÇüÇüÇüÈüÉüÊüÊüÉüÊüÊüÊüÉüÊüÊüÊüÊüÊüÊüËüËüËüËüËüÌüÌüÍüÍüÍüÍüÎüÍüÍüÍüÎüÎüÎüÏüÏüÎüÏüÐüÐüÍüÌüËüËüÊüÊüÊüÊüËüÊüÊüËüÌüÌüÌüÌüÌüÌüÌüÌüÍüÍüÍüÎüÏüÏüÏüÏüÏüÏüÏüÏüÏüÏüÐüÐüÐüÐüÑüÑüÐüÐüÐüÑüÑüÑüÑüÑüÒüÒüÒüÒüÒüÒüÓüÓüÓüÔüÔüÔüÔüÔüÕüÕüÕüÖüÖüÖüÖüÖüÕüÕüÖüÖü×ü×ü×ü×ü×ü×ü×üÕüÓüÒüÒüÒüÒüÓüÒüÒüÒüÒüÒüÒüÓüÔüÕüÕüÕüÕüÕüÕüÕüÕüÕüÕüÕüÖüÖüÕüÕüÕüÕüÕüÕüÕüÖüÖüÖüÖüÖüÖüÖü×ü×ü×üØüØüØüØüØüØüØüÙüÙüÙüÙüØüÙüÙüÙüÙüÙüÚüÚüÚüÚüÛüÛüÛüÚüÚüÚüÚüÚüÛüÛüÜüÜüÜüÜüÜüÜüÝüÝüÝüÝüÜüÜüÚüÙüØü×üØüØüØü×ü×ü×ü×ü×ü×ü×ü×üØüØüØüØüØüØüÙüÙüÙüÙüØüØüÙüÙüØüØüØüØüÙüÙüÙüÚüÚüÚüÛüÚüÚüÚüÚüÚüÛüÛüÜüÜüÛüÛüÛüÛüÛüÛüÛüÛüÜüÜüÛüÜüÜüÜüÝüÝüÝüÝüÝüÜüÛüÚüØü×üØüØü×üÖüÖüÖü×üÖü×üØü×ü×ü×üØüØüØüØü×ü×üØüØüØüØüØüØüØüØü×ü×üØüÙüÙüØüØüØüØüÙüÙüÙüÙüÙüØüØüØüØüØüØüØüÙüØüØüØüÙüÙüÙüÙüÙüÙüÙüÙüÙüÙüÚüÚüÚüÚüÚüÙüÙüÚüÚüÙüÙüÙüØüÖüÕüÓüÓüÓüÓüÔüÔüÓüÓüÓüÓüÓüÒüÒüÓüÓüÓüÓüÓüÓüÓüÓüÓüÔüÔüÓüÓüÓüÓüÓüÓüÓüÓüÒüÒüÓüÓüÓüÓüÓüÓüÓüÓüÓüÓüÓüÓüÓüÒüÒüÓüÓüÒüÓüÓüÓüÒüÓüÓüÓüÒüÒüÓüÓüÔüÓüÒüÓüÔüÔüÔüÔüÔüÔüÓüÒüÒüÒüÒüÒüÓüÓüÒüÒüÓüÓüÒüÒüÒüÓüÒüÐüÎüÎüÍüÍüÍüÎüÍüÌüÌüÍüÌüÌüËüËüÌüÌüËüËüËüÊüËüÊüÊüËüËüÊüÉüÉüÉüÉüÉüÉüÉüÊüÉüÉüÊüÊüÊüÉüÉüÉüÉüÈüÈüÈüÈüÉüÉüÉüÉüÉüÉüÉüÈüÈüÈüÈüÈüÈüÇüÇüÇüÇüÇüÇüÇüÆüÆüÇüÇüÇüÇüÇüÆüÇüÆüÄüÂüÁüÁüÀüÀüÀüÀüÀü¿ü¿ü¾ü¾ü¾ü¾ü¾ü¾ü½ü½ü½ü½ü½ü¾ü¾ü¾ü½ü½ü½ü½ü¼ü¼ü½ü½ü¼ü¼ü¼ü¼ü¼ü¼ü¼ü¼ü»ü¼ü¼ü¼ü¼ü»üºü»ü»ü»üºüºüºüºüºü¹ü¹ü¸ü¸ü¸ü¹ü¸ü¸ü¸ü¸ü¸ü¸ü·üµü³ü²ü²ü±ü°ü°ü°ü¯ü¯ü¯ü®ü®ü¯ü°ü°ü¯ü¯ü®ü®ü¯ü¯ü®ü®ü®ü®ü­ü­ü­ü¬ü¬ü¬ü¬ü¬ü¬ü«ü«ü¬ü¬ü¬ü«üªü«ü«üªüªü«üªüªüªüªü©ü©ü©ü¨ü¨ü¨ü§ü§ü§ü§ü§ü§ü§ü¦ü¥ü¥ü¤ü¤ü¤ü¥ü¤ü¤ü¤ü¤ü¤ü£ü£ü£ü£ü£ü¢ü¢ü¢ü¡ü¢ü¡ü¡ü¡ü¡ü ü üüüüüüüüüüüüüüüüüüüüüüüüüüüüüüüüüüüüüüüüüüüüüüüüüüüüüüüüüüüüüüüüüüüüüüüüüüüüüüüüüüüüüüüüü~ü~ü~ü~ü~ü~ü}ü|ü|ü|ü|ü|ü{ü{ü{üzüzüzüyüyüyüxüxüxüxüwüwüwüwüvüvüvüvüvüvüvüvüuüuütütüsüsüsürürürürüqüqüqüqüpüpüpüpüoüoüoünününününümümülülülülülüküjüjüiügüeüdübübüaüaüaüaüaüaü`üaü`ü`ü_ü^ü^ü^ü^ü]ü]ü\ü\ü[ü[ü[ü[üZüZüYüYüYüXüXüXüXüXüWüWüWüVüVüUüUüTüTüTüTüTüTüSüRüRüRüQüQüPüOüPüOüNüNüNüNüNüMüLüLüLüLüKüJüJüIüHüGüEüDüDüCüBüBüAüAü@ü@ü?ü?ü@ü?ü?ü>ü>ü>ü=ü=ü<ü<ü<ü<ü;üÀüÀüÀüÀüÁüÁüÁüÁüÁüÁüÂüÄüÅüÄüÃüÃüÃüÃüÃüÄüÄüÄüÄüÅüÅüÅüÅüÅüÅüÆüÄüÂüÁüÁüÂüÃüÃüÂüÂüÁüÁüÁüÁüÁüÂüÂüÂüÃüÃüÃüÃüÄüÄüÄüÄüÄüÄüÄüÅüÅüÅüÅüÆüÆüÆüÆüÆüÆüÇüÇüÇüÈüÈüÉüÉüÉüÉüÊüÊüÊüËüÊüÊüÊüËüËüËüÌüÍüÌüÌüÌüÌüÍüÎüÏüÎüÍüÎüÎüÎüÏüÏüÏüÎüÎüÎüÏüÏüÏüÏüÎüÌüËüËüËüËüÊüÊüÊüÊüÊüËüËüËüËüÌüÌüÍüÌüÌüÌüÌüÍüÍüÎüÎüÏüÎüÏüÏüÏüÐüÐüÐüÐüÏüÏüÐüÐüÐüÐüÐüÐüÐüÑüÑüÑüÑüÑüÒüÒüÒüÒüÓüÓüÓüÓüÓüÔüÔüÓüÓüÓüÔüÔüÔüÔüÔüÕüÔüÕüÕüÕüÕüÕüÖüÖüÖüÖüÖüÖüÔüÓüÑüÑüÑüÑüÑüÑüÑüÑüÑüÑüÑüÒüÓüÒüÒüÒüÒüÒüÒüÓüÓüÓüÓüÔüÓüÔüÔüÔüÔüÔüÔüÔüÔüÕüÕüÖüÖüÕüÕüÕüÕüÕüÖüÖüÕüÖü×ü×üÖüÖüÖü×üØüØüØüØüØüØüØüØüØüÙüÙüÚüÚüÚüÙüÙüÙüÙüÙüÙüÚüÚüÚüÙüÚüÛüÛüÛüÛüÛüÛüÛüÛüÜüÛüÙüØü×ü×ü×üÖüÖüÕüÖüÖü×ü×ü×ü×ü×ü×ü×ü×ü×ü×ü×ü×ü×ü×ü×üØüØüØüØüØüØüØüØüÙüÙüÙüÙüÚüÚüÚüÚüÛüÚüÙüÙüÚüÚüÚüÛüÚüÚüÛüÛüÚüÚüÚüÛüÛüÛüÛüÛüÛüÛüÛüÜüÜüÜüÜüÝüÞüÝüÚüØü×üØüØüÖüÖü×üÖüÖüÖüÖüÖüÕüÕüÖü×ü×ü×ü×ü×ü×ü×ü×ü×ü×üØüØüØüØüØüØüØüØüÙüÙüØüØüØüØüØüØüØüØüØüØüØüÙüØüØüØüØüØüÙüÙüÙüÙüÙüÙüÙüÙüÙüÙüÙüÚüÙüÙüÙüÙüÙüÙüÚüÚüÚüÚüÙü×üÕüÔüÔüÔüÔüÓüÓüÓüÓüÓüÓüÓüÓüÓüÓüÓüÓüÓüÓüÓüÒüÒüÓüÓüÓüÓüÔüÓüÒüÓüÓüÓüÓüÓüÓüÓüÔüÔüÕüÔüÓüÔüÔüÓüÓüÓüÓüÒüÓüÔüÓüÓüÓüÓüÒüÒüÒüÒüÓüÓüÒüÒüÒüÒüÒüÒüÔüÔüÔüÓüÓüÓüÓüÓüÒüÒüÒüÒüÒüÒüÒüÒüÓüÓüÒüÒüÓüÓüÒüÒüÑüÏüÎüÍüÌüÌüÌüËüËüËüËüËüËüËüËüËüËüËüËüËüËüËüËüËüËüÊüÊüÊüÊüËüËüÊüÊüÊüÊüÉüÉüÉüÉüÉüÉüÈüÉüÉüÉüÈüÈüÈüÈüÈüÉüÉüÈüÈüÈüÇüÇüÇüÇüÇüÇüÆüÆüÆüÇüÇüÆüÆüÆüÅüÆüÅüÅüÅüÅüÅüÅüÅüÄüÃüÁüÀü¿ü¾ü¿ü¿ü¾ü¾ü¾ü¾ü¾ü½ü¾ü¾ü¿ü¾ü¾ü¾ü¾ü¾ü½ü½ü½ü½ü¼ü¼ü¼ü¼ü¼ü¼ü¼ü¼ü»ü»ü»ü»ü»ü»ü¼ü¼ü»ü»ü»ü»üºüºü¹ü¹ü¹ü¹ü¹ü¹ü¹ü¹ü¹ü¹ü¹ü¹ü¹ü¸ü¸ü·ü¸ü¸ü¸ü·ü¶ü¶üµü³ü±ü±ü±ü±ü±ü±ü°ü°ü¯ü¯ü®ü®ü®ü®ü¯ü®ü®ü®ü®ü®ü­ü®ü®ü®ü­ü­ü¬ü¬ü¬ü¬ü«ü«ü«ü«ü«ü«üªüªüªüªüªüªüªüªüªüªü©ü©ü¨ü¨ü¨ü¨ü¨ü§ü§ü§ü¨ü§ü¦ü¦ü¦ü¦ü¥ü¦ü¥ü¥ü¦ü¥ü¤ü¤ü¥ü¥ü¤ü¤ü¤ü¤ü£ü£ü£ü£ü£ü£ü£ü£ü¢ü¡ü¡ü¡ü¡ü üüüüüüüüüüüüüüüüüüüüüüüüüüüüüüüüüüüüüüüüüüüüüüüüüüüüüüüüüüüüüüüüüüüüüüüüüüüüüüüüüüüüüüüüüü~ü~ü~ü~ü}ü}ü|ü|ü{ü{ü|ü|ü|ü|ü|ü{ü{üzüzüyüyüyüyüxüxüyüxüxüxüxüxüwüvüvüvüvüvüuüuütütüsürürürürüqüqüqüpüpüpüpüpüoüoüoünününününümümülülülülülülülüküjüiügüfüdüdücübüaüaü`ü`ü`ü`ü_ü_ü_ü_ü^ü]ü]ü]ü\ü\ü[ü[ü\ü\ü[ü[üZüYüYüYüXüXüWüXüXüXüXüWüVüUüUüTüUüTüSüSüRüRüRüRüRüRüRüQüQüPüPüOüOüOüNüMüMüMüMüMüLüLüLüLüKüJüJüHüFüDüDüCüCüCüBü@ü@üAü@ü?ü?ü>ü>ü=ü=ü>ü=ü<ü;ü;ü;ü;ü:ü:üÀüÁüÁüÁüÁüÁüÁüÁüÂüÃüÃüÄüÅüÅüÅüÅüÅüÄüÄüÄüÅüÆüÆüÆüÆüÇüÇüÇüÇüÇüÆüÄüÂüÂüÂüÂüÁüÁüÁüÁüÁüÀüÀüÁüÂüÂüÂüÂüÂüÃüÃüÃüÄüÄüÄüÅüÅüÅüÅüÅüÆüÇüÇüÇüÇüÇüÇüÈüÈüÈüÉüÉüÊüÉüÉüÉüÉüÉüÉüÉüÉüÊüÊüËüËüËüËüËüÌüÌüÌüÌüÌüÌüÍüÎüÎüÍüÎüÏüÏüÏüÏüÏüÎüÏüÐüÑüÑüÐüÏüÍüÌüËüÌüËüËüËüËüËüËüËüÌüÌüÍüÍüÍüÍüÍüÍüÍüÍüÍüÎüÎüÎüÎüÏüÏüÎüÏüÏüÐüÏüÏüÏüÏüÏüÐüÐüÐüÐüÐüÑüÑüÑüÑüÑüÑüÑüÑüÑüÒüÓüÓüÓüÓüÔüÔüÔüÔüÔüÔüÕüÖüÕüÕüÕüÕüÖüÖüÖüÖüÖüÖüÖüÖüÖü×ü×ü×ü×ü×üÕüÔüÓüÓüÒüÒüÓüÓüÒüÒüÒüÑüÒüÒüÒüÓüÓüÓüÓüÔüÕüÔüÔüÓüÔüÔüÓüÔüÔüÔüÔüÔüÕüÕüÖüÖüÖüÖüÖüÖü×üØüØü×ü×ü×ü×ü×ü×üØüØüÙüÙüÙüÙüÚüÙüÙüÙüÙüÙüÙüÙüÚüÚüÚüÚüÛüÛüÚüÚüÚüÚüÚüÛüÛüÛüÛüÜüÜüÜüÜüÜüÜüÝüÝüÜüÛüÚüØüØüØü×üÖüÖü×ü×ü×ü×ü×üØüØüÙüØüØüØüØü×ü×üØüÙüÚüÙüÙüÙüÙüÚüÚüÚüÚüÚüÛüÛüÚüÚüÚüÚüÜüÜüÜüÛüÜüÝüÜüÛüÜüÜüÛüÛüÛüÜüÜüÜüÜüÜüÛüÛüÛüÜüÜüÛüÛüÜüÜüÜüÝüÝüÝüÛüÙüØü×ü×üÖüÖüÖü×ü×ü×ü×ü×üÖüÖü×üÖü×ü×ü×ü×üØüØüØüØüØüØüØüØüØüØüØüØüÙüÙüØüØüÙüÙüØüØüØüØüØüÙüÙüÙüØüØüØüØüÙüÙüÙüÙüÙüÙüÚüÚüÙüÙüÙüÙüÚüÚüÚüÚüÚüÛüÛüÛüÚüÚüÛüÚüÚüÚüÙü×üÖüÕüÕüÕüÔüÔüÔüÔüÔüÔüÔüÕüÔüÔüÓüÓüÓüÓüÔüÔüÔüÔüÔüÔüÕüÕüÔüÔüÔüÔüÕüÔüÔüÓüÓüÔüÔüÓüÔüÔüÔüÔüÔüÓüÓüÔüÓüÓüÓüÔüÔüÓüÔüÔüÓüÓüÓüÓüÓüÓüÓüÔüÔüÓüÓüÓüÔüÔüÔüÔüÓüÓüÔüÔüÓüÓüÓüÓüÓüÓüÓüÒüÒüÒüÓüÒüÒüÒüÒüÐüÎüÍüÍüÎüÍüÌüÌüÌüÌüÌüËüÌüÍüÌüÌüËüËüÌüËüËüÌüÌüËüËüËüËüËüËüÊüÊüÊüËüËüÊüÊüÊüÊüÊüÊüÊüÉüÊüÊüÊüÊüÉüÉüÉüÊüËüÊüÉüÉüÉüÈüÈüÉüÈüÈüÈüÈüÈüÇüÆüÇüÇüÇüÇüÇüÇüÇüÇüÈüÈüÇüÇüÇüÆüÅüÂüÁüÀüÀüÀüÁüÁüÀüÀüÀüÀüÀüÀüÀüÀü¿ü¿ü¿ü¿ü¿ü¿ü¿ü¿ü¾ü¾ü½ü½ü½ü½ü½ü½ü½ü¼ü¼ü¼ü¼ü¼ü¼ü¼ü¼ü½ü¼ü½ü¼ü»ü»ü»ü»ü»üºüºüºüºü¹üºüºüºü»üºüºüºüºüºüºü¹ü¹üºü¹ü¸üµü´ü³ü²ü²ü±ü±ü±ü°ü°ü±ü±ü°ü°ü°ü°ü¯ü¯ü¯ü¯ü°ü¯ü®ü®ü®ü®ü­ü­ü­ü­ü­ü¬ü¬ü¬ü«ü«ü«ü«ü«ü«üªüªü©üªüªü©ü©ü©ü©ü©ü©ü¨ü¨ü¨ü¨ü¨ü¨ü¨ü¨ü¨ü¨ü¨ü§ü§ü¦ü¥ü¦ü¦ü¦ü¦ü¦ü¦ü¦ü¦ü¥ü¥ü¥ü¤ü¤ü£ü£ü£ü£ü¢ü¡ü¡ü¢ü¢ü¢ü¢ü üüüüüüüüüüüüüüüüüüüüüüüüüüüüüüüüüüüüüüüüüüüüüüüüüüüüüüüüüüüüüüüüüüüüüüüüüüüüüüüüüüüüüüüüü~ü~ü~ü~üü~ü~ü~ü~ü}ü}ü}ü}ü}ü|ü|ü|ü|ü|ü|ü{üzüzüzüzüyüyüxüxüxüwüvüvüvüvüvüuüuüuütütüuütütüsüsürüqüqüqüqüqüpüpüpüpüpüoüoüoüoünününümülülülülükülülüküküjühüfüdücücübüaüaü`ü`ü`ü`ü_ü_ü`ü`ü_ü_ü_ü^ü^ü^ü]ü]ü\ü\ü\ü[ü[üZüZüZüZüYüXüXüXüXüWüWüWüWüVüVüVüUüUüTüTüSüSüSüSüSüSüRüRüRüQüPüPüPüPüPüOüNüNüNüMüMüLüLüLüKüJüIüFüEüEüDüCüCüBüBüBüAüAüAüAü@ü@ü?ü?ü>ü>ü=ü=ü>ü=ü=ü<ü;üÁüÂüÂüÁüÁüÀüÁüÁüÁüÂüÂüÂüÃüÃüÄüÃüÃüÃüÄüÄüÄüÄüÅüÅüÄüÄüÅüÅüÆüÆüÅüÃüÂüÁüÁüÁüÁüÂüÁüÁüÁüÁüÁüÂüÃüÃüÃüÃüÄüÅüÅüÅüÄüÄüÄüÄüÅüÅüÅüÆüÆüÆüÆüÆüÆüÆüÇüÈüÈüÈüÈüÈüÈüÉüÊüÉüÉüÊüÊüÊüÊüÊüÊüËüËüËüËüÌüÌüÌüÌüÌüÌüÌüÍüÎüÎüÎüÎüÎüÎüÏüÎüÎüÏüÏüÏüÐüÐüÑüÑüÏüÍüÌüÌüËüËüÌüÌüÌüÌüÌüÌüÌüÌüÌüÌüÌüÍüÍüÍüÍüÍüÍüÎüÎüÍüÎüÎüÎüÎüÏüÏüÏüÐüÐüÑüÑüÐüÐüÐüÐüÐüÑüÑüÑüÒüÒüÒüÓüÓüÓüÓüÓüÔüÓüÓüÓüÓüÔüÔüÔüÔüÔüÔüÔüÔüÕüÖüÖüÖüÖüÖüÖü×ü×ü×ü×ü×ü×ü×ü×ü×üÖüÔüÓüÒüÒüÒüÒüÓüÓüÓüÓüÓüÒüÒüÓüÔüÔüÔüÔüÔüÕüÔüÔüÔüÕüÖüÖüÕüÕüÖüÖüÖüÖüÖüÖü×üÖüÖüÖü×ü×üØüØüØüØüØüØüÙüÙüÙüØüØüØüÙüÙüÙüÙüÙüÙüÙüÚüÚüÛüÛüÛüÚüÚüÛüÜüÜüÛüÛüÚüÛüÛüÛüÛüÛüÛüÛüÜüÜüÜüÜüÜüÜüÜüÜüÛüÙüÙüÙüØü×ü×ü×üØüØüØüØüØü×ü×üØüØüØüØüØüØüØüÙüÚüÙüÙüÙüÚüÚüÚüÚüÚüÚüÚüÚüÛüÛüÚüÚüÛüÛüÚüÚüÚüÛüÛüÝüÞüÞüÜüÜüÜüÛüÛüÛüÛüÜüÛüÜüÝüÜüÜüÝüÝüÝüÝüÝüÝüÞüÝüÚüØü×ü×ü×ü×ü×ü×ü×ü×ü×ü×ü×üØü×ü×üØü×üØüØü×ü×ü×üØü×ü×ü×üØüØüØüØüØüØüØüØüÙüÚüÙüÙüÙüØüØüØüØüÙüÙüÙüØüØüØüÙüØüÙüÙüÙüÚüÙüÙüÙüÙüÙüÙüÙüÙüÚüÚüÚüÚüÚüÚüÚüÚüÚüÚüÚüÚüÙü×üÕüÕüÕüÔüÓüÓüÓüÓüÓüÓüÓüÓüÓüÓüÔüÔüÓüÓüÔüÔüÓüÓüÓüÓüÓüÓüÔüÓüÓüÓüÓüÓüÓüÓüÓüÓüÔüÔüÔüÔüÔüÔüÔüÔüÓüÓüÓüÓüÓüÔüÔüÓüÓüÔüÔüÔüÔüÔüÔüÓüÓüÓüÓüÔüÔüÔüÓüÓüÓüÓüÓüÔüÔüÓüÓüÓüÓüÓüÓüÔüÔüÓüÓüÔüÕüÔüÔüÓüÒüÑüÏüÎüÍüÍüÍüÌüÌüÌüÌüÌüËüËüÌüÌüÌüËüËüÌüÌüÌüËüËüÊüËüËüËüËüËüÊüÊüËüËüËüËüÊüÊüÊüËüËüËüÊüÊüÊüÉüÉüÊüÊüÊüÊüÊüÊüÊüÉüÉüÉüÈüÈüÉüÉüÊüÉüÉüÈüÈüÈüÈüÈüÈüÇüÇüÇüÇüÇüÇüÇüÇüÇüÇüÇüÆüÄüÁüÀüÁüÀüÀü¿üÀüÀüÀü¿ü¿ü¿ü¿ü¿ü¿ü¿ü¾ü¾ü¾ü¾ü¾ü¾ü¾ü¾ü¾ü¾ü¾ü½ü½ü½ü½ü½ü¼ü¼ü¼ü¼ü¼ü¼ü¼ü»ü»ü»ü»ü»ü»ü»ü»ü»ü»ü»ü¼ü»üºü¹üºüºüºü¹ü¹üºüºü¹ü¹ü¹ü¹ü¹ü¸ü¸ü¶ü³ü±ü°ü°ü°ü±ü°ü°ü¯ü¯ü®ü¯ü¯ü¯ü¯ü®ü®ü®ü®ü®ü¯ü¯ü®ü­ü­ü­ü­ü­ü¬ü­ü­ü­ü¬ü¬ü«ü«ü«ü«ü«ü«üªüªü©ü©üªüªüªü©ü©ü©üªüªü©ü¨ü¨ü¨ü¨ü§ü§ü§ü¦ü¦ü¦ü¦ü¥ü¦ü¦ü¥ü¥ü¥ü¥ü¤ü¤ü¤ü¤ü¤ü£ü£ü£ü£ü¢ü¢ü¢ü¢ü¢ü¢ü¢ü¡ü¡üüüüüüüüüüüüüüüüüüüüüüüüüüüüüüüüüüüüüüüüüüüüüüüüüüüüüüüüüüüüüüüüüüüüüüüüüüüüüüüüüüüüüüüüüüüüüüüü~ü}ü}ü}ü}ü}ü|ü|ü|ü|ü}ü|ü{ü{üzüyüyüyüyüxüxüxüwüxüxüxüwüwüvüuüuüuüuüuüuütütütüsüsürürürüqüqüqüqüqüpüpüoüoününününümümümümümümülülülülülümüoünüjüfüeüdücübü`ü`ü`ü`ü`ü`ü`ü_ü_ü^ü^ü]ü]ü]ü\ü\ü\ü\ü\ü[üZü[ü[üZüZüYüYüYüXüXüXüXüWüWüWüVüVüUüTüTüTüSüSüRüRüRüRüQüQüQüQüQüRüQüPüPüOüOüOüNüNüNüNüMüMüLüLüKüIüGüEüDüCüBüCüCüBüBüBüAüAüAü@ü?ü?ü?ü?ü>ü>ü>ü=ü=ü=ü<ü;üÀüÀüÀüÀüÀüÁüÀüÀüÀüÁüÁüÁüÁüÁüÁüÂüÂüÂüÃüÃüÃüÃüÄüÄüÅüÅüÆüÇüÆüÆüÆüÆüÅüÃüÂüÂüÁüÁüÂüÂüÂüÂüÂüÃüÃüÃüÃüÃüÂüÃüÃüÃüÄüÄüÄüÄüÅüÅüÅüÅüÅüÆüÅüÆüÆüÇüÇüÇüÈüÈüÈüÇüÇüÈüÉüÉüÈüÈüÉüÉüÉüÊüÊüËüËüÌüËüËüËüÌüÌüÌüÌüÍüÍüÍüÍüÎüÎüÍüÎüÎüÎüÎüÏüÏüÏüÏüÏüÏüÎüÌüËüËüÊüËüËüËüÊüËüÊüÊüËüËüÌüÌüÌüÌüÍüÍüÍüÌüÍüÍüÍüÍüÍüÎüÏüÏüÏüÏüÏüÏüÏüÐüÐüÐüÑüÑüÐüÑüÐüÐüÑüÒüÒüÑüÒüÒüÓüÒüÓüÓüÒüÓüÓüÓüÓüÓüÔüÔüÔüÔüÔüÕüÕüÕüÕüÕüÕüÕüÕüÖüÖü×ü×ü×ü×ü×ü×ü×ü×üÕüÓüÒüÒüÓüÓüÒüÓüÓüÓüÒüÒüÓüÓüÓüÓüÓüÓüÓüÓüÓüÓüÓüÔüÕüÕüÕüÕüÖüÖüÕüÖüÖüÖüÖüÖü×üÖüÖüÖüÖü×ü×ü×ü×ü×ü×ü×ü×üØüØüØüØüÙüÙüÙüÙüÙüÙüÚüÙüÚüÚüÚüÚüÚüÚüÛüÜüÜüÛüÛüÛüÛüÛüÛüÜüÜüÜüÝüÝüÝüÝüÞüÞüÞüÞüÞüÝüÜüÛüÙüØüØüØüØüØüØüØüØüÙüÙüØüØüØüØüØüÙüÙüÙüÙüÙüÙüÙüÙüÚüÚüÚüÚüÙüÙüÙüÚüÙüÙüÚüÛüÛüÛüÛüÛüÛüÛüÛüÚüÛüÛüÛüÛüÜüÜüÜüÜüÜüÜüÜüÛüÜüÜüÜüÜüÛüÜüÝüÜüÜüÝüÝüÛüÙü×üØüØü×üÖüÖüÖüÖüÖüÕüÕüÖü×ü×üÖü×ü×üØüØü×üÖü×ü×ü×ü×ü×ü×üØüØüÙüÙüÙüÙüØüØüØüÙüÙüÙüÙüØüÙüÙüÙüÚüÚüÙüÙüØüØüØüØüÙüÙüÙüØüØüØüØüØüØüØüØüÙüÙüÚüÚüÚüÙüÙüÙüÚüÚüÚüÙü×üÕüÔüÔüÔüÓüÒüÓüÓüÓüÓüÓüÓüÓüÓüÓüÓüÓüÓüÓüÓüÔüÔüÓüÓüÓüÒüÒüÓüÓüÔüÔüÓüÓüÒüÒüÓüÓüÓüÓüÓüÒüÒüÓüÓüÓüÓüÓüÒüÒüÒüÓüÓüÓüÓüÓüÓüÓüÓüÓüÓüÓüÓüÓüÓüÓüÔüÔüÓüÓüÓüÒüÒüÓüÓüÓüÓüÓüÓüÒüÒüÒüÓüÓüÓüÔüÔüÔüÓüÓüÑüÐüÎüÍüÍüÎüÍüÍüÌüËüÌüÌüÍüÍüÍüÍüÌüÌüËüÌüÌüËüËüËüËüËüËüÌüËüÊüÊüËüËüËüËüÊüÊüÊüËüÊüËüËüËüÊüÊüÊüÊüÉüÉüÉüÉüÉüÉüÊüÊüÉüÉüÈüÈüÈüÉüÉüÈüÉüÉüÉüÉüÈüÇüÇüÈüÈüÈüÈüÇüÆüÇüÈüÈüÇüÇüÆüÃüÂüÁüÁüÁüÀü¿ü¿üÀüÀü¿ü¾ü¾ü¿ü¿ü¾ü¾ü¾ü¾ü¾ü½ü¾ü¾ü¾ü¾ü½ü½ü¾ü½ü½ü½ü½ü¾ü½ü¼ü¼ü¼ü¼ü¼ü¼ü¼ü»ü»ü»ü»ü»ü»ü»ü»ü»ü»ü»üºü¹ü¹üºü¹ü¹ü¸ü¸ü·ü·ü·ü¸ü¸ü¸ü·ü¶üµü³ü²ü±ü±ü±ü±ü°ü¯ü°ü°ü°ü¯ü¯ü¯ü°ü±ü°ü¯ü®ü®ü®ü®ü®ü®ü­ü­ü­ü­ü­ü­ü­ü¬ü¬ü­ü¬ü¬ü«ü«ü«ü«ü«ü«üªüªü©ü©ü¨ü©ü©ü¨ü¨ü¨ü§ü§ü¨ü¨ü§ü§ü§ü§ü§ü§ü§ü§ü§ü¦ü¦ü¦ü¦ü¦ü¦ü§ü¦ü¥ü¤ü¤ü¤ü£ü£ü£ü¤ü£ü£ü¢ü£ü£ü£ü¢ü¢ü üüüüüüüüüüüüüüüüüüüüüüüüüüüüüüüüüüüüüüüüüüüüüüüüüüüüüüüüüüüüüüüüüüüüüüüüüüüüüüüüüüüüüüüüüüüü~ü~ü~ü~ü~ü~ü}ü|ü|ü|ü|ü|ü|ü{ü{ü{ü{ü{ü{üzüyüyüzüyüyüxüxüxüxüwüwüwüwüwüvüvüuüuüvüvüuütütüsüsürürüsürüqüqüqüpüoüoüoüoüoününümünümümümümümümülülümümüjühüfüeüdüdücübüaüaüaüaü`ü_ü_ü_ü_ü^ü^ü^ü^ü]ü]ü]ü\ü\ü\ü[ü[ü[üZüZüYüYüYüYüXüXüXüWüWüWüVüVüUüUüUüTüTüTüSüSüSüRüRüQüRüRüRüRüQüQüPüPüOüOüOüOüOüNüNüNüMüLüLüIüGüEüDüDüCüCüCüBüBüBüAüAü@ü@ü?ü?ü?ü?ü>ü>ü>ü=ü<ü<ü<ü<üÁüÁüÁüÁüÂüÂüÂüÂüÂüÂüÂüÂüÃüÃüÃüÃüÃüÃüÄüÄüÄüÅüÅüÅüÅüÅüÆüÅüÅüÅüÅüÅüÃüÂüÁüÁüÁüÀüÁüÀüÁüÁüÁüÁüÂüÂüÂüÂüÂüÄüÄüÃüÃüÄüÅüÅüÅüÅüÆüÆüÆüÆüÇüÇüÇüÇüÇüÇüÇüÇüÈüÈüÉüÉüÉüÉüÊüÊüÊüÉüÊüËüËüËüËüËüÌüÌüËüËüÌüÌüÌüÌüÌüÌüÌüÍüÍüÍüÍüÍüÎüÏüÏüÏüÏüÏüÐüÐüÏüÎüÌüÍüÍüÌüÌüÌüÌüÌüËüÌüÌüÌüÌüÌüÍüÍüÍüÍüÍüÍüÍüÎüÎüÎüÎüÎüÎüÏüÐüÏüÏüÐüÐüÐüÐüÑüÐüÏüÏüÐüÑüÑüÑüÑüÑüÑüÑüÑüÑüÒüÒüÓüÓüÓüÓüÔüÔüÔüÔüÔüÔüÔüÔüÕüÕüÕüÔüÕüÕüÕüÕüÖüÖüÖüÖüÖüÖü×üØüØüØüØüÖüÔüÓüÓüÓüÓüÓüÓüÓüÓüÓüÒüÒüÒüÓüÓüÔüÓüÓüÔüÔüÓüÔüÔüÔüÔüÔüÕüÕüÕüÕüÕüÖüÖüÖüÖüÖü×ü×üÖüÖü×ü×ü×ü×ü×ü×ü×üØüØüÙüÙüÙüÙüÙüÙüÙüÙüÙüØüÙüÙüÙüÙüÚüÚüÚüÚüÚüÚüÚüÚüÚüÚüÛüÛüÛüÛüÛüÛüÛüÛüÜüÜüÜüÜüÜüÚüØü×ü×üÖüÖüÖüÖüÖüÖüÖüÖüÖü×üÖü×üØüØüØüØüÙüØüØüÙüÙüØüØüÙüÙüÙüÙüÙüÚüÚüÛüÚüÚüÚüÚüÚüÚüÚüÚüÚüÚüÛüÛüÛüÛüÛüÜüÜüÛüÛüÛüÛüÛüÜüÜüÜüÛüÜüÜüÜüÜüÜüÜüÝüÜüÚüÙüØüØü×üÖü×ü×ü×ü×üØüØüØü×üÖüÖü×üØüÙüØü×ü×ü×üØüØü×ü×üØüØüØüØüØüØüØüØüØüÙüÙüÚüÙüØüØüÙüÙüÙüÙüÙüÙüÙüÙüÙüÙüÙüÙüÚüÚüÙüÙüÚüÚüÚüÙüÙüÙüÙüÚüÛüÛüÛüÚüÙüÚüÚüÚüÚüÚüÚüÙü×üÕüÕüÕüÔüÔüÔüÔüÔüÔüÔüÕüÔüÔüÔüÔüÕüÔüÔüÔüÔüÓüÓüÓüÔüÔüÔüÔüÔüÔüÔüÔüÔüÔüÓüÓüÔüÔüÔüÔüÔüÓüÓüÓüÓüÔüÔüÔüÔüÕüÔüÔüÔüÕüÔüÔüÓüÓüÔüÔüÔüÓüÓüÔüÔüÔüÕüÕüÕüÔüÔüÓüÓüÓüÓüÓüÓüÓüÓüÓüÓüÓüÓüÓüÒüÒüÓüÔüÓüÒüÐüÎüÎüÍüÍüÌüÌüÌüÌüËüËüËüËüÌüÌüÌüËüËüËüÌüÌüÌüÌüÌüÌüËüËüËüËüËüÌüÌüÌüËüËüËüËüËüËüËüÊüÊüÊüÊüÊüÊüÉüÉüÉüÊüÊüÉüÉüÉüÉüÈüÈüÈüÉüÈüÈüÈüÉüÉüÉüÈüÈüÈüÈüÈüÈüÈüÈüÇüÇüÇüÈüÇüÇüÇüÇüÅüÃüÂüÁüÁüÀüÀü¿üÀüÀüÀüÀüÀü¿ü¿ü¿ü¿ü¿ü¿ü¾ü¾ü½ü¾ü¾ü¾ü¾ü½ü½ü½ü½ü¾ü½ü¼ü¼ü¼ü¼ü»ü»ü»ü¼ü¼ü½ü¼ü»ü»ü»ü»üºüºüºüºüºüºüºü»üºüºüºüºüºüºü¹ü¹ü¹ü¹ü¸ü¹ü¹ü¸ü¶ü³ü²ü²ü±ü±ü±ü±ü°ü°ü°ü°ü¯ü¯ü¯ü¯ü¯ü¯ü¯ü®ü®ü®ü®ü®ü­ü­ü­ü­ü­ü­ü­ü­ü¬ü¬ü¬ü¬ü«ü«ü«üªüªü«üªüªüªüªü©üªüªü©ü©ü©ü¨ü¨ü¨ü¨ü©ü©ü¨ü¨ü¨ü¨ü§ü§ü§ü§ü§ü§ü¦ü¥ü¦ü¦ü¥ü¥ü¥ü¤ü¤ü¤ü¤ü¤ü¤ü£ü¢ü¢ü£ü¢ü¢ü¢ü¡ü¡ü¡üüüüüüüüüüüüüüüüüüüüüüüüüüüüüüüüüüüüüüüüüüüüüüüüüüüüüüüüüüüüüüüüüüüüüüüüüüüüüüüüüüüüüüüüüüüüüüüüü~ü}ü}ü}ü}ü}ü|ü|ü|ü|ü|ü{ü{ü{ü{üzüzüyüyüxüwüwüwüvüvüvüwüvüuüuüuüuüuüvüuüuütütüsüsüsürürürürüqüqüqüqüpüoüoüoüoüoüoünümümümümümülülüküjüiüfüeücücücübübüaüaüaüaü`ü_ü_ü^ü^ü]ü^ü^ü^ü]ü\ü\ü\ü\ü[ü[ü[ü[ü[ü[üZüZüYüYüYüYüXüXüWüWüWüWüWüVüVüVüVüUüTüSüSüRüRüQüQüQüQüQüPüPüOüOüOüNüNüNüNüNüMüMüMüLüKüJüIüGüEüDüCüCüCüBüAü@ü@ü@ü@ü?ü?ü?ü?ü>ü>ü=ü=ü=ü<ü<ü<ü<ü<üÁüÁüÁüÁüÁüÂüÂüÂüÂüÃüÂüÃüÃüÄüÄüÄüÃüÄüÄüÃüÃüÄüÄüÄüÅüÅüÅüÅüÆüÆüÅüÆüÄüÃüÁüÁüÀüÀüÁüÂüÂüÁüÁüÂüÂüÂüÃüÃüÃüÄüÄüÄüÃüÄüÅüÆüÆüÅüÆüÆüÆüÅüÆüÆüÆüÆüÇüÇüÇüÇüÇüÇüÇüÇüÈüÈüÉüÉüÊüÊüÊüÉüÊüËüÊüÊüÊüÊüËüÌüÌüËüËüÌüÌüÌüÍüÍüÍüÍüÍüÍüÎüÏüÏüÏüÐüÐüÐüÐüÐüÏüÍüËüËüËüËüÌüÌüËüÌüÌüÌüËüËüÌüËüËüÌüÌüÍüÍüÍüÍüÍüÍüÍüÍüÎüÏüÏüÎüÎüÎüÎüÏüÏüÐüÐüÐüÑüÑüÑüÑüÑüÑüÑüÑüÒüÒüÒüÓüÓüÓüÔüÔüÔüÔüÔüÔüÔüÔüÔüÔüÕüÔüÔüÕüÕüÕüÕüÕüÖü×üÖüÕüÖüÖü×ü×ü×ü×üØüØüÖüÔüÓüÒüÒüÒüÒüÒüÒüÓüÓüÓüÔüÓüÓüÔüÕüÕüÕüÖüÕüÕüÕüÕüÕüÕüÕüÕüÕüÖüÖüÖüÖüÖüÖüÖü×ü×üÖü×ü×ü×üØüØüØüØü
[truncated: 7,514,861 more chars]
