# Supplementary material for: AFM imaging reveals the unreconstructed α‑Al2O3(0001) surface to be inhomogeneous and rough
Source: Nat Commun. 2026 May 27;17:4692. doi: 10.1038/s41467-026-73690-0 (PMC13216582; doi:10.1038/s41467-026-73690-0)
Supplement: Supplementary file 9 — Supplementary Data 7 [file 41467_2026_73690_MOESM9_ESM.zip › raw data/FigS03_XPS_survey/20230714_B3_annealed-7.5A-after-AFM.vms]

VAMAS Surface Chemical Analysis Standard Data Transfer Format 1988 May 4
Specs
Phoibos 100
Johanna
?
1
Created by SpecsLab Prodigy, Version 4.108.2-r116017 
NORM
REGULAR
1
0
0
0
0
0
1
Survey
annealed at 7.49A, 1e-6mbar O2, 1h, after AFM
2023
8
3
17
47
20
0
8
File = C:/Users/Johanna/OneDrive - TU Wien/Dokumente/uni/PhD/Data/XPS/Al2O3(0001)/Al2O3(0001)_B3/20230714_XPS_Al2O3(0001)_B3.sle
Group = annealed at 7.49A, 1e-6mbar O2, 1h, after AFM
First of group = 1
Spectrum ID = 26
Analyzer lens = SmallArea:1.5kV
Analyzer slit = 2:6dia.\2:6x20
Scan mode = FixedAnalyzerTransmission
Kinetic energy start = 186.61
XPS
Al
1486.61
0
0
0
25.000000
180.000000
FAT
60
1
4.0898
0
0
0
0
0
Survey

-1
kinetic energy
eV
186.61
1
2
counts
d
Transmission
d
pulse counting
0.1
5
0
0
0
0
0
2612
363.824
105422
1
1
15592.7
1
15671.8
1
15784.4
1
15540.7
1
15553.2
1
15503.8
1
15422.3
1
15308.5
1
15381.8
1
15299
1
15420.4
1
15258.3
1
15066.2
1
14949
1
15028.2
1
15077.9
1
15058.3
1
15006.8
1
14976.4
1
14992.8
1
14787
1
14733.1
1
14849.6
1
14773.8
1
14768.6
1
14797.7
1
14740.4
1
14604.7
1
14735.3
1
14909.1
1
14628.1
1
14658.9
1
14591.3
1
14676.7
1
14543.2
1
14530.2
1
14543.4
1
14483.5
1
14545.2
1
14667.2
1
14614.3
1
14345.4
1
14343.9
1
14359.4
1
14469.5
1
14314.5
1
14225.9
1
14401.4
1
14387.7
1
14445.7
1
14314.9
1
14359.9
1
14474
1
14377
1
14338.2
1
14401.1
1
14317
1
14243.6
1
14146
1
14318.5
1
14280.9
1
14265.2
1
14265.4
1
14259.2
1
14426.5
1
14250.6
1
14221.3
1
14221.2
1
14162.6
1
14232.8
1
14153.6
1
14098.7
1
14115.9
1
14066.9
1
14058.4
1
14112.5
1
14143.9
1
14062.2
1
14123.3
1
14093.6
1
14117.2
1
14228.8
1
14042.9
1
14041.2
1
14134.6
1
14223.7
1
14072.8
1
13980.6
1
13966.7
1
13930.7
1
13974.5
1
13976.6
1
13998.6
1
13849.1
1
14015
1
13977.7
1
13869.7
1
13904.6
1
13964.6
1
13946
1
14116.8
1
14046.2
1
13845.3
1
14003.7
1
14118
1
13976.2
1
14023.5
1
14033.7
1
13969.6
1
13896.3
1
14001.9
1
14180.2
1
14279.9
1
14063.5
1
13992.8
1
14124.6
1
13969.2
1
14028.5
1
14052.6
1
13857.6
1
13965
1
14145.2
1
14056.5
1
14202.2
1
14201.1
1
14383
1
14213.8
1
14089.1
1
13965.9
1
14343.9
1
14373.4
1
14321.2
1
14311.2
1
14413.5
1
14295.5
1
14167.2
1
14251.2
1
14276.4
1
14332.7
1
14191.6
1
14274.2
1
14323.6
1
14105
1
14221.4
1
14495.8
1
14425.7
1
14473.6
1
14587.9
1
14582
1
14480.5
1
14515.9
1
14600
1
14540.2
1
14597.6
1
14696.6
1
14756.9
1
14643.8
1
14549.7
1
14695.6
1
14637.6
1
14540.7
1
14640
1
14799.8
1
14834.5
1
14715.3
1
14623.4
1
14843.2
1
14935.3
1
15058.5
1
15046.2
1
14990.2
1
14948.1
1
14980.5
1
15067.9
1
15151.5
1
15113.8
1
15134.5
1
15116.8
1
15271.9
1
15211.5
1
15313.2
1
15195.8
1
15100.9
1
15325.1
1
15417.5
1
15276.4
1
15348.5
1
15472.9
1
15408.8
1
15456.3
1
15654.1
1
15642.8
1
15596.7
1
15611.7
1
15637
1
15526
1
15717.1
1
15673.5
1
15580.8
1
15587.5
1
15723.7
1
15839.4
1
15846.5
1
15738.5
1
16006
1
16082.6
1
16014.5
1
16166.9
1
15941.8
1
16110.3
1
16190.3
1
16429.9
1
16119
1
16248.6
1
16282.7
1
16256.7
1
16302.3
1
16350.8
1
16390.9
1
16546.3
1
16539.1
1
16580
1
16637.9
1
16547.8
1
16577.9
1
16609.5
1
16681.1
1
16756.7
1
16791.8
1
16887.2
1
16913.3
1
16947.3
1
16862.7
1
17069.8
1
17222
1
17207.6
1
17058.8
1
17261.9
1
17179.7
1
17267
1
17446.4
1
17337.1
1
17378.4
1
17397.4
1
17523.7
1
17644.5
1
17608.4
1
17789.2
1
17695.6
1
17637.6
1
17904.1
1
17897.7
1
18020.7
1
18265.5
1
18556.3
1
18459.4
1
18542.9
1
18476.7
1
18465.7
1
18564.2
1
18425.5
1
18554.9
1
18753.4
1
18776.6
1
18769.5
1
18792.7
1
19026.8
1
19215.4
1
19237.3
1
19289.8
1
19468.7
1
19771.1
1
19702.4
1
19736.9
1
19802.2
1
19871.3
1
20100.6
1
20551.1
1
20915.2
1
21045
1
20930.7
1
20502.7
1
20326.5
1
20015
1
20052.7
1
20082.2
1
20602.3
1
21212.3
1
21799
1
22199.9
1
22699.8
1
23560.9
1
24547.4
1
25181.8
1
24918.6
1
23969.7
1
22474.8
1
21489.8
1
20880.9
1
20683.2
1
20305.5
1
19474.1
1
18962.8
1
18576.7
1
18319.9
1
18020.8
1
18029.6
1
18615
1
19794.3
1
21642.7
1
24886.7
1
28649.6
1
32744.3
1
35448
1
34942.5
1
31805.1
1
27816
1
25015.6
1
23307.1
1
21633.7
1
20680.8
1
19390.1
1
18244
1
17037.2
1
15764.6
1
14486.1
1
13499.9
1
12712.3
1
12166.5
1
11726.1
1
11471.6
1
11524.5
1
11536.5
1
11453.1
1
11461.4
1
11469.5
1
11408.9
1
11357.9
1
11471.1
1
11642.4
1
11368
1
11367.2
1
11446.9
1
11535
1
11408.6
1
11335.3
1
11462.7
1
11577.3
1
11508.8
1
11361.4
1
11372.9
1
11354.6
1
11499.8
1
11584.9
1
11428.9
1
11410.7
1
11397.5
1
11501.4
1
11430.6
1
11624.6
1
11636.4
1
11630
1
11588.6
1
11719.4
1
11681.5
1
11728.7
1
11783.1
1
11798.8
1
11813.9
1
11923.8
1
11942.1
1
11688.2
1
11633.5
1
11709.3
1
11787.6
1
11736.9
1
11733.7
1
11987.1
1
11918.7
1
11934.6
1
11885.8
1
12030.5
1
11862.6
1
11787.9
1
11937.2
1
12115.4
1
11943.7
1
11863.6
1
12086.1
1
12134.3
1
12132.3
1
11993.8
1
12121.1
1
12117
1
11991.2
1
12014.1
1
12004.8
1
12179.2
1
12024.3
1
12269.8
1
12239.9
1
12195.3
1
12166.9
1
12279.3
1
12178
1
11994.2
1
12190.4
1
12223.9
1
12144
1
12184.8
1
12241.6
1
12450.8
1
12531.3
1
12509.3
1
12283.7
1
12415
1
12449.1
1
12369.2
1
12473
1
12504.9
1
12610.4
1
12599.3
1
12439.7
1
12557.1
1
12536.8
1
12641
1
12570.4
1
12568.2
1
12688.4
1
12687.3
1
12733.8
1
12729.4
1
12798.7
1
12853.1
1
12797.7
1
12886
1
12708
1
12915.1
1
12884.1
1
12953.9
1
12944.9
1
12864.3
1
12846.3
1
12795.9
1
12762.9
1
12830.4
1
12940.6
1
12960
1
12972.9
1
13046.8
1
13088.6
1
13109.5
1
13081.3
1
13090.1
1
12925.9
1
13093
1
13109.1
1
13240
1
13316.8
1
13320.1
1
13322.6
1
13457.8
1
13212
1
13430.8
1
13465.5
1
13301.7
1
13287.5
1
13353.6
1
13245
1
13173.5
1
13204.5
1
13302.7
1
13394.9
1
13374.2
1
13445.7
1
13456
1
13498.7
1
13475.5
1
13555.4
1
13460.6
1
13215.2
1
13573.4
1
13574.2
1
13443.7
1
13476.3
1
13540.8
1
13401.3
1
13440
1
13564.8
1
13503.8
1
13644.3
1
13813.5
1
13649.7
1
13567.2
1
13542.4
1
13600.4
1
13648.4
1
13772.7
1
13710.7
1
13618.8
1
13590.3
1
13727.8
1
13866.2
1
13732.9
1
13843.3
1
14027.7
1
13705.4
1
13774.9
1
13811.1
1
13710.8
1
13775.9
1
13921.8
1
13875.2
1
13891
1
13881.5
1
13906.4
1
13975.3
1
13983
1
13990.7
1
13909
1
13980.6
1
14003.2
1
13944.9
1
13959.1
1
14040.9
1
13965.5
1
14134.4
1
14416.3
1
14859.7
1
14883.3
1
14363.8
1
14036.1
1
14167.3
1
14070.6
1
14249.6
1
14228.2
1
14131.3
1
14179.6
1
14316.2
1
14270.5
1
14238.2
1
14387.5
1
14268.1
1
14093.6
1
14083
1
14294.5
1
14325.7
1
14345.5
1
14485.3
1
14486.2
1
14285.7
1
14379.2
1
14378.1
1
14426.2
1
14554.1
1
14453.5
1
14389
1
14381.5
1
14338.9
1
14517.8
1
14400.4
1
14509.1
1
14708.9
1
14511.1
1
14458.4
1
14504.7
1
14639.7
1
14704.5
1
14473.6
1
14486.2
1
14538.1
1
14645.9
1
14333
1
14508.9
1
14700.8
1
14715.9
1
14704.2
1
14794.6
1
14588.5
1
14543.5
1
14685
1
14675
1
14782.2
1
14809.1
1
14720.5
1
14791.2
1
14771
1
14797.3
1
14954.1
1
14817.7
1
14842.2
1
14719.1
1
14911.4
1
14930.1
1
15008.1
1
15061.9
1
14990.7
1
14893
1
15103.2
1
15089.1
1
15071.1
1
15012.3
1
15007.1
1
14999.8
1
15137.8
1
15154.6
1
15373.9
1
15468.2
1
15512
1
15233.2
1
14948.9
1
14999.7
1
15087.1
1
15197.5
1
15289.7
1
15258.2
1
15332.2
1
15195
1
15296.8
1
15308.1
1
15191.5
1
15111.8
1
15200
1
15321.6
1
15192.9
1
15397.3
1
15405
1
15250
1
15406.8
1
15310.2
1
15613.3
1
15604.4
1
15473.5
1
15475.9
1
15443.9
1
15350.7
1
15500.5
1
15706.3
1
15544.4
1
15371.3
1
15544.1
1
15590.3
1
15763.1
1
15670.2
1
15583.5
1
15608.8
1
15643.6
1
15712.8
1
15572.6
1
15685.2
1
15885.5
1
15879.9
1
15812.3
1
15815.5
1
15822.2
1
15835.3
1
15947.3
1
15896.6
1
15928.3
1
15954.3
1
15993.2
1
15931.3
1
15946.2
1
16133.3
1
16138.8
1
16121.6
1
16072.3
1
16172.7
1
16197
1
16066.3
1
16001.3
1
15922.3
1
15843.3
1
16041
1
16254.4
1
16439.2
1
16341.8
1
16215.6
1
16603.4
1
16612.7
1
16434
1
16618.1
1
16434.2
1
16263.7
1
16270.2
1
16261.8
1
16440.7
1
16393.6
1
16384.2
1
16522.9
1
16516.8
1
16572.1
1
16516.4
1
16494.5
1
16545.7
1
16477.5
1
16440.7
1
16717.7
1
16631.8
1
16646
1
16747.9
1
16920.8
1
16912
1
17131
1
17140.4
1
17100.2
1
17434
1
17558.2
1
17794.9
1
17783.1
1
17823.2
1
17892.9
1
17848
1
17780
1
17632.8
1
17395.9
1
17365.8
1
17230.8
1
17151.5
1
17111.8
1
17112.8
1
17151.6
1
17063.7
1
16848.1
1
16788
1
16944.4
1
16928.5
1
16798.6
1
16711.8
1
16764.6
1
17239.3
1
18087.7
1
19068.4
1
20510.9
1
21782.9
1
22944.3
1
23329.8
1
23171.5
1
22806.7
1
21639.5
1
20071.3
1
18634.2
1
17314.1
1
16369.5
1
15562.7
1
14943.8
1
14492
1
13873.4
1
13145.4
1
12057.5
1
11244.3
1
10180.5
1
9434.26
1
8831.87
1
8334.96
1
8156.25
1
8265.78
1
9538.01
1
12577.2
1
21623
1
53552
1
105422
1
96619
1
40417.8
1
14462.4
1
9348.68
1
8166.13
1
7945.75
1
7723.42
1
7995.91
1
10521.9
1
13706.4
1
12815.7
1
10954.1
1
8965.76
1
6909.26
1
5945.76
1
5667.59
1
5661.45
1
5675.93
1
5706.8
1
5783.73
1
5862.55
1
5882.41
1
5800.19
1
5752.48
1
5657.58
1
5497.55
1
5400.94
1
5391.29
1
5439.11
1
5431.9
1
5382.97
1
5329.81
1
5355.41
1
5315.1
1
5365.96
1
5329.57
1
5352.01
1
5372.59
1
5317.23
1
5307.88
1
5308.07
1
5342.73
1
5416.03
1
5398.62
1
5340.77
1
5269.97
1
5319.74
1
5398.62
1
5333.35
1
5233.19
1
5188.35
1
5163.99
1
5190.63
1
5229.38
1
5170.67
1
5154.08
1
5309.48
1
5179.92
1
5141.58
1
5047.49
1
5152.21
1
5221.29
1
5245.21
1
5195.99
1
5320.29
1
5382.9
1
5618
1
5673.69
1
5759.78
1
5894.98
1
5946.54
1
5803.89
1
5523.42
1
5121.59
1
4924.58
1
4925.83
1
4987.13
1
4916.79
1
4906.38
1
4975.87
1
4880.62
1
4811.57
1
4889.3
1
4929.62
1
4953.61
1
4962.33
1
5010.5
1
4918.26
1
4838.56
1
4858.47
1
4989.02
1
4990.31
1
5071.42
1
5036.84
1
4985.94
1
4860.47
1
4862.21
1
4953.6
1
4898.39
1
4972.04
1
4895.69
1
4940.41
1
5013.29
1
5009.2
1
4933.88
1
4925.58
1
4904.44
1
4946.06
1
4890.09
1
4949.98
1
4798.8
1
4867.76
1
4891.82
1
4906.3
1
4932.27
1
4828.1
1
4824.69
1
4972.1
1
4812.36
1
4842.49
1
4835.48
1
4889.01
1
4911.63
1
4963.64
1
4928.71
1
4901.09
1
4955.95
1
4748.27
1
4784.41
1
4867.87
1
4848.33
1
4773.78
1
4838.67
1
4837.04
1
4790.79
1
4922.31
1
4875.39
1
4935.61
1
4892.45
1
4944.2
1
4942.18
1
4898.39
1
4840.95
1
4922.7
1
4875.69
1
4938.22
1
4887.23
1
4895.68
1
4854.2
1
4808.64
1
4892.85
1
4933.07
1
4974.23
1
4928.35
1
4859.19
1
4917.42
1
4878.24
1
4949.99
1
4792.61
1
4772.83
1
4877.81
1
4809.67
1
4858.06
1
4870.67
1
4875.6
1
4860.9
1
4880.04
1
4806.67
1
4860.45
1
4900.54
1
4797.45
1
4797.45
1
4846.7
1
4828.15
1
4905.74
1
4897.24
1
4891.82
1
4983.96
1
4988.74
1
4999.75
1
5023.49
1
4925.09
1
4901.9
1
4949.22
1
4845.45
1
4831.65
1
4826.2
1
4774.68
1
4875.51
1
4851.15
1
4866.55
1
4966.62
1
4870.18
1
4821.49
1
4967.21
1
4910.65
1
4946.7
1
4868.28
1
4854.9
1
4798.21
1
4769.29
1
4865.84
1
4842.7
1
4938.04
1
4868.94
1
4763.99
1
4787.89
1
4773.05
1
4793.92
1
4751.25
1
4781.49
1
4821.77
1
4910.56
1
4812.84
1
4875.81
1
4915.92
1
4945.39
1
4837.69
1
4845.9
1
4853.39
1
4886.65
1
4948.44
1
4831.4
1
5037.27
1
5064.3
1
4899.75
1
4826.55
1
4818.23
1
4855.27
1
4874.43
1
4825.57
1
4763.66
1
4688.96
1
4735.24
1
4851.92
1
4922.96
1
4826.24
1
4852.85
1
4915.14
1
5036.02
1
5036.24
1
4991.56
1
4791.43
1
4828.71
1
4815.28
1
4906.89
1
4788.51
1
4844.19
1
4773.24
1
4714.58
1
4766.29
1
4770.47
1
4873.68
1
5016.97
1
4937.32
1
4841.05
1
4712.38
1
4742.43
1
4766.39
1
4724.45
1
4781.67
1
4749.71
1
4683.22
1
4635.38
1
4623.7
1
4731.46
1
4668
1
4717.69
1
4714.85
1
4745.53
1
4709.67
1
4720.88
1
4693.11
1
4718.84
1
4721.35
1
4809
1
4720.68
1
4719.4
1
4805.86
1
4669.55
1
4707.34
1
4661.01
1
4658.05
1
4747.06
1
4791.73
1
4806.46
1
4762.31
1
4751.36
1
4737.42
1
4805.81
1
4792.28
1
4874.92
1
4818.64
1
4681.22
1
4696.32
1
4794.96
1
4830.84
1
4758.59
1
4867.87
1
4874.5
1
4781.78
1
4841.26
1
4844.12
1
4808.19
1
4800.83
1
4821.29
1
4776.57
1
4749.38
1
4805.24
1
4800.42
1
4811.72
1
4895.46
1
4818.61
1
4845.98
1
4918.95
1
4912.74
1
4956.02
1
4872.09
1
4830.79
1
4788.86
1
4759.25
1
4797.07
1
4829.16
1
4793.2
1
4782.94
1
4770.73
1
4792.38
1
4803.92
1
4859.86
1
4777.66
1
4855.1
1
4885.21
1
4930.99
1
4908.3
1
4894.27
1
4938.65
1
4955.39
1
5027.25
1
5078.11
1
5094.77
1
5025.64
1
4948.49
1
4945.88
1
4973.09
1
5013.72
1
4959.03
1
4943.08
1
4973.57
1
5009.91
1
5022.47
1
5075.47
1
5171.33
1
5139.43
1
5167.94
1
5213.19
1
5185.07
1
5101.81
1
5119.03
1
5104.03
1
5254.22
1
5166.5
1
5275.23
1
5170.44
1
5190.04
1
5158.41
1
5082.78
1
5168.94
1
5172.65
1
5210.38
1
5146.2
1
5083.24
1
4944.56
1
5068.58
1
5240.48
1
5271.08
1
5520.25
1
5895.1
1
6186.26
1
6311.84
1
6212.12
1
6218.84
1
5846.66
1
5807.65
1
5693.14
1
5798.56
1
6024.29
1
6268.08
1
6352.73
1
6247.61
1
6170.99
1
6011.62
1
5803.05
1
5582.72
1
5528.85
1
5524.36
1
5430.01
1
5381.26
1
5228.52
1
4902.21
1
4669.32
1
4422.92
1
4290.35
1
4218.41
1
4196.3
1
4176
1
4130.95
1
4277.1
1
4656.12
1
5441.89
1
7962.73
1
14243.5
1
21366.9
1
19028.2
1
10894.2
1
6392.98
1
4745.42
1
4167.95
1
3843
1
3755.72
1
3873.45
1
4292.5
1
4603.81
1
4713.94
1
4443.39
1
4083.73
1
3895.33
1
3946.43
1
4084.57
1
4498.21
1
4901.58
1
5649.76
1
7065.56
1
6851.78
1
4990.16
1
3943.86
1
3482.68
1
3365.29
1
3153.24
1
3009.84
1
2877.05
1
2822.47
1
2736.97
1
2540.85
1
2395.03
1
2208.23
1
2143.45
1
2045.65
1
1995.83
1
1870.39
1
1774.32
1
1685.18
1
1742.73
1
1837.19
1
2240.59
1
3845.03
1
9814.95
1
16672.2
1
12095
1
4464.9
1
2158.82
1
1790.75
1
1725.18
1
1679.23
1
1657.21
1
1761.49
1
2290.68
1
2739.97
1
2548.09
1
2302.8
1
1864.41
1
1558.24
1
1428.4
1
1393.5
1
1430.12
1
1475.22
1
1528.68
1
1482.7
1
1526.88
1
1587.33
1
1649.77
1
1669.11
1
1717.44
1
1707.7
1
1738.1
1
1559.76
1
1413.44
1
1376.63
1
1380.05
1
1340.63
1
1222.22
1
1133.61
1
1151.2
1
1151.14
1
1172.79
1
1145.22
1
1092.21
1
1115.77
1
1119.37
1
1144.31
1
1144.84
1
1234.12
1
1277.25
1
1305.51
1
1446.09
1
1703.41
1
2229.86
1
3123.98
1
3888.99
1
3683.74
1
2424.39
1
1278.85
1
856.821
1
737.893
1
714.326
1
712.124
1
760.096
1
881.61
1
951.85
1
1069.59
1
1358.08
1
1485.97
1
1397.89
1
1280.36
1
1289.64
1
1357.62
1
1301.79
1
964.881
1
711.293
1
579.102
1
523.706
1
498.555
1
489.386
1
485.863
1
468.393
1
452.567
1
453.715
1
434.252
1
423.303
1
399.408
1
389.757
1
385.719
1
363.824
1
395.919
1
386.61
1
end of experiment
