# Supplementary material for: AFM imaging reveals the unreconstructed α‑Al2O3(0001) surface to be inhomogeneous and rough
Source: Nat Commun. 2026 May 27;17:4692. doi: 10.1038/s41467-026-73690-0 (PMC13216582; doi:10.1038/s41467-026-73690-0)
Supplement: Supplementary file 9 — Supplementary Data 7 [file 41467_2026_73690_MOESM9_ESM.zip › raw data/FigS05_AFM_different-heights/SFig.5b_Al2O3(0001)_B3_084.sxm]

:NANONIS_VERSION:
2
:SCANIT_TYPE:
              FLOAT            MSBFIRST
:REC_DATE:
 03.08.2023
:REC_TIME:
12:02:35
:REC_TEMP:
      290.0000000000
:ACQ_TIME:
       309.3
:SCAN_PIXELS:
       320       320
:SCAN_FILE:
E:\Data_images\Al2O3(0001)\B3\Al2O3(0001)_B3_084.sxm
:SCAN_TIME:
             6.560E-1             2.624E-1
:SCAN_RANGE:
           1.500000E-9           1.500000E-9
:SCAN_OFFSET:
             -1.686526E-8         2.355755E-9
:SCAN_ANGLE:
            1.500E+1
:SCAN_DIR:
down
:BIAS:
            -2.000E-1
:Z-CONTROLLER:
	Name	on	Setpoint	P-gain	I-gain	T-const
	Frequency (neg)	0	-7.000E-1 Hz	4.000E-11 m/Hz	1.000E-7 m/Hz/s	4.000E-4 s
:COMMENT:
CuOx tip
:Bias>Bias (V):
-200E-3
:Bias>Calibration (V/V):
1E+0
:Bias>Offset (V):
0E+0
:Current>Current (A):
174.439E-15
:Current>Calibration (A/V):
-330E-12
:Current>Offset (A):
1.82595E-12
:Current>Gain:
High
:Piezo Calibration>Active Calib.:
LHe
:Piezo Calibration>Calib. X (m/V):
8E-9
:Piezo Calibration>Calib. Y (m/V):
8E-9
:Piezo Calibration>Calib. Z (m/V):
1.5E-9
:Piezo Calibration>HV Gain X:
14
:Piezo Calibration>HV Gain Y:
14
:Piezo Calibration>HV Gain Z:
14
:Piezo Calibration>Tilt X (deg):
-1.92
:Piezo Calibration>Tilt Y (deg):
-1.55166
:Piezo Calibration>Curvature radius X (m):
Inf
:Piezo Calibration>Curvature radius Y (m):
Inf
:Piezo Calibration>2nd order corr X (V/m^2):
0E+0
:Piezo Calibration>2nd order corr Y (V/m^2):
0E+0
:Piezo Calibration>Drift X (m/s):
0E+0
:Piezo Calibration>Drift Y (m/s):
0E+0
:Piezo Calibration>Drift Z (m/s):
150E-15
:Piezo Calibration>Drift correction status (on/off):
TRUE
:Z-Controller>Z (m):
-64.8299E-9
:Z-Controller>Controller name:
Frequency (neg)
:Z-Controller>Controller status:
OFF
:Z-Controller>Setpoint:
-700E-3
:Z-Controller>Setpoint unit:
Hz
:Z-Controller>P gain:
40E-12
:Z-Controller>I gain:
100E-9
:Z-Controller>Time const (s):
400E-6
:Z-Controller>TipLift (m):
0E+0
:Z-Controller>Switch off delay (s):
0E+0
:Oscillation Control>differential input:
TRUE
:Oscillation Control>input 1/10:
FALSE
:Oscillation Control>Input Calibration (m/V):
2.7E-9
:Oscillation Control>Input Range (m):
1.125E-9
:Oscillation Control>Center Frequency (Hz):
30.8252E+3
:Oscillation Control>Range (Hz):
152.588E+0
:Oscillation Control>Demod 1 Input:
0E+0
:Oscillation Control>Demod 2 Input:
0E+0
:Oscillation Control>Demod 3 Input:
0E+0
:Oscillation Control>Demod 4 Input:
0E+0
:Oscillation Control>Demod 1 Frequency:
0E+0
:Oscillation Control>Demod 2 Frequency:
0E+0
:Oscillation Control>Demod 3 Frequency:
0E+0
:Oscillation Control>Demod 4 Frequency:
0E+0
:Oscillation Control>Demod 1 Reference Phase (deg):
-4.37745E+3
:Oscillation Control>Demod 2 Reference Phase (deg):
0E+0
:Oscillation Control>Demod 3 Reference Phase (deg):
0E+0
:Oscillation Control>Demod 4 Reference Phase (deg):
0E+0
:Oscillation Control>Demod 1 Cut off frq (Hz):
97.1
:Oscillation Control>Demod 2 Cut off frq (Hz):
1.55k
:Oscillation Control>Demod 3 Cut off frq (Hz):
1.55k
:Oscillation Control>Demod 4 Cut off frq (Hz):
1.55k
:Oscillation Control>Demod 1 Harmonic:
1
:Oscillation Control>Demod 2 Harmonic:
1
:Oscillation Control>Demod 3 Harmonic:
1
:Oscillation Control>Demod 4 Harmonic:
1
:Oscillation Control>Demod 1 Filter Order:
1
:Oscillation Control>Demod 2 Filter Order:
 2
:Oscillation Control>Demod 3 Filter Order:
 2
:Oscillation Control>Demod 4 Filter Order:
 2
:Oscillation Control>Phase P gain (Hz/rad):
261.799E-3
:Oscillation Control>Phase I gain (Hz/rad/s):
1.57158E+0
:Oscillation Control>Phase controller on:
TRUE
:Oscillation Control>FrequencyShift (Hz):
-7.36479E+0
:Oscillation Control>Amplitude Setpoint (m):
500E-12
:Oscillation Control>Amplitude P gain (V/nm):
1.65195E+6
:Oscillation Control>Amplitude I gain (V/nm/s):
9.91664E+6
:Oscillation Control>Amplitude controller on:
TRUE
:Oscillation Control>Excitation (V):
80.4253E-6
:Oscillation Control>output divider:
0
:Oscillation Control>output off:
TRUE
:Oscillation Control>output add:
FALSE
:Oscillation Control>PLL-Setup Q-Factor:
16.132E+3
:Oscillation Control>PLL-Setup Demod. Bandwidth Amp (Hz):
10E+0
:Oscillation Control>PLL-Setup Demod. Bandwidth Pha (Hz):
15E+0
:Oscillation Control>PLL-Setup amplitude/excitation (m/V):
6.336E-6
:Scan>Scanfield:
-16.8653E-9;2.35576E-9;1.5E-9;1.5E-9;15E+0
:Scan>series name:
Al2O3(0001)_B3_
:Scan>channels:
Current (A);Z (m);OC D1 Amplitude (m);OC M1 Freq. Shift (Hz);OC M1 Excitation (V)
:Scan>pixels/line:
320
:Scan>lines:
320
:Scan>speed forw. (m/s):
2.28659E-9
:Scan>speed backw. (m/s):
5.71646E-9
:DATA_INFO:
	Channel	Name	Unit	Direction	Calibration	Offset
	14	Z	m	both	2.100E-8	0.000E+0
	0	Current	A	both	-3.300E-10	1.826E-12
	17	OC_D1_Amplitude	m	both	1.125E-10	0.000E+0
	18	OC_M1_Freq._Shift	Hz	both	1.526E+1	0.000E+0
	19	OC_M1_Excitation	V	both	1.000E-3	0.000E+0

:SCANIT_END:


³%ë³%ë³%ë³%ë³%ë³%ë³%ë³%ë³%ë³%ë³%ë³%ë³%ë³%ë³%ë³%ë³%ë³%ë³%ë³%ë³%ë³%ë³%ë³%ë³%ë³%ë³%ë³%ë³%ë³%ë³%ë³%ë³%ë³%ë³%ë³%ë³%ë³%ë³%ë³%ë³%ë³%ë³%ë³%ë³%ë³%ë³%ë³%ë³%ë³%ë³%ë³%ë³%ë³%ë³%ë³%ë³%ë³%ë³%ë³%ë³%ë³%ë³%ë³%ë³%ë³%ë³%ë³%ë³%ë³%ë³%ë³%ë³%ë³%ë³%ë³%ë³%ë³%ë³%ë³%ë³%ë³%ë³%ë³%ë³%ë³%ë³%ë³%ë³%ë³%ë³%ë³%ë³%ë³%ë³%ë³%ë³%ë³%ë³%ë³%ë³%ë³%ë³%ë³%ë³%ë³%ë³%ë³%ë³%ë³%ë³%ë³%ë³%ë³%ë³%ë³%ë³%ë³%ë³%ë³%ë³%ë³%ë³%ë³%ë³%ë³%ë³%ë³%ë³%ë³%ë³%ë³%ë³%ë³%ë³%ë³%ë³%ë³%ë³%ë³%ë³%ë³%ë³%ë³%ë³%ë³%ë³%ë³%ë³%ë³%ë³%ë³%ë³%ë³%ë³%ë³%ë³%ë³%ë³%ë³%ë³%ë³%ë³%ë³%ë³%ë³%ë³%ë³%ë³%ë³%ë³%ë³%ë³%ë³%ë³%ë³%ë³%ë³%ë³%ë³%ë³%ë³%ë³%ë³%ë³%ë³%ë³%ë³%ë³%ë³%ë³%ë³%ë³%ë³%ë³%ë³%ë³%ë³%ë³%ë³%ë³%ë³%ë³%ë³%ë³%ë³%ë³%ë³%ë³%ë³%ë³%ë³%ë³%ë³%ë³%ë³%ë³%ë³%ë³%ë³%ë³%ë³%ë³%ë³%ë³%ë³%ë³%ë³%ë³%ë³%ë³%ë³%ë³%ë³%ë³%ë³%ë³%ë³%ë³%ë³%ë³%ë³%ë³%ë³%ë³%ë³%ë³%ë³%ë³%ë³%ë³%ë³%ë³%ë³%ë³%ë³%ë³%ë³%ë³%ë³%ë³%ë³%ë³%ë³%ë³%ë³%ë³%ë³%ë³%ë³%ë³%ë³%ë³%ë³%ë³%ë³%ë³%ë³%ë³%ë³%ë³%ë³%ë³%ë³%ë³%ë³%ë³%ë³%ë³%ë³%ë³%ë³%ë³%ë³%ë³%ë³%ë³%ë³%ë³%ë³%ë³%ë³%ë³%ë³%ë³%ë³%ë³%ë³%ë³%ë³%ë³%ë³%ë³%ë³%ë³%ë³%ë³%ë³%ë³%ë³%ë³%ë³%ë³%ë³%ë³%ë³%ë³%ë³%ë³%ë³%ë³%ë³%ë³%ë³%ë³%ë³%ë³%ë³%ë³%ë³%ë³%ë³%ë³%ë³%ë³%ë³%ë³%ë³%ë³%ë³%ë³%ë³%ë³%ë³%ë³%ë³%ë³%ë³%ë³%ë³%ë³%ë³%ë³%ë³%ë³%ë³%ë³%ë³%ë³%ë³%ë³%ë³%ë³%ë³%ë³%ë³%ë³%ë³%ë³%ë³%ë³%ë³%ë³%ë³%ë³%ë³%ë³%ë³%ë³%ë³%ë³%ë³%ë³%ë³%ë³%ë³%ë³%ë³%ë³%ë³%ë³%ë³%ë³%ë³%ë³%ë³%ë³%ë³%ë³%ë³%ë³%ë³%ë³%ë³%ë³%ë³%ë³%ë³%ë³%ë³%ë³%ë³%ë³%ë³%ë³%ë³%ë³%ë³%ë³%ë³%ë³%ë³%ë³%ë³%ë³%ë³%ë³%ë³%ë³%ë³%ë³%ë³%ë³%ë³%ë³%ë³%ë³%ë³%ë³%ë³%ë³%ë³%ë³%ë³%ë³%ë³%ë³%ë³%ë³%ë³%ë³%ë³%ë³%ë³%ë³%ë³%ë³%ë³%ë³%ë³%ë³%ë³%ë³%ë³%ë³%ë³%ë³%ë³%ë³%ë³%ë³%ë³%ë³%ë³%ë³%ë³%ë³%ë³%ë³%ë³%ë³%ë³%ë³%ë³%ë³%ë³%ë³%ë³%ë³%ë³%ë³%ë³%ë³%ë³%ë³%ë³%ë³%ë³%ë³%ë³%ë³%ë³%ë³%ë³%ë³%ë³%ë³%ë³%ë³%ë³%ë³%ë³%ë³%ë³%ë³%ë³%ë³%ë³%ë³%ë³%ë³%ë³%ë³%ë³%ë³%ë³%ë³%ë³%ë³%ë³%ë³%ë³%ë³%ë³%ë³%ë³%ë³%ë³%ë³%ë³%ë³%ë³%ë³%ë³%ë³%ë³%ë³%ë³%ë³%ë³%ë³%ë³%ë³%ë³%ë³%ë³%ë³%ë³%ë³%ë³%ë³%ë³%ë³%ë³%ë³%ë³%ë³%ë³%ë³%ë³%ë³%ë³%ë³%ë³%ë³%ë³%ë³%ë³%ë³%ë³%ë³%ë³%ë³%ë³%ë³%ë³%ë³%ë³%ë³%ë³%ë³%ë³%ë³%ë³%ë³%ë³%ë³%ë³%ë³%ë³%ë³%ë³%ë³%ë³%ë³%ë³%ë³%ë³%ë³%ë³%ë³%ë³%ë³%ë³%ë³%ë³%ë³%ë³%ë³%ë³%ë³%ë³%ë³%ë³%ë³%ë³%ë³%ë³%ë³%ë³%ë³%ë³%ë³%ë³%ë³%ë³%ë³%ë³%ë³%ë³%ë³%ë³%ë³%ë³%ë³%ë³%ë³%ë³%ë³%ë³%ë³%ë³%ë³%ë³%ë³%ë³%ë³%ë³%ë³%ë³%ë³%ë³%ë³%ë³%ë³%ë³%ë³%ë³%ë³%ë³%ë³%ë³%ë³%ë³%ë³%ë³%ë³%ë³%ë³%ë³%ë³%ë³%ë³%ë³%ë³%ë³%ë³%ë³%ë³%ë³%ë³%ë³%ë³%ë³%ë³%ë³%ë³%ë³%ë³%ë³%ë³%ë³%ë³%ë³%ë³%ë³%ë³%ë³%ë³%ë³%ë³%ë³%ë³%ë³%ë³%ë³%ë³%ë³%ë³%ë³%ë³%ë³%ë³%ë³%ë³%ë³%ë³%ë³%ë³%ë³%ë³%ë³%ë³%ë³%ë³%ë³%ë³%ë³%ë³%ë³%ë³%ë³%ë³%ë³%ë³%ë³%ë³%ë³%ë³%ë³%ë³%ë³%ë³%ë³%ë³%ë³%ë³%ë³%ë³%ë³%ë³%ë³%ë³%ë³%ë³%ë³%ë³%ë³%ë³%ë³%ë³%ë³%ë³%ë³%ë³%ë³%ë³%ë³%ë³%ë³%ë³%ë³%ë³%ë³%ë³%ë³%ë³%ë³%ë³%ë³%ë³%ë³%ë³%ë³%ë³%ë³%ë³%ë³%ë³%ë³%ë³%ë³%ë³%ë³%ë³%ë³%ë³%ë³%ë³%ë³%ë³%ë³%ë³%ë³%ë³%ë³%ë³%ë³%ë³%ë³%ë³%ë³%ë³%ë³%ë³%ë³%ë³%ë³%ë³%ë³%ë³%ë³%ë³%ë³%ë³%ë³%ë³%ë³%ë³%ë³%ë³%ë³%ë³%ë³%ë³%ë³%ë³%ë³%ë³%ë³%ë³%ë³%ë³%ë³%ë³%ë³%ë³%ë³%ë³%ë³%ë³%ë³%ë³%ë³%ë³%ë³%ë³%ë³%ë³%ë³%ë³%ë³%ë³%ë³%ë³%ë³%ë³%ë³%ë³%ë³%ë³%ë³%ë³%ë³%ë³%ë³%ë³%ë³%ë³%ë³%ë³%ë³%ë³%ë³%ë³%ë³%ë³%ë³%ë³%ë³%ë³%ë³%ë³%ë³%ë³%ë³%ë³%ë³%ë³%ë³%ë³%ë³%ë³%ë³%ë³%ë³%ë³%ë³%ë³%ë³%ë³%ë³%ë³%ë³%ë³%ë³%ë³%ë³%ë³%ë³%ë³%ë³%ë³%ë³%ë³%ë³%ë³%ë³%ë³%ë³%ë³%ë³%ë³%ë³%ë³%ë³%ë³%ë³%ë³%ë³%ë³%ë³%ë³%ë³%ë³%ë³%ë³%ë³%ë³%ë³%ë³%ë³%ë³%ë³%ë³%ë³%ë³%ë³%ë³%ë³%ë³%ë³%ë³%ë³%ë³%ë³%ë³%ë³%ë³%ë³%ë³%ë³%ë³%ë³%ë³%ë³%ë³%ë³%ë³%ë³%ë³%ë³%ë³%ë³%ë³%ë³%ë³%ë³%ë³%ë³%ë³%ë³%ë³%ë³%ë³%ë³%ë³%ë³%ë³%ë³%ë³%ë³%ë³%ë³%ë³%ë³%ë³%ë³%ë³%ë³%ë³%ë³%ë³%ë³%ë³%ë³%ë³%ë³%ë³%ë³%ë³%ë³%ë³%ë³%ë³%ë³%ë³%ë³%ë³%ë³%ë³%ë³%ë³%ë³%ë³%ë³%ë³%ë³%ë³%ë³%ë³%ë³%ë³%ë³%ë³%ë³%ë³%ë³%ë³%ë³%ë³%ë³%ë³%ë³%ë³%ë³%ë³%ë³%ë³%ë³%ë³%ë³%ë³%ë³%ë³%ë³%ë³%ë³%ë³%ë³%ë³%ë³%ë³%ë³%ë³%ë³%ë³%ë³%ë³%ë³%ë³%ë³%ë³%ë³%ë³%ë³%ë³%ë³%ë³%ë³%ë³%ë³%ë³%ë³%ë³%ë³%ë³%ë³%ë³%ë³%ë³%ë³%ë³%ë³%ë³%ë³%ë³%ë³%ë³%ë³%ë³%ë³%ë³%ë³%ë³%ë³%ë³%ë³%ë³%ë³%ë³%ë³%ë³%ë³%ë³%ë³%ë³%ë³%ë³%ë³%ë³%ë³%ë³%ë³%ë³%ë³%ë³%ë³%ë³%ë³%ë³%ë³%ë³%ë³%ë³%ë³%ë³%ë³%ë³%ë³%ë³%ë³%ë³%ë³%ë³%ë³%ë³%ë³%ë³%ë³%ë³%ë³%ë³%ë³%ë³%ë³%ë³%ë³%ë³%ë³%ë³%ë³%ë³%ë³%ë³%ë³%ë³%ë³%ë³%ë³%ë³%ë³%ë³%ë³%ë³%ë³%ë³%ë³%ë³%ë³%ë³%ë³%ë³%ë³%ë³%ë³%ë³%ë³%ë³%ë³%ë³%ë³%ë³%ë³%ë³%ë³%ë³%ë³%ë³%ë³%ë³%ë³%ë³%ë³%ë³%ë³%ë³%ë³%ë³%ë³%ë³%ë³%ë³%ë³%ë³%ë³%ë³%ë³%ë³%ë³%ë³%ë³%ë³%ë³%ë³%ë³%ë³%ë³%ë³%ë³%ë³%ë³%ë³%ë³%ë³%ë³%ë³%ë³%ë³%ë³%ë³%ë³%ë³%ë³%ë³%ë³%ë³%ë³%ë³%ë³%ë³%ë³%ë³%ë³%ë³%ë³%ë³%ë³%ë³%ë³%ë³%ë³%ë³%ë³%ë³%ë³%ë³%ë³%ë³%ë³%ë³%ë³%ë³%ë³%ë³%ë³%ë³%ë³%ë³%ë³%ë³%ë³%ë³%ë³%ë³%ë³%ë³%ë³%ë³%ë³%ë³%ë³%ë³%ë³%ë³%ë³%ë³%ë³%ë³%ë³%ë³%ë³%ë³%ë³%ë³%ë³%ë³%ë³%ë³%ë³%ë³%ë³%ë³%ë³%ë³%ë³%ë³%ë³%ë³%ë³%ë³%ë³%ë³%ë³%ë³%ë³%ë³%ë³%ë³%ë³%ë³%ë³%ë³%ë³%ë³%ë³%ë³%ë³%ë³%ë³%ë³%ë³%ë³%ë³%ë³%ë³%ë³%ë³%ë³%ë³%ë³%ë³%ë³%ë³%ë³%ë³%ë³%ë³%ë³%ë³%ë³%ë³%ë³%ë³%ë³%ë³%ë³%ë³%ë³%ë³%ë³%ë³%ë³%ë³%ë³%ë³%ë³%ë³%ë³%ë³%ë³%ë³%ë³%ë³%ë³%ë³%ë³%ë³%ë³%ë³%ë³%ë³%ë³%ë³%ë³%ë³%ë³%ë³%ë³%ë³%ë³%ë³%ë³%ë³%ë³%ë³%ë³%ë³%ë³%ë³%ë³%ë³%ë³%ë³%ë³%ë³%ë³%ë³%ë³%ë³%ë³%ë³%ë³%ë³%ë³%ë³%ë³%ë³%ë³%ë³%ë³%ë³%ë³%ë³%ë³%ë³%ë³%ë³%ë³%ë³%ë³%ë³%ë³%ë³%ë³%ë³%ë³%ë³%ë³%ë³%ë³%ë³%ë³%ë³%ë³%ë³%ë³%ë³%ë³%ë³%ë³%ë³%ë³%ë³%ë³%ë³%ë³%ë³%ë³%ë³%ë³%ë³%ë³%ë³%ë³%ë³%ë³%ë³%ë³%ë³%ë³%ë³%ë³%ë³%ë³%ë³%ë³%ë³%ë³%ë³%ë³%ë³%ë³%ë³%ë³%ë³%ë³%ë³%ë³%ë³%ë³%ë³%ë³%ë³%ë³%ë³%ë³%ë³%ë³%ë³%ë³%ë³%ë³%ë³%ë³%ë³%ë³%ë³%ë³%ë³%ë³%ë³%ë³%ë³%ë³%ë³%ë³%ë³%ë³%ë³%ë³%ë³%ë³%ë³%ë³%ë³%ë³%ë³%ë³%ë³%ë³%ë³%ë³%ë³%ë³%ë³%ë³%ë³%ë³%ë³%ë³%ë³%ë³%ë³%ë³%ë³%ë³%ë³%ë³%ë³%ë³%ë³%ë³%ë³%ë³%ë³%ë³%ë³%ë³%ë³%ë³%ë³%ë³%ë³%ë³%ë³%ë³%ë³%ë³%ë³%ë³%ë³%ë³%ë³%ë³%ë³%ë³%ë³%ë³%ë³%ë³%ë³%ë³%ë³%ë³%ë³%ë³%ë³%ë³%ë³%ë³%ë³%ë³%ë³%ë³%ë³%ë³%ë³%ë³%ë³%ë³%ë³%ë³%ë³%ë³%ë³%ë³%ë³%ë³%ë³%ë³%ë³%ë³%ë³%ë³%ë³%ë³%ë³%ë³%ë³%ë³%ë³%ë³%ë³%ë³%ë³%ë³%ë³%ë³%ë³%ë³%ë³%ë³%ë³%ë³%ë³%ë³%ë³%ë³%ë³%ë³%ë³%ë³%ë³%ë³%ë³%ë³%ë³%ë³%ë³%ë³%ë³%ë³%ë³%ë³%ë³%ë³%ë³%ë³%ë³%ë³%ë³%ë³%ë³%ë³%ë³%ë³%ë³%ë³%ë³%ë³%ë³%ë³%ë³%ë³%ë³%ë³%ë³%ë³%ë³%ë³%ë³%ë³%ë³%ë³%ë³%ë³%ë³%ë³%ë³%ë³%ë³%ë³%ë³%ë³%ë³%ë³%ë³%ë³%ë³%ë³%ë³%ë³%ë³%ë³%ë³%ë³%ë³%ë³%ë³%ë³%ë³%ë³%ë³%ë³%ë³%ë³%ë³%ë³%ë³%ë³%ë³%ë³%ë³%ë³%ë³%ë³%ë³%ë³%ë³%ë³%ë³%ë³%ë³%ë³%ë³%ë³%ë³%ë³%ë³%ë³%ë³%ë³%ë³%ë³%ë³%ë³%ë³%ë³%ë³%ë³%ë³%ë³%ë³%ë³%ë³%ë³%ë³%ë³%ë³%ë³%ë³%ë³%ë³%ë³%ë³%ë³%ë³%ë³%ë³%ë³%ë³%ë³%ë³%ë³%ë³%ë³%ë³%ë³%ë³%ë³%ë³%ë³%ë³%ë³%ë³%ë³%ë³%ë³%ë³%ë³%ë³%ë³%ë³%ë³%ë³%ë³%ë³%ë³%ë³%ë³%ë³%ë³%ë³%ë³%ë³%ë³%ë³%ë³%ë³%ë³%ë³%ë³%ë³%ë³%ë³%ë³%ë³%ë³%ë³%ë³%ë³%ë³%ë³%ë³%ë³%ë³%ë³%ë³%ë³%ë³%ë³%ë³%ë³%ë³%ë³%ë³%ë³%ë³%ë³%ë³%ë³%ë³%ë³%ë³%ë³%ë³%ë³%ë³%ë³%ë³%ë³%ë³%ë³%ë³%ë³%ë³%ë³%ë³%ë³%ë³%ë³%ë³%ë³%ë³%ë³%ë³%ë³%ë³%ë³%ë³%ë³%ë³%ë³%ë³%ë³%ë³%ë³%ë³%ë³%ë³%ë³%ë³%ë³%ë³%ë³%ë³%ë³%ë³%ë³%ë³%ë³%ë³%ë³%ë³%ë³%ë³%ë³%ë³%ë³%ë³%ë³%ë³%ë³%ë³%ë³%ë³%ë³%ë³%ë³%ë³%ë³%ë³%ë³%ë³%ë³%ë³%ë³%ë³%ë³%ë³%ë³%ë³%ë³%ë³%ë³%ë³%ë³%ë³%ë³%ë³%ë³%ë³%ë³%ë³%ë³%ë³%ë³%ë³%ë³%ë³%ë³%ë³%ë³%ë³%ë³%ë³%ë³%ë³%ë³%ë³%ë³%ë³%ë³%ë³%ë³%ë³%ë³%ë³%ë³%ë³%ë³%ë³%ë³%ë³%ë³%ë³%ë³%ë³%ë³%ë³%ë³%ë³%ë³%ë³%ë³%ë³%ë³%ë³%ë³%ë³%ë³%ë³%ë³%ë³%ë³%ë³%ë³%ë³%ë³%ë³%ë³%ë³%ë³%ë³%ë³%ë³%ë³%ë³%ë³%ë³%ë³%ë³%ë³%ë³%ë³%ë³%ë³%ë³%ë³%ë³%ë³%ë³%ë³%ë³%ë³%ë³%ë³%ë³%ë³%ë³%ë³%ë³%ë³%ë³%ë³%ë³%ë³%ë³%ë³%ë³%ë³%ë³%ë³%ë³%ë³%ë³%ë³%ë³%ë³%ë³%ë³%ë³%ë³%ë³%ë³%ë³%ë³%ë³%ë³%ë³%ë³%ë³%ë³%ë³%ë³%ë³%ë³%ë³%ë³%ë³%ë³%ë³%ë³%ë³%ë³%ë³%ë³%ë³%ë³%ë³%ë³%ë³%ë³%ë³%ë³%ë³%ë³%ë³%ë³%ë³%ë³%ë³%ë³%ë³%ë³%ë³%ë³%ë³%ë³%ë³%ë³%ë³%ë³%ë³%ë³%ë³%ë³%ë³%ë³%ë³%ë³%ë³%ë³%ë³%ë³%ë³%ë³%ë³%ë³%ë³%ë³%ë³%ë³%ë³%ë³%ë³%ë³%ë³%ë³%ë³%ë³%ë³%ë³%ë³%ë³%ë³%ë³%ë³%ë³%ë³%ë³%ë³%ë³%ë³%ë³%ë³%ë³%ë³%ë³%ë³%ë³%ë³%ë³%ë³%ë³%ë³%ë³%ë³%ë³%ë³%ë³%ë³%ë³%ë³%ë³%ë³%ë³%ë³%ë³%ë³%ë³%ë³%ë³%ë³%ë³%ë³%ë³%ë³%ë³%ë³%ë³%ë³%ë³%ë³%ë³%ë³%ë³%ë³%ë³%ë³%ë³%ë³%ë³%ë³%ë³%ë³%ë³%ë³%ë³%ë³%ë³%ë³%ë³%ë³%ë³%ë³%ë³%ë³%ë³%ë³%ë³%ë³%ë³%ë³%ë³%ë³%ë³%ë³%ë³%ë³%ë³%ë³%ë³%ë³%ë³%ë³%ë³%ë³%ë³%ë³%ë³%ë³%ë³%ë³%ë³%ë³%ë³%ë³%ë³%ë³%ë³%ë³%ë³%ë³%ë³%ë³%ë³%ë³%ë³%ë³%ë³%ë³%ë³%ë³%ë³%ë³%ë³%ë³%ë³%ë³%ë³%ë³%ë³%ë³%ë³%ë³%ë³%ë³%ë³%ë³%ë³%ë³%ë³%ë³%ë³%ë³%ë³%ë³%ë³%ë³%ë³%ë³%ë³%ë³%ë³%ë³%ë³%ë³%ë³%ë³%ë³%ë³%ë³%ë³%ë³%ë³%ë³%ë³%ë³%ë³%ë³%ë³%ë³%ë³%ë³%ë³%ë³%ë³%ë³%ë³%ë³%ë³%ë³%ë³%ë³%ë³%ë³%ë³%ë³%ë³%ë³%ë³%ë³%ë³%ë³%ë³%ë³%ë³%ë³%ë³%ë³%ë³%ë³%ë³%ë³%ë³%ë³%ë³%ë³%ë³%ë³%ë³%ë³%ë³%ë³%ë³%ë³%ë³%ë³%ë³%ë³%ë³%ë³%ë³%ë³%ë³%ë³%ë³%ë³%ë³%ë³%ë³%ë³%ë³%ë³%ë³%ë³%ë³%ë³%ë³%ë³%ë³%ë³%ë³%ë³%ë³%ë³%ë³%ë³%ë³%ë³%ë³%ë³%ë³%ë³%ë³%ë³%ë³%ë³%ë³%ë³%ë³%ë³%ë³%ë³%ë³%ë³%ë³%ë³%ë³%ë³%ë³%ë³%ë³%ë³%ë³%ë³%ë³%ë³%ë³%ë³%ë³%ë³%ë³%ë³%ë³%ë³%ë³%ë³%ë³%ë³%ë³%ë³%ë³%ë³%ë³%ë³%ë³%ë³%ë³%ë³%ë³%ë³%ë³%ë³%ë³%ë³%ë³%ë³%ë³%ë³%ë³%ë³%ë³%ë³%ë³%ë³%ë³%ë³%ë³%ë³%ë³%ë³%ë³%ë³%ë³%ë³%ë³%ë³%ë³%ë³%ë³%ë³%ë³%ë³%ë³%ë³%ë³%ë³%ë³%ë³%ë³%ë³%ë³%ë³%ë³%ë³%ë³%ë³%ë³%ë³%ë³%ë³%ë³%ë³%ë³%ë³%ë³%ë³%ë³%ë³%ë³%ë³%ë³%ë³%ë³%ë³%ë³%ë³%ë³%ë³%ë³%ë³%ë³%ë³%ë³%ë³%ë³%ë³%ë³%ë³%ë³%ë³%ë³%ë³%ë³%ë³%ë³%ë³%ë³%ë³%ë³%ë³%ë³%ë³%ë³%ë³%ë³%ë³%ë³%ë³%ë³%ë³%ë³%ë³%ë³%ë³%ë³%ë³%ë³%ë³%ë³%ë³%ë³%ë³%ë³%ë³%ë³%ë³%ë³%ë³%ë³%ë³%ë³%ë³%ë³%ë³%ë³%ë³%ë³%ë³%ë³%ë³%ë³%ë³%ë³%ë³%ë³%ë³%ë³%ë³%ë³%ë³%ë³%ë³%ë³%ë³%ë³%ë³%ë³%ë³%ë³%ë³%ë³%ë³%ë³%ë³%ë³%ë³%ë³%ë³%ë³%ë³%ë³%ë³%ë³%ë³%ë³%ë³%ë³%ë³%ë³%ë³%ë³%ë³%ë³%ë³%ë³%ë³%ë³%ë³%ë³%ë³%ë³%ë³%ë³%ë³%ë³%ë³%ë³%ë³%ë³%ë³%ë³%ë³%ë³%ë³%ë³%ë³%ë³%ë³%ë³%ë³%ë³%ë³%ë³%ë³%ë³%ë³%ë³%ë³%ë³%ë³%ë³%ë³%ë³%ë³%ë³%ë³%ë³%ë³%ë³%ë³%ë³%ë³%ë³%ë³%ë³%ë³%ë³%ë³%ë³%ë³%ë³%ë³%ë³%ë³%ë³%ë³%ë³%ë³%ë³%ë³%ë³%ë³%ë³%ë³%ë³%ë³%ë³%ë³%ë³%ë³%ë³%ë³%ë³%ë³%ë³%ë³%ë³%ë³%ë³%ë³%ë³%ë³%ë³%ë³%ë³%ë³%ë³%ë³%ë³%ë³%ë³%ë³%ë³%ë³%ë³%ë³%ë³%ë³%ë³%ë³%ë³%ë³%ë³%ë³%ë³%ë³%ë³%ë³%ë³%ë³%ë³%ë³%ë³%ë³%ë³%ë³%ë³%ë³%ë³%ë³%ë³%ë³%ë³%ë³%ë³%ë³%ë³%ë³%ë³%ë³%ë³%ë³%ë³%ë³%ë³%ë³%ë³%ë³%ë³%ë³%ë³%ë³%ë³%ë³%ë³%ë³%ë³%ë³%ë³%ë³%ë³%ë³%ë³%ë³%ë³%ë³%ë³%ë³%ë³%ë³%ë³%ë³%ë³%ë³%ë³%ë³%ë³%ë³%ë³%ë³%ë³%ë³%ë³%ë³%ë³%ë³%ë³%ë³%ë³%ë³%ë³%ë³%ë³%ë³%ë³%ë³%ë³%ë³%ë³%ë³%ë³%ë³%ë³%ë³%ë³%ë³%ë³%ë³%ë³%ë³%ë³%ë³%ë³%ë³%ë³%ë³%ë³%ë³%ë³%ë³%ë³%ë³%ë³%ë³%ë³%ë³%ë³%ë³%ë³%ë³%ë³%ë³%ë³%ë³%ë³%ë³%ë³%ë³%ë³%ë³%ë³%ë³%ë³%ë³%ë³%ë³%ë³%ë³%ë³%ë³%ë³%ë³%ë³%ë³%ë³%ë³%ë³%ë³%ë³%ë³%ë³%ë³%ë³%ë³%ë³%ë³%ë³%ë³%ë³%ë³%ë³%ë³%ë³%ë³%ë³%ë³%ë³%ë³%ë³%ë³%ë³%ë³%ë³%ë³%ë³%ë³%ë³%ë³%ë³%ë³%ë³%ë³%ë³%ë³%ë³%ë³%ë³%ë³%ë³%ë³%ë³%ë³%ë³%ë³%ë³%ë³%ë³%ë³%ë³%ë³%ë³%ë³%ë³%ë³%ë³%ë³%ë³%ë³%ë³%ë³%ë³%ë³%ë³%ë³%ë³%ë³%ë³%ë³%ë³%ë³%ë³%ë³%ë³%ë³%ë³%ë³%ë³%ë³%ë³%ë³%ë³%ë³%ë³%ë³%ë³%ë³%ë³%ë³%ë³%ë³%ë³%ë³%ë³%ë³%ë³%ë³%ë³%ë³%ë³%ë³%ë³%ë³%ë³%ë³%ë³%ë³%ë³%ë³%ë³%ë³%ë³%ë³%ë³%ë³%ë³%ë³%ë³%ë³%ë³%ë³%ë³%ë³%ë³%ë³%ë³%ë³%ë³%ë³%ë³%ë³%ë³%ë³%ë³%ë³%ë³%ë³%ë³%ë³%ë³%ë³%ë³%ë³%ë³%ë³%ë³%ë³%ë³%ë³%ë³%ë³%ë³%ë³%ë³%ë³%ë³%ë³%ë³%ë³%ë³%ë³%ë³%ë³%ë³%ë³%ë³%ë³%ë³%ë³%ë³%ë³%ë³%ë³%ë³%ë³%ë³%ë³%ë³%ë³%ë³%ë³%ë³%ë³%ë³%ë³%ë³%ë³%ë³%ë³%ë³%ë³%ë³%ë³%ë³%ë³%ë³%ë³%ë³%ë³%ë³%ë³%ë³%ë³%ë³%ë³%ë³%ë³%ë³%ë³%ë³%ë³%ë³%ë³%ë³%ë³%ë³%ë³%ë³%ë³%ë³%ë³%ë³%ë³%ë³%ë³%ë³%ë³%ë³%ë³%ë³%ë³%ë³%ë³%ë³%ë³%ë³%ë³%ë³%ë³%ë³%ë³%ë³%ë³%ë³%ë³%ë³%ë³%ë³%ë³%ë³%ë³%ë³%ë³%ë³%ë³%ë³%ë³%ë³%ë³%ë³%ë³%ë³%ë³%ë³%ë³%ë³%ë³%ë³%ë³%ë³%ë³%ë³%ë³%ë³%ë³%ë³%ë³%ë³%ë³%ë³%ë³%ë³%ë³%ë³%ë³%ë³%ë³%ë³%ë³%ë³%ë³%ë³%ë³%ë³%ë³%ë³%ë³%ë³%ë³%ë³%ë³%ë³%ë³%ë³%ë³%ë³%ë³%ë³%ë³%ë³%ë³%ë³%ë³%ë³%ë³%ë³%ë³%ë³%ë³%ë³%ë³%ë³%ë³%ë³%ë³%ë³%ë³%ë³%ë³%ë³%ë³%ë³%ë³%ë³%ë³%ë³%ë³%ë³%ë³%ë³%ë³%ë³%ë³%ë³%ë³%ë³%ë³%ë³%ë³%ë³%ë³%ë³%ë³%ë³%ë³%ë³%ë³%ë³%ë³%ë³%ë³%ë³%ë³%ë³%ë³%ë³%ë³%ë³%ë³%ë³%ë³%ë³%ë³%ë³%ë³%ë³%ë³%ë³%ë³%ë³%ë³%ë³%ë³%ë³%ë³%ë³%ë³%ë³%ë³%ë³%ë³%ë³%ë³%ë³%ë³%ë³%ë³%ë³%ë³%ë³%ë³%ë³%ë³%ë³%ë³%ë³%ë³%ë³%ë³%ë³%ë³%ë³%ë³%ë³%ë³%ë³%ë³%ë³%ë³%ë³%ë³%ë³%ë³%ë³%ë³%ë³%ë³%ë³%ë³%ë³%ë³%ë³%ë³%ë³%ë³%ë³%ë³%ë³%ë³%ë³%ë³%ë³%ë³%ë³%ë³%ë³%ë³%ë³%ë³%ë³%ë³%ë³%ë³%ë³%ë³%ë³%ë³%ë³%ë³%ë³%ë³%ë³%ë³%ë³%ë³%ë³%ë³%ë³%ë³%ë³%ë³%ë³%ë³%ë³%ë³%ë³%ë³%ë³%ë³%ë³%ë³%ë³%ë³%ë³%ë³%ë³%ë³%ë³%ë³%ë³%ë³%ë³%ë³%ë³%ë³%ë³%ë³%ë³%ë³%ë³%ë³%ë³%ë³%ë³%ë³%ë³%ë³%ë³%ë³%ë³%ë³%ë³%ë³%ë³%ë³%ë³%ë³%ë³%ë³%ë³%ë³%ë³%ë³%ë³%ë³%ë³%ë³%ë³%ë³%ë³%ë³%ë³%ë³%ë³%ë³%ë³%ë³%ë³%ë³%ë³%ë³%ë³%ë³%ë³%ë³%ë³%ë³%ë³%ë³%ë³%ë³%ë³%ë³%ë³%ë³%ë³%ë³%ë³%ë³%ë³%ë³%ë³%ë³%ë³%ë³%ë³%ë³%ë³%ë³%ë³%ë³%ë³%ë³%ë³%ë³%ë³%ë³%ë³%ë³%ë³%ë³%ë³%ë³%ë³%ë³%ë³%ë³%ë³%ë³%ë³%ë³%ë³%ë³%ë³%ë³%ë³%ë³%ë³%ë³%ë³%ë³%ë³%ë³%ë³%ë³%ë³%ë³%ë³%ë³%ë³%ë³%ë³%ë³%ë³%ë³%ë³%ë³%ë³%ë³%ë³%ë³%ë³%ë³%ë³%ë³%ë³%ë³%ë³%ë³%ë³%ë³%ë³%ë³%ë³%ë³%ë³%ë³%ë³%ë³%ë³%ë³%ë³%ë³%ë³%ë³%ë³%ë³%ë³%ë³%ë³%ë³%ë³%ë³%ë³%ë³%ë³%ë³%ë³%ë³%ë³%ë³%ë³%ë³%ë³%ë³%ë³%ë³%ë³%ë³%ë³%ë³%ë³%ë³%ë³%ë³%ë³%ë³%ë³%ë³%ë³%ë³%ë³%ë³%ë³%ë³%ë³%ë³%ë³%ë³%ë³%ë³%ë³%ë³%ë³%ë³%ë³%ë³%ë³%ë³%ë³%ë³%ë³%ë³%ë³%ë³%ë³%ë³%ë³%ë³%ë³%ë³%ë³%ë³%ë³%ë³%ë³%ë³%ë³%ë³%ë³%ë³%ë³%ë³%ë³%ë³%ë³%ë³%ë³%ë³%ë³%ë³%ë³%ë³%ë³%ë³%ë³%ë³%ë³%ë³%ë³%ë³%ë³%ë³%ë³%ë³%ë³%ë³%ë³%ë³%ë³%ë³%ë³%ë³%ë³%ë³%ë³%ë³%ë³%ë³%ë³%ë³%ë³%ë³%ë³%ë³%ë³%ë³%ë³%ë³%ë³%ë³%ë³%ë³%ë³%ë³%ë³%ë³%ë³%ë³%ë³%ë³%ë³%ë³%ë³%ë³%ë³%ë³%ë³%ë³%ë³%ë³%ë³%ë³%ë³%ë³%ë³%ë³%ë³%ë³%ë³%ë³%ë³%ë³%ë³%ë³%ë³%ë³%ë³%ë³%ë³%ë³%ë³%ë³%ë³%ë³%ë³%ë³%ë³%ë³%ë³%ë³%ë³%ë³%ë³%ë³%ë³%ë³%ë³%ë³%ë³%ë³%ë³%ë³%ë³%ë³%ë³%ë³%ë³%ë³%ë³%ë³%ë³%ë³%ë³%ë³%ë³%ë³%ë³%ë³%ë³%ë³%ë³%ë³%ë³%ë³%ë³%ë³%ë³%ë³%ë³%ë³%ë³%ë³%ë³%ë³%ë³%ë³%ë³%ë³%ë³%ë³%ë³%ë³%ë³%ë³%ë³%ë³%ë³%ë³%ë³%ë³%ë³%ë³%ë³%ë³%ë³%ë³%ë³%ë³%ë³%ë³%ë³%ë³%ë³%ë³%ë³%ë³%ë³%ë³%ë³%ë³%ë³%ë³%ë³%ë³%ë³%ë³%ë³%ë³%ë³%ë³%ë³%ë³%ë³%ë³%ë³%ë³%ë³%ë³%ë³%ë³%ë³%ë³%ë³%ë³%ë³%ë³%ë³%ë³%ë³%ë³%ë³%ë³%ë³%ë³%ë³%ë³%ë³%ë³%ë³%ë³%ë³%ë³%ë³%ë³%ë³%ë³%ë³%ë³%ë³%ë³%ë³%ë³%ë³%ë³%ë³%ë³%ë³%ë³%ë³%ë³%ë³%ë³%ë³%ë³%ë³%ë³%ë³%ë³%ë³%ë³%ë³%ë³%ë³%ë³%ë³%ë³%ë³%ë³%ë³%ë³%ë³%ë³%ë³%ë³%ë³%ë³%ë³%ë³%ë³%ë³%ë³%ë³%ë³%ë³%ë³%ë³%ë³%ë³%ë³%ë³%ë³%ë³%ë³%ë³%ë³%ë³%ë³%ë³%ë³%ë³%ë³%ë³%ë³%ë³%ë³%ë³%ë³%ë³%ë³%ë³%ë³%ë³%ë³%ë³%ë³%ë³%ë³%ë³%ë³%ë³%ë³%ë³%ë³%ë³%ë³%ë³%ë³%ë³%ë³%ë³%ë³%ë³%ë³%ë³%ë³%ë³%ë³%ë³%ë³%ë³%ë³%ë³%ë³%ë³%ë³%ë³%ë³%ë³%ë³%ë³%ë³%ë³%ë³%ë³%ë³%ë³%ë³%ë³%ë³%ë³%ë³%ë³%ë³%ë³%ë³%ë³%ë³%ë³%ë³%ë³%ë³%ë³%ë³%ë³%ë³%ë³%ë³%ë³%ë³%ë³%ë³%ë³%ë³%ë³%ë³%ë³%ë³%ë³%ë³%ë³%ë³%ë³%ë³%ë³%ë³%ë³%ë³%ë³%ë³%ë³%ë³%ë³%ë³%ë³%ë³%ë³%ë³%ë³%ë³%ë³%ë³%ë³%ë³%ë³%ë³%ë³%ë³%ë³%ë³%ë³%ë³%ë³%ë³%ë³%ë³%ë³%ë³%ë³%ë³%ë³%ë³%ë³%ë³%ë³%ë³%ë³%ë³%ë³%ë³%ë³%ë³%ë³%ë³%ë³%ë³%ë³%ë³%ë³%ë³%ë³%ë³%ë³%ë³%ë³%ë³%ë³%ë³%ë³%ë³%ë³%ë³%ë³%ë³%ë³%ë³%ë³%ë³%ë³%ë³%ë³%ë³%ë³%ë³%ë³%ë³%ë³%ë³%ë³%ë³%ë³%ë³%ë³%ë³%ë³%ë³%ë³%ë³%ë³%ë³%ë³%ë³%ë³%ë³%ë³%ë³%ë³%ë³%ë³%ë³%ë³%ë³%ë³%ë³%ë³%ë³%ë³%ë³%ë³%ë³%ë³%ë³%ë³%ë³%ë³%ë³%ë³%ë³%ë³%ë³%ë³%ë³%ë³%ë³%ë³%ë³%ë³%ë³%ë³%ë³%ë³%ë³%ë³%ë³%ë³%ë³%ë³%ë³%ë³%ë³%ë³%ë³%ë³%ë³%ë³%ë³%ë³%ë³%ë³%ë³%ë³%ë³%ë³%ë³%ë³%ë³%ë³%ë³%ë³%ë³%ë³%ë³%ë³%ë³%ë³%ë³%ë³%ë³%ë³%ë³%ë³%ë³%ë³%ë³%ë³%ë³%ë³%ë³%ë³%ë³%ë³%ë³%ë³%ë³%ë³%ë³%ë³%ë³%ë³%ë³%ë³%ë³%ë³%ë³%ë³%ë³%ë³%ë³%ë³%ë³%ë³%ë³%ë³%ë³%ë³%ë³%ë³%ë³%ë³%ë³%ë³%ë³%ë³%ë³%ë³%ë³%ë³%ë³%ë³%ë³%ë³%ë³%ë³%ë³%ë³%ë³%ë³%ë³%ë³%ë³%ë³%ë³%ë³%ë³%ë³%ë³%ë³%ë³%ë³%ë³%ë³%ë³%ë³%ë³%ë³%ë³%ë³%ë³%ë³%ë³%ë³%ë³%ë³%ë³%ë³%ë³%ë³%ë³%ë³%ë³%ë³%ë³%ë³%ë³%ë³%ë³%ë³%ë³%ë³%ë³%ë³%ë³%ë³%ë³%ë³%ë³%ë³%ë³%ë³%ë³%ë³%ë³%ë³%ë³%ë³%ë³%ë³%ë³%ë³%ë³%ë³%ë³%ë³%ë³%ë³%ë³%ë³%ë³%ë³%ë³%ë³%ë³%ë³%ë³%ë³%ë³%ë³%ë³%ë³%ë³%ë³%ë³%ë³%ë³%ë³%ë³%ë³%ë³%ë³%ë³%ë³%ë³%ë³%ë³%ë³%ë³%ë³%ë³%ë³%ë³%ë³%ë³%ë³%ë³%ë³%ë³%ë³%ë³%ë³%ë³%ë³%ë³%ë³%ë³%ë³%ë³%ë³%ë³%ë³%ë³%ë³%ë³%ë³%ë³%ë³%ë³%ë³%ë³%ë³%ë³%ë³%ë³%ë³%ë³%ë³%ë³%ë³%ë³%ë³%ë³%ë³%ë³%ë³%ë³%ë³%ë³%ë³%ë³%ë³%ë³%ë³%ë³%ë³%ë³%ë³%ë³%ë³%ë³%ë³%ë³%ë³%ë³%ë³%ë³%ë³%ë³%ë³%ë³%ë³%ë³%ë³%ë³%ë³%ë³%ë³%ë³%ë³%ë³%ë³%ë³%ë³%ë³%ë³%ë³%ë³%ë³%ë³%ë³%ë³%ë³%ë³%ë³%ë³%ë³%ë³%ë³%ë³%ë³%ë³%ë³%ë³%ë³%ë³%ë³%ë³%ë³%ë³%ë³%ë³%ë³%ë³%ë³%ë³%ë³%ë³%ë³%ë³%ë³%ë³%ë³%ë³%ë³%ë³%ë³%ë³%ë³%ë³%ë³%ë³%ë³%ë³%ë³%ë³%ë³%ë³%ë³%ë³%ë³%ë³%ë³%ë³%ë³%ë³%ë³%ë³%ë³%ë³%ë³%ë³%ë³%ë³%ë³%ë³%ë³%ë³%ë³%ë³%ë³%ë³%ë³%ë³%ë³%ë³%ë³%ë³%ë³%ë³%ë³%ë³%ë³%ë³%ë³%ë³%ë³%ë³%ë³%ë³%ë³%ë³%ë³%ë³%ë³%ë³%ë³%ë³%ë³%ë³%ë³%ë³%ë³%ë³%ë³%ë³%ë³%ë³%ë³%ë³%ë³%ë³%ë³%ë³%ë³%ë³%ë³%ë³%ë³%ë³%ë³%ë³%ë³%ë³%ë³%ë³%ë³%ë³%ë³%ë³%ë³%ë³%ë³%ë³%ë³%ë³%ë³%ë³%ë³%ë³%ë³%ë³%ë³%ë³%ë³%ë³%ë³%ë³%ë³%ë³%ë³%ë³%ë³%ë³%ë³%ë³%ë³%ë³%ë³%ë³%ë³%ë³%ë³%ë³%ë³%ë³%ë³%ë³%ë³%ë³%ë³%ë³%ë³%ë³%ë³%ë³%ë³%ë³%ë³%ë³%ë³%ë³%ë³%ë³%ë³%ë³%ë³%ë³%ë³%ë³%ë³%ë³%ë³%ë³%ë³%ë³%ë³%ë³%ë³%ë³%ë³%ë³%ë³%ë³%ë³%ë³%ë³%ë³%ë³%ë³%ë³%ë³%ë³%ë³%ë³%ë³%ë³%ë³%ë³%ë³%ë³%ë³%ë³%ë³%ë³%ë³%ë³%ë³%ë³%ë³%ë³%ë³%ë³%ë³%ë³%ë³%ë³%ë³%ë³%ë³%ë³%ë³%ë³%ë³%ë³%ë³%ë³%ë³%ë³%ë³%ë³%ë³%ë³%ë³%ë³%ë³%ë³%ë³%ë³%ë³%ë³%ë³%ë³%ë³%ë³%ë³%ë³%ë³%ë³%ë³%ë³%ë³%ë³%ë³%ë³%ë³%ë³%ë³%ë³%ë³%ë³%ë³%ë³%ë³%ë³%ë³%ë³%ë³%ë³%ë³%ë³%ë³%ë³%ë³%ë³%ë³%ë³%ë³%ë³%ë³%ë³%ë³%ë³%ë³%ë³%ë³%ë³%ë³%ë³%ë³%ë³%ë³%ë³%ë³%ë³%ë³%ë³%ë³%ë³%ë³%ë³%ë³%ë³%ë³%ë³%ë³%ë³%ë³%ë³%ë³%ë³%ë³%ë³%ë³%ë³%ë³%ë³%ë³%ë³%ë³%ë³%ë³%ë³%ë³%ë³%ë³%ë³%ë³%ë³%ë³%ë³%ë³%ë³%ë³%ë³%ë³%ë³%ë³%ë³%ë³%ë³%ë³%ë³%ë³%ë³%ë³%ë³%ë³%ë³%ë³%ë³%ë³%ë³%ë³%ë³%ë³%ë³%ë³%ë³%ë³%ë³%ë³%ë³%ë³%ë³%ë³%ë³%ë³%ë³%ë³%ë³%ë³%ë³%ë³%ë³%ë³%ë³%ë³%ë³%ë³%ë³%ë³%ë³%ë³%ë³%ë³%ë³%ë³%ë³%ë³%ë³%ë³%ë³%ë³%ë³%ë³%ë³%ë³%ë³%ë³%ë³%ë³%ë³%ë³%ë³%ë³%ë³%ë³%ë³%ë³%ë³%ë³%ë³%ë³%ë³%ë³%ë³%ë³%ë³%ë³%ë³%ë³%ë³%ë³%ë³%ë³%ë³%ë³%ë³%ë³%ë³%ë³%ë³%ë³%ë³%ë³%ë³%ë³%ë³%ë³%ë³%ë³%ë³%ë³%ë³%ë³%ë³%ë³%ë³%ë³%ë³%ë³%ë³%ë³%ë³%ë³%ë³%ë³%ë³%ë³%ë³%ë³%ë³%ë³%ë³%ë³%ë³%ë³%ë³%ë³%ë³%ë³%ë³%ë³%ë³%ë³%ë³%ë³%ë³%ë³%ë³%ë³%ë³%ë³%ë³%ë³%ë³%ë³%ë³%ë³%ë³%ë³%ë³%ë³%ë³%ë³%ë³%ë³%ë³%ë³%ë³%ë³%ë³%ë³%ë³%ë³%ë³%ë³%ë³%ë³%ë³%ë³%ë³%ë³%ë³%ë³%ë³%ë³%ë³%ë³%ë³%ë³%ë³%ë³%ë³%ë³%ë³%ë³%ë³%ë³%ë³%ë³%ë³%ë³%ë³%ë³%ë³%ë³%ë³%ë³%ë³%ë³%ë³%ë³%ë³%ë³%ë³%ë³%ë³%ë³%ë³%ë³%ë³%ë³%ë³%ë³%ë³%ë³%ë³%ë³%ë³%ë³%ë³%ë³%ë³%ë³%ë³%ë³%ë³%ë³%ë³%ë³%ë³%ë³%ë³%ë³%ë³%ë³%ë³%ë³%ë³%ë³%ë³%ë³%ë³%ë³%ë³%ë³%ë³%ë³%ë³%ë³%ë³%ë³%ë³%ë³%ë³%ë³%ë³%ë³%ë³%ë³%ë³%ë³%ë³%ë³%ë³%ë³%ë³%ë³%ë³%ë³%ë³%ë³%ë³%ë³%ë³%ë³%ë³%ë³%ë³%ë³%ë³%ë³%ë³%ë³%ë³%ë³%ë³%ë³%ë³%ë³%ë³%ë³%ë³%ë³%ë³%ë³%ë³%ë³%ë³%ë³%ë³%ë³%ë³%ë³%ë³%ë³%ë³%ë³%ë³%ë³%ë³%ë³%ë³%ë³%ë³%ë³%ë³%ë³%ë³%ë³%ë³%ë³%ë³%ë³%ë³%ë³%ë³%ë³%ë³%ë³%ë³%ë³%ë³%ë³%ë³%ë³%ë³%ë³%ë³%ë³%ë³%ë³%ë³%ë³%ë³%ë³%ë³%ë³%ë³%ë³%ë³%ë³%ë³%ë³%ë³%ë³%ë³%ë³%ë³%ë³%ë³%ë³%ë³%ë³%ë³%ë³%ë³%ë³%ë³%ë³%ë³%ë³%ë³%ë³%ë³%ë³%ë³%ë³%ë³%ë³%ë³%ë³%ë³%ë³%ë³%ë³%ë³%ë³%ë³%ë³%ë³%ë³%ë³%ë³%ë³%ë³%ë³%ë³%ë³%ë³%ë³%ë³%ë³%ë³%ë³%ë³%ë³%ë³%ë³%ë³%ë³%ë³%ë³%ë³%ë³%ë³%ë³%ë³%ë³%ë³%ë³%ë³%ë³%ë³%ë³%ë³%ë³%ë³%ë³%ë³%ë³%ë³%ë³%ë³%ë³%ë³%ë³%ë³%ë³%ë³%ë³%ë³%ë³%ë³%ë³%ë³%ë³%ë³%ë³%ë³%ë³%ë³%ë³%ë³%ë³%ë³%ë³%ë³%ë³%ë³%ë³%ë³%ë³%ë³%ë³%ë³%ë³%ë³%ë³%ë³%ë³%ë³%ë³%ë³%ë³%ë³%ë³%ë³%ë³%ë³%ë³%ë³%ë³%ë³%ë³%ë³%ë³%ë³%ë³%ë³%ë³%ë³%ë³%ë³%ë³%ë³%ë³%ë³%ë³%ë³%ë³%ë³%ë³%ë³%ë³%ë³%ë³%ë³%ë³%ë³%ë³%ë³%ë³%ë³%ë³%ë³%ë³%ë³%ë³%ë³%ë³%ë³%ë³%ë³%ë³%ë³%ë³%ë³%ë³%ë³%ë³%ë³%ë³%ë³%ë³%ë³%ë³%ë³%ë³%ë³%ë³%ë³%ë³%ë³%ë³%ë³%ë³%ë³%ë³%ë³%ë³%ë³%ë³%ë³%ë³%ë³%ë³%ë³%ë³%ë³%ë³%ë³%ë³%ë³%ë³%ë³%ë³%ë³%ë³%ë³%ë³%ë³%ë³%ë³%ë³%ë³%ë³%ë³%ë³%ë³%ë³%ë³%ë³%ë³%ë³%ë³%ë³%ë³%ë³%ë³%ë³%ë³%ë³%ë³%ë³%ë³%ë³%ë³%ë³%ë³%ë³%ë³%ë³%ë³%ë³%ë³%ë³%ë³%ë³%ë³%ë³%ë³%ë³%ë³%ë³%ë³%ë³%ë³%ë³%ë³%ë³%ë³%ë³%ë³%ë³%ë³%ë³%ë³%ë³%ë³%ë³%ë³%ë³%ë³%ë³%ë³%ë³%ë³%ë³%ë³%ë³%ë³%ë³%ë³%ë³%ë³%ë³%ë³%ë³%ë³%ë³%ë³%ë³%ë³%ë³%ë³%ë³%ë³%ë³%ë³%ë³%ë³%ë³%ë³%ë³%ë³%ë³%ë³%ë³%ë³%ë³%ë³%ë³%ë³%ë³%ë³%ë³%ë³%ë³%ë³%ë³%ë³%ë³%ë³%ë³%ë³%ë³%ë³%ë³%ë³%ë³%ë³%ë³%ë³%ë³%ë³%ë³%ë³%ë³%ë³%ë³%ë³%ë³%ë³%ë³%ë³%ë³%ë³%ë³%ë³%ë³%ë³%ë³%ë³%ë³%ë³%ë³%ë³%ë³%ë³%ë³%ë³%ë³%ë³%ë³%ë³%ë³%ë³%ë³%ë³%ë³%ë³%ë³%ë³%ë³%ë³%ë³%ë³%ë³%ë³%ë³%ë³%ë³%ë³%ë³%ë³%ë³%ë³%ë³%ë³%ë³%ë³%ë³%ë³%ë³%ë³%ë³%ë³%ë³%ë³%ë³%ë³%ë³%ë³%ë³%ë³%ë³%ë³%ë³%ë³%ë³%ë³%ë³%ë³%ë³%ë³%ë³%ë³%ë³%ë³%ë³%ë³%ë³%ë³%ë³%ë³%ë³%ë³%ë³%ë³%ë³%ë³%ë³%ë³%ë³%ë³%ë³%ë³%ë³%ë³%ë³%ë³%ë³%ë³%ë³%ë³%ë³%ë³%ë³%ë³%ë³%ë³%ë³%ë³%ë³%ë³%ë³%ë³%ë³%ë³%ë³%ë³%ë³%ë³%ë³%ë³%ë³%ë³%ë³%ë³%ë³%ë³%ë³%ë³%ë³%ë³%ë³%ë³%ë³%ë³%ë³%ë³%ë³%ë³%ë³%ë³%ë³%ë³%ë³%ë³%ë³%ë³%ë³%ë³%ë³%ë³%ë³%ë³%ë³%ë³%ë³%ë³%ë³%ë³%ë³%ë³%ë³%ë³%ë³%ë³%ë³%ë³%ë³%ë³%ë³%ë³%ë³%ë³%ë³%ë³%ë³%ë³%ë³%ë³%ë³%ë³%ë³%ë³%ë³%ë³%ë³%ë³%ë³%ë³%ë³%ë³%ë³%ë³%ë³%ë³%ë³%ë³%ë³%ë³%ë³%ë³%ë³%ë³%ë³%ë³%ë³%ë³%ë³%ë³%ë³%ë³%ë³%ë³%ë³%ë³%ë³%ë³%ë³%ë³%ë³%ë³%ë³%ë³%ë³%ë³%ë³%ë³%ë³%ë³%ë³%ë³%ë³%ë³%ë³%ë³%ë³%ë³%ë³%ë³%ë³%ë³%ë³%ë³%ë³%ë³%ë³%ë³%ë³%ë³%ë³%ë³%ë³%ë³%ë³%ë³%ë³%ë³%ë³%ë³%ë³%ë³%ë³%ë³%ë³%ë³%ë³%ë³%ë³%ë³%ë³%ë³%ë³%ë³%ë³%ë³%ë³%ë³%ë³%ë³%ë³%ë³%ë³%ë³%ë³%ë³%ë³%ë³%ë³%ë³%ë³%ë³%ë³%ë³%ë³%ë³%ë³%ë³%ë³%ë³%ë³%ë³%ë³%ë³%ë³%ë³%ë³%ë³%ë³%ë³%ë³%ë³%ë³%ë³%ë³%ë³%ë³%ë³%ë³%ë³%ë³%ë³%ë³%ë³%ë³%ë³%ë³%ë³%ë³%ë³%ë³%ë³%ë³%ë³%ë³%ë³%ë³%ë³%ë³%ë³%ë³%ë³%ë³%ë³%ë³%ë³%ë³%ë³%ë³%ë³%ë³%ë³%ë³%ë³%ë³%ë³%ë³%ë³%ë³%ë³%ë³%ë³%ë³%ë³%ë³%ë³%ë³%ë³%ë³%ë³%ë³%ë³%ë³%ë³%ë³%ë³%ë³%ë³%ë³%ë³%ë³%ë³%ë³%ë³%ë³%ë³%ë³%ë³%ë³%ë³%ë³%ë³%ë³%ë³%ë³%ë³%ë³%ë³%ë³%ë³%ë³%ë³%ë³%ë³%ë³%ë³%ë³%ë³%ë³%ë³%ë³%ë³%ë³%ë³%ë³%ë³%ë³%ë³%ë³%ë³%ë³%ë³%ë³%ë³%ë³%ë³%ë³%ë³%ë³%ë³%ë³%ë³%ë³%ë³%ë³%ë³%ë³%ë³%ë³%ë³%ë³%ë³%ë³%ë³%ë³%ë³%ë³%ë³%ë³%ë³%ë³%ë³%ë³%ë³%ë³%ë³%ë³%ë³%ë³%ë³%ë³%ë³%ë³%ë³%ë³%ë³%ë³%ë³%ë³%ë³%ë³%ë³%ë³%ë³%ë³%ë³%ë³%ë³%ë³%ë³%ë³%ë³%ë³%ë³%ë³%ë³%ë³%ë³%ë³%ë³%ë³%ë³%ë³%ë³%ë³%ë³%ë³%ë³%ë³%ë³%ë³%ë³%ë³%ë³%ë³%ë³%ë³%ë³%ë³%ë³%ë³%ë³%ë³%ë³%ë³%ë³%ë³%ë³%ë³%ë³%ë³%ë³%ë³%ë³%ë³%ë³%ë³%ë³%ë³%ë³%ë³%ë³%ë³%ë³%ë³%ë³%ë³%ë³%ë³%ë³%ë³%ë³%ë³%ë³%ë³%ë³%ë³%ë³%ë³%ë³%ë³%ë³%ë³%ë³%ë³%ë³%ë³%ë³%ë³%ë³%ë³%ë³%ë³%ë³%ë³%ë³%ë³%ë³%ë³%ë³%ë³%ë³%ë³%ë³%ë³%ë³%ë³%ë³%ë³%ë³%ë³%ë³%ë³%ë³%ë³%ë³%ë³%ë³%ë³%ë³%ë³%ë³%ë³%ë³%ë³%ë³%ë³%ë³%ë³%ë³%ë³%ë³%ë³%ë³%ë³%ë³%ë³%ë³%ë³%ë³%ë³%ë³%ë³%ë³%ë³%ë³%ë³%ë³%ë³%ë³%ë³%ë³%ë³%ë³%ë³%ë³%ë³%ë³%ë³%ë³%ë³%ë³%ë³%ë³%ë³%ë³%ë³%ë³%ë³%ë³%ë³%ë³%ë³%ë³%ë³%ë³%ë³%ë³%ë³%ë³%ë³%ë³%ë³%ë³%ë³%ë³%ë³%ë³%ë³%ë³%ë³%ë³%ë³%ë³%ë³%ë³%ë³%ë³%ë³%ë³%ë³%ë³%ë³%ë³%ë³%ë³%ë³%ë³%ë³%ë³%ë³%ë³%ë³%ë³%ë³%ë³%ë³%ë³%ë³%ë³%ë³%ë³%ë³%ë³%ë³%ë³%ë³%ë³%ë³%ë³%ë³%ë³%ë³%ë³%ë³%ë³%ë³%ë³%ë³%ë³%ë³%ë³%ë³%ë³%ë³%ë³%ë³%ë³%ë³%ë³%ë³%ë³%ë³%ë³%ë³%ë³%ë³%ë³%ë³%ë³%ë³%ë³%ë³%ë³%ë³%ë³%ë³%ë³%ë³%ë³%ë³%ë³%ë³%ë³%ë³%ë³%ë³%ë³%ë³%ë³%ë³%ë³%ë³%ë³%ë³%ë³%ë³%ë³%ë³%ë³%ë³%ë³%ë³%ë³%ë³%ë³%ë³%ë³%ë³%ë³%ë³%ë³%ë³%ë³%ë³%ë³%ë³%ë³%ë³%ë³%ë³%ë³%ë³%ë³%ë³%ë³%ë³%ë³%ë³%ë³%ë³%ë³%ë³%ë³%ë³%ë³%ë³%ë³%ë³%ë³%ë³%ë³%ë³%ë³%ë³%ë³%ë³%ë³%ë³%ë³%ë³%ë³%ë³%ë³%ë³%ë³%ë³%ë³%ë³%ë³%ë³%ë³%ë³%ë³%ë³%ë³%ë³%ë³%ë³%ë³%ë³%ë³%ë³%ë³%ë³%ë³%ë³%ë³%ë³%ë³%ë³%ë³%ë³%ë³%ë³%ë³%ë³%ë³%ë³%ë³%ë³%ë³%ë³%ë³%ë³%ë³%ë³%ë³%ë³%ë³%ë³%ë³%ë³%ë³%ë³%ë³%ë³%ë³%ë³%ë³%ë³%ë³%ë³%ë³%ë³%ë³%ë³%ë³%ë³%ë³%ë³%ë³%ë³%ë³%ë³%ë³%ë³%ë³%ë³%ë³%ë³%ë³%ë³%ë³%ë³%ë³%ë³%ë³%ë³%ë³%ë³%ë³%ë³%ë³%ë³%ë³%ë³%ë³%ë³%ë³%ë³%ë³%ë³%ë³%ë³%ë³%ë³%ë³%ë³%ë³%ë³%ë³%ë³%ë³%ë³%ë³%ë³%ë³%ë³%ë³%ë³%ë³%ë³%ë³%ë³%ë³%ë³%ë³%ë³%ë³%ë³%ë³%ë³%ë³%ë³%ë³%ë³%ë³%ë³%ë³%ë³%ë³%ë³%ë³%ë³%ë³%ë³%ë³%ë³%ë³%ë³%ë³%ë³%ë³%ë³%ë³%ë³%ë³%ë³%ë³%ë³%ë³%ë³%ë³%ë³%ë³%ë³%ë³%ë³%ë³%ë³%ë³%ë³%ë³%ë³%ë³%ë³%ë³%ë³%ë³%ë³%ë³%ë³%ë³%ë³%ë³%ë³%ë³%ë³%ë³%ë³%ë³%ë³%ë³%ë³%ë³%ë³%ë³%ë³%ë³%ë³%ë³%ë³%ë³%ë³%ë³%ë³%ë³%ë³%ë³%ë³%ë³%ë³%ë³%ë³%ë³%ë³%ë³%ë³%ë³%ë³%ë³%ë³%ë³%ë³%ë³%ë³%ë³%ë³%ë³%ë³%ë³%ë³%ë³%ë³%ë³%ë³%ë³%ë³%ë³%ë³%ë³%ë³%ë³%ë³%ë³%ë³%ë³%ë³%ë³%ë³%ë³%ë³%ë³%ë³%ë³%ë³%ë³%ë³%ë³%ë³%ë³%ë³%ë³%ë³%ë³%ë³%ë³%ë³%ë³%ë³%ë³%ë³%ë³%ë³%ë³%ë³%ë³%ë³%ë³%ë³%ë³%ë³%ë³%ë³%ë³%ë³%ë³%ë³%ë³%ë³%ë³%ë³%ë³%ë³%ë³%ë³%ë³%ë³%ë³%ë³%ë³%ë³%ë³%ë³%ë³%ë³%ë³%ë³%ë³%ë³%ë³%ë³%ë³%ë³%ë³%ë³%ë³%ë³%ë³%ë³%ë³%ë³%ë³%ë³%ë³%ë³%ë³%ë³%ë³%ë³%ë³%ë³%ë³%ë³%ë³%ë³%ë³%ë³%ë³%ë³%ë³%ë³%ë³%ë³%ë³%ë³%ë³%ë³%ë³%ë³%ë³%ë³%ë³%ë³%ë³%ë³%ë³%ë³%ë³%ë³%ë³%ë³%ë³%ë³%ë³%ë³%ë³%ë³%ë³%ë³%ë³%ë³%ë³%ë³%ë³%ë³%ë³%ë³%ë³%ë³%ë³%ë³%ë³%ë³%ë³%ë³%ë³%ë³%ë³%ë³%ë³%ë³%ë³%ë³%ë³%ë³%ë³%ë³%ë³%ë³%ë³%ë³%ë³%ë³%ë³%ë³%ë³%ë³%ë³%ë³%ë³%ë³%ë³%ë³%ë³%ë³%ë³%ë³%ë³%ë³%ë³%ë³%ë³%ë³%ë³%ë³%ë³%ë³%ë³%ë³%ë³%ë³%ë³%ë³%ë³%ë³%ë³%ë³%ë³%ë³%ë³%ë³%ë³%ë³%ë³%ë³%ë³%ë³%ë³%ë³%ë³%ë³%ë³%ë³%ë³%ë³%ë³%ë³%ë³%ë³%ë³%ë³%ë³%ë³%ë³%ë³%ë³%ë³%ë³%ë³%ë³%ë³%ë³%ë³%ë³%ë³%ë³%ë³%ë³%ë³%ë³%ë³%ë³%ë³%ë³%ë³%ë³%ë³%ë³%ë³%ë³%ë³%ë³%ë³%ë³%ë³%ë³%ë³%ë³%ë³%ë³%ë³%ë³%ë³%ë³%ë³%ë³%ë³%ë³%ë³%ë³%ë³%ë³%ë³%ë³%ë³%ë³%ë³%ë³%ë³%ë³%ë³%ë³%ë³%ë³%ë³%ë³%ë³%ë³%ë³%ë³%ë³%ë³%ë³%ë³%ë³%ë³%ë³%ë³%ë³%ë³%ë³%ë³%ë³%ë³%ë³%ë³%ë³%ë³%ë³%ë³%ë³%ë³%ë³%ë³%ë³%ë³%ë³%ë³%ë³%ë³%ë³%ë³%ë³%ë³%ë³%ë³%ë³%ë³%ë³%ë³%ë³%ë³%ë³%ë³%ë³%ë³%ë³%ë³%ë³%ë³%ë³%ë³%ë³%ë³%ë³%ë³%ë³%ë³%ë³%ë³%ë³%ë³%ë³%ë³%ë³%ë³%ë³%ë³%ë³%ë³%ë³%ë³%ë³%ë³%ë³%ë³%ë³%ë³%ë³%ë³%ë³%ë³%ë³%ë³%ë³%ë³%ë³%ë³%ë³%ë³%ë³%ë³%ë³%ë³%ë³%ë³%ë³%ë³%ë³%ë³%ë³%ë³%ë³%ë³%ë³%ë³%ë³%ë³%ë³%ë³%ë³%ë³%ë³%ë³%ë³%ë³%ë³%ë³%ë³%ë³%ë³%ë³%ë³%ë³%ë³%ë³%ë³%ë³%ë³%ë³%ë³%ë³%ë³%ë³%ë³%ë³%ë³%ë³%ë³%ë³%ë³%ë³%ë³%ë³%ë³%ë³%ë³%ë³%ë³%ë³%ë³%ë³%ë³%ë³%ë³%ë³%ë³%ë³%ë³%ë³%ë³%ë³%ë³%ë³%ë³%ë³%ë³%ë³%ë³%ë³%ë³%ë³%ë³%ë³%ë³%ë³%ë³%ë³%ë³%ë³%ë³%ë³%ë³%ë³%ë³%ë³%ë³%ë³%ë³%ë³%ë³%ë³%ë³%ë³%ë³%ë³%ë³%ë³%ë³%ë³%ë³%ë³%ë³%ë³%ë³%ë³%ë³%ë³%ë³%ë³%ë³%ë³%ë³%ë³%ë³%ë³%ë³%ë³%ë³%ë³%ë³%ë³%ë³%ë³%ë³%ë³%ë³%ë³%ë³%ë³%ë³%ë³%ë³%ë³%ë³%ë³%ë³%ë³%ë³%ë³%ë³%ë³%ë³%ë³%ë³%ë³%ë³%ë³%ë³%ë³%ë³%ë³%ë³%ë³%ë³%ë³%ë³%ë³%ë³%ë³%ë³%ë³%ë³%ë³%ë³%ë³%ë³%ë³%ë³%ë³%ë³%ë³%ë³%ë³%ë³%ë³%ë³%ë³%ë³%ë³%ë³%ë³%ë³%ë³%ë³%ë³%ë³%ë³%ë³%ë³%ë³%ë³%ë³%ë³%ë³%ë³%ë³%ë³%ë³%ë³%ë³%ë³%ë³%ë³%ë³%ë³%ë³%ë³%ë³%ë³%ë³%ë³%ë³%ë³%ë³%ë³%ë³%ë³%ë³%ë³%ë³%ë³%ë³%ë³%ë³%ë³%ë³%ë³%ë³%ë³%ë³%ë³%ë³%ë³%ë³%ë³%ë³%ë³%ë³%ë³%ë³%ë³%ë³%ë³%ë³%ë³%ë³%ë³%ë³%ë³%ë³%ë³%ë³%ë³%ë³%ë³%ë³%ë³%ë³%ë³%ë³%ë³%ë³%ë³%ë³%ë³%ë³%ë³%ë³%ë³%ë³%ë³%ë³%ë³%ë³%ë³%ë³%ë³%ë³%ë³%ë³%ë³%ë³%ë³%ë³%ë³%ë³%ë³%ë³%ë³%ë³%ë³%ë³%ë³%ë³%ë³%ë³%ë³%ë³%ë³%ë³%ë³%ë³%ë³%ë³%ë³%ë³%ë³%ë³%ë³%ë³%ë³%ë³%ë³%ë³%ë³%ë³%ë³%ë³%ë³%ë³%ë³%ë³%ë³%ë³%ë³%ë³%ë³%ë³%ë³%ë³%ë³%ë³%ë³%ë³%ë³%ë³%ë³%ë³%ë³%ë³%ë³%ë³%ë³%ë³%ë³%ë³%ë³%ë³%ë³%ë³%ë³%ë³%ë³%ë³%ë³%ë³%ë³%ë³%ë³%ë³%ë³%ë³%ë³%ë³%ë³%ë³%ë³%ë³%ë³%ë³%ë³%ë³%ë³%ë³%ë³%ë³%ë³%ë³%ë³%ë³%ë³%ë³%ë³%ë³%ë³%ë³%ë³%ë³%ë³%ë³%ë³%ë³%ë³%ë³%ë³%ë³%ë³%ë³%ë³%ë³%ë³%ë³%ë³%ë³%ë³%ë³%ë³%ë³%ë³%ë³%ë³%ë³%ë³%ë³%ë³%ë³%ë³%ë³%ë³%ë³%ë³%ë³%ë³%ë³%ë³%ë³%ë³%ë³%ë³%ë³%ë³%ë³%ë³%ë³%ë³%ë³%ë³%ë³%ë³%ë³%ë³%ë³%ë³%ë³%ë³%ë³%ë³%ë³%ë³%ë³%ë³%ë³%ë³%ë³%ë³%ë³%ë³%ë³%ë³%ë³%ë³%ë³%ë³%ë³%ë³%ë³%ë³%ë³%ë³%ë³%ë³%ë³%ë³%ë³%ë³%ë³%ë³%ë³%ë³%ë³%ë³%ë³%ë³%ë³%ë³%ë³%ë³%ë³%ë³%ë³%ë³%ë³%ë³%ë³%ë³%ë³%ë³%ë³%ë³%ë³%ë³%ë³%ë³%ë³%ë³%ë³%ë³%ë³%ë³%ë³%ë³%ë³%ë³%ë³%ë³%ë³%ë³%ë³%ë³%ë³%ë³%ë³%ë³%ë³%ë³%ë³%ë³%ë³%ë³%ë³%ë³%ë³%ë³%ë³%ë³%ë³%ë³%ë³%ë³%ë³%ë³%ë³%ë³%ë³%ë³%ë³%ë³%ë³%ë³%ë³%ë³%ë³%ë³%ë³%ë³%ë³%ë³%ë³%ë³%ë³%ë³%ë³%ë³%ë³%ë³%ë³%ë³%ë³%ë³%ë³%ë³%ë³%ë³%ë³%ë³%ë³%ë³%ë³%ë³%ë³%ë³%ë³%ë³%ë³%ë³%ë³%ë³%ë³%ë³%ë³%ë³%ë³%ë³%ë³%ë³%ë³%ë³%ë³%ë³%ë³%ë³%ë³%ë³%ë³%ë³%ë³%ë³%ë³%ë³%ë³%ë³%ë³%ë³%ë³%ë³%ë³%ë³%ë³%ë³%ë³%ë³%ë³%ë³%ë³%ë³%ë³%ë³%ë³%ë³%ë³%ë³%ë³%ë³%ë³%ë³%ë³%ë³%ë³%ë³%ë³%ë³%ë³%ë³%ë³%ë³%ë³%ë³%ë³%ë³%ë³%ë³%ë³%ë³%ë³%ë³%ë³%ë³%ë³%ë³%ë³%ë³%ë³%ë³%ë³%ë³%ë³%ë³%ë³%ë³%ë³%ë³%ë³%ë³%ë³%ë³%ë³%ë³%ë³%ë³%ë³%ë³%ë³%ë³%ë³%ë³%ë³%ë³%ë³%ë³%ë³%ë³%ë³%ë³%ë³%ë³%ë³%ë³%ë³%ë³%ë³%ë³%ë³%ë³%ë³%ë³%ë³%ë³%ë³%ë³%ë³%ë³%ë³%ë³%ë³%ë³%ë³%ë³%ë³%ë³%ë³%ë³%ë³%ë³%ë³%ë³%ë³%ë³%ë³%ë³%ë³%ë³%ë³%ë³%ë³%ë³%ë³%ë³%ë³%ë³%ë³%ë³%ë³%ë³%ë³%ë³%ë³%ë³%ë³%ë³%ë³%ë³%ë³%ë³%ë³%ë³%ë³%ë³%ë³%ë³%ë³%ë³%ë³%ë³%ë³%ë³%ë³%ë³%ë³%ë³%ë³%ë³%ë³%ë³%ë³%ë³%ë³%ë³%ë³%ë³%ë³%ë³%ë³%ë³%ë³%ë³%ë³%ë³%ë³%ë³%ë³%ë³%ë³%ë³%ë³%ë³%ë³%ë³%ë³%ë³%ë³%ë³%ë³%ë³%ë³%ë³%ë³%ë³%ë³%ë³%ë³%ë³%ë³%ë³%ë³%ë³%ë³%ë³%ë³%ë³%ë³%ë³%ë³%ë³%ë³%ë³%ë³%ë³%ë³%ë³%ë³%ë³%ë³%ë³%ë³%ë³%ë³%ë³%ë³%ë³%ë³%ë³%ë³%ë³%ë³%ë³%ë³%ë³%ë³%ë³%ë³%ë³%ë³%ë³%ë³%ë³%ë³%ë³%ë³%ë³%ë³%ë³%ë³%ë³%ë³%ë³%ë³%ë³%ë³%ë³%ë³%ë³%ë³%ë³%ë³%ë³%ë³%ë³%ë³%ë³%ë³%ë³%ë³%ë³%ë³%ë³%ë³%ë³%ë³%ë³%ë³%ë³%ë³%ë³%ë³%ë³%ë³%ë³%ë³%ë³%ë³%ë³%ë³%ë³%ë³%ë³%ë³%ë³%ë³%ë³%ë³%ë³%ë³%ë³%ë³%ë³%ë³%ë³%ë³%ë³%ë³%ë³%ë³%ë³%ë³%ë³%ë³%ë³%ë³%ë³%ë³%ë³%ë³%ë³%ë³%ë³%ë³%ë³%ë³%ë³%ë³%ë³%ë³%ë³%ë³%ë³%ë³%ë³%ë³%ë³%ë³%ë³%ë³%ë³%ë³%ë³%ë³%ë³%ë³%ë³%ë³%ë³%ë³%ë³%ë³%ë³%ë³%ë³%ë³%ë³%ë³%ë³%ë³%ë³%ë³%ë³%ë³%ë³%ë³%ë³%ë³%ë³%ë³%ë³%ë³%ë³%ë³%ë³%ë³%ë³%ë³%ë³%ë³%ë³%ë³%ë³%ë³%ë³%ë³%ë³%ë³%ë³%ë³%ë³%ë³%ë³%ë³%ë³%ë³%ë³%ë³%ë³%ë³%ë³%ë³%ë³%ë³%ë³%ë³%ë³%ë³%ë³%ë³%ë³%ë³%ë³%ë³%ë³%ë³%ë³%ë³%ë³%ë³%ë³%ë³%ë³%ë³%ë³%ë³%ë³%ë³%ë³%ë³%ë³%ë³%ë³%ë³%ë³%ë³%ë³%ë³%ë³%ë³%ë³%ë³%ë³%ë³%ë³%ë³%ë³%ë³%ë³%ë³%ë³%ë³%ë³%ë³%ë³%ë³%ë³%ë³%ë³%ë³%ë³%ë³%ë³%ë³%ë³%ë³%ë³%ë³%ë³%ë³%ë³%ë³%ë³%ë³%ë³%ë³%ë³%ë³%ë³%ë³%ë³%ë³%ë³%ë³%ë³%ë³%ë³%ë³%ë³%ë³%ë³%ë³%ë³%ë³%ë³%ë³%ë³%ë³%ë³%ë³%ë³%ë³%ë³%ë³%ë³%ë³%ë³%ë³%ë³%ë³%ë³%ë³%ë³%ë³%ë³%ë³%ë³%ë³%ë³%ë³%ë³%ë³%ë³%ë³%ë³%ë³%ë³%ë³%ë³%ë³%ë³%ë³%ë³%ë³%ë³%ë³%ë³%ë³%ë³%ë³%ë³%ë³%ë³%ë³%ë³%ë³%ë³%ë³%ë³%ë³%ë³%ë³%ë³%ë³%ë³%ë³%ë³%ë³%ë³%ë³%ë³%ë³%ë³%ë³%ë³%ë³%ë³%ë³%ë³%ë³%ë³%ë³%ë³%ë³%ë³%ë³%ë³%ë³%ë³%ë³%ë³%ë³%ë³%ë³%ë³%ë³%ë³%ë³%ë³%ë³%ë³%ë³%ë³%ë³%ë³%ë³%ë³%ë³%ë³%ë³%ë³%ë³%ë³%ë³%ë³%ë³%ë³%ë³%ë³%ë³%ë³%ë³%ë³%ë³%ë³%ë³%ë³%ë³%ë³%ë³%ë³%ë³%ë³%ë³%ë³%ë³%ë³%ë³%ë³%ë³%ë³%ë³%ë³%ë³%ë³%ë³%ë³%ë³%ë³%ë³%ë³%ë³%ë³%ë³%ë³%ë³%ë³%ë³%ë³%ë³%ë³%ë³%ë³%ë³%ë³%ë³%ë³%ë³%ë³%ë³%ë³%ë³%ë³%ë³%ë³%ë³%ë³%ë³%ë³%ë³%ë³%ë³%ë³%ë³%ë³%ë³%ë³%ë³%ë³%ë³%ë³%ë³%ë³%ë³%ë³%ë³%ë³%ë³%ë³%ë³%ë³%ë³%ë³%ë³%ë³%ë³%ë³%ë³%ë³%ë³%ë³%ë³%ë³%ë³%ë³%ë³%ë³%ë³%ë³%ë³%ë³%ë³%ë³%ë³%ë³%ë³%ë³%ë³%ë³%ë³%ë³%ë³%ë³%ë³%ë³%ë³%ë³%ë³%ë³%ë³%ë³%ë³%ë³%ë³%ë³%ë³%ë³%ë³%ë³%ë³%ë³%ë³%ë³%ë³%ë³%ë³%ë³%ë³%ë³%ë³%ë³%ë³%ë³%ë³%ë³%ë³%ë³%ë³%ë³%ë³%ë³%ë³%ë³%ë³%ë³%ë³%ë³%ë³%ë³%ë³%ë³%ë³%ë³%ë³%ë³%ë³%ë³%ë³%ë³%ë³%ë³%ë³%ë³%ë³%ë³%ë³%ë³%ë³%ë³%ë³%ë³%ë³%ë³%ë³%ë³%ë³%ë³%ë³%ë³%ë³%ë³%ë³%ë³%ë³%ë³%ë³%ë³%ë³%ë³%ë³%ë³%ë³%ë³%ë³%ë³%ë³%ë³%ë³%ë³%ë³%ë³%ë³%ë³%ë³%ë³%ë³%ë³%ë³%ë³%ë³%ë³%ë³%ë³%ë³%ë³%ë³%ë³%ë³%ë³%ë³%ë³%ë³%ë³%ë³%ë³%ë³%ë³%ë³%ë³%ë³%ë³%ë³%ë³%ë³%ë³%ë³%ë³%ë³%ë³%ë³%ë³%ë³%ë³%ë³%ë³%ë³%ë³%ë³%ë³%ë³%ë³%ë³%ë³%ë³%ë³%ë³%ë³%ë³%ë³%ë³%ë³%ë³%ë³%ë³%ë³%ë³%ë³%ë³%ë³%ë³%ë³%ë³%ë³%ë³%ë³%ë³%ë³%ë³%ë³%ë³%ë³%ë³%ë³%ë³%ë³%ë³%ë³%ë³%ë³%ë³%ë³%ë³%ë³%ë³%ë³%ë³%ë³%ë³%ë³%ë³%ë³%ë³%ë³%ë³%ë³%ë³%ë³%ë³%ë³%ë³%ë³%ë³%ë³%ë³%ë³%ë³%ë³%ë³%ë³%ë³%ë³%ë³%ë³%ë³%ë³%ë³%ë³%ë³%ë³%ë³%ë³%ë³%ë³%ë³%ë³%ë³%ë³%ë³%ë³%ë³%ë³%ë³%ë³%ë³%ë³%ë³%ë³%ë³%ë³%ë³%ë³%ë³%ë³%ë³%ë³%ë³%ë³%ë³%ë³%ë³%ë³%ë³%ë³%ë³%ë³%ë³%ë³%ë³%ë³%ë³%ë³%ë³%ë³%ë³%ë³%ë³%ë³%ë³%ë³%ë³%ë³%ë³%ë³%ë³%ë³%ë³%ë³%ë³%ë³%ë³%ë³%ë³%ë³%ë³%ë³%ë³%ë³%ë³%ë³%ë³%ë³%ë³%ë³%ë³%ë³%ë³%ë³%ë³%ë³%ë³%ë³%ë³%ë³%ë³%ë³%ë³%ë³%ë³%ë³%ë³%ë³%ë³%ë³%ë³%ë³%ë³%ë³%ë³%ë³%ë³%ë³%ë³%ë³%ë³%ë³%ë³%ë³%ë³%ë³%ë³%ë³%ë³%ë³%ë³%ë³%ë³%ë³%ë³%ë³%ë³%ë³%ë³%ë³%ë³%ë³%ë³%ë³%ë³%ë³%ë³%ë³%ë³%ë³%ë³%ë³%ë³%ë³%ë³%ë³%ë³%ë³%ë³%ë³%ë³%ë³%ë³%ë³%ë³%ë³%ë³%ë³%ë³%ë³%ë³%ë³%ë³%ë³%ë³%ë³%ë³%ë³%ë³%ë³%ë³%ë³%ë³%ë³%ë³%ë³%ë³%ë³%ë³%ë³%ë³%ë³%ë³%ë³%ë³%ë³%ë³%ë³%ë³%ë³%ë³%ë³%ë³%ë³%ë³%ë³%ë³%ë³%ë³%ë³%ë³%ë³%ë³%ë³%ë³%ë³%ë³%ë³%ë³%ë³%ë³%ë³%ë³%ë³%ë³%ë³%ë³%ë³%ë³%ë³%ë³%ë³%ë³%ë³%ë³%ë³%ë³%ë³%ë³%ë³%ë³%ë³%ë³%ë³%ë³%ë³%ë³%ë³%ë³%ë³%ë³%ë³%ë³%ë³%ë³%ë³%ë³%ë³%ë³%ë³%ë³%ë³%ë³%ë³%ë³%ë³%ë³%ë³%ë³%ë³%ë³%ë³%ë³%ë³%ë³%ë³%ë³%ë³%ë³%ë³%ë³%ë³%ë³%ë³%ë³%ë³%ë³%ë³%ë³%ë³%ë³%ë³%ë³%ë³%ë³%ë³%ë³%ë³%ë³%ë³%ë³%ë³%ë³%ë³%ë³%ë³%ë³%ë³%ë³%ë³%ë³%ë³%ë³%ë³%ë³%ë³%ë³%ë³%ë³%ë³%ë³%ë³%ë³%ë³%ë³%ë³%ë³%ë³%ë³%ë³%ë³%ë³%ë³%ë³%ë³%ë³%ë³%ë³%ë³%ë³%ë³%ë³%ë³%ë³%ë³%ë³%ë³%ë³%ë³%ë³%ë³%ë³%ë³%ë³%ë³%ë³%ë³%ë³%ë³%ë³%ë³%ë³%ë³%ë³%ë³%ë³%ë³%ë³%ë³%ë³%ë³%ë³%ë³%ë³%ë³%ë³%ë³%ë³%ë³%ë³%ë³%ë³%ë³%ë³%ë³%ë³%ë³%ë³%ë³%ë³%ë³%ë³%ë³%ë³%ë³%ë³%ë³%ë³%ë³%ë³%ë³%ë³%ë³%ë³%ë³%ë³%ë³%ë³%ë³%ë³%ë³%ë³%ë³%ë³%ë³%ë³%ë³%ë³%ë³%ë³%ë³%ë³%ë³%ë³%ë³%ë³%ë³%ë³%ë³%ë³%ë³%ë³%ë³%ë³%ë³%ë³%ë³%ë³%ë³%ë³%ë³%ë³%ë³%ë³%ë³%ë³%ë³%ë³%ë³%ë³%ë³%ë³%ë³%ë³%ë³%ë³%ë³%ë³%ë³%ë³%ë³%ë³%ë³%ë³%ë³%ë³%ë³%ë³%ë³%ë³%ë³%ë³%ë³%ë³%ë³%ë³%ë³%ë³%ë³%ë³%ë³%ë³%ë³%ë³%ë³%ë³%ë³%ë³%ë³%ë³%ë³%ë³%ë³%ë³%ë³%ë³%ë³%ë³%ë³%ë³%ë³%ë³%ë³%ë³%ë³%ë³%ë³%ë³%ë³%ë³%ë³%ë³%ë³%ë³%ë³%ë³%ë³%ë³%ë³%ë³%ë³%ë³%ë³%ë³%ë³%ë³%ë³%ë³%ë³%ë³%ë³%ë³%ë³%ë³%ë³%ë³%ë³%ë³%ë³%ë³%ë³%ë³%ë³%ë³%ë³%ë³%ë³%ë³%ë³%ë³%ë³%ë³%ë³%ë³%ë³%ë³%ë³%ë³%ë³%ë³%ë³%ë³%ë³%ë³%ë³%ë³%ë³%ë³%ë³%ë³%ë³%ë³%ë³%ë³%ë³%ë³%ë³%ë³%ë³%ë³%ë³%ë³%ë³%ë³%ë³%ë³%ë³%ë³%ë³%ë³%ë³%ë³%ë³%ë³%ë³%ë³%ë³%ë³%ë³%ë³%ë³%ë³%ë³%ë³%ë³%ë³%ë³%ë³%ë³%ë³%ë³%ë³%ë³%ë³%ë³%ë³%ë³%ë³%ë³%ë³%ë³%ë³%ë³%ë³%ë³%ë³%ë³%ë³%ë³%ë³%ë³%ë³%ë³%ë³%ë³%ë³%ë³%ë³%ë³%ë³%ë³%ë³%ë³%ë³%ë³%ë³%ë³%ë³%ë³%ë³%ë³%ë³%ë³%ë³%ë³%ë³%ë³%ë³%ë³%ë³%ë³%ë³%ë³%ë³%ë³%ë³%ë³%ë³%ë³%ë³%ë³%ë³%ë³%ë³%ë³%ë³%ë³%ë³%ë³%ë³%ë³%ë³%ë³%ë³%ë³%ë³%ë³%ë³%ë³%ë³%ë³%ë³%ë³%ë³%ë³%ë³%ë³%ë³%ë³%ë³%ë³%ë³%ë³%ë³%ë³%ë³%ë³%ë³%ë³%ë³%ë³%ë³%ë³%ë³%ë³%ë³%ë³%ë³%ë³%ë³%ë³%ë³%ë³%ë³%ë³%ë³%ë³%ë³%ë³%ë³%ë³%ë³%ë³%ë³%ë³%ë³%ë³%ë³%ë³%ë³%ë³%ë³%ë³%ë³%ë³%ë³%ë³%ë³%ë³%ë³%ë³%ë³%ë³%ë³%ë³%ë³%ë³%ë³%ë³%ë³%ë³%ë³%ë³%ë³%ë³%ë³%ë³%ë³%ë³%ë³%ë³%ë³%ë³%ë³%ë³%ë³%ë³%ë³%ë³%ë³%ë³%ë³%ë³%ë³%ë³%ë³%ë³%ë³%ë³%ë³%ë³%ë³%ë³%ë³%ë³%ë³%ë³%ë³%ë³%ë³%ë³%ë³%ë³%ë³%ë³%ë³%ë³%ë³%ë³%ë³%ë³%ë³%ë³%ë³%ë³%ë³%ë³%ë³%ë³%ë³%ë³%ë³%ë³%ë³%ë³%ë³%ë³%ë³%ë³%ë³%ë³%ë³%ë³%ë³%ë³%ë³%ë³%ë³%ë³%ë³%ë³%ë³%ë³%ë³%ë³%ë³%ë³%ë³%ë³%ë³%ë³%ë³%ë³%ë³%ë³%ë³%ë³%ë³%ë³%ë³%ë³%ë³%ë³%ë³%ë³%ë³%ë³%ë³%ë³%ë³%ë³%ë³%ë³%ë³%ë³%ë³%ë³%ë³%ë³%ë³%ë³%ë³%ë³%ë³%ë³%ë³%ë³%ë³%ë³%ë³%ë³%ë³%ë³%ë³%ë³%ë³%ë³%ë³%ë³%ë³%ë³%ë³%ë³%ë³%ë³%ë³%ë³%ë³%ë³%ë³%ë³%ë³%ë³%ë³%ë³%ë³%ë³%ë³%ë³%ë³%ë³%ë³%ë³%ë³%ë³%ë³%ë³%ë³%ë³%ë³%ë³%ë³%ë³%ë³%ë³%ë³%ë³%ë³%ë³%ë³%ë³%ë³%ë³%ë³%ë³%ë³%ë³%ë³%ë³%ë³%ë³%ë³%ë³%ë³%ë³%ë³%ë³%ë³%ë³%ë³%ë³%ë³%ë³%ë³%ë³%ë³%ë³%ë³%ë³%ë³%ë³%ë³%ë³%ë³%ë³%ë³%ë³%ë³%ë³%ë³%ë³%ë³%ë³%ë³%ë³%ë³%ë³%ë³%ë³%ë³%ë³%ë³%ë³%ë³%ë³%ë³%ë³%ë³%ë³%ë³%ë³%ë³%ë³%ë³%ë³%ë³%ë³%ë³%ë³%ë³%ë³%ë³%ë³%ë³%ë³%ë³%ë³%ë³%ë³%ë³%ë³%ë³%ë³%ë³%ë³%ë³%ë³%ë³%ë³%ë³%ë³%ë³%ë³%ë³%ë³%ë³%ë³%ë³%ë³%ë³%ë³%ë³%ë³%ë³%ë³%ë³%ë³%ë³%ë³%ë³%ë³%ë³%ë³%ë³%ë³%ë³%ë³%ë³%ë³%ë³%ë³%ë³%ë³%ë³%ë³%ë³%ë³%ë³%ë³%ë³%ë³%ë³%ë³%ë³%ë³%ë³%ë³%ë³%ë³%ë³%ë³%ë³%ë³%ë³%ë³%ë³%ë³%ë³%ë³%ë³%ë³%ë³%ë³%ë³%ë³%ë³%ë³%ë³%ë³%ë³%ë³%ë³%ë³%ë³%ë³%ë³%ë³%ë³%ë³%ë³%ë³%ë³%ë³%ë³%ë³%ë³%ë³%ë³%ë³%ë³%ë³%ë³%ë³%ë³%ë³%ë³%ë³%ë³%ë³%ë³%ë³%ë³%ë³%ë³%ë³%ë³%ë³%ë³%ë³%ë³%ë³%ë³%ë³%ë³%ë³%ë³%ë³%ë³%ë³%ë³%ë³%ë³%ë³%ë³%ë³%ë³%ë³%ë³%ë³%ë³%ë³%ë³%ë³%ë³%ë³%ë³%ë³%ë³%ë³%ë³%ë³%ë³%ë³%ë³%ë³%ë³%ë³%ë³%ë³%ë³%ë³%ë³%ë³%ë³%ë³%ë³%ë³%ë³%ë³%ë³%ë³%ë³%ë³%ë³%ë³%ë³%ë³%ë³%ë³%ë³%ë³%ë³%ë³%ë³%ë³%ë³%ë³%ë³%ë³%ë³%ë³%ë³%ë³%ë³%ë³%ë³%ë³%ë³%ë³%ë³%ë³%ë³%ë³%ë³%ë³%ë³%ë³%ë³%ë³%ë³%ë³%ë³%ë³%ë³%ë³%ë³%ë³%ë³%ë³%ë³%ë³%ë³%ë³%ë³%ë³%ë³%ë³%ë³%ë³%ë³%ë³%ë³%ë³%ë³%ë³%ë³%ë³%ë³%ë³%ë³%ë³%ë³%ë³%ë³%ë³%ë³%ë³%ë³%ë³%ë³%ë³%ë³%ë³%ë³%ë³%ë³%ë³%ë³%ë³%ë³%ë³%ë³%ë³%ë³%ë³%ë³%ë³%ë³%ë³%ë³%ë³%ë³%ë³%ë³%ë³%ë³%ë³%ë³%ë³%ë³%ë³%ë³%ë³%ë³%ë³%ë³%ë³%ë³%ë³%ë³%ë³%ë³%ë³%ë³%ë³%ë³%ë³%ë³%ë³%ë³%ë³%ë³%ë³%ë³%ë³%ë³%ë³%ë³%ë³%ë³%ë³%ë³%ë³%ë³%ë³%ë³%ë³%ë³%ë³%ë³%ë³%ë³%ë³%ë³%ë³%ë³%ë³%ë³%ë³%ë³%ë³%ë³%ë³%ë³%ë³%ë³%ë³%ë³%ë³%ë³%ë³%ë³%ë³%ë³%ë³%ë³%ë³%ë³%ë³%ë³%ë³%ë³%ë³%ë³%ë³%ë³%ë³%ë³%ë³%ë³%ë³%ë³%ë³%ë³%ë³%ë³%ë³%ë³%ë³%ë³%ë³%ë³%ë³%ë³%ë³%ë³%ë³%ë³%ë³%ë³%ë³%ë³%ë³%ë³%ë³%ë³%ë³%ë³%ë³%ë³%ë³%ë³%ë³%ë³%ë³%ë³%ë³%ë³%ë³%ë³%ë³%ë³%ë³%ë³%ë³%ë³%ë³%ë³%ë³%ë³%ë³%ë³%ë³%ë³%ë³%ë³%ë³%ë³%ë³%ë³%ë³%ë³%ë³%ë³%ë³%ë³%ë³%ë³%ë³%ë³%ë³%ë³%ë³%ë³%ë³%ë³%ë³%ë³%ë³%ë³%ë³%ë³%ë³%ë³%ë³%ë³%ë³%ë³%ë³%ë³%ë³%ë³%ë³%ë³%ë³%ë³%ë³%ë³%ë³%ë³%ë³%ë³%ë³%ë³%ë³%ë³%ë³%ë³%ë³%ë³%ë³%ë³%ë³%ë³%ë³%ë³%ë³%ë³%ë³%ë³%ë³%ë³%ë³%ë³%ë³%ë³%ë³%ë³%ë³%ë³%ë³%ë³%ë³%ë³%ë³%ë³%ë³%ë³%ë³%ë³%ë³%ë³%ë³%ë³%ë³%ë³%ë³%ë³%ë³%ë³%ë³%ë³%ë³%ë³%ë³%ë³%ë³%ë³%ë³%ë³%ë³%ë³%ë³%ë³%ë³%ë³%ë³%ë³%ë³%ë³%ë³%ë³%ë³%ë³%ë³%ë³%ë³%ë³%ë³%ë³%ë³%ë³%ë³%ë³%ë³%ë³%ë³%ë³%ë³%ë³%ë³%ë³%ë³%ë³%ë³%ë³%ë³%ë³%ë³%ë³%ë³%ë³%ë³%ë³%ë³%ë³%ë³%ë³%ë³%ë³%ë³%ë³%ë³%ë³%ë³%ë³%ë³%ë³%ë³%ë³%ë³%ë³%ë³%ë³%ë³%ë³%ë³%ë³%ë³%ë³%ë³%ë³%ë³%ë³%ë³%ë³%ë³%ë³%ë³%ë³%ë³%ë³%ë³%ë³%ë³%ë³%ë³%ë³%ë³%ë³%ë³%ë³%ë³%ë³%ë³%ë³%ë³%ë³%ë³%ë³%ë³%ë³%ë³%ë³%ë³%ë³%ë³%ë³%ë³%ë³%ë³%ë³%ë³%ë³%ë³%ë³%ë³%ë³%ë³%ë³%ë³%ë³%ë³%ë³%ë³%ë³%ë³%ë³%ë³%ë³%ë³%ë³%ë³%ë³%ë³%ë³%ë³%ë³%ë³%ë³%ë³%ë³%ë³%ë³%ë³%ë³%ë³%ë³%ë³%ë³%ë³%ë³%ë³%ë³%ë³%ë³%ë³%ë³%ë³%ë³%ë³%ë³%ë³%ë³%ë³%ë³%ë³%ë³%ë³%ë³%ë³%ë³%ë³%ë³%ë³%ë³%ë³%ë³%ë³%ë³%ë³%ë³%ë³%ë³%ë³%ë³%ë³%ë³%ë³%ë³%ë³%ë³%ë³%ë³%ë³%ë³%ë³%ë³%ë³%ë³%ë³%ë³%ë³%ë³%ë³%ë³%ë³%ë³%ë³%ë³%ë³%ë³%ë³%ë³%ë³%ë³%ë³%ë³%ë³%ë³%ë³%ë³%ë³%ë³%ë³%ë³%ë³%ë³%ë³%ë³%ë³%ë³%ë³%ë³%ë³%ë³%ë³%ë³%ë³%ë³%ë³%ë³%ë³%ë³%ë³%ë³%ë³%ë³%ë³%ë³%ë³%ë³%ë³%ë³%ë³%ë³%ë³%ë³%ë³%ë³%ë³%ë³%ë³%ë³%ë³%ë³%ë³%ë³%ë³%ë³%ë³%ë³%ë³%ë³%ë³%ë³%ë³%ë³%ë³%ë³%ë³%ë³%ë³%ë³%ë³%ë³%ë³%ë³%ë³%ë³%ë³%ë³%ë³%ë³%ë³%ë³%ë³%ë³%ë³%ë³%ë³%ë³%ë³%ë³%ë³%ë³%ë³%ë³%ë³%ë³%ë³%ë³%ë³%ë³%ë³%ë³%ë³%ë³%ë³%ë³%ë³%ë³%ë³%ë³%ë³%ë³%ë³%ë³%ë³%ë³%ë³%ë³%ë³%ë³%ë³%ë³%ë³%ë³%ë³%ë³%ë³%ë³%ë³%ë³%ë³%ë³%ë³%ë³%ë³%ë³%ë³%ë³%ë³%ë³%ë³%ë³%ë³%ë³%ë³%ë³%ë³%ë³%ë³%ë³%ë³%ë³%ë³%ë³%ë³%ë³%ë³%ë³%ë³%ë³%ë³%ë³%ë³%ë³%ë³%ë³%ë³%ë³%ë³%ë³%ë³%ë³%ë³%ë³%ë³%ë³%ë³%ë³%ë³%ë³%ë³%ë³%ë³%ë³%ë³%ë³%ë³%ë³%ë³%ë³%ë³%ë³%ë³%ë³%ë³%ë³%ë³%ë³%ë³%ë³%ë³%ë³%ë³%ë³%ë³%ë³%ë³%ë³%ë³%ë³%ë³%ë³%ë³%ë³%ë³%ë³%ë³%ë³%ë³%ë³%ë³%ë³%ë³%ë³%ë³%ë³%ë³%ë³%ë³%ë³%ë³%ë³%ë³%ë³%ë³%ë³%ë³%ë³%ë³%ë³%ë³%ë³%ë³%ë³%ë³%ë³%ë³%ë³%ë³%ë³%ë³%ë³%ë³%ë³%ë³%ë³%ë³%ë³%ë³%ë³%ë³%ë³%ë³%ë³%ë³%ë³%ë³%ë³%ë³%ë³%ë³%ë³%ë³%ë³%ë³%ë³%ë³%ë³%ë³%ë³%ë³%ë³%ë³%ë³%ë³%ë³%ë³%ë³%ë³%ë³%ë³%ë³%ë³%ë³%ë³%ë³%ë³%ë³%ë³%ë³%ë³%ë³%ë³%ë³%ë³%ë³%ë³%ë³%ë³%ë³%ë³%ë³%ë³%ë³%ë³%ë³%ë³%ë³%ë³%ë³%ë³%ë³%ë³%ë³%ë³%ë³%ë³%ë³%ë³%ë³%ë³%ë³%ë³%ë³%ë³%ë³%ë³%ë³%ë³%ë³%ë³%ë³%ë³%ë³%ë³%ë³%ë³%ë³%ë³%ë³%ë³%ë³%ë³%ë³%ë³%ë³%ë³%ë³%ë³%ë³%ë³%ë³%ë³%ë³%ë³%ë³%ë³%ë³%ë³%ë³%ë³%ë³%ë³%ë³%ë³%ë³%ë³%ë³%ë³%ë³%ë³%ë³%ë³%ë³%ë³%ë³%ë³%ë³%ë³%ë³%ë³%ë³%ë³%ë³%ë³%ë³%ë³%ë³%ë³%ë³%ë³%ë³%ë³%ë³%ë³%ë³%ë³%ë³%ë³%ë³%ë³%ë³%ë³%ë³%ë³%ë³%ë³%ë³%ë³%ë³%ë³%ë³%ë³%ë³%ë³%ë³%ë³%ë³%ë³%ë³%ë³%ë³%ë³%ë³%ë³%ë³%ë³%ë³%ë³%ë³%ë³%ë³%ë³%ë³%ë³%ë³%ë³%ë³%ë³%ë³%ë³%ë³%ë³%ë³%ë³%ë³%ë³%ë³%ë³%ë³%ë³%ë³%ë³%ë³%ë³%ë³%ë³%ë³%ë³%ë³%ë³%ë³%ë³%ë³%ë³%ë³%ë³%ë³%ë³%ë³%ë³%ë³%ë³%ë³%ë³%ë³%ë³%ë³%ë³%ë³%ë³%ë³%ë³%ë³%ë³%ë³%ë³%ë³%ë³%ë³%ë³%ë³%ë³%ë³%ë³%ë³%ë³%ë³%ë³%ë³%ë³%ë³%ë³%ë³%ë³%ë³%ë³%ë³%ë³%ë³%ë³%ë³%ë³%ë³%ë³%ë³%ë³%ë³%ë³%ë³%ë³%ë³%ë³%ë³%ë³%ë³%ë³%ë³%ë³%ë³%ë³%ë³%ë³%ë³%ë³%ë³%ë³%ë³%ë³%ë³%ë³%ë³%ë³%ë³%ë³%ë³%ë³%ë³%ë³%ë³%ë³%ë³%ë³%ë³%ë³%ë³%ë³%ë³%ë³%ë³%ë³%ë³%ë³%ë³%ë³%ë³%ë³%ë³%ë³%ë³%ë³%ë³%ë³%ë³%ë³%ë³%ë³%ë³%ë³%ë³%ë³%ë³%ë³%ë³%ë³%ë³%ë³%ë³%ë³%ë³%ë³%ë³%ë³%ë³%ë³%ë³%ë³%ë³%ë³%ë³%ë³%ë³%ë³%ë³%ë³%ë³%ë³%ë³%ë³%ë³%ë³%ë³%ë³%ë³%ë³%ë³%ë³%ë³%ë³%ë³%ë³%ë³%ë³%ë³%ë³%ë³%ë³%ë³%ë³%ë³%ë³%ë³%ë³%ë³%ë³%ë³%ë³%ë³%ë³%ë³%ë³%ë³%ë³%ë³%ë³%ë³%ë³%ë³%ë³%ë³%ë³%ë³%ë³%ë³%ë³%ë³%ë³%ë³%ë³%ë³%ë³%ë³%ë³%ë³%ë³%ë³%ë³%ë³%ë³%ë³%ë³%ë³%ë³%ë³%ë³%ë³%ë³%ë³%ë³%ë³%ë³%ë³%ë³%ë³%ë³%ë³%ë³%ë³%ë³%ë³%ë³%ë³%ë³%ë³%ë³%ë³%ë³%ë³%ë³%ë³%ë³%ë³%ë³%ë³%ë³%ë³%ë³%ë³%ë³%ë³%ë³%ë³%ë³%ë³%ë³%ë³%ë³%ë³%ë³%ë³%ë³%ë³%ë³%ë³%ë³%ë³%ë³%ë³%ë³%ë³%ë³%ë³%ë³%ë³%ë³%ë³%ë³%ë³%ë³%ë³%ë³%ë³%ë³%ë³%ë³%ë³%ë³%ë³%ë³%ë³%ë³%ë³%ë³%ë³%ë³%ë³%ë³%ë³%ë³%ë³%ë³%ë³%ë³%ë³%ë³%ë³%ë³%ë³%ë³%ë³%ë³%ë³%ë³%ë³%ë³%ë³%ë³%ë³%ë³%ë³%ë³%ë³%ë³%ë³%ë³%ë³%ë³%ë³%ë³%ë³%ë³%ë³%ë³%ë³%ë³%ë³%ë³%ë³%ë³%ë³%ë³%ë³%ë³%ë³%ë³%ë³%ë³%ë³%ë³%ë³%ë³%ë³%ë³%ë³%ë³%ë³%ë³%ë³%ë³%ë³%ë³%ë³%ë³%ë³%ë³%ë³%ë³%ë³%ë³%ë³%ë³%ë³%ë³%ë³%ë³%ë³%ë³%ë³%ë³%ë³%ë³%ë³%ë³%ë³%ë³%ë³%ë³%ë³%ë³%ë³%ë³%ë³%ë³%ë³%ë³%ë³%ë³%ë³%ë³%ë³%ë³%ë³%ë³%ë³%ë³%ë³%ë³%ë³%ë³%ë³%ë³%ë³%ë³%ë³%ë³%ë³%ë³%ë³%ë³%ë³%ë³%ë³%ë³%ë³%ë³%ë³%ë³%ë³%ë³%ë³%ë³%ë³%ë³%ë³%ë³%ë³%ë³%ë³%ë³%ë³%ë³%ë³%ë³%ë³%ë³%ë³%ë³%ë³%ë³%ë³%ë³%ë³%ë³%ë³%ë³%ë³%ë³%ë³%ë³%ë³%ë³%ë³%ë³%ë³%ë³%ë³%ë³%ë³%ë³%ë³%ë³%ë³%ë³%ë³%ë³%ë³%ë³%ë³%ë³%ë³%ë³%ë³%ë³%ë³%ë³%ë³%ë³%ë³%ë³%ë³%ë³%ë³%ë³%ë³%ë³%ë³%ë³%ë³%ë³%ë³%ë³%ë³%ë³%ë³%ë³%ë³%ë³%ë³%ë³%ë³%ë³%ë³%ë³%ë³%ë³%ë³%ë³%ë³%ë³%ë³%ë³%ë³%ë³%ë³%ë³%ë³%ë³%ë³%ë³%ë³%ë³%ë³%ë³%ë³%ë³%ë³%ë³%ë³%ë³%ë³%ë³%ë³%ë³%ë³%ë³%ë³%ë³%ë³%ë³%ë³%ë³%ë³%ë³%ë³%ë³%ë³%ë³%ë³%ë³%ë³%ë³%ë³%ë³%ë³%ë³%ë³%ë³%ë³%ë³%ë³%ë³%ë³%ë³%ë³%ë³%ë³%ë³%ë³%ë³%ë³%ë³%ë³%ë³%ë³%ë³%ë³%ë³%ë³%ë³%ë³%ë³%ë³%ë³%ë³%ë³%ë³%ë³%ë³%ë³%ë³%ë³%ë³%ë³%ë³%ë³%ë³%ë³%ë³%ë³%ë³%ë³%ë³%ë³%ë³%ë³%ë³%ë³%ë³%ë³%ë³%ë³%ë³%ë³%ë³%ë³%ë³%ë³%ë³%ë³%ë³%ë³%ë³%ë³%ë³%ë³%ë³%ë³%ë³%ë³%ë³%ë³%ë³%ë³%ë³%ë³%ë³%ë³%ë³%ë³%ë³%ë³%ë³%ë³%ë³%ë³%ë³%ë³%ë³%ë³%ë³%ë³%ë³%ë³%ë³%ë³%ë³%ë³%ë³%ë³%ë³%ë³%ë³%ë³%ë³%ë³%ë³%ë³%ë³%ë³%ë³%ë³%ë³%ë³%ë³%ë³%ë³%ë³%ë³%ë³%ë³%ë³%ë³%ë³%ë³%ë³%ë³%ë³%ë³%ë³%ë³%ë³%ë³%ë³%ë³%ë³%ë³%ë³%ë³%ë³%ë³%ë³%ë³%ë³%ë³%ë³%ë³%ë³%ë³%ë³%ë³%ë³%ë³%ë³%ë³%ë³%ë³%ë³%ë³%ë³%ë³%ë³%ë³%ë³%ë³%ë³%ë³%ë³%ë³%ë³%ë³%ë³%ë³%ë³%ë³%ë³%ë³%ë³%ë³%ë³%ë³%ë³%ë³%ë³%ë³%ë³%ë³%ë³%ë³%ë³%ë³%ë³%ë³%ë³%ë³%ë³%ë³%ë³%ë³%ë³%ë³%ë³%ë³%ë³%ë³%ë³%ë³%ë³%ë³%ë³%ë³%ë³%ë³%ë³%ë³%ë³%ë³%ë³%ë³%ë³%ë³%ë³%ë³%ë³%ë³%ë³%ë³%ë³%ë³%ë³%ë³%ë³%ë³%ë³%ë³%ë³%ë³%ë³%ë³%ë³%ë³%ë³%ë³%ë³%ë³%ë³%ë³%ë³%ë³%ë³%ë³%ë³%ë³%ë³%ë³%ë³%ë³%ë³%ë³%ë³%ë³%ë³%ë³%ë³%ë³%ë³%ë³%ë³%ë³%ë³%ë³%ë³%ë³%ë³%ë³%ë³%ë³%ë³%ë³%ë³%ë³%ë³%ë³%ë³%ë³%ë³%ë³%ë³%ë³%ë³%ë³%ë³%ë³%ë³%ë³%ë³%ë³%ë³%ë³%ë³%ë³%ë³%ë³%ë³%ë³%ë³%ë³%ë³%ë³%ë³%ë³%ë³%ë³%ë³%ë³%ë³%ë³%ë³%ë³%ë³%ë³%ë³%ë³%ë³%ë³%ë³%ë³%ë³%ë³%ë³%ë³%ë³%ë³%ë³%ë³%ë³%ë³%ë³%ë³%ë³%ë³%ë³%ë³%ë³%ë³%ë³%ë³%ë³%ë³%ë³%ë³%ë³%ë³%ë³%ë³%ë³%ë³%ë³%ë³%ë³%ë³%ë³%ë³%ë³%ë³%ë³%ë³%ë³%ë³%ë³%ë³%ë³%ë³%ë³%ë³%ë³%ë³%ë³%ë³%ë³%ë³%ë³%ë³%ë³%ë³%ë³%ë³%ë³%ë³%ë³%ë³%ë³%ë³%ë³%ë³%ë³%ë³%ë³%ë³%ë³%ë³%ë³%ë³%ë³%ë³%ë³%ë³%ë³%ë³%ë³%ë³%ë³%ë³%ë³%ë³%ë³%ë³%ë³%ë³%ë³%ë³%ë³%ë³%ë³%ë³%ë³%ë³%ë³%ë³%ë³%ë³%ë³%ë³%ë³%ë³%ë³%ë³%ë³%ë³%ë³%ë³%ë³%ë³%ë³%ë³%ë³%ë³%ë³%ë³%ë³%ë³%ë³%ë³%ë³%ë³%ë³%ë³%ë³%ë³%ë³%ë³%ë³%ë³%ë³%ë³%ë³%ë³%ë³%ë³%ë³%ë³%ë³%ë³%ë³%ë³%ë³%ë³%ë³%ë³%ë³%ë³%ë³%ë³%ë³%ë³%ë³%ë³%ë³%ë³%ë³%ë³%ë³%ë³%ë³%ë³%ë³%ë³%ë³%ë³%ë³%ë³%ë³%ë³%ë³%ë³%ë³%ë³%ë³%ë³%ë³%ë³%ë³%ë³%ë³%ë³%ë³%ë³%ë³%ë³%ë³%ë³%ë³%ë³%ë³%ë³%ë³%ë³%ë³%ë³%ë³%ë³%ë³%ë³%ë³%ë³%ë³%ë³%ë³%ë³%ë³%ë³%ë³%ë³%ë³%ë³%ë³%ë³%ë³%ë³%ë³%ë³%ë³%ë³%ë³%ë³%ë³%ë³%ë³%ë³%ë³%ë³%ë³%ë³%ë³%ë³%ë³%ë³%ë³%ë³%ë³%ë³%ë³%ë³%ë³%ë³%ë³%ë³%ë³%ë³%ë³%ë³%ë³%ë³%ë³%ë³%ë³%ë³%ë³%ë³%ë³%ë³%ë³%ë³%ë³%ë³%ë³%ë³%ë³%ë³%ë³%ë³%ë³%ë³%ë³%ë³%ë³%ë³%ë³%ë³%ë³%ë³%ë³%ë³%ë³%ë³%ë³%ë³%ë³%ë³%ë³%ë³%ë³%ë³%ë³%ë³%ë³%ë³%ë³%ë³%ë³%ë³%ë³%ë³%ë³%ë³%ë³%ë³%ë³%ë³%ë³%ë³%ë³%ë³%ë³%ë³%ë³%ë³%ë³%ë³%ë³%ë³%ë³%ë³%ë³%ë³%ë³%ë³%ë³%ë³%ë³%ë³%ë³%ë³%ë³%ë³%ë³%ë³%ë³%ë³%ë³%ë³%ë³%ë³%ë³%ë³%ë³%ë³%ë³%ë³%ë³%ë³%ë³%ë³%ë³%ë³%ë³%ë³%ë³%ë³%ë³%ë³%ë³%ë³%ë³%ë³%ë³%ë³%ë³%ë³%ë³%ë³%ë³%ë³%ë³%ë³%ë³%ë³%ë³%ë³%ë³%ë³%ë³%ë³%ë³%ë³%ë³%ë³%ë³%ë³%ë³%ë³%ë³%ë³%ë³%ë³%ë³%ë³%ë³%ë³%ë³%ë³%ë³%ë³%ë³%ë³%ë³%ë³%ë³%ë³%ë³%ë³%ë³%ë³%ë³%ë³%ë³%ë³%ë³%ë³%ë³%ë³%ë³%ë³%ë³%ë³%ë³%ë³%ë³%ë³%ë³%ë³%ë³%ë³%ë³%ë³%ë³%ë³%ë³%ë³%ë³%ë³%ë³%ë³%ë³%ë³%ë³%ë³%ë³%ë³%ë³%ë³%ë³%ë³%ë³%ë³%ë³%ë³%ë³%ë³%ë³%ë³%ë³%ë³%ë³%ë³%ë³%ë³%ë³%ë³%ë³%ë³%ë³%ë³%ë³%ë³%ë³%ë³%ë³%ë³%ë³%ë³%ë³%ë³%ë³%ë³%ë³%ë³%ë³%ë³%ë³%ë³%ë³%ë³%ë³%ë³%ë³%ë³%ë³%ë³%ë³%ë³%ë³%ë³%ë³%ë³%ë³%ë³%ë³%ë³%ë³%ë³%ë³%ë³%ë³%ë³%ë³%ë³%ë³%ë³%ë³%ë³%ë³%ë³%ë³%ë³%ë³%ë³%ë³%ë³%ë³%ë³%ë³%ë³%ë³%ë³%ë³%ë³%ë³%ë³%ë³%ë³%ë³%ë³%ë³%ë³%ë³%ë³%ë³%ë³%ë³%ë³%ë³%ë³%ë³%ë³%ë³%ë³%ë³%ë³%ë³%ë³%ë³%ë³%ë³%ë³%ë³%ë³%ë³%ë³%ë³%ë³%ë³%ë³%ë³%ë³%ë³%ë³%ë³%ë³%ë³%ë³%ë³%ë³%ë³%ë³%ë³%ë³%ë³%ë³%ë³%ë³%ë³%ë³%ë³%ë³%ë³%ë³%ë³%ë³%ë³%ë³%ë³%ë³%ë³%ë³%ë³%ë³%ë³%ë³%ë³%ë³%ë³%ë³%ë³%ë³%ë³%ë³%ë³%ë³%ë³%ë³%ë³%ë³%ë³%ë³%ë³%ë³%ë³%ë³%ë³%ë³%ë³%ë³%ë³%ë³%ë³%ë³%ë³%ë³%ë³%ë³%ë³%ë³%ë³%ë³%ë³%ë³%ë³%ë³%ë³%ë³%ë³%ë³%ë³%ë³%ë³%ë³%ë³%ë³%ë³%ë³%ë³%ë³%ë³%ë³%ë³%ë³%ë³%ë³%ë³%ë³%ë³%ë³%ë³%ë³%ë³%ë³%ë³%ë³%ë³%ë³%ë³%ë³%ë³%ë³%ë³%ë³%ë³%ë³%ë³%ë³%ë³%ë³%ë³%ë³%ë³%ë³%ë³%ë³%ë³%ë³%ë³%ë³%ë³%ë³%ë³%ë³%ë³%ë³%ë³%ë³%ë³%ë³%ë³%ë³%ë³%ë³%ë³%ë³%ë³%ë³%ë³%ë³%ë³%ë³%ë³%ë³%ë³%ë³%ë³%ë³%ë³%ë³%ë³%ë³%ë³%ë³%ë³%ë³%ë³%ë³%ë³%ë³%ë³%ë³%ë³%ë³%ë³%ë³%ë³%ë³%ë³%ë³%ë³%ë³%ë³%ë³%ë³%ë³%ë³%ë³%ë³%ë³%ë³%ë³%ë³%ë³%ë³%ë³%ë³%ë³%ë³%ë³%ë³%ë³%ë³%ë³%ë³%ë³%ë³%ë³%ë³%ë³%ë³%ë³%ë³%ë³%ë³%ë³%ë³%ë³%ë³%ë³%ë³%ë³%ë³%ë³%ë³%ë³%ë³%ë³%ë³%ë³%ë³%ë³%ë³%ë³%ë³%ë³%ë³%ë³%ë³%ë³%ë³%ë³%ë³%ë³%ë³%ë³%ë³%ë³%ë³%ë³%ë³%ë³%ë³%ë³%ë³%ë³%ë³%ë³%ë³%ë³%ë³%ë³%ë³%ë³%ë³%ë³%ë³%ë³%ë³%ë³%ë³%ë³%ë³%ë³%ë³%ë³%ë³%ë³%ë³%ë³%ë³%ë³%ë³%ë³%ë³%ë³%ë³%ë³%ë³%ë³%ë³%ë³%ë³%ë³%ë³%ë³%ë³%ë³%ë³%ë³%ë³%ë³%ë³%ë³%ë³%ë³%ë³%ë³%ë³%ë³%ë³%ë³%ë³%ë³%ë³%ë³%ë³%ë³%ë³%ë³%ë³%ë³%ë³%ë³%ë³%ë³%ë³%ë³%ë³%ë³%ë³%ë³%ë³%ë³%ë³%ë³%ë³%ë³%ë³%ë³%ë³%ë³%ë³%ë³%ë³%ë³%ë³%ë³%ë³%ë³%ë³%ë³%ë³%ë³%ë³%ë³%ë³%ë³%ë³%ë³%ë³%ë³%ë³%ë³%ë³%ë³%ë³%ë³%ë³%ë³%ë³%ë³%ë³%ë³%ë³%ë³%ë³%ë³%ë³%ë³%ë³%ë³%ë³%ë³%ë³%ë³%ë³%ë³%ë³%ë³%ë³%ë³%ë³%ë³%ë³%ë³%ë³%ë³%ë³%ë³%ë³%ë³%ë³%ë³%ë³%ë³%ë³%ë³%ë³%ë³%ë³%ë³%ë³%ë³%ë³%ë³%ë³%ë³%ë³%ë³%ë³%ë³%ë³%ë³%ë³%ë³%ë³%ë³%ë³%ë³%ë³%ë³%ë³%ë³%ë³%ë³%ë³%ë³%ë³%ë³%ë³%ë³%ë³%ë³%ë³%ë³%ë³%ë³%ë³%ë³%ë³%ë³%ë³%ë³%ë³%ë³%ë³%ë³%ë³%ë³%ë³%ë³%ë³%ë³%ë³%ë³%ë³%ë³%ë³%ë³%ë³%ë³%ë³%ë³%ë³%ë³%ë³%ë³%ë³%ë³%ë³%ë³%ë³%ë³%ë³%ë³%ë³%ë³%ë³%ë³%ë³%ë³%ë³%ë³%ë³%ë³%ë³%ë³%ë³%ë³%ë³%ë³%ë³%ë³%ë³%ë³%ë³%ë³%ë³%ë³%ë³%ë³%ë³%ë³%ë³%ë³%ë³%ë³%ë³%ë³%ë³%ë³%ë³%ë³%ë³%ë³%ë³%ë³%ë³%ë³%ë³%ë³%ë³%ë³%ë³%ë³%ë³%ë³%ë³%ë³%ë³%ë³%ë³%ë³%ë³%ë³%ë³%ë³%ë³%ë³%ë³%ë³%ë³%ë³%ë³%ë³%ë³%ë³%ë³%ë³%ë³%ë³%ë³%ë³%ë³%ë³%ë³%ë³%ë³%ë³%ë³%ë³%ë³%ë³%ë³%ë³%ë³%ë³%ë³%ë³%ë³%ë³%ë³%ë³%ë³%ë³%ë³%ë³%ë³%ë³%ë³%ë³%ë³%ë³%ë³%ë³%ë³%ë³%ë³%ë³%ë³%ë³%ë³%ë³%ë³%ë³%ë³%ë³%ë³%ë³%ë³%ë³%ë³%ë³%ë³%ë³%ë³%ë³%ë³%ë³%ë³%ë³%ë³%ë³%ë³%ë³%ë³%ë³%ë³%ë³%ë³%ë³%ë³%ë³%ë³%ë³%ë³%ë³%ë³%ë³%ë³%ë³%ë³%ë³%ë³%ë³%ë³%ë³%ë³%ë³%ë³%ë³%ë³%ë³%ë³%ë³%ë³%ë³%ë³%ë³%ë³%ë³%ë³%ë³%ë³%ë³%ë³%ë³%ë³%ë³%ë³%ë³%ë³%ë³%ë³%ë³%ë³%ë³%ë³%ë³%ë³%ë³%ë³%ë³%ë³%ë³%ë³%ë³%ë³%ë³%ë³%ë³%ë³%ë³%ë³%ë³%ë³%ë³%ë³%ë³%ë³%ë³%ë³%ë³%ë³%ë³%ë³%ë³%ë³%ë³%ë³%ë³%ë³%ë³%ë³%ë³%ë³%ë³%ë³%ë³%ë³%ë³%ë³%ë³%ë³%ë³%ë³%ë³%ë³%ë³%ë³%ë³%ë³%ë³%ë³%ë³%ë³%ë³%ë³%ë³%ë³%ë³%ë³%ë³%ë³%ë³%ë³%ë³%ë³%ë³%ë³%ë³%ë³%ë³%ë³%ë³%ë³%ë³%ë³%ë³%ë³%ë³%ë³%ë³%ë³%ë³%ë³%ë³%ë³%ë³%ë³%ë³%ë³%ë³%ë³%ë³%ë³%ë³%ë³%ë³%ë³%ë³%ë³%ë³%ë³%ë³%ë³%ë³%ë³%ë³%ë³%ë³%ë³%ë³%ë³%ë³%ë³%ë³%ë³%ë³%ë³%ë³%ë³%ë³%ë³%ë³%ë³%ë³%ë³%ë³%ë³%ë³%ë³%ë³%ë³%ë³%ë³%ë³%ë³%ë³%ë³%ë³%ë³%ë³%ë³%ë³%ë³%ë³%ë³%ë³%ë³%ë³%ë³%ë³%ë³%ë³%ë³%ë³%ë³%ë³%ë³%ë³%ë³%ë³%ë³%ë³%ë³%ë³%ë³%ë³%ë³%ë³%ë³%ë³%ë³%ë³%ë³%ë³%ë³%ë³%ë³%ë³%ë³%ë³%ë³%ë³%ë³%ë³%ë³%ë³%ë³%ë³%ë³%ë³%ë³%ë³%ë³%ë³%ë³%ë³%ë³%ë³%ë³%ë³%ë³%ë³%ë³%ë³%ë³%ë³%ë³%ë³%ë³%ë³%ë³%ë³%ë³%ë³%ë³%ë³%ë³%ë³%ë³%ë³%ë³%ë³%ë³%ë³%ë³%ë³%ë³%ë³%ë³%ë³%ë³%ë³%ë³%ë³%ë³%ë³%ë³%ë³%ë³%ë³%ë³%ë³%ë³%ë³%ë³%ë³%ë³%ë³%ë³%ë³%ë³%ë³%ë³%ë³%ë³%ë³%ë³%ë³%ë³%ë³%ë³%ë³%ë³%ë³%ë³%ë³%ë³%ë³%ë³%ë³%ë³%ë³%ë³%ë³%ë³%ë³%ë³%ë³%ë³%ë³%ë³%ë³%ë³%ë³%ë³%ë³%ë³%ë³%ë³%ë³%ë³%ë³%ë³%ë³%ë³%ë³%ë³%ë³%ë³%ë³%ë³%ë³%ë³%ë³%ë³%ë³%ë³%ë³%ë³%ë³%ë³%ë³%ë³%ë³%ë³%ë³%ë³%ë³%ë³%ë³%ë³%ë³%ë³%ë³%ë³%ë³%ë³%ë³%ë³%ë³%ë³%ë³%ë³%ë³%ë³%ë³%ë³%ë³%ë³%ë³%ë³%ë³%ë³%ë³%ë³%ë³%ë³%ë³%ë³%ë³%ë³%ë³%ë³%ë³%ë³%ë³%ë³%ë³%ë³%ë³%ë³%ë³%ë³%ë³%ë³%ë³%ë³%ë³%ë³%ë³%ë³%ë³%ë³%ë³%ë³%ë³%ë³%ë³%ë³%ë³%ë³%ë³%ë³%ë³%ë³%ë³%ë³%ë³%ë³%ë³%ë³%ë³%ë³%ë³%ë³%ë³%ë³%ë³%ë³%ë³%ë³%ë³%ë³%ë³%ë³%ë³%ë³%ë³%ë³%ë³%ë³%ë³%ë³%ë³%ë³%ë³%ë³%ë³%ë³%ë³%ë³%ë³%ë³%ë³%ë³%ë³%ë³%ë³%ë³%ë³%ë³%ë³%ë³%ë³%ë³%ë³%ë³%ë³%ë³%ë³%ë³%ë³%ë³%ë³%ë³%ë³%ë³%ë³%ë³%ë³%ë³%ë³%ë³%ë³%ë³%ë³%ë³%ë³%ë³%ë³%ë³%ë³%ë³%ë³%ë³%ë³%ë³%ë³%ë³%ë³%ë³%ë³%ë³%ë³%ë³%ë³%ë³%ë³%ë³%ë³%ë³%ë³%ë³%ë³%ë³%ë³%ë³%ë³%ë³%ë³%ë³%ë³%ë³%ë³%ë³%ë³%ë³%ë³%ë³%ë³%ë³%ë³%ë³%ë³%ë³%ë³%ë³%ë³%ë³%ë³%ë³%ë³%ë³%ë³%ë³%ë³%ë³%ë³%ë³%ë³%ë³%ë³%ë³%ë³%ë³%ë³%ë³%ë³%ë³%ë³%ë³%ë³%ë³%ë³%ë³%ë³%ë³%ë³%ë³%ë³%ë³%ë³%ë³%ë³%ë³%ë³%ë³%ë³%ë³%ë³%ë³%ë³%ë³%ë³%ë³%ë³%ë³%ë³%ë³%ë³%ë³%ë³%ë³%ë³%ë³%ë³%ë³%ë³%ë³%ë³%ë³%ë³%ë³%ë³%ë³%ë³%ë³%ë³%ë³%ë³%ë³%ë³%ë³%ë³%ë³%ë³%ë³%ë³%ë³%ë³%ë³%ë³%ë³%ë³%ë³%ë³%ë³%ë³%ë³%ë³%ë³%ë³%ë³%ë³%ë³%ë³%ë³%ë³%ë³%ë³%ë³%ë³%ë³%ë³%ë³%ë³%ë³%ë³%ë³%ë³%ë³%ë³%ë³%ë³%ë³%ë³%ë³%ë³%ë³%ë³%ë³%ë³%ë³%ë³%ë³%ë³%ë³%ë³%ë³%ë³%ë³%ë³%ë³%ë³%ë³%ë³%ë³%ë³%ë³%ë³%ë³%ë³%ë³%ë³%ë³%ë³%ë³%ë³%ë³%ë³%ë³%ë³%ë³%ë³%ë³%ë³%ë³%ë³%ë³%ë³%ë³%ë³%ë³%ë³%ë³%ë³%ë³%ë³%ë³%ë³%ë³%ë³%ë³%ë³%ë³%ë³%ë³%ë³%ë³%ë³%ë³%ë³%ë³%ë³%ë³%ë³%ë³%ë³%ë³%ë³%ë³%ë³%ë³%ë³%ë³%ë³%ë³%ë³%ë³%ë³%ë³%ë³%ë³%ë³%ë³%ë³%ë³%ë³%ë³%ë³%ë³%ë³%ë³%ë³%ë³%ë³%ë³%ë³%ë³%ë³%ë³%ë³%ë³%ë³%ë³%ë³%ë³%ë³%ë³%ë³%ë³%ë³%ë³%ë³%ë³%ë³%ë³%ë³%ë³%ë³%ë³%ë³%ë³%ë³%ë³%ë³%ë³%ë³%ë³%ë³%ë³%ë³%ë³%ë³%ë³%ë³%ë³%ë³%ë³%ë³%ë³%ë³%ë³%ë³%ë³%ë³%ë³%ë³%ë³%ë³%ë³%ë³%ë³%ë³%ë³%ë³%ë³%ë³%ë³%ë³%ë³%ë³%ë³%ë³%ë³%ë³%ë³%ë³%ë³%ë³%ë³%ë³%ë³%ë³%ë³%ë³%ë³%ë³%ë³%ë³%ë³%ë³%ë³%ë³%ë³%ë³%ë³%ë³%ë³%ë³%ë³%ë³%ë³%ë³%ë³%ë³%ë³%ë³%ë³%ë³%ë³%ë³%ë³%ë³%ë³%ë³%ë³%ë³%ë³%ë³%ë³%ë³%ë³%ë³%ë³%ë³%ë³%ë³%ë³%ë³%ë³%ë³%ë³%ë³%ë³%ë³%ë³%ë³%ë³%ë³%ë³%ë³%ë³%ë³%ë³%ë³%ë³%ë³%ë³%ë³%ë³%ë³%ë³%ë³%ë³%ë³%ë³%ë³%ë³%ë³%ë³%ë³%ë³%ë³%ë³%ë³%ë³%ë³%ë³%ë³%ë³%ë³%ë³%ë³%ë³%ë³%ë³%ë³%ë³%ë³%ë³%ë³%ë³%ë³%ë³%ë³%ë³%ë³%ë³%ë³%ë³%ë³%ë³%ë³%ë³%ë³%ë³%ë³%ë³%ë³%ë³%ë³%ë³%ë³%ë³%ë³%ë³%ë³%ë³%ë³%ë³%ë³%ë³%ë³%ë³%ë³%ë³%ë³%ë³%ë³%ë³%ë³%ë³%ë³%ë³%ë³%ë³%ë³%ë³%ë³%ë³%ë³%ë³%ë³%ë³%ë³%ë³%ë³%ë³%ë³%ë³%ë³%ë³%ë³%ë³%ë³%ë³%ë³%ë³%ë³%ë³%ë³%ë³%ë³%ë³%ë³%ë³%ë³%ë³%ë³%ë³%ë³%ë³%ë³%ë³%ë³%ë³%ë³%ë³%ë³%ë³%ë³%ë³%ë³%ë³%ë³%ë³%ë³%ë³%ë³%ë³%ë³%ë³%ë³%ë³%ë³%ë³%ë³%ë³%ë³%ë³%ë³%ë³%ë³%ë³%ë³%ë³%ë³%ë³%ë³%ë³%ë³%ë³%ë³%ë³%ë³%ë³%ë³%ë³%ë³%ë³%ë³%ë³%ë³%ë³%ë³%ë³%ë³%ë³%ë³%ë³%ë³%ë³%ë³%ë³%ë³%ë³%ë³%ë³%ë³%ë³%ë³%ë³%ë³%ë³%ë³%ë³%ë³%ë³%ë³%ë³%ë³%ë³%ë³%ë³%ë³%ë³%ë³%ë³%ë³%ë³%ë³%ë³%ë³%ë³%ë³%ë³%ë³%ë³%ë³%ë³%ë³%ë³%ë³%ë³%ë³%ë³%ë³%ë³%ë³%ë³%ë³%ë³%ë³%ë³%ë³%ë³%ë³%ë³%ë³%ë³%ë³%ë³%ë³%ë³%ë³%ë³%ë³%ë³%ë³%ë³%ë³%ë³%ë³%ë³%ë³%ë³%ë³%ë³%ë³%ë³%ë³%ë³%ë³%ë³%ë³%ë³%ë³%ë³%ë³%ë³%ë³%ë³%ë³%ë³%ë³%ë³%ë³%ë³%ë³%ë³%ë³%ë³%ë³%ë³%ë³%ë³%ë³%ë³%ë³%ë³%ë³%ë³%ë³%ë³%ë³%ë³%ë³%ë³%ë³%ë³%ë³%ë³%ë³%ë³%ë³%ë³%ë³%ë³%ë³%ë³%ë³%ë³%ë³%ë³%ë³%ë³%ë³%ë³%ë³%ë³%ë³%ë³%ë³%ë³%ë³%ë³%ë³%ë³%ë³%ë³%ë³%ë³%ë³%ë³%ë³%ë³%ë³%ë³%ë³%ë³%ë³%ë³%ë³%ë³%ë³%ë³%ë³%ë³%ë³%ë³%ë³%ë³%ë³%ë³%ë³%ë³%ë³%ë³%ë³%ë³%ë³%ë³%ë³%ë³%ë³%ë³%ë³%ë³%ë³%ë³%ë³%ë³%ë³%ë³%ë³%ë³%ë³%ë³%ë³%ë³%ë³%ë³%ë³%ë³%ë³%ë³%ë³%ë³%ë³%ë³%ë³%ë³%ë³%ë³%ë³%ë³%ë³%ë³%ë³%ë³%ë³%ë³%ë³%ë³%ë³%ë³%ë³%ë³%ë³%ë³%ë³%ë³%ë³%ë³%ë³%ë³%ë³%ë³%ë³%ë³%ë³%ë³%ë³%ë³%ë³%ë³%ë³%ë³%ë³%ë³%ë³%ë³%ë³%ë³%ë³%ë³%ë³%ë³%ë³%ë³%ë³%ë³%ë³%ë³%ë³%ë³%ë³%ë³%ë³%ë³%ë³%ë³%ë³%ë³%ë³%ë³%ë³%ë³%ë³%ë³%ë³%ë³%ë³%ë³%ë³%ë³%ë³%ë³%ë³%ë³%ë³%ë³%ë³%ë³%ë³%ë³%ë³%ë³%ë³%ë³%ë³%ë³%ë³%ë³%ë³%ë³%ë³%ë³%ë³%ë³%ë³%ë³%ë³%ë³%ë³%ë³%ë³%ë³%ë³%ë³%ë³%ë³%ë³%ë³%ë³%ë³%ë³%ë³%ë³%ë³%ë³%ë³%ë³%ë³%ë³%ë³%ë³%ë³%ë³%ë³%ë³%ë³%ë³%ë³%ë³%ë³%ë³%ë³%ë³%ë³%ë³%ë³%ë³%ë³%ë³%ë³%ë³%ë³%ë³%ë³%ë³%ë³%ë³%ë³%ë³%ë³%ë³%ë³%ë³%ë³%ë³%ë³%ë³%ë³%ë³%ë³%ë³%ë³%ë³%ë³%ë³%ë³%ë³%ë³%ë³%ë³%ë³%ë³%ë³%ë³%ë³%ë³%ë³%ë³%ë³%ë³%ë³%ë³%ë³%ë³%ë³%ë³%ë³%ë³%ë³%ë³%ë³%ë³%ë³%ë³%ë³%ë³%ë³%ë³%ë³%ë³%ë³%ë³%ë³%ë³%ë³%ë³%ë³%ë³%ë³%ë³%ë³%ë³%ë³%ë³%ë³%ë³%ë³%ë³%ë³%ë³%ë³%ë³%ë³%ë³%ë³%ë³%ë³%ë³%ë³%ë³%ë³%ë³%ë³%ë³%ë³%ë³%ë³%ë³%ë³%ë³%ë³%ë³%ë³%ë³%ë³%ë³%ë³%ë³%ë³%ë³%ë³%ë³%ë³%ë³%ë³%ë³%ë³%ë³%ë³%ë³%ë³%ë³%ë³%ë³%ë³%ë³%ë³%ë³%ë³%ë³%ë³%ë³%ë³%ë³%ë³%ë³%ë³%ë³%ë³%ë³%ë³%ë³%ë³%ë³%ë³%ë³%ë³%ë³%ë³%ë³%ë³%ë³%ë³%ë³%ë³%ë³%ë³%ë³%ë³%ë³%ë³%ë³%ë³%ë³%ë³%ë³%ë³%ë³%ë³%ë³%ë³%ë³%ë³%ë³%ë³%ë³%ë³%ë³%ë³%ë³%ë³%ë³%ë³%ë³%ë³%ë³%ë³%ë³%ë³%ë³%ë³%ë³%ë³%ë³%ë³%ë³%ë³%ë³%ë³%ë³%ë³%ë³%ë³%ë³%ë³%ë³%ë³%ë³%ë³%ë³%ë³%ë³%ë³%ë³%ë³%ë³%ë³%ë³%ë³%ë³%ë³%ë³%ë³%ë³%ë³%ë³%ë³%ë³%ë³%ë³%ë³%ë³%ë³%ë³%ë³%ë³%ë³%ë³%ë³%ë³%ë³%ë³%ë³%ë³%ë³%ë³%ë³%ë³%ë³%ë³%ë³%ë³%ë³%ë³%ë³%ë³%ë³%ë³%ë³%ë³%ë³%ë³%ë³%ë³%ë³%ë³%ë³%ë³%ë³%ë³%ë³%ë³%ë³%ë³%ë³%ë³%ë³%ë³%ë³%ë³%ë³%ë³%ë³%ë³%ë³%ë³%ë³%ë³%ë³%ë³%ë³%ë³%ë³%ë³%ë³%ë³%ë³%ë³%ë³%ë³%ë³%ë³%ë³%ë³%ë³%ë³%ë³%ë³%ë³%ë³%ë³%ë³%ë³%ë³%ë³%ë³%ë³%ë³%ë³%ë³%ë³%ë³%ë³%ë³%ë³%ë³%ë³%ë³%ë³%ë³%ë³%ë³%ë³%ë³%ë³%ë³%ë³%ë³%ë³%ë³%ë³%ë³%ë³%ë³%ë³%ë³%ë³%ë³%ë³%ë³%ë³%ë³%ë³%ë³%ë³%ë³%ë³%ë³%ë³%ë³%ë³%ë³%ë³%ë³%ë³%ë³%ë³%ë³%ë³%ë³%ë³%ë³%ë³%ë³%ë³%ë³%ë³%ë³%ë³%ë³%ë³%ë³%ë³%ë³%ë³%ë³%ë³%ë³%ë³%ë³%ë³%ë³%ë³%ë³%ë³%ë³%ë³%ë³%ë³%ë³%ë³%ë³%ë³%ë³%ë³%ë³%ë³%ë³%ë³%ë³%ë³%ë³%ë³%ë³%ë³%ë³%ë³%ë³%ë³%ë³%ë³%ë³%ë³%ë³%ë³%ë³%ë³%ë³%ë³%ë³%ë³%ë³%ë³%ë³%ë³%ë³%ë³%ë³%ë³%ë³%ë³%ë³%ë³%ë³%ë³%ë³%ë³%ë³%ë³%ë³%ë³%ë³%ë³%ë³%ë³%ë³%ë³%ë³%ë³%ë³%ë³%ë³%ë³%ë³%ë³%ë³%ë³%ë³%ë³%ë³%ë³%ë³%ë³%ë³%ë³%ë³%ë³%ë³%ë³%ë³%ë³%ë³%ë³%ë³%ë³%ë³%ë³%ë³%ë³%ë³%ë³%ë³%ë³%ë³%ë³%ë³%ë³%ë³%ë³%ë³%ë³%ë³%ë³%ë³%ë³%ë³%ë³%ë³%ë³%ë³%ë³%ë³%ë³%ë³%ë³%ë³%ë³%ë³%ë³%ë³%ë³%ë³%ë³%ë³%ë³%ë³%ë³%ë³%ë³%ë³%ë³%ë³%ë³%ë³%ë³%ë³%ë³%ë³%ë³%ë³%ë³%ë³%ë³%ë³%ë³%ë³%ë³%ë³%ë³%ë³%ë³%ë³%ë³%ë³%ë³%ë³%ë³%ë³%ë³%ë³%ë³%ë³%ë³%ë³%ë³%ë³%ë³%ë³%ë³%ë³%ë³%ë³%ë³%ë³%ë³%ë³%ë³%ë³%ë³%ë³%ë³%ë³%ë³%ë³%ë³%ë³%ë³%ë³%ë³%ë³%ë³%ë³%ë³%ë³%ë³%ë³%ë³%ë³%ë³%ë³%ë³%ë³%ë³%ë³%ë³%ë³%ë³%ë³%ë³%ë³%ë³%ë³%ë³%ë³%ë³%ë³%ë³%ë³%ë³%ë³%ë³%ë³%ë³%ë³%ë³%ë³%ë³%ë³%ë³%ë³%ë³%ë³%ë³%ë³%ë³%ë³%ë³%ë³%ë³%ë³%ë³%ë³%ë³%ë³%ë³%ë³%ë³%ë³%ë³%ë³%ë³%ë³%ë³%ë³%ë³%ë³%ë³%ë³%ë³%ë³%ë³%ë³%ë³%ë³%ë³%ë³%ë³%ë³%ë³%ë³%ë³%ë³%ë³%ë³%ë³%ë³%ë³%ë³%ë³%ë³%ë³%ë³%ë³%ë³%ë³%ë³%ë³%ë³%ë³%ë³%ë³%ë³%ë³%ë³%ë³%ë³%ë³%ë³%ë³%ë³%ë³%ë³%ë³%ë³%ë³%ë³%ë³%ë³%ë³%ë³%ë³%ë³%ë³%ë³%ë³%ë³%ë³%ë³%ë³%ë³%ë³%ë³%ë³%ë³%ë³%ë³%ë³%ë³%ë³%ë³%ë³%ë³%ë³%ë³%ë³%ë³%ë³%ë³%ë³%ë³%ë³%ë³%ë³%ë³%ë³%ë³%ë³%ë³%ë³%ë³%ë³%ë³%ë³%ë³%ë³%ë³%ë³%ë³%ë³%ë³%ë³%ë³%ë³%ë³%ë³%ë³%ë³%ë³%ë³%ë³%ë³%ë³%ë³%ë³%ë³%ë³%ë³%ë³%ë³%ë³%ë³%ë³%ë³%ë³%ë³%ë³%ë³%ë³%ë³%ë³%ë³%ë³%ë³%ë³%ë³%ë³%ë³%ë³%ë³%ë³%ë³%ë³%ë³%ë³%ë³%ë³%ë³%ë³%ë³%ë³%ë³%ë³%ë³%ë³%ë³%ë³%ë³%ë³%ë³%ë³%ë³%ë³%ë³%ë³%ë³%ë³%ë³%ë³%ë³%ë³%ë³%ë³%ë³%ë³%ë³%ë³%ë³%ë³%ë³%ë³%ë³%ë³%ë³%ë³%ë³%ë³%ë³%ë³%ë³%ë³%ë³%ë³%ë³%ë³%ë³%ë³%ë³%ë³%ë³%ë³%ë³%ë³%ë³%ë³%ë³%ë³%ë³%ë³%ë³%ë³%ë³%ë³%ë³%ë³%ë³%ë³%ë³%ë³%ë³%ë³%ë³%ë³%ë³%ë³%ë³%ë³%ë³%ë³%ë³%ë³%ë³%ë³%ë³%ë³%ë³%ë³%ë³%ë³%ë³%ë³%ë³%ë³%ë³%ë³%ë³%ë³%ë³%ë³%ë³%ë³%ë³%ë³%ë³%ë³%ë³%ë³%ë³%ë³%ë³%ë³%ë³%ë³%ë³%ë³%ë³%ë³%ë³%ë³%ë³%ë³%ë³%ë³%ë³%ë³%ë³%ë³%ë³%ë³%ë³%ë³%ë³%ë³%ë³%ë³%ë³%ë³%ë³%ë³%ë³%ë³%ë³%ë³%ë³%ë³%ë³%ë³%ë³%ë³%ë³%ë³%ë³%ë³%ë³%ë³%ë³%ë³%ë³%ë³%ë³%ë³%ë³%ë³%ë³%ë³%ë³%ë³%ë³%ë³%ë³%ë³%ë³%ë³%ë³%ë³%ë³%ë³%ë³%ë³%ë³%ë³%ë³%ë³%ë³%ë³%ë³%ë³%ë³%ë³%ë³%ë³%ë³%ë³%ë³%ë³%ë³%ë³%ë³%ë³%ë³%ë³%ë³%ë³%ë³%ë³%ë³%ë³%ë³%ë³%ë³%ë³%ë³%ë³%ë³%ë³%ë³%ë³%ë³%ë³%ë³%ë³%ë³%ë³%ë³%ë³%ë³%ë³%ë³%ë³%ë³%ë³%ë³%ë³%ë³%ë³%ë³%ë³%ë³%ë³%ë³%ë³%ë³%ë³%ë³%ë³%ë³%ë³%ë³%ë³%ë³%ë³%ë³%ë³%ë³%ë³%ë³%ë³%ë³%ë³%ë³%ë³%ë³%ë³%ë³%ë³%ë³%ë³%ë³%ë³%ë³%ë³%ë³%ë³%ë³%ë³%ë³%ë³%ë³%ë³%ë³%ë³%ë³%ë³%ë³%ë³%ë³%ë³%ë³%ë³%ë³%ë³%ë³%ë³%ë³%ë³%ë³%ë³%ë³%ë³%ë³%ë³%ë³%ë³%ë³%ë³%ë³%ë³%ë³%ë³%ë³%ë³%ë³%ë³%ë³%ë³%ë³%ë³%ë³%ë³%ë³%ë³%ë³%ë³%ë³%ë³%ë³%ë³%ë³%ë³%ë³%ë³%ë³%ë³%ë³%ë³%ë³%ë³%ë³%ë³%ë³%ë³%ë³%ë³%ë³%ë³%ë³%ë³%ë³%ë³%ë³%ë³%ë³%ë³%ë³%ë³%ë³%ë³%ë³%ë³%ë³%ë³%ë³%ë³%ë³%ë³%ë³%ë³%ë³%ë³%ë³%ë³%ë³%ë³%ë³%ë³%ë³%ë³%ë³%ë³%ë³%ë³%ë³%ë³%ë³%ë³%ë³%ë³%ë³%ë³%ë³%ë³%ë³%ë³%ë³%ë³%ë³%ë³%ë³%ë³%ë³%ë³%ë³%ë³%ë³%ë³%ë³%ë³%ë³%ë³%ë³%ë³%ë³%ë³%ë³%ë³%ë³%ë³%ë³%ë³%ë³%ë³%ë³%ë³%ë³%ë³%ë³%ë³%ë³%ë³%ë³%ë³%ë³%ë³%ë³%ë³%ë³%ë³%ë³%ë³%ë³%ë³%ë³%ë³%ë³%ë³%ë³%ë³%ë³%ë³%ë³%ë³%ë³%ë³%ë³%ë³%ë³%ë³%ë³%ë³%ë³%ë³%ë³%ë³%ë³%ë³%ë³%ë³%ë³%ë³%ë³%ë³%ë³%ë³%ë³%ë³%ë³%ë³%ë³%ë³%ë³%ë³%ë³%ë³%ë³%ë³%ë³%ë³%ë³%ë³%ë³%ë³%ë³%ë³%ë³%ë³%ë³%ë³%ë³%ë³%ë³%ë³%ë³%ë³%ë³%ë³%ë³%ë³%ë³%ë³%ë³%ë³%ë³%ë³%ë³%ë³%ë³%ë³%ë³%ë³%ë³%ë³%ë³%ë³%ë³%ë³%ë³%ë³%ë³%ë³%ë³%ë³%ë³%ë³%ë³%ë³%ë³%ë³%ë³%ë³%ë³%ë³%ë³%ë³%ë³%ë³%ë³%ë³%ë³%ë³%ë³%ë³%ë³%ë³%ë³%ë³%ë³%ë³%ë³%ë³%ë³%ë³%ë³%ë³%ë³%ë³%ë³%ë³%ë³%ë³%ë³%ë³%ë³%ë³%ë³%ë³%ë³%ë³%ë³%ë³%ë³%ë³%ë³%ë³%ë³%ë³%ë³%ë³%ë³%ë³%ë³%ë³%ë³%ë³%ë³%ë³%ë³%ë³%ë³%ë³%ë³%ë³%ë³%ë³%ë³%ë³%ë³%ë³%ë³%ë³%ë³%ë³%ë³%ë³%ë³%ë³%ë³%ë³%ë³%ë³%ë³%ë³'³'³'³'³'³'³'³'³'³'³'³'³'³'³'³'³'³'³'³'³'³'³'³'³'³'³'³'³'³'³'³'³'³'³'³'³'³'³'³'³'³'³'³'³'³'³'³'³'³'³'³'³'³'³'³'³'³'³'³'³'V³'³'³'³'³'³'³'³'³'³'³'³'³'³'³'³'³'³'³'³'³'³'³'³'³'³'³'³'³'³'³'³'³'³'³'³'³'³'³'³'³'³'³'³'³'³'³'³'³'³'³'³'³'³'³'³'³'³'³'³'³'³'³'³'³'³'³'³'³'³'³'³'³'³'³'³'³'³'³'¦³(³(³(³(³(³(³(³(³(³(³(³(³(³(³(³(³(³(³(³(³(³(³(³(³(³(³(³(³(³(³(³(³(³(³(³(³(³(³(³(³(³(³(³(³(³(³(³(³(³(³(³(³(³(³(³(³(³(³(³(³(³(³(³(³(³(³(³(³(³(³(³(³(³(³(³(³(³(³(³(³(³(³(³(³(³(³(³(³(³(³(³(³(³(³(³(³(³(³(³(³(³(³(³(³(³(³(³(³(³(³(³(³(³(³(³(³(³(³(³(³(³(³(³(³(³(³(³(³(³(³(³(³(³(³(³(³(³(³(³(³(³(³(³(³(³(³(³(³(³(³(³(³(³(³(³(³(³(³(³(³(³(³(³(³(³(³(³(³(³(³(³(³(³(³(³(³(³(³(³(³(³(³(³(³(³(³(³(³(³(³(³(³(³(³(³(³(³(³(³(³(³(³(³(³(³(³(³(³(³(³(³(³(³(³(³(³(³(³(³(³(³(³(³(³(³(³(³(³(³(³(³(³(³(s³(«³(«³(«³(«³(«³(«³(«³(«³(«³(«³(«³(«³(«³(«³(«³(«³(«³(«³(«³(«³(«³(«³(«³(«³(«³(«³(«³(«³(«³(«³(«³(«³(«³(«³(«³(«³(«³(«³(«³(«³(«³(«³(«³(«³(«³(«³(«³(«³(«³(«³(«³(«³(«³(«³(«³(«³(«³(«³(«³(«³(«³(«³(«³(«³(«³(«³(«³(«³(«³(«³(«³(«³(«³(«³(«³(«³(«³(«³(«³(«³(«³(õ³)7³)7³)7³)7³)7³)7³)7³)7³)7³)7³)7³)7³)7³)7³)7³)7³)7³)7³)7³)7³)7³)7³)7³)7³)7³)7³)7³)7³)7³)7³)7³)7³)7³)7³)7³)7³)7³)7³)7³)7³)7³)7³)7³)7³)7³)7³)7³)7³)7³)7³)7³)7³)7³)7³)7³)7³)7³)7³)7³)7³)7³)7³)7³)7³)7³)7³)7³)7³)7³)7³)T³)Ä³)Ä³)Ä³)Ä³)Ä³)Ä³)Ä³)Ä³)Ä³)Ä³)Ä³)Ä³)Ä³)Ä³)Ä³)Ä³)Ä³)Ä³)Ä³)Ä³)Ä³)Ä³)Ä³)Ä³)Ä³)Ä³)Ä³)Ä³)Ä³)Ä³)Ä³)Ä³)Ä³)Ä³)Ä³)Ä³)Ä³)Ä³)Ä³)Ä³)Ä³)Ä³)Ä³)Ä³)Ä³)Ä³)Ä³)Ä³)Ä³)Ä³)Ä³)Ä³)Ä³)Ä³)Ä³)Ä³)Ä³)Ä³)Ä³)Ä³)Ä³)Ä³)Ä³)Ä³)Ä³)Ä³)Ä³)Ä³)Ä³)Ä³)Ä³)Ä³)Ä³)Ì³*Q³*Q³*Q³*Q³*Q³*Q³*Q³*Q³*Q³*Q³*Q³*Q³*Q³*Q³*Q³*Q³*Q³*Q³*Q³*Q³*Q³*Q³*Q³*Q³*Q³*Q³*Q³*Q³*Q³*Q³*Q³*Q³*Q³*Q³*Q³*Q³*Q³*Q³*Q³*Q³*Q³*Q³*Q³*Q³*Q³*Q³*Q³*Q³*Q³*Q³*Q³*Q³*Q³*Q³*Q³*Q³*Q³*Q³*Q³*Q³*Q³*Q³*Q³*Q³*Q³*Q³*Q³*Q³*Q³*Q³*Q³*Q³*Q³*Q³*Q³*Q³*Q³*Q³*Q³*Q³*Q³*Q³*Q³*Q³*Q³*Q³*Q³*Q³*Q³*Q³*Q³*Q³*Q³*Q³*Q³*Q³*Q³*Q³*Q³*Q³*Q³*Q³*Q³*Q³*Q³*Q³*Q³*Q³*Q³*Q³*Q³*Q³*Q³*Q³*Q³*Q³*Q³*Q³*Q³*Q³*Q³*Q³*Q³*Q³*Q³*Q³*Q³*Q³*Q³*Q³*Q³*Q³*Q³*Q³*Q³*Q³*Q³*Q³*Q³*Q³*Q³*Q³*Q³*Q³*Q³*Q³*Q³*Q³*Q³*Q³*Q³*Q³*Q³*Q³*Q³*Q³*Q³*Q³*Q³*Q³*Q³*Q³*Q³*Q³*Q³*Q³*Q³*Q³*Q³*Q³*Q³*Q³*Q³*Q³*Q³*Q³*Q³*Q³*Q³*Q³*Q³*Q³*Q³*Q³*Q³*Q³*Q³*Q³*Q³*Q³*Q³*Q³*Q³*Q³*Q³*Q³*Q³*Q³*Q³*Q³*Q³*Q³*Q³*Q³*Q³*Q³*Q³*Q³*Q³*Q³*Q³*Q³*Q³*Q³*Q³*Q³*Q³*Q³*Q³*Q³*Q³*Q³*Q³*Q³*Q³*Q³*Q³*Q³*Q³*Q³*Q³*Q³*Q³*Q³*Q³*Q³*Q³*Q³*Q³*Q³*Q³*Q³*Q³*Q³*Q³*Q³*Q³*Q³*Q³*Q³*Q³*Q³*Q³*Q³*Q³*Q³*Q³*Q³*Q³*Q³*Q³*Q³*Q³*Q³*Q³*Q³*Q³*Q³*Q³*Q³*Q³*Q³*Q³*Q³*Q³*Q³*Q³*Q³*Q³*Q³*Q³*Q³*Q³*Q³*Q³*Q³*Q³*Q³*Q³*Q³*Q³*Q³*Q³*Q³*Q³*Q³*Q³*Q³*Q³*Q³*Q³*Q³*Q³*Q³*Q³*Q³*Q³*Q³*Q³*Q³*Q³*Q³*Q³*Q³*Q³*Q³*Q³*Q³*Q³*Q³*Q³*Q³*Q³*Q³*Q³*Q³*Q³*Q³*Q³*Q³*Q³*Q³*Q³*Q³*Q³*Q³*Q³*Q³*Q³*Q³*Q³*Q³*Q³*Q³*Q³*Q³*Q³*Q³*Q³*Q³*Q³*Q³*Q³*Q³*Q³*Q³*Q³*Q³*Q³*Q³*Q³*Q³*Q³*Q³*Q³*Q³*Q³*Q³*Q³*Q³*Q³*Q³*Q³*Q³*Q³*Q³*Q³*Q³*Q³*Q³*Q³*Q³*Q³*Q³*Q³*Q³*Q³*Q³*Q³*Q³*Q³*Q³*Q³*Q³*Q³*Q³*Q³*Q³*Q³*Q³*Q³*Q³*Q³*Q³*Q³*Q³*Q³*Q³*Q³*Q³*Q³*Q³*Q³*Q³*Q³*Q³*Q³*Q³*Q³*Q³*Q³*Q³*Q³*Q³*Q³*Q³*Q³*Q³*Q³*Q³*Q³*Q³*Q³*Q³*Q³*Q³*Q³*Q³*Q³*Q³*Q³*Q³*Q³*Q³*Q³*Q³*Q³*Q³*Q³*Q³*Q³*Q³*Q³*Q³*Q³*Q³*Q³*Q³*Q³*Q³*Q³*Q³*Q³*Q³*Q³*Q³*Q³*Q³*Q³*Q³*Q³*Q³*Q³*Q³*Q³*Q³*Q³*Q³*Q³*Q³*Q³*Q³*Q³*Q³*Q³*Q³*Q³*Q³*Q³*Q³*Q³*Q³*Q³*Q³*Q³*^³*Ý³*Ý³*Ý³*Ý³*Ý³*Ý³*Ý³*Ý³*Ý³*Ý³*Ý³*Ý³*Ý³*Ý³*Ý³*Ý³*Ý³*Ý³*Ý³*Ý³*Ý³*Ý³*Ý³*Ý³*Ý³*Ý³*Ý³*Ý³*Ý³*Ý³*Ý³*Ý³*Ý³*Ý³*Ý³*Ý³*Ý³*Ý³*Ý³*Ý³*Ý³*Ý³*Ý³*Ý³*Ý³*Ý³*Ý³*Ý³*Ý³*Ý³*Ý³*Ý³*Ý³*Ý³*Ý³*Ý³*Ý³*Ý³*Ý³*Ý³*Ý³*Ý³*Ý³*Ý³*Ý³*Ý³*Ý³*Ý³*Ý³*Ý³*Ý³*Ý³*Ý³*Ý³*Ý³*Ý³*Ý³*õ³+j³+j³+j³+j³+j³+j³+j³+j³+j³+j³+j³+j³+j³+j³+j³+j³+j³+j³+j³+j³+j³+j³+j³+j³+j³+j³+j³+j³+j³+j³+j³+j³+j³+j³+j³+j³+j³+j³+j³+j³+j³+j³+j³+j³+j³+j³+j³+j³+j³+j³+j³+j³+j³+j³+j³+j³+j³+j³+j³+j³+j³+j³+j³+j³+j³+j³+j³+Ü³+÷³+÷³+÷³+÷³+÷³+÷³+÷³+÷³+÷³+÷³+÷³+÷³+÷³+÷³+÷³+÷³+÷³+÷³+÷³+÷³+÷³+÷³+÷³+÷³+÷³+÷³+÷³+÷³+÷³+÷³+÷³+÷³+÷³+÷³+÷³+÷³+÷³+÷³+÷³+÷³+÷³+÷³+÷³+÷³+÷³+÷³+÷³+÷³+÷³+÷³+÷³+÷³+÷³+÷³+÷³+÷³+÷³+÷³+÷³+÷³+÷³+÷³+÷³+÷³+÷³+÷³+÷³+÷³+÷³+÷³+÷³+÷³+÷³+÷³+÷³+÷³+÷³+÷³+÷³+÷³+÷³+÷³+÷³+÷³+÷³+÷³+÷³+÷³+÷³+÷³+÷³+÷³+÷³+÷³+÷³+÷³+÷³+÷³+÷³+÷³+÷³+÷³+÷³+÷³+÷³+÷³+÷³+÷³+÷³+÷³+÷³+÷³+÷³+÷³+÷³+÷³+÷³+÷³+÷³+÷³+÷³+÷³+÷³+÷³+÷³+÷³+÷³+÷³+÷³+÷³+÷³+÷³+÷³+÷³+÷³+÷³+÷³+÷³+÷³+÷³+÷³+÷³+÷³+÷³+÷³+÷³+÷³+÷³+÷³+÷³+÷³+÷³+÷³+÷³+÷³+÷³+÷³+÷³+÷³+÷³+÷³+÷³+÷³+÷³+÷³+÷³+÷³+÷³+÷³+÷³+÷³+÷³+÷³+÷³+÷³+÷³+÷³+÷³+÷³+÷³+÷³+÷³+÷³+÷³+÷³+÷³+÷³+÷³+÷³+÷³+÷³+÷³+÷³+÷³+÷³+÷³+÷³+÷³+÷³+÷³+÷³+÷³+÷³+÷³+÷³+÷³+÷³+÷³+÷³+÷³+÷³+÷³+÷³+÷³+÷³+÷³+÷³+÷³+÷³+÷³+÷³+÷³+÷³+÷³+÷³+÷³+÷³+÷³+÷³+÷³+÷³+÷³+÷³+÷³+÷³+÷³+÷³+÷³+÷³+÷³+÷³+÷³+÷³+÷³+÷³+÷³+÷³+÷³+÷³+÷³+÷³+÷³+÷³+÷³+÷³+÷³+÷³+÷³+÷³+÷³+÷³+÷³+÷³+÷³+÷³+÷³+÷³+÷³+÷³+÷³+÷³+÷³+÷³+÷³+÷³+÷³+÷³+÷³+÷³+÷³+÷³+÷³+÷³+÷³+÷³+÷³+÷³+÷³+÷³+÷³+÷³+÷³+÷³+÷³+÷³+÷³+÷³+÷³+÷³+÷³+÷³+÷³+÷³+÷³+÷³+÷³+÷³+÷³+÷³+÷³+÷³+÷³+÷³+÷³+÷³+÷³+÷³+÷³+÷³+÷³+÷³+÷³+÷³+÷³+÷³+÷³+÷³+÷³+÷³+÷³+÷³+÷³+÷³+÷³+÷³+÷³+÷³+÷³+÷³+÷³+÷³+÷³+÷³+÷³+÷³+÷³+÷³+÷³+÷³+÷³+÷³+÷³+÷³+÷³+÷³+÷³+÷³+÷³+÷³+÷³+÷³+÷³+÷³+÷³+÷³+÷³+÷³+÷³+÷³+÷³+÷³+÷³+÷³+÷³+÷³+÷³+÷³+÷³+÷³+÷³+÷³+÷³+÷³+÷³+÷³+÷³+÷³+÷³+÷³+÷³+÷³+÷³+÷³+÷³+÷³+÷³+÷³+÷³+÷³+÷³+÷³+÷³+÷³+÷³+÷³+÷³+÷³+÷³+÷³+÷³+÷³+÷³+÷³+÷³+÷³+÷³+÷³+÷³+÷³+÷³+÷³+÷³+÷³+÷³+÷³+÷³+÷³+÷³+÷³+÷³+÷³+÷³+÷³+÷³+÷³+÷³+÷³+÷³+÷³+÷³+÷³+÷³+÷³+÷³+÷³+÷³+÷³+÷³+÷³+÷³+÷³+÷³+÷³+÷³+÷³+÷³+÷³+÷³+÷³+÷³+÷³+÷³+÷³+÷³+÷³+÷³+÷³+÷³+÷³+÷³,a³,³,³,³,³,³,³,³,³,³,³,³,³,³,³,³,³,³,³,³,³,³,³,³,³,³,³,³,³,³,³,³,³,³,³,³,³,³,³,³,³,³,³,³,³,³,³,³,³,³,³,³,³,³,³,³,³,³,³,³,³,³,³,³,³,³,³,³,³,³,³,³,³,³,³,³,³,³,³,³,³,³,³,³,³-³-³-³-³-³-³-³-³-³-³-³-³-³-³-³-³-³-³-³-³-³-³-³-³-³-³-³-³-³-³-³-³-³-³-³-³-³-³-³-³-³-³-³-³-³-³-³-³-³-³-³-³-³-³-³-³-³-³-³-³-³-³-³-³-³-³-³-³-³-³-³-³-}³-³-³-³-³-³-³-³-³-³-³-³-³-³-³-³-³-³-³-³-³-³-³-³-³-³-³-³-³-³-³-³-³-³-³-³-³-³-³-³-³-³-³-³-³-³-³-³-³-³.*³.*³.*³.*³.*³.*³.*³.*³.*³.*³.*³.*³.*³.*³.*³.*³.*³.*³.*³.*³.*³.*³.*³.*³.*³.*³.*³.*³.*³.*³.*³.*³.*³.*³.*³.*³.*³.*³.*³.*³.*³.*³.*³.*³.*³.*³.*³.*³.*³.*³.*³.*³.*³.*³.*³.*³.*³.*³.*³.*³.*³.*³.*³.*³.*³.*³.*³.*³.*³.*³.*³.*³.*³.*³.*³.*³.*³.*³.*³.*³.*³.*³.*³.*³.*³.*³.*³.*³.*³.*³.*³.*³.*³.*³.*³.*³.*³.*³.*³.*³.*³.*³.*³.*³.*³.*³.*³.*³.*³.*³.*³.*³.*³.*³.*³.*³.*³.*³.*³.*³.*³.*³.*³.*³.*³.*³.*³.*³.*³.*³.*³.*³.*³.*³.*³.*³.*³.*³.*³.*³.*³.*³.*³.*³.*³.*³.*³.*³.*³.*³.*³.*³.*³.*³.*³.*³.*³.*³.*³.*³.*³.*³.*³.*³.*³.*³.*³.*³.*³.*³.*³.*³.*³.*³.*³.*³.*³.*³.*³.*³.*³.*³.*³.*³.*³.*³.*³.*³.*³.*³.*³.*³.*³.*³.*³.*³.*³.*³.*³.*³.*³.*³.*³.*³.*³.*³.*³.*³.*³.*³.*³.*³.*³.*³.*³.*³.*³.*³.*³.*³.*³.*³.*³.*³.*³.*³.*³.*³.*³.*³.*³.*³.*³.*³.*³.*³.*³.*³.*³.*³.*³.*³.*³.*³.*³.*³.*³.*³.*³.*³.*³.*³.*³.*³.*³.*³.*³.*³.*³.*³.*³.*³.*³.*³.*³.*³.*³.*³.*³.*³.*³.*³.*³.*³.*³.*³.*³.*³.*³.*³.*³.*³.*³.*³.*³.*³.*³.*³.*³.*³.*³.*³.*³.*³.*³.*³.*³.*³.*³.*³.*³.*³.*³.*³.*³.*³.*³.*³.*³.*³.*³.*³.*³.*³.*³.*³.*³.*³.*³.*³.*³.*³.*³.*³.*³.*³.*³.*³.*³.*³.*³.*³.*³.*³.*³.*³.*³.*³.*³.*³.*³.*³.*³.*³.*³.*³.*³.*³.*³.*³.*³.*³.*³.*³.§³.·³.·³.·³.·³.·³.·³.·³.·³.·³.·³.·³.·³.·³.·³.·³.·³.·³.·³.·³.·³.·³.·³.·³.·³.·³.·³.·³.·³.·³.·³.·³.·³.·³.·³.·³.·³.·³.·³.·³.·³.·³.·³.·³.·³.·³.·³.·³.·³.·³.·³.·³.·³.·³.·³.·³.·³.·³.·³.·³.·³.·³.·³.·³.·³.·³.·³.·³.·³.·³.·³.·³.·³.·³.·³.×³/C³/C³/C³/C³/C³/C³/C³/C³/C³/C³/C³/C³/C³/C³/C³/C³/C³/C³/C³/C³/C³/C³/C³/C³/C³/C³/C³/C³/C³/C³/C³/C³/C³/C³/C³/C³/C³/C³/C³/C³/C³/C³/C³/C³/C³/C³/C³/C³/C³/C³/C³/C³/C³/C³/C³/C³/C³/C³/C³/C³/C³/C³/C³/C³/C³/C³/C³/C³/C³/C³/»³/Ð³/Ð³/Ð³/Ð³/Ð³/Ð³/Ð³/Ð³/Ð³/Ð³/Ð³/Ð³/Ð³/Ð³/Ð³/Ð³/Ð³/Ð³/Ð³/Ð³/Ð³/Ð³/Ð³/Ð³/Ð³/Ð³/Ð³/Ð³/Ð³/Ð³/Ð³/Ð³/Ð³/Ð³/Ð³/Ð³/Ð³/Ð³/Ð³/Ð³/Ð³/Ð³/Ð³/Ð³/Ð³/Ð³/Ð³/Ð³/Ð³/Ð³/Ð³/Ð³/Ð³/Ð³/Ð³/Ð³/Ð³/Ð³/Ð³/Ð³/Ð³/Ð³/Ð³/Ð³/Ð³/Ð³/Ð³/Ð³/Ð³/Ð³/å³0]³0]³0]³0]³0]³0]³0]³0]³0]³0]³0]³0]³0]³0]³0]³0]³0]³0]³0]³0]³0]³0]³0]³0]³0]³0]³0]³0]³0]³0]³0]³0]³0]³0]³0]³0]³0]³0]³0]³0]³0]³0]³0]³0]³0]³0]³0]³0]³0]³0]³0]³0]³0]³0]³0]³0]³0]³0]³0]³0]³0]³0]³0]³0]³0]³0]³0]³0]³0ê³0ê³0ê³0ê³0ê³0ê³0ê³0ê³0ê³0ê³0ê³0ê³0ê³0ê³0ê³0ê³0ê³0ê³0ê³0ê³0ê³0ê³0ê³0ê³0ê³0ê³0ê³0ê³0ê³0ê³0ê³0ê³0ê³0ê³0ê³0ê³0ê³0ê³0ê³0ê³0ê³0ê³0ê³0ê³0ê³0ê³0ê³0ê³0ê³0ê³0ê³0ê³0ê³0ê³0ê³0ê³0ê³0ê³0ê³0ê³0ê³0ê³0ê³0ê³0ê³0ê³0ê³0ê³0ê³0ê³0ê³0ê³0ê³0ê³0ê³0ê³0ê³0ê³0ê³0ê³0ê³0ê³0ê³0ê³0ê³0ê³0ê³0ê³0ê³0ê³0ê³0ê³0ê³0ê³0ê³0ê³0ê³0ê³0ê³0ê³0ê³0ê³0ê³0ê³0ê³0ê³0ê³0ê³0ê³0ê³0ê³0ê³0ê³0ê³0ê³0ê³0ê³0ê³0ê³0ê³0ê³0ê³0ê³0ê³0ê³0ê³0ê³0ê³0ê³0ê³0ê³0ê³0ê³0ê³0ê³0ê³0ê³0ê³0ê³0ê³0ê³0ê³0ê³0ê³0ê³0ê³0ê³0ê³0ê³0ê³0ê³0ê³0ê³0ê³0ê³0ê³0ê³0ê³0ê³0ê³0ê³0ê³0ê³0ê³0ê³0ê³0ê³0ê³0ê³0ê³0ê³0ê³0ê³0ê³0ê³0ê³0ê³0ê³0ê³0ê³0ê³0ê³0ê³0ê³0ê³0ê³0ê³0ê³0ê³0ê³0ê³0ê³0ê³0ê³0ê³0ê³0ê³0ê³0ê³0ê³0ê³0ê³0ê³0ê³0ê³0ê³0ê³0ê³0ê³0ê³0ê³0ê³0ê³0ê³0ê³0ê³0ê³0ê³0ê³0ê³0ê³0ê³0ê³0ê³0ê³0ê³0ê³0ê³0ê³0ê³0ê³0ê³0ê³0ê³0ê³0ê³0ê³0ê³0ê³0ê³0ê³0ê³0ê³0ê³0ê³0ê³0ê³0ê³0ê³0ê³0ê³0ê³0ê³0ê³0ê³0ê³0ê³0ê³0ê³0ê³0ê³0ê³0ê³0ê³0ê³0ê³0ê³0ê³0ê³0ê³0ê³0ê³0ê³0ê³0ê³0ê³0ê³0ê³0ê³0ê³0ê³0ê³0ê³0ê³0ê³0ê³0ê³0ê³0ê³0ê³0ê³0ê³0ê³0ê³0ê³0ê³0ê³0ê³0ê³0ê³0ê³0ê³0ê³0ê³0ê³0ê³0ê³0ê³0ê³0ê³0ê³0ê³0ê³0ê³0ê³0ê³0ê³0ê³0ê³0ê³0ê³0ê³0ê³0ê³0ê³0ê³0ê³0ê³0ê³0ê³0ê³0ê³0ê³0ê³0ê³0ê³0ê³0ê³0ê³0ê³0ê³0ê³0ê³0ê³0ê³0ê³0ê³0ê³0ê³0ê³0ê³0ê³0ê³0ê³0ê³0ê³0ê³0ê³0ê³0ê³0ê³0ê³0ê³0ê³0ê³0ê³0ê³0ê³0ê³0ê³0ê³0ê³0ê³0ê³0ê³0ê³0ê³0ê³0ê³0ê³0ê³0ê³0ê³0ê³0ê³0ê³0ê³0ê³0ê³0ê³0ê³0ê³0ê³0ê³0ê³0ê³0ê³0ê³0ê³0ê³0ê³0ê³0ê³0ê³0ê³0ê³0ê³0ê³0ê³0ê³0ê³0ê³0ê³0ê³0ê³0ê³0ê³0ê³0ê³0ê³0ê³0ê³0ê³0ê³0ê³0ê³0ê³0ê³0ê³0ê³0ê³0ê³0ê³0ê³0ê³0ê³0ê³0ê³0ê³0ê³0ê³0ê³0ê³0ê³0ê³0ê³0ê³0ê³0ê³0ê³0ê³0ê³0ê³0ê³0ê³0ê³0ê³0ê³0ê³0ê³0ê³0ê³0ê³0ê³0ê³0ê³0ê³0ê³0ê³0ê³0ê³0ê³0ê³0ê³0ê³0ê³0ê³0ê³0ê³0ê³0ê³0ê³0ê³0ê³0ê³0ê³0ê³0ê³0ê³0ê³0ê³0ê³0ê³0ê³0ê³0ê³0ê³0ê³0ê³0ê³0ê³0ê³0ê³0ê³0ê³0ê³0ê³0ê³0ê³0ê³0ê³0ê³0ê³0ê³0ê³0ê³0ê³0ê³0ê³0ê³0ê³0ê³0ê³0ê³0ê³0ê³0ê³0ê³0ê³0ê³0ê³0ê³0ê³0ê³0ê³0ê³0ê³0ê³0ê³0ê³0ê³0ê³0ê³0ê³0ê³0ê³0ê³0ê³0ê³0ê³0ê³0ê³0ê³0ê³0ê³0ê³0ê³0ê³0ê³0ê³0ê³0ê³0ê³0ê³0ê³0ê³0ê³0ê³0ê³0ê³0ê³0ê³0ê³0ê³0ê³0ê³0ê³0ê³0ê³0ê³0ê³0ê³0ê³0ê³0ê³0ê³0ê³0ê³0ê³0ê³0ê³0ê³0ê³0ê³0ê³0ê³0ê³0ê³0ê³0ê³0ê³0ê³0ê³0ê³0ê³0ê³0ê³0ê³0ê³0ê³0ê³0ê³0ê³0ê³0ê³0ê³0ê³0ê³0ê³0ê³0ê³0ê³0ê³0ê³0ê³0ê³0ê³0ê³0ê³0ê³0ê³0ê³0ê³0ê³0ê³0ê³0ê³0ê³0ê³0ê³0ê³0ê³0ê³0ê³0ê³0ê³0ê³0ê³0ê³0ê³0ê³0ê³0ê³0ê³0ê³0ê³0ê³0ê³0ê³0ê³0ê³0ê³0ê³0ê³0ê³0ê³0ê³0ê³0ê³0ê³0ê³0ê³0ê³0ê³0ê³0ê³0ê³0ê³0ê³0ê³0ê³0ê³0ê³0ê³0ê³0ê³0ê³0ê³0ê³0ê³0ê³0ê³0ê³0ê³0ê³0ê³0ê³0ê³0ê³0ê³0ê³0ê³0ê³0ê³0ê³0ê³0ê³0ê³0ê³0ê³0ê³0ê³0ê³0ê³0ê³0ê³0ê³0ê³0ê³0ê³0ê³0ê³0ê³0ê³0ê³0ê³0ê³0ê³0ê³0ê³0ê³0ê³0ê³0ê³0ê³0ê³0ê³0ê³0ê³0ê³0ê³0ê³0ê³0ê³0ê³0ê³0ê³0ê³0ê³0ê³0ê³0ê³0ê³0ê³0ê³0ê³0ê³0ê³0ê³0ê³0ê³0ê³0ê³0ê³0ê³0ê³0ê³0ê³0ê³0ê³0ê³0ê³0ê³0ê³0ê³0ê³0ê³0ê³0ê³0ê³0ê³0ê³0ê³0ê³0ê³0ê³0ê³0ê³0ê³0ê³0ê³0ê³0ê³0ê³0ê³0ê³0ê³0ê³0ê³0ê³0ê³0ê³0ê³0ê³0ê³0ê³0ê³0ê³0ê³0ê³0ê³0ê³0ê³0ê³0ê³0ê³0ê³0ê³0ê³0ê³0ê³0ê³0ê³0ê³0ê³0ê³0ê³0ê³0ê³0ê³0ê³0ê³0ê³0ê³0ê³0ê³0ê³0ê³0ê³0ê³0ê³0ê³0ê³0ê³0ê³0ê³0ê³0ê³0ê³0ê³0ê³0ê³0ê³0ê³0ê³0ê³0ê³0ê³0ê³0ê³0ê³0ê³0ê³0ê³0ê³0ê³0ê³0ê³0ê³0ê³0ê³0ê³0ê³0ê³0ê³0ê³0ê³0ê³0ê³0ê³0ê³0ê³0ê³0ê³0ê³0ê³0ê³0ê³0ê³0ê³0ê³0ê³0ê³0ê³0ê³0ê³0ê³0ê³0ê³0ê³0ê³0ê³0ê³0ê³0ê³0ê³0ê³0ê³0ê³0ê³0ê³0ê³0ê³0ê³0ê³0ê³0ê³0ê³0ê³0ê³0ê³0ê³0ê³0ê³0ê³0ê³0ê³0ê³0ê³0ê³0ê³0ê³0ê³0ê³0ê³0ê³0ê³0ê³0ê³0ê³0ê³0ê³0ê³0ê³0ê³0ê³0ê³0ê³0ê³0ê³0ê³0ê³0ê³0ê³0ê³0ê³0ê³0ê³0ê³0ê³0ê³0ê³0ê³0ê³0ê³0ê³0ê³0ê³0ê³0ê³0ê³0ê³0ê³0ê³0ê³0ê³0ê³0ê³0ê³0ê³0ê³0ê³0ê³0ê³0ê³0ê³0ê³0ê³0ê³0ê³0ê³0ê³0ê³0ê³0ê³0ê³0ê³0ê³0ê³0ê³0ê³0ê³0ê³0ê³0ê³0ê³0ê³0ê³0ê³0ê³0ê³0ê³0ê³0ê³0ê³0ê³0ê³0ê³0ê³0ê³0ê³0ê³0ê³0ê³0ê³0ê³0ê³0ê³0ê³0ê³0ê³0ê³0ê³0ê³0ê³0ê³0ê³0ê³0ê³0ê³0ê³0ê³0ê³0ê³0ê³0ê³0ê³0ê³0ê³0ê³0ê³0ê³0ê³0ê³0ê³0ê³0ê³0ê³0ê³0ê³0ê³0ê³0ê³0ê³0ê³0ê³0ê³0ê³0ê³0ê³0ê³0ê³0ê³0ê³0ê³0ê³0ê³0ê³0ê³0ê³0ê³0ê³0ê³0ê³0ê³0ê³0ê³0ê³0ê³0ê³0ê³0ê³0ê³0ê³0ê³0ê³0ê³0ê³0ê³0ê³0ê³0ê³0ê³0ê³0ê³0ê³0ê³0ê³0ê³0ê³0ê³0ê³0ê³0ê³0ê³0ê³0ê³0ê³0ê³0ê³0ê³0ê³0ê³0ê³0ê³0ê³0ê³0ê³0ê³0ê³0ê³0ê³0ê³0ê³0ê³0ê³0ê³0ê³0ê³0ê³0ê³0ê³0ê³0ê³0ê³0ê³0ê³0ê³0ê³0ê³0ê³0ê³0ê³0ê³0ê³0ê³0ê³0ê³0ê³0ê³0ê³0ê³0ê³0ê³0ê³0ê³0ê³0ê³0ê³0ê³0ê³0ê³0ê³0ê³0ê³0ê³0ê³0ê³0ê³0ê³0ê³0ê³0ê³0ê³0ê³0ê³0ê³0ê³0ê³0ê³0ê³0ê³0ê³0ê³0ê³0ê³0ê³0ê³0ê³0ê³0ê³0ê³0ê³0ê³0ê³0ê³0ê³0ê³0ê³0ê³0ê³0ê³0ê³0ê³0ê³0ê³0ê³0ê³0ê³0ê³0ê³0ê³0ê³0ê³0ê³0ê³0ê³0ê³0ê³0ê³0ê³0ê³0ê³0ê³0ê³0ê³0ê³0ê³0ê³0ê³0ê³0ê³0ê³0ê³0ê³0ê³0ê³0ê³0ê³0ê³0ê³0ê³0ê³0ê³0ê³0ê³0ê³0ê³0ê³0ê³0ê³0ê³0ê³0ê³0ê³0ê³0ê³0ê³0ê³0ê³0ê³0ê³0ê³0ê³0ê³0ê³0ê³0ê³0ê³0ê³0ê³0ê³0ê³0ê³0ê³0ê³0ê³0ê³0ê³0ê³0ê³0ê³0ê³0ê³0ê³0ê³0ê³0ê³0ê³0ê³0ê³0ê³0ê³0ê³0ê³0ê³0ê³0ê³0ê³0ê³0ê³0ê³0ê³0ê³0ê³0ê³0ê³0ê³0ê³0ê³0ê³0ê³0ê³0ê³0ê³0ê³0ê³0ê³0ê³0ê³0ê³0ê³0ê³0ê³0ê³0ê³0ê³0ê³0ê³0ê³0ê³0ê³0ê³0ê³0ê³0ê³0ê³0ê³0ê³0ê³0ê³0ê³0ê³0ê³0ê³0ê³0ê³0ê³0ê³0ê³0ê³0ê³0ê³0ê³0ê³0ê³0ê³0ê³0ê³0ê³0ê³0ê³0ê³0ê³0ê³0ê³0ê³0ê³0ê³0ê³0ê³0ê³0ê³0ê³0ê³0ê³0ê³0ê³0ê³0ê³0ê³0ê³0ê³0ê³0ê³0ê³0ê³0ê³0ê³0ê³0ê³0ê³0ê³0ê³0ê³0ê³0ê³0ê³0ê³0ê³0ê³0ê³0ê³0ê³0ê³0ê³0ê³0ê³0ê³0ê³0ê³0ê³0ê³0ê³0ê³0ê³0ê³0ê³0ê³0ê³0ê³0ê³0ê³0ê³0ê³0ê³0ê³0ê³0ê³0ê³0ê³0ê³0ê³0ê³0ê³0ê³0ê³0ê³0ê³0ê³0ê³0ê³0ê³0ê³0ê³0ê³0ê³0ê³0ê³0ê³0ê³0ê³0ê³0ê³0ê³0ê³0ê³0ê³0ê³0ê³0ê³0ê³0ê³0ê³0ê³0ê³0ê³0ê³0ê³0ê³0ê³0ê³0ê³0ê³0ê³0ê³0ê³0ê³0ê³0ê³0ê³0ê³0ê³0ê³0ê³0ê³0ê³0ê³0ê³0ê³0ê³0ê³0ê³0ê³0ê³0ê³0ê³0ê³0ê³0ê³0ê³0ê³0ê³0ê³0ê³0ê³0ê³0ê³0ê³0ê³0ê³0ê³0ê³0ê³0ê³0ê³0ê³0ê³0ê³0ê³0ê³0ê³0ê³0ê³0ê³0ê³0ê³0ê³0ê³0ê³0ê³0ê³0ê³0ê³0ê³0ê³0ê³0ê³0ê³0ê³0ê³0ê³0ê³0ê³0ê³0ê³0ê³0ê³0ê³0ê³0ê³0ê³0ê³0ê³0ê³0ê³0ê³0ê³0ê³0ê³0ê³0ê³0ê³0ê³0ê³0ê³0ê³0ê³0ê³0ê³0ê³0ê³0ê³0ê³0ê³0ê³0ê³0ê³0ê³0ê³0ê³0ê³0ê³0ê³0ê³0ê³0ê³0ê³0ê³0ê³0ê³0ê³0ê³0ê³0ê³0ê³0ê³0ê³0ê³0ê³0ê³0ê³0ê³0ê³0ê³0ê³0ê³0ê³0ê³0ê³0ê³0ê³0ê³0ê³0ê³0ê³0ê³0ê³0ê³0ê³0ê³0ê³0ê³0ê³0ê³0ê³0ê³0ê³0ê³0ê³0ê³0ê³0ê³0ê³0ê³0ê³0ê³0ê³0ê³0ê³0ê³0ê³0ê³0ê³0ê³0ê³0ê³0ê³0ê³0ê³0ê³0ê³0ê³0ê³0ê³0ê³0ê³0ê³0ê³0ê³0ê³0ê³0ê³0ê³0ê³0ê³0ê³0ê³0ê³0ê³0ê³0ê³0ê³0ê³0ê³0ê³0ê³0ê³0ê³0ê³0ê³0ê³0ê³0ê³0ê³0ê³0ê³0ê³0ê³0ê³0ê³0ê³0ê³0ê³0ê³0ê³0ê³0ê³0ê³0ê³0ê³0ê³0ê³0ê³0ê³0ê³0ê³0ê³0ê³0ê³0ê³0ê³0ê³0ê³0ê³0ê³0ê³0ê³0ê³0ê³0ê³0ê³0ê³0ê³0ê³0ê³0ê³0ê³0ê³0ê³0ê³0ê³0ê³0ê³0ê³0ê³0ê³0ê³0ê³0ê³0ê³0ê³0ê³0ê³0ê³0ê³0ê³0ê³0ê³0ê³0ê³0ê³0ê³0ê³0ê³0ê³0ê³0ê³0ê³0ê³0ê³0ê³0ê³0ê³0ê³0ê³0ê³0ê³0ê³0ê³0ê³0ê³0ê³0ê³0ê³0ê³0ê³0ê³0ê³0ê³0ê³0ê³0ê³0ê³0ê³0ê³0ê³0ê³0ê³0ê³0ê³0ê³0ê³0ê³0ê³0ê³0ê³0ê³0ê³0ê³0ê³0ê³0ê³0ê³0ê³0ê³0ê³0ê³0ê³0ê³0ê³0ê³0ê³0ê³0ê³0ê³0ê³0ê³0ê³0ê³0ê³0ê³0ê³0ê³0ê³0ê³0ê³0ê³0ê³0ê³0ê³0ê³0ê³0ê³0ê³0ê³0ê³0ê³0ê³0ê³0ê³0ê³0ê³0ê³0ê³0ê³0ê³0ê³0ê³0ê³0ê³0ê³0ê³0ê³0ê³0ê³0ê³0ê³0ê³0ê³0ê³0ê³0ê³0ê³0ê³0ê³0ê³0ê³0ê³0ê³0ê³0ê³0ê³0ê³0ê³0ê³0ê³0ê³0ê³0ê³0ê³0ê³0ê³0ê³0ê³0ê³0ê³0ê³0ê³0ê³0ê³0ê³0ê³0ê³0ê³0ê³0ê³0ê³0ê³0ê³0ê³0ê³0ê³0ê³0ê³0ê³0ê³0ê³0ê³0ê³0ê³0ê³0ê³0ê³0ê³0ê³0ê³0ê³0ê³0ê³0ê³0ê³0ê³0ê³0ê³0ê³0ê³0ê³0ê³0ê³0ê³0ê³0ê³0ê³0ê³0ê³0ê³0ê³0ê³0ê³0ê³0ê³0ê³0ê³0ê³0ê³0ê³0ê³0ê³0ê³0ê³0ê³0ê³0ê³0ê³0ê³0ê³0ê³0ê³0ê³0ê³0ê³0ê³0ê³0ê³0ê³0ê³0ê³0ê³0ê³0ê³0ê³0ê³0ê³0ê³0ê³0ê³0ê³0ê³0ê³0ê³0ê³0ê³0ê³0ê³0ê³0ê³0ê³0ê³0ê³0ê³0ê³0ê³0ê³0ê³0ê³0ê³0ê³0ê³0ê³0ê³0ê³0ê³0ê³0ê³0ê³0ê³0ê³0ê³0ê³0ê³0ê³0ê³0ê³0ê³0ê³0ê³0ê³0ê³0ê³0ê³0ê³0ê³0ê³0ê³0ê³0ê³0ê³0ê³0ê³0ê³0ê³0ê³0ê³0ê³0ê³0ê³0ê³0ê³0ê³0ê³0ê³0ê³0ê³0ê³0ê³0ê³0ê³0ê³0ê³0ê³0ê³0ê³0ê³0ê³0ê³0ê³0ê³0ê³0ê³0ê³0ê³0ê³0ê³0ê³0ê³0ê³0ê³0ê³0ê³0ê³0ê³0ê³0ê³0ê³0ê³0ê³0ê³0ê³0ê³0ê³0ê³0ê³0ê³0ê³0ê³0ê³0ê³0ê³0ê³0ê³0ê³0ê³0ê³0ê³0ê³0ê³0ê³0ê³0ê³0ê³0ê³0ê³0ê³0ê³0ê³0ê³0ê³0ê³0ê³0ê³0ê³0ê³0ê³0ê³0ê³0ê³0ê³0ê³0ê³0ê³0ê³0ê³0ê³0ê³0ê³0ê³0ê³0ê³0ê³0ê³0ê³0ê³0ê³0ê³0ê³0ê³0ê³0ê³0ê³0ê³0ê³0ê³0ê³0ê³0ê³0ê³0ê³0ê³0ê³0ê³0ê³0ê³0ê³0ê³0ê³0ê³0ê³0ê³0ê³0ê³0ê³0ê³0ê³0ê³0ê³0ê³0ê³0ê³0ê³0ê³0ê³0ê³0ê³0ê³0ê³0ê³0ê³0ê³0ê³0ê³0ê³0ê³0ê³0ê³0ê³0ê³0ê³0ê³0ê³0ê³0ê³0ê³0ê³0ê³0ê³0ê³0ê³0ê³0ê³0ê³0ê³0ê³0ê³0ê³0ê³0ê³0ê³0ê³0ê³0ê³0ê³0ê³0ê³0ê³0ê³0ê³0ê³0ê³0ê³0ê³0ê³0ê³0ê³0ê³0ê³0ê³0ê³0ê³0ê³0ê³0ê³0ê³0ê³0ê³0ê³0ê³0ê³0ê³0ê³0ê³0ê³0ê³0ê³0ê³0ê³0ê³0ê³0ê³0ê³0ê³0ê³0ê³0ê³0ê³0ê³0ê³0ê³0ê³0ê³0ê³0ê³0ê³0ê³0ê³0ê³0ê³0ê³0ê³0ê³0ê³0ê³0ê³0ê³0ê³0ê³0ê³0ê³0ê³0ê³0ê³0ê³0ê³0ê³0ê³0ê³0ê³0ê³0ê³0ê³0ê³0ê³0ê³0ê³0ê³0ê³0ê³0ê³0ê³0ê³0ê³0ê³0ê³0ê³0ê³0ê³0ê³0ê³0ê³0ê³0ê³0ê³0ê³0ê³0ê³0ê³0ê³0ê³0ê³0ê³0ê³0ê³0ê³0ê³0ê³0ê³0ê³0ê³0ê³0ê³0ê³0ê³0ê³0ê³0ê³0ê³0ê³0ê³0ê³0ê³0ê³0ê³0ê³0ê³0ê³0ê³0ê³0ê³0ê³0ê³0ê³0ê³0ê³0ê³0ê³0ê³0ê³0ê³0ê³0ê³0ê³0ê³0ê³0ê³0ê³0ê³0ê³0ê³0ê³0ê³0ê³0ê³0ê³0ê³0ê³0ê³0ê³0ê³0ê³0ê³0ê³0ê³0ê³0ê³0ê³0ê³0ê³0ê³0ê³0ê³0ê³0ê³0ê³0ê³0ê³0ê³0ê³0ê³0ê³0ê³0ê³0ê³0ê³0ê³0ê³0ê³0ê³0ê³0ê³0ê³0ê³0ê³0ê³0ê³0ê³0ê³0ê³0ê³0ê³0ê³0ê³0ê³0ê³0ê³0ê³0ê³0ê³0ê³0ê³0ê³0ê³0ê³0ê³0ê³0ê³0ê³0ê³0ê³0ê³0ê³0ê³0ê³0ê³0ê³0ê³0ê³0ê³0ê³0ê³0ê³0ê³0ê³0ê³0ê³0ê³0ê³0ê³0ê³0ê³0ê³0ê³0ê³0ê³0ê³0ê³0ê³0ê³0ê³0ê³0ê³0ê³0ê³0ê³0ê³0ê³0ê³0ê³0ê³0ê³0ê³0ê³0ê³0ê³0ê³0ê³0ê³0ê³0ê³0ê³0ê³0ê³0ê³0ê³0ê³0ê³0ê³0ê³0ê³0ê³0ê³0ê³0ê³0ê³0ê³0ê³0ê³0ê³0ê³0ê³0ê³0ê³0ê³0ê³0ê³0ê³0ê³0ê³0ê³0ê³0ê³0ê³0ê³0ê³0ê³0ê³0ê³0ê³0ê³0ê³0ê³0ê³0ê³0ê³0ê³0ê³0ê³0ê³0ê³0ê³0ê³0ê³0ê³0ê³0ê³0ê³0ê³0ê³0ê³0ê³0ê³0ê³0ê³0ê³0ê³0ê³0ê³0ê³0ê³0ê³0ê³0ê³0ê³0ê³0ê³0ê³0ê³0ê³0ê³0ê³0ê³0ê³0ê³0ê³0ê³0ê³0ê³0ê³0ê³0ê³0ê³0ê³0ê³0ê³0ê³0ê³0ê³0ê³0ê³0ê³0ê³0ê³0ê³0ê³0ê³0ê³0ê³0ê³0ê³0ê³0ê³0ê³0ê³0ê³0ê³0ê³0ê³0ê³0ê³0ê³0ê³0ê³0ê³0ê³0ê³0ê³0ê³0ê³0ê³0ê³0ê³0ê³0ê³0ê³0ê³0ê³0ê³0ê³0ê³0ê³0ê³0ê³0ê³0ê³0ê³0ê³0ê³0ê³0ê³0ê³0ê³0ê³0ê³0ê³0ê³0ê³0ê³0ê³0ê³0ê³0ê³0ê³0ê³0ê³0ê³0ê³0ê³0ê³0ê³0ê³0ê³0ê³0ê³0ê³0ê³0ê³0ê³0ê³0ê³0ê³0ê³0ê³0ê³0ê³0ê³0ê³0ê³0ê³0ê³0ê³0ê³0ê³0ê³0ê³0ê³0ê³0ê³0ê³0ê³0ê³0ê³0ê³0ê³0ê³0ê³0ê³0ê³0ê³0ê³0ê³0ê³0ê³0ê³0ê³0ê³0ê³0ê³0ê³0ê³0ê³0ê³0ê³0ê³0ê³0ê³0ê³0ê³0ê³0ê³0ê³0ê³0ê³0ê³0ê³0ê³0ê³0ê³0ê³0ê³0ê³0ê³0ê³0ê³0ê³0ê³0ê³0ê³0ê³0ê³0ê³0ê³0ê³0ê³0ê³0ê³0ê³0ê³0ê³0ê³0ê³0ê³0ê³0ê³0ê³0ê³0ê³0ê³0ê³0ê³0ê³0ê³0ê³0ê³0ê³0ê³0ê³0ê³0ê³0ê³0ê³0ê³0ê³0ê³0ê³0ê³0ê³0ê³0ê³0ê³0ê³0ê³0ê³0ê³0ê³0ê³0ê³0ê³0ê³0ê³0ê³0ê³0ê³0ê³0ê³0ê³0ê³0ê³0ê³0ê³0ê³0ê³0ê³0ê³0ê³0ê³0ê³0ê³0ê³0ê³0ê³0ê³0ê³0ê³0ê³0ê³0ê³0ê³0ê³0ê³0ê³0ê³0ê³0ê³0ê³0ê³0ê³0ê³0ê³0ê³0ê³0ê³0ê³0ê³0ê³0ê³0ê³0ê³0ê³0ê³0ê³0ê³0ê³0ê³0ê³0ê³0ê³0ê³0ê³0ê³0ê³0ê³0ê³0ê³0ê³0ê³0ê³0ê³0ê³0ê³0ê³0ê³0ê³0ê³0ê³0ê³0ê³0ê³0ê³0ê³0ê³0ê³0ê³0ê³0ê³0ê³0ê³0ê³0ê³0ê³0ê³0ê³0ê³0ê³0ê³0ê³0ê³0ê³0ê³0ê³0ê³0ê³0ê³0ê³0ê³0ê³0ê³0ê³0ê³0ê³0ê³0ê³0ê³0ê³0ê³0ê³0ê³0ê³0ê³0ê³0ê³0ê³0ê³0ê³0ê³0ê³0ê³0ê³0ê³0ê³0ê³0ê³0ê³0ê³0ê³0ê³0ê³0ê³0ê³0ê³0ê³0ê³0ê³0ê³0ê³0ê³0ê³0ê³0ê³0ê³0ê³0ê³0ê³0ê³0ê³0ê³0ê³0ê³0ê³0ê³0ê³0ê³0ê³0ê³0ê³0ê³0ê³0ê³0ê³0ê³0ê³0ê³0ê³0ê³0ê³0ê³0ê³0ê³0ê³0ê³0ê³0ê³0ê³0ê³0ê³0ê³0ê³0ê³0ê³0ê³0ê³0ê³0ê³0ê³0ê³0ê³0ê³0ê³0ê³0ê³0ê³0ê³0ê³0ê³0ê³0ê³0ê³0ê³0ê³0ê³0ê³0ê³0ê³0ê³0ê³0ê³0ê³0ê³0ê³0ê³0ê³0ê³0ê³0ê³0ê³0ê³0ê³0ê³0ê³0ê³0ê³0ê³0ê³0ê³0ê³0ê³0ê³0ê³0ê³0ê³0ê³0ê³0ê³0ê³0ê³0ê³0ê³0ê³0ê³0ê³0ê³0ê³0ê³0ê³0ê³0ê³0ê³0ê³0ê³0ê³0ê³0ê³0ê³0ê³0ê³0ê³0ê³0ê³0ê³0ê³0ê³0ê³0ê³0ê³0ê³0ê³0ê³0ê³0ê³0ê³0ê³0ê³0ê³0ê³0ê³0ê³0ê³0ê³0ê³0ê³0ê³0ê³0ê³0ê³0ê³0ê³0ê³0ê³0ê³0ê³0ê³0ê³0ê³0ê³0ê³0ê³0ê³0ê³0ê³0ê³0ê³0ê³0ê³0ê³0ê³0ê³0ê³0ê³0ê³0ê³0ê³0ê³0ê³0ê³0ê³0ê³0ê³0ê³0ê³0ê³0ê³0ê³0ê³0ê³0ê³0ê³0ê³0ê³0ê³0ê³0ê³0ê³0ê³0ê³0ê³0ê³0ê³0ê³0ê³0ê³0ê³0ê³0ê³0ê³0ê³0ê³0ê³0ê³0ê³0ê³0ê³0ê³0ê³0ê³0ê³0ê³0ê³0ê³0ê³0ê³0ê³0ê³0ê³0ê³0ê³0ê³0ê³0ê³0ê³0ê³0ê³0ê³0ê³0ê³0ê³0ê³0ê³0ê³0ê³0ê³0ê³0ê³0ê³0ê³0ê³0ê³0ê³0ê³0ê³0ê³0ê³0ê³0ê³0ê³0ê³0ê³0ê³0ê³0ê³0ê³0ê³0ê³0ê³0ê³0ê³0ê³0ê³0ê³0ê³0ê³0ê³0ê³0ê³0ê³0ê³0ê³0ê³0ê³0ê³0ê³0ê³0ê³0ê³0ê³0ê³0ê³0ê³0ê³0ê³0ê³0ê³0ê³0ê³0ê³0ê³0ê³0ê³0ê³0ê³0ê³0ê³0ê³0ê³0ê³0ê³0ê³0ê³0ê³0ê³0ê³0ê³0ê³0ê³0ê³0ê³0ê³0ê³0ê³0ê³0ê³0ê³0ê³0ê³0ê³0ê³0ê³0ê³0ê³0ê³0ê³0ê³0ê³0ê³0ê³0ê³0ê³0ê³0ê³0ê³0ê³0ê³0ê³0ê³0ê³0ê³0ê³0ê³0ê³0ê³0ê³0ê³0ê³0ê³0ê³0ê³0ê³0ê³0ê³0ê³0ê³0ê³0ê³0ê³0ê³0ê³0ê³0ê³0ê³0ê³0ê³0ê³0ê³0ê³0ê³0ê³0ê³0ê³0ê³0ê³0ê³0ê³0ê³0ê³0ê³0ê³0ê³0ê³0ê³0ê³0ê³0ê³0ê³0ê³0ê³0ê³0ê³0ê³0ê³0ê³0ê³0ê³0ê³0ê³0ê³0ê³0ê³0ê³0ê³0ê³0ê³0ê³0ê³0ê³0ê³0ê³0ê³0ê³0ê³0ê³0ê³0ê³0ê³0ê³0ê³0ê³0ê³0ê³0ê³0ê³0ê³0ê³0ê³0ê³0ê³0ê³0ê³0ê³0ê³0ê³0ê³0ê³0ê³0ê³0ê³0ê³0ê³0ê³0ê³0ê³0ê³0ê³0ê³0ê³0ê³0ê³0ê³0ê³0ê³0ê³0ê³0ê³0ê³0ê³0ê³0ê³0ê³0ê³0ê³0ê³0ê³0ê³0ê³0ê³0ê³0ê³0ê³0ê³0ê³0ê³0ê³0ê³0ê³0ê³0ê³0ê³0ê³0ê³0ê³0ê³0ê³0ê³0ê³0ê³0ê³0ê³0ê³0ê³0ê³0ê³0ê³0ê³0ê³0ê³0ê³0ê³0ê³0ê³0ê³0ê³0ê³0ê³0ê³0ê³0ê³0ê³0ê³0ê³0ê³0ê³0ê³0ê³0ê³0ê³0ê³0ê³0ê³0ê³0ê³0ê³0ê³0ê³0ê³0ê³0ê³0ê³0ê³0ê³0ê³0ê³0ê³0ê³0ê³0ê³0ê³0ê³0ê³0ê³0ê³0ê³0ê³0ê³0ê³0ê³0ê³0ê³0ê³0ê³0ê³0ê³0ê³0ê³0ê³0ê³0ê³0ê³0ê³0ê³0ê³0ê³0ê³0ê³0ê³0ê³0ê³0ê³0ê³0ê³0ê³0ê³0ê³0ê³0ê³0ê³0ê³0ê³0ê³0ê³0ê³0ê³0ê³0ê³0ê³0ê³0ê³0ê³0ê³0ê³0ê³0ê³0ê³0ê³0ê³0ê³0ê³0ê³0ê³0ê³0ê³0ê³0ê³0ê³0ê³0ê³0ê³0ê³0ê³0ê³0ê³0ê³0ê³0ê³0ê³0ê³0ê³0ê³0ê³0ê³0ê³0ê³0ê³0ê³0ê³0ê³0ê³0ê³0ê³0ê³0ê³0ê³0ê³0ê³0ê³0ê³0ê³0ê³0ê³0ê³0ê³0ê³0ê³0ê³0ê³0ê³0ê³0ê³0ê³0ê³0ê³0ê³0ê³0ê³0ê³0ê³0ê³0ê³0ê³0ê³0ê³0ê³0ê³0ê³0ê³0ê³0ê³0ê³0ê³0ê³0ê³0ê³0ê³0ê³0ê³0ê³0ê³0ê³0ê³0ê³0ê³0ê³0ê³0ê³0ê³0ê³0ê³0ê³0ê³0ê³0ê³0ê³0ê³0ê³0ê³0ê³0ê³0ê³0ê³0ê³0ê³0ê³0ê³0ê³0ê³0ê³0ê³0ê³0ê³0ê³0ê³0ê³0ê³0ê³0ê³0ê³0ê³0ê³0ê³0ê³0ê³0ê³0ê³0ê³0ê³0ê³0ê³0ê³0ê³0ê³0ê³0ê³0ê³0ê³0ê³0ê³0ê³0ê³0ê³0ê³0ê³0ê³0ê³0ê³0ê³0ê³0ê³0ê³0ê³0ê³0ê³0ê³0ê³0ê³0ê³0ê³0ê³0ê³0ê³0ê³0ê³0ê³0ê³0ê³0ê³0ê³0ê³0ê³0ê³0ê³0ê³0ê³0ê³0ê³0ê³0ê³0ê³0ê³0ê³0ê³0ê³0ê³0ê³0ê³0ê³0ê³0ê³0ê³0ê³0ê³0ê³0ê³0ê³0ê³0ê³0ê³0ê³0ê³0ê³0ê³0ê³0ê³0ê³0ê³0ê³0ê³0ê³0ê³0ê³0ê³0ê³0ê³0ê³0ê³0ê³0ê³0ê³0ê³0ê³0ê³0ê³0ê³0ê³0ê³0ê³0ê³0ê³0ê³0ê³0ê³0ê³0ê³0ê³0ê³0ê³0ê³0ê³0ê³0ê³0ê³0ê³0ê³0ê³0ê³0ê³0ê³0ê³0ê³0ê³0ê³0ê³0ê³0ê³0ê³0ê³0ê³0ê³0ê³0ê³0ê³0ê³0ê³0ê³0ê³0ê³0ê³0ê³0ê³0ê³0ê³0ê³0ê³0ê³0ê³0ê³0ê³0ê³0ê³0ê³0ê³0ê³0ê³0ê³0ê³0ê³0ê³0ê³0ê³0ê³0ê³0ê³0ê³0ê³0ê³0ê³0ê³0ê³0ê³0ê³0ê³0ê³0ê³0ê³0ê³0ê³0ê³0ê³0ê³0ê³0ê³0ê³0ê³0ê³0ê³0ê³0ê³0ê³0ê³0ê³0ê³0ê³0ê³0ê³0ê³0ê³0ê³0ê³0ê³0ê³0ê³0ê³0ê³0ê³0ê³0ê³0ê³0ê³0ê³0ê³0ê³0ê³0ê³0ê³0ê³0ê³0ê³0ê³0ê³0ê³0ê³0ê³0ê³0ê³0ê³0ê³0ê³0ê³0ê³0ê³0ê³0ê³0ê³0ê³0ê³0ê³0ê³0ê³0ê³0ê³0ê³0ê³0ê³0ê³0ê³0ê³0ê³0ê³0ê³0ê³0ê³0ê³0ê³0ê³0ê³0ê³0ê³0ê³0ê³0ê³0ê³0ê³0ê³0ê³0ê³0ê³0ê³0ê³0ê³0ê³0ê³0ê³0ê³0ê³0ê³0ê³0ê³0ê³0ê³0ê³0ê³0ê³0ê³0ê³0ê³0ê³0ê³0ê³0ê³0ê³0ê³0ê³0ê³0ê³0ê³0ê³0ê³0ê³0ê³0ê³0ê³0ê³0ê³0ê³0ê³0ê³0ê³0ê³0ê³0ê³0ê³0ê³0ê³0ê³0ê³0ê³0ê³0ê³0ê³0ê³0ê³0ê³0ê³0ê³0ê³0ê³0ê³0ê³0ê³0ê³0ê³0ê³0ê³0ê³0ê³0ê³0ê³0ê³0ê³0ê³0ê³0ê³0ê³0ê³0ê³0ê³0ê³0ê³0ê³0ê³0ê³0ê³0ê³0ê³0ê³0ê³0ê³0ê³0ê³0ê³0ê³0ê³0ê³0ê³0ê³0ê³0ê³0ê³0ê³0ê³0ê³0ê³0ê³0ê³0ê³0ê³0ê³0ê³0ê³0ê³0ê³0ê³0ê³0ê³0ê³0ê³0ê³0ê³0ê³0ê³0ê³0ê³0ê³0ê³0ê³0ê³0ê³0ê³0ê³0ê³0ê³0ê³0ê³0ê³0ê³0ê³0ê³0ê³0ê³0ê³0ê³0ê³0ê³0ê³0ê³0ê³0ê³0ê³0ê³0ê³0ê³0ê³0ê³0ê³0ê³0ê³0ê³0ê³0ê³0ê³0ê³0ê³0ê³0ê³0ê³0ê³0ê³0ê³0ê³0ê³0ê³0ê³0ê³0ê³0ê³0ê³0ê³0ê³0ê³0ê³0ê³0ê³0ê³0ê³0ê³0ê³0ê³0ê³0ê³0ê³0ê³0ê³0ê³0ê³0ê³0ê³0ê³0ê³0ê³0ê³0ê³0ê³0ê³0ê³0ê³0ê³0ê³0ê³0ê³0ê³0ê³0ê³0ê³0ê³0ê³0ê³0ê³0ê³0ê³0ê³0ê³0ê³0ê³0ê³0ê³0ê³0ê³0ê³0ê³0ê³0ê³0ê³0ê³0ê³0ê³0ê³0ê³0ê³0ê³0ê³0ê³0ê³0ê³0ê³0ê³0ê³0ê³0ê³0ê³0ê³0ê³0ê³0ê³0ê³0ê³0ê³0ê³0ê³0ê³0ê³0ê³0ê³0ê³0ê³0ê³0ê³0ê³0ê³0ê³0ê³0ê³0ê³0ê³0ê³0ê³0ê³0ê³0ê³0ê³0ê³0ê³0ê³0ê³0ê³0ê³0ê³0ê³0ê³0ê³0ê³0ê³0ê³0ê³0ê³0ê³0ê³0ê³0ê³0ê³0ê³0ê³0ê³0ê³0ê³0ê³0ê³0ê³0ê³0ê³0ê³0ê³0ê³0ê³0ê³0ê³0ê³0ê³0ê³0ê³0ê³0ê³0ê³0ê³0ê³0ê³0ê³0ê³0ê³0ê³0ê³0ê³0ê³0ê³0ê³0ê³0ê³0ê³0ê³0ê³0ê³0ê³0ê³0ê³0ê³0ê³0ê³0ê³0ê³0ê³0ê³0ê³0ê³0ê³0ê³0ê³0ê³0ê³0ê³0ê³0ê³0ê³0ê³0ê³0ê³0ê³0ê³0ê³0ê³0ê³0ê³0ê³0ê³0ê³0ê³0ê³0ê³0ê³0ê³0ê³0ê³0ê³0ê³0ê³0ê³0ê³0ê³0ê³0ê³0ê³0ê³0ê³0ê³0ê³0ê³0ê³0ê³0ê³0ê³0ê³0ê³0ê³0ê³0ê³0ê³0ê³0ê³0ê³0ê³0ê³0ê³0ê³0ê³0ê³0ê³0ê³0ê³0ê³0ê³0ê³0ê³0ê³0ê³0ê³0ê³0ê³0ê³0ê³0ê³0ê³0ê³0ê³0ê³0ê³0ê³0ê³0ê³0ê³0ê³0ê³0ê³0ê³0ê³0ê³0ê³0ê³0ê³0ê³0ê³0ê³0ê³0ê³0ê³0ê³0ê³0ê³0ê³0ê³0ê³0ê³0ê³0ê³0ê³0ê³0ê³0ê³0ê³0ê³0ê³0ê³0ê³0ê³0ê³0ê³0ê³0ê³0ê³0ê³0ê³0ê³0ê³0ê³0ê³0ê³0ê³0ê³0ê³0ê³0ê³0ê³0ê³0ê³0ê³0ê³0ê³0ê³0ê³0ê³0ê³0ê³0ê³0ê³0ê³0ê³0ê³0ê³0ê³0ê³0ê³0ê³0ê³0ê³0ê³0ê³0ê³0ê³0ê³0ê³0ê³0ê³0ê³0ê³0ê³0ê³0ê³0ê³0ê³0ê³0ê³0ê³0ê³0ê³0ê³0ê³0ê³0ê³0ê³0ê³0ê³0ê³0ê³0ê³0ê³0ê³0ê³0ê³0ê³0ê³0ê³0ê³0ê³0ê³0ê³0ê³0ê³0ê³0ê³0ê³0ê³0ê³0ê³0ê³0ê³0ê³0ê³0ê³0ê³0ê³0ê³0ê³0ê³0ê³0ê³0ê³0ê³0ê³0ê³0ê³0ê³0ê³0ê³0ê³0ê³0ê³0ê³0ê³0ê³0ê³0ê³0ê³0ê³0ê³0ê³0ê³0ê³0ê³0ê³0ê³0ê³0ê³0ê³0ê³0ê³0ê³0ê³0ê³0ê³0ê³0ê³0ê³0ê³0ê³0ê³0ê³0ê³0ê³0ê³0ê³0ê³0ê³0ê³0ê³0ê³0ê³0ê³0ê³0ê³0ê³0ê³0ê³0ê³0ê³0ê³0ê³0ê³0ê³0ê³0ê³0ê³0ê³0ê³0ê³0ê³0ê³0ê³0ê³0ê³0ê³0ê³0ê³0ê³0ê³0ê³0ê³0ê³0ê³0ê³0ê³0ê³0ê³0ê³0ê³0ê³0ê³0ê³0ê³0ê³0ê³0ê³0ê³0ê³0ê³0ê³0ê³0ê³0ê³0ê³0ê³0ê³0ê³0ê³0ê³0ê³0ê³0ê³0ê³0ê³0ê³0ê³0ê³0ê³0ê³0ê³0ê³0ê³0ê³0ê³0ê³0ê³0ê³0ê³0ê³0ê³0ê³0ê³0ê³0ê³0ê³0ê³0ê³0ê³0ê³0ê³0ê³0ê³0ê³0ê³0ê³0ê³0ê³0ê³0ê³0ê³0ê³0ê³0ê³0ê³0ê³0ê³0ê³0ê³0ê³0ê³0ê³0ê³0ê³0ê³0ê³0ê³0ê³0ê³0ê³0ê³0ê³0ê³0ê³0ê³0ê³0ê³0ê³0ê³0ê³0ê³0ê³0ê³0ê³0ê³0ê³0ê³0ê³0ê³0ê³0ê³0ê³0ê³0ê³0ê³0ê³0ê³0ê³0ê³0ê³0ê³0ê³0ê³0ê³0ê³0ê³0ê³0ê³0ê³0ê³0ê³0ê³0ê³0ê³0ê³0ê³0ê³0ê³0ê³0ê³0ê³0ê³0ê³0ê³0ê³0ê³0ê³0ê³0ê³0ê³0ê³0ê³0ê³0ê³0ê³0ê³0ê³0ê³0ê³0ê³0ê³0ê³0ê³0ê³0ê³0ê³0ê³0ê³0ê³0ê³0ê³0ê³0ê³0ê³0ê³0ê³0ê³0ê³0ê³0ê³0ê³0ê³0ê³0ê³0ê³0ê³0ê³0ê³0ê³0ê³0ê³0ê³0ê³0ê³0ê³0ê³0ê³0ê³0ê³0ê³0ê³0ê³0ê³0ê³0ê³0ê³0ê³0ê³0ê³0ê³0ê³0ê³0ê³0ê³0ê³0ê³0ê³0ê³0ê³0ê³0ê³0ê³0ê³0ê³0ê³0ê³0ê³0ê³0ê³0ê³0ê³0ê³0ê³0ê³0ê³0ê³0ê³0ê³0ê³0ê³0ê³0ê³0ê³0ê³0ê³0ê³0ê³0ê³0ê³0ê³0ê³0ê³0ê³0ê³0ê³0ê³0ê³0ê³0ê³0ê³0ê³0ê³0ê³0ê³0ê³0ê³0ê³0ê³0ê³0ê³0ê³0ê³0ê³0ê³0ê³0ê³0ê³0ê³0ê³0ê³0ê³0ê³0ê³0ê³0ê³0ê³0ê³0ê³0ê³0ê³0ê³0ê³0ê³0ê³0ê³0ê³0ê³0ê³0ê³0ê³0ê³0ê³0ê³0ê³0ê³0ê³0ê³0ê³0ê³0ê³0ê³0ê³0ê³0ê³0ê³0ê³0ê³0ê³0ê³0ê³0ê³0ê³0ê³0ê³0ê³0ê³0ê³0ê³0ê³0ê³0ê³0ê³0ê³0ê³0ê³0ê³0ê³0ê³0ê³0ê³0ê³0ê³0ê³0ê³0ê³0ê³0ê³0ê³0ê³0ê³0ê³0ê³0ê³0ê³0ê³0ê³0ê³0ê³0ê³0ê³0ê³0ê³0ê³0ê³0ê³0ê³0ê³0ê³0ê³0ê³0ê³0ê³0ê³0ê³0ê³0ê³0ê³0ê³0ê³0ê³0ê³0ê³0ê³0ê³0ê³0ê³0ê³0ê³0ê³0ê³0ê³0ê³0ê³0ê³0ê³0ê³0ê³0ê³0ê³0ê³0ê³0ê³0ê³0ê³0ê³0ê³0ê³0ê³0ê³0ê³0ê³0ê³0ê³0ê³0ê³0ê³0ê³0ê³0ê³0ê³0ê³0ê³0ê³0ê³0ê³0ê³0ê³0ê³0ê³0ê³0ê³0ê³0ê³0ê³0ê³0ê³0ê³0ê³0ê³0ê³0ê³0ê³0ê³0ê³0ê³0ê³0ê³0ê³0ê³0ê³0ê³0ê³0ê³0ê³0ê³0ê³0ê³0ê³0ê³0ê³0ê³0ê³0ê³0ê³0ê³0ê³0ê³0ê³0ê³0ê³0ê³0ê³0ê³0ê³0ê³0ê³0ê³0ê³0ê³0ê³0ê³0ê³0ê³0ê³0ê³0ê³0ê³0ê³0ê³0ê³0ê³0ê³0ê³0ê³0ê³0ê³0ê³0ê³0ê³0ê³0ê³0ê³0ê³0ê³0ê³0ê³0ê³0ê³0ê³0ê³0ê³0ê³0ê³0ê³0ê³0ê³0ê³0ê³0ê³0ê³0ê³0ê³0ê³0ê³0ê³0ê³0ê³0ê³0ê³0ê³0ê³0ê³0ê³0ê³0ê³0ê³0ê³0ê³0ê³0ê³0ê³0ê³0ê³0ê³0ê³0ê³0ê³0ê³0ê³0ê³0ê³0ê³0ê³0ê³0ê³0ê³0ê³0ê³0ê³0ê³0ê³0ê³0ê³0ê³0ê³0ê³0ê³0ê³0ê³0ê³0ê³0ê³0ê³0ê³0ê³0ê³0ê³0ê³0ê³0ê³0ê³0ê³0ê³0ê³0ê³0ê³0ê³0ê³0ê³0ê³0ê³0ê³0ê³0ê³0ê³0ê³0ê³0ê³0ê³0ê³0ê³0ê³0ê³0ê³0ê³0ê³0ê³0ê³0ê³0ê³0ê³0ê³0ê³0ê³0ê³0ê³0ê³0ê³0ê³0ê³0ê³0ê³0ê³0ê³0ê³0ê³0ê³0ê³0ê³0ê³0ê³0ê³0ê³0ê³0ê³0ê³0ê³0ê³0ê³0ê³0ê³0ê³0ê³0ê³0ê³0ê³0ê³0ê³0ê³0ê³0ê³0ê³0ê³0ê³0ê³0ê³0ê³0ê³0ê³0ê³0ê³0ê³0ê³0ê³0ê³0ê³0ê³0ê³0ê³0ê³0ê³0ê³0ê³0ê³0ê³0ê³0ê³0ê³0ê³0ê³0ê³0ê³0ê³0ê³0ê³0ê³0ê³0ê³0ê³0ê³0ê³0ê³0ê³0ê³0ê³0ê³0ê³0ê³0ê³0ê³0ê³0ê³0ê³0ê³0ê³0ê³0ê³0ê³0ê³0ê³0ê³0ê³0ê³0ê³0ê³0ê³0ê³0ê³0ê³0ê³0ê³0ê³0ê³0ê³0ê³0ê³0ê³0ê³0ê³0ê³0ê³0ê³0ê³0ê³0ê³0ê³0ê³0ê³0ê³0ê³0ê³0ê³0ê³0ê³0ê³0ê³0ê³0ê³0ê³0ê³0ê³0ê³0ê³0ê³0ê³0ê³0ê³0ê³0ê³0ê³0ê³0ê³0ê³0ê³0ê³0ê³0ê³0ê³0ê³0ê³0ê³0ê³0ê³0ê³0ê³0ê³0ê³0ê³0ê³0ê³0ê³0ê³0ê³0ê³0ê³0ê³0ê³0ê³0ê³0ê³0ê³0ê³0ê³0ê³0ê³0ê³0ê³0ê³0ê³0ê³0ê³0ê³0ê³0ê³0ê³0ê³0ê³0ê³0ê³0ê³0ê³0ê³0ê³0ê³0ê³0ê³0ê³0ê³0ê³0ê³0ê³0ê³0ê³0ê³0ê³0ê³0ê³0ê³0ê³0ê³0ê³0ê³0ê³0ê³0ê³0ê³0ê³0ê³0ê³0ê³0ê³0ê³0ê³0ê³0ê³0ê³0ê³0ê³0ê³0ê³0ê³0ê³0ê³0ê³0ê³0ê³0ê³0ê³0ê³0ê³0ê³0ê³0ê³0ê³0ê³0ê³0ê³0ê³0ê³0ê³0ê³0ê³0ê³0ê³0ê³0ê³0ê³0ê³0ê³0ê³0ê³0ê³0ê³0ê³0ê³0ê³0ê³0ê³0ê³0ê³0ê³0ê³0ê³0ê³0ê³0ê³0ê³0ê³0ê³0ê³0ê³0ê³0ê³0ê³0ê³0ê³0ê³0ê³0ê³0ê³0ê³0ê³0ê³0ê³0ê³0ê³0ê³0ê³0ê³0ê³0ê³0ê³0ê³0ê³0ê³0ê³0ê³0ê³0ê³0ê³0ê³0ê³0ê³0ê³0ê³0ê³0ê³0ê³0ê³0ê³0ê³0ê³0ê³0ê³0ê³0ê³0ê³0ê³0ê³0ê³0ê³0ê³0ê³0ê³0ê³0ê³0ê³0ê³0ê³0ê³0ê³0ê³0ê³0ê³0ê³0ê³0ê³0ê³0ê³0ê³0ê³0ê³0ê³0ê³0ê³0ê³0ê³0ê³0ê³0ê³0ê³0ê³0ê³0ê³0ê³0ê³0ê³0ê³0ê³0ê³0ê³0ê³0ê³0ê³0ê³0ê³0ê³0ê³0ê³0ê³0ê³0ê³0ê³0ê³0ê³0ê³0ê³0ê³0ê³0ê³0ê³0ê³0ê³0ê³0ê³0ê³0ê³0ê³0ê³0ê³0ê³0ê³0ê³0ê³0ê³0ê³0ê³0ê³0ê³0ê³0ê³0ê³0ê³0ê³0ê³0ê³0ê³0ê³0ê³0ê³0ê³0ê³0ê³0ê³0ê³0ê³0ê³0ê³0ê³0ê³0ê³0ê³0ê³0ê³0ê³0ê³0ê³0ê³0ê³0ê³0ê³0ê³0ê³0ê³0ê³0ê³0ê³0ê³0ê³0ê³0ê³0ê³0ê³0ê³0ê³0ê³0ê³0ê³0ê³0ê³0ê³0ê³0ê³0ê³0ê³0ê³0ê³0ê³0ê³0ê³0ê³0ê³0ê³0ê³0ê³0ê³0ê³0ê³0ê³0ê³0ê³0ê³0ê³0ê³0ê³0ê³0ê³0ê³0ê³0ê³0ê³0ê³0ê³0ê³0ê³0ê³0ê³0ê³0ê³0ê³0ê³0ê³0ê³0ê³0ê³0ê³0ê³0ê³0ê³0ê³0ê³0ê³0ê³0ê³0ê³0ê³0ê³0ê³0ê³0ê³0ê³0ê³0ê³0ê³0ê³0ê³0ê³0ê³0ê³0ê³0ê³0ê³0ê³0ê³0ê³0ê³0ê³0ê³0ê³0ê³0ê³0ê³0ê³0ê³0ê³0ê³0ê³0ê³0ê³0ê³0ê³0ê³0ê³0ê³0ê³0ê³0ê³0ê³0ê³0ê³0ê³0ê³0ê³0ê³0ê³0ê³0ê³0ê³0ê³0ê³0ê³0ê³0ê³0ê³0ê³0ê³0ê³0ê³0ê³0ê³0ê³0ê³0ê³0ê³0ê³0ê³0ê³0ê³0ê³0ê³0ê³0ê³0ê³0ê³0ê³0ê³0ê³0ê³0ê³0ê³0ê³0ê³0ê³0ê³0ê³0ê³0ê³0ê³0ê³0ê³0ê³0ê³0ê³0ê³0ê³0ê³0ê³0ê³0ê³0ê³0ê³0ê³0ê³0ê³0ê³0ê³0ê³0ê³0ê³0ê³0ê³0ê³0ê³0ê³0ê³0ê³0ê³0ê³0ê³0ê³0ê³0ê³0ê³0ê³0ê³0ê³0ê³0ê³0ê³0ê³0ê³0ê³0ê³0ê³0ê³0ê³0ê³0ê³0ê³0ê³0ê³0ê³0ê³0ê³0ê³0ê³0ê³0ê³0ê³0ê³0ê³0ê³0ê³0ê³0ê³0ê³0ê³0ê³0ê³0ê³0ê³0ê³0ê³0ê³0ê³0ê³0ê³0ê³0ê³0ê³0ê³0ê³0ê³0ê³0ê³0ê³0ê³0ê³0ê³0ê³0ê³0ê³0ê³0ê³0ê³0ê³0ê³0ê³0ê³0ê³0ê³0ê³0ê³0ê³0ê³0ê³0ê³0ê³0ê³0ê³0ê³0ê³0ê³0ê³0ê³0ê³0ê³0ê³0ê³0ê³0ê³0ê³0ê³0ê³0ê³0ê³0ê³0ê³0ê³0ê³0ê³0ê³0ê³0ê³0ê³0ê³0ê³0ê³0ê³0ê³0ê³0ê³0ê³0ê³0ê³0ê³0ê³0ê³0ê³0ê³0ê³0ê³0ê³0ê³0ê³0ê³0ê³0ê³0ê³0ê³0ê³0ê³0ê³0ê³0ê³0ê³0ê³0ê³0ê³0ê³0ê³0ê³0ê³0ê³0ê³0ê³0ê³0ê³0ê³0ê³0ê³0ê³0ê³0ê³0ê³0ê³0ê³0ê³0ê³0ê³0ê³0ê³0ê³0ê³0ê³0ê³0ê³0ê³0ê³0ê³0ê³0ê³0ê³0ê³0ê³0ê³0ê³0ê³0ê³0ê³0ê³0ê³0ê³0ê³0ê³0ê³0ê³0ê³0ê³0ê³0ê³0ê³0ê³0ê³0ê³0ê³0ê³0ê³0ê³0ê³0ê³0ê³0ê³0ê³0ê³0ê³0ê³0ê³0ê³0ê³0ê³0ê³0ê³0ê³0ê³0ê³0ê³0ê³0ê³0ê³0ê³0ê³0ê³0ê³0ê³0ê³0ê³0ê³0ê³0ê³0ê³0ê³0ê³0ê³0ê³0ê³0ê³0ê³0ê³0ê³0ê³0ê³0ê³0ê³0ê³0ê³0ê³0ê³0ê³0ê³0ê³0ê³0ê³0ê³0ê³0ê³0ê³0ê³0ê³0ê³0ê³0ê³0ê³0ê³0ê³0ê³0ê³0ê³0ê³0ê³0ê³0ê³0ê³0ê³0ê³0ê³0ê³0ê³0ê³0ê³0ê³0ê³0ê³0ê³0ê³0ê³0ê³0ê³0ê³0ê³0ê³0ê³0ê³0ê³0ê³0ê³0ê³0ê³0ê³0ê³0ê³0ê³0ê³0ê³0ê³0ê³0ê³0ê³0ê³0ê³0ê³0ê³0ê³0ê³0ê³0ê³0ê³0ê³0ê³0ê³0ê³0ê³0ê³0ê³0ê³0ê³0ê³0ê³0ê³0ê³0ê³0ê³0ê³0ê³0ê³0ê³0ê³0ê³0ê³0ê³0ê³0ê³0ê³0ê³0ê³0ê³0ê³0ê³0ê³0ê³0ê³0ê³0ê³0ê³0ê³0ê³0ê³0ê³0ê³0ê³0ê³0ê³0ê³0ê³0ê³0ê³0ê³0ê³0ê³0ê³0ê³0ê³0ê³0ê³0ê³0ê³0ê³0ê³0ê³0ê³0ê³0ê³0ê³0ê³0ê³0ê³0ê³0ê³0ê³0ê³0ê³0ê³0ê³0ê³0ê³0ê³0ê³0ê³0ê³0ê³0ê³0ê³0ê³0ê³0ê³0ê³0ê³0ê³0ê³0ê³0ê³0ê³0ê³0ê³0ê³0ê³0ê³0ê³0ê³0ê³0ê³0ê³0ê³0ê³0ê³0ê³0ê³0ê³0ê³0ê³0ê³0ê³0ê³0ê³0ê³0ê³0ê³0ê³0ê³0ê³0ê³0ê³0ê³0ê³0ê³0ê³0ê³0ê³0ê³0ê³0ê³0ê³0ê³0ê³0ê³0ê³0ê³0ê³0ê³0ê³0ê³0ê³0ê³0ê³0ê³0ê³0ê³0ê³0ê³0ê³0ê³0ê³0ê³0ê³0ê³0ê³0ê³0ê³0ê³0ê³0ê³0ê³0ê³0ê³0ê³0ê³0ê³0ê³0ê³0ê³0ê³0ê³0ê³0ê³0ê³0ê³0ê³0ê³0ê³0ê³0ê³0ê³0ê³0ê³0ê³0ê³0ê³0ê³0ê³0ê³0ê³0ê³0ê³0ê³0ê³0ê³0ê³0ê³0ê³0ê³0ê³0ê³0ê³0ê³0ê³0ê³0ê³0ê³0ê³0ê³0ê³0ê³0ê³0ê³0ê³0ê³0ê³0ê³0ê³0ê³0ê³0ê³0ê³0ê³0ê³0ê³0ê³0ê³0ê³0ê³0ê³0ê³0ê³0ê³0ê³0ê³0ê³0ê³0ê³0ê³0ê³0ê³0ê³0ê³0ê³0ê³0ê³0ê³0ê³0ê³0ê³0ê³0ê³0ê³0ê³0ê³0ê³0ê³0ê³0ê³0ê³0ê³0ê³0ê³0ê³0ê³0ê³0ê³0ê³0ê³0ê³0ê³0ê³0ê³0ê³0ê³0ê³0ê³0ê³0ê³0ê³0ê³0ê³0ê³0ê³0ê³0ê³0ê³0ê³0ê³0ê³0ê³0ê³0ê³0ê³0ê³0ê³0ê³0ê³0ê³0ê³0ê³0ê³0ê³0ê³0ê³0ê³0ê³0ê³0ê³0ê³0ê³0ê³0ê³0ê³0ê³0ê³0ê³0ê³0ê³0ê³0ê³0ê³0ê³0ê³0ê³0ê³0ê³0ê³0ê³0ê³0ê³0ê³0ê³0ê³0ê³0ê³0ê³0ê³0ê³0ê³0ê³0ê³0ê³0ê³0ê³0ê³0ê³0ê³0ê³0ê³0ê³0ê³0ê³0ê³0ê³0ê³0ê³0ê³0ê³0ê³0ê³0ê³0ê³0ê³0ê³0ê³0ê³0ê³0ê³0ê³0ê³0ê³0ê³0ê³0ê³0ê³0ê³0ê³0ê³0ê³0ê³0ê³0ê³0ê³0ê³0ê³0ê³0ê³0ê³0ê³0ê³0ê³0ê³0ê³0ê³0ê³0ê³0ê³0ê³0ê³0ê³0ê³0ê³0ê³0ê³0ê³0ê³0ê³0ê³0ê³0ê³0ê³0ê³0ê³0ê³0ê³0ê³0ê³0ê³0ê³0ê³0ê³0ê³0ê³0ê³0ê³0ê³0ê³0ê³0ê³0ê³0ê³0ê³0ê³0ê³0ê³0ê³0ê³0ê³0ê³0ê³0ê³0ê³0ê³0ê³0ê³0ê³0ê³0ê³0ê³0ê³0ê³0ê³0ê³0ê³0ê³0ê³0ê³0ê³0ê³0ê³0ê³0ê³0ê³0ê³0ê³0ê³0ê³0ê³0ê³0ê³0ê³0ê³0ê³0ê³0ê³0ê³0ê³0ê³0ê³0ê³0ê³0ê³0ê³0ê³0ê³0ê³0ê³0ê³0ê³0ê³0ê³0ê³0ê³0ê³0ê³0ê³0ê³0ê³0ê³0ê³0ê³0ê³0ê³0ê³0ê³0ê³0ê³0ê³0ê³0ê³0ê³0ê³0ê³0ê³0ê³0ê³0ê³0ê³0ê³0ê³0ê³0ê³0ê³0ê³0ê³0ê³0ê³0ê³0ê³0ê³0ê³0ê³0ê³0ê³0ê³0ê³0ê³0ê³0ê³0ê³0ê³0ê³0ê³0ê³0ê³0ê³0ê³0ê³0ê³0ê³0ê³0ê³0ê³0ê³0ê³0ê³0ê³0ê³0ê³0ê³0ê³0ê³0ê³0ê³0ê³0ê³0ê³0ê³0ê³0ê³0ê³0ê³0ê³0ê³0ê³0ê³0ê³0ê³0ê³0ê³0ê³0ê³0ê³0ê³0ê³0ê³0ê³0ê³0ê³0ê³0ê³0ê³0ê³0ê³0ê³0ê³0ê³0ê³0ê³0ê³0ê³0ê³0ê³0ê³0ê³0ê³0ê³0ê³0ê³0ê³0ê³0ê³0ê³0ê³0ê³0ê³0ê³0ê³0ê³0ê³0ê³0ê³0ê³0ê³0ê³0ê³0ê³0ê³0ê³0ê³0ê³0ê³0ê³0ê³0ê³0ê³0ê³0ê³0ê³0ê³0ê³0ê³0ê³0ê³0ê³0ê³0ê³0ê³0ê³0ê³0ê³0ê³0ê³0ê³0ê³0ê³0ê³0ê³0ê³0ê³0ê³0ê³0ê³0ê³0ê³0ê³0ê³0ê³0ê³0ê³0ê³0ê³0ê³0ê³0ê³0ê³0ê³0ê³0ê³0ê³0ê³0ê³0ê³0ê³0ê³0ê³0ê³0ê³0ê³0ê³0ê³0ê³0ê³0ê³0ê³0ê³0ê³0ê³0ê³0ê³0ê³0ê³0ê³0ê³0ê³0ê³0ê³0ê³0ê³0ê³0ê³0ê³0ê³0ê³0ê³0ê³0ê³0ê³0ê³0ê³0ê³0ê³0ê³0ê³0ê³0ê³0ê³0ê³0ê³0ê³0ê³0ê³0ê³0ê³0ê³0ê³0ê³0ê³0ê³0ê³0ê³0ê³0ê³0ê³0ê³0ê³0ê³0ê³0ê³0ê³0ê³0ê³0ê³0ê³0ê³0ê³0ê³0ê³0ê³0ê³0ê³0ê³0ê³0ê³0ê³0ê³0ê³0ê³0ê³0ê³0ê³0ê³0ê³0ê³0ê³0ê³0ê³0ê³0ê³0ê³0ê³0ê³0ê³0ê³0ê³0ê³0ê³0ê³0ê³0ê³0ê³0ê³0ê³0ê³0ê³0ê³0ê³0ê³0ê³0ê³0ê³0ê³0ê³0ê³0ê³0ê³0ê³0ê³0ê³0ê³0ê³0ê³0ê³0ê³0ê³0ê³0ê³0ê³0ê³0ê³0ê³0ê³0ê³0ê³0ê³0ê³0ê³0ê³0ê³0ê³0ê³0ê³0ê³0ê³0ê³0ê³0ê³0ê³0ê³0ê³0ê³0ê³0ê³0ê³0ê³0ê³0ê³0ê³0ê³0ê³0ê³0ê³0ê³0ê³0ê³0ê³0ê³0ê³0ê³0ê³0ê³0ê³0ê³0ê³0ê³0ê³0ê³0ê³0ê³0ê³0ê³0ê³0ê³0ê³0ê³0ê³0ê³0ê³0ê³0ê³0ê³0ê³0ê³0ê³0ê³0ê³0ê³0ê³0ê³0ê³0ê³0ê³0ê³0ê³0ê³0ê³0ê³0ê³0ê³0ê³0ê³0ê³0ê³0ê³0ê³0ê³0ê³0ê³0ê³0ê³0ê³0ê³0ê³0ê³0ê³0ê³0ê³0ê³0ê³0ê³0ê³0ê³0ê³0ê³0ê³0ê³0ê³0ê³0ê³0ê³0ê³0ê³0ê³0ê³0ê³0ê³0ê³0ê³0ê³0ê³0ê³0ê³0ê³0ê³0ê³0ê³0ê³0ê³0ê³0ê³0ê³0ê³0ê³0ê³0ê³0ê³0ê³0ê³0ê³0ê³0ê³0ê³0ê³0ê³0ê³0ê³0ê³0ê³0ê³0ê³0ê³0ê³0ê³0ê³0ê³0ê³0ê³0ê³0ê³0ê³0ê³0ê³0ê³0ê³0ê³0ê³0ê³0ê³0ê³0ê³0ê³0ê³0ê³0ê³0ê³0ê³0ê³0ê³0ê³0ê³0ê³0ê³0ê³0ê³0ê³0ê³0ê³0ê³0ê³0ê³0ê³0ê³0ê³0ê³0ê³0ê³0ê³0ê³0ê³0ê³0ê³0ê³0ê³0ê³0ê³0ê³0ê³0ê³0ê³0ê³0ê³0ê³0ê³0ê³0ê³0ê³0ê³0ê³0ê³0ê³0ê³0ê³0ê³0ê³0ê³0ê³0ê³0ê³0ê³0ê³0ê³0ê³0ê³0ê³0ê³0ê³0ê³0ê³0ê³0ê³0ê³0ê³0ê³0ê³0ê³0ê³0ê³0ê³0ê³0ê³0ê³0ê³0ê³0ê³0ê³0ê³0ê³0ê³0ê³0ê³0ê³0ê³0ê³0ê³0ê³0ê³0ê³0ê³0ê³0ê³0ê³0ê³0ê³0ê³0ê³0ê³0ê³0ê³0ê³0ê³0ê³0ê³0ê³0ê³0ê³0ê³0ê³0ê³0ê³0ê³0ê³0ê³0ê³0ê³0ê³0ê³0ê³0ê³0ê³0ê³0ê³0ê³0ê³0ê³0ê³0ê³0ê³0ê³0ê³0ê³0ê³0ê³0ê³0ê³0ê³0ê³0ê³0ê³0ê³0ê³0ê³0ê³0ê³0ê³0ê³0ê³0ê³0ê³0ê³0ê³0ê³0ê³0ê³0ê³0ê³0ê³0ê³0ê³0ê³0ê³0ê³0ê³0ê³0ê³0ê³0ê³0ê³0ê³0ê³0ê³0ê³0ê³0ê³0ê³0ê³0ê³0ê³0ê³0ê³0ê³0ê³0ê³0ê³0ê³0ê³0ê³0ê³0ê³0ê³0ê³0ê³0ê³0ê³0ê³0ê³0ê³0ê³0ê³0ê³0ê³0ê³0ê³0ê³0ê³0ê³0ê³0ê³0ê³0ê³0ê³0ê³0ê³0ê³0ê³0ê³0ê³0ê³0ê³0ê³0ê³0ê³0ê³0ê³0ê³0ê³0ê³0ê³0ê³0ê³0ê³0ê³0ê³0ê³0ê³0ê³0ê³0ê³0ê³0ê³0ê³0ê³0ê³0ê³0ê³0ê³0ê³0ê³0ê³0ê³0ê³0ê³0ê³0ê³0ê³0ê³0ê³0ê³0ê³0ê³0ê³0ê³0ê³0ê³0ê³0ê³0ê³0ê³0ê³0ê³0ê³0ê³0ê³0ê³0ê³0ê³0ê³0ê³0ê³0ê³0ê³0ê³0ê³0ê³0ê³0ê³0ê³0ê³0ê³0ê³0ê³0ê³0ê³0ê³0ê³0ê³0ê³0ê³0ê³0ê³0ê³0ê³0ê³0ê³0ê³0ê³0ê³0ê³0ê³0ê³0ê³0ê³0ê³0ê³0ê³0ê³0ê³0ê³0ê³0ê³0ê³0ê³0ê³0ê³0ê³0ê³0ê³0ê³0ê³0ê³0ê³0ê³0ê³0ê³0ê³0ê³0ê³0ê³0ê³0ê³0ê³0ê³0ê³0ê³0ê³0ê³0ê³0ê³0ê³0ê³0ê³0ê³0ê³0ê³0ê³0ê³0ê³0ê³0ê³0ê³0ê³0ê³0ê³0ê³0ê³0ê³0ê³0ê³0ê³0ê³0ê³0ê³0ê³0ê³0ê³0ê³0ê³0ê³0ê³0ê³0ê³0ê³0ê³0ê³0ê³0ê³0ê³0ê³0ê³0ê³0ê³0ê³0ê³0ê³0ê³0ê³0ê³0ê³0ê³0ê³0ê³0ê³0ê³0ê³0ê³0ê³0ê³0ê³0ê³0ê³0ê³0ê³0ê³0ê³0ê³0ê³0ê³0ê³0ê³0ê³0ê³0ê³0ê³0ê³0ê³0ê³0ê³0ê³0ê³0ê³0ê³0ê³0ê³0ê³0ê³0ê³0ê³0ê³0ê³0ê³0ê³0ê³0ê³0ê³0ê³0ê³0ê³0ê³0ê³0ê³0ê³0ê³0ê³0ê³0ê³0ê³0ê³0ê³0ê³0ê³0ê³0ê³0ê³0ê³0ê³0ê³0ê³0ê³0ê³0ê³0ê³0ê³0ê³0ê³0ê³0ê³0ê³0ê³0ê³0ê³0ê³0ê³0ê³0ê³0ê³0ê³0ê³0ê³0ê³0ê³0ê³0ê³0ê³0ê³0ê³0ê³0ê³0ê³0ê³0ê³0ê³0ê³0ê³0ê³0ê³0ê³0ê³0ê³0ê³0ê³0ê³0ê³0ê³0ê³0ê³0ê³0ê³0ê³0ê³0ê³0ê³0ê³0ê³0ê³0ê³0ê³0ê³0ê³0ê³0ê³0ê³0ê³0ê³0ê³0ê³0ê³0ê³0ê³0ê³0ê³0ê³0ê³0ê³0ê³0ê³0ê³0ê³0ê³0ê³0ê³0ê³0ê³0ê³0ê³0ê³0ê³0ê³0ê³0ê³0ê³0ê³0ê³0ê³0í³1v³1v³1v³1v³1v³1v³1v³1v³1v³1v³1v³1v³1v³1v³1v³1v³1v³1v³1v³1v³1v³1v³1v³1v³1v³1v³1v³1v³1v³1v³1v³1v³1v³1v³1v³1v³1v³1v³1v³1v³1v³1v³1v³1v³1v³1v³1v³1v³1v³1v³1v³1v³1v³1v³1v³1v³1v³1v³1v³1v³1v³1v³1v³1v³1v³1v³1v³1v³1v³1v³1v³1v³1v³1v³1v³1v³1v³1v³1v³1v³1v³1v³1v³1v³1v³1v³1v³1v³1v³1v³1v³1v³1v³1v³1v³1v³1v³1v³1v³1v³1v³1v³1v³1v³1v³1v³1v³1v³1v³1v³1v³1v³1v³1v³1v³1°³2³2³2³2³2³2³2³2³2³2³2³2³2³2³2³2³2³2³2³2³2³2³2³2³2³2³2³2³2³2³2³2³2³2³2³2³2³2³2³2³2³2³2³2³2³2³2³2³2³2³2³2³2³2³2³2³2³2³2³2³2³2³2³2³2³2³2³2³2³2³2³2³2³2³2³2³2³2³2³2³2³2³2³2³2³2³2³2³2³2³2³2³2³2³2³2³2³2³2³2³2³2³2³2³2³2³2³2³2³2³2³2³2³2³2³2³2³2³2³2³2³2³2³2³2³2³2³2³2³2³2³2³2³2³2³2³2³2³2³2³2³2³2³2³2³2³2³2³2³2³2³2³2³2³2³2³2³2³2³2³2³2³2³2³2³2³2³2³2³2³2³2³2³2³2³2³2³2³2³2³2³2³2³2³2³2³2³2³2³2³2³2³2³2³2³2³2³2³2³2³2³2³2³2³2³2³2³2³2³2³2³2³2³2³2³2³2³2³2³2³2³2³2³2³2³2³2³2³2³2³2³2³2³2³2³2³2³2³2³2³2³2³2³2³2³2³2³2³2³2³2³2³2³2³2³2³2³2³2³2³2³2³2³2³2³2³2³2³2³2³2³2³2³2³2³2³2³2³2³2³2³2³2³2³2³2³2³2³2³2³2³2³2³2³2³2³2³2³2³2³2³2³2³2³2³2³2³2³2³2³2³2³2³2³2³2³2³2³2³2³2³2³2³2³2³2³2³2³2³2³2³2³2³2³2³2³2³2³2³2³2³2³2³2³2³2³2³2³2³2³2³2³2³2³2³2³2³2³2³2³2³2³2³2³2³2³2³2³2³2³2³2³2³2³2³2³2³2³2³2³2³2³2³2³2³2³2³2³2³2³2³2³2³2³2³2³2³2³2³2³2³2³2³2³2³2³2³2³2³2³2³2³2³2³2³2³2³2³2³2³2³2³2³2³2³2³2³2³2³2³2³2³2³2³2³2³2³2³2³2³2³2³2³2³2³2³2³2³2³2³2³2³2³2³2³2³2³2³2³2³2³2³2³2³2³2³2³2³2³2³2³2³2³2³2³2³2³2³2³2³2³2³2³2³2³2³2³2³2³2³2³2³2³2³2³2³2³2³2³2³2³2³2³2³2³2³2³2³2³2³2³2³2³2³2³2³2³2³2³2³2³2³2³2³2³2¨³3³3³3³3³3³3³3³3³3³3³3³3³3³3³3³3³3³3³3³3³3³3³3³3³3³3³3³3³3³3³3³3³3³3³3³3³3³3³3³3³3³3³3³3³3³3³3³3³3³3³3³3³3³3³3³3³3³3³3³3³3³3³3³3³3³3³3³3³3³3³3³3³3³3³3³3³3³3³3³3³3³3³3³3³3³3³3³3³3³3³3³3³3³3³3³3³3³3³3³3³3³3³3³3³3³3³3³3³3³3³3³3³3³3³3³3³3³3P³3©³3©³3©³3©³3©³3©³3©³3©³3©³3©³3©³3©³3©³3©³3©³3©³3©³3©³3©³3©³3©³3©³3©³3©³3©³3©³3©³3©³3©³3©³3©³3©³3©³3©³3©³3©³3©³3©³3©³3©³3©³3©³3©³3©³3©³3©³3©³3©³3©³3©³3©³3©³3©³3©³3©³3©³3©³3©³3©³3©³3©³3©³3©³3©³3©³3©³3©³3©³3©³3©³3©³3©³3©³3©³3©³3©³3©³3©³3©³3©³3©³3©³3©³3©³3©³3©³3©³3©³3©³3©³3©³3©³3©³3©³3©³3©³3Ò³46³46³46³46³46³46³46³46³46³46³46³46³46³46³46³46³46³46³46³46³46³46³46³46³46³46³46³46³46³46³46³46³46³46³46³46³46³46³46³46³46³46³46³46³46³46³46³46³46³46³46³46³46³46³46³46³46³46³46³46³46³46³46³46³46³46³46³46³46³46³46³46³46³46³46³46³46³46³46³46³46³46³46³46³46³46³46³46³46³46³46³46³46³46³46³46³46³46³46³46³46³46³46³46³46³46³46³46³46³46³46³46³46³46³46³46³46³46³46³46³46³46³46³46³46³46³46³46³46³46³46³46³46³46³46³46³46³46³46³46³46³46³46³46³46³46³46³46³46³46³46³46³46³46³46³46³46³46³46³46³46³46³46³46³46³46³46³46³46³46³46³46³46³46³46³46³46³46³46³46³46³46³46³46³46³46³46³46³46³46³46³46³46³46³46³46³46³46³46³46³46³46³46³46³46³46³46³46³46³46³46³46³46³46³46³46³46³46³46³46³46³46³46³46³46³46³46³46³46³46³46³46³46³46³46³46³46³46³46³46³46³46³46³46³46³46³46³46³46³46³46³46³46³46³46³46³46³46³46³46³46³46³46³46³46³46³46³46³46³46³46³46³46³46³46³46³46³46³46³46³46³46³46³46³46³46³46³46³46³46³46³46³46³46³46³46³46³46³46³46³46³46³46³46³46³46³46³46³46³46³46³46³46³46³46³46³46³46³46³46³46³46³46³46³46³46³46³46³46³46³46³46³46³46³46³46³46³46³46³46³46³46³46³46³46³46³46³46³46³46³46³46³46³46³46³46³46³46³46³46³46³46³46³46³46³46³46³46³46³46³46³46³46³46³46³46³46³46³46³46³46³46³46³46³46³46³46³46³46³46³46³46³46³46³46³46³46³46³46³46³46³46³46³46³46³46³46³46³46³46³46³46³46³46³46³46³46³46³46³46³46³46³46³46³4~³4Ã³4Ã³4Ã³4Ã³4Ã³4Ã³4Ã³4Ã³4Ã³4Ã³4Ã³4Ã³4Ã³4Ã³4Ã³4Ã³4Ã³4Ã³4Ã³4Ã³4Ã³4Ã³4Ã³4Ã³4Ã³4Ã³4Ã³4Ã³4Ã³4Ã³4Ã³4Ã³4Ã³4Ã³4Ã³4Ã³4Ã³4Ã³4Ã³4Ã³4Ã³4Ã³4Ã³4Ã³4Ã³4Ã³4Ã³4Ã³4Ã³4Ã³4Ã³4Ã³4Ã³4Ã³4Ã³4Ã³4Ã³4Ã³4Ã³4Ã³4Ã³4Ã³4Ã³4Ã³4Ã³4Ã³4Ã³4Ã³4Ã³4Ã³4Ã³4Ã³4Ã³4Ã³4Ã³4Ã³4Ã³4Ã³4Ã³4Ã³4Ã³4Ã³4Ã³4Ã³4Ã³4Ã³4Ã³4Ã³4Ã³4Ã³4Ã³4Ã³4Ã³4Ã³4Ã³4Ã³4Ã³5&³5O³5O³5O³5O³5O³5O³5O³5O³5O³5O³5O³5O³5O³5O³5O³5O³5O³5O³5O³5O³5O³5O³5O³5O³5O³5O³5O³5O³5O³5O³5O³5O³5O³5O³5O³5O³5O³5O³5O³5O³5O³5O³5O³5O³5O³5O³5O³5O³5O³5O³5O³5O³5O³5O³5O³5O³5O³5O³5O³5O³5O³5O³5O³5O³5O³5O³5O³5O³5O³5O³5O³5O³5O³5O³5O³5O³5O³5O³5O³5O³5O³5O³5O³5|³5Ü³5Ü³5Ü³5Ü³5Ü³5Ü³5Ü³5Ü³5Ü³5Ü³5Ü³5Ü³5Ü³5Ü³5Ü³5Ü³5Ü³5Ü³5Ü³5Ü³5Ü³5Ü³5Ü³5Ü³5Ü³5Ü³5Ü³5Ü³5Ü³5Ü³5Ü³5Ü³5Ü³5Ü³5Ü³5Ü³5Ü³5Ü³5Ü³5Ü³5Ü³5Ü³5Ü³5Ü³5Ü³5Ü³5Ü³5Ü³5Ü³5Ü³5Ü³5Ü³5Ü³5Ü³5Ü³5Ü³5Ü³5Ü³5Ü³5Ü³5Ü³5Ü³5Ü³5Ü³5Ü³5Ü³6i³6i³6i³6i³6i³6i³6i³6i³6i³6i³6i³6i³6i³6i³6i³6i³6i³6i³6i³6i³6i³6i³6i³6i³6i³6i³6i³6i³6i³6i³6i³6i³6i³6i³6i³6i³6i³6i³6i³6i³6i³6i³6i³6i³6i³6i³6i³6i³6i³6i³6i³6i³6i³6i³6i³6i³6i³6i³6i³6i³6i³6i³6i³6i³6i³6i³6i³6i³6i³6i³6i³6i³6i³6i³6i³6i³6i³6i³6i³6i³6i³6i³6i³6i³6i³6i³6i³6i³6i³6i³6i³6i³6i³6i³6i³6i³6i³6i³6i³6i³6i³6i³6i³6i³6i³6i³6i³6i³6i³6i³6i³6i³6i³6i³6i³6i³6i³6i³6i³6i³6i³6i³6i³6i³6i³6i³6i³6i³6i³6i³6i³6i³6i³6i³6i³6i³6i³6i³6i³6i³6i³6i³6i³6i³6i³6i³6i³6i³6i³6i³6i³6i³6i³6i³6i³6i³6i³6i³6i³6i³6i³6i³6i³6i³6i³6i³6i³6i³6i³6i³6i³6i³6i³6i³6i³6i³6i³6i³6i³6i³6i³6i³6i³6i³6i³6i³6i³6i³6i³6i³6i³6i³6i³6i³6i³6i³6i³6i³6i³6i³6i³6i³6i³6i³6i³6i³6i³6i³6i³6i³6i³6i³6i³6i³6i³6i³6i³6i³6i³6i³6i³6i³6i³6i³6i³6i³6i³6i³6i³6i³6i³6i³6i³6i³6i³6i³6i³6i³6i³6i³6i³6i³6i³6i³6i³6i³6i³6i³6i³6i³6i³6i³6i³6i³6i³6i³6i³6i³6i³6i³6i³6i³6i³6i³6i³6i³6i³6i³6i³6i³6i³6i³6i³6i³6i³6i³6i³6i³6i³6i³6i³6i³6i³6i³6i³6i³6i³6i³6i³6i³6i³6i³6i³6i³6i³6i³6i³6i³6i³6i³6i³6i³6i³6i³6i³6i³6i³6i³6i³6i³6i³6i³6i³6i³6i³6i³6i³6i³6i³6i³6i³6i³6i³6i³6i³6i³6i³6i³6i³6i³6i³6i³6i³6i³6i³6i³6i³6i³6i³6i³6i³6i³6i³6i³6i³6i³6i³6i³6i³6i³6i³6i³6i³6i³6i³6i³6i³6i³6i³6i³6i³6i³6i³6i³6i³6i³6i³6i³6i³6i³6i³6i³6i³6i³6i³6i³6i³6i³6i³6i³6i³6i³6i³6i³6i³6i³6i³6i³6i³6i³6i³6i³6i³6i³6i³6i³6i³6i³6i³6i³6i³6i³6i³6i³6i³6i³6i³6³6ö³6ö³6ö³6ö³6ö³6ö³6ö³6ö³6ö³6ö³6ö³6ö³6ö³6ö³6ö³6ö³6ö³6ö³6ö³6ö³6ö³6ö³6ö³6ö³6ö³6ö³6ö³6ö³6ö³6ö³6ö³6ö³6ö³6ö³6ö³6ö³6ö³6ö³6ö³6ö³6ö³6ö³6ö³6ö³6ö³6ö³6ö³6ö³6ö³6ö³6ö³6ö³6ö³6ö³6ö³6ö³6ö³6ö³6ö³6ö³6ö³6ö³6ö³6ö³6ö³6ö³6ö³6ö³6ö³6ö³6ö³6ö³6ö³6ö³6ö³6ö³6ö³6ö³6ö³6ö³6ö³6ö³6ö³6ö³6ö³6ö³6ö³6ö³6ö³6ö³6ö³6ö³6ö³6ö³6ö³6ö³6ö³7Y³7³7³7³7³7³7³7³7³7³7³7³7³7³7³7³7³7³7³7³7³7³7³7³7³7³7³7³7³7³7³7³7³7³7³7³7³7³7³7³7³7³7³7³7³7³7³7³7³7³7³7³7³7³7³7³7³7³7³7³7³7³7³7³7³7³7³7³7³7³7³7³7³7³7³7³7³7³7³7³7³7¤³8³8³8³8³8³8³8³8³8³8³8³8³8³8³8³8³8³8³8³8³8³8³8³8³8³8³8³8³8³8³8³8³8³8³8³8³8³8³8³8³8³8³8³8³8³8³8³8³8³8³8³8³8³8³8³8³8³8³8³8³8³8³8³8³8³8³8³8³8³8³8³8³8³8³8³8³8³8³8³8³8³8³8³8³8³8³8³8³8³8³8³8³8³8³8³8³8³8³8³8³8³8³8³8³8³8³8³8³8³8³8³8³8³8³8³8³8³8³8³8³8³8³8³8³8³8³8³8³8³8³8³8³8³8³8³8³8³8³8³8³8³8³8³8³8³8³8³8³8³8³8³8³8³8³8³8³8³8³8³8³8³8³8³8³8³8³8³8³8³8³8³8³8³8³8³8³8³8³8³8³8³8³8³8³8³8³8³8³8³8³8³8³8³8³8³8³8³8³8³8³8³8³8³8³8³8³8³8³8³8³8³8³8³8³8³8³8³8³8³8³8³8³8³8³8³8³8³8³8³8³8³8³8³8³8³8³8³8³8³8³8³8³8³8³8³8³8³8³8³8³8³8³8³8³8³8³8³8³8³8³8³8³8³8³8³8³8³8³8³8³8³8³8³8³8³8³8³8³8³8³8³8³8³8³8³8³8³8³8³8³8³8³8³8³8³8³8³8³8³8³8³8³8³8³8³8³8³8³8³8³8³8³8³8³8³8³8³8³8³8³8³8³8³8³8³8³8³8³8³8³8³8³8³8³8³8³8³8³8³8³8³8³8³8³8³8³8³8³8³8³8³8³8³8³8³8³8³8³8³8³8³8³8³8³8³8³8³8³8³8³8³8³8³8³8³8³8³8³8³8³8³8³8³8³8³8³8³8³8³8³8³8³8³8³8³8³8³8³8³8³8³8³8³8³8³8³8³8³8³8³8³8³8³8³8³8³8³8³8³8³8³8³8³8³8³8³8³8³8³8³8³8³8³8³8³8³8³8³8³8³8³8³8³8³8³8³8³8³8³8³8³8³8³8³8³8³8³8³8³8³8³8³8³8³8³8³8³8³8³8³8³8³8³8³8³8³8³8³8³8³8³8³8³8³8³8³8³8³8³8³8³8³8³8³8³8³8³8³8³8³8³8³8³8³8³8³8³8³8³8³8³8³8³8³8³8³8³8³8³8³8³8³8³8³8³8³8³8³8³8³8³8³8³8³8³8³8³8³8³8³8³8³8³8³8³8³8³8³8³8³8³8³8³8³8³8³8³8³8³8³8³8³8³8³8³8³8³8³8³8³8³8³8³8³8³8³8³8³8³8³8³8³8³8³8³8³8³8³8³8³8³8³8³8³8³8³8³8³8³8³8³8³8³8³8³8³8³8³8³8³8³8³8³8³8³8³8³8³8³8³8³8³8³8³8³8³8³8³8³8³8³8³8³8³8³8³8³8³8³8³8³8³8³8³8³8³8³8³8³8³8³8³8³8³8³8³8³8³8³8³8³8³8³8³8³8³8³8³8³8³8³8³8³8³8³8³8³8³8³8³8³8³8³8³8³8³8³8³8³8³8³8³8³8³8³8³8³8³8³8³8³8³8³8³8³8³8³8³8³8³8³8³8³8³8³8³8³8³8³8³8³8³8³8³8³8³8³8³8³8³8³8³8³8³8³8³8³8³8³8³8³8³8³8³8³8³8³8³8³8³8³8³8³8³8³8³8³8³8³8³8³8³8³8³8³8³8³8³8³8³8³8³8³8³8³8³8³8³8³8³8³8³8³8³8³8³8³8³8³8³8³8³8³8³8³8³8³8³8³8³8³8³8³8³8³8³8³8³8³8³8³8³8³8³8³8³8³8³8³8³8³8³8³8³8³8³8³8³8³8³8³8³8³8³8³8³8³8³8³8³8³8³8³8³8³8³8³8³8³8³8³8³8³8³8³8³8³8³8³8³8³8³8³8³8³8³8³8³8³8³8³8³8³8³8³8³8³8³8³8³8³8³8³8³8³8³8³8³8³8³8³8³8³8³8³8³8³8³8³8³8³8³8³8³8³8³8³8³8³8³8³8³8³8³8³8³8³8³8³8³8³8³8³8³8³8³8³8³8³8³8³8³8³8³8³8³8³8³8³8³8³8³8³8³8³8³8³8³8³8³8³8³8³8³8³8³8³8³8³8³8³8³8³8³8³8³8³8³8³8³8³8³8³8³8³8³8³8³8³8³8³8³8³8³8³8³8³8³8³8³8³8³8³8³8³8³8³8³8³8³8³8³8³8³8³8³8³8³8³8³8³8³8³8³8³8³8³8³8³8³8³8³8³8³8³8³8³8³8³8³8³8³8³8³8³8³8³8³8³8³8³8³8³8³8³8³8³8³8³8³8³8³8³8³8³8³8³8³8³8³8³8³8³8³8³8³8³8³8³8³8³8³8³8³8³8³8³8³8³8³8³8³8³8³8³8³8³8³8³8³8³8³8³8³8³8³8³8³8³8³8³8³8³8³8³8³8³8³8³8³8³8³8³8³8³8³8³8³8³8³8³8³8³8³8³8³8³8³8³8³8³8³8³8³8³8³8³8³8³8³8³8³8³8³8³8³8³8³8³8³8³8³8³8³8³8³8³8³8³8³8³8³8³8³8³8³8³8³8³8³8³8³8³8³8³8³8³8³8³8³8³8³8³8³8³8³8³8³8³8³8³8³8³8³8³8³8³8³8³8³8³8³8³8³8³8³8³8³8³8³8³8³8³8³8³8³8³8³8³8³8³8³8³8³8³8³8³8³8³8³8³8³8³8³8³8³8³8³8³8³8³8³8³8³8³8³8³8³8³8³8³8³8³8³8³8³8³8³8³8³8³8³8³8³8³8³8³8³8³8³8³8³8³8³8³8³8³8³8³8³8³8³8³8³8³8³8³8³8³8³8³8³8³8³8³8³8³8³8³8³8³8³8³8³8³8³8³8³8³8³8³8³8³8³8³8³8³8³8³8³8³8³8³8³8³8³8³8³8³8³8³8³8³8³8³8³8³8³8³8³8³8³8³8³8³8³8³8³8³8³8³8³8³8³8³8³8³8³8³8³8³8³8³8³8³8³8³8³8³8³8³8³8³8³8³8³8³8³8³8³8³8³8³8³8³8³8³8³8³8³8³8³8³8³8³8³8³8³8³8³8³8³8³8³8³8³8³8³8³8³8³8³8³8³8³8³8³8³8³8³8³8³8³8³8³8³8³8³8³8³8³8³8³8³8³8³8³8³8³8³8³8³8³8³8³8³8³8³8³8³8³8³8³8³8³8³8³8³8³8³8³8³8³8³8³8³8³8³8³8³8³8³8³8³8³8³8³8³8³8³8³8³8³8³8³8³8³8³8³8³8³8³8³8³8³8³8³8³8³8³8³8³8³8³8³8³8³8³8³8³8³8³8³8³8³8³8³8³8³8³8³8³8³8³8³8³8³8³8³8³8³8³8³8³8³8³8³8³8³8³8³8³8³8³8³8³8³8³8³8³8³8³8³8³8³8³8³8³8³8³8³8³8³8³8³8³8³8³8³8³8³8³8³8³8³8³8³8³8³8³8³8³8³8³8³8³8³8³8³8³8³8³8³8³8³8³8³8³8³8³8³8³8³8³8³8³8³8³8³8³8³8³8³8³8³8³8³8³8³8³8³8³8³8³8³8³8³8³8³8³8³8³8³8³8³8³8³8³8³8³8³8³8³8³8³8³8³8³8³8³8³8³8³8³8³8³8³8³8³8³8³8³8³8³8³8³8³8³8³8³8³8³8³8³8³8³8³8³8³8³8³8³8³8³8³8³8³8³8³8³8³8³8³8³8³8³8³8³8³8³8³8³8³8³8³8³8³8³8³8³8³8³8³8³8³8³8³8³8³8³8³8³8³8³8³8³8³8³8³8³8³8³8³8³8³8³8³8³8³8³8³8³8³8³8³8³8³8³8³8³8³8³8³8³8³8³8³8³8³8³8³8³8³8³8³8³8³8³8³8³8³8³8³8³8³8³8³8³8³8³8³8³8³8³8³8³8³8³8³8³8³8³8³8³8³8³8³8³8³8³8³8³8³8³8³8³8³8³8³8³8³8³8³8³8³8³8³8³8³8³8³8³8³8³8³8³8³8³8³8³8³8³8³8³8³8³8³8³8³8³8³8³8³8³8³8³8³8³8³8³8³8³8³8³8³8³8³8³8³8³8³8³8³8³8³8³8³8³8³8³8³8³8³8³8³8³8³8³8³8³8³8³8³8³8³8³8³8³8³8³8³8³8³8³8³8³8³8³8³8³8³8³8³8³8³8³8³8³8³8³8³8³8³8³8³8³8³8³8³8³8³8³8³8³8³8³8³8³8³8³8³8³8³8³8³8³8³8³8³8³8³8³8³8³8³8³8³8³8³8³8³8³8³8³8³8³8³8³8³8³8³8³8³8³8³8³8³8³8³8³8³8³8³8³8³8³8³8³8³8³8³8³8³8³8³8³8³8³8³8³8³8³8³8³8³8³8³8³8³8³8³8³8³8³8³8³8³8³8³8³8³8³8³8³8³8³8³8³8³8³8³8³8³8³8³8³8³8³8³8³8³8³8³8³8³8³8³8³8³8³8³8³8³8³8³8³8³8³8³8³8³8³8³8³8³8³8³8³8³8³8³8³8³8³8³8³8³8³8³8³8³8³8³8³8³8³8³8³8³8³8³8³8³8³8³8³8³8³8³8³8³8³8³8³8³8³8³8³8³8³8³8³8³8³8³8³8³8³8³8³8³8³8³8³8³8³8³8³8³8³8³8³8³8³8³8³8³8³8³8³8³8³8³8³8³8³8³8³8³8³8³8³8³8³8³8³8³8³8³8³8³8³8³8³8³8³8³8³8³8³8³8³8³8³8³8³8³8³8³8³8³8³8³8³8³8³8³8³8³8³8³8³8³8³8³8³8³8³8³8³8³8³8³8³8³8³8³8³8³8³8³8³8³8³8³8³8³8³8³8³8³8³8³8³8³8³8³8³8³8³8³8³8³8³8³8³8³8³8³8³8³8³8³8³8³8³8³8³8³8³8³8³8³8³8³8³8³8³8³8³8³8³8³8³8³8³8³8³8³8³8³8³8³8³8³8³8³8³8³8³8³8³8³8³8³8³8³8³8³8³8³8³8³8³8³8³8³8³8³8³8³8³8³8³8³8³8³8³8³8³8³8³8³8³8³8³8³8³8³8³8³8³8³8³8³8³8³8³8³8³8³8³8³8³8³8³8³8³8³8³8³8³8³8³8³8³8³8³8³8³8³8³8³8³8³8³8³8³8³8³8³8³8³8³8³8³8³8³8³8³8³8³8³8³8³8³8³8³8³8³8³8³8³8³8³8³8³8³8³8³8³8³8³8³8³8³8³8³8³8³8³8³8³8³8³8³8³8³8³8³8³8³8³8³8³8³8³8³8³8³8³8³8³8³8³8³8³8³8³8³8³8³8³8³8³8³8³8³8³8³8³8³8³8³8³8³8³8³8³8³8³8³8³8³8³8³8³8³8³8³8³8³8³8³8³8³8³8³8³8³8³8³8³8³8³8³8³8³8³8³8³8³8³8³8³8³8³8³8³8³8³8³8³8³8³8³8³8³8³8³8³8³8³8³8³8³8³8³8³8³8³8³8³8³8³8³8³8³8³8³8³8³8³8³8³8³8³8³8³8³8³8³8³8³8³8³8³8³8³8³8³8³8³8³8³8³8³8³8³8³8³8³8³8³8³8³8³8³8³8³8³8³8³8³8³8³8³8³8³8³8³8³8³8³8³8³8³8³8³8³8³8³8³8³8³8³8³8³8³8³8³8³8³8³8³8³8³8³8³8³8³8³8³8³8³8³8³8³8³8³8³8³8³8³8³8³8³8³8³8³8³8³8³8³8³8³8³8³8³8³8³8³8³8³8³8³8³8³8³8³8³8³8³8³8³8³8³8³8³8³8³8³8³8³8³8³8³8³8³8³8³8³8³8³8³8³8³8³8³8³8³8³8³8³8³8³8³8³8³8³8³8³8³8³8³8³8³8³8³8³8³8³8³8³8³8³8³8³8³8³8³8³8³8³8³8³8³8³8³8³8³8³8³8³8³8³8³8³8³8³8³8³8³8³8³8³8³8³8³8³8³8³8³8³8³8³8³8³8³8³8³8³8³8³8³8³8³8³8³8³8³8³8³8³8³8³8³8³8³8³8³8³8³8³8³8³8³8³8³8³8³8³8³8³8³8³8³8³8³8³8³8³8³8³8³8³8³8³8³8³8³8³8³8³8³8³8³8³8³8³8³8³8³8³8³8³8³8³8³8³8³8³8³8³8³8³8³8³8³8³8³8³8³8³8³8³8³8³8³8³8³8³8³8³8³8³8³8³8³8³8³8³8³8³8³8³8³8³8³8³8³8³8³8³8³8³8³8³8³8³8³8³8³8³8³8³8³8³8³8³8³8³8³8³8³8³8³8³8³8³8³8³8³8³8³8³8³8³8³8³8³8³8³8³8³8³8³8³8³8³8³8³8³8³8³8³8³8³8³8³8³8³8³8³8³8³8³8³8³8³8³8³8³8³8³8³8³8³8³8³8³8³8³8³8³8³8³8³8³8³8³8³8³8³8³8³8³8³8³8³8³8³8³8³8³8³8³8³8³8³8³8³8³8³8³8³8³8³8³8³8³8³8³8³8³8³8³8³8³8³8³8³8³8³8³8³8³8³8³8³8³8³8³8³8³8³8³8³8³8³8³8³8³8³8³8³8³8³8³8³8³8³8³8³8³8³8³8³8³8³8³8³8³8³8³8³8³8³8³8³8³8³8³8³8³8³8³8³8³8³8³8³8³8³8³8³8³8³8³8³8³8³8³8³8³8³8³8³8³8³8³8³8³8³8³8³8³8³8³8³8³8³8³8³8³8³8³8³8³8³8³8³8³8³8³8³8³8³8³8³8³8³8³8³8³8³8³8³8³8³8³8³8³8³8³8³8³8³8³8³8³8³8³8³8³8³8³8³8³8³8³8³8³8³8³8³8³8³8³8³8³8³8³8³8³8³8³8³8³8³8³8³8³8³8³8³8³8³8³8³8³8³8³8³8³8³8³8³8³8³8³8³8³8³8³8³8³8³8³8³8³8³8³8³8³8³8³8³8³8³8³8³8³8³8³8³8³8³8³8³8³8³8³8³8³8³8³8³8³8³8³8³8³8³8³8³8³8³8³8³8³8³8³8³8³8³8³8³8³8³8³8³8³8³8³8³8³8³8³8³8³8³8³8³8³8³8³8³8³8³8³8³8³8³8³8³8³8³8³8³8³8³8³8³8³8³8³8³8³8³8³8³8³8³8³8³8³8³8³8³8³8³8³8³8³8³8³8³8³8³8³8³8³8³8³8³8³8³8³8³8³8³8³8³8³8³8³8³8³8³8³8³8³8³8³8³8³8³8³8³8³8³8³8³8³8³8³8³8³8³8³8³8³8³8³8³8³8³8³8³8³8³8³8³8³8³8³8³8³8³8³8³8³8³8³8³8³8³8³8³8³8³8³8³8³8³8³8³8³8³8³8³8³8³8³8³8³8³8³8³8³8³8³8³8³8³8³8³8³8³8³8³8³8³8³8³8³8³8³8³8³8³8³8³8³8³8³8³8³8³8³8³8³8³8³8³8³8³8³8³8³8³8³8³8³8³8³8³8³8³8³8³8³8³8³8³8³8³8³8³8³8³8³8³8³8³8³8³8³8³8³8³8³8³8³8³8³8³8³8³8³8³8³8³8³8³8³8³8³8³8³8³8³8³8³8³8³8³8³8³8³8³8³8³8³8³8³8³8³8³8³8³8³8³8³8³8³8³8³8³8³8³8³8³8³8³8³8³8³8³8³8³8³8³8³8³8³8³8³8³8³8³8³8³8³8³8³8³8³8³8³8³8³8³8³8³8³8³8³8³8³8³8³8³8³8³8³8³8³8³8³8³8³8³8³8³8³8³8³8³8³8³8³8³8³8³8³8³8³8³8³8³8³8³8³8³8³8³8³8³8³8³8³8³8³8³8³8³8³8³8³8³8³8³8³8³8³8³8³8³8³8³8³8³8³8³8³8³8³8³8³8³8³8³8³8³8³8³8³8³8³8³8³8³8³8³8³8³8³8³8³8³8³8³8³8³8³8³8³8³8³8³8³8³8³8³8³8³8³8³8³8³8³8³8³8³8³8³8³8³8³8³8³8³8³8³8³8³8³8³8³8³8³8³8³8³8³8³8³8³8³8³8³8³8³8³8³8³8³8³8³8³8³8³8³8³8³8³8³8³8³8³8³8³8³8³8³8³8³8³8³8³8³8³8³8³8³8³8³8³8³8³8³8³8³8³8³8³8³8³8³8³8³8³8³8³8³8³8³8³8³8³8³8³8³8³8³8³8³8³8³8³8³8³8³8³8³8³8³8³8³8³8³8³8³8³8³8³8³8³8³8³8³8³8³8³8³8³8³8³8³8³8³8³8³8³8³8³8³8³8³8³8³8³8³8³8³8³8³8³8³8³8³8³8³8³8³8³8³8³8³8³8³8³8³8³8³8³8³8³8³8³8³8³8³8³8³8³8³8³8³8³8³8³8³8³8³8³8³8³8³8³8³8³8³8³8³8³8³8³8³8³8³8³8³8³8³8³8³8³8³8³8³8³8³8³8³8³8³8³8³8³8³8³8³8³8³8³8³8³8³8³8³8³8³8³8³8³8³8³8³8³8³8³8³8³8³8³8³8³8³8³8³8³8³8³8³8³8³8³8³8³8³8³8³8³8³8³8³8³8³8³8³8³8³8³8³8³8³8³8³8³8³8³8³8³8³8³8³8³8³8³8³8³8³8³8³8³8³8³8³8³8³8³8³8³8³8³8³8³8³8³8³8³8³8³8³8³8³8³8³8³8³8³8³8³8³8³8³8³8³8³8³8³8³8³8³8³8³8³8³8³8³8³8³8³8³8³8³8³8³8³8³8³8³8³8³8³8³8³8³8³8³8³8³8³8³8³8³8³8³8³8³8³8³8³8³8³8³8³8³8³8³8³8³8³8³8³8³8³8³8³8³8³8³8³8³8³8³8³8³8³8³8³8³8³8³8³8³8³8³8³8³8³8³8³8³8³8³8³8³8³8³8³8³8³8³8³8³8³8³8³8³8³8³8³8³8³8³8³8³8³8³8³8³8³8³8³8³8³8³8³8³8³8³8³8³8³8³8³8³8³8³8³8³8³8³8³8³8³8³8³8³8³8³8³8³8³8³8³8³8³8³8³8³8³8³8³8³8³8³8³8³8³8³8³8³8³8³8³8³8³8³8³8³8³8³8³8³8³8³8³8³8³8³8³8³8³8³8³8³8³8³8³8³8³8³8³8³8³8³8³8³8³8³8³8³8³8³8³8³8³8³8³8³8³8³8³8³8³8³8³8³8³8³8³8³8³8³8³8³8³8³8³8³8³8³8³8³8³8³8³8³8³8³8³8³8³8³8³8³8³8³8³8³8³8³8³8³8³8³8³8³8³8³8³8³8³8³8³8³8³8³8³8³8³8³8³8³8³8³8³8³8³8³8³8³8³8³8³8³8³8³8³8³8³8³8³8³8³8³8³8³8³8³8³8³8³8³8³8³8³8³8³8³8³8³8³8³8³8³8³8³8³8³8³8³8³8³8³8³8³8³8³8³8³8³8³8³8³8³8³8³8³8³8³8³8³8³8³8³8³8³8³8³8³8³8³8³8³8³8³8³8³8³8³8³8³8³8³8³8³8³8³8³8³8³8³8³8³8³8³8³8³8³8³8³8³8³8³8³8³8³8³8³8³8³8³8³8³8³8³8³8³8³8³8³8³8³8³8³8³8³8³8³8³8³8³8³8³8³8³8³8³8³8³8³8³8³8³8³8³8³8³8³8³8³8³8³8³8³8³8³8³8³8³8³8³8³8³8³8³8³8³8³8³8³8³8³8³8³8³8³8³8³8³8³8³8³8³8³8³8³8³8³8³8³8³8³8³8³8³8³8³8³8³8³8³8³8³8³8³8³8³8³8³8³8³8³8³8³8³8³8³8³8³8³8³8³8³8³8³8³8³8³8³8³8³8³8³8³8³8³8³8³8³8³8³8³8³8³8³8³8³8³8³8³8³8³8³8³8³8³8³8³8³8³8³8³8³8³8³8³8³8³8³8³8³8³8³8³8³8³8³8³8³8³8³8³8³8³8³8³8³8³8³8³8³8³8³8³8³8³8³8³8³8³8³8³8³8³8³8³8³8³8³8³8³8³8³8³8³8³8³8³8³8³8³8³8³8³8³8³8³8³8³8³8³8³8³8³8³8³8³8³8³8³8³8³8³8³8³8³8³8³8³8³8³8³8³8³8³8³8³8³8³8³8³8³8³8³8³8³8³8³8³8³8³8³8³8³8³8³8³8³8³8³8³8³8³8³8³8³8³8³8³8³8³8³8³8³8³8³8³8³8³8³8³8³8³8³8³8³8³8³8³8³8³8³8³8³8³8³8³8³8³8³8³8³8³8³8³8³8³8³8³8³8³8³8³8³8³8³8³8³8³8³8³8³8³8³8³8³8³8³8³8³8³8³8³8³8³8³8³8³8³8³8³8³8³8³8³8³8³8³8³8³8³8³8³8³8³8³8³8³8³8³8³8³8³8³8³8³8³8³8³8³8³8³8³8³8³8³8³8³8³8³8³8³8³8³8³8³8³8³8³8³8³8³8³8³8³8³8³8³8³8³8³8³8³8³8³8³8³8³8³8³8³8³8³8³8³8³8³8³8³8³8³8³8³8³8³8³8³8³8³8³8³8³8³8³8³8³8³8³8³8³8³8³8³8³8³8³8³8³8³8³8³8³8³8³8³8³8³8³8³8³8³8³8³8³8³8³8³8³8³8³8³8³8³8³8³8³8³8³8³8³8³8³8³8³8³8³8³8³8³8³8³8³8³8³8³8³8³8³8³8³8³8³8³8³8³8³8³8³8³8³8³8³8³8³8³8³8³8³8³8³8³8³8³8³8³8³8³8³8³8³8³8³8³8³8³8³8³8³8³8³8³8³8³8³8³8³8³8³8³8³8³8³8³8³8³8³8³8³8³8³8³8³8³8³8³8³8³8³8³8³8³8³8³8³8³8³8³8³8³8³8³8³8³8³8³8³8³8³8³8³8³8³8³8³8³8³8³8³8³8³8³8³8³8³8³8³8³8³8³8³8³8³8³8³8³8³8³8³8³8³8³8³8³8³8³8³8³8³8³8³8³8³8³8³8³8³8³8³8³8³8³8³8³8³8³8³8³8³8³8³8³8³8³8³8³8³8³8³8³8³8³8³8³8³8³8³8³8³8³8³8³8³8³8³8³8³8³8³8³8³8³8³8³8³8³8³8³8³8³8³8³8³8³8³8³8³8³8³8³8³8³8³8³8³8³8³8³8³8³8³8³8³8³8³8³8³8³8³8³8³8³8³8³8³8³8³8³8³8³8³8³8³8³8³8³8³8³8³8³8³8³8³8³8³8³8³8³8³8³8³8³8³8³8³8³8³8³8³8³8³8³8³8³8³8³8³8³8³8³8³8³8³8³8³8³8³8³8³8³8³8³8³8³8³8³8³8³8³8³8³8³8³8³8³8³8³8³8³8³8³8³8³8³8³8³8³8³8³8³8³8³8³8³8³8³8³8³8³8³8³8³8³8³8³8³8³8³8³8³8³8³8³8³8³8³8³8³8³8³8³8³8³8³8³8³8³8³8³8³8³8³8³8³8³8³8³8³8³8³8³8³8³8³8³8³8³8³8³8³8³8³8³8³8³8³8³8³8³8³8³8³8³8³8³8³8³8³8³8³8³8³8³8³8³8³8³8³8³8³8³8³8³8³8³8³8³8³8³8³8³8³8³8³8³8³8³8³8³8³8³8³8³8³8³8³8³8³8³8³8³8³8³8³8³8³8³8³8³8³8³8³8³8³8³8³8³8³8³8³8³8³8³8³8³8³8³8³8³8³8³8³8³8³8³8³8³8³8³8³8³8³8³8³8³8³8³8³8³8³8³8³8³8³8³8³8³8³8³8³8³8³8³8³8³8³8³8³8³8³8³8³8³8³8³8³8³8³8³8³8³8³8³8³8³8³8³8³8³8³8³8³8³8³8³8³8³8³8³8³8³8³8³8³8³8³8³8³8³8³8³8³8³8³8³8³8³8³8³8³8³8³8³8³8³8³8³8³8³8³8³8³8³8³8³8³8³8³8³8³8³8³8³8³8³8³8³8³8³8³8³8³8³8³8³8³8³8³8³8³8³8³8³8³8³8³8³8³8³8³8³8³8³8³8³8³8³8³8³8³8³8³8³8³8³8³8³8³8³8³8³8³8³8³8³8³8³8³8³8³8³8³8³8³8³8³8³8³8³8³8³8³8³8³8³8³8³8³8³8³8³8³8³8³8³8³8³8³8³8³8³8³8³8³8³8³8³8³8³8³8³8³8³8³8³8³8³8³8³8³8³8³8³8³8³8³8³8³8³8³8³8³8³8³8³8³8³8³8³8³8³8³8³8³8³8³8³8³8³8³8³8³8³8³8³8³8³8³8³8³8³8³8³8³8³8³8³8³8³8³8³8³8³8³8³8³8³8³8³8³8³8³8³8³8³8³8³8³8³8³8³8³8³8³8³8³8³8³8³8³8³8³8³8³8³8³8³8³8³8³8³8³8³8³8³8³8³8³8³8³8³8³8³8³8³8³8³8³8³8³8³8³8³8³8³8³8³8³8³8³8³8³8³8³8³8³8³8³8³8³8³8³8³8³8³8³8³8³8³8³8³8³8³8³8³8³8³8³8³8³8³8³8³8³8³8³8³8³8³8³8³8³8³8³8³8³8³8³8³8³8³8³8³8³8³8³8³8³8³8³8³8³8³8³8³8³8³8³8³8³8³8³8³8³8³8³8³8³8³8³8³8³8³8³8³8³8³8³8³8³8³8³8³8³8³8³8³8³8³8³8³8³8³8³8³8³8³8³8³8³8³8³8³8³8³8³8³8³8³8³8³8³8³8³8³8³8³8³8³8³8³8³8³8³8³8³8³8³8³8³8³8³8³8³8³8³8³8³8³8³8³8³8³8³8³8³8³8³8³8³8³8³8³8³8³8³8³8³8³8³8³8³8³8³8³8³8³8³8³8³8³8³8³8³8³8³8³8³8³8³8³8³8³8³8³8³8³8³8³8³8³8³8³8³8³8³8³8³8³8³8³8³8³8³8³8³8³8³8³8³8³8³8³8³8³8³8³8³8³8³8³8³8³8³8³8³8³8³8³8³8³8³8³8³8³8³8³8³8³8³8³8³8³8³8³8³8³8³8³8³8³8³8³8³8³8³8³8³8³8³8³8³8³8³8³8³8³8³8³8³8³8³8³8³8³8³8³8³8³8³8³8³8³8³8³8³8³8³8³8³8³8³8³8³8³8³8³8³8³8³8³8³8³8³8³8³8³8³8³8³8³8³8³8³8³8³8³8³8³8³8³8³8³8³8³8³8³8³8³8³8³8³8³8³8³8³8³8³8³8³8³8³8³8³8³8³8³8³8³8³8³8³8³8³8³8³8³8³8³8³8³8³8³8³8³8³8³8³8³8³8³8³8³8³8³8³8³8³8³8³8³8³8³8³8³8³8³8³8³8³8³8³8³8³8³8³8³8³8³8³8³8³8³8³8³8³8³8³8³8³8³8³8³8³8³8³8³8³8³8³8³8³8³8³8³8³8³8³8³8³8³8³8³8³8³8³8³8³8³8³8³8³8³8³8³8³8³8³8³8³8³8³8³8³8³8³8³8³8³8³8³8³8³8³8³8³8³8³8³8³8³8³8³8³8³8³8³8³8³8³8³8³8³8³8³8³8³8³8³8³8³8³8³8³8³8³8³8³8³8³8³8³8³8³8³8³8³8³8³8³8³8³8³8³8³8³8³8³8³8³8³8³8³8³8³8³8³8³8³8³8³8³8³8³8³8³8³8³8³8³8³8³8³8³8³8³8³8³8³8³8³8³8³8³8³8³8³8³8³8³8³8³8³8³8³8³8³8³8³8³8³8³8³8³8³8³8³8³8³8³8³8³8³8³8³8³8³8³8³8³8³8³8³8³8³8³8³8³8³8³8³8³8³8³8³8³8³8³8³8³8³8³8³8³8³8³8³8³8³8³8³8³8³8³8³8³8³8³8³8³8³8³8³8³8³8³8³8³8³8³8³8³8³8³8³8³8³8³8³8³8³8³8³8³8³8³8³8³8³8³8³8³8³8³8³8³8³8³8³8³8³8³8³8³8³8³8³8³8³8³8³8³8³8³8³8³8³8³8³8³8³8³8³8³8³8³8³8³8³8³8³8³8³8³8³8³8³8³8³8³8³8³8³8³8³8³8³8³8³8³8³8³8³8³8³8³8³8³8³8³8³8³8³8³8³8³8³8³8³8³8³8³8³8³8³8³8³8³8³8³8³8³8³8³8³8³8³8³8³8³8³8³8³8³8³8³8³8³8³8³8³8³8³8³8³8³8³8³8³8³8³8³8³8³8³8³8³8³8³8³8³8³8³8³8³8³8³8³8³8³8³8³8³8³8³8³8³8³8³8³8³8³8³8³8³8³8³8³8³8³8³8³8³8³8³8³8³8³8³8³8³8³8³8³8³8³8³8³8³8³8³8³8³8³8³8³8³8³8³8³8³8³8³8³8³8³8³8³8³8³8³8³8³8³8³8³8³8³8³8³8³8³8³8³8³8³8³8³8³8³8³8³8³8³8³8³8³8³8³8³8³8³8³8³8³8³8³8³8³8³8³8³8³8³8³8³8³8³8³8³8³8³8³8³8³8³8³8³8³8³8³8³8³8³8³8³8³8³8³8³8³8³8³8³8³8³8³8³8³8³8³8³8³8³8³8³8³8³8³8³8³8³8³8³8³8³8³8³8³8³8³8³8³8³8³8³8³8³8³8³8³8³8³8³8³8³8³8³8³8³8³8³8³8³8³8³8³8³8³8³8³8³8³8³8³8³8³8³8³8³8³8³8³8³8³8³8³8³8³8³8³8³8³8³8³8³8³8³8³8³8³8³8³8³8³8³8³8³8³8³8³8³8³8³8³8³8³8³8³8³8³8³8³8³8³8³8³8³8³8³8³8³8³8³8³8³8³8³8³8³8³8³8³8³8³8³8³8³8³8³8³8³8³8³8³8³8³8³8³8³8³8³8³8³8³8³8³8³8³8³8³8³8³8³8³8³8³8³8³8³8³8³8³8³8³8³8³8³8³8³8³8³8³8³8³8³8³8³8³8³8³8³8³8³8³8³8³8³8³8³8³8³8³8³8³8³8³8³8³8³8³8³8³8³8³8³8³8³8³8³8³8³8³8³8³8³8³8³8³8³8³8³8³8³8³8³8³8³8³8³8³8³8³8³8³8³8³8³8³8³8³8³8³8³8³8³8³8³8³8³8³8³8³8³8³8³8³8³8³8³8³8³8³8³8³8³8³8³8³8³8³8³8³8³8³8³8³8³8³8³8³8³8³8³8³8³8³8³8³8³8³8³8³8³8³8³8³8³8³8³8³8³8³8³8³8³8³8³8³8³8³8³8³8³8³8³8³8³8³8³8³8³8³8³8³8³8³8³8³8³8³8³8³8³8³8³8³8³8³8³8³8³8³8³8³8³8³8³8³8³8³8³8³8³8³8³8³8³8³8³8³8³8³8³8³8³8³8³8³8³8³8³8³8³8³8³8³8³8³8³8³8³8³8³8³8³8³8³8³8³8³8³8³8³8³8³8³8³8³8³8³8³8³8³8³8³8³8³8³8³8³8³8³8³8³8³8³8³8³8³8³8³8³8³8³8³8³8³8³8³8³8³8³8³8³8³8³8³8³8³8³8³8³8³8³8³8³8³8³8³8³8³8³8³8³8³8³8³8³8³8³8³8³8³8³8³8³8³8³8³8³8³8³8³8³8³8³8³8³8³8³8³8³8³8³8³8³8³8³8³8³8³8³8³8³8³8³8³8³8³8³8³8³8³8³8³8³8³8³8³8³8³8³8³8³8³8³8³8³8³8³8³8³8³8³8³8³8³8³8³8³8³8³8³8³8³8³8³8³8³8³8³8³8³8³8³8³8³8³8³8³8³8³8³8³8³8³8³8³8³8³8³8³8³8³8³8³8³8³8³8³8³8³8³8³8³8³8³8³8³8³8³8³8³8³8³8³8³8³8³8³8³8³8³8³8³8³8³8³8³8³8³8³8³8³8³8³8³8³8³8³8³8³8³8³8³8³8³8³8³8³8³8³8³8³8³8³8³8³8³8³8³8³8³8³8³8³8³8³8³8³8³8³8³8³8³8³8³8³8³8³8³8³8³8³8³8³8³8³8³8³8³8³8³8³8³8³8³8³8³8³8³8³8³8³8³8³8³8³8³8³8³8³8³8³8³8³8³8³8³8³8³8³8³8³8³8³8³8³8³8³8³8³8³8³8³8³8³8³8³8³8³8³8³8³8³8³8³8³8³8³8³8³8³8³8³8³8³8³8³8³8³8³8³8³8³8³8³8³8³8³8³8³8³8³8³8³8³8³8³8³8³8³8³8³8³8³8³8³8³8³8³8³8³8³8³8³8³8³8³8³8³8³8³8³8³8³8³8³8³8³8³8³8³8³8³8³8³8³8³8³8³8³8³8³8³8³8³8³8³8³8³8³8³8³8³8³8³8³8³8³8³8³8³8³8³8³8³8³8³8³8³8³8³8³8³8³8³8³8³8³8³8³8³8³8³8³8³8³8³8³8³8³8³8³8³8³8³8³8³8³8³8³8³8³8³8³8³8³8³8³8³8³8³8³8³8³8³8³8³8³8³8³8³8³8³8³8³8³8³8³8³8³8³8³8³8³8³8³8³8³8³8³8³8³8³8³8³8³8³8³8³8³8³8³8³8³8³8³8³8³8³8³8³8³8³8³8³8³8³8³8³8³8³8³8³8³8³8³8³8³8³8³8³8³8³8³8³8³8³8³8³8³8³8³8³8³8³8³8³8³8³8³8³8³8³8³8³8³8³8³8³8³8³8³8³8³8³8³8³8³8³8³8³8³8³8³8³8³8³8³8³8³8³8³8³8³8³8³8³8³8³8³8³8³8³8³8³8³8³8³8³8³8³8³8³8³8³8³8³8³8³8³8³8³8³8³8³8³8³8³8³8³8³8³8³8³8³8³8³8³8³8³8³8³8³8³8³8³8³8³8³8³8³8³8³8³8³8³8³8³8³8³8³8³8³8³8³8³8³8³8³8³8³8³8³8³8³8³8³8³8³8³8³8³8³8³8³8³8³8³8³8³8³8³8³8³8³8³8³8³8³8³8³8³8³8³8³8³8³8³8³8³8³8³8³8³8³8³8³8³8³8³8³8³8³8³8³8³8³8³8³8³8³8³8³8³8³8³8³8³8³8³8³8³8³8³8³8³8³8³8³8³8³8³8³8³8³8³8³8³8³8³8³8³8³8³8³8³8³8³8³8³8³8³8³8³8³8³8³8³8³8³8³8³8³8³8³8³8³8³8³8³8³8³8³8³8³8³8³8³8³8³8³8³8³8³8³8³8³8³8³8³8³8³8³8³8³8³8³8³8³8³8³8³8³8³8³8³8³8³8³8³8³8³8³8³8³8³8³8³8³8³8³8³8³8³8³8³8³8³8³8³8³8³8³8³8³8³8³8³8³8³8³8³8³8³8³8³8³8³8³8³8³8³8³8³8³8³8³8³8³8³8³8³8³8³8³8³8³8³8³8³8³8³8³8³8³8³8³8³8³8³8³8³8³8³8³8³8³8³8³8³8³8³8³8³8³8³8³8³8³8³8³8³8³8³8³8³8³8³8³8³8³8³8³8³8³8³8³8³8³8³8³8³8³8³8³8³8³8³8³8³8³8³8³8³8³8³8³8³8³8³8³8³8³8³8³8³8³8³8³8³8³8³8³8³8³8³8³8³8³8³8³8³8³8³8³8³8³8³8³8³8³8³8³8³8³8³8³8³8³8³8³8³8³8³8³8³8³8³8³8³8³8³8³8³8³8³8³8³8³8³8³8³8³8³8³8³8³8³8³8³8³8³8³8³8³8³8³8³8³8³8³8³8³8³8³8³8³8³8³8³8³8³8³8³8³8³8³8³8³8³8³8³8³8³8³8³8³8³8³8³8³8³8³8³8³8³8³8³8³8³8³8³8³8³8³8³8³8³8³8³8³8³8³8³8³8³8³8³8³8³8³8³8³8³8³8³8³8³8³8³8³8³8³8³8³8³8³8³8³8³8³8³8³8³8³8³8³8³8³8³8³8³8³8³8³8³8³8³8³8³8³8³8³8³8³8³8³8³8³8³8³8³8³8³8³8³8³8³8³8³8³8³8³8³8³8³8³8³8³8³8³8³8³8³8³8³8³8³8³8³8³8³8³8³8³8³8³8³8³8³8³8³8³8³8³8³8³8³8³8³8³8³8³8³8³8³8³8³8³8³8³8³8³8³8³8³8³8³8³8³8³8³8³8³8³8³8³8³8³8³8³8³8³8³8³8³8³8³8³8³8³8³8³8³8³8³8³8³8³8³8³8³8³8³8³8³8³8³8³8³8³8³8³8³8³8³8³8³8³8³8³8³8³8³8³8³8³8³8³8³8³8³8³8³8³8³8³8³8³8³8³8³8³8³8³8³8³8³8³8³8³8³8³8³8³8³8³8³8³8³8³8³8³8³8³8³8³8³8³8³8³8³8³8³8³8³8³8³8³8³8³8³8³8³8³8³8³8³8³8³8³8³8³8³8³8³8³8³8³8³8³8³8³8³8³8³8³8³8³8³8³8³8³8³8³8³8³8³8³8³8³8³8³8³8³8³8³8³8³8³8³8³8³8³8³8³8³8³8³8³8³8³8³8³8³8³8³8³8³8³8³8³8³8³8³8³8³8³8³8³8³8³8³8³8³8³8³8³8³8³8³8³8³8³8³8³8³8³8³8³8³8³8³8³8³8³8³8³8³8³8³8³8³8³8³8³8³8³8³8³8³8³8³8³8³8³8³8³8³8³8³8³8³8³8³8³8³8³8³8³8³8³8³8³8³8³8³8³8³8³8³8³8³8³8³8³8³8³8³8³8³8³8³8³8³8³8³8³8³8³8³8³8³8³8³8³8³8³8³8³8³8³8³8³8³8³8³8³8³8³8³8³8³8³8³8³8³8³8³8³8³8³8³8³8³8³8³8³8³8³8³8³8³8³8³8³8³8³8³8³8³8³8³8³8³8³8³8³8³8³8³8³8³8³8³8³8³8³8³8³8³8³8³8³8³8³8³8³8³8³8³8³8³8³8³8³8³8³8³8³8³8³8³8³8³8³8³8³8³8³8³8³8³8³8³8³8³8³8³8³8³8³8³8³8³8³8³8³8³8³8³8³8³8³8³8³8³8³8³8³8³8³8³8³8³8³8³8³8³8³8³8³8³8³8³8³8³8³8³8³8³8³8³8³8³8³8³8³8³8³8³8³8³8³8³8³8³8³8³8³8³8³8³8³8³8³8³8³8³8³8³8³8³8³8³8³8³8³8³8³8³8³8³8³8³8³8³8³8³8³8³8³8³8³8³8³8³8³8³8³8³8³8³8³8³8³8³8³8³8³8³8³8³8³8³8³8³8³8³8³8³8³8³8³8³8³8³8³8³8³8³8³8³8³8³8³8³8³8³8³8³8³8³8³8³8³8³8³8³8³8³8³8³8³8³8³8³8³8³8³8³8³8³8³8³8³8³8³8³8³8³8³8³8³8³8³8³8³8³8³8³8³8³8³8³8³8³8³8³8³8³8³8³8³8³8³8³8³8³8³8³8³8³8³8³8³8³8³8³8³8³8³8³8³8³8³8³8³8³8³8³8³8³8³8³8³8³8³8³8³8³8³8³8³8³8³8³8³8³8³8³8³8³8³8³8³8³8³8³8³8³8³8³8³8³8³8³8³8³8³8³8³8³8³8³8³8³8³8³8³8³8³8³8³8³8³8³8³8³8³8³8³8³8³8³8³8³8³8³8³8³8³8³8³8³8³8³8³8³8³8³8³8³8³8³8³8³8³8³8³8³8³8³8³8³8³8³8³8³8³8³8³8³8³8³8³8³8³8³8³8³8³8³8³8³8³8³8³8³8³8³8³8³8³8³8³8³8³8³8³8³8³8³8³8³8³8³8³8³8³8³8³8³8³8³8³8³8³8³8³8³8³8³8³8³8³8³8³8³8³8³8³8³8³8³8³8³8³8³8³8³8³8³8³8³8³8³8³8³8³8³8³8³8³8³8³8³8³8³8³8³8³8³8³8³8³8³8³8³8³8³8³8³8³8³8³8³8³8³8³8³8³8³8³8³8³8³8³8³8³8³8³8³8³8³8³8³8³8³8³8³8³8³8³8³8³8³8³8³8³8³8³8³8³8³8³8³8³8³8³8³8³8³8³8³8³8³8³8³8³8³8³8³8³8³8³8³8³8³8³8³8³8³8³8³8³8³8³8³8³8³8³8³8³8³8³8³8³8³8³8³8³8³8³8³8³8³8³8³8³8³8³8³8³8³8³8³8³8³8³8³8³8³8³8³8³8³8³8³8³8³8³8³8³8³8³8³8³8³8³8³8³8³8³8³8³8³8³8³8³8³8³8³8³8³8³8³8³8³8³8³8³8³8³8³8³8³8³8³8³8³8³8³8³8³8³8³8³8³8³8³8³8³8³8³8³8³8³8³8³8³8³8³8³8³8³8³8³8³8³8³8³8³8³8³8³8³8³8³8³8³8³8³8³8³8³8³8³8³8³8³8³8³8³8³8³8³8³8³8³8³8³8³8³8³8³8³8³8³8³8³8³8³8³8³8³8³8³8³8³8³8³8³8³8³8³8³8³8³8³8³8³8³8³8³8³8³8³8³8³8³8³8³8³8³8³8³8³8³8³8³8³8³8³8³8³8³8³8³8³8³8³8³8³8³8³8³8³8³8³8³8³8³8³8³8³8³8³8³8³8³8³8³8³8³8³8³8³8³8³8³8³8³8³8³8³8³8³8³8³8³8³8³8³8³8³8³8³8³8³8³8³8³8³8³8³8³8³8³8³8³8³8³8³8³8³8³8³8³8³8³8³8³8³8³8³8³8³8³8³8³8³8³8³8³8³8³8³8³8³8³8³8³8³8³8³8³8³8³8³8³8³8³8³8³8³8³8³8³8³8³8³8³8³8³8³8³8³8³8³8³8³8³8³8³8³8³8³8³8³8³8³8³8³8³8³8³8³8³8³8³8³8³8³8³8³8³8³8³8³8³8³8³8³8³8³8³8³8³8³8³8³8³8³8³8³8³8³8³8³8³8³8³8³8³8³8³8³8³8³8³8³8³8³8³8³8³8³8³8³8³8³8³8³8³8³8³8³8³8³8³8³8³8³8³8³8³8³8³8³8³8³8³8³8³8³8³8³8³8³8³8³8³8³8³8³8³8³8³8³8³8³8³8³8³8³8³8³8³8³8³8³8³8³8³8³8³8³8³8³8³8³8³8³8³8³8³8³8³8³8³8³8³8³8³8³8³8³8³8³8³8³8³8³8³8³8³8³8³8³8³8³8³8³8³8³8³8³8³8³8³8³8³8³8³8³8³8³8³8³8³8³8³8³8³8³8³8³8³8³8³8³8³8³8³8³8³8³8³8³8³8³8³8³8³8³8³8³8³8³8³8³8³8³8³8³8³8³8³8³8³8³8³8³8³8³8³8³8³8³8³8³8³8³8³8³8³8³8³8³8³8³8³8³8³8³8³8³8³8³8³8³8³8³8³8³8³8³8³8³8³8³8³8³8³8³8³8³8³8³8³8³8³8³8³8³8³8³8³8³8³8³8³8³8³8³8³8³8³8³8³8³8³8³8³8³8³8³8³8³8³8³8³8³8³8³8³8³8³8³8³8³8³8³8³8³8³8³8³8³8³8³8³8³8³8³8³8³8³8³8³8³8³8³8³8³8³8³8³8³8³8³8³8³8³8³8³8³8³8³8³8³8³8³8³8³8³8³8³8³8³8³8³8³8³8³8³8³8³8³8³8³8³8³8³8³8³8³8³8³8³8³8³8³8³8³8³8³8³8³8³8³8³8³8³8³8³8³8³8³8³8³8³8³8³8³8³8³8³8³8³8³8³8³8³8³8³8³8³8³8³8³8³8³8³8³8³8³8³8³8³8³8³8³8³8³8³8³8³8³8³8³8³8³8³8³8³8³8³8³8³8³8³8³8³8³8³8³8³8³8³8³8³8³8³8³8³8³8³8³8³8³8³8³8³8³8³8³8³8³8³8³8³8³8³8³8³8³8³8³8³8³8³8³8³8³8³8³8³8³8³8³8³8³8³8³8³8³8³8³8³8³8³8³8³8³8³8³8³8³8³8³8³8³8³8³8³8³8³8³8³8³8³8³8³8³8³8³8³8³8³8³8³8³8³8³8³8³8³8³8³8³8³8³8³8³8³8³8³8³8³8³8³8³8³8³8³8³8³8³8³8³8³8³8³8³8³8³8³8³8³8³8³8³8³8³8³8³8³8³8³8³8³8³8³8³8³8³8³8³8³8³8³8³8³8³8³8³8³8³8³8³8³8³8³8³8³8³8³8³8³8³8³8³8³8³8³8³8³8³8³8³8³8³8³8³8³8³8³8³8³8³8³8³8³8³8³8³8³8³8³8³8³8³8³8³8³8³8³8³8³8³8³8³8³8³8³8³8³8³8³8³8³8³8³8³8³8³8³8³8³8³8³8³8³8³8³8³8³8³8³8³8³8³8³8³8³8³8³8³8³8³8³8³8³8³8³8³8³8³8³8³8³8³8³8³8³8³8³8³8³8³8³8³8³8³8³8³8³8³8³8³8³8³8³8³8³8³8³8³8³8³8³8³8³8³8³8³8³8³8³8³8³8³8³8³8³8³8³8³8³8³8³8³8³8³8³8³8³8³8³8³8³8³8³8³8³8³8³8³8³8³8³8³8³8³8³8³8³8³8³8³8³8³8³8³8³8³8³8³8³8³8³8³8³8³8³8³8³8³8³8³8³8³8³8³8³8³8³8³8³8³8³8³8³8³8³8³8³8³8³8³8³8³8³8³8³8³8³8³8³8³8³8³8³8³8³8³8³8³8³8³8³8³8³8³8³8³8³8³8³8³8³8³8³8³8³8³8³8³8³8³8³8³8³8³8³8³8³8³8³8³8³8³8³8³8³8³8³8³8³8³8³8³8³8³8³8³8³8³8³8³8³8³8³8³8³8³8³8³8³8³8³8³8³8³8³8³8³8³8³8³8³8³8³8³8³8³8³8³8³8³8³8³8³8³8³8³8³8³8³8³8³8³8³8³8³8³8³8³8³8³8³8³8³8³8³8³8³8³8³8³8³8³8³8³8³8³8³8³8³8³8³8³8³8³8³8³8³8³8³8³8³8³8³8³8³8³8³8³8³8³8³8³8³8³8³8³8³8³8³8³8³8³8³8³8³8³8³8³8³8³8³8³8³8³8³8³8³8³8³8³8³8³8³8³8³8³8³8³8³8³8³8³8³8³8³8³8³8³8³8³8³8³8³8³8³8³8³8³8³8³8³8³8³8³8³8³8³8³8³8³8³8³8³8³8³8³8³8³8³8³8³8³8³8³8³8³8³8³8³8³8³8³8³8³8³8³8³8³8³8³8³8³8³8³8³8³8³8³8³8³8³8³8³8³8³8³8³8³8³8³8³8³8³8³8³8³8³8³8³8³8³8³8³8³8³8³8³8³8³8³8³8³8³8³8³8³8³8³8³8³8³8³8³8³8³8³8³8³8³8³8³8³8³8³8³8³8³8³8³8³8³8³8³8³8³8³8³8³8³8³8³8³8³8³8³8³8³8³8³8³8³8³8³8³8³8³8³8³8³8³8³8³8³8³8³8³8³8³8³8³8³8³8³8³8³8³8³8³8³8³8³8³8³8³8³8³8³8³8³8³8³8³8³8³8³8³8³8³8³8³8³8³8³8³8³8³8³8³8³8³8³8³8³8³8³8³8³8³8³8³8³8³8³8³8³8³8³8³8³8³8³8³8³8³8³8³8³8³8³8³8³8³8³8³8³8³8³8³8³8³8³8³8³8³8³8³8³8³8³8³8³8³8³8³8³8³8³8³8³8³8³8³8³8³8³8³8³8³8³8³8³8³8³8³8³8³8³8³8³8³8³8³8³8³8³8³8³8³8³8³8³8³8³8³8³8³8³8³8³8³8³8³8³8³8³8³8³8³8³8³8³8³8³8³8³8³8³8³8³8³8³8³8³8³8³8³8³8³8³8³8³8³8³8³8³8³8³8³8³8³8³8³8³8³8³8³8³8³8³8³8³8³8³8³8³8³8³8³8³8³8³8³8³8³8³8³8³8³8³8³8³8³8³8³8³8³8³8³8³8³8³8³8³8³8³8³8³8³8³8³8³8³8³8³8³8³8³8³8³8³8³8³8³8³8³8³8³8³8³8³8³8³8³8³8³8³8³8³8³8³8³8³8³8³8³8³8³8³8³8³8³8³8³8³8³8³8³8³8³8³8³8³8³8³8³8³8³8³8³8³8³8³8³8³8³8³8³8³8³8³8³8³8³8³8³8³8³8³8³8³8³8³8³8³8³8³8³8³8³8³8³8³8³8³8³8³8³8³8³8³8³8³8³8³8³8³8³8³8³8³8³8³8³8³8³8³8³8³8³8³8³8³8³8³8³8³8³8³8³8³8³8³8³8³8³8³8³8³8³8³8³8³8³8³8³8³8³8³8³8³8³8³8³8³8³8³8³8³8³8³8³8³8³8³8³8³8³8³8³8³8³8³8³8³8³8³8³8³8³8³8³8³8³8³8³8³8³8³8³8³8³8³8³8³8³8³8³8³8³8³8³8³8³8³8³8³8³8³8³8³8³8³8³8³8³8³8³8³8³8³8³8³8³8³8³8³8³8³8³8³8³8³8³8³8³8³8³8³8³8³8³8³8³8³8³8³8³8³8³8³8³8³8³8³8³8³8³8³8³8³8³8³8³8³8³8³8³8³8³8³8³8³8³8³8³8³8³8³8³8³8³8³8³8³8³8³8³8³8³8³8³8³8³8³8³8³8³8³8³8³8³8³8³8³8³8³8³8³8³8³8³8³8³8³8³8³8³8³8³8³8³8³8³8³8³8³8³8³8³8³8³8³8³8³8³8³8³8³8³8³8³8³8³8³8³8³8³8³8³8³8³8³8³8³8³8³8³8³8³8³8³8³8³8³8³8³8³8³8³8³8³8³8³8³8³8³8³8³8³8³8³8³8³8³8³8³8³8³8³8³8³8³8³8³8³8³8³8³8³8³8³8³8³8³8³8³8³8³8³8³8³8³8³8³8³8³8³8³8³8³8³8³8³8³8³8³8³8³8³8³8³8³8³8³8³8³8³8³8³8³8³8³8³8³8³8³8³8³8³8³8³8³8³8³8³8³8³8³8³8³8³8³8³8³8³8³8³8³8³8³8³8³8³8³8³8³8³8³8³8³8³8³8³8³8³8³8³8³8³8³8³8³8³8³8³8³8³8³8³8³8³8³8³8³8³8³8³8³8³8³8³8³8³8³8³8³8³8³8³8³8³8³8³8³8³8³8³8³8³8³8³8³8³8³8³8³8³8³8³8³8³8³8³8³8³8³8³8³8³8³8³8³8³8³8³8³8³8³8³8³8³8³8³8³8³8³8³8³8³8³8³8³8³8³8³8³8³8³8³8³8³8³8³8³8³8³8³8³8³8³8³8³8³8³8³8³8³8³8³8³8³8³8³8³8³8³8³8³8³8³8³8³8³8³8³8³8³8³8³8³8³8³8³8³8³8³8³8³8³8³8³8³8³8³8³8³8³8³8³8³8³8³8³8³8³8³8³8³8³8³8³8³8³8³8³8³8³8³8³8³8³8³8³8³8³8³8³8³8³8³8³8³8³8³8³8³8³8³8³8³8³8³8³8³8³8³8³8³8³8³8³8³8³8³8³8³8³8³8³8³8³8³8³8³8³8³8³8³8³8³8³8³8³8³8³8³8³8³8³8³8³8³8³8³8³8³8³8³8³8³8³8³8³8³8³8³8³8³8³8³8³8³8³8³8³8³8³8³8³8³8³8³8³8³8³8³8³8³8³8³8³8³8³8³8³8³8³8³8³8³8³8³8³8³8³8³8³8³8³8³8³8³8³8³8³8³8³8³8³8³8³8³8³8³8³8³8³8³8³8³8³8³8³8³8³8³8³8³8³8³8³8³8³8³8³8³8³8³8³8³8³8³8³8³8³8³8³8³8³8³8³8³8³8³8³8³8³8³8³8³8³8³8³8³8³8³8³8³8³8³8³8³8³8³8³8³8³8³8³8³8³8³8³8³8³8³8³8³8³8³8³8³8³8³8³8³8³8³8³8³8³8³8³8³8³8³8³8³8³8³8³8³8³8³8³8³8³8³8³8³8³8³8³8³8³8³8³8³8³8³8³8³8³8³8³8³8³8³8³8³8³8³8³8³8³8³8³8³8³8³8³8³8³8³8³8³8³8³8³8³8³8³8³8³8³8³8³8³8³8³8³8³8³8³8³8³8³8³8³8³8³8³8³8³8³8³8³8³8³8³8³8³8³8³8³8³8³8³8³8³8³8³8³8³8³8³8³8³8³8³8³8³8³8³8³8³8³8³8³8³8³8³8³8³8³8³8³8³8³8³8³8³8³8³8³8³8³8³8³8³8³8³8³8³8³8³8³8³8³8³8³8³8³8³8³8³8³8³8³8³8³8³8³8³8³8³8³8³8³8³8³8³8³8³8³8³8³8³8³8³8³8³8³8³8³8³8³8³8³8³8³8³8³8³8³8³8³8³8³8³8³8³8³8³8³8³8³8³8³8³8³8³8³8³8³8³8³8³8³8³8³8³8³8³8³8³8³8³8³8³8³8³8³8³8³8³8³8³8³8³8³8³8³8³8³8³8³8³8³8³8³8³8³8³8³8³8³8³8³8³8³8³8³8³8³8³8³8³8³8³8³8³8³8³8³8³8³8³8³8³8³8³8³8³8³8³8³8³8³8³8³8³8³8³8³8³8³8³8³8³8³8³8³8³8³8³8³8³8³8³8³8³8³8³8³8³8³8³8³8³8³8³8³8³8³8³8³8³8³8³8³8³8³8³8³8³8³8³8³8³8³8³8³8³8³8³8³8³8³8³8³8³8³8³8³8³8³8³8³8³8³8³8³8³8³8³8³8³8³8³8³8³8³8³8³8³8³8³8³8³8³8³8³8³8³8³8³8³8³8³8³8³8³8³8³8³8³8³8³8³8³8³8³8³8³8³8³8³8³8³8³8³8³8³8³8³8³8³8³8³8³8³8³8³8³8³8³8³8³8³8³8³8³8³8³8³8³8³8³8³8³8³8³8³8³8³8³8³8³8³8³8³8³8³8³8³8³8³8³8³8³8³8³8³8³8³8³8³8³8³8³8³8³8³8³8³8³8³8³8³8³8³8³8³8³8³8³8³8³8³8³8³8³8³8³8³8³8³8³8³8³8³8³8³8³8³8³8³8³8³8³8³8³8³8³8³8³8³8³8³8³8³8³8³8³8³8³8³8³8³8³8³8³8³8³8³8³8³8³8³8³8³8³8³8³8³8³8³8³8³8³8³8³8³8³8³8³8³8³8³8³8³8³8³8³8³8³8³8³8³8³8³8³8³8³8³8³8³8³8³8³8³8³8³8³8³8³8³8³8³8³8³8³8³8³8³8³8³8³8³8³8³8³8³8³8³8³8³8³8³8³8³8³8³8³8³8³8³8³8³8³8³8³8³8³8³8³8³8³8³8³8³8³8³8³8³8³8³8³8³8³8³8³8³8³8³8³8³8³8³8³8³8³8³8³8³8³8³8³8³8³8³8³8³8³8³8³8³8³8³8³8³8³8³8³8³8³8³8³8³8³8³8³8³8³8³8³8³8³8³8³8³8³8³8³8³8³8³8³8³8³8³8³8³8³8³8³8³8³8³8³8³8³8³8³8³8³8³8³8³8³8³8³8³8³8³8³8³8³8³8³8³8³8³8³8³8³8³8³8³8³8³8³8³8³8³8³8³8³8³8³8³8³8³8³8³8³8³8³8³8³8³8³8³8³8³8³8³8³8³8³8³8³8³8³8³8³8³8³8³8³8³8³8³8³8³8³8³8³8³8³8³8³8³8³8³8³8³8³8³8³8³8³8³8³8³8³8³8³8³8³8³8³8³8³8³8³8³8³8³8³8³8³8³8³8³8³8³8³8³8³8³8³8³8³8³8³8³8³8³8³8³8³8³8³8³8³8³8³8³8³8³8³8³8³8³8³8³8³8³8³8³8³8³8³8³8³8³8³8³8³8³8³8³8³8³8³8³8³8³8³8³8³8³8³8³8³8³8³8³8³8³8³8³8³8³8³8³8³8³8³8³8³8³8³8³8³8³8³8³8³8³8³8³8³8³8³8³8³8³8³8³8³8³8³8³8³8³8³8³8³8³8³8³8³8³8³8³8³8³8³8³8³8³8³8³8³8³8³8³8³8³8³8³8³8³8³8³8³8³8³8³8³8³8³8³8³8³8³8³8³8³8³8³8³8³8³8³8³8³8³8³8³8³8³8³8³8³8³8³8³8³8³8³8³8³8³8³8³8³8³8³8³8³8³8³8³8³8³8³8³8³8³8³8³8³8³8³8³8³8³8³8³8³8³8³8³8³8³8³8³8³8³8³8³8³8³8³8³8³8³8³8³8³8³8³8³8³8³8³8³8³8³8³8³8³8³8³8³8³8³8³8³8³8³8³8³8³8³8³8³8³8³8³8³8³8³8³8³8³8³8³8³8³8³8³8³8³8³8³8³8³8³8³8³8³8³8³8³8³8³8³8³8³8³8³8³8³8³8³8³8³8³8³8³8³8³8³8³8³8³8³8³8³8³8³8³8³8³8³8³8³8³8³8³8³8³8³8³8³8³8³8³8³8³8³8³8³8³8³8³8³8³8³8³8³8³8³8³8³8³8³8³8³8³8³8³8³8³8³8³8³8³8³8³8³8³8³8³8³8³8³8³8³8³8³8³8³8³8³8³8³8³8³8³8³8³8³8³8³8³8³8³8³8³8³8³8³8³8³8³8³8³8³8³8³8³8³8³8³8³8³8³8³8³8³8³8³8³8³8³8³8³8³8³8³8³8³8³8³8³8³8³8³8³8³8³8³8³8³8³8³8³8³8³8³8³8³8³8³8³8³8³8³8³8³8³8³8³8³8³8³8³8³8³8³8³8³8³8³8³8³8³8³8³8³8³8³8³8³8³8³8³8³8³8³8³8³8³8³8³8³8³8³8³8³8³8³8³8³8³8³8³8³8³8³8³8³8³8³8³8³8³8³8³8³8³8³8³8³8³8³8³8³8³8³8³8³8³8³8³8³8³8³8³8³8³8³8³8³8³8³8³8³8³8³8³8³8³8³8³8³8³8³8³8³8³8³8³8³8³8³8³8³8³8³8³8³8³8³8³8³8³8³8³8³8³8³8³8³8³8³8³8³8³8³8³8³8³8³8³8³8³8³8³8³8³8³8³8³8³8³8³8³8³8³8³8³8³8³8³8³8³8³8³8³8³8³8³8³8³8³8³8³8³8³8³8³8³8³8³8³8³8³8³8³8³8³8³8³8³8³8³8³8³8³8³8³8³8³8³8³8³8³8³8³8³8³8³8³8³8³8³8³8³8³8³8³8³8³8³8³8³8³8³8³8³8³8³8³8³8³8³8³8³8³8³8³8³8³8³8³8³8³8³8³8³8³8³8³8³8³8³8³8³8³8³8³8³8³8³8³8³8³8³8³8³8³8³8³8³8³8³8³8³8³8³8³8³8³8³8³8³8³8³8³8³8³8³8³8³8³8³8³8³8³8³8³8³8³8³8³8³8³8³8³8³8³8³8³8³8³8³8³8³8³8³8³8³8³8³8³8³8³8³8³8³8³8³8³8³8³8³8³8³8³8³8³8³8³8³8³8³8³8³8³8³8³8³8³8³8³8³8³8³8³8³8³8³8³8³8³8³8³8³8³8³8³8³8³8³8³8³8³8³8³8³8³8³8³8³8³8³8³8³8³8³8³8³8³8³8³8³8³8³8³8³8³8³8³8³8³8³8³8³8³8³8³8³8³8³8³8³8³8³8³8³8³8³8³8³8³8³8³8³8³8³8³8³8³8³8³8³8³8³8³8³8³8³8³8³8³8³8³8³8³8³8³8³8³8³8³8³8³8³8³8³8³8³8³8³8³8³8³8³8³8³8³8³8³8³8³8³8³8³8³8³8³8³8³8³8³8³8³8³8³8³8³8³8³8³8³8³8³8³8³8³8³8³8³8³8³8³8³8³8³8³8³8³8³8³8³8³8³8³8³8³8³8³8³8³8³8³8³8³8³8³8³8³8³8³8³8³8³8³8³8³8³8³8³8³8³8³8³8³8³8³8³8³8³8³8³8³8³8³8³8³8³8³8³8³8³8³8³8³8³8³8³8³8³8³8³8³8³8³8³8³8³8³8³8³8³8³8³8³8³8³8³8³8³8³8³8³8³8³8³8³8³8³8³8³8³8³8³8³8³8³8³8³8³8³8³8³8³8³8³8³8³8³8³8³8³8³8³8³8³8³8³8³8³8³8³8³8³8³8³8³8³8³8³8³8³8³8³8³8³8³8³8³8³8³8³8³8³8³8³8³8³8³8³8³8³8³8³8³8³8³8³8³8³8³8³8³8³8³8³8³8³8³8³8³8³8³8³8³8³8³8³8³8³8³8³8³8³8³8³8³8³8³8³8³8³8³8³8³8³8³8³8³8³8³8³8³8³8³8³8³8³8³8³8³8³8³8³8³8³8³8³8³8³8³8³8³8³8³8³8³8³8³8³8³8³8³8³8³8³8³8³8³8³8³8³8³8³8³8³8³8³8³8³8³8³8³8³8³8³8³8³8³8³8³8³8³8³8³8³8³8³8³8³8³8³8³8³8³8³8³8³8³8³8³8³8³8³8³8³8³8³8³8³8³8³8³8³8³8³8³8³8³8³8³8³8³8³8³8³8³8³8³8³8³8³8³8³8³8³8³8³8³8³8³8³8³8³8³8³8³8³8³8³8³8³8³8³8³8³8³8³8³8³8³8³8³8³8³8³8³8³8³8³8³8³8³8³8³8³8³8³8³8³8³8³8³8³8³8³8³8³8³8³8³8³8³8³8³8³8³8³8³8³8³8³8³8³8³8³8³8³8³8³8³8³8³8³8³8³8³8³8³8³8³8³8³8³8³8³8³8³8³8³8³8³8³8³8³8³8³8³8³8³8³8³8³8³8³8³8³8³8³8³8³8³8³8³8³8³8³8³8³8³8³8³8³8³8³8³8³8³8³8³8³8³8³8³8³8³8³8³8³8³8³8³8³8³8³8³8³8³8³8³8³8³8³8³8³8³8³8³8³8³8³8³8³8³8³8³8³8³8³8³8³8³8³8³8³8³8³8³8³8³8³8³8³8³8³8³8³8³8³8³8³8³8³8³8³8³8³8³8³8³8³8³8³8³8³8³8³8³8³8³8³8³8³8³8³8³8³8³8³8³8³8³8³8³8³8³8³8³8³8³8³8³8³8³8³8³8³8³8³8³8³8³8³8³8³8³8³8³8³8³8³8³8³8³8³8³8³8³8³8³8³8³8³8³8³8³8³8³8³8³8³8³8³8³8³8³8³8³8³8³8³8³8³8³8³8³8³8³8³8³8³8³8³8³8³8³8³8³8³8³8³8³8³8³8³8³8³8³8³8³8³8³8³8³8³8³8³8³8³8³8³8³8³8³8³8³8³8³8³8³8³8³8³8³8³8³8³8³8³8³8³8³8³8³8³8³8³8³8³8³8³8³8³8³8³8³8³8³8³8³8³8³8³8³8³8³8³8³8³8³8³8³8³8³8³8³8³8³8³8³8³8³8³8³8³8³8³8³8³8³8³8³8³8³8³8³8³8³8³8³8³8³8³8³8³8³8³8³8³8³8³8³8³8³8³8³8³8³8³8³8³8³8³8³8³8³8³8³8³8³8³8³8³8³8³8³8³8³8³8³8³8³8³8³8³8³8³8³8³8³8³8³8³8³8³8³8³8³8³8³8³8³8³8³8³8³8³8³8³8³8³8³8³8³8³8³8³8³8³8³8³8³8³8³8³8³8³8³8³8³8³8³8³8³8³8³8³8³8³8³8³8³8³8³8³8³8³8³8³8³8³8³8³8³8³8³8³8³8³8³8³8³8³8³8³8³8³8³8³8³8³8³8³8³8³8³8³8³8³8³8³8³8³8³8³8³8³8³8³8³8³8³8³8³8³8³8³8³8³8³8³8³8³8³8³8³8³8³8³8³8³8³8³8³8³8³8³8³8³8³8³8³8³8³8³8³8³8³8³8³8³8³8³8³8³8³8³8³8³8³8³8³8³8³8³8³8³8³8³8³8³8³8³8³8³8³8³8³8³8³8³8³8³8³8³8³8³8³8³8³8³8³8³8³8³8³8³8³8³8³8³8³8³8³8³8³8³8³8³8³8³8³8³8³8³8³8³8³8³8³8³8³8³8³8³8³8³8³8³8³8³8³8³8³8³8³8³8³8³8³8³8³8³8³8³8³8³8³8³8³8³8³8³8³8³8³8³8³8³8³8³8³8³8³8³8³8³8³8³8³8³8³8³8³8³8³8³8³8³8³8³8³8³8³8³8³8³8³8³8³8³8³8³8³8³8³8³8³8³8³8³8³8³8³8³8³8³8³8³8³8³8³8³8³8³8³8³8³8³8³8³8³8³8³8³8³8³8³8³8³8³8³8³8³8³8³8³8³8³8³8³8³8³8³8³8³8³8³8³8³8³8³8³8³8³8³8³8³8³8³8³8³8³8³8³8³8³8³8³8³8³8³8³8³8³8³8³8³8³8³8³8³8³8³8³8³8³8³8³8³8³8³8³8³8³8³8³8³8³8³8³8³8³8³8³8³8³8³8³8³8³8³8³8³8³8³8³8³8³8³8³8³8³8³8³8³8³8³8³8³8³8³8³8³8³8³8³8³8³8³8³8³8³8³8³8³8³8³8³8³8³8³8³8³8³8³8³8³8³8³8³8³8³8³8³8³8³8³8³8³8³8³8³8³8³8³8³8³8³8³8³8³8³8³8³8³8³8³8³8³8³8³8³8³8³8³8³8³8³8³8³8³8³8³8³8³8³8³8³8³8³8³8³8³8³8³8³8³8³8³8³8³8³8³8³8³8³8³8³8³8³8³8³8³8³8³8³8³8³8³8³8³8³8³8³8³8³8³8³8³8³8³8³8³8³8³8³8³8³8³8³8³8³8³8³8³8³8³8³8³8³8³8³8³8³8³8³8³8³8³8³8³8³8³8³8³8³8³8³8³8³8³8³8³8³8³8³8³8³8³8³8³8³8³8³8³8³8³8³8³8³8³8³8³8³8³8³8³8³8³8³8³8³8³8³8³8³8³8³8³8³8³8³8³8³8³8³8³8³8³8³8³8³8³8³8³8³8³8³8³8³8³8³8³8³8³8³8³8³8³8³8³8³8³8³8³8³8³8³8³8³8³8³8³8³8³8³8³8³8³8³8³8³8³8³8³8³8³8³8³8³8³8³8³8³8³8³8³8³8³8³8³8³8³8³8³8³8³8³8³8³8³8³8³8³8³8³8³8³8³8³8³8³8³8³8³8³8³8³8³8³8³8³8³8³8³8³8³8³8³8³8³8³8³8³8³8³8³8³8³8³8³8³8³8³8³8³8³8³8³8³8³8³8³8³8³8³8³8³8³8³8³8³8³8³8³8³8³8³8³8³8³8³8³8³8³8³8³8³8³8³8³8³8³8³8³8³8³8³8³8³8³8³8³8³8³8³8³8³8³8³8³8³8³8³8³8³8³8³8³8³8³8³8³8³8³8³8³8³8³8³8³8³8³8³8³8³8³8³8³8³8³8³8³8³8³8³8³8³8³8³8³8³8³8³8³8³8³8³8³8³8³8³8³8³8³8³8³8³8³8³8³8³8³8³8³8³8³8³8³8³8³8³8³8³8³8³8³8³8³8³8³8³8³8³8³8³8³8³8³8³8³8³8³8³8³8³8³8³8³8³8³8³8³8³8³8³8³8³8³8³8³8³8³8³8³8³8³8³8³8³8³8³8³8³8³8³8³8³8³8³8³8³8³8³8³8³8³8³8³8³8³8³8³8³8³8³8³8³8³8³8³8³8³8³8³8³8³8³8³8³8³8³8³8³8³8³8³8³8³8³8³8³8³8³8³8³8³8³8³8³8³8³8³8³8³8³8³8³8³8³8³8³8³8³8³8³8³8³8³8³8³8³8³8³8³8³8³8³8³8³8³8³8³8³8³8³8³8³8³8³8³8³8³8³8³8³8³8³8³8³8³8³8³8³8³8³8³8³8³8³8³8³8³8³8³8³8³8³8³8³8³8³8³8³8³8³8³8³8³8³8³8³8³8³8³8³8³8³8³8³8³8³8³8³8³8³8³8³8³8³8³8³8³8³8³8³8³8³8³8³8³8³8³8³8³8³8³8³8³8³8³8³8³8³8³8³8³8³8³8³8³8³8³8³8³8³8³8³8³8³8³8³8³8³8³8³8³8³8³8³8³8³8³8³8³8³8³8³8³8³8³8³8³8³8³8³8³8³8³8³8³8³8³8³8³8³8³8³8³8³8³8³8³8³8³8³8³8³8³8³8³8³8³8³8³8³8³8³8³8³8³8³8³8³8³8³8³8³8³8³8³8³8³8³8³8³8³8³8³8³8³8³8³8³8³8³8³8³8³8³8³8³8³8³8³8³8³8³8³8³8³8³8³8³8³8³8³8³8³8³8³8³8³8³8³8³8³8³8³8³8³8³8³8³8³8³8³8³8³8³8³8³8³8³8³8³8³8³8³8³8³8³8³8³8³8³8³8³8³8³8³8³8³8³8³8³8³8³8³8³8³8³8³8³8³8³8³8³8³8³8³8³8³8³8³8³8³8³8³8³8³8³8³8³8³8³8³8³8³8³8³8³8³8³8³8³8³8³8³8³8³8³8³8³8³8³8³8³8³8³8³8³8³8³8³8³8³8³8³8³8³8³8³8³8³8³8³8³8³8³8³8³8³8³8³8³8³8³8³8³8³8³8³8³8³8³8³8³8³8³8³8³8³8³8³8³8³8³8³8³8³8³8³8³8³8³8³8³8³8³8³8³8³8³8³8³8³8³8³8³8³8³8³8³8³8³8³8³8³8³8³8³8³8³8³8³8³8³8³8³8³8³8³8³8³8³8³8³8³8³8³8³8³8³8³8³8³8³8³8³8³8³8³8³8³8³8³8³8³8³8³8³8³8³8³8³8³8³8³8³8³8³8³8³8³8³8³8³8³8³8³8³8³8³8³8³8³8³8³8³8³8³8³8³8³8³8³8³8³8³8³8³8³8³8³8³8³8³8³8³8³8³8³8³8³8³8³8³8³8³8³8³8³8³8³8³8³8³8³8³8³8³8³8³8³8³8³8³8³8³8³8³8³8³8³8³8³8³8³8³8³8³8³8³8³8³8³8³8³8³8³8³8³8³8³8³8³8³8³8³8³8³8³8³8³8³8³8³8³8³8³8³8³8³8³8³8³8³8³8³8³8³8³8³8³8³8³8³8³8³8³8³8³8³8³8³8³8³8³8³8³8³8³8³8³8³8³8³8³8³8³8³8³8³8³8³8³8³8³8³8³8³8³8³8³8³8³8³8³8³8³8³8³8³8³8³8³8³8³8³8³8³8³8³8³8³8³8³8³8³8³8³8³8³8³8³8³8³8³8³8³8³8³8³8³8³8³8³8³8³8³8³8³8³8³8³8³8³8³8³8³8³8³8³8³8³8³8³8³8³8³8³8³8³8³8³8³8³8³8³8³8³8³8³8³8³8³8³8³8³8³8³8³8³8³8³8³8³8³8³8³8³8³8³8³8³8³8³8³8³8³8³8³8³8³8³8³8³8³8³8³8³8³8³8³8³8³8³8³8³8³8³8³8³8³8³8³8³8³8³8³8³8³8³8³8³8³8³8³8³8³8³8³8³8³8³8³8³8³8³8³8³8³8³8³8³8³8³8³8³8³8³8³8³8³8³8³8³8³8³8³8³8³8³8³8³8³8³8³8³8³8³8³8³8³8³8³8³8³8³8³8³8³8³8³8³8³8³8³8³8³8³8³8³8³8³8³8³8³8³8³8³8³8³8³8³8³8³8³8³8³8³8³8³8³8³8³8³8³8³8³8³8³8³8³8³8³8³8³8³8³8³8³8³8³8³8³8³8³8³8³8³8³8³8³8³8³8³8³8³8³8³8³8³8³8³8³8³8³8³8³8³8³8³8³8³8³8³8³8³8³8³8³8³8³8³8³8³8³8³8³8³8³8³8³8³8³8³8³8³8³8³8³8³8³8³8³8³8³8³8³8³8³8³8³8³8³8³8³8³8³8³8³8³8³8³8³8³8³8³8³8³8³8³8³8³8³8³8³8³8³8³8³8³8³8³8³8³8³8³8³8³8³8³8³8³8³8³8³8³8³8³8³8³8³8³8³8³8³8³8³8³8³8³8³8³8³8³8³8³8³8³8³8³8³8³8³8³8³8³8³8³8³8³8³8³8³8³8³8³8³8³8³8³8³8³8³8³8³8³8³8³8³8³8³8³8³8³8³8³8³8³8³8³8³8³8³8³8³8³8³8³8³8³8³8³8³8³8³8³8³8³8³8³8³8³8³8³8³8³8³8³8³8³8³8³8³8³8³8³8³8³8³8³8³8³8³8³8³8³8³8³8³8³8³8³8³8³8³8³8³8³8³8³8³8³8³8³8³8³8³8³8³8³8³8³8³8³8³8³8³8³8³8³8³8³8³8³8³8³8³8³8³8³8³8³8³8³8³8³8³8³8³8³8³8³8³8³8³8³8³8³8³8³8³8³8³8³8³8³8³8³8³8³8³8³8³8³8³8³8³8³8³8³8³8³8³8³8³8³8³8³8³8³8³8³8³8³8³8³8³8³8³8³8³8³8³8³8³8³8³8³8³8³8³8³8³8³8³8³8³8³8³8³8³8³8³8³8³8³8³8³8³8³8³8³8³8³8³8³8³8³8³8³8³8³8³8³8³8³8³8³8³8³8³8³8³8³8³8³8³8³8³8³8³8³8³8³8³8³8³8³8³8³8³8³8³8³8³8³8³8³8³8³8³8³8³8³8³8³8³8³8³8³8³8³8³8³8³8³8³8³8³8³8³8³8³8³8³8³8³8³8³8³8³8³8³8³8³8³8³8³8³8³8³8³8³8³8³8³8³8³8³8³8³8³8³8³8³8³8³8³8³8³8³8³8³8³8³8³8³8³8³8³8³8³8³8³8³8³8³8³8³8³8³8³8³8³8³8³8³8³8³8³8³8³8³8³8³8³8³8³8³8³8³8³8³8³8³8³8³8³8³8³8³8³8³8³8³8³8³8³8³8³8³8³8³8³8³8³8³8³8³8³8³8³8³8³8³8³8³8³8³8³8³8³8³8³8³8³8³8³8³8³8³8³8³8³8³8³8³8³8³8³8³8³8³8³8³8³8³8³8³8³8³8³8³8³8³8³8³8³8³8³8³8³8³8³8³8³8³8³8³8³8³8³8³8³8³8³8³8³8³8³8³8³8³8³8³8³8³8³8³8³8³8³8³8³8³8³8³8³8³8³8³8³8³8³8³8³8³8³8³8³8³8³8³8³8³8³8³8³8³8³8³8³8³8³8³8³8³8³8³8³8³8³8³8³8³8³8³8³8³8³8³8³8³8³8³8³8³8³8³8³8³8³8³8³8³8³8³8³8³8³8³8³8³8³8³8³8³8³8³8³8³8³8³8³8³8³8³8³8³8³8³8³8³8³8³8³8³8³8³8³8³8³8³8³8³8³8³8³8³8³8³8³8³8³8³8³8³8³8³8³8³8³8³8³8³8³8³8³8³8³8³8³8³8³8³8³8³8³8³8³8³8³8³8³8³8³8³8³8³8³8³8³8³8³8³8³8³8³8³8³8³8³8³8³8³8³8³8³8³8³8³8³8³8³8³8³8³8³8³8³8³8³8³8³8³8³8³8³8³8³8³8³8³8³8³8³8³8³8³8³8³8³8³8³8³8³8³8³8³8³8³8³8³8³8³8³8³8³8³8³8³8³8³8³8³8³8³8³8³8³8³8³8³8³8³8³8³8³8³8³8³8³8³8³8³8³8³8³8³8³8³8³8³8³8³8³8³8³8³8³8³8³8³8³8³8³8³8³8³8³8³8³8³8³8³8³8³8³8³8³8³8³8³8³8³8³8³8³8³8³8³8³8³8³8³8³8³8³8³8³8³8³8³8³8³8³8³8³8³8³8³8³8³8³8³8³8³8³8³8³8³8³8³8³8³8³8³8³8³8³8³8³8³8³8³8³8³8³8³8³8³8³8³8³8³8³8³8³8³8³8³8³8³8³8³8³8³8³8³8³8³8³8³8³8³8³8³8³8³8³8³8³8³8³8³8³8³8³8³8³8³8³8³8³8³8³8³8³8³8³8³8³8³8³8³8³8³8³8³8³8³8³8³8³8³8³8³8³8³8³8³8³8³8³8³8³8³8³8³8³8³8³8³8³8³8³8³8³8³8³8³8³8³8³8³8³8³8³8³8³8³8³8³8³8³8³8³8³8³8³8³8³8³8³8³8³8³8³8³8³8³8³8³8³8³8³8³8³8³8³8³8³8³8³8³8³8³8³8³8³8³8³8³8³8³8³8³8³8³8³8³8³8³8³8³8³8³8³8³8³8³8³8³8³8³8³8³8³8³8³8³8³8³8³8³8³8³8³8³8³8³8³8³8³8³8³8³8³8³8³8³8³8³8³8³8³8³8³8³8³8³8³8³8³8³8³8³8³8³8³8³8³8³8³8³8³8³8³8³8³8³8³8³8³8³8³8³8³8³8³8³8³8³8³8³8³8³8³8³8³8³8³8³8³8³8³8³8³8³8³8³8³8³8³8³8³8³8³8³8³8³8³8³8³8³8³8³8³8³8³8³8³8³8³8³8³8³8³8³8³8³8³8³8³8³8³8³8³8³8³8³8³8³8³8³8³8³8³8³8³8³8³8³8³8³8³8³8³8³8³8³8³8³8³8³8³8³8³8³8³8³8³8³8³8³8³8³8³8³8³8³8³8³8³8³8³8³8³8³8³8³8³8³8³8³8³8³8³8³8³8³8³8³8³8³8³8³8³8³8³8³8³8³8³8³8³8³8³8³8³8³8³8³8³8³8³8³8³8³8³8³8³8³8³8³8³8³8³8³8³8³8³8³8³8³8³8³8³8³8³8³8³8³8³8³8³8³8³8³8³8³8³8³8³8³8³8³8³8³8³8³8³8³8³8³8³8³8³8³8³8³8³8³8³8³8³8³8³8³8³8³8³8³8³8³8³8³8³8³8³8³8³8³8³8³8³8³8³8³8³8³8³8³8³8³8³8³8³8³8³8³8³8³8³8³8³8³8³8³8³8³8³8³8³8³8³8³8³8³8³8³8³8³8³8³8³8³8³8³8³8³8³8³8³8³8³8³8³8³8³8³8³8³8³8³8³8³8³8³8³8³8³8³8³8³8³8³8³8³8³8³8³8³8³8³8³8³8³8³8³8³8³8³8³8³8³8³8³8³8³8³8³8³8³8³8³8³8³8³8³8³8³8³8³8³8³8³8³8³8³8³8³8³8³8³8³8³8³8³8³8³8³8³8³8³8³8³8³8³8³8³8³8³8³8³8³8³8³8³8³8³8³8³8³8³8³8³8³8³8³8³8³8³8³8³8³8³8³8³8³8³8³8³8³8³8³8³8³8³8³8³8³8³8³8³8³8³8³8³8³8³8³8³8³8³8³8³8³8³8³8³8³8³8³8³8³8³8³8³8³8³8³8³8³8³8³8³8³8³8³8³8³8³8³8³8³8³8³8³8³8³8³8³8³8³8³8³8³8³8³8³8³8³8³8³8³8³8³8³8³8³8³8³8³8³8³8³8³8³8³8³8³8³8³8³8³8³8³8³8³8³8³8³8³8³8³8³8³8³8³8³8³8³8³8³8³8³8³8³8³8³8³8³8³8³8³8³8³8³8³8³8³8³8³8³8³8³8³8³8³8³8³8³8³8³8³8³8³8³8³8³8³8³8³8³8³8³8³8³8³8³8³8³8³8³8³8³8³8³8³8³8³8³8³8³8³8³8³8³8³8³8³8³8³8³8³8³8³8³8³8³8³8³8³8³8³8³8³8³8³8³8³8³8³8³8³8³8³8³8³8³8³8³8³8³8³8³8³8³8³8³8³8³8³8³8³8³8³8³8³8³8³8³8³8³8³8³8³8³8³8³8³8³8³8³8³8³8³8³8³8³8³8³8³8³8³8³8³8³8³8³8³8³8³8³8³8³8³8³8³8³8³8³8³8³8³8³8³8³8³8³8³8³8³8³8³8³8³8³8³8³8³8³8³8³8³8³8³8³8³8³8³8³8³8³8³8³8³8³8³8³8³8³8³8³8³8³8³8³8³8³8³8³8³8³8³8³8³8³8³8³8³8³8³8³8³8³8³8³8³8³8³8³8³8³8³8³8³8³8³8³8³8³8³8³8³8³8³8³8³8³8³8³8³8³8³8³8³8³8³8³8³8³8³8³8³8³8³8³8³8³8³8³8³8³8³8³8³8³8³8³8³8³8³8³8³8³8³8³8³8³8³8³8³8³8³8³8³8³8³8³8³8³8³8³8³8³8³8³8³8³8³8³8³8³8³8³8³8³8³8³8³8³8³8³8³8³8³8³8³8³8³8³8³8³8³8³8³8³8³8³8³8³8³8³8³8³8³8³8³8³8³8³8³8³8³8³8³8³8³8³8³8³8³8³8³8³8³8³8³8³8³8³8³8³8³8³8³8³8³8³8³8³8³8³8³8³8³8³8³8³8³8³8³8³8³8³8³8³8³8³8³8³8³8³8³8³8³8³8³8³8³8³8³8³8³8³8³8³8³8³8³8³8³8³8³8³8³8³8³8³8³8³8³8³8³8³8³8³8³8³8³8³8³8³8³8³8³8³8³8³8³8³8³8³8³8³8³8³8³8³8³8³8³8³8³8³8³8³8³8³8³8³8³8³8³8³8³8³8³8³8³8³8³8³8³8³8³8³8³8³8³8³8³8³8³8³8³8³8³8³8³8³8³8³8³8³8³8³8³8³8³8³8³8³8³8³8³8³8³8³8³8³8³8³8³8³8³8³8³8³8³8³8³8³8³8³8³8³8³8³8³8³8³8³8³8³8³8³8³8³8³8³8³8³8³8³8³8³8³8³8³8³8³8³8³8³8³8³8³8³8³8³8³8³8³8³8³8³8³8³8³8³8³8³8³8³8³8³8³8³8³8³8³8³8³8³8³8³8³8³8³8³8³8³8³8³8³8³8³8³8³8³8³8³8³8³8³8³8³8³8³8³8³8³8³8³8³8³8³8³8³8³8³8³8³8³8³8³8³8³8³8³8³8³8³8³8³8³8³8³8³8³8³8³8³8³8³8³8³8³8³8³8³8³8³8³8³8³8³8³8³8³8³8³8³8³8³8³8³8³8³8³8³8³8³8³8³8³8³8³8³8³8³8³8³8³8³8³8³8³8³8³8³8³8³8³8³8³8³8³8³8³8³8³8³8³8³8³8³8³8³8³8³8³8³8³8³8³8³8³8³8³8³8³8³8³8³8³8³8³8³8³8³8³8³8³8³8³8³8³8³8³8³8³8³8³8³8³8³8³8³8³8³8³8³8³8³8³8³8³8³8³8³8³8³8³8³8³8³8³8³8³8³8³8³8³8³8³8³8³8³8³8³8³8³8³8³8³8³8³8³8³8³8³8³8³8³8³8³8³8³8³8³8³8³8³8³8³8³8³8³8³8³8³8³8³8³8³8³8³8³8³8³8³8³8³8³8³8³8³8³8³8³8³8³8³8³8³8³8³8³8³8³8³8³8³8³8³8³8³8³8³8³8³8³8³8³8³8³8³8³8³8³8³8³8³8³8³8³8³8³8³8³8³8³8³8³8³8³8³8³8³8³8³8³8³8³8³8³8³8³8³8³8³8³8³8³8³8³8³8³8³8³8³8³8³8³8³8³8³8³8³8³8³8³8³8³8³8³8³8³8³8³8³8³8³8³8³8³8³8³8³8³8³8³8³8³8³8³8³8³8³8³8³8³8³8³8³8³8³8³8³8³8³8³8³8³8³8³8³8³8³8³8³8³8³8³8³8³8³8³8³8³8³8³8³8³8³8³8³8³8³8³8³8³8³8³8³8³8³8³8³8³8³8³8³8³8³8³8³8³8³8³8³8³8³8³8³8³8³8³8³8³8³8³8³8³8³8³8³8³8³8³8³8³8³8³8³8³8³8³8³8³8³8³8³8³8³8³8³8³8³8³8³8³8³8³8³8³8³8³8³8³8³8³8³8³8³8³8³8³8³8³8³8³8³8³8³8³8³8³8³8³8³8³8³8³8³8³8³8³8³8³8³8³8³8³8³8³8³8³8³8³8³8³8³8³8³8³8³8³8³8³8³8³8³8³8³8³8³8³8³8³8³8³8³8³8³8³8³8³8³8³8³8³8³8³8³8³8³8³8³8³8³8³8³8³8³8³8³8³8³8³8³8³8³8³8³8³8³8³8³8³8³8³8³8³8³8³8³8³8³8³8³8³8³8³8³8³8³8³8³8³8³8³8³8³8³8³8³8³8³8³8³8³8³8³8³8³8³8³8³8³8³8³8³8³8³8³8³8³8³8³8³8³8³8³8³8³8³8³8³8³8³8³8³8³8³8³8³8³8³8³8³8³8³8³8³8³8³8³8³8³8³8³8³8³8³8³8³8³8³8³8³8³8³8³8³8³8³8³8³8³8³8³8³8³8³8³8³8³8³8³8³8³8³8³8³8³8³8³8³8³8³8³8³8³8³8³8³8³8³8³8³8³8³8³8³8³8³8³8³8³8³8³8³8³8³8³8³8³8³8³8³8³8³8³8³8³8³8³8³8³8³8³8³8³8³8³8³8³8³8³8³8³8³8³8³8³8³8³8³8³8³8³8³8³8³8³8³8³8³8³8³8³8³8³8³8³8³8³8³8³8³8³8³8³8³8³8³8³8³8³8³8³8³8³8³8³8³8³8³8³8³8³8³8³8³8³8³8³8³8³8³8³8³8³8³8³8³8³8³8³8³8³8³8³8³8³8³8³8³8³8³8³8³8³8³8³8³8³8³8³8³8³8³8³8³8³8³8³8³8³8³8³8³8³8³8³8³8³8³8³8³8³8³8³8³8³8³8³8³8³8³8³8³8³8³8³8³8³8³8³8³8³8³8³8³8³8³8³8³8³8³8³8³8³8³8³8³8³8³8³8³8³8³8³8³8³8³8³8³8³8³8³8³8³8³8³8³8³8³8³8³8³8³8³8³8³8³8³8³8³8³8³8³8³8³8³8³8³8³8³8³8³8³8³8³8³8³8³8³8³8³8³8³8³8³8³8³8³8³8³8³8³8³8³8³8³8³8³8³8³8³8³8³8³8³8³8³8³8³8³8³8³8³8³8³8³8³8³8³8³8³8³8³8³8³8³8³8³8³8³8³8³8³8³8³8³8³8³8³8³8³8³8³8³8³8³8³8³8³8³8³8³8³8³8³8³8³8³8³8³8³8³8³8³8³8³8³8³8³8³8³8³8³8³8³8³8³8³8³8³8³8³8³8³8³8³8³8³8³8³8³8³8³8³8³8³8³8³8³8³8³8³8³8³8³8³8³8³8³8³8³8³8³8³8³8³8³8³8³8³8³8³8³8³8³8³8³8³8³8³8³8³8³8³8³8³8³8³8³8³8³8³8³8³8³8³8³8³8³8³8³8³8³8³8³8³8³8³8³8³8³8³8³8³8³8³8³8³8³8³8³8³8³8³8³8³8³8³8³8³8³8³8³8³8³8³8³8³8³8³8³8³8³8³8³8³8³8³8³8³8³8³8³8³8³8³8³8³8³8³8³8³8³8³8³8³8³8³8³8³8³8³8³8³8³8³8³8³8³8³8³8³8³8³8³8³8³8³8³8³8³8³8³8³8³8³8³8³8³8³8³8³8³8³8³8³8³8³8³8³8³8³8³8³8³8³8³8³8³8³8³8³8³8³8³8³8³8³8³8³8³8³8³8³8³8³8³8³8³8³8³8³8³8³8³8³8³8³8³8³8³8³8³8³8³8³8³8³8³8³8³8³8³8³8³8³8³8³8³8³8³8³8³8³8³8³8³8³8³8³8³8³8³8³8³8³8³8³8³8³8³8³8³8³8³8³8³8³8³8³8³8³8³8³8³8³8³8³8³8³8³8³8³8³8³8³8³8³8³8³8³8³8³8³8³8³8³8³8³8³8³8³8³8³8³8³8³8³8³8³8³8³8³8³8³8³8³8³8³8³8³8³8³8³8³8³8³8³8³8³8³8³8³8³8³8³8³8³8³8³8³8³8³8³8³8³8³8³8³8³8³8³8³8³8³8³8³8³8³8³8³8³8³8³8³8³8³8³8³8³8³8³8³8³8³8³8³8³8³8³8³8³8³8³8³8³8³8³8³8³8³8³8³8³8³8³8³8³8³8³8³8³8³8³8³8³8³8³8³8³8³8³8³8³8³8³8³8³8³8³8³8³8³8³8³8³8³8³8³8³8³8³8³8³8³8³8³8³8³8³8³8³8³8³8³8³8³8³8³8³8³8³8³8³8³8³8³8³8³8³8³8³8³8³8³8³8³8³8³8³8³8³8³8³8³8³8³8³8³8³8³8³8³8³8³8³8³8³8³8³8³8³8³8³8³8³8³8³8³8³8³8³8³8³8³8³8³8³8³8³8³8³8³8³8³8³8³8³8³8³8³8³8³8³8³8³8³8³8³8³8³8³8³8³8³8³8³8³8³8³8³8³8³8³8³8³8³8³8³8³8³8³8³8³8³8³8³8³8³8³8³8³8³8³8³8³8³8³8³8³8³8³8³8³8³8³8³8³8³8³8³8³8³8³8³8³8³8³8³8³8³8³8³8³8³8³8³8³8³8³8³8³8³8³8³8³8³8³8³8³8³8³8³8³8³8³8³8³8³8³8³8³8³8³8³8³8³8³8³8³8³8³8³8³8³8³8³8³8³8³8³8³8³8³8³8³8³8³8³8³8³8³8³8³8³8³8³8³8³8³8³8³8³8³8³8³8³8³8³8³8³8³8³8³8³8³8³8³8³8³8³8³8³8³8³8³8³8³8³8³8³8³8³8³8³8³8³8³8³8³8³8³8³8³8³8³8³8³8³8³8³8³8³8³8³8³8³8³8³8³8³8³8³8³8³8³8³8³8³8³8³8³8³8³8³8³8³8³8³8³8³8³8³8³8³8³8³8³8³8³8³8³8³8³8³8³8³8³8³8³8³8³8³8³8³8³8³8³8³8³8³8³8³8³8³8³8³8³8³8³8³8³8³8³8³8³8³8³8³8³8³8³8³8³8³8³8³8³8³8³8³8³8³8³8³8³8³8³8³8³8³8³8³8³8³8³8³8³8³8³8³8³8³8³8³8³8³8³8³8³8³8³8³8³8³8³8³8³8³8³8³8³8³8³8³8³8³8³8³8³8³8³8³8³8³8³8³8³8³8³8³8³8³8³8³8³8³8³8³8³8³8³8³8³8³8³8³8³8³8³8³8³8³8³8³8³8³8³8³8³8³8³8³8³8³8³8³8³8³8³8³8³8³8³8³8³8³8³8³8³8³8³8³8³8³8³8³8³8³8³8³8³8³8³8³8³8³8³8³8³8³8³8³8³8³8³8³8³8³8³8³8³8³8³8³8³8³8³8³8³8³8³8³8³8³8³8³8³8³8³8³8³8³8³8³8³8³8³8³8³8³8³8³8³8³8³8³8³8³8³8³8³8³8³8³8³8³8³8³8³8³8³8³8³8³8³8³8³8³8³8³8³8³8³8³8³8³8³8³8³8³8³8³8³8³8³8³8³8³8³8³8³8³8³8³8³8³8³8³8³8³8³8³8³8³8³8³8³8³8³8³8³8³8³8³8³8³8³8³8³8³8³8³8³8³8³8³8³8³8³8³8³8³8³8³8³8³8³8³8³8³8³8³8³8³8³8³8³8³8³8³8³8³8³8³8³8³8³8³8³8³8³8³8³8³8³8³8³8³8³8³8³8³8³8³8³8³8³8³8³8³8³8³8³8³8³8³8³8³8³8³8³8³8³8³8³8³8³8³8³8³8³8³8³8³8³8³8³8³8³8³8³8³8³8³8³8³8³8³8³8³8³8³8³8³8³8³8³8³8³8³8³8³8³8³8³8³8³8³8³8³8³8³8³8³8³8³8³8³8³8³8³8³8³8³8³8³8³8³8³8³8³8³8³8³8³8³8³8³8³8³8³8³8³8³8³8³8³8³8³8³8³8³8³8³8³8³8³8³8³8³8³8³8³8³8³8³8³8³8³8³8³8³8³8³8³8³8³8³8³8³8³8³8³8³8³8³8³8³8³8³8³8³8³8³8³8³8³8³8³8³8³8³8³8³8³8³8³8³8³8³8³8³8³8³8³8³8³8³8³8³8³8³8³8³8³8³8³8³8³8³8³8³8³8³8³8³8³8³8³8³8³8³8³8³8³8³8³8³8³8³8³8³8³8³8³8³8³8³8³8³8³8³8³8³8³8³8³8³8³8³8³8³8³8³8³8³8³8³8³8³8³8³8³8³8³8³8³8³8³8³8³8³8³8³8³8³8³8³8³8³8³8³8³8³8³8³8³8³8³8³8³8³8³8³8³8³8³8³8³8³8³8³8³8³8³8³8³8³8³8³8³8³8³8³8³8³8³8³8³8³8³8³8³8³8³8³8³8³8³8³8³8³8³8³8³8³8³8³8³8³8³8³8³8³8³8³8³8³8³8³8³8³8³8³8³8³8³8³8³8³8³8³8³8³8³8³8³8³8³8³8³8³8³8³8³8³8³8³8³8³8³8³8³8³8³8³8³8³8³8³8³8³8³8³8³8³8³8³8³8³8³8³8³8³8³8³8³8³8³8³8³8³8³8³8³8³8³8³8³8³8³8³8³8³8³8³8³8³8³8³8³8³8³8³8³8³8³8³8³8³8³8³8³8³8³8³8³8³8³8³8³8³8³8³8³8³8³8³8³8³8³8³8³8³8³8³8³8³8³8³8³8³8³8³8³8³8³8³8³8³8³8³8³8³8³8³8³8³8³8³8³8³8³8³8³8³8³8³8³8³8³8³8³8³8³8³8³8³8³8³8³8³8³8³8³8³8³8³8³8³8³8³8³8³8³8³8³8³8³8³8³8³8³8³8³8³8³8³8³8³8³8³8³8³8³8³8³8³8³8³8³8³8³8³8³8³8³8³8³8³8³8³8³8³8³8³8³8³8³8³8³8³8³8³8³8³8³8³8³8³8³8³8³8³8³8³8³8³8³8³8³8³8³8³8³8³8³8³8³8³8³8³8³8³8³8³8³8³8³8³8³8³8³8³8³8³8³8³8³8³8³8³8³8³8³8³8³8³8³8³8³8³8³8³8³8³8³8³8³8³8³8³8³8³8³8³8³8³8³8³8³8³8³8³8³8³8³8³8³8³8³8³8³8³8³8³8³8³8³8³8³8³8³8³8³8³8³8³8³8³8³8³8³8³8³8³8³8³8³8³8³8³8³8³8³8³8³8³8³8³8³8³8³8³8³8³8³8³8³8³8³8³8³8³8³8³8³8³8³8³8³8³8³8³8³8³8³8³8³8³8³8³8³8³8³8³8³8³8³8³8³8³8³8³8³8³8³8³8³8³8³8³8³8³8³8³8³8³8³8³8³8³8³8³8³8³8³8³8³8³8³8³8³8³8³8³8³8³8³8³8³8³8³8³8³8³8³8³8³8³8³8³8³8³8³8³8³8³8³8³8³8³8³8³8³8³8³8³8³8³8³8³8³8³8³8³8³8³8³8³8³8³8³8³8³8³8³8³8³8³8³8³8³8³8³8³8³8³8³8³8³8³8³8³8³8³8³8³8³8³8³8³8³8³8³8³8³8³8³8³8³8³8³8³8³8³8³8³8³8³8³8³8³8³8³8³8³8³8³8³8³8³8³8³8³8³8³8³8³8³8³8³8³8³8³8³8³8³8³8³8³8³8³8³8³8³8³8³8³8³8³8³8³8³8³8³8³8³8³8³8³8³8³8³8³8³8³8³8³8³8³8³8³8³8³8³8³8³8³8³8³8³8³8³8³8³8³8³8³8³8³8³8³8³8³8³8³8³8³8³8³8³8³8³8³8³8³8³8³8³8³8³8³8³8³8³8³8³8³8³8³8³8³8³8³8³8³8³8³8³8³8³8³8³8³8³8³8³8³8³8³8³8³8³8³8³8³8³8³8³8³8³8³8³8³8³8³8³8³8³8³8³8³8³8³8³8³8³8³8³8³8³8³8³8³8³8³8³8³8³8³8³8³8³8³8³8³8³8³8³8³8³8³8³8³8³8³8³8³8³8³8³8³8³8³8³8³8³8³8³8³8³8³8³8³8³8³8³8³8³8³8³8³8³8³8³8³8³8³8³8³8³8³8³8³8³8³8³8³8³8³8³8³8³8³8³8³8³8³8³8³8³8³8³8³8³8³8³8³8³8³8³8³8³8³8³8³8³8³8³8³8³8³8³8³8³8³8³8³8³8³8³8³8³8³8³8³8³8³8³8³8³8³8³8³8³8³8³8³8³8³8³8³8³8³8³8³8³8³8³8³8³8³8³8³8³8³8³8³8³8³8³8³8³8³8³8³8³8³8³8³8³8³8³8³8³8³8³8³8³8³8³8³8³8³8³8³8³8³8³8³8³8³8³8³8³8³8³8³8³8³8³8³8³8³8³8³8³8³8³8³8³8³8³8³8³8³8³8³8³8³8³8³8³8³8³8³8³8³8³8³8³8³8³8³8³8³8³8³8³8³8³8³8³8³8³8³8³8³8³8³8³8³8³8³8³8³8³8³8³8³8³8³8³8³8³8³8³8³8³8³8³8³8³8³8³8³8³8³8³8³8³8³8³8³8³8³8³8³8³8³8³8³8³8³8³8³8³8³8³8³8³8³8³8³8³8³8³8³8³8³8³8³8³8³8³8³8³8³8³8³8³8³8³8³8³8³8³8³8³8³8³8³8³8³8³8³8³8³8³8³8³8³8³8³8³8³8³8³8³8³8³8³8³8³8³8³8³8³8³8³8³8³8³8³8³8³8³8³8³8³8³8³8³8³8³8³8³8³8³8³8³8³8³8³8³8³8³8³8³8³8³8³8³8³8³8³8³8³8³8³8³8³8³8³8³8³8³8³8³8³8³8³8³8³8³8³8³8³8³8³8³8³8³8³8³8³8³8³8³8³8³8³8³8³8³8³8³8³8³8³8³8³8³8³8³8³8³8³8³8³8³8³8³8³8³8³8³8³8³8³8³8³8³8³8³8³8³8³8³8³8³8³8³8³8³8³8³8³8³8³8³8³8³8³8³8³8³8³8³8³8³8³8³8³8³8³8³8³8³8³8³8³8³8³8³8³8³8³8³8³8³8³8³8³8³8³8³8³8³8³8³8³8³8³8³8³8³8³8³8³8³8³8³8³8³8³8³8³8³8³8³8³8³8³8³8³8³8³8³8³8³8³8³8³8³8³8³8³8³8³8³8³8³8³8³8³8³8³8³8³8³8³8³8³8³8³8³8³8³8³8³8³8³8³8³8³8³8³8³8³8³8³8³8³8³8³8³8³8³8³8³8³8³8³8³8³8³8³8³8³8³8³8³8³8³8³8³8³8³8³8³8³8³8³8³8³8³8³8³8³8³8³8³8³8³8³8³8³8³8³8³8³8³8³8³8³8³8³8³8³8³8³8³8³8³8³8³8³8³8³8³8³8³8³8³8³8³8³8³8³8³8³8³8³8³8³8³8³8³8³8³8³8³8³8³8³8³8³8³8³8³8³8³8³8³8³8³8³8³8³8³8³8³8³8³8³8³8³8³8³8³8³8³8³8³8³8³8³8³8³8³8³8³8³8³8³8³8³8³8³8³8³8³8³8³8³8³8³8³8³8³8³8³8³8³8³8³8³8³8³8³8³8³8³8³8³8³8³8³8³8³8³8³8³8³8³8³8³8³8³8³8³8³8³8³8³8³8³8³8³8³8³8³8³8³8³8³8³8³8³8³8³8³8³8³8³8³8³8³8³8³8³8³8³8³8³8³8³8³8³8³8³8³8³8³8³8³8³8³8³8³8³8³8³8³8³8³8³8³8³8³8³8³8³8³8³8³8³8³8³8³8³8³8³8³8³8³8³8³8³8³8³8³8³8³8³8³8³8³8³8³8³8³8³8³8³8³8³8³8³8³8³8³8³8³8³8³8³8³8³8³8³8³8³8³8³8³8³8³8³8³8³8³8³8³8³8³8³8³8³8³8³8³8³8³8³8³8³8³8³8³8³8³8³8³8³8³8³8³8³8³8³8³8³8³8³8³8³8³8³8³8³8³8³8³8³8³8³8³8³8³8³8³8³8³8³8³8³8³8³8³8³8³8³8³8³8³8³8³8³8³8³8³8³8³8³8³8³8³8³8³8³8³8³8³8³8³8³8³8³8³8³8³8³8³8³8³8³8³8³8³8³8³8³8³8³8³8³8³8³8³8³8³8³8³8³8³8³8³8³8³8³8³8³8³8³8³8³8³8³8³8³8³8³8³8³8³8³8³8³8³8³8³8³8³8³8³8³8³8³8³8³8³8³8³8³8³8³8³8³8³8³8³8³8³8³8³8³8³8³8³8³8³8³8³8³8³8³8³8³8³8³8³8³8³8³8³8³8³8³8³8³8³8³8³8³8³8³8³8³8³8³8³8³8³8³8³8³8³8³8³8³8³8³8³8³8³8³8³8³8³8³8³8³8³8³8³8³8³8³8³8³8³8³8³8³8³8³8³8³8³8³8³8³8³8³8³8³8³8³8³8³8³8³8³8³8³8³8³8³8³8³8³8³8³8³8³8³8³8³8³8³8³8³8³8³8³8³8³8³8³8³8³8³8³8³8³8³8³8³8³8³8³8³8³8³8³8³8³8³8³8³8³8³8³8³8³8³8³8³8³8³8³8³8³8³8³8³8³8³8³8³8³8³8³8³8³8³8³8³8³8³8³8³8³8³8³8³8³8³8³8³8³8³8³8³8³8³8³8³8³8³8³8³8³8³8³8³8³8³8³8³8³8³8³8³8³8³8³8³8³8³8³8³8³8³8³8³8³8³8³8³8³8³8³8³8³8³8³8³8³8³8³8³8³8³8³8³8³8³8³8³8³8³8³8³8³8³8³8³8³8³8³8³8³8³8³8³8³8³8³8³8³8³8³8³8³8³8³8³8³8³8³8³8³8³8³8³8³8³8³8³8³8³8³8³8³8³8³8³8³8³8³8³8³8³8³8³8³8³8³8³8³8³8³8³8³8³8³8³8³8³8³8³8³8³8³8³8³8³8³8³8³8³8³8³8³8³8³8³8³8³8³8³8³8³8³8³8³8³8³8³8³8³8³8³8³8³8³8³8³8³8³8³8³8³8³8³8³8³8³8³8³8³8³8³8³8³8³8³8³8³8³8³8³8³8³8³8³8³8³8³8³8³8³8³8³8³8³8³8³8³8³8³8³8³8³8³8³8³8³8³8³8³8³8³8³8³8³8³8³8³8³8³8³8³8³8³8³8³8³8³8³8³8³8³8³8³8³8³8³8³8³8³8³8³8³8³8³8³8³8³8³8³8³8³8³8³8³8³8³8³8³8³8³8³8³8³8³8³8³8³8³8³8³8³8³8³8³8³8³8³8³8³8³8³8³8³8³8³8³8³8³8³8³8³8³8³8³8³8³8³8³8³8³8³8³8³8³8³8³8³8³8³8³8³8³8³8³8³8³8³8³8³8³8³8³8³8³8³8³8³8³8³8³8³8³8³8³8³8³8³8³8³8³8³8³8³8³8³8³8³8³8³8³8³8³8³8³8³8³8³8³8³8³8³8³8³8³8³8³8³8³8³8³8³8³8³8³8³8³8³8³8³8³8³8³8³8³8³8³8³8³8³8³8³8³8³8³8³8³8³8³8³8³8³8³8³8³8³8³8³8³8³8³8³8³8³8³8³8³8³8³8³8³8³8³8³8³8³8³8³8³8³8³8³8³8³8³8³8³8³8³8³8³8³8³8³8³8³8³8³8³8³8³8³8³8³8³8³8³8³8³8³8³8³8³8³8³8³8³8³8³8³8³8³8³8³8³8³8³8³8³8³8³8³8³8³8³8³8³8³8³8³8³8³8³8³8³8³8³8³8³8³8³8³8³8³8³8³8³8³8³8³8³8³8³8³8³8³8³8³8³8³8³8³8³8³8³8³8³8³8³8³8³8³8³8³8³8³8³8³8³8³8³8³8³8³8³8³8³8³8³8³8³8³8³8³8³8³8³8³8³8³8³8³8³8³8³8³8³8³8³8³8³8³8³8³8³8³8³8³8³8³8³8³8³8³8³8³8³8³8³8³8³8³8³8³8³8³8³8³8³8³8³8³8³8³8³8³8³8³8³8³8³8³8³8³8³8³8³8³8³8³8³8³8³8³8³8³8³8³8³8³8³8³8³8³8³8³8³8³8³8³8³8³8³8³8³8³8³8³8³8³8³8³8³8³8³8³8³8³8³8³8³8³8³8³8³8³8³8³8³8³8³8³8³8³8³8³8³8³8³8³8³8³8³8³8³8³8³8³8³8³8³8³8³8³8³8³8³8³8³8³8³8³8³8³8³8³8³8³8³8³8³8³8³8³8³8³8³8³8³8³8³8³8³8³8³8³8³8³8³8³8³8³8³8³8³8³8³8³8³8³8³8³8³8³8³8³8³8³8³8³8³8³8³8³8³8³8³8³8³8³8³8³8³8³8³8³8³8³8³8³8³8³8³8³8³8³8³8³8³8³8³8³8³8³8³8³8³8³8³8³8³8³8³8³8³8³8³8³8³8³8³8³8³8³8³8³8³8³8³8³8³8³8³8³8³8³8³8³8³8³8³8³8³8³8³8³8³8³8³8³8³8³8³8³8³8³8³8³8³8³8³8³8³8³8³8³8³8³8³8³8³8³8³8³8³8³8³8³8³8³8³8³8³8³8³8³8³8³8³8³8³8³8³8³8³8³8³8³8³8³8³8³8³8³8³8³8³8³8³8³8³8³8³8³8³8³8³8³8³8³8³8³8³8³8³8³8³8³8³8³8³8³8³8³8³8³8³8³8³8³8³8³8³8³8³8³8³8³8³8³8³8³8³8³8³8³8³8³8³8³8³8³8³8³8³8³8³8³8³8³8³8³8³8³8³8³8³8³8³8³8³8³8³8³8³8³8³8³8³8³8³8³8³8³8³8³8³8³8³8³8³8³8³8³8³8³8³8³8³8³8³8³8³8³8³8³8³8³8³8³8³8³8³8³8³8³8³8³8³8³8³8³8³8³8³8³8³8³8³8³8³8³8³8³8³8³8³8³8³8³8³8³8³8³8³8³8³8³8³8³8³8³8³8³8³8³8³8³8³8³8³8³8³8³8³8³8³8³8³8³8³8³8³8³8³8³8³8³8³8³8³8³8³8³8³8³8³8³8³8³8³8³8³8³8³8³8³8³8³8³8³8³8³8³8³8³8³8³8³8³8³8³8³8³8³8³8³8³8³8³8³8³8³8³8³8³8³8³8³8³8³8³8³8³8³8³8³8³8³8³8³8³8³8³8³8³8³8³8³8³8³8³8³8³8³8³8³8³8³8³8³8³8³8³8³8³8³8³8³8³8³8³8³8³8³8³8³8³8³8³8³8³8³8³8³8³8³8³8³8³8³8³8³8³8³8³8³8³8³8³8³8³8³8³8³8³8³8³8³8³8³8³8³8³8³8³8³8³8³8³8³8³8³8³8³8³8³8³8³8³8³8³8³8³8³8³8³8³8³8³8³8³8³8³8³8³8³8³8³8³8³8³8³8³8³8³8³8³8³8³8³8³8³8³8³8³8³8³8³8³8³8³8³8³8³8³8³8³8³8³8³8³8³8³8³8³8³8³8³8³8³8³8³8³8³8³8³8³8³8³8³8³8³8³8³8³8³8³8³8³8³8³8³8³8³8³8³8³8³8³8³8³8³8³8³8³8³8³8³8³8³8³8³8³8³8³8³8³8³8³8³8³8³8³8³8³8³8³8³8³8³8³8³8³8³8³8³8³8³8³8³8³8³8³8³8³8³8³8³8³8³8³8³8³8³8³8³8³8³8³8³8³8³8³8³8³8³8³8³8³8³8³8³8³8³8³8³8³8³8³8³8³8³8³8³8³8³8³8³8³8³8³8³8³8³8³8³8³8³8³8³8³8³8³8³8³8³8³8³8³8³8³8³8³8³8³8³8³8³8³8³8³8³8³8³8³8³8³8³8³8³8³8³8³8³8³8³8³8³8³8³8³8³8³8³8³8³8³8³8³8³8³8³8³8³8³8³8³8³8³8³8³8³8³8³8³8³8³8³8³8³8³8³8³8³8³8³8³8³8³8³8³8³8³8³8³8³8³8³8³8³8³8³8³8³8³8³8³8³8³8³8³8³8³8³8³8³8³8³8³8³8³8³8³8³8³8³8³8³8³8³8³8³8³8³8³8³8³8³8³8³8³8³8³8³8³8³8³8³8³8³8³8³8³8³8³8³8³8³8³8³8³8³8³8³8³8³8³8³8³8³8³8³8³8³8³8³8³8³8³8³8³8³8³8³8³8³8³8³8³8³8³8³8³8³8³8³8³8³8³8³8³8³8³8³8³8³8³8³8³8³8³8³8³8³8³8³8³8³8³8³8³8³8³8³8³8³8³8³8³8³8³8³8³8³8³8³8³8³8³8³8³8³8³8³8³8³8³8³8³8³8³8³8³8³8³8³8³8³8³8³8³8³8³8³8³8³8³8³8³8³8³8³8³8³8³8³8³8³8³8³8³8³8³8³8³8³8³8³8³8³8³8³8³8³8³8³8³8³8³8³8³8³8³8³8³8³8³8³8³8³8³8³8³8³8³8³8³8³8³8³8³8³8³8³8³8³8³8³8³8³8³8³8³8³8³8³8³8³8³8³8³8³8³8³8³8³8³8³8³8³8³8³8³8³8³8³8³8³8³8³8³8³8³8³8³8³8³8³8³8³8³8³8³8³8³8³8³8³8³8³8³8³8³8³8³8³8³8³8³8³8³8³8³8³8³8³8³8³8³8³8³8³8³8³8³8³8³8³8³8³8³8³8³8³8³8³8³8³8³8³8³8³8³8³8³8³8³8³8³8³8³8³8³8³8³8³8³8³8³8³8³8³8³8³8³8³8³8³8³8³8³8³8³8³8³8³8³8³8³8³8³8³8³8³8³8³8³8³8³8³8³8³8³8³8³8³8³8³8³8³8³8³8³8³8³8³8³8³8³8³8³8³8³8³8³8³8³8³8³8³8³8³8³8³8³8³8³8³8³8³8³8³8³8³8³8³8³8³8³8³8³8³8³8³8³8³8³8³8³8³8³8³8³8³8³8³8³8³8³8³8³8³8³8³8³8³8³8³8³8³8³8³8³8³8³8³8³8³8³8³8³8³8³8³8³8³8³8³8³8³8³8³8³8³8³8³8³8³8³8³8³8³8³8³8³8³8³8³8³8³8³8³8³8³8³8³8³8³8³8³8³8³8³8³8³8³8³8³8³8³8³8³8³8³8³8³8³8³8³8³8³8³8³8³8³8³8³8³8³8³8³8³8³8³8³8³8³8³8³8³8³8³8³8³8³8³8³8³8³8³8³8³8³8³8³8³8³8³8³8³8³8³8³8³8³8³8³8³8³8³8³8³8³8³8³8³8³8³8³8³8³8³8³8³8³8³8³8³8³8³8³8³8³8³8³8³8³8³8³8³8³8³8³8³8³8³8³8³8³8³8³8³8³8³8³8³8³8³8³8³8³8³8³8³8³8³8³8³8³8³8³8³8³8³8³8³8³8³8³8³8³8³8³8³8³8³8³8³8³8³8³8³8³8³8³8³8³8³8³8³8³8³8³8³8³8³8³8³8³8³8³8³8³8³8³8³8³8³8³8³8³8³8³8³8³8³8³8³8³8³8³8³8³8³8³8³8³8³8³8³8³8³8³8³8³8³8³8³8³8³8³8³8³8³8³8³8³8³8³8³8³8³8³8³8³8³8³8³8³8³8³8³8³8³8³8³8³8³8³8³8³8³8³8³8³8³8³8³8³8³8³8³8³8³8³8³8³8³8³8³8³8³8³8³8³8³8³8³8³8³8³8³8³8³8³8³8³8³8³8³8³8³8³8³8³8³8³8³8³8³8³8³8³8³8³8³8³8³8³8³8³8³8³8³8³8³8³8³8³8³8³8³8³8³8³8³8³8³8³8³8³8³8³8³8³8³8³8³8³8³8³8³8³8³8³8³8³8³8³8³8³8³8³8³8³8³8³8³8³8³8³8³8³8³8³8³8³8³8³8³8³8³8³8³8³8³8³8³8³8³8³8³8³8³8³8³8³8³8³8³8³8³8³8³8³8³8³8³8³8³8³8³8³8³8³8³8³8³8³8³8³8³8³8³8³8³8³8³8³8³8³8³8³8³8³8³8³8³8³8³8³8³8³8³8³8³8³8³8³8³8³8³8³8³8³8³8³8³8³8³8³8³8³8³8³8³8³8³8³8³8³8³8³8³8³8³8³8³8³8³8³8³8³8³8³8³8³8³8³8³8³8³8³8³8³8³8³8³8³8³8³8³8³8³8³8³8³8³8³8³8³8³8³8³8³8³8³8³8³8³8³8³8³8³8³8³8³8³8³8³8³8³8³8³8³8³8³8³8³8³8³8³8³8³8³8³8³8³8³8³8³8³8³8³8³8³8³8³8³8³8³8³8³8³8³8³8³8³8³8³8³8³8³8³8³8³8³8³8³8³8³8³8³8³8³8³8³8³8³8³8³8³8³8³8³8³8³8³8³8³8³8³8³8³8³8³8³8³8³8³8³8³8³8³8³8³8³8³8³8³8³8³8³8³8³8³8³8³8³8³8³8³8³8³8³8³8³8³8³8³8³8³8³8³8³8³8³8³8³8³8³8³8³8³8³8³8³8³8³8³8³8³8³8³8³8³8³8³8³8³8³8³8³8³8³8³8³8³8³8³8³8³8³8³8³8³8³8³8³8³8³8³8³8³8³8³8³8³8³8³8³8³8³8³8³8³8³8³8³8³8³8³8³8³8³8³8³8³8³8³8³8³8³8³8³8³8³8³8³8³8³8³8³8³8³8³8³8³8³8³8³8³8³8³8³8³8³8³8³8³8³8³8³8³8³8³8³8³8³8³8³8³8³8³8³8³8³8³8³8³8³8³8³8³8³8³8³8³8³8³8³8³8³8³8³8³8³8³8³8³8³8³8³8³8³8³8³8³8³8³8³8³8³8³8³8³8³8³8³8³8³8³8³8³8³8³8³8³8³8³8³8³8³8³8³8³8³8³8³8³8³8³8³8³8³8³8³8³8³8³8³8³8³8³8³8³8³8³8³8³8³8³8³8³8³8³8³8³8³8³8³8³8³8³8³8³8³8³8³8³8³8³8³8³8³8³8³8³8³8³8³8³8³8³8³8³8³8³8³8³8³8³8³8³8³8³8³8³8³8³8³8³8³8³8³8³8³8³8³8³8³8³8³8³8³8³8³8³8³8³8³8³8³8³8³8³8³8³8³8³8³8³8³8³8³8³8³8³8³8³8³8³8³8³8³8³8³8³8³8³8³8³8³8³8³8³8³8³8³8³8³8³8³8³8³8³8³8³8³8³8³8³8³8³8³8³8³8³8³8³8³8³8³8³8³8³8³8³8³8³8³8³8³8³8³8³8³8³8³8³8³8³8³8³8³8³8³8³8³8³8³8³8³8³8³8³8³8³8³8³8³8³8³8³8³8³8³8³8³8³8³8³8³8³8³8³8³8³8³8³8³8³8³8³8³8³8³8³8³8³8³8³8³8³8³8³8³8³8³8³8³8³8³8³8³8³8³8³8³8³8³8³8³8³8³8³8³8³8³8³8³8³8³8³8³8³8³8³8³8³8³8³8³8³8³8³8³8³8³8³8³8³8³8³8³8³8³8³8³8³8³8³8³8³8³8³8³8³8³8³8³8³8³8³8³8³8³8³8³8³8³8³8³8³8³8³8³8³8³8³8³8³8³8³8³8³8³8³8³8³8³8³8³8³8³8³8³8³8³8³8³8³8³8³8³8³8³8³8³8³8³8³8³8³8³8³8³8³8³8³8³8³8³8³8³8³8³8³8³8³8³8³8³8³8³8³8³8³8³8³8³8³8³8³8³8³8³8³8³8³8³8³8³8³8³8³8³8³8³8³8³8³8³8³8³8³8³8³8³8³8³8³8³8³8³8³8³8³8³8³8³8³8³8³8³8³8³8³8³8³8³8³8³8³8³8³8³8³8³8³8³8³8³8³8³8³8³8³8³8³8³8³8³8³8³8³8³8³8³8³8³8³8³8³8³8³8³8³8³8³8³8³8³8³8³8³8³8³8³8³8³8³8³8³8³8³8³8³8³8³8³8³8³8³8³8³8³8³8³8³8³8³8³8³8³8³8³8³8³8³8³8³8³8³8³8³8³8³8³8³8³8³8³8³8³8³8³8³8³8³8³8³8³8³8³8³8³8³8³8³8³8³8³8³8³8³8³8³8³8³8³8³8³8³8³8³8³8³8³8³8³8³8³8³8³8³8³8³8³8³8³8³8³8³8³8³8³8³8³8³8³8³8³8³8³8³8³8³8³8³8³8³8³8³8³8³8³8³8³8³8³8³8³8³8³8³8³8³8³8³8³8³8³8³8³8³8³8³8³8³8³8³8³8³8³8³8³8³8³8³8³8³8³8³8³8³8³8³8³8³8³8³8³8³8³8³8³8³8³8³8³8³8³8³8³8³8³8³8³8³8³8³8³8³8³8³8³8³8³8³8³8³8³8³8³8³8³8³8³8³8³8³8³8³8³8³8³8³8³8³8³8³8³8³8³8³8³8³8³8³8³8³8³8³8³8³8³8³8³8³8³8³8³8³8³8³8³8³8³8³8³8³8³8³8³8³8³8³8³8³8³8³8³8³8³8³8³8³8³8³8³8³8³8³8³8³8³8³8³8³8³8³8³8³8³8³8³8³8³8³8³8³8³8³8³8³8³8³8³8³8³8³8³8³8³8³8³8³8³8³8³8³8³8³8³8³8³8³8³8³8³8³8³8³8³8³8³8³8³8³8³8³8³8³8³8³8³8³8³8³8³8³8³8³8³8³8³8³8³8³8³8³8³8³8³8³8³8³8³8³8³8³8³8³8³8³8³8³8³8³8³8³8³8³8³8³8³8³8³8³8³8³8³8³8³8³8³8³8³8³8³8³8³8³8³8³8³8³8³8³8³8³8³8³8³8³8³8³8³8³8³8³8³8³8³8³8³8³8³8³8³8³8³8³8³8³8³8³8³8³8³8³8³8³8³8³8³8³8³8³8³8³8³8³8³8³8³8³8³8³8³8³8³8³8³8³8³8³8³8³8³8³8³8³8³8³8³8³8³8³8³8³8³8³8³8³8³8³8³8³8³8³8³8³8³8³8³8³8³8³8³8³8³8³8³8³8³8³8³8³8³8³8³8³8³8³8³8³8³8³8³8³8³8³8³8³8³8³8³8³8³8³8³8³8³8³8³8³8³8³8³8³8³8³8³8³8³8³8³8³8³8³8³8³8³8³8³8³8³8³8³8³8³8³8³8³8³8³8³8³8³8³8³8³8³8³8³8³8³8³8³8³8³8³8³8³8³8³8³8³8³8³8³8³8³8³8³8³8³8³8³8³8³8³8³8³8³8³8³8³8³8³8³8³8³8³8³8³8³8³8³8³8³8³8³8³8³8³8³8³8³8³8³8³8³8³8³8³8³8³8³8³8³8³8³8³8³8³8³8³8³8³8³8³8³8³8³8³8³8³8³8³8³8³8³8³8³8³8³8³8³8³8³8³8³8³8³8³8³8³8³8³8³8³8³8³8³8³8³8³8³8³8³8³8³8³8³8³8³8³8³8³8³8³8³8³8³8³8³8³8³8³8³8³8³8³8³8³8³8³8³8³8³8³8³8³8³8³8³8³8³8³8³8³8³8³8³8³8³8³8³8³8³8³8³8³8³8³8³8³8³8³8³8³8³8³8³8³8³8³8³8³8³8³8³8³8³8³8³8³8³8³8³8³8³8³8³8³8³8³8³8³8³8³8³8³8³8³8³8³8³8³8³8³8³8³8³8³8³8³8³8³8³8³8³8³8³8³8³8³8³8³8³8³8³8³8³8³8³8³8³8³8³8³8³8³8³8³8³8³8³8³8³8³8³8³8³8³8³8³8³8³8³8³8³8³8³8³8³8³8³8³8³8³8³8³8³8³8³8³8³8³8³8³8³8³8³8³8³8³8³8³8³8³8³8³8³8³8³8³8³8³8³8³8³8³8³8³8³8³8³8³8³8³8³8³8³8³8³8³8³8³8³8³8³8³8³8³8³8³8³8³8³8³8³8³8³8³8³8³8³8³8³8³8³8³8³8³8³8³8³8³8³8³8³8³8³8³8³8³8³8³8³8³8³8³8³8³8³8³8³8³8³8³8³8³8³8³8³8³8³8³8³8³8³8³8³8³8³8³8³8³8³8³8³8³8³8³8³8³8³8³8³8³8³8³8³8³8³8³8³8³8³8³8³8³8³8³8³8³8³8³8³8³8³8³8³8³8³8³8³8³8³8³8³8³8³8³8³8³8³8³8³8³8³8³8³8³8³8³8³8³8³8³8³8³8³8³8³8³8³8³8³8³8³8³8³8³8³8³8³8³8³8³8³8³8³8³8³8³8³8³8³8³8³8³8³8³8³8³8³8³8³8³8³8³8³8³8³8³8³8³8³8³8³8³8³8³8³8³8³8³8³8³8³8³8³8³8³8³8³8³8³8³8³8³8³8³8³8³8³8³8³8³8³8³8³8³8³8³8³8³8³8³8³8³8³8³8³8³8³8³8³8³8³8³8³8³8³8³8³8³8³8³8³8³8³8³8³8³8³8³8³8³8³8³8³8³8³8³8³8³8³8³8³8³8³8³8³8³8³8³8³8³8³8³8³8³8³8³8³8³8³8³8³8³8³8³8³8³8³8³8³8³8³8³8³8³8³8³8³8³8³8³8³8³8³8³8³8³8³8³8³8³8³8³8³8³8³8³8³8³8³8³8³8³8³8³8³8³8³8³8³8³8³8³8³8³8³8³8³8³8³8³8³8³8³8³8³8³8³8³8³8³8³8³8³8³8³8³8³8³8³8³8³8³8³8³8³8³8³8³8³8³8³8³8³8³8³8³8³8³8³8³8³8³8³8³8³8³8³8³8³8³8³8³8³8³8³8³8³8³8³8³8³8³8³8³8³8³8³8³8³8³8³8³8³8³8³8³8³8³8³8³8³8³8³8³8³8³8³8³8³8³8³8³8³8³8³8³8³8³8³8³8³8³8³8³8³8³8³8³8³8³8³8³8³8³8³8³8³8³8³8³8³8³8³8³8³8³8³8³8³8³8³8³8³8³8³8³8³8³8³8³8³8³8³8³8³8³8³8³8³8³8³8³8³8³8³8³8³8³8³8³8³8³8³8³8³8³8³8³8³8³8³8³8³8³8³8³8³8³8³8³8³8³8³8³8³8³8³8³8³8³8³8³8³8³8³8³8³8³8³8³8³8³8³8³8³8³8³8³8³8³8³8³8³8³8³8³8³8³8³8³8³8³8³8³8³8³8³8³8³8³8³8³8³8³8³8³8³8³8³8³8³8³8³8³8³8³8³8³8³8³8³8³8³8³8³8³8³8³8³8³8³8³8³8³8³8³8³8³8³8³8³8³8³8³8³8³8³8³8³8³8³8³8³8³8³8³8³8³8³8³8³8³8³8³8³8³8³8³8³8³8³8³8³8³8³8³8³8³8³8³8³8³8³8³8³8³8³8³8³8³8³8³8³8³8³8³8³8³8³8³8³8³8³8³8³8³8³8³8³8³8³8³8³8³8³8³8³8³8³8³8³8³8³8³8³8³8³8³8³8³8³8³8³8³8³8³8³8³8³8³8³8³8³8³8³8³8³8³8³8³8³8³8³8³8³8³8³8³8³8³8³8³8³8³8³8³8³8³8³8³8³8³8³8³8³8³8³8³8³8³8³8³8³8³8³8³8³8³8³8³8³8³8³8³8³8³8³8³8³8³8³8³8³8³8³8³8³8³8³8³8³8³8³8³8³8³8³8³8³8³8³8³8³8³8³8³8³8³8³8³8³8³8³8³8³8³8³8³8³8³8³8³8³8³8³8³8³8³8³8³8³8³8³8³8³8³8³8³8³8³8³8³8³8³8³8³8³8³8³8³8³8³8³8³8³8³8³8³8³8³8³8³8³8³8³8³8³8³8³8³8³8³8³8³8³8³8³8³8³8³8³8³8³8³8³8³8³8³8³8³8³8³8³8³8³8³8³8³8³8³8³8³8³8³8³8³8³8³8³8³8³8³8³8³8³8³8³8³8³8³8³8³8³8³8³8³8³8³8³8³8³8³8³8³8³8³8³8³8³8³8³8³8³8³8³8³8³8³8³8³8³8³8³8³8³8³8³8³8³8³8³8³8³8³8³8³8³8³8³8³8³8³8³8³8³8³8³8³8³8³8³8³8³8³8³8³8³8³8³8³8³8³8³8³8³8³8³8³8³8³8³8³8³8³8³8³8³8³8³8³8³8³8³8³8³8³8³8³8³8³8³8³8³8³8³8³8³8³8³8³8³8³8³8³8³8³8³8³8³8³8³8³8³8³8³8³8³8³8³8³8³8³8³8³8³8³8³8³8³8³8³8³8³8³8³8³8³8³8³8³8³8³8³8³8³8³8³8³8³8³8³8³8³8³8³8³8³8³8³8³8³8³8³8³8³8³8³8³8³8³8³8³8³8³8³8³8³8³8³8³8³8³8³8³8³8³8³8³8³8³8³8³8³8³8³8³8³8³8³8³8³8³8³8³8³8³8³8³8³8³8³8³8³8³8³8³8³8³8³8³8³8³8³8³8³8³8³8³8³8³8³8³8³8³8³8³8³8³8³8³8³8³8³8³8³8³8³8³8³8³8³8³8³8³8³8³8³8³8³8³8³8³8³8³8³8³8³8³8³8³8³8³8³8³8³8³8³8³8³8³8³8³8³8³8³8³8³8³8³8³8³8³8³8³8³8³8³8³8³8³8³8³8³8³8³8³8³8³8³8³8³8³8³8³8³8³8³8³8³8³8³8³8³8³8³8³8³8³8³8³8³8³8³8³8³8³8³8³8³8³8³8³8³8³8³8³8³8³8³8³8³8³8³8³8³8³8³8³8³8³8³8³8³8³8³8³8³8³8³8³8³8³8³8³8³8³8³8³8³8³8³8³8³8³8³8³8³8³8³8³8³8³8³8³8³8³8³8³8³8³8³8³8³8³8³8³8³8³8³8³8³8³8³8³8³8³8³8³8³8³8³8³8³8³8³8³8³8³8³8³8³8³8³8³8³8³8³8³8³8³8³8³8³8³8³8³8³8³8³8³8³8³8³8³8³8³8³8³8³8³8³8³8³8³8³8³8³8³8³8³8³8³8³8³8³8³8³8³8³8³8³8³8³8³8³8³8³8³8³8³8³8³8³8³8³8³8³8³8³8³8³8³8³8³8³8³8³8³8³8³8³8³8³8³8³8³8³8³8³8³8³8³8³8³8³8³8³8³8³8³8³8³8³8³8³8³8³8³8³8³8³8³8³8³8³8³8³8³8³8³8³8³8³8³8³8³8³8³8³8³8³8³8³8³8³8³8³8³8³8³8³8³8³8³8³8³8³8³8³8³8³8³8³8³8³8³8³8³8³8³8³8³8³8³8³8³8³8³8³8³8³8³8³8³8³8³8³8³8³8³8³8³8³8³8³8³8³8³8³8³8³8³8³8³8³8³8³8³8³8³8³8³8³8³8³8³8³8³8³8³8³8³8³8³8³8³8³8³8³8³8³8³8³8³8³8³8³8³8³8³8³8³8³8³8³8³8³8³8³8³8³8³8³8³8³8³8³8³8³8³8³8³8³8³8³8³8³8³8³8³8³8³8³8³8³8³8³8³8³8³8³8³8³8³8³8³8³8³8³8³8³8³8³8³8³8³8³8³8³8³8³8³8³8³8³8³8³8³8³8³8³8³8³8³8³8³8³8³8³8³8³8³8³8³8³8³8³8³8³8³8³8³8³8³8³8³8³8³8³8³8³8³8³8³8³8³8³8³8³8³8³8³8³8³8³8³8³8³8³8³8³8³8³8³8³8³8³8³8³8³8³8³8³8³8³8³8³8³8³8³8³8³8³8³8³8³8³8³8³8³8³8³8³8³8³8³8³8³8³8³8³8³8³8³8³8³8³8³8³8³8³8³8³8³8³8³8³8³8³8³8³8³8³8³8³8³8³8³8³8³8³8³8³8³8³8³8³8³8³8³8³8³8³8³8³8³8³8³8³8³8³8³8³8³8³8³8³8³8³8³8³8³8³8³8³8³8³8³8³8³8³8³8³8³8³8³8³8³8³8³8³8³8³8³8³8³8³8³8³8³8³8³8³8³8³8³8³8³8³8³8³8³8³8³8³8³8³8³8³8³8³8³8³8³8³8³8³8³8³8³8³8³8³8³8³8³8³8³8³8³8³8³8³8³8³8³8³8³8³8³8³8³8³8³8³8³8³8³8³8³8³8³8³8³8³8³8³8³8³8³8³8³8³8³8³8³8³8³8³8³8³8³8³8³8³8³8³8³8³8³8³8³8³8³8³8³8³8³8³8³8³8³8³8³8³8³8³8³8³8³8³8³8³8³8³8³8³8³8³8³8³8³8³8³8³8³8³8³8³8³8³8³8³8³8³8³8³8³8³8³8³8³8³8³8³8³8³8³8³8³8³8³8³8³8³8³8³8³8³8³8³8³8³8³8³8³8³8³8³8³8³8³8³8³8³8³8³8³8³8³8³8³8³8³8³8³8³8³8³8³8³8³8³8³8³8³8³8³8³8³8³8³8³8³8³8³8³8³8³8³8³8³8³8³8³8³8³8³8³8³8³8³8³8³8³8³8³8³8³8³8³8³8³8³8³8³8³8³8³8³8³8³8³8³8³8³8³8³8³8³8³8³8³8³8³8³8³8³8³8³8³8³8³8³8³8³8³8³8³8³8³8³8³8³8³8³8³8³8³8³8³8³8³8³8³8³8³8³8³8³8³8³8³8³8³8³8³8³8³8³8³8³8³8³8³8³8³8³8³8³8³8³8³8³8³8³8³8³8³8³8³8³8³8³8³8³8³8³8³8³8³8³8³8³8³8³8³8³8³8³8³8³8³8³8³8³8³8³8³8³8³8³8³8³8³8³8³8³8³8³8³8³8³8³8³8³8³8³8³8³8³8³8³8³8³8³8³8³8³8³8³8³8³8³8³8³8³8³8³8³8³8³8³8³8³8³8³8³8³8³8³8³8³8³8³8³8³8³8³8³8³8³8³8³8³8³8³8³8³8³8³8³8³8³8³8³8³8³8³8³8³8³8³8³8³8³8³8³8³8³8³8³8³8³8³8³8³8³8³8³8³8³8³8³8³8³8³8³8³8³8³8³8³8³8³8³8³8³8³8³8³8³8³8³8³8³8³8³8³8³8³8³8³8³8³8³8³8³8³8³8³8³8³8³8³8³8³8³8³8³8³8³8³8³8³8³8³8³8³8³8³8³8³8³8³8³8³8³8³8³8³8³8³8³8³8³8³8³8³8³8³8³8³8³8³8³8³8³8³8³8³8³8³8³8³8³8³8³8³8³8³8³8³8³8³8³8³8³8³8³8³8³8³8³8³8³8³8³8³8³8³8³8³8³8³8³8³8³8³8³8³8³8³8³8³8³8³8³8³8³8³8³8³8³8³8³8³8³8³8³8³8³8³8³8³8³8³8³8³8³8³8³8³8³8³8³8³8³8³8³8³8³8³8³8³8³8³8³8³8³8³8³8³8³8³8³8³8³8³8³8³8³8³8³8³8³8³8³8³8³8³8³8³8³8³8³8³8³8³8³8³8³8³8³8³8³8³8³8³8³8³8³8³8³8³8³8³8³8³8³8³8³8³8³8³8³8³8³8³8³8³8³8³8³8³8³8³8³8³8³8³8³8³8³8³8³8³8³8³8³8³8³8³8³8³8³8³8³8³8³8³8³8³8³8³8³8³8³8³8³8³8³8³8³8³8³8³8³8³8³8³8³8³8³8³8³8³8³8³8³8³8³8³8³8³8³8³8³8³8³8³8³8³8³8³8³8³8³8³8³8³8³8³8³8³8³8³8³8³8³8³8³8³8³8³8³8³8³8³8³8³8³8³8³8³8³8³8³8³8³8³8³8³8³8³8³8³8³8³8³8³8³8³8³8³8³8³8³8³8³8³8³8³8³8³8³8³8³8³8³8³8³8³8³8³8³8³8³8³8³8³8³8³8³8³8³8³8³8³8³8³8³8³8³8³8³8³8³8³8³8³8³8³8³8³8³8³8³8³8³8³8³8³8³8³8³8³8³8³8³8³8³8³8³8³8³8³8³8³8³8³8³8³8³8³8³8³8³8³8³8³8³8³8³8³8³8³8³8³8³8³8³8³8³8³8³8³8³8³8³8³8³8³8³8³8³8³8³8³8³8³8³8³8³8³8³8³8³8³8³8³8³8³8³8³8³8³8³8³8³8³8³8³8³8³8³8³8³8³8³8³8³8³8³8³8³8³8³8³8³8³8³8³8³8³8³8³8³8³8³8³8³8³8³8³8³8³8³8³8³8³8³8³8³8³8³8³8³8³8³8³8³8³8³8³8³8³8³8³8³8³8³8³8³8³8³8³8³8³8³8³8³8³8³8³8³8³8³8³8³8³8³8³8³8³8³8³8³8³8³8³8³8³8³8³8³8³8³8³8³8³8³8³8³8³8³8³8³8³8³8³8³8³8³8³8³8³8³8³8³8³8³8³8³8³8³8³8³8³8³8³8³8³8³8³8³8³8³8³8³8³8³8³8³8³8³8³8³8³8³8³8³8³8³8³8³8³8³8³8³8³8³8³8³8³8³8³8³8³8³8³8³8³8³8³8³8³8³8³8³8³8³8³8³8³8³8³8³8³8³8³8³8³8³8³8³8³8³8³8³8³8³8³8³8³8³8³8³8³8³8³8³8³8³8³8³8³8³8³8³8³8³8³8³8³8³8³8³8³8³8³8³8³8³8³8³8³8³8³8³8³8³8³8³8³8³8³8³8³8³8³8³8³8³8³8³8³8³8³8³8³8³8³8³8³8³8³8³8³8³8³8³8³8³8³8³8³8³8³8³8³8³8³8³8³8³8³8³8³8³8³8³8³8³8³8³8³8³8³8³8³8³8³8³8³8³8³8³8³8³8³8³8³8³8³8³8³8³8³8³8³8³8³8³8³8³8³8³8³8³8³8³8³8³8³8³8³8³8³8³8³8³8³8³8³8³8³8³8³8³8³8³8³8³8³8³8³8³8³8³8³8³8³8³8³8³8³8³8³8³8³8³8³8³8³8³8³8³8³8³8³8³8³8³8³8³8³8³8³8³8³8³8³8³8³8³8³8³8³8³8³8³8³8³8³8³8³8³8³8³8³8³8³8³8³8³8³8³8³8³8³8³8³8³8³8³8³8³8³8³8³8³8³8³8³8³8³8³8³8³8³8³8³8³8³8³8³8³8³8³8³8³8³8³8³8³8³8³8³8³8³8³8³8³8³8³8³8³8³8³8³8³8³8³8³8³8³8³8³8³8³8³8³8³8³8³8³8³8³8³8³8³8³8³8³8³8³8³8³8³8³8³8³8³8³8³8³8³8³8³8³8³8³8³8³8³8³8³8³8³8³8³8³8³8³8³8³8³8³8³8³8³8³8³8³8³8³8³8³8³8³8³8³8³8³8³8³8³8³8³8³8³8³8³8³8³8³8³8³8³8³8³8³8³8³8³8³8³8³8³8³8³8³8³8³8³8³8³8³8³8³8³8³8³8³8³8³8³8³8³8³8³8³8³8³8³8³8³8³8³8³8³8³8³8³8³8³8³8³8³8³8³8³8³8³8³8³8³8³8³8³8³8³8³8³8³8³8³8³8³8³8³8³8³8³8³8³8³8³8³8³8³8³8³8³8³8³8³8³8³8³8³8³8³8³8³8³8³8³8³8³8³8³8³8³8³8³8³8³8³8³8³8³8³8³8³8³8³8³8³8³8³8³8³8³8³8³8³8³8³8³8³8³8³8³8³8³8³8³8³8³8³8³8³8³8³8³8³8³8³8³8³8³8³8³8³8³8³8³8³8³8³8³8³8³8³8³8³8³8³8³8³8³8³8³8³8³8³8³8³8³8³8³8³8³8³8³8³8³8³8³8³8³8³8³8³8³8³8³8³8³8³8³8³8³8³8³8³8³8³8³8³8³8³8³8³8³8³8³8³8³8³8³8³8³8³8³8³8³8³8³8³8³8³8³8³8³8³8³8³8³8³8³8³8³8³8³8³8³8³8³8³8³8³8³8³8³8³8³8³8³8³8³8³8³8³8³8³8³8³8³8³8³8³8³8³8³8³8³8³8³8³8³8³8³8³8³8³8³8³8³8³8³8³8³8³8³8³8³8³8³8³8³8³8³8³8³8³8³8³8³8³8³8³8³8³8³8³8³8³8³8³8³8³8³8³8³8³8³8³8³8³8³8³8³8³8³8³8³8³8³8³8³8³8³8³8³8³8³8³8³8³8³8³8³8³8³8³8³8³8³8³8³8³8³8³8³8³8³8³8³8³8³8³8³8³8³8³8³8³8³8³8³8³8³8³8³8³8³8³8³8³8³8³8³8³8³8³8³8³8³8³8³8³8³8³8³8³8³8³8³8³8³8³8³8³8³8³8³8³8³8³8³8³8³8³8³8³8³8³8³8³8³8³8³8³8³8³8³8³8³8³8³8³8³8³8³8³8³8³8³8³8³8³8³8³8³8³8³8³8³8³8³8³8³8³8³8³8³8³8³8³8³8³8³8³8³8³8³8³8³8³8³8³8³8³8³8³8³8³8³8³8³8³8³8³8³8³8³8³8³8³8³8³8³8³8³8³8³8³8³8³8³8³8³8³8³8³8³8³8³8³8³8³8³8³8³8³8³8³8³8³8³8³8³8³8³8³8³8³8³8³8³8³8³8³8³8³8³8³8³8³8³8³8³8³8³8³8³8³8³8³8³8³8³8³8³8³8³8³8³8³8³8³8³8³8³8³8³8³8³8³8³8³8³8³8³8³8³8³8³8³8³8³8³8³8³8³8³8³8³8³8³8³8³8³8³8³8³8³8³8³8³8³8³8³8³8³8³8³8³8³8³8³8³8³8³8³8³8³8³8³8³8³8³8³8³8³8³8³8³8³8³8³8³8³8³8³8³8³8³8³8³8³8³8³8³8³8³8³8³8³8³8³8³8³8³8³8³8³8³8³8³8³8³8³8³8³8³8³8³8³8³8³8³8³8³8³8³8³8³8³8³8³8³8³8³8³8³8³8³8³8³8³8³8³8³8³8³8³8³8³8³8³8³8³8³8³8³8³8³8³8³8³8³8³8³8³8³8³8³8³8³8³8³8³8³8³8³8³8³8³8³8³8³8³8³8³8³8³8³8³8³8³8³8³8³8³8³8³8³8³8³8³8³8³8³8³8³8³8³8³8³8³8³8³8³8³8³8³8³8³8³8³8³8³8³8³8³8³8³8³8³8³8³8³8³8³8³8³8³8³8³8³8³8³8³8³8³8³8³8³8³8³8³8³8³8³8³8³8³8³8³8³8³8³8³8³8³8³8³8³8³8³8³8³8³8³8³8³8³8³8³8³8³8³8³8³8³8³8³8³8³8³8³8³8³8³8³8³8³8³8³8³8³8³8³8³8³8³8³8³8³8³8³8³8³8³8³8³8³8³8³8³8³8³8³8³8³8³8³8³8³8³8³8³8³8³8³8³8³8³8³8³8³8³8³8³8³8³8³8³8³8³8³8³8³8³8³8³8³8³8³8³8³8³8³8³8³8³8³8³8³8³8³8³8³8³8³8³8³8³8³8³8³8³8³8³8³8³8³8³8³8³8³8³8³8³8³8³8³8³8³8³8³8³8³8³8³8³8³8³8³8³8³8³8³8³8³8³8³8³8³8³8³8³8³8³8³8³8³8³8³8³8³8³8³8³8³8³8³8³8³8³8³8³8³8³8³8³8³8³8³8³8³8³8³8³8³8³8³8³8³8³8³8³8³8³8³8³8³8³8³8³8³8³8³8³8³8³8³8³8³8³8³8³8³8³8³8³8³8³8³8³8³8³8³8³8³8³8³8³8³8³8³8³8³8³8³8³8³8³8³8³8³8³8³8³8³8³8³8³8³8³8³8³8³8³8³8³8³8³8³8³8³8³8³8³8³8³8³8³8³8³8³8³8³8³8³8³8³8³8³8³8³8³8³8³8³8³8³8³8³8³8³8³8³8³8³8³8³8³8³8³8³8³8³8³8³8³8³8³8³8³8³8³8³8³8³8³8³8³8³8³8³8³8³8³8³8³8³8³8³8³8³8³8³8³8³8³8³8³8³8³8³8³8³8³8³8³8³8³8³8³8³8³8³8³8³8³8³8³8³8³8³8³8³8³8³8³8³8³8³8³8³8³8³8³8³8³8³8³8³8³8³8³8³8³8³8³8³8³8³8³8³8³8³8³8³8³8³8³8³8³8³8³8³8³8³8³8³8³8³8³8³8³8³8³8³8³8³8³8³8³8³8³8³8³8³8³8³8³8³8³8³8³8³8³8³8³8³8³8³8³8³8³8³8³8³8³8³8³8³8³8³8³8³8³8³8³8³8³8³8³8³8³8³8³8³8³8³8³8³8³8³8³8³8³8³8³8³8³8³8³8³8³8³8³8³8³8³8³8³8³8³8³8³8³8³8³8³8³8³8³8³8³8³8³8³8³8³8³8³8³8³8³8³8³8³8³8³8³8³8³8³8³8³8³8³8³8³8³8³8³8³8³8³8³8³8³8³8³8³8³8³8³8³8³8³8³8³8³8³8³8³8³8³8³8³8³8³8³8³8³8³8³8³8³8³8³8³8³8³8³8³8³8³8³8³8³8³8³8³8³8³8³8³8³8³8³8³8³8³8³8³8³8³8³8³8³8³8³8³8³8³8³8³8³8³8³8³8³8³8³8³8³8³8³8³8³8³8³8³8³8³8³8³8³8³8³8³8³8³8³8³8³8³8³8³8³8³8³8³8³8³8³8³8³8³8³8³8³8³8³8³8³8³8³8³8³8³8³8³8³8³8³8³8³8³8³8³8³8³8³8³8³8³8³8³8³8³8³8³8³8³8³8³8³8³8³8³8³8³8³8³8³8³8³8³8³8³8³8³8³8³8³8³8³8³8³8³8³8³8³8³8³8³8³8³8³8³8³8³8³8³8³8³8³8³8³8³8³8³8³8³8³8³8³8³8³8³8³8³8³8³8³8³8³8³8³8³8³8³8³8³8³8³8³8³8³8³8³8³8³8³8³8³8³8³8³8³8³8³8³8³8³8³8³8³8³8³8³8³8³8³8³8³8³8³8³8³8³8³8³8³8³8³8³8³8³8³8³8³8³8³8³8³8³8³8³8³8³8³8³8³8³8³8³8³8³8³8³8³8³8³8³8³8³8³8³8³8³8³8³8³8³8³8³8³8³8³8³8³8³8³8³8³8³8³8³8³8³8³8³8³8³8³8³8³8³8³8³8³8³8³8³8³8³8³8³8³8³8³8³8³8³8³8³8³8³8³8³8³8³8³8³8³8³8³8³8³8³8³8³8³8³8³8³8³8³8³8³8³8³8³8³8³8³8³8³8³8³8³8³8³8³8³8³8³8³8³8³8³8³8³8³8³8³8³8³8³8³8³8³8³8³8³8³8³8³8³8³8³8³8³8³8³8³8³8³8³8³8³8³8³8³8³8³8³8³8³8³8³8³8³8³8³8³8³8³8³8³8³8³8³8³8³8³8³8³8³8³8³8³8³8³8³8³8³8³8³8³8³8³8³8³8³8³8³8³8³8³8³8³8³8³8³8³8³8³8³8³8³8³8³8³8³8³8³8³8³8³8³8³8³8³8³8³8³8³8³8³8³8³8³8³8³8³8³8³8³8³8³8³8³8³8³8³8³8³8³8³8³8³8³8³8³8³8³8³8³8³8³8³8³8³8³8³8³8³8³8³8³8³8³8³8³8³8³8³8³8³8³8³8³8³8³8³8³8³8³8³8³8³8³8³8³8³8³8³8³8³8³8³8³8³8³8³8³8³8³8³8³8³8³8³8³8³8³8³8³8³8³8³8³8³8³8³8³8³8³8³8³8³8³8³8³8³8³8³8³8³8³8³8³8³8³8³8³8³8³8³8³8³8³8³8³8³8³8³8³8³8³8³8³8³8³8³8³8³8³8³8³8³8³8³8³8³8³8³8³8³8³8³8³8³8³8³8³8³8³8³8³8³8³8³8³8³8³8³8³8³8³8³8³8³8³8³8³8³8³8³8³8³8³8³8³8³8³8³8³8³8³8³8³8³8³8³8³8³8³8³8³8³8³8³8³8³8³8³8³8³8³8³8³8³8³8³8³8³8³8³8³8³8³8³8³8³8³8³8³8³8³8³8³8³8³8³8³8³8³8³8³8³8³8³8³8³8³8³8³8³8³8³8³8³8³8³8³8³8³8³8³8³8³8³8³8³8³8³8³8³8³8³8³8³8³8³8³8³8³8³8³8³8³8³8³8³8³8³8³8³8³8³8³8³8³8³8³8³8³8³8³8³8³8³8³8³8³8³8³8³8³8³8³8³8³8³8³8³8³8³8³8³8³8³8³8³8³8³8³8³8³8³8³8³8³8³8³8³8³8³8³8³8³8³8³8³8³8³8³8³8³8³8³8³8³8³8³8³8³8³8³8³8³8³8³8³8³8³8³8³8³8³8³8³8³8³8³8³8³8³8³8³8³8³8³8³8³8³8³8³8³8³8³8³8³8³8³8³8³8³8³8³8³8³8³8³8³8³8³8³8³8³8³8³8³8³8³8³8³8³8³8³8³8³8³8³8³8³8³8³8³8³8³8³8³8³8³8³8³8³8³8³8³8³8³8³8³8³8³8³8³8³8³8³8³8³8³8³8³8³8³8³8³8³8³8³8³8³8³8³8³8³8³8³8³8³8³8³8³8³8³8³8³8³8³8³8³8³8³8³8³8³8³8³8³8³8³8³8³8³8³8³8³8³8³8³8³8³8³8³8³8³8³8³8³8³8³8³8³8³8³8³8³8³8³8³8³8³8³8³8³8³8³8³8³8³8³8³8³8³8³8³8³8³8³8³8³8³8³8³8³8³8³8³8³8³8³8³8³8³8³8³8³8³8³8³8³8³8³8³8³8³8³8³8³8³8³8³8³8³8³8³8³8³8³8³8³8³8³8³8³8³8³8³8³8³8³8³8³8³8³8³8³8³8³8³8³8³8³8³8³8³8³8³8³8³8³8³8³8³8³8³8³8³8³8³8³8³8³8³8³8³8³8³8³8³8³8³8³8³8³8³8³8³8³8³8³8³8³8³8³8³8³8³8³8³8³8³8³8³8³8³8³8³8³8³8³8³8³8³8³8³8³8³8³8³8³8³8³8³8³8³8³8³8³8³8³8³8³8³8³8³8³8³8³8³8³8³8³8³8³8³8³8³8³8³8³8³8³8³8³8³8³8³8³8³8³8³8³8³8³8³8³8³8³8³8³8³8³8³8³8³8³8³8³8³8³8³8³8³8³8³8³8³8³8³8³8³8³8³8³8³8³8³8³8³8³8³8³8³8³8³8³8³8³8³8³8³8³8³8³8³8³8³8³8³8³8³8³8³8³8³8³8³8³8³8³8³8³8³8³8³8³8³8³8³8³8³8³8³8³8³8³8³8³8³8³8³8³8³8³8³8³8³8³8³8³8³8³8³8³8³8³8³8³8³8³8³8³8³8³8³8³8³8³8³8³8³8³8³8³8³8³8³8³8³8³8³8³8³8³8³8³8³8³8³8³8³8³8³8³8³8³8³8³8³8³8³8³8³8³8³8³8³8³8³8³8³8³8³8³8³8³8³8³8³8³8³8³8³8³8³8³8³8³8³8³8³8³8³8³8³8³8³8³8³8³8³8³8³8³8³8³8³8³8³8³8³8³8³8³8³8³8³8³8³8³8³8³8³8³8³8³8³8³8³8³8³8³8³8³8³8³8³8³8³8³8³8³8³8³8³8³8³8³8³8³8³8³8³8³8³8³8³8³8³8³8³8³8³8³8³8³8³8³8³8³8³8³8³8³8³8³8³8³8³8³8³8³8³8³8³8³8³8³8³8³8³8³8³8³8³8³8³8³8³8³8³8³8³8³8³8³8³8³8³8³8³8³8³8³8³8³8³8³8³8³8³8³8³8³8³8³8³8³8³8³8³8³8³8³8³8³8³8³8³8³8³8³8³8³8³8³8³8³8³8³8³8³8³8³8³8³8³8³8³8³8³8³8³8³8³8³8³8³8³8³8³8³8³8³8³8³8³8³8³8³8³8³8³8³8³8³8³8³8³8³8³8³8³8³8³8³8³8³8³8³8³8³8³8³8³8³8³8³8³8³8³8³8³8³8³8³8³8³8³8³8³8³8³8³8³8³8³8³8³8³8³8³8³8³8³8³8³8³8³8³8³8³8³8³8³8³8³8³8³8³8³8³8³8³8³8³8³8³8³8³8³8³8³8³8³8³8³8³8³8³8³8³8³8³8³8³8³8³8³8³8³8³8³8³8³8³8³8³8³8³8³8³8³8³8³8³8³8³8³8³8³8³8³8³8³8³8³8³8³8³8³8³8³8³8³8³8³8³8³8³8³8³8³8³8³8³8³8³8³8³8³8³8³8³8³8³8³8³8³8³8³8³8³8³8³8³8³8³8³8³8³8³8³8³8³8³8³8³8³8³8³8³8³8³8³8³8³8³8³8³8³8³8³8³8³8³8³8³8³8³8³8³8³8³8³8³8³8³8³8³8³8³8³8³8³8³8³8³8³8³8³8³8³8³8³8³8³8³8³8³8³8³8³8³8³8³8³8³8³8³8³8³8³8³8³8³8³8³8³8³8³8³8³8³8³8³8³8³8³8³8³8³8³8³8³8³8³8³8³8³8³8³8³8³8³8³8³8³8³8³8³8³8³8³8³8³8³8³8³8³8³8³8³8³8³8³8³8³8³8³8³8³8³8³8³8³8³8³8³8³8³8³8³8³8³8³8³8³8³8³8³8³8³8³8³8³8³8³8³8³8³8³8³8³8³8³8³8³8³8³8³8³8³8³8³8³8³8³8³8³8³8³8³8³8³8³8³8³8³8³8³8³8³8³8³8³8³8³8³8³8³8³8³8³8³8³8³8³8³8³8³8³8³8³8³8³8³8³8³8³8³8³8³8³8³8³8³8³8³8³8³8³8³8³8³8³8³8³8³8³8³8³8³8³8³8³8³8³8³8³8³8³8³8³8³8³8³8³8³8³8³8³8³8³8³8³8³8³8³8³8³8³8³8³8³8³8³8³8³8³8³8³8³8³8³8³8³8³8³8³8³8³8³8³8³8³8³8³8³8³8³8³8³8³8³8³8³8³8³8³8³8³8³8³8³8³8³8³8³8³8³8³8³8³8³8³8³8³8³8³8³8³8³8³8³8³8³8³8³8³8³8³8³8³8³8³8³8³8³8³8³8³8³8³8³8³8³8³8³8³8³8³8³8³8³8³8³8³8³8³8³8³8³8³8³8³8³8³8³8³8³8³8³8³8³8³8³8³8³8³8³8³8³8³8³8³8³8³8³8³8³8³8³8³8³8³8³8³8³8³8³8³8³8³8³8³8³8³8³8³8³8³8³8³8³8³8³8³8³8³8³8³8³8³8³8³8³8³8³8³8³8³8³8³8³8³8³8³8³8³8³8³8³8³8³8³8³8³8³8³8³8³8³8³8³8³8³8³8³8³8³8³8³8³8³8³8³8³8³8³8³8³8³8³8³8³8³8³8³8³8³8³8³8³8³8³8³8³8³8³8³8³8³8³8³8³8³8³8³8³8³8³8³8³8³8³8³8³8³8³8³8³8³8³8³8³8³8³8³8³8³8³8³8³8³8³8³8³8³8³8³8³8³8³8³8³8³8³8³8³8³8³8³8³8³8³8³8³8³8³8³8³8³8³8³8³8³8³8³8³8³8³8³8³8³8³8³8³8³8³8³8³8³8³8³8³8³8³8³8³8³8³8³8³8³8³8³8³8³8³8³8³8³8³8³8³8³8³8³8³8³8³8³8³8³8³8³8³8³8³8³8³8³8³8³8³8³8³8³8³8³8³8³8³8³8³8³8³8³8³8³8³8³8³8³8³8³8³8³8³8³8³8³8³8³8³8³8³8³8³8³8³8³8³8³8³8³8³8³8³8³8³8³8³8³8³8³8³8³8³8³8³8³8³8³8³8³8³8³8³8³8³8³8³8³8³8³8³8³8³8³8³8³8³8³8³8³8³8³8³8³8³8³8³8³8³8³8³8³8³8³8³8³8³8³8³8³8³8³8³8³8³8³8³8³8³8³8³8³8³8³8³8³8³8³8³8³8³8³8³8³8³8³8³8³8³8³8³8³8³8³8³8³8³8³8³8³8³8³8³8³8³8³8³8³8³8³8³8³8³8³8³8³8³8³8³8³8³8³8³8³8³8³8³8³8³8³8³8³8³8³8³8³8³8³8³8³8³8³8³8³8³8³8³8³8³8³8³8³8³8³8³8³8³8³8³8³8³8³8³8³8³8³8³8³8³8³8³8³8³8³8³8³8³8³8³8³8³8³8³8³8³8³8³8³8³8³8³8³8³8³8³8³8³8³8³8³8³8³8³8³8³8³8³8³8³8³8³8³8³8³8³8³8³8³8³8³8³8³8³8³8³8³8³8³8³8³8³8³8³8³8³8³8³8³8³8³8³8³8³8³8³8³8³8³8³8³8³8³8³8³8³8³8³8³8³8³8³8³8³8³8³8³8³8³8³8³8³8³8³8³8³8³8³8³8³8³8³8³8³8³8³8³8³8³8³8³8³8³8³8³8³8³8³8³8³8³8³8³8³8³8³8³8³8³8³8³8³8³8³8³8³8³8³8³8³8³8³8³8³8³8³8³8³8³8³8³8³8³8³8³8³8³8³8³8³8³8³8³8³8³8³8³8³8³8³8³8³8³8³8³8³8³8³8³8³8³8³8³8³8³8³8³8³8³8³8³8³8³8³8³8³8³8³8³8³8³8³8³8³8³8³8³8³8³8³8³8³8³8³8³8³8³8³8³8³8³8³8³8³8³8³8³8³8³8³8³8³8³8³8³8³8³8³8³8³8³8³8³8³8³8³8³8³8³8³8³8³8³8³8³8³8³8³8³8³8³8³8³8³8³8³8³8³8³8³8³8³8³8³8³8³8³8³8³8³8³8³8³8³8³8³8³8³8³8³8³8³8³8³8³8³8³8³8³8³8³8³8³8³8³8³8³8³8³8³8³8³8³8³8³8³8³8³8³8³8³8³8³8³8³8³8³8³8³8³8³8³8³8³8³8³8³8³8³8³8³8³8³8³8³8³8³8³8³8³8³8³8³8³8³8³8³8³8³8³8³8³8³8³8³8³8³8³8³8³8³8³8³8³8³8³8³8³8³8³8³8³8³8³8³8³8³8³8³8³8³8³8³8³8³8³8³8³8³8³8³8³8³8³8³8³8³8³8³8³8³8³8³8³8³8³8³8³8³8³8³8³8³8³8³8³8³8³8³8³8³8³8³8³8³8³8³8³8³8³8³8³8³8³8³8³8³8³8³8³8³8³8³8³8³8³8³8³8³8³8³8³8³8³8³8³8³8³8³8³8³8³8³8³8³8³8³8³8³8³8³8³8³8³8³8³8³8³8³8³8³8³8³8³8³8³8³8³8³8³8³8³8³8³8³8³8³8³8³8³8³8³8³8³8³8³8³8³8³8³8³8³8³8³8³8³8³8³8³8³8³8³8³8³8³8³8³8³8³8³8³8³8³8³8³8³8³8³8³8³8³8³8³8³8³8³8³8³8³8³8³8³8³8³8³8³8³8³8³8³8³8³8³8³8³8³8³8³8³8³8³8³8³8³8³8³8³8³8³8³8³8³8³8³8³8³8³8³8³8³8³8³8³8³8³8³8³8³8³8³8³8³8³8³8³8³8³8³8³8³8³8³8³8³8³8³8³8³8³8³8³8³8³8³8³8³8³8³8³8³8³8³8³8³8³8³8³8³8³8³8³8³8³8³8³8³8³8³8³8³8³8³8³8³8³8³8³8³8³8³8³8³8³8³8³8³8³8³8³8³8³8³8³8³8³8³8³8³8³8³8³8³8³8³8³8³8³8³8³8³8³8³8³8³8³8³8³8³8³8³8³8³8³8³8³8³8³8³8³8³8³8³8³8³8³8³8³8³8³8³8³8³8³8³8³8³8³8³8³8³8³8³8³8³8³8³8³8³8³8³8³8³8³8³8³8³8³8³8³8³8³8³8³8³8³8³8³8³8³8³8³8³8³8³8³8³8³8³8³8³8³8³8³8³8³8³8³8³8³8³8³8³8³8³8³8³8³8³8³8³8³8³8³8³8³8³8³8³8³8³8³8³8³8³8³8³8³8³8³8³8³8³8³8³8³8³8³8³8³8³8³8³8³8³8³8³8³8³8³8³8³8³8³8³8³8³8³8³8³8³8³8³8³8³8³8³8³8³8³8³8³8³8³8³8³8³8³8³8³8³8³8³8³8³8³8³8³8³8³8³8³8³8³8³8³8³8³8³8³8³8³8³8³8³8³8³8³8³8³8³8³8³8³8³8³8³8³8³8³8³8³8³8³8³8³8³8³8³8³8³8³8³8³8³8³8³8³8³8³8³8³8³8³8³8³8³8³8³8³8³8³8³8³8³8³8³8³8³8³8³8³8³8³8³8³8³8³8³8³8³8³8³8³8³8³8³8³8³8³8³8³8³8³8³8³8³8³8³8³8³8³8³8³8³8³8³8³8³8³8³8³8³8³8³8³8³8³8³8³8³8³8³8³8³8³8³8³8³8³8³8³8³8³8³8³8³8³8³8³8³8³8³8³8³8³8³8³8³8³8³8³8³8³8³8³8³8³8³8³8³8³8³8³8³8³8³8³8³8³8³8³8³8³8³8³8³8³8³8³8³8³8³8³8³8³8³8³8³8³8³8³8³8³8³8³8³8³8³8³8³8³8³8³8³8³8³8³8³8³8³8³8³8³8³8³8³8³8³8³8³8³8³8³8³8³8³8³8³8³8³8³8³8³8³8³8³8³8³8³8³8³8³8³8³8³8³8³8³8³8³8³8³8³8³8³8³8³8³8³8³8³8³8³8³8³8³8³8³8³8³8³8³8³8³8³8³8³8³8³8³8³8³8³8³8³8³8³8³8³8³8³8³8³8³8³8³8³8³8³8³8³8³8³8³8³8³8³8³8³8³8³8³8³8³8³8³8³8³8³8³8³8³8³8³8³8³8³8³8³8³8³8³8³8³8³8³8³8³8³8³8³8³8³8³8³8³8³8³8³8³8³8³8³8³8³8³8³8³8³8³8³8³8³8³8³8³8³8³8³8³8³8³8³8³8³8³8³8³8³8³8³8³8³8³8³8³8³8³8³8³8³8³8³8³8³8³8³8³8³8³8³8³8³8³8³8³8³8³8³8³8³8³8³8³8³8³8³8³8³8³8³8³8³8³8³8³8³8³8³8³8³8³8³8³8³8³8³8³8³8³8³8³8³8³8³8³8³8³8³8³8³8³8³8³8³8³8³8³8³8³8³8³8³8³8³8³8³8³8³8³8³8³8³8³8³8³8³8³8³8³8³8³8³8³8³8³8³8³8³8³8³8³8³8³8³8³8³8³8³8³8³8³8³8³8³8³8³8³8³8³8³8³8³8³8³8³8³8³8³8³8³8³8³8³8³8³8³8³8³8³8³8³8³8³8³8³8³8³8³8³8³8³8³8³8³8³8³8³8³8³8³8³8³8³8³8³8³8³8³8³8³8³8³8³8³8³8³8³8³8³8³8³8³8³8³8³8³8³8³8³8³8³8³8³8³8³8³8³8³8³8³8³8³8³8³8³8³8³8³8³8³8³8³8³8³8³8³8³8³8³8³8³8³8³8³8³8³8³8³8³8³8³8³8³8³8³8³8³8³8³8³8³8³8³8³8³8³8³8³8³8³8³8³8³8³8³8³8³8³8³8³8³8³8³8³8³8³8³8³8³8³8³8³8³8³8³8³8³8³8³8³8³8³8³8³8³8³8³8³8³8³8³8³8³8³8³8³8³8³8³8³8³8³8³8³8³8³8³8³8³8³8³8³8³8³8³8³8³8³8³8³8³8³8³8³8³8³8³8³8³8³8³8³8³8³8³8³8³8³8³8³8³8³8³8³8³8³8³8³8³8³8³8³8³8³8³8³8³8³8³8³8³8³8³8³8³8³8³8³8³8³8³8³8³8³8³8³8³8³8³8³8³8³8³8³8³8³8³8³8³8³8³8³8³8³8³8³8³8³8³8³8³8³8³8³8³8³8³8³8³8³8³8³8³8³8³8³8³8³8³8³8³8³8³8³8³8³8³8³8³8³8³8³8³8³8³8³8³8³8³8³8³8³8³8³8³8³8³8³8³8³8³8³8³8³8³8³8³8³8³8³8³8³8³8³8³8³8³8³8³8³8³8³8³8³8³8³8³8³8³8³8³8³8³8³8³8³8³8³8³8³8³8³8³8³8³8³8³8³8³8³8³8³8³8³8³8³8³8³8³8³8³8³8³8³8³8³8³8³8³8³8³8³8³8³8³8³8³8³8³8³8³8³8³8³8³8³8³8³8³8³8³8³8³8³8³8³8³8³8³8³8³8³8³8³8³8³8³8³8³8³8³8³8³8³8³8³8³8³8³8³8³8³8³8³8³8³8³8³8³8³8³8³8³8³8³8³8³8³8³8³8³8³8³8³8³8³8³8³8³8³8³8³8³8³8³8³8³8³8³8³8³8³8³8³8³8³8³8³8³8³8³8³8³8³8³8³8³8³8³8³8³8³8³8³8³8³8³8³8³8³8³8³8³8³8³8³8³8³8³8³8³8³8³8³8³8³8³8³8³8³8³8³8³8³8³8³8³8³8³8³8³8³8³8³8³8³8³8³8³8³8³8³8³8³8³8³8³8³8³8³8³8³8³8³8³8³8³8³8³8³8³8³8³8³8³8³8³8³8³8³8³8³8³8³8³8³8³8³8³8³8³8³8³8³8³8³8³8³8³8³8³8³8³8³8³8³8³8³8³8³8³8³8³8³8³8³8³8³8³8³8³8³8³8³8³8³8³8³8³8³8³8³8³8³8³8³8³8³8³8³8³8³8³8³8³8³8³8³8³8³8³8³8³8³8³8³8³8³8³8³8³8³8³8³8³8³8³8³8³8³8³8³8³8³8³8³8³8³8³8³8³8³8³8³8³8³8³8³8³8³8³8³8³8³8³8³8³8³8³8³8³8³8³8³8³8³8³8³8³8³8³8³8³8³8³8³8³8³8³8³8³8³8³8³8³8³8³8³8³8³8³8³8³8³8³8³8³8³8³8³8³8³8³8³8³8³8³8³8³8³8³8³8³8³8³8³8³8³8³8³8³8³8³8³8³8³8³8³8³8³8³8³8³8³8³8³8³8³8³8³8³8³8³8³8³8³8³8³8³8³8³8³8³8³8³8³8³8³8³8³8³8³8³8³8³8³8³8³8³8³8³8³8³8³8³8³8³8³8³8³8³8³8³8³8³8³8³8³8³8³8³8³8³8³8³8³8³8³8³8³8³8³8³8³8³8³8³8³8³8³8³8³8³8³8³8³8³8³8³8³8³8³8³8³8³8³8³8³8³8³8³8³8³8³8³8³8³8³8³8³8³8³8³8³8³8³8³8³8³8³8³8³8³8³8³8³8³8³8³8³8³8³8³8³8³8³8³8³8³8³8³8³8³8³8³8³8³8³8³8³8³8³8³8³8³8³8³8³8³8³8³8³8³8³8³8³8³8³8³8³8³8³8³8³8³8³8³8³8³8³8³8³8³8³8³8³8³8³8³8³8³8³8³8³8³8³8³8³8³8³8³8³8³8³8³8³8³8³8³8³8³8³8³8³8³8³8³8³8³8³8³8³8³8³8³8³8³8³8³8³8³8³8³8³8³8³8³8³8³8³8³8³8³8³8³8³8³8³8³8³8³8³8³8³8³8³8³8³8³8³8³8³8³8³8³8³8³8³8³8³8³8³8³8³8³8³8³8³8³8³8³8³8³8³8³8³8³8³8³8³8³8³8³8³8³8³8³8³8³8³8³8³8³8³8³8³8³8³8³8³8³8³8³8³8³8³8³8³8³8³8³8³8³8³8³8³8³8³8³8³8³8³8³8³8³8³8³8³8³8³8³8³8³8³8³8³8³8³8³8³8³8³8³8³8³8³8³8³8³8³8³8³8³8³8³8³8³8³8³8³8³8³8³8³8³8³8³8³8³8³8³8³8³8³8³8³8³8³8³8³8³8³8³8³8³8³8³8³8³8³8³8³8³8³8³8³8³8³8³8³8³8³8³8³8³8³8³8³8³8³8³8³8³8³8³8³8³8³8³8³8³8³8³8³8³8³8³8³8³8³8³8³8³8³8³8³8³8³8³8³8³8³8³8³8³8³8³8³8³8³8³8³8³8³8³8³8³8³8³8³8³8³8³8³8³8³8³8³8³8³8³8³8³8³8³8³8³8³8³8³8³8³8³8³8³8³8³8³8³8³8³8³8³8³8³8³8³8³8³8³8³8³8³8³8³8³8³8³8³8³8³8³8³8³8³8³8³8³8³8³8³8³8³8³8³8³8³8³8³8³8³8³8³8³8³8³8³8³8³8³8³8³8³8³8³8³8³8³8³8³8³8³8³8³8³8³8³8³8³8³8³8³8³8³8³8³8³8³8³8³8³8³8³8³8³8³8³8³8³8³8³8³8³8³8³8³8³8³8³8³8³8³8³8³8³8³8³8³8³8³8³8³8³8³8³8³8³8³8³8³8³8³8³8³8³8³8³8³8³8³8³8³8³8³8³8³8³8³8³8³8³8³8³8³8³8³8³8³8³8³8³8³8³8³8³8³8³8³8³8³8³8³8³8³8³8³8³8³8³8³8³8³8³8³8³8³8³8³8³8³8³8³8³8³8³8³8³8³8³8³8³8³8³8³8³8³8³8³8³8³8³8³8³8³8³8³8³8³8³8³8³8³8³8³8³8³8³8³8³8³8³8³8³8³8³8³8³8³8³8³8³8³8³8³8³8³8³8³8³8³8³8³8³8³8³8³8³8³8³8³8³8³8³8³8³8³8³8³8³8³8³8³8³8³8³8³8³8³8³8³8³8³8³8³8³8³8³8³8³8³8³8³8³8³8³8³8³8³8³8³8³8³8³8³8³8³8³8³8³8³8³8³8³8³8³8³8³8³8³8³8³8³8³8³8³8³8³8³8³8³8³8³8³8³8³8³8³8³8³8³8³8³8³8³8³8³8³8³8³8³8³8³8³8³8³8³8³8³8³8³8³8³8³8³8³8³8³8³8³8³8³8³8³8³8³8³8³8³8³8³8³8³8³8³8³8³8³8³8³8³8³8³8³8³8³8³8³8³8³8³8³8³8³8³8³8³8³8³8³8³8³8³8³8³8³8³8³8³8³8³8³8³8³8³8³8³8³8³8³8³8³8³8³8³8³8³8³8³8³8³8³8³8³8³8³8³8³8³8³8³8³8³8³8³8³8³8³8³8³8³8³8³8³8³8³8³8³8³8³8³8³8³8³8³8³8³8³8³8³8³8³8³8³8³8³8³8³8³8³8³8³8³8³8³8³8³8³8³8³8³8³8³8³8³8³8³8³8³8³8³8³8³8³8³8³8³8³8³8³8³8³8³8³8³8³8³8³8³8³8³8³8³8³8³8³8³8³8³8³8³8³8³8³8³8³8³8³8³8³8³8³8³8³8³8³8³8³8³8³8³8³8³8³8³8³8³8³8³8³8³8³8³8³8³8³8³8³8³8³8³8³8³8³8³8³8³8³8³8³8³8³8³8³8³8³8³8³8³8³8³8³8³8³8³8³8³8³8³8³8³8³8³8³8³8³8³8³8³8³8³8³8³8³8³8³8³8³8³8³8³8³8³8³8³8³8³8³8³8³8³8³8³8³8³8³8³8³8³8³8³8³8³8³8³8³8³8³8³8³8³8³8³8³8³8³8³8³8³8³8³8³8³8³8³8³8³8³8³8³8³8³8³8³8³8³8³8³8³8³8³8³8³8³8³8³8³8³8³8³8³8³8³8³8³8³8³8³8³8³8³8³8³8³8³8³8³8³8³8³8³8³8³8³8³8³8³8³8³8³8³8³8³8³8³8³8³8³8³8³8³8³8³8³8³8³8³8³8³8³8³8³8³8³8³8³8³8³8³8³8³8³8³8³8³8³8³8³8³8³8³8³8³8³8³8³8³8³8³8³8³8³8³8³8³8³8³8³8³8³8³8³8³8³8³8³8³8³8³8³8³8³8³8³8³8³8³8³8³8³8³8³8³8³8³8³8³8³8³8³8³8³8³8³8³8³8³8³8³8³8³8³8³8³8³8³8³8³8³8³8³8³8³8³8³8³8³8³8³8³8³8³8³8³8³8³8³8³8³8³8³8³8³8³8³8³8³8³8³8³8³8³8³8³8³8³8³8³8³8³8³8³8³8³8³8³8³8³8³8³8³8³8³8³8³8³8³8³8³8³8³8³8³8³8³8³8³8³8³8³8³8³8³8³8³8³8³8³8³8³8³8³8³8³8³8³8³8³8³8³8³8³8³8³8³8³8³8³8³8³8³8³8³8³8³8³8³8³8³8³8³8³8³8³8³8³8³8³8³8³8³8³8³8³8³8³8³8³8³8³8³8³8³8³8³8³8³8³8³8³8³8³8³8³8³8³8³8³8³8³8³8³8³8³8³8³8³8³8³8³8³8³8³8³8³8³8³8³8³8³8³8³8³8³8³8³8³8³8³8³8³8³8³8³8³8³8³8³8³8³8³8³8³8³8³8³8³8³8³8³8³8³8³8³8³8³8³8³8³8³8³8³8³8³8³8³8³8³8³8³8³8³8³8³8³8³8³8³8³8³8³8³8³8³8³8³8³8³8³8³8³8³8³8³8³8³8³8³8³8³8³8³8³8³8³8³8³8³8³8³8³8³8³8³8³8³8³8³8³8³8³8³8³8³8³8³8³8³8³8³8³8³8³8³8³8³8³8³8³8³8³8³8³8³8³8³8³8³8³8³8³8³8³8³8³8³8³8³8³8³8³8³8³8³8³8³8³8³8³8³8³8³8³8³8³8³8³8³8³8³8³8³8³8³8³8³8³8³8³8³8³8³8³8³8³8³8³8³8³8³8³8³8³8³8³8³8³8³8³8³8³8³8³8³8³8³8³8³8³8³8³8³8³8³8³8³8³8³8³8³8³8³8³8³8³8³8³8³8³8³8³8³8³8³8³8³8³8³8³8³8³8³8³8³8³8³8³8³8³8³8³8³8³8³8³8³8³8³8³8³8³8³8³8³8³8³8³8³8³8³8³8³8³8³8³8³8³8³8³8³8³8³8³8³8³8³8³8³8³8³8³8³8³8³8³8³8³8³8³8³8³8³8³8³8³8³8³8³8³8³8³8³8³8³8³8³8³8³8³8³8³8³8³8³8³8³8³8³8³8³8³8³8³8³8³8³8³8³8³8³8³8³8³8³8³8³8³8³8³8³8³8³8³8³8³8³8³8³8³8³8³8³8³8³8³8³8³8³8³8³8³8³8³8³8³8³8³8³8³8³8³8³8³8³8³8³8³8³8³8³8³8³8³8³8³8³8³8³8³8³8³8³8³8³8³8³8³8³8³8³8³8³8³8³8³8³8³8³8³8³8³8³8³8³8³8³8³8³8³8³8³8³8³8³8³8³8³8³8³8³8³8³8³8³8³8³8³8³8³8³8³8³8³8³8³8³8³8³8³8³8³8³8³8³8³8³8³8³8³8³8³8³8³8³8³8³8³8³8³8³8³8³8³8³8³8³8³8³8³8³8³8³8³8³8³8³8³8³8³8³8³8³8³8³8³8³8³8³8³8³8³8³8³8³8³8³8³8³8³8³8³8³8³8³8³8³8³8³8³8³8³8³8³8³8³8³8³8³8³8³8³8³8³8³8³8³8³8³8³8³8³8³8³8³8³8³8³8³8³8³8³8³8³8³8³8³8³8³8³8³8³8³8³8³8³8³8³8³8³8³8³8³8³8³8³8³8³8³8³8³8³8³8³8³8³8³8³8³8³8³8³8³8³8³8³8³8³8³8³8³8³8³8³8³8³8³8³8³8³8³8³8³8³8³8³8³8³8³8³8³8³8³8³8³8³8³8³8³8³8³8³8³8³8³8³8³8³8³8³8³8³8³8³8³8³8³8³8³8³8³8³8³8³8³8³8³8³8³8³8³8³8³8³8³8³8³8³8³8³8³8³8³8³8³8³8³8³8³8³8³8³8³8³8³8³8³8³8³8³8³8³8³8³8³8³8³8³8³8³8³8³8³8³8³8³8³8³8³8³8³8³8³8³8³8³8³8³8³8³8³8³8³8³8³8³8³8³8³8³8³8³8³8³8³8³8³8³8³8³8³8³8³8³8³8³8³8³8³8³8³8³8³8³8³8³8³8³8³8³8³8³8³8³8³8³8³8³8³8³8³8³8³8³8³8³8³8³8³8³8³8³8³8³8³8³8³8³8³8³8³8³8³8³8³8³8³8³8³8³8³8³8³8³8³8³8³8³8³8³8³8³8³8³8³8³8³8³8³8³8³8³8³8³8³8³8³8³8³8³8³8³8³8³8³8³8³8³8³8³8³8³8³8³8³8³8³8³8³8³8³8³8³8³8³8³8³8³8³8³8³8³8³8³8³8³8³8³8³8³8³8³8³8³8³8³8³8³8³8³8³8³8³8³8³8³8³8³8³8³8³8³8³8³8³8³8³8³8³8³8³8³8³8³8³8³8³8³8³8³8³8³8³8³8³8³8³8³8³8³8³8³8³8³8³8³8³8³8³8³8³8³8³8³8³8³8³8³8³8³8³8³8³8³8³8³8³8³8³8³8³8³8³8³8³8³8³8³8³8³8³8³8³8³8³8³8³8³8³8³8³8³8³8³8³8³8³8³8³8³8³8³8³8³8³8³8³8³8³8³8³8³8³8³8³8³8³8³8³8³8³8³8³8³8³8³8³8³8³8³8³8³8³8³8³8³8³8³8³8³8³8³8³8³8³8³8³8³8³8³8³8³8³8³8³8³8³8³8³8³8³8³8³8³8³8³8³8³8³8³8³8³8³8³8³8³8³8³8³8³8³8³8³8³8³8³8³8³8³8³8³8³8³8³8³8³8³8³8³8³8³8³8³8³8³8³8³8³8³8³8³8³8³8³8³8³8³8³8³8³8³8³8³8³8³8³8³8³8³8³8³8³8³8³8³8³8³8³8³8³8³8³8³8³8³8³8³8³8³8³8³8³8³8³8³8³8³8³8³8³8³8³8³8³8³8³8³8³8³8³8³8³8³8³8³8³8³8³8³8³8³8³8³8³8³8³8³8³8³8³8³8³8³8³8³8³8³8³8³8³8³8³8³8³8³8³8³8³8³8³8³8³8³8³8³8³8³8³8³8³8³8³8³8³8³8³8³8³8³8³8³8³8³8³8³8³8³8³8³8³8³8³8³8³8³8³8³8³8³8³8³8³8³8³8³8³8³8³8³8³8³8³8³8³8³8³8³8³8³8³8³8³8³8³8³8³8³8³8³8³8³8³8³8³8³8³8³8³8³8³8³8³8³8³8³8³8³8³8³8³8³8³8³8³8³8³8³8³8³8³8³8³8³8³8³8³8³8³8³8³8³8³8³8³8³8³8³8³8³8³8³8³8³8³8³8³8³8³8³8³8³8³8³8³8³8³8³8³8³8³8³8³8³8³8³8³8³8³8³8³8³8³8³8³8³8³8³8³8³8³8³8³8³8³8³8³8³8³8³8³8³8³8³8³8³8³8³8³8³8³8³8³8³8³8³8³8³8³8³8³8³8³8³8³8³8³8³8³8³8³8³8³8³8³8³8³8³8³8³8³8³8³8³8³8³8³8³8³8³8³8³8³8³8³8³8³8³8³8³8³8³8³8³8³8³8³8³8³8³8³8³8³8³8³8³8³8³8³8³8³8³8³8³8³8³8³8³8³8³8³8³8³8³8³8³8³8³8³8³8³8³8³8³8³8³8³8³8³8³8³8³8³8³8³8³8³8³8³8³8³8³8³8³8³8³8³8³8³8³8³8³8³8³8³8³8³8³8³8³8³8³8³8³8³8³8³8³8³8³8³8³8³8³8³8³8³8³8³8³8³8³8³8³8³8³8³8³8³8³8³8³8³8³8³8³8³8³8³8³8³8³8³8³8³8³8³8³8³8³8³8³8³8³8³8³8³8³8³8³8³8³8³8³8³8³8³8³8³8³8³8³8³8³8³8³8³8³8³8³8³8³8³8³8³8³8³8³8³8³8³8³8³8³8³8³8³8³8³8³8³8³8³8³8³8³8³8³8³8³8³8³8³8³8³8³8³8³8³8³8³8³8³8³8³8³8³8³8³8³8³8³8³8³8³8³8³8³8³8³8³8³8³8³8³8³8³8³8³8³8³8³8³8³8³8³8³8³8³8³8³8³8³8³8³8³8³8³8³8³8³8³8³8³8³8³8³8³8³8³8³8³8³8³8³8³8³8³8³8³8³8³8³8³8³8³8³8³8³8³8³8³8³8³8³8³8³8³8³8³8³8³8³8³8³8³8³8³8³8³8³8³8³8³8³8³8³8³8³8³8³8³8³8³8³8³8³8³8³8³8³8³8³8³8³8³8³8³8³8³8³8³8³8³8³8³8³8³8³8³8³8³8³8³8³8³8³8³8³8³8³8³8³8³8³8³8³8³8³8³8³8³8³8³8³8³8³8³8³8³8³8³8³8³8³8³8³8³8³8³8³8³8³8³8³8³8³8³8³8³8³8³8³8³8³8³8³8³8³8³8³8³8³8³8³8³8³8³8³8³8³8³8³8³8³8³8³8³8³8³8³8³8³8³8³8³8³8³8³8³8³8³8³8³8³8³8³8³8³8³8³8³8³8³8³8³8³8³8³8³8³8³8³8³8³8³8³8³8³8³8³8³8³8³8³8³8³8³8³8³8³8³8³8³8³8³8³8³8³8³8³8³8³8³8³8³8³8³8³8³8³8³8³8³8³8³8³8³8³8³8³8³8³8³8³8³8³8³8³8³8³8³8³8³8³8³8³8³8³8³8³8³8³8³8³8³8³8³8³8³8³8³8³8³8³8³8³8³8³8³8³8³8³8³8³8³8³8³8³8³8³8³8³8³8³8³8³8³8³8³8³8³8³8³8³8³8³8³8³8³8³8³8³8³8³8³8³8³8³8³8³8³8³8³8³8³8³8³8³8³8³8³8³8³8³8³8³8³8³8³8³8³8³8³8³8³8³8³8³8³8³8³8³8³8³8³8³8³8³8³8³8³8³8³8³8³8³8³8³8³8³8³8³8³8³8³8³8³8³8³8³8³8³8³8³8³8³8³8³8³8³8³8³8³8³8³8³8³8³8³8³8³8³8³8³8³8³8³8³8³8³8³8³8³8³8³8³8³8³8³8³8³8³8³8³8³8³8³8³8³8³8³8³8³8³8³8³8³8³8³8³8³8³8³8³8³8³8³8³8³8³8³8³8³8³8³8³8³8³8³8³8³8³8³8³8³8³8³8³8³8³8³8³8³8³8³8³8³8³8³8³8³8³8³8³8³8³8³8³8³8³8³8³8³8³8³8³8³8³8³8³8³8³8³8³8³8³8³8³8³8³8³8³8³8³8³8³8³8³8³8³8³8³8³8³8³8³8³8³8³8³8³8³8³8³8³8³8³8³8³8³8³8³8³8³8³8³8³8³8³8³8³8³8³8³8³8³8³8³8³8³8³8³8³8³8³8³8³8³8³8³8³8³8³8³8³8³8³8³8³8³8³8³8³8³8³8³8³8³8³8³8³8³8³8³8³8³8³8³8³8³8³8³8³8³8³8³8³8³8³8³8³8³8³8³8³8³8³8³8³8³8³8³8³8³8³8³8³8³8³8³8³8³8³8³8³8³8³8³8³8³8³8³8³8³8³8³8³8³8³8³8³8³8³8³8³8³8³8³8³8³8³8³8³8³8³8³8³8³8³8³8³8³8³8³8³8³8³8³8³8³8³8³8³8³8³8³8³8³8³8³8³8³8³8³8³8³8³8³8³8³8³8³8³8³8³8³8³8³8³8³8³8³8³8³8³8³8³8³8³8³8³8³8³8³8³8³8³8³8³8³8³8³8³8³8³8³8³8³8³8³8³8³8³8³8³8³8³8³8³8³8³8³8³8³8³8³8³8³8³8³8³8³8³8³8³8³8³8³8³8³8³8³8³8³8³8³8³8³8³8³8³8³8³8³8³8³8³8³8³8³8³8³8³8³8³8³8³8³8³8³8³8³8³8³8³8³8³8³8³8³8³8³8³8³8³8³8³8³8³8³8³8³8³8³8³8³8³8³8³8³8³8³8³8³8³8³8³8³8³8³8³8³8³8³8³8³8³8³8³8³8³8³8³8³8³8³8³8³8³8³8³8³8³8³8³8³8³8³8³8³8³8³8³8³8³8³8³8³8³8³8³8³8³8³8³8³8³8³8³8³8³8³8³8³8³8³8³8³8³8³8³8³8³8³8³8³8³8³8³8³8³8³8³8³8³8³8³8³8³8³8³8³8³8³8³8³8³8³8³8³8³8³8³8³8³8³8³8³8³8³8³8³8³8³8³8³8³8³8³8³8³8³8³8³8³8³8³8³8³8³8³8³8³8³8³8³8³8³8³8³8³8³8³8³8³8³8³8³8³8³8³8³8³8³8³8³8³8³8³8³8³8³8³8³8³8³8³8³8³8³8³8³8³8³8³8³8³8³8³8³8³8³8³8³8³8³8³8³8³8³8³8³8³8³8³8³8³8³8³8³8³8³8³8³8³8³8³8³8³8³8³8³8³8³8³8³8³8³8³8³8³8³8³8³8³8³8³8³8³8³8³8³8³8³8³8³8³8³8³8³8³8³8³8³8³8³8³8³8³8³8³8³8³8³8³8³8³8³8³8³8³8³8³8³8³8³8³8³8³8³8³8³8³8³8³8³8³8³8³8³8³8³8³8³8³8³8³8³8³8³8³8³8³8³8³8³8³8³8³8³8³8³8³8³8³8³8³8³8³8³8³8³8³8³8³8³8³8³8³8³8³8³8³8³8³8³8³8³8³8³8³8³8³8³8³8³8³8³8³8³8³8³8³8³8³8³8³8³8³8³8³8³8³8³8³8³8³8³8³8³8³8³8³8³8³8³8³8³8³8³8³8³8³8³8³8³8³8³8³8³8³8³8³8³8³8³8³8³8³8³8³8³8³8³8³8³8³8³8³8³8³8³8³8³8³8³8³8³8³8³8³8³8³8³8³8³8³8³8³8³8³8³8³8³8³8³8³8³8³8³8³8³8³8³8³8³8³8³8³8³8³8³8³8³8³8³8³8³8³8³8³8³8³8³8³8³8³8³8³8³8³8³8³8³8³8³8³8³8³8³8³8³8³8³8³8³8³8³8³8³8³8³8³8³8³8³8³8³8³8³8³8³8³8³8³8³8³8³8³8³8³8³8³8³8³8³8³8³8³8³8³8³8³8³8³8³8³8³8³8³8³8³8³8³8³8³8³8³8³8³8³8³8³8³8³8³8³8³8³8³8³8³8³8³8³8³8³8³8³8³8³8³8³8³8³8³8³8³8³8³8³8³8³8³8³8³8³8³8³8³8³8³8³8³8³8³8³8³8³8³8³8³8³8³8³8³8³8³8³8³8³8³8³8³8³8³8³8³8³8³8³8³8³8³8³8³8³8³8³8³8³8³8³8³8³8³8³8³8³8³8³8³8³8³8³8³8³8³8³8³8³8³8³8³8³8³8³8³8³8³8³8³8³8³8³8³8³8³8³8³8³8³8³8³8³8³8³8³8³8³8³8³8³8³8³8³8³8³8³8³8³8³8³8³8³8³8³8³8³8³8³8³8³8³8³8³8³8³8³8³8³8³8³8³8³8³8³8³8³8³8³8³8³8³8³8³8³8³8³8³8³8³8³8³8³8³8³8³8³8³8³8³8³8³8³8³8³8³8³8³8³8³8³8³8³8³8³8³8³8³8³8³8³8³8³8³8³8³8³8³8³8³8³8³8³8³8³8³8³8³8³8³8³8³8³8³8³8³8³8³8³8³8³8³8³8³8³8³8³8³8³8³8³8³8³8³8³8³8³8³8³8³8³8³8³8³8³8³8³8³8³8³8³8³8³8³8³8³8³8³8³8³8³8³8³8³8³8³8³8³8³8³8³8³8³8³8³8³8³8³8³8³8³8³8³8³8³8³8³8³8³8³8³8³8³8³8³8³8³8³8³8³8³8³8³8³8³8³8³8³8³8³8³8³8³8³8³8³8³8³8³8³8³8³8³8³8³8³8³8³8³8³8³8³8³8³8³8³8³8³8³8³8³8³8³8³8³8³8³8³8³8³8³8³8³8³8³8³8³8³8³8³8³8³8³8³8³8³8³8³8³8³8³8³8³8³8³8³8³8³8³8³8³8³8³8³8³8³8³8³8³8³8³8³8³8³8³8³8³8³8³8³8³8³8³8³8³8³8³8³8³8³8³8³8³8³8³8³8³8³8³8³8³8³8³8³8³8³8³8³8³8³8³8³8³8³8³8³8³8³8³8³8³8³8³8³8³8³8³8³8³8³8³8³8³8³8³8³8³8³8³8³8³8³8³8³8³8³8³8³8³8³8³8³8³8³8³8³8³8³8³8³8³8³8³8³8³8³8³8³8³8³8³8³8³8³8³8³8³8³8³8³8³8³8³8³8³8³8³8³8³8³8³8³8³8³8³8³8³8³8³8³8³8³8³8³8³8³8³8³8³8³8³8³8³8³8³8³8³8³8³8³8³8³8³8³8³8³8³8³8³8³8³8³8³8³8³8³8³8³8³8³8³8³8³8³8³8³8³8³8³8³8³8³8³8³8³8³8³8³8³8³8³8³8³8³8³8³8³8³8³8³8³8³8³8³8³8³8³8³8³8³8³8³8³8³8³8³8³8³8³8³8³8³8³8³8³8³8³8³8³8³8³8³8³8³8³8³8³8³8³8³8³8³8³8³8³8³8³8³8³8³8³8³8³8³8³8³8³8³8³8³8³8³8³8³8³8³8³8³8³8³8³8³8³8³8³8³8³8³8³8³8³8³8³8³8³8³8³8³8³8³8³8³8³8³8³8³8³8³8³8³8³8³8³8³8³8³8³8³8³8³8³8³8³8³8³8³8³8³8³8³8³8³8³8³8³8³8³8³8³8³8³8³8³8³8³8³8³8³8³8³8³8³8³8³8³8³8³8³8³8³8³8³8³8³8³8³8³8³8³8³8³8³8³8³8³8³8³8³8³8³8³8³8³8³8³8³8³8³8³8³8³8³8³8³8³8³8³8³8³8³8³8³8³8³8³8³8³8³8³8³8³8³8³8³8³8³8³8³8³8³8³8³8³8³8³8³8³8³8³8³8³8³8³8³8³8³8³8³8³8³8³8³8³8³8³8³8³8³8³8³8³8³8³8³8³8³8³8³8³8³8³8³8³8³8³8³8³8³8³8³8³8³8³8³8³8³8³8³8³8³8³8³8³8³8³8³8³8³8³8³8³8³8³8³8³8³8³8³8³8³8³8³8³8³8³8³8³8³8³8³8³8³8³8³8³8³8³8³8³8³8³8³8³8³8³8³8³8³8³8³8³8³8³8³8³8³8³8³8³8³8³8³8³8³8³8³8³8³8³8³8³8³8³8³8³8³8³8³8³8³8³8³8³8³8³8³8³8³8³8³8³8³8³8³8³8³8³8³8³8³8³8³8³8³8³8³8³8³8³8³8³8³8³8³8³8³8³8³8³8³8³8³8³8³8³8³8³8³8³8³8³8³8³8³8³8³8³8³8³8³8³8³8³8³8³8³8³8³8³8³8³8³8³8³8³8³8³8³8³8³8³8³8³8³8³8³8³8³8³8³8³8³8³8³8³8³8³8³8³8³8³8³8³8³8³8³8³8³8³8³8³8³8³8³8³8³8³8³8³8³8³8³8³8³8³8³8³8³8³8³8³8³8³8³8³8³8³8³8³8³8³8³8³8³8³8³8³8³8³8³8³8³8³8³8³8³8³8³8³8³8³8³8³8³8³8³8³8³8³8³8³8³8³8³8³8³8³8³8³8³8³8³8³8³8³8³8³8³8³8³8³8³8³8³8³8³8³8³8³8³8³8³8³8³8³8³8³8³8³8³8³8³8³8³8³8³8³8³8³8³8³8³8³8³8³8³8³8³8³8³8³8³8³8³8³8³8³8³8³8³8³8³8³8³8³8³8³8³8³8³8³8³8³8³8³8³8³8³8³8³8³8³8³8³8³8³8³8³8³8³8³8³8³8³8³8³8³8³8³8³8³8³8³8³8³8³8³8³8³8³8³8³8³8³8³8³8³8³8³8³8³8³8³8³8³8³8³8³8³8³8³8³8³8³8³8³8³8³8³8³8³8³8³8³8³8³8³8³8³8³8³8³8³8³8³8³8³8³8³8³8³8³8³8³8³8³8³8³8³8³8³8³8³8³8³8³8³8³8³8³8³8³8³8³8³8³8³8³8³8³8³8³8³8³8³8³8³8³8³8³8³8³8³8³8³8³8³8³8³8³8³8³8³8³8³8³8³8³8³8³8³8³8³8³8³8³8³8³8³8³8³8³8³8³8³8³8³8³8³8³8³8³8³8³8³8³8³8³8³8³8³8³8³8³8³8³8³8³8³8³8³8³8³8³8³8³8³8³8³8³8³8³8³8³8³8³8³8³8³8³8³8³8³8³8³8³8³8³8³8³8³8³8³8³8³8³8³8³8³8³8³8³8³8³8³8³8³8³8³8³8³8³8³8³8³8³8³8³8³8³8³8³8³8³8³8³8³8³8³8³8³8³8³8³8³8³8³8³8³8³8³8³8³8³8³8³8³8³8³8³8³8³8³8³8³8³8³8³8³8³8³8³8³8³8³8³8³8³8³8³8³8³8³8³8³8³8³8³8³8³8³8³8³8³8³8³8³8³8³8³8³8³8³8³8³8³8³8³8³8³8³8³8³8³8³8³8³8³8³8³8³8³8³8³8³8³8³8³8³8³8³8³8³8³8³8³8³8³8³8³8³8³8³8³8³8³8³8³8³8³8³8³8³8³8³8³8³8³8³8³8³8³8³8³8³8³8³8³8³8³8³8³8³8³8³8³8³8³8³8³8³8³8³8³8³8³8³8³8³8³8³8³8³8³8³8³8³8³8³8³8³8³8³8³8³8³8³8³8³8³8³8³8³8³8³8³8³8³8³8³8³8³8³8³8³8³8³8³8³8³8³8³8³8³8³8³8³8³8³8³8³8³8³8³8³8³8³8³8³8³8³8³8³8³8³8³8³8³8³8³8³8³8³8³8³8³8³8³8³8³8³8³8³8³8³8³8³8³8³8³8³8³8³8³8³8³8³8³8³8³8³8³8³8³8³8³8³8³8³8³8³8³8³8³8³8³8³8³8³8³8³8³8³8³8³8³8³8³8³8³8³8³8³8³8³8³8³8³8³8³8³8³8³8³8³8³8³8³8³8³8³8³8³8³8³8³8³8³8³8³8³8³8³8³8³8³8³8³8³8³8³8³8³8³8³8³8³8³8³8³8³8³8³8³8³8³8³8³8³8³8³8³8³8³8³8³8³8³8³8³8³8³8³8³8³8³8³8³8³8³8³8³8³8³8³8³8³8³8³8³8³8³8³8³8³8³8³8³8³8³8³8³8³8³8³8³8³8³8³8³8³8³8³8³8³8³8³8³8³8³8³8³8³8³8³8³8³8³8³8³8³8³8³8³8³8³8³8³8³8³8³8³8³8³8³8³8³8³8³8³8³8³8³8³8³8³8³8³8³8³8³8³8³8³8³8³8³8³8³8³8³8³8³8³8³8³8³8³8³8³8³8³8³8³8³8³8³8³8³8³8³8³8³8³8³8³8³8³8³8³8³8³8³8³8³8³8³8³8³8³8³8³8³8³8³8³8³8³8³8³8³8³8³8³8³8³8³8³8³8³8³8³8³8³8³8³8³8³8³8³8³8³8³8³8³8³8³8³8³8³8³8³8³8³8³8³8³8³8³8³8³8³8³8³8³8³8³8³8³8³8³8³8³8³8³8³8³8³8³8³8³8³8³8³8³8³8³8³8³8³8³8³8³8³8³8³8³8³8³8³8³8³8³8³8³8³8³8³8³8³8³8³8³8³8³8³8³8³8³8³8³8³8³8³8³8³8³8³8³8³8³8³8³8³8³8³8³8³8³8³8³8³8³8³8³8³8³8³8³8³8³8³8³8³8³8³8³8³8³8³8³8³8³8³8³8³8³8³8³8³8³8³8³8³8³8³8³8³8³8³8³8³8³8³8³8³8³8³8³8³8³8³8³8³8³8³8³8³8³8³8³8³8³8³8³8³8³8³8³8³8³8³8³8³8³8³8³8³8³8³8³8³8³8³8³8³8³8³8³8³8³8³8³8³8³8³8³8³8³8³8³8³8³8³8³8³8³8³8³8³8³8³8³8³8³8³8³8³8³8³8³8³8³8³8³8³8³8³8³8³8³8³8³8³8³8³8³8³8³8³8³8³8³8³8³8³8³8³8³8³8³8³8³8³8³8³8³8³8³8³8³8³8³8³8³8³8³8³8³8³8³8³8³8³8³8³8³8³8³8³8³8³8³8³8³8³8³8³8³8³8³8³8³8³8³8³8³8³8³8³8³8³8³8³8³8³8³8³8³8³8³8³8³8³8³8³8³8³8³8³8³8³8³8³8³8³8³8³8³8³8³8³8³8³8³8³8³8³8³8³8³8³8³8³8³8³8³8³8³8³8³8³8³8³8³8³8³8³8³8³8³8³8³8³8³8³8³8³8³8³8³8³8³8³8³8³8³8³8³8³8³8³8³8³8³8³8³8³8³8³8³8³8³8³8³8³8³8³8³8³8³8³8³8³8³8³8³8³8³8³8³8³8³8³8³8³8³8³8³8³8³8³8³8³8³8³8³8³8³8³8³8³8³8³8³8³8³8³8³8³8³8³8³8³8³8³8³8³8³8³8³8³8³8³8³8³8³8³8³8³8³8³8³8³8³8³8³8³8³8³8³8³8³8³8³8³8³8³8³8³8³8³8³8³8³8³8³8³8³8³8³8³8³8³8³8³8³8³8³8³8³8³8³8³8³8³8³8³8³8³8³8³8³8³8³8³8³8³8³8³8³8³8³8³8³8³8³8³8³8³8³8³8³8³8³8³8³8³8³8³8³8³8³8³8³8³8³8³8³8³8³8³8³8³8³8³8³8³8³8³8³8³8³8³8³8³8³8³8³8³8³8³8³8³8³8³8³8³8³8³8³8³8³8³8³8³8³8³8³8³8³8³8³8³8³8³8³8³8³8³8³8³8³8³8³8³8³8³8³8³8³8³8³8³8³8³8³8³8³8³8³8³8³8³8³8³8³8³8³8³8³8³8³8³8³8³8³8³8³8³8³8³8³8³8³8³8³8³8³8³8³8³8³8³8³8³8³8³8³8³8³8³8³8³8³8³8³8³8³8³8³8³8³8³8³8³8³8³8³8³8³8³8³8³8³8³8³8³8³8³8³8³8³8³8³8³8³8³8³8³8³8³8³8³8³8³8³8³8³8³8³8³8³8³8³8³8³8³8³8³8³8³8³8³8³8³8³8³8³8³8³8³8³8³8³8³8³8³8³8³8³8³8³8³8³8³8³8³8³8³8³8³8³8³8³8³8³8³8³8³8³8³8³8³8³8³8³8³8³8³8³8³8³8³8³8³8³8³8³8³8³8³8³8³8³8³8³8³8³8³8³8³8³8³8³8³8³8³8³8³8³8³8³8³8³8³8³8³8³8³8³8³8³8³8³8³8³8³8³8³8³8³8³8³8³8³8³8³8³8³8³8³8³8³8³8³8³8³8³8³8³8³8³8³8³8³8³8³8³8³8³8³8³8³8³8³8³8³8³8³8³8³8³8³8³8³8³8³8³8³8³8³8³8³8³8³8³8³8³8³8³8³8³8³8³8³8³8³8³8³8³8³8³8³8³8³8³8³8³8³8³8³8³8³8³8³8³8³8³8³8³8³8³8³8³8³8³8³8³8³8³8³8³8³8³8³8³8³8³8³8³8³8³8³8³8³8³8³8³8³8³8³8³8³8³8³8³8³8³8³8³8³8³8³8³8³8³8³8³8³8³8³8³8³8³8³8³8³8³8³8³8³8³8³8³8³8³8³8³8³8³8³8³8³8³8³8³8³8³8³8³8³8³8³8³8³8³8³8³8³8³8³8³8³8³8³8³8³8³8³8³8³8³8³8³8³8³8³8³8³8³8³8³8³8³8³8³8³8³8³8³8³8³8³8³8³8³8³8³8³8³8³8³8³8³8³8³8³8³8³8³8³8³8³8³8³8³8³8³8³8³8³8³8³8³8³8³8³8³8³8³8³8³8³8³8³8³8³8³8³8³8³8³8³8³8³8³8³8³8³8³8³8³8³8³8³8³8³8³8³8³8³8³8³8³8³8³8³8³8³8³8³8³8³8³8³8³8³8³8³8³8³8³8³8³8³8³8³8³8³8³8³8³8³8³8³8³8³8³8³8³8³8³8³8³8³8³8³8³8³8³8³8³8³8³8³8³8³8³8³8³8³8³8³8³8³8³8³8³8³8³8³8³8³8³8³8³8³8³8³8³8³8³8³8³8³8³8³8³8³8³8³8³8³8³8³8³8³8³8³8³8³8³8³8³8³8³8³8³8³8³8³8³8³8³8³8³8³8³8³8³8³8³8³8³8³8³8³8³8³8³8³8³8³8³8³8³8³8³8³8³8³8³8³8³8³8³8³8³8³8³8³8³8³8³8³8³8³8³8³8³8³8³8³8³8³8³8³8³8³8³8³8³8³8³8³8³8³8³8³8³8³8³8³8³8³8³8³8³8³8³8³8³8³8³8³8³8³8³8³8³8³8³8³8³8³8³8³8³8³8³8³8³8³8³8³8³8³8³8³8³8³8³8³8³8³8³8³8³8³8³8³8³8³8³8³8³8³8³8³8³8³8³8³8³8³8³8³8³8³8³8³8³8³8³8³8³8³8³8³8³8³8³8³8³8³8³8³8³8³8³8³8³8³8³8³8³8³8³8³8³8³8³8³8³8³8³8³8³8³8³8³8³8³8³8³8³8³8³8³8³8³8³8³8³8³8³8³8³8³8³8³8³8³8³8³8³8³8³8³8³8³8³8³8³8³8³8³8³8³8³8³8³8³8³8³8³8³8³8³8³8³8³8³8³8³8³8³8³8³8³8³8³8³8³8³8³8³8³8³8³8³8³8³8³8³8³8³8³8³8³8³8³8³8³8³8³8³8³8³8³8³8³8³8³8³8³8³8³8³8³8³8³8³8³8³8³8³8³8³8³8³8³8³8³8³8³8³8³8³8³8³8³8³8³8³8³8³8³8³8³8³8³8³8³8³8³8³8³8³8³8³8³8³8³8³8³8³8³8³8³8³8³8³8³8³8³8³8³8³8³8³8³8³8³8³8³8³8³8³8³8³8³8³8³8³8³8³8³8³8³8³8³8³8³8³8³8³8³8³8³8³8³8³8³8³8³8³8³8³8³8³8³8³8³8³8³8³8³8³8³8³8³8³8³8³8³8³8³8³8³8³8³8³8³8³8³8³8³8³8³8³8³8³8³8³8³8³8³8³8³8³8³8³8³8³8³8³8³8³8³8³8³8³8³8³8³8³8³8³8³8³8³8³8³8³8³8³8³8³8³8³8³8³8³8³8³8³8³8³8³8³8³8³8³8³8³8³8³8³8³8³8³8³8³8³8³8³8³8³8³8³8³8³8³8³8³8³8³8³8³8³8³8³8³8³8³8³8³8³8³8³8³8³8³8³8³8³8³8³8³8³8³8³8³8³8³8³8³8³8³8³8³8³8³8³8³8³8³8³8³8³8³8³8³8³8³8³8³8³8³8³8³8³8³8³8³8³8³8³8³8³8³8³8³8³8³8³8³8³8³8³8³8³8³8³8³8³8³8³8³8³8³8³8³8³8³8³8³8³8³8³8³8³8³8³8³8³8³8³8³8³8³8³8³8³8³8³8³8³8³8³8³8³8³8³8³8³8³8³8³8³8³8³8³8³8³8³8³8³8³8³8³8³8³8³8³8³8³8³8³8³8³8³8³8³8³8³8³8³8³8³8³8³8³8³8³8³8³8³8³8³8³8³8³8³8³8³8³8³8³8³8³8³8³8³8³8³8³8³8³8³8³8³8³8³8³8³8³8³8³8³8³8³8³8³8³8³8³8³8³8³8³8³8³8³8³8³8³8³8³8³8³8³8³8³8³8³8³8³8³8³8³8³8³8³8³8³8³8³8³8³8³8³8³8³8³8³8³8³8³8³8³8³8³8³8³8³8³8³8³8³8³8³8³8³8³8³8³8³8³8³8³8³8³8³8³8³8³8³8³8³8³8³8³8³8³8³8³8³8³8³8³8³8³8³8³8³8³8³8³8³8³8³8³8³8³8³8³8³8³8³8³8³8³8³8³8³8³8³8³8³8³8³8³8³8³8³8³8³8³8³8³8³8³8³8³8³8³8³8³8³8³8³8³8³8³8³8³8³8³8³8³8³8³8³8³8³8³8³8³8³8³8³8³8³8³8³8³8³8³8³8³8³8³8³8³8³8³8³8³8³8³8³8³8³8³8³8³8³8³8³8³8³8³8³8³8³8³8³8³8³8³8³8³8³8³8³8³8³8³8³8³8³8³8³8³8³8³8³8³8³8³8³8³8³8³8³8³8³8³8³8³8³8³8³8³8³8³8³8³8³8³8³8³8³8³8³8³8³8³8³8³8³8³8³8³8³8³8³8³8³8³8³8³8³8³8³8³8³8³8³8³8³8³8³8³8³8³8³8³8³8³8³8³8³8³8³8³8³8³8³8³8³8³8³8³8³8³8³8³8³8³8³8³8³8³8³8³8³8³8³8³8³8³8³8³8³8³8³8³8³8³8³8³8³8³8³8³8³8³8³8³8³8³8³8³8³8³8³8³8³8³8³8³8³8³8³8³8³8³8³8³8³8³8³8³8³8³8³8³8³8³8³8³8³8³8³8³8³8³8³8³8³8³8³8³8³8³8³8³8³8³8³8³8³8³8³8³8³8³8³8³8³8³8³8³8³8³8³8³8³8³8³8³8³8³8³8³8³8³8³8³8³8³8³8³8³8³8³8³8³8³8³8³8³8³8³8³8³8³8³8³8³8³8³8³8³8³8³8³8³8³8³8³8³8³8³8³8³8³8³8³8³8³8³8³8³8³8³8³8³8³8³8³8³8³8³8³8³8³8³8³8³8³8³8³8³8³8³8³8³8³8³8³8³8³8³8³8³8³8³8³8³8³8³8³8³8³8³8³8³8³8³8³8³8³8³8³8³8³8³8³8³8³8³8³8³8³8³8³8³8³8³8³8³8³8³8³8³8³8³8³8³8³8³8³8³8³8³8³8³8³8³8³8³8³8³8³8³8³8³8³8³8³8³8³8³8³8³8³8³8³8³8³8³8³8³8³8³8³8³8³8³8³8³8³8³8³8³8³8³8³8³8³8³8³8³8³8³8³8³8³8³8³8³8³8³8³8³8³8³8³8³8³8³8³8³8³8³8³8³8³8³8³8³8³8³8³8³8³8³8³8³8³8³8³8³8³8³8³8³8³8³8³8³8³8³8³8³8³8³8³8³8³8³8³8³8³8³8³8³8³8³8³8³8³8³8³8³8³8³8³8³8³8³8³8³8³8³8³8³8³8³8³8³8³8³8³8³8³8³8³8³8³8³8³8³8³8³8³8³8³8³8³8³8³8³8³8³8³8³8³8³8³8³8³8³8³8³8³8³8³8³8³8³8³8³8³8³8³8³8³8³8³8³8³8³8³8³8³8³8³8³8³8³8³8³8³8³8³8³8³8³8³8³8³8³8³8³8³8³8³8³8³8³8³8³8³8³8³8³8³8³8³8³8³8³8³8³8³8³8³8³8³8³8³8³8³8³8³8³8³8³8³8³8³8³8³8³8³8³8³8³8³8³8³8³8³8³8³8³8³8³8³8³8³8³8³8³8³8³8³8³8³8³8³8³8³8³8³8³8³8³8³8³8³8³8³8³8³8³8³8³8³8³8³8³8³8³8³8³8³8³8³8³8³8³8³8³8³8³8³8³8³8³8³8³8³8³8³8³8³8³8³8³8³8³8³8³8³8³8³8³8³8³8³8³8³8³8³8³8³8³8³8³8³8³8³8³8³8³8³8³8³8³8³8³8³8³8³8³8³8³8³8³8³8³8³8³8³8³8³8³8³8³8³8³8³8³8³8³8³8³8³8³8³8³8³8³8³8³8³8³8³8³8³8³8³8³8³8³8³8³8³8³8³8³8³8³8³8³8³8³8³8³8³8³8³8³8³8³8³8³8³8³8³8³8³8³8³8³8³8³8³8³8³8³8³8³8³8³8³8³8³8³8³8³8³8³8³8³8³8³8³8³8³8³8³8³8³8³8³8³8³8³8³8³8³8³8³8³8³8³8³8³8³8³8³8³8³8³8³8³8³8³8³8³8³8³8³8³8³8³8³8³8³8³8³8³8³8³8³8³8³8³8³8³8³8³8³8³8³8³8³8³8³8³8³8³8³8³8³8³8³8³8³8³8³8³8³8³8³8³8³8³8³8³8³8³8³8³8³8³8³8³8³8³8³8³8³8³8³8³8³8³8³8³8³8³8³8³8³8³8³8³8³8³8³8³8³8³8³8³8³8³8³8³8³8³8³8³8³8³8³8³8³8³8³8³8³8³8³8³8³8³8³8³8³8³8³8³8³8³8³8³8³8³8³8³8³8³8³8³8³8³8³8³8³8³8³8³8³8³8³8³8³8³8³8³8³8³8³8³8³8³8³8³8³8³8³8³8³8³8³8³8³8³8³8³8³8³8³8³8³8³8³8³8³8³8³8³8³8³8³8³8³8³8³8³8³8³8³8³8³8³8³8³8³8³8³8³8³8³8³8³8³8³8³8³8³8³8³8³8³8³8³8³8³8³8³8³8³8³8³8³8³8³8³8³8³8³8³8³8³8³8³8³8³8³8³8³8³8³8³8³8³8³8³8³8³8³8³8³8³8³8³8³8³8³8³8³8³8³8³8³8³8³8³8³8³8³8³8³8³8³8³8³8³8³8³8³8³8³8³8³8³8³8³8³8³8³8³8³8³8³8³8³8³8³8³8³8³8³8³8³8³8³8³8³8³8³8³8³8³8³8³8³8³8³8³8³8³8³8³8³8³8³8³8³8³8³8³8³8³8³8³8³8³8³8³8³8³8³8³8³8³8³8³8³8³8³8³8³8³8³8³8³8³8³8³8³8³8³8³8³8³8³8³8³8³8³8³8³8³8³8³8³8³8³8³8³8³8³8³8³8³8³8³8³8³8³8³8³8³8³8³8³8³8³8³8³8³8³8³8³8³8³8³8³8³8³8³8³8³8³8³8³8³8³8³8³8³8³8³8³8³8³8³8³8³8³8³8³8³8³8³8³8³8³8³8³8³8³8³8³8³8³8³8³8³8³8³8³8³8³8³8³8³8³8³8³8³8³8³8³8³8³8³8³8³8³8³8³8³8³8³8³8³8³8³8³8³8³8³8³8³8³8³8³8³8³8³8³8³8³8³8³8³8³8³8³8³8³8³8³8³8³8³8³8³8³8³8³8³8³8³8³8³8³8³8³8³8³8³8³8³8³8³8³8³8³8³8³8³8³8³8³8³8³8³8³8³8³8³8³8³8³8³8³8³8³8³8³8³8³8³8³8³8³8³8³8³8³8³8³8³8³8³8³8³8³8³8³8³8³8³8³8³8³8³8³8³8³8³8³8³8³8³8³8³8³8³8³8³8³8³8³8³8³8³8³8³8³8³8³8³8³8³8³8³8³8³8³8³8³8³8³8³8³8³8³8³8³8³8³8³8³8³8³8³8³8³8³8³8³8³8³8³8³8³8³8³8³8³8³8³8³8³8³8³8³8³8³8³8³8³8³8³8³8³8³8³8³8³8³8³8³8³8³8³8³8³8³8³8³8³8³8³8³8³8³8³8³8³8³8³8³8³8³8³8³8³8³8³8³8³8³8³8³8³8³8³8³8³8³8³8³8³8³8³8³8³8³8³8³8³8³8³8³8³8³8³8³8³8³8³8³8³8³8³8³8³8³8³8³8³8³8³8³8³8³8³8³8³8³8³8³8³8³8³8³8³8³8³8³8³8³8³8³8³8³8³8³8³8³8³8³8³8³8³8³8³8³8³8³8³8³8³8³8³8³8³8³8³8³8³8³8³8³8³8³8³8³8³8³8³8³8³8³8³8³8³8³8³8³8³8³8³8³8³8³8³8³8³8³8³8³8³8³8³8³8³8³8³8³8³8³8³8³8³8³8³8³8³8³8³8³8³8³8³8³8³8³8³8³8³8³8³8³8³8³8³8³8³8³8³8³8³8³8³8³8³8³8³8³8³8³8³8³8³8³8³8³8³8³8³8³8³8³8³8³8³8³8³8³8³8³8³8³8³8³8³8³8³8³8³8³8³8³8³8³8³8³8³8³8³8³8³8³8³8³8³8³8³8³8³8³8³8³8³8³8³8³8³8³8³8³8³8³8³8³8³8³8³8³8³8³8³8³8³8³8³8³8³8³8³8³8³8³8³8³8³8³8³8³8³8³8³8³8³8³8³8³8³8³8³8³8³8³8³8³8³8³8³8³8³8³8³8³8³8³8³8³8³8³8³8³8³8³8³8³8³8³8³8³8³8³8³8³8³8³8³8³8³8³8³8³8³8³8³8³8³8³8³8³8³8³8³8³8³8³8³8³8³8³8³8³8³8³8³8³8³8³8³8³8³8³8³8³8³8³8³8³8³8³8³8³8³8³8³8³8³8³8³8³8³8³8³8³8³8³8³8³8³8³8³8³8³8³8³8³8³8³8³8³8³8³8³8³8³8³8³8³8³8³8³8³8³8³8³8³8³8³8³8³8³8³8³8³8³8³8³8³8³8³8³8³8³8³8³8³8³8³8³8³8³8³8³8³8³8³8³8³8³8³8³8³8³8³8³8³8³8³8³8³8³8³8³8³8³8³8³8³8³8³8³8³8³8³8³8³8³8³8³8³8³8³8³8³8³8³8³8³8³8³8³8³8³8³8³8³8³8³8³8³8³8³8³8³8³8³8³8³8³8³8³8³8³8³8³8³8³8³8³8³8³8³8³8³8³8³8³8³8³8³8³8³8³8³8³8³8³8³8³8³8³8³8³8³8³8³8³8³8³8³8³8³8³8³8³8³8³8³8³8³8³8³8³8³8³8³8³8³8³8³8³8³8³8³8³8³8³8³8³8³8³8³8³8³8³8³8³8³8³8³8³8³8³8³8³8³8³8³8³8³8³8³8³8³8³8³8³8³8³8³8³8³8³8³8³8³8³8³8³8³8³8³8³8³8³8³8³8³8³8³8³8³8³8³8³8³8³8³8³8³8³8³8³8³8³8³8³8³8³8³8³8³8³8³8³8³8³8³8³8³8³8³8³8³8³8³8³8³8³8³8³8³8³8³8³8³8³8³8³8³8³8³8³8³8³8³8³8³8³8³8³8³8³8³8³8³8³8³8³8³8³8³8³8³8³8³8³8³8³8³8³8³8³8³8³8³8³8³8³8³8³8³8³8³8³8³8³8³8³8³8³8³8³8³8³8³8³8³8³8³8³8³8³8³8³8³8³8³8³8³8³8³8³8³8³8³8³8³8³8³8³8³8³8³8³8³8³8³8³8³8³8³8³8³8³8³8³8³8³8³8³8³8³8³8³8³8³8³8³8³8³8³8³8³8³8³8³8³8³8³8³8³8³8³8³8³8³8³8³8³8³8³8³8³8³8³8³8³8³8³8³8³8³8³8³8³8³8³8³8³8³8³8³8³8³8³8³8³8³8³8³8³8³8³8³8³8³8³8³8³8³8³8³8³8³8³8³8³8³8³8³8³8³8³8³8³8³8³8³8³8³8³8³8³8³8³8³8³8³8³8³8³8³8³8³8³8³8³8³8³8³8³8³8³8³8³8³8³8³8³8³8³8³8³8³8³8³8³8³8³8³8³8³8³8³8³8³8³8³8³8³8³8³8³8³8³8³8³8³8³8³8³8³8³8³8³8³8³8³8³8³8³8³8³8³8³8³8³8³8³8³8³8³8³8³8³8³8³8³8³8³8³8³8³8³8³8³8³8³8³8³8³8³8³8³8³8³8³8³8³8³8³8³8³8³8³8³8³8³8³8³8³8³8³8³8³8³8³8³8³8³8³8³8³8³8³8³8³8³8³8³8³8³8³8³8³8³8³8³8³8³8³8³8³8³8³8³8³8³8³8³8³8³8³8³8³8³8³8³8³8³8³8³8³8³8³8³8³8³8³8³8³8³8³8³8³8³8³8³8³8³8³8³8³8³8³8³8³8³8³8³8³8³8³8³8³8³8³8³8³8³8³8³8³8³8³8³8³8³8³8³8³8³8³8³8³8³8³8³8³8³8³8³8³8³8³8³8³8³8³8³8³8³8³8³8³8³8³8³8³8³8³8³8³8³8³8³8³8³8³8³8³8³8³8³8³8³8³8³8³8³8³8³8³8³8³8³8³8³8³8³8³8³8³8³8³8³8³8³8³8³8³8³8³8³8³8³8³8³8³8³8³8³8³8³8³8³8³8³8³8³8³8³8³8³8³8³8³8³8³8³8³8³8³8³8³8³8³8³8³8³8³8³8³8³8³8³8³8³8³8³8³8³8³8³8³8³8³8³8³8³8³8³8³8³8³8³8³8³8³8³8³8³8³8³8³8³8³8³8³8³8³8³8³8³8³8³8³8³8³8³8³8³8³8³8³8³8³8³8³8³8³8³8³8³8³8³8³8³8³8³8³8³8³8³8³8³8³8³8³8³8³8³8³8³8³8³8³8³8³8³8³8³8³8³8³8³8³8³8³8³8³8³8³8³8³8³8³8³8³8³8³8³8³8³8³8³8³8³8³8³8³8³8³8³8³8³8³8³8³8³8³8³8³8³8³8³8³8³8³8³8³8³8³8³8³8³8³8³8³8³8³8³8³8³8³8³8³8³8³8³8³8³8³8³8³8³8³8³8³8³8³8³8³8³8³8³8³8³8³8³8³8³8³8³8³8³8³8³8³8³8³8³8³8³8³8³8³8³8³8³8³8³8³8³8³8³8³8³8³8³8³8³8³8³8³8³8³8³8³8³8³8³8³8³8³8³8³8³8³8³8³8³8³8³8³8³8³8³8³8³8³8³8³8³8³8³8³8³8³8³8³8³8³8³8³8³8³8³8³8³8³8³8³8³8³8³8³8³8³8³8³8³8³8³8³8³8³8³8³8³8³8³8³8³8³8³8³8³8³8³8³8³8³8³8³8³8³8³8³8³8³8³8³8³8³8³8³8³8³8³8³8³8³8³8³8³8³8³8³8³8³8³8³8³8³8³8³8³8³8³8³8³8³8³8³8³8³8³8³8³8³8³8³8³8³8³8³8³8³8³8³8³8³8³8³8³8³8³8³8³8³8³8³8³8³8³8³8³8³8³8³8³8³8³8³8³8³8³8³8³8³8³8³8³8³8³8³8³8³8³8³8³8³8³8³8³8³8³8³8³8³8³8³8³8³8³8³8³8³8³8³8³8³8³8³8³8³8³8³8³8³8³8³8³8³8³8³8³8³8³8³8³8³8³8³8³8³8³8³8³8³8³8³8³8³8³8³8³8³8³8³8³8³8³8³8³8³8³8³8³8³8³8³8³8³8³8³8³8³8³8³8³8³8³8³8³8³8³8³8³8³8³8³8³8³8³8³8³8³8³8³8³8³8³8³8³8³8³8³8³8³8³8³8³8³8³8³8³8³8³8³8³8³8³8³8³8³8³8³8³8³8³8³8³8³8³8³8³8³8³8³8³8³8³8³8³8³8³8³8³8³8³8³8³8³8³8³8³8³8³8³8³8³8³8³8³8³8³8³8³8³8³8³8³8³8³8³8³8³8³8³8³8³8³8³8³8³8³8³8³8³8³8³8³8³8³8³8³8³8³8³8³8³8³8³8³8³8³8³8³8³8³8³8³8³8³8³8³8³8³8³8³8³8³8³8³8³8³8³8³8³8³8³8³8³8³8³8³8³8³8³8³8³8³8³8³8³8³8³8³8³8³8³8³8³8³8³8³8³8³8³8³8³8³8³8³8³8³8³8³8³8³8³8³8³8³8³8³8³8³8³8³8³8³8³8³8³8³8³8³8³8³8³8³8³8³8³8³8³8³8³8³8³8³8³8³8³8³8³8³8³8³8³8³8³8³8³8³8³8³8³8³8³8³8³8³8³8³8³8³8³8³8³8³8³8³8³8³8³8³8³8³8³8³8³8³8³8³8³8³8³8³8³8³8³8³8³8³8³8³8³8³8³8³8³8³8³8³8³8³8³8³8³8³8³8³8³8³8³8³8³8³8³8³8³8³8³8³8³8³8³8³8³8³8³8³8³8³8³8³8³8³8³8³8³8³8³8³8³8³8³8³8³8³8³8³8³8³8³8³8³8³8³8³8³8³8³8³8³8³8³8³8³8³8³8³8³8³8³8³8³8³8³8³8³8³8³8³8³8³8³8³8³8³8³8³8³8³8³8³8³8³8³8³8³8³8³8³8³8³8³8³8³8³8³8³8³8³8³8³8³8³8³8³8³8³8³8³8³8³8³8³8³8³8³8³8³8³8³8³8³8³8³8³8³8³8³8³8³8³8³8³8³8³8³8³8³8³8³8³8³8³8³8³8³8³8³8³8³8³8³8³8³8³8³8³8³8³8³8³8³8³8³8³8³8³8³8³8³8³8³8³8³8³8³8³8³8³8³8³8³8³8³8³8³8³8³8³8³8³8³8³8³8³8³8³8³8³8³8³8³8³8³8³8³8³8³8³8³8³8³8³8³8³8³8³8³8³8³8³8³8³8³8³8³8³8³8³8³8³8³8³8³8³8³8³8³8³8³8³8³8³8³8³8³8³8³8³8³8³8³8³8³8³8³8³8³8³8³8³8³8³8³8³8³8³8³8³8³8³8³8³8³8³8³8³8³8³8³8³8³8³8³8³8³8³8³8³8³8³8³8³8³8³8³8³8³8³8³8³8³8³8³8³8³8³8³8³8³8³8³8³8³8³8³8³8³8³8³8³8³8³8³8³8³8³8³8³8³8³8³8³8³8³8³8³8³8³8³8³8³8³8³8³8³8³8³8³8³8³8³8³8³8³8³8³8³8³8³8³8³8³8³8³8³8³8³8³8³8³8³8³8³8³8³8³8³8³8³8³8³8³8³8³8³8³8³8³8³8³8³8³8³8³8³8³8³8³8³8³8³8³8³8³8³8³8³8³8³8³8³8³8³8³8³8³8³8³8³8³8³8³8³8³8³8³8³8³8³8³8³8³8³8³8³8³8³8³8³8³8³8³8³8³8³8³8³8³8³8³8³8³8³8³8³8³8³8³8³8³8³8³8³8³8³8³8³8³8³8³8³8³8³8³8³8³8³8³8³8³8³8³8³8³8³8³8³8³8³8³8³8³8³8³8³8³8³8³8³8³8³8³8³8³8³8³8³8³8³8³8³8³8³8³8³8³8³8³8³8³8³8³8³8³8³8³8³8³8³8³8³8³8³8³8³8³8³8³8³8³8³8³8³8³8³8³8³8³8³8³8³8³8³8³8³8³8³8³8³8³8³8³8³8³8³8³8³8³8³8³8³8³8³8³8³8³8³8³8³8³8³8³8³8³8³8³8³8³8³8³8³8³8³8³8³8³8³8³8³8³8³8³8³8³8³8³8³8³8³8³8³8³8³8³8³8³8³8³8³8³8³8³8³8³8³8³8³8³8³8³8³8³8³8³8³8³8³8³8³8³8³8³8³8³8³8³8³8³8³8³8³8³8³8³8³8³8³8³8³8³8³8³8³8³8³8³8³8³8³8³8³8³8³8³8³8³8³8³8³8³8³8³8³8³8³8³8³8³8³8³8³8³8³8³8³8³8³8³8³8³8³8³8³8³8³8³8³8³8³8³8³8³8³8³8³8³8³8³8³8³8³8³8³8³8³8³8³8³8³8³8³8³8³8³8³8³8³8³8³8³8³8³8³8³8³8³8³8³8³8³8³8³8³8³8³8³8³8³8³8³8³8³8³8³8³8³8³8³8³8³8³8³8³8³8³8³8³8³8³8³8³8³8³8³8³8³8³8³8³8³8³8³8³8³8³8³8³8³8³8³8³8³8³8³8³8³8³8³8³8³8³8³8³8³8³8³8³8³8³8³8³8³8³8³8³8³8³8³8³8³8³8³8³8³8³8³8³8³8³8³8³8³8³8³8³8³8³8³8³8³8³8³8³8³8³8³8³8³8³8³8³8³8³8³8³8³8³8³8³8³8³8³8³8³8³8³8³8³8³8³8³8³8³8³8³8³8³8³8³8³8³8³8³8³8³8³8³8³8³8³8³8³8³8³8³8³8³8³8³8³8³8³8³8³8³8³8³8³8³8³8³8³8³8³8³8³8³8³8³8³8³8³8³8³8³8³8³8³8³8³8³8³8³8³8³8³8³8³8³8³8³8³8³8³8³8³8³8³8³8³8³8³8³8³8³8³8³8³8³8³8³8³8³8³8³8³8³8³8³8³8³8³8³8³8³8³8³8³8³8³8³8³8³8³8³8³8³8³8³8³8³8³8³8³8³8³8³8³8³8³8³8³8³8³8³8³8³8³8³8³8³8³8³8³8³8³8³8³8³8³8³8³8³8³8³8³8³8³8³8³8³8³8³8³8³8³8³8³8³8³8³8³8³8³8³8³8³8³8³8³8³8³8³8³8³8³8³8³8³8³8³8³8³8³8³8³8³8³8³8³8³8³8³8³8³8³8³8³8³8³8³8³8³8³8³8³8³8³8³8³8³8³8³8³8³8³8³8³8³8³8³8³8³8³8³8³8³8³8³8³8³8³8³8³8³8³8³8³8³8³8³8³8³8³8³8³8³8³8³8³8³8³8³8³8³8³8³8³8³8³8³8³8³8³8³8³8³8³8³8³8³8³8³8³8³8³8³8³8³8³8³8³8³8³8³8³8³8³8³8³8³8³8³8³8³8³8³8³8³8³8³8³8³8³8³8³8³8³8³8³8³8³8³8³8³8³8³8³8³8³8³8³8³8³8³8³8³8³8³8³8³8³8³8³8³8³8³8³8³8³8³8³8³8³8³8³8³8³8³8³8³8³8³8³8³8³8³8³8³8³8³8³8³8³8³8³8³8³8³8³8³8³8³8³8³8³8³8³8³8³8³8³8³8³8³8³8³8³8³8³8³8³8³8³8³8³8³8³8³8³8³8³8³8³8³8³8³8³8³8³8³8³8³8³8³8³8³8³8³8³8³8³8³8³8³8³8³8³8³8³8³8³8³8³8³8³8³8³8³8³8³8³8³8³8³8³8³8³8³8³8³8³8³8³8³8³8³8³8³8³8³8³8³8³8³8³8³8³8³8³8³8³8³8³8³8³8³8³8³8³8³8³8³8³8³8³8³8³8³8³8³8³8³8³8³8³8³8³8³8³8³8³8³8³8³8³8³8³8³8³8³8³8³8³8³8³8³8³8³8³8³8³8³8³8³8³8³8³8³8³8³8³8³8³8³8³8³8³8³8³8³8³8³8³8³8³8³8³8³8³8³8³8³8³8³8³8³8³8³8³8³8³8³8³8³8³8³8³8³8³8³8³8³8³8³8³8³8³8³8³8³8³8³8³8³8³8³8³8³8³8³8³8³8³8³8³8³8³8³8³8³8³8³8³8³8³8³8³8³8³8³8³8³8³8³8³8³8³8³8³8³8³8³8³8³8³8³8³8³8³8³8³8³8³8³8³8³8³8³8³8³8³8³8³8³8³8³8³8³8³8³8³8³8³8³8³8³8³8³8³8³8³8³8³8³8³8³8³8³8³8³8³8³8³8³8³8³8³8³8³8³8³8³8³8³8³8³8³8³8³8³8³8³8³8³8³8³8³8³8³8³8³8³8³8³8³8³8³8³8³8³8³8³8³8³8³8³8³8³8³8³8³8³8³8³8³8³8³8³8³8³8³8³8³8³8³8³8³8³8³8³8³8³8³8³8³8³8³8³8³8³8³8³8³8³8³8³8³8³8³8³8³8³8³8³8³8³8³8³8³8³8³8³8³8³8³8³8³8³8³8³8³8³8³8³8³8³8³8³8³8³8³8³8³8³8³8³8³8³8³8³8³8³8³8³8³8³8³8³8³8³8³8³8³8³8³8³8³8³8³8³8³8³8³8³8³8³8³8³8³8³8³8³8³8³8³8³8³8³8³8³8³8³8³8³8³8³8³8³8³8³8³8³8³8³8³8³8³8³8³8³8³8³8³8³8³8³8³8³8³8³8³8³8³8³8³8³8³8³8³8³8³8³8³8³8³8³8³8³8³8³8³8³8³8³8³8³8³8³8³8³8³8³8³8³8³8³8³8³8³8³8³8³8³8³8³8³8³8³8³8³8³8³8³8³8³8³8³8³8³8³8³8³8³8³8³8³8³8³8³8³8³8³8³8³8³8³8³8³8³8³8³8³8³8³8³8³8³8³8³8³8³8³8³8³8³8³8³8³8³8³8³8³8³8³8³8³8³8³8³8³8³8³8³8³8³8³8³8³8³8³8³8³8³8³8³8³8³8³8³8³8³8³8³8³8³8³8³8³8³8³8³8³8³8³8³8³8³8³8³8³8³8³8³8³8³8³8³8³8³8³8³8³8³8³8³8³8³8³8³8³8³8³8³8³8³8³8³8³8³8³8³8³8³8³8³8³8³8³8³8³8³8³8³8³8³8³8³8³8³8³8³8³8³8³8³8³8³8³8³8³8³8³8³8³8³8³8³8³8³8³8³8³8³8³8³8³8³8³8³8³8³8³8³8³8³8³8³8³8³8³8³8³8³8³8³8³8³8³8³8³8³8³8³8³8³8³8³8³8³8³8³8³8³8³8³8³8³8³8³8³8³8³8³8³8³8³8³8³8³8³8³8³8³8³8³8³8³8³8³8³8³8³8³8³8³8³8³8³8³8³8³8³8³8³8³8³8³8³8³8³8³8³8³8³8³8³8³8³8³8³8³8³8³8³8³8³8³8³8³8³8³8³8³8³8³8³8³8³8³8³8³8³8³8³8³8³8³8³8³8³8³8³8³8³8³8³8³8³8³8³8³8³8³8³8³8³8³8³8³8³8³8³8³8³8³8³8³8³8³8³8³8³8³8³8³8³8³8³8³8³8³8³8³8³8³8³8³8³8³8³8³8³8³8³8³8³8³8³8³8³8³8³8³8³8³8³8³8³8³8³8³8³8³8³8³8³8³8³8³8³8³8³8³8³8³8³8³8³8³8³8³8³8³8³8³8³8³8³8³8³8³8³8³8³8³8³8³8³8³8³8³8³8³8³8³8³8³8³8³8³8³8³8³8³8³8³8³8³8³8³8³8³8³8³8³8³8³8³8³8³8³8³8³8³8³8³8³8³8³8³8³8³8³8³8³8³8³8³8³8³8³8³8³8³8³8³8³8³8³8³8³8³8³8³8³8³8³8³8³8³8³8³8³8³8³8³8³8³8³8³8³8³8³8³8³8³8³8³8³8³8³8³8³8³8³8³8³8³8³8³8³8³8³8³8³8³8³8³8³8³8³8³8³8³8³8³8³8³8³8³8³8³8³8³8³8³8³8³8³8³8³8³8³8³8³8³8³8³8³8³8³8³8³8³8³8³8³8³8³8³8³8³8³8³8³8³8³8³8³8³8³8³8³8³8³8³8³8³8³8³8³8³8³8³8³8³8³8³8³8³8³8³8³8³8³8³8³8³8³8³8³8³8³8³8³8³8³8³8³8³8³8³8³8³8³8³8³8³8³8³8³8³8³8³8³8³8³8³8³8³8³8³8³8³8³8³8³8³8³8³8³8³8³8³8³8³8³8³8³8³8³8³8³8³8³8³8³8³8³8³8³8³8³8³8³8³8³8³8³8³8³8³8³8³8³8³8³8³8³8³8³8³8³8³8³8³8³8³8³8³8³8³8³8³8³8³8³8³8³8³8³8³8³8³8³8³8³8³8³8³8³8³8³8³8³8³8³8³8³8³8³8³8³8³8³8³8³8³8³8³8³8³8³8³8³8³8³8³8³8³8³8³8³8³8³8³8³8³8³8³8³8³8³8³8³8³8³8³8³8³8³8³8³8³8³8³8³8³8³8³8³8³8³8³8³8³8³8³8³8³8³8³8³8³8³8³8³8³8³8³8³8³8³8³8³8³8³8³8³8³8³8³8³8³8³8³8³8³8³8³8³8³8³8³8³8³8³8³8³8³8³8³8³8³8³8³8³8³8³8³8³8³8³8³8³8³8³8³8³8³8³8³8³8³8³8³8³8³8³8³8³8³8³8³8³8³8³8³8³8³8³8³8³8³8³8³8³8³8³8³8³8³8³8³8³8³8³8³8³8³8³8³8³8³8³8³8³8³8³8³8³8³8³8³8³8³8³8³8³8³8³8³8³8³8³8³8³8³8³8³8³8³8³8³8³8³8³8³8³8³8³8³8³8³8³8³8³8³8³8³8³8³8³8³8³8³8³8³8³8³8³8³8³8³8³8³8³8³8³8³8³8³8³8³8³8³8³8³8³8³8³8³8³8³8³8³8³8³8³8³8³8³8³8³8³8³8³8³8³8³8³8³8³8³8³8³8³8³8³8³8³8³8³8³8³8³8³8³8³8³8³8³8³8³8³8³8³8³8³8³8³8³8³8³8³8³8³8³8³8³8³8³8³8³8³8³8³8³8³8³8³8³8³8³8³8³8³8³8³8³8³8³8³8³8³8³8³8³8³8³8³8³8³8³8³8³8³8³8³8³8³8³8³8³8³8³8³8³8³8³8³8³8³8³8³8³8³8³8³8³8³8³8³8³8³8³8³8³8³8³8³8³8³8³8³8³8³8³8³8³8³8³8³8³8³8³8³8³8³8³8³8³8³8³8³8³8³8³8³8³8³8³8³8³8³8³8³8³8³8³8³8³8³8³8³8³8³8³8³8³8³8³8³8³8³8³8³8³8³8³8³8³8³8³8³8³8³8³8³8³8³8³8³8³8³8³8³8³8³8³8³8³8³8³8³8³8³8³8³8³8³8³8³8³8³8³8³8³8³8³8³8³8³8³8³8³8³8³8³8³8³8³8³8³8³8³8³8³8³8³8³8³8³8³8³8³8³8³8³8³8³8³8³8³8³8³8³8³8³8³8³8³8³8³8³8³8³8³8³8³8³8³8³8³8³8³8³8³8³8³8³8³8³8³8³8³8³8³8³8³8³8³8³8³8³8³8³8³8³8³8³8³8³8³8³8³8³8³8³8³8³8³8³8³8³8³8³8³8³8³8³8³8³8³8³8³8³8³8³8³8³8³8³8³8³8³8³8³8³8³8³8³8³8³8³8³8³8³8³8³8³8³8³8³8³8³8³8³8³8³8³8³8³8³8³8³8³8³8³8³8³8³8³8³8³8³8³8³8³8³8³8³8³8³8³8³8³8³8³8³8³8³8³8³8³8³8³8³8³8³8³8³8³8³8³8³8³8³8³8³8³8³8³8³8³8³8³8³8³8³8³8³8³8³8³8³8³8³8³8³8³8³8³8³8³8³8³8³8³8³8³8³8³8³8³8³8³8³8³8³8³8³8³8³8³8³8³8³8³8³8³8³8³8³8³8³8³8³8³8³8³8³8³8³8³8³8³8³8³8³8³8³8³8³8³8³8³8³8³8³8³8³8³8³8³8³8³8³8³8³8³8³8³8³8³8³8³8³8³8³8³8³8³8³8³8³8³8³8³8³8³8³8³8³8³8³8³8³8³8³8³8³8³8³8³8³8³8³8³8³8³8³8³8³8³8³8³8³8³8³8³8³8³8³8³8³8³8³8³8³8³8³8³8³8³8³8³8³8³8³8³8³8³8³8³8³8³8³8³8³8³8³8³8³8³8³8³8³8³8³8³8³8³8³8³8³8³8³8³8³8³8³8³8³8³8³8³8³8³8³8³8³8³8³8³8³8³8³8³8³8³8³8³8³8³8³8³8³8³8³8³8³8³8³8³8³8³8³8³8³8³8³8³8³8³8³8³8³8³8³8³8³8³8³8³8³8³8³8³8³8³8³8³8³8³8³8³8³8³8³8³8³8³8³8³8³8³8³8³8³8³8³8³8³8³8³8³8³8³8³8³8³8³8³8³8³8³8³8³8³8³8³8³8³8³8³8³8³8³8³8³8³8³8³8³8³8³8³8³8³8³8³8³8³8³8³8³8³8³8³8³8³8³8³8³8³8³8³8³8³8³8³8³8³8³8³8³8³8³8³8³8³8³8³8³8³8³8³8³8³8³8³8³8³8³8³8³8³8³8³8³8³8³8³8³8³8³8³8³8³8³8³8³8³8³8³8³8³8³8³8³8³8³8³8³8³8³8³8³8³8³8³8³8³8³8³8³8³8³8³8³8³8³8³8³8³8³8³8³8³8³8³8³8³8³8³8³8³8³8³8³8³8³8³8³8³8³8³8³8³8³8³8³8³8³8³8³8³8³8³8³8³8³8³8³8³8³8³8³8³8³8³8³8³8³8³8³8³8³8³8³8³8³8³8³8³8³8³8³8³8³8³8³8³8³8³8³8³8³8³8³8³8³8³8³8³8³8³8³8³8³8³8³8³8³8³8³8³8³8³8³8³8³8³8³8³8³8³8³8³8³8³8³8³8³8³8³8³8³8³8³8³8³8³8³8³8³8³8³8³8³8³8³8³8³8³8³8³8³8³8³8³8³8³8³8³8³8³8³8³8³8³8³8³8³8³8³8³8³8³8³8³8³8³8³8³8³8³8³8³8³8³8³8³8³8³8³8³8³8³8³8³8³8³8³8³8³8³8³8³8³8³8³8³8³8³8³8³8³8³8³8³8³8³8³8³8³8³8³8³8³8³8³8³8³8³8³8³8³8³8³8³8³8³8³8³8³8³8³8³8³8³8³8³8³8³8³8³8³8³8³8³8³8³8³8³8³8³8³8³8³8³8³8³8³8³8³8³8³8³8³8³8³8³8³8³8³8³8³8³8³8³8³8³8³8³8³8³8³8³8³8³8³8³8³8³8³8³8³8³8³8³8³8³8³8³8³8³8³8³8³8³8³8³8³8³8³8³8³8³8³8³8³8³8³8³8³8³8³8³8³8³8³8³8³8³8³8³8³8³8³8³8³8³8³8³8³8³8³8³8³8³8³8³8³8³8³8³8³8³8³8³8³8³8³8³8³8³8³8³8³8³8³8³8³8³8³8³8³8³8³8³8³8³8³8³8³8³8³8³8³8³8³8³8³8³8³8³8³8³8³8³8³8³8³8³8³8³8³8³8³8³8³8³8³8³8³8³8³8³8³8³8³8³8³8³8³8³8³8³8³8³8³8³8³8³8³8³8³8³8³8³8³8³8³8³8³8³8³8³8³8³8³8³8³8³8³8³8³8³8³8³8³8³8³8³8³8³8³8³8³8³8³8³8³8³8³8³8³8³8³8³8³8³8³8³8³8³8³8³8³8³8³8³8³8³8³8³8³8³8³8³8³8³8³8³8³8³8³8³8³8³8³8³8³8³8³8³8³8³8³8³8³8³8³8³8³8³8³8³8³8³8³8³8³8³8³8³8³8³8³8³8³8³8³8³8³8³8³8³8³8³8³8³8³8³8³8³8³8³8³8³8³8³8³8³8³8³8³8³8³8³8³8³8³8³8³8³8³8³8³8³8³8³8³8³8³8³8³8³8³8³8³8³8³8³8³8³8³8³8³8³8³8³8³8³8³8³8³8³8³8³8³8³8³8³8³8³8³8³8³8³8³8³8³8³8³8³8³8³8³8³8³8³8³8³8³8³8³8³8³8³8³8³8³8³8³8³8³8³8³8³8³8³8³8³8³8³8³8³8³8³8³8³8³8³8³8³8³8³8³8³8³8³8³8³8³8³8³8³8³8³8³8³8³8³8³8³8³8³8³8³8³8³8³8³8³8³8³8³8³8³8³8³8³8³8³8³8³8³8³8³8³8³8³8³8³8³8³8³8³8³8³8³8³8³8³8³8³8³8³8³8³8³8³8³8³8³8³8³8³8³8³8³8³8³8³8³8³8³8³8³8³8³8³8³8³8³8³8³8³8³8³8³8³8³8³8³8³8³8³8³8³8³8³8³8³8³8³8³8³8³8³8³8³8³8³8³8³8³8³8³8³8³8³8³8³8³8³8³8³8³8³8³8³8³8³8³8³8³8³8³8³8³8³8³8³8³8³8³8³8³8³8³8³8³8³8³8³8³8³8³8³8³8³8³8³8³8³8³8³8³8³8³8³8³8³8³8³8³8³8³8³8³8³8³8³8³8³8³8³8³8³8³8³8³8³8³8³8³8³8³8³8³8³8³8³8³8³8³8³8³8³8³8³8³8³8³8³8³8³8³8³8³8³8³8³8³8³8³8³8³8³8³8³8³8³8³8³8³8³8³8³8³8³8³8³8³8³8³8³8³8³8³8³8³8³8³8³8³8³8³8³8³8³8³8³8³8³8³8³8³8³8³8³8³8³8³8³8³8³8³8³8³8³8³8³8³8³8³8³8³8³8³8³8³8³8³8³8³8³8³8³8³8³8³8³8³8³8³8³8³8³8³8³8³8³8³8³8³8³8³8³8³8³8³8³8³8³8³8³8³8³8³8³8³8³8³8³8³8³8³8³8³8³8³8³8³8³8³8³8³8³8³8³8³8³8³8³8³8³8³8³8³8³8³8³8³8³8³8³8³8³8³8³8³8³8³8³8³8³8³8³8³8³8³8³8³8³8³8³8³8³8³8³8³8³8³8³8³8³8³8³8³8³8³8³8³8³8³8³8³8³8³8³8³8³8³8³8³8³8³8³8³8³8³8³8³8³8³8³8³8³8³8³8³8³8³8³8³8³8³8³8³8³8³8³8³8³8³8³8³8³8³8³8³8³8³8³8³8³8³8³8³8³8³8³8³8³8³8³8³8³8³8³8³8³8³8³8³8³8³8³8³8³8³8³8³8³8³8³8³8³8³8³8³8³8³8³8³8³8³8³8³8³8³8³8³8³8³8³8³8³8³8³8³8³8³8³8³8³8³8³8³8³8³8³8³8³8³8³8³8³8³8³8³8³8³8³8³8³8³8³8³8³8³8³8³8³8³8³8³8³8³8³8³8³8³8³8³8³8³8³8³8³8³8³8³8³8³8³8³8³8³8³8³8³8³8³8³8³8³8³8³8³8³8³8³8³8³8³8³8³8³8³8³8³8³8³8³8³8³8³8³8³8³8³8³8³8³8³8³8³8³8³8³8³8³8³8³8³8³8³8³8³8³8³8³8³8³8³8³8³8³8³8³8³8³8³8³8³8³8³8³8³8³8³8³8³8³8³8³8³8³8³8³8³8³8³8³8³8³8³8³8³8³8³8³8³8³8³8³8³8³8³8³8³8³8³8³8³8³8³8³8³8³8³8³8³8³8³8³8³8³8³8³8³8³8³8³8³8³8³8³8³8³8³8³8³8³8³8³8³8³8³8³8³8³8³8³8³8³8³8³8³8³8³8³8³8³8³8³8³8³8³8³8³8³8³8³8³8³8³8³8³8³8³8³8³8³8³8³8³8³8³8³8³8³8³8³8³8³8³8³8³8³8³8³8³8³8³8³8³8³8³8³8³8³8³8³8³8³8³8³8³8³8³8³8³8³8³8³8³8³8³8³8³8³8³8³8³8³8³8³8³8³8³8³8³8³8³8³8³8³8³8³8³8³8³8³8³8³8³8³8³8³8³8³8³8³8³8³8³8³8³8³8³8³8³8³8³8³8³8³8³8³8³8³8³8³8³8³8³8³8³8³8³8³8³8³8³8³8³8³8³8³8³8³8³8³8³8³8³8³8³8³8³8³8³8³8³8³8³8³8³8³8³8³8³8³8³8³8³8³8³8³8³8³8³8³8³8³8³8³8³8³8³8³8³8³8³8³8³8³8³8³8³8³8³8³8³8³8³8³8³8³8³8³8³8³8³8³8³8³8³8³8³8³8³8³8³8³8³8³8³8³8³8³8³8³8³8³8³8³8³8³8³8³8³8³8³8³8³8³8³8³8³8³8³8³8³8³8³8³8³8³8³8³8³8³8³8³8³8³8³8³8³8³8³8³8³8³8³8³8³8³8³8³8³8³8³8³8³8³8³8³8³8³8³8³8³8³8³8³8³8³8³8³8³8³8³8³8³8³8³8³8³8³8³8³8³8³8³8³8³8³8³8³8³8³8³8³8³8³8³8³8³8³8³8³8³8³8³8³8³8³8³8³8³8³8³8³8³8³8³8³8³8³8³8³8³8³8³8³8³8³8³8³8³8³8³8³8³8³8³8³8³8³8³8³8³8³8³8³8³8³8³8³8³8³8³8³8³8³8³8³8³8³8³8³8³8³8³8³8³8³8³8³8³8³8³8³8³8³8³8³8³8³8³8³8³8³8³8³8³8³8³8³8³8³8³8³8³8³8³8³8³8³8³8³8³8³8³8³8³8³8³8³8³8³8³8³8³8³8³8³8³8³8³8³8³8³8³8³8³8³8³8³8³8³8³8³8³8³8³8³8³8³8³8³8³8³8³8³8³8³8³8³8³8³8³8³8³8³8³8³8³8³8³8³8³8³8³8³8³8³8³8³8³8³8³8³8³8³8³8³8³8³8³8³8³8³8³8³8³8³8³8³8³8³8³8³8³8³8³8³8³8³8³8³8³8³8³8³8³8³8³8³8³8³8³8³8³8³8³8³8³8³8³8³8³8³8³8³8³8³8³8³8³8³8³8³8³8³8³8³8³8³8³8³8³8³8³8³8³8³8³8³8³8³8³8³8³8³8³8³8³8³8³8³8³8³8³8³8³8³8³8³8³8³8³8³8³8³8³8³8³8³8³8³8³8³8³8³8³8³8³8³8³8³8³8³8³8³8³8³8³8³8³8³8³8³8³8³8³8³8³8³8³8³8³8³8³8³8³8³8³8³8³8³8³8³8³8³8³8³8³8³8³8³8³8³8³8³8³8³8³8³8³8³8³8³8³8³8³8³8³8³8³8³8³8³8³8³8³8³8³8³8³8³8³8³8³8³8³8³8³8³8³8³8³8³8³8³8³8³8³8³8³8³8³8³8³8³8³8³8³8³8³8³8³8³8³8³8³8³8³8³8³8³8³8³8³8³8³8³8³8³8³8³8³8³8³8³8³8³8³8³8³8³8³8³8³8³8³8³8³8³8³8³8³8³8³8³8³8³8³8³8³8³8³8³8³8³8³8³8³8³8³8³8³8³8³8³8³8³8³8³8³8³8³8³8³8³8³8³8³8³8³8³8³8³8³8³8³8³8³8³8³8³8³8³8³8³8³8³8³8³8³8³8³8³8³8³8³8³8³8³8³8³8³8³8³8³8³8³8³8³8³8³8³8³8³8³8³8³8³8³8³8³8³8³8³8³8³8³8³8³8³8³8³8³8³8³8³8³8³8³8³8³8³8³8³8³8³8³8³8³8³8³8³8³8³8³8³8³8³8³8³8³8³8³8³8³8³8³8³8³8³8³8³8³8³8³8³8³8³8³8³8³8³8³8³8³8³8³8³8³8³8³8³8³8³8³8³8³8³8³8³8³8³8³8³8³8³8³8³8³8³8³8³8³8³8³8³8³8³8³8³8³8³8³8³8³8³8³8³8³8³8³8³8³8³8³8³8³8³8³8³8³8³8³8³8³8³8³8³8³8³8³8³8³8³8³8³8³8³8³8³8³8³8³8³8³8³8³8³8³8³8³8³8³8³8³8³8³8³8³8³8³8³8³8³8³8³8³8³8³8³8³8³8³8³8³8³8³8³8³8³8³8³8³8³8³8³8³8³8³8³8³8³8³8³8³8³8³8³8³8³8³8³8³8³8³8³8³8³8³8³8³8³8³8³8³8³8³8³8³8³8³8³8³8³8³8³8³8³8³8³8³8³8³8³8³8³8³8³8³8³8³8³8³8³8³8³8³8³8³8³8³8³8³8³8³8³8³8³8³8³8³8³8³8³8³8³8³8³8³8³8³8³8³8³8³8³8³8³8³8³8³8³8³8³8³8³8³8³8³8³8³8³8³8³8³8³8³8³8³8³8³8³8³8³8³8³8³8³8³8³8³8³8³8³8³8³8³8³8³8³8³8³8³8³8³8³8³8³8³8³8³8³8³8³8³8³8³8³8³8³8³8³8³8³8³8³8³8³8³8³8³8³8³8³8³8³8³8³8³8³8³8³8³8³8³8³8³8³8³8³8³8³8³8³8³8³8³8³8³8³8³8³8³8³8³8³8³8³8³8³8³8³8³8³8³8³8³8³8³8³8³8³8³8³8³8³8³8³8³8³8³8³8³8³8³8³8³8³8³8³8³8³8³8³8³8³8³8³8³8³8³8³8³8³8³8³8³8³8³8³8³8³8³8³8³8³8³8³8³8³8³8³8³8³8³8³8³8³8³8³8³8³8³8³8³8³8³8³8³8³8³8³8³8³8³8³8³8³8³8³8³8³8³8³8³8³8³8³8³8³8³8³8³8³8³8³8³8³8³8³8³8³8³8³8³8³8³8³8³8³8³8³8³8³8³8³8³8³8³8³8³8³8³8³8³8³8³8³8³8³8³8³8³8³8³8³8³8³8³8³8³8³8³8³8³8³8³8³8³8³8³8³8³8³8³8³8³8³8³8³8³8³8³8³8³8³8³8³8³8³8³8³8³8³8³8³8³8³8³8³8³8³8³8³8³8³8³8³8³8³8³8³8³8³8³8³8³8³8³8³8³8³8³8³8³8³8³8³8³8³8³8³8³8³8³8³8³8³8³8³8³8³8³8³8³8³8³8³8³8³8³8³8³8³8³8³8³8³8³8³8³8³8³8³8³8³8³8³8³8³8³8³8³8³8³8³8³8³8³8³8³8³8³8³8³8³8³8³8³8³8³8³8³8³8³8³8³8³8³8³8³8³8³8³8³8³8³8³8³8³8³8³8³8³8³8³8³8³8³8³8³8³8³8³8³8³8³8³8³8³8³8³8³8³8³8³8³8³8³8³8³8³8³8³8³8³8³8³8³8³8³8³8³8³8³8³8³8³8³8³8³8³8³8³8³8³8³8³8³8³8³8³8³8³8³8³8³8³8³8³8³8³8³8³8³8³8³8³8³8³8³8³8³8³8³8³8³8³8³8³8³8³8³8³8³8³8³8³8³8³8³8³8³8³8³8³8³8³8³8³8³8³8³8³8³8³8³8³8³8³8³8³8³8³8³8³8³8³8³8³8³8³8³8³8³8³8³8³8³8³8³8³8³8³8³8³8³8³8³8³8³8³8³8³8³8³8³8³8³8³8³8³8³8³8³8³8³8³8³8³8³8³8³8³8³8³8³8³8³8³8³8³8³8³8³8³8³8³8³8³8³8³8³8³8³8³8³8³8³8³8³8³8³8³8³8³8³8³8³8³8³8³8³8³8³8³8³8³8³8³8³8³8³8³8³8³8³8³8³8³8³8³8³8³8³8³8³8³8³8³8³8³8³8³8³8³8³8³8³8³8³8³8³8³8³8³8³8³8³8³8³8³8³8³8³8³8³8³8³8³8³8³8³8³8³8³8³8³8³8³8³8³8³8³8³8³8³8³8³8³8³8³8³8³8³8³8³8³8³8³8³8³8³8³8³8³8³8³8³8³8³8³8³8³8³8³8³8³8³8³8³8³8³8³8³8³8³8³8³8³8³8³8³8³8³8³8³8³8³8³8³8³8³8³8³8³8³8³8³8³8³8³8³8³8³8³8³8³8³8³8³8³8³8³8³8³8³8³8³8³8³8³8³8³8³8³8³8³8³8³8³8³8³8³8³8³8³8³8³8³8³8³8³8³8³8³8³8³8³8³8³8³8³8³8³8³8³8³8³8³8³8³8³8³8³8³8³8³8³8³8³8³8³8³8³8³8³8³8³8³8³8³8³8³8³8³8³8³8³8³8³8³8³8³8³8³8³8³8³8³8³8³8³8³8³8³8³8³8³8³8³8³8³8³8³8³8³8³8³8³8³8³8³8³8³8³8³8³8³8³8³8³8³8³8³8³8³8³8³8³8³8³8³8³8³8³8³8³8³8³8³8³8³8³8³8³8³8³8³8³8³8³8³8³8³8³8³8³8³8³8³8³8³8³8³8³8³8³8³8³8³8³8³8³8³8³8³8³8³8³8³8³8³8³8³8³8³8³8³8³8³8³8³8³8³8³8³8³8³8³8³8³8³8³8³8³8³8³8³8³8³8³8³8³8³8³8³8³8³8³8³8³8³8³8³8³8³8³8³8³8³8³8³8³8³8³8³8³8³8³8³8³8³8³8³8³8³8³8³8³8³8³8³8³8³8³8³8³8³8³8³8³8³8³8³8³8³8³8³8³8³8³8³8³8³8³8³8³8³8³8³8³8³8³8³8³8³8³8³8³8³8³8³8³8³8³8³8³8³8³8³8³8³8³8³8³8³8³8³8³8³8³8³8³8³8³8³8³8³8³8³8³8³8³8³8³8³8³8³8³8³8³8³8³8³8³8³8³8³8³8³8³8³8³8³8³8³8³8³8³8³8³8³8³8³8³8³8³8³8³8³8³8³8³8³8³8³8³8³8³8³8³8³8³8³8³8³8³8³8³8³8³8³8³8³8³8³8³8³8³8³8³8³8³8³8³8³8³8³8³8³8³8³8³8³8³8³8³8³8³8³8³8³8³8³8³8³8³8³8³8³8³8³8³8³8³8³8³8³8³8³8³8³8³8³8³8³8³8³8³8³8³8³8³8³8³8³8³8³8³8³8³8³8³8³8³8³8³8³8³8³8³8³8³8³8³8³8³8³8³8³8³8³8³8³8³8³8³8³8³8³8³8³8³8³8³8³8³8³8³8³8³8³8³8³8³8³8³8³8³8³8³8³8³8³8³8³8³8³8³8³8³8³8³8³8³8³8³8³8³8³8³8³8³8³8³8³8³8³8³8³8³8³8³8³8³8³8³8³8³8³8³8³8³8³8³8³8³8³8³8³8³8³8³8³8³8³8³8³8³8³8³8³8³8³8³8³8³8³8³8³8³8³8³8³8³8³8³8³8³8³8³8³8³8³8³8³8³8³8³8³8³8³8³8³8³8³8³8³8³8³8³8³8³8³8³8³8³8³8³8³8³8³8³8³8³8³8³8³8³8³8³8³8³8³8³8³8³8³8³8³8³8³8³8³8³8³8³8³8³8³8³8³8³8³8³8³8³8³8³8³8³8³8³8³8³8³8³8³8³8³8³8³8³8³8³8³8³8³8³8³8³8³8³8³8³8³8³8³8³8³8³8³8³8³8³8³8³8³8³8³8³8³8³8³8³8³8³8³8³8³8³8³8³8³8³8³8³8³8³8³8³8³8³8³8³8³8³8³8³8³8³8³8³8³8³8³8³8³8³8³8³8³8³8³8³8³8³8³8³8³8³8³8³8³8³8³8³8³8³8³8³8³8³8³8³8³8³8³8³8³8³8³8³8³8³8³8³8³8³8³8³8³8³8³8³8³8³8³8³8³8³8³8³8³8³8³8³8³8³8³8³8³8³8³8³8³8³8³8³8³8³8³8³8³8³8³8³8³8³8³8³8³8³8³8³8³8³8³8³8³8³8³8³8³8³8³8³8³8³8³8³8³8³8³8³8³8³8³8³8³8³8³8³8³8³8³8³8³8³8³8³8³8³8³8³8³8³8³8³8³8³8³8³8³8³8³8³8³8³8³8³8³8³8³8³8³8³8³8³8³8³8³8³8³8³8³8³8³8³8³8³8³8³8³8³8³8³8³8³8³8³8³8³8³8³8³8³8³8³8³8³8³8³8³8³8³8³8³8³8³8³8³8³8³8³8³8³8³8³8³8³8³8³8³8³8³8³8³8³8³8³8³8³8³8³8³8³8³8³8³8³8³8³8³8³8³8³8³8³8³8³8³8³8³8³8³8³8³8³8³8³8³8³8³8³8³8³8³8³8³8³8³8³8³8³8³8³8³8³8³8³8³8³8³8³8³8³8³8³8³8³8³8³8³8³8³8³8³8³8³8³8³8³8³8³8³8³8³8³8³8³8³8³8³8³8³8³8³8³8³8³8³8³8³8³8³8³8³8³8³8³8³8³8³8³8³8³8³8³8³8³8³8³8³8³8³8³8³8³8³8³8³8³8³8³8³8³8³8³8³8³8³8³8³8³8³8³8³8³8³8³8³8³8³8³8³8³8³8³8³8³8³8³8³8³8³8³8³8³8³8³8³8³8³8³8³8³8³8³8³8³8³8³8³8³8³8³8³8³8³8³8³8³8³8³8³8³8³8³8³8³8³8³8³8³8³8³8³8³8³8³8³8³8³8³8³8³8³8³8³8³8³8³8³8³8³8³8³8³8³8³8³8³8³8³8³8³8³8³8³8³8³8³8³8³8³8³8³8³8³8³8³8³8³8³8³8³8³8³8³8³8³8³8³8³8³8³8³8³8³8³8³8³8³8³8³8³8³8³8³8³8³8³8³8³8³8³8³8³8³8³8³8³8³8³8³8³8³8³8³8³8³8³8³8³8³8³8³8³8³8³8³8³8³8³8³8³8³8³8³8³8³8³8³8³8³8³8³8³8³8³8³8³8³8³8³8³8³8³8³8³8³8³8³8³8³8³8³8³8³8³8³8³8³8³8³8³8³8³8³8³8³8³8³8³8³8³8³8³8³8³8³8³8³8³8³8³8³8³8³8³8³8³8³8³8³8³8³8³8³8³8³8³8³8³8³8³8³8³8³8³8³8³8³8³8³8³8³8³8³8³8³8³8³8³8³8³8³8³8³8³8³8³8³8³8³8³8³8³8³8³8³8³8³8³8³8³8³8³8³8³8³8³8³8³8³8³8³8³8³8³8³8³8³8³8³8³8³8³8³8³8³8³8³8³8³8³8³8³8³8³8³8³8³8³8³8³8³8³8³8³8³8³8³8³8³8³8³8³8³8³8³8³8³8³8³8³8³8³8³8³8³8³8³8³8³8³8³8³8³8³8³8³8³8³8³8³8³8³8³8³8³8³8³8³8³8³8³8³8³8³8³8³8³8³8³8³8³8³8³8³8³8³8³8³8³8³8³8³8³8³8³8³8³8³8³8³8³8³8³8³8³8³8³8³8³8³8³8³8³8³8³8³8³8³8³8³8³8³8³8³8³8³8³8³8³8³8³8³8³8³8³8³8³8³8³8³8³8³8³8³8³8³8³8³8³8³8³8³8³8³8³8³8³8³8³8³8³8³8³8³8³8³8³8³8³8³8³8³8³8³8³8³8³8³8³8³8³8³8³8³8³8³8³8³8³8³8³8³8³8³8³8³8³8³8³8³8³8³8³8³8³8³8³8³8³8³8³8³8³8³8³8³8³8³8³8³8³8³8³8³8³8³8³8³8³8³8³8³8³8³8³8³8³8³8³8³8³8³8³8³8³8³8³8³8³8³8³8³8³8³8³8³8³8³8³8³8³8³8³8³8³8³8³8³8³8³8³8³8³8³8³8³8³8³8³8³8³8³8³8³8³8³8³8³8³8³8³8³8³8³8³8³8³8³8³8³8³8³8³8³8³8³8³8³8³8³8³8³8³8³8³8³8³8³8³8³8³8³8³8³8³8³8³8³8³8³8³8³8³8³8³8³8³8³8³8³8³8³8³8³8³8³8³8³8³8³8³8³8³8³8³8³8³8³8³8³8³8³8³8³8³8³8³8³8³8³8³8³8³8³8³8³8³8³8³8³8³8³8³8³8³8³8³8³8³8³8³8³8³8³8³8³8³8³8³8³8³8³8³8³8³8³8³8³8³8³8³8³8³8³8³8³8³8³8³8³8³8³8³8³8³8³8³8³8³8³8³8³8³8³8³8³8³8³8³8³8³8³8³8³8³8³8³8³8³8³8³8³8³8³8³8³8³8³8³8³8³8³8³8³8³8³8³8³8³8³8³8³8³8³8³8³8³8³8³8³8³8³8³8³8³8³8³8³8³8³8³8³8³8³8³8³8³8³8³8³8³8³8³8³8³8³8³8³8³8³8³8³8³8³8³8³8³8³8³8³8³8³8³8³8³8³8³8³8³8³8³8³8³8³8³8³8³8³8³8³8³8³8³8³8³8³8³8³8³8³8³8³8³8³8³8³8³8³8³8³8³8³8³8³8³8³8³8³8³8³8³8³8³8³8³8³8³8³8³8³8³8³8³8³8³8³8³8³8³8³8³8³8³8³8³8³8³8³8³8³8³8³8³8³8³8³8³8³8³8³8³8³8³8³8³8³8³8³8³8³8³8³8³8³8³8³8³8³8³8³8³8³8³8³8³8³8³8³8³8³8³8³8³8³8³8³8³8³8³8³8³8³8³8³8³8³8³8³8³8³8³8³8³8³8³8³8³8³8³8³8³8³8³8³8³8³8³8³8³8³8³8³8³8³8³8³8³8³8³8³8³8³8³8³8³8³8³8³8³8³8³8³8³8³8³8³8³8³8³8³8³8³8³8³8³8³8³8³8³8³8³8³8³8³8³8³8³8³8³8³8³8³8³8³8³8³8³8³8³8³8³8³8³8³8³8³8³8³8³8³8³8³8³8³8³8³8³8³8³8³8³8³8³8³8³8³8³8³8³8³8³8³8³8³8³8³8³8³8³8³8³8³8³8³8³8³8³8³8³8³8³8³8³8³8³8³8³8³8³8³8³8³8³8³8³8³8³8³8³8³8³8³8³8³8³8³8³8³8³8³8³8³8³8³8³8³8³8³8³8³8³8³8³8³8³8³8³8³8³8³8³8³8³8³8³8³8³8³8³8³8³8³8³8³8³8³8³8³8³8³8³8³8³8³8³8³8³8³8³8³8³8³8³8³8³8³8³8³8³8³8³8³8³8³8³8³8³8³8³8³8³8³8³8³8³8³8³8³8³8³8³8³8³8³8³8³8³8³8³8³8³8³8³8³8³8³8³8³8³8³8³8³8³8³8³8³8³8³8³8³8³8³8³8³8³8³8³8³8³8³8³8³8³8³8³8³8³8³8³8³8³8³8³8³8³8³8³8³8³8³8³8³8³8³8³8³8³8³8³8³8³8³8³8³8³8³8³8³8³8³8³8³8³8³8³8³8³8³8³8³8³8³8³8³8³8³8³8³8³8³8³8³8³8³8³8³8³8³8³8³8³8³8³8³8³8³8³8³8³8³8³8³8³8³8³8³8³8³8³8³8³8³8³8³8³8³8³8³8³8³8³8³8³8³8³8³8³8³8³8³8³8³8³8³8³8³8³8³8³8³8³8³8³8³8³8³8³8³8³8³8³8³8³8³8³8³8³8³8³8³8³8³8³8³8³8³8³8³8³8³8³8³8³8³8³8³8³8³8³8³8³8³8³8³8³8³8³8³8³8³8³8³8³8³8³8³8³8³8³8³8³8³8³8³8³8³8³8³8³8³8³8³8³8³8³8³8³8³8³8³8³8³8³8³8³8³8³8³8³8³8³8³8³8³8³8³8³8³8³8³8³8³8³8³8³8³8³8³8³8³8³8³8³8³8³8³8³8³8³8³8³8³8³8³8³8³8³8³8³8³8³8³8³8³8³8³8³8³8³8³8³8³8³8³8³8³8³8³8³8³8³8³8³8³8³8³8³8³8³8³8³8³8³8³8³8³8³8³8³8³8³8³8³8³8³8³8³8³8³8³8³8³8³8³8³8³8³8³8³8³8³8³8³8³8³8³8³8³8³8³8³8³8³8³8³8³8³8³8³8³8³8³8³8³8³8³8³8³8³8³8³8³8³8³8³8³8³8³8³8³8³8³8³8³8³8³8³8³8³8³8³8³8³8³8³8³8³8³8³8³8³8³8³8³8³8³8³8³8³8³8³8³8³8³8³8³8³8³8³8³8³8³8³8³8³8³8³8³8³8³8³8³8³8³8³8³8³8³8³8³8³8³8³8³8³8³8³8³8³8³8³8³8³8³8³8³8³8³8³8³8³8³8³8³8³8³8³8³8³8³8³8³8³8³8³8³8³8³8³8³8³8³8³8³8³8³8³8³8³8³8³8³8³8³8³8³8³8³8³8³8³8³8³8³8³8³8³8³8³8³8³8³8³8³8³8³8³8³8³8³8³8³8³8³8³8³8³8³8³8³8³8³8³8³8³8³8³8³8³8³8³8³8³8³8³8³8³8³8³8³8³8³8³8³8³8³8³8³8³8³8³8³8³8³8³8³8³8³8³8³8³8³8³8³8³8³8³8³8³8³8³8³8³8³8³8³8³8³8³8³8³8³8³8³8³8³8³8³8³8³8³8³8³8³8³8³8³8³8³8³8³8³8³8³8³8³8³8³8³8³8³8³8³8³8³8³8³8³8³8³8³8³8³8³8³8³8³8³8³8³8³8³8³8³8³8³8³8³8³8³8³8³8³8³8³8³8³8³8³8³8³8³8³8³8³8³8³8³8³8³8³8³8³8³8³8³8³8³8³8³8³8³8³8³8³8³8³8³8³8³8³8³8³8³8³8³8³8³8³8³8³8³8³8³8³8³8³8³8³8³8³8³8³8³8³8³8³8³8³8³8³8³8³8³8³8³8³8³8³8³8³8³8³8³8³8³8³8³8³8³8³8³8³8³8³8³8³8³8³8³8³8³8³8³8³8³8³8³8³8³8³8³8³8³8³8³8³8³8³8³8³8³8³8³8³8³8³8³8³8³8³8³8³8³8³8³8³8³8³8³8³8³8³8³8³8³8³8³8³8³8³8³8³8³8³8³8³8³8³8³8³8³8³8³8³8³8³8³8³8³8³8³8³8³8³8³8³8³8³8³8³8³8³8³8³8³8³8³8³8³8³8³8³8³8³8³8³8³8³8³8³8³8³8³8³8³8³8³8³8³8³8³8³8³8³8³8³8³8³8³8³8³8³8³8³8³8³8³8³8³8³8³8³8³8³8³8³8³8³8³8³8³8³8³8³8³8³8³8³8³8³8³8³8³8³8³8³8³8³8³8³8³8³8³8³8³8³8³8³8³8³8³8³8³8³8³8³8³8³8³8³8³8³8³8³8³8³8³8³8³8³8³8³8³8³8³8³8³8³8³8³8³8³8³8³8³8³8³8³8³8³8³8³8³8³8³8³8³8³8³8³8³8³8³8³8³8³8³8³8³8³8³8³8³8³8³8³8³8³8³8³8³8³8³8³8³8³8³8³8³8³8³8³8³8³8³8³8³8³8³8³8³8³8³8³8³8³8³8³8³8³8³8³8³8³8³8³8³8³8³8³8³8³8³8³8³8³8³8³8³8³8³8³8³8³8³8³8³8³8³8³8³8³8³8³8³8³8³8³8³8³8³8³8³8³8³8³8³8³8³8³8³8³8³8³8³8³8³8³8³8³8³8³8³8³8³8³8³8³8³8³8³8³8³8³8³8³8³8³8³8³8³8³8³8³8³8³8³8³8³8³8³8³8³8³8³8³8³8³8³8³8³8³8³8³8³8³8³8³8³8³8³8³8³8³8³8³8³8³8³8³8³8³8³8³8³8³8³8³8³8³8³8³8³8³8³8³8³8³8³8³8³8³8³8³8³8³8³8³8³8³8³8³8³8³8³8³8³8³8³8³8³8³8³8³8³8³8³8³8³8³8³8³8³8³8³8³8³8³8³8³8³8³8³8³8³8³8³8³8³8³8³8³8³8³8³8³8³8³8³8³8³8³8³8³8³8³8³8³8³8³8³8³8³8³8³8³8³8³8³8³8³8³8³8³8³8³8³8³8³8³8³8³8³8³8³8³8³8³8³8³8³8³8³8³8³8³8³8³8³8³8³8³8³8³8³8³8³8³8³8³8³8³8³8³8³8³8³8³8³8³8³8³8³8³8³8³8³8³8³8³8³8³8³8³8³8³8³8³8³8³8³8³8³8³8³8³8³8³8³8³8³8³8³8³8³8³8³8³8³8³8³8³8³8³8³8³8³8³8³8³8³8³8³8³8³8³8³8³8³8³8³8³8³8³8³8³8³8³8³8³8³8³8³8³8³8³8³8³8³8³8³8³8³8³8³8³8³8³8³8³8³8³8³8³8³8³8³8³8³8³8³8³8³8³8³8³8³8³8³8³8³8³8³8³8³8³8³8³8³8³8³8³8³8³8³8³8³8³8³8³8³8³8³8³8³8³8³8³8³8³8³8³8³8³8³8³8³8³8³8³8³8³8³8³8³8³8³8³8³8³8³8³8³8³8³8³8³8³8³8³8³8³8³8³8³8³8³8³8³8³8³8³8³8³8³8³8³8³8³8³8³8³8³8³8³8³8³8³8³8³8³8³8³8³8³8³8³8³8³8³8³8³8³8³8³8³8³8³8³8³8³8³8³8³8³8³8³8³8³8³8³8³8³8³8³8³8³8³8³8³8³8³8³8³8³8³8³8³8³8³8³8³8³8³8³8³8³8³8³8³8³8³8³8³8³8³8³8³8³8³8³8³8³8³8³8³8³8³8³8³8³8³8³8³8³8³8³8³8³8³8³8³8³8³8³8³8³8³8³8³8³8³8³8³8³8³8³8³8³8³8³8³8³8³8³8³8³8³8³8³8³8³8³8³8³8³8³8³8³8³8³8³8³8³8³8³8³8³8³8³8³8³8³8³8³8³8³8³8³8³8³8³8³8³8³8³8³8³8³8³8³8³8³8³8³8³8³8³8³8³8³8³8³8³8³8³8³8³8³8³8³8³8³8³8³8³8³8³8³8³8³8³8³8³8³8³8³8³8³8³8³8³8³8³8³8³8³8³8³8³8³8³8³8³8³8³8³8³8³8³8³8³8³8³8³8³8³8³8³8³8³8³8³8³8³8³8³8³8³8³8³8³8³8³8³8³8³8³8³8³8³8³8³8³8³8³8³8³8³8³8³8³8³8³8³8³8³8³8³8³8³8³8³8³8³8³8³8³8³8³8³8³8³8³8³8³8³8³8³8³8³8³8³8³8³8³8³8³8³8³8³8³8³8³8³8³8³8³8³8³8³8³8³8³8³8³8³8³8³8³8³8³8³8³8³8³8³8³8³8³8³8³8³8³8³8³8³8³8³8³8³8³8³8³8³8³8³8³8³8³8³8³8³8³8³8³8³8³8³8³8³8³8³8³8³8³8³8³8³8³8³8³8³8³8³8³8³8³8³8³8³8³8³8³8³8³8³8³8³8³8³8³8³8³8³8³8³8³8³8³8³8³8³8³8³8³8³8³8³8³8³8³8³8³8³8³8³8³8³8³8³8³8³8³8³8³8³8³8³8³8³8³8³8³8³8³8³8³8³8³8³8³8³8³8³8³8³8³8³8³8³8³8³8³8³8³8³8³8³8³8³8³8³8³8³8³8³8³8³8³8³8³8³8³8³8³8³8³8³8³8³8³8³8³8³8³8³8³8³8³8³8³8³8³8³8³8³8³8³8³8³8³8³8³8³8³8³8³8³8³8³8³8³8³8³8³8³8³8³8³8³8³8³8³8³8³8³8³8³8³8³8³8³8³8³8³8³8³8³8³8³8³8³8³8³8³8³8³8³8³8³8³8³8³8³8³8³8³8³8³8³8³8³8³8³8³8³8³8³8³8³8³8³8³8³8³8³8³8³8³8³8³8³8³8³8³8³8³8³8³8³8³8³8³8³8³8³8³8³8³8³8³8³8³8³8³8³8³8³8³8³8³8³8³8³8³8³8³8³8³8³8³8³8³8³8³8³8³8³8³8³8³8³8³8³8³8³8³8³8³8³8³8³8³8³8³8³8³8³8³8³8³8³8³8³8³8³8³8³8³8³8³8³8³8³8³8³8³8³8³8³8³8³8³8³8³8³8³8³8³8³8³8³8³8³8³8³8³8³8³8³8³8³8³8³8³8³8³8³8³8³8³8³8³8³8³8³8³8³8³8³8³8³8³8³8³8³8³8³8³8³8³8³8³8³8³8³8³8³8³8³8³8³8³8³8³8³8³8³8³8³8³8³8³8³8³8³8³8³8³8³8³8³8³8³8³8³8³8³8³8³8³8³8³8³8³8³8³8³8³8³8³8³8³8³8³8³8³8³8³8³8³8³8³8³8³8³8³8³8³8³8³8³8³8³8³8³8³8³8³8³8³8³8³8³8³8³8³8³8³8³8³8³8³8³8³8³8³8³8³8³8³8³8³8³8³8³8³8³8³8³8³8³8³8³8³8³8³8³8³8³8³8³8³8³8³8³8³8³8³8³8³8³8³8³8³8³8³8³8³8³8³8³8³8³8³8³8³8³8³8³8³8³8³8³8³8³8³8³8³8³8³8³8³8³8³8³8³8³8³8³8³8³8³8³8³8³8³8³8³8³8³8³8³8³8³8³8³8³8³8³8³8³8³8³8³8³8³8³8³8³8³8³8³8³8³8³8³8³8³8³8³8³8³8³8³8³8³8³8³8³8³8³8³8³8³8³8³8³8³8³8³8³8³8³8³8³8³8³8³8³8³8³8³8³8³8³8³8³8³8³8³8³8³8³8³8³8³8³8³8³8³8³8³8³8³8³8³8³8³8³8³8³8³8³8³8³8³8³8³8³8³8³8³8³8³8³8³8³8³8³8³8³8³8³8³8³8³8³8³8³8³8³8³8³8³8³8³8³8³8³8³8³8³8³8³8³8³8³8³8³8³8³8³8³8³8³8³8³8³8³8³8³8³8³8³8³8³8³8³8³8³8³8³8³8³8³8³8³8³8³8³8³8³8³8³8³8³8³8³8³8³8³8³8³8³8³8³8³8³8³8³8³8³8³8³8³8³8³8³8³8³8³8³8³8³8³8³8³8³8³8³8³8³8³8³8³8³8³8³8³8³8³8³8³8³8³8³8³8³8³8³8³8³8³8³8³8³8³8³8³8³8³8³8³8³8³8³8³8³8³8³8³8³8³8³8³8³8³8³8³8³8³8³8³8³8³8³8³8³8³8³8³8³8³8³8³8³8³8³8³8³8³8³8³8³8³8³8³8³8³8³8³8³8³8³8³8³8³8³8³8³8³8³8³8³8³8³8³8³8³8³8³8³8³8³8³8³8³8³8³8³8³8³8³8³8³8³8³8³8³8³8³8³8³8³8³8³8³8³8³8³8³8³8³8³8³8³8³8³8³8³8³8³8³8³8³8³8³8³8³8³8³8³8³8³8³8³8³8³8³8³8³8³8³8³8³8³8³8³8³8³8³8³8³8³8³8³8³8³8³8³8³8³8³8³8³8³8³8³8³8³8³8³8³8³8³8³8³8³8³8³8³8³8³8³8³8³8³8³8³8³8³8³8³8³8³8³8³8³8³8³8³8³8³8³8³8³8³8³8³8³8³8³8³8³8³8³8³8³8³8³8³8³8³8³8³8³8³8³8³8³8³8³8³8³8³8³8³8³8³8³8³8³8³8³8³8³8³8³8³8³8³8³8³8³8³8³8³8³8³8³8³8³8³8³8³8³8³8³8³8³8³8³8³8³8³8³8³8³8³8³8³8³8³8³8³8³8³8³8³8³8³8³8³8³8³8³8³8³8³8³8³8³8³8³8³8³8³8³8³8³8³8³8³8³8³8³8³8³8³8³8³8³8³8³8³8³8³8³8³8³8³8³8³8³8³8³8³8³8³8³8³8³8³8³8³8³8³8³8³8³8³8³8³8³8³8³8³8³8³8³8³8³8³8³8³8³8³8³8³8³8³8³8³8³8³8³8³8³8³8³8³8³8³8³8³8³8³8³8³8³8³8³8³8³8³8³8³8³8³8³8³8³8³8³8³8³8³8³8³8³8³8³8³8³8³8³8³8³8³8³8³8³8³8³8³8³8³8³8³8³8³8³8³8³8³8³8³8³8³8³8³8³8³8³8³8³8³8³8³8³8³8³8³8³8³8³8³8³8³8³8³8³8³8³8³8³8³8³8³8³8³8³8³8³8³8³8³8³8³8³8³8³8³8³8³8³8³8³8³8³8³8³8³8³8³8³8³8³8³8³8³8³8³8³8³8³8³8³8³8³8³8³8³8³8³8³8³8³8³8³8³8³8³8³8³8³8³8³8³8³8³8³8³8³8³8³8³8³8³8³8³8³8³8³8³8³8³8³8³8³8³8³8³8³8³8³8³8³8³8³8³8³8³8³8³8³8³8³8³8³8³8³8³8³8³8³8³8³8³8³8³8³8³8³8³8³8³8³8³8³8³8³8³8³8³8³8³8³8³8³8³8³8³8³8³8³8³8³8³8³8³8³8³8³8³8³8³8³8³8³8³8³8³8³8³8³8³8³8³8³8³8³8³8³8³8³8³8³8³8³8³8³8³8³8³8³8³8³8³8³8³8³8³8³8³8³8³8³8³8³8³8³8³8³8³8³8³8³8³8³8³8³8³8³8³8³8³8³8³8³8³8³8³8³8³8³8³8³8³8³8³8³8³8³8³8³8³8³8³8³8³8³8³8³8³8³8³8³8³8³8³8³8³8³8³8³8³8³8³8³8³8³8³8³8³8³8³8³8³8³8³8³8³8³8³8³8³8³8³8³8³8³8³8³8³8³8³8³8³8³8³8³8³8³8³8³8³8³8³8³8³8³8³8³8³8³8³8³8³8³8³8³8³8³8³8³8³8³8³8³8³8³8³8³8³8³8³8³8³8³8³8³8³8³8³8³8³8³8³8³8³8³8³8³8³8³8³8³8³8³8³8³8³8³8³8³8³8³8³8³8³8³8³8³8³8³8³8³8³8³8³8³8³8³8³8³8³8³8³8³8³8³8³8³8³8³8³8³8³8³8³8³8³8³8³8³8³8³8³8³8³8³8³8³8³8³8³8³8³8³8³8³8³8³8³8³8³8³8³8³8³8³8³8³8³8³8³8³8³8³8³8³8³8³8³8³8³8³8³8³8³8³8³8³8³8³8³8³8³8³8³8³8³8³8³8³8³8³8³8³8³8³8³8³8³8³8³8³8³8³8³8³8³8³8³8³8³8³8³8³8³8³8³8³8³8³8³8³8³8³8³8³8³8³8³8³8³8³8³8³8³8³8³8³8³8³8³8³8³8³8³8³8³8³8³8³8³8³8³8³8³8³8³8³8³8³8³8³8³8³8³8³8³8³8³8³8³8³8³8³8³8³8³8³8³8³8³8³8³8³8³8³8³8³8³8³8³8³8³8³8³8³8³8³8³8³8³8³8³8³8³8³8³8³8³8³8³8³8³8³8³8³8³8³8³8³8³8³8³8³8³8³8³8³8³8³8³8³8³8³8³8³8³8³8³8³8³8³8³8³8³8³8³8³8³8³8³8³8³8³8³8³8³8³8³8³8³8³8³8³8³8³8³8³8³8³8³8³8³8³8³8³8³8³8³8³8³8³8³8³8³8³8³8³8³8³8³8³8³8³8³8³8³8³8³8³8³8³8³8³8³8³8³8³8³8³8³8³8³8³8³8³8³8³8³8³8³8³8³8³8³8³8³8³8³8³8³8³8³8³8³8³8³8³8³8³8³8³8³8³8³8³8³8³8³8³8³8³8³8³8³8³8³8³8³8³8³8³8³8³8³8³8³8³8³8³8³8³8³8³8³8³8³8³8³8³8³8³8³8³8³8³8³8³8³8³8³8³8³8³8³8³8³8³8³8³8³8³8³8³8³8³8³8³8³8³8³8³8³8³8³8³8³8³8³8³8³8³8³8³8³8³8³8³8³8³8³8³8³8³8³8³8³8³8³8³8³8³8³8³8³8³8³8³8³8³8³8³8³8³8³8³8³8³8³8³8³8³8³8³8³8³8³8³8³8³8³8³8³8³8³8³8³8³8³8³8³8³8³8³8³8³8³8³8³8³8³8³8³8³8³8³8³8³8³8³8³8³8³8³8³8³8³8³8³8³8³8³8³8³8³8³8³8³8³8³8³8³8³8³8³8³8³8³8³8³8³8³8³8³8³8³8³8³8³8³8³8³8³8³8³8³8³8³8³8³8³8³8³8³8³8³8³8³8³8³8³8³8³8³8³8³8³8³8³8³8³8³8³8³8³8³8³8³8³8³8³8³8³8³8³8³8³8³8³8³8³8³8³8³8³8³8³8³8³8³8³8³8³8³8³8³8³8³8³8³8³8³8³8³8³8³8³8³8³8³8³8³8³8³8³8³8³8³8³8³8³8³8³8³8³8³8³8³8³8³8³8³8³8³8³8³8³8³8³8³8³8³8³8³8³8³8³8³8³8³8³8³8³8³8³8³8³8³8³8³8³8³8³8³8³8³8³8³8³8³8³8³8³8³8³8³8³8³8³8³8³8³8³8³8³8³8³8³8³8³8³8³8³8³8³8³8³8³8³8³8³8³8³8³8³8³8³8³8³8³8³8³8³8³8³8³8³8³8³8³8³8³8³8³8³8³8³8³8³8³8³8³8³8³8³8³8³8³8³8³8³8³8³8³8³8³8³8³8³8³8³8³8³8³8³8³8³8³8³8³8³8³8³8³8³8³8³8³8³8³8³8³8³8³8³8³8³8³8³8³8³8³8³8³8³8³8³8³8³8³8³8³8³8³8³8³8³8³8³8³8³8³8³8³8³8³8³8³8³8³8³8³8³8³8³8³8³8³8³8³8³8³8³8³8³8³8³8³8³8³8³8³8³8³8³8³8³8³8³8³8³8³8³8³8³8³8³8³8³8³8³8³8³8³8³8³8³8³8³8³8³8³8³8³8³8³8³8³8³8³8³8³8³8³8³8³8³8³8³8³8³8³8³8³8³8³8³8³8³8³8³8³8³8³8³8³8³8³8³8³8³8³8³8³8³8³8³8³8³8³8³8³8³8³8³8³8³8³8³8³8³8³8³8³8³8³8³8³8³8³8³8³8³8³8³8³8³8³8³8³8³8³8³8³8³8³8³8³8³8³8³8³8³8³8³8³8³8³8³8³8³8³8³8³8³8³8³8³8³8³8³8³8³8³8³8³8³8³8³8³8³8³8³8³8³8³8³8³8³8³8³8³8³8³8³8³8³8³8³8³8³8³8³8³8³8³8³8³8³8³8³8³8³8³8³8³8³8³8³8³8³8³8³8³8³8³8³8³8³8³8³8³8³8³8³8³8³8³8³8³8³8³8³8³8³8³8³8³8³8³8³8³8³8³8³8³8³8³8³8³8³8³8³8³8³8³8³8³8³8³8³8³8³8³8³8³8³8³8³8³8³8³8³8³8³8³8³8³8³8³8³8³8³8³8³8³8³8³8³8³8³8³8³8³8³8³8³8³8³8³8³8³8³8³8³8³8³8³8³8³8³8³8³8³8³8³8³8³8³8³8³8³8³8³8³8³8³8³8³8³8³8³8³8³8³8³8³8³8³8³8³8³8³8³8³8³8³8³8³8³8³8³8³8³8³8³8³8³8³8³8³8³8³8³8³8³8³8³8³8³8³8³8³8³8³8³8³8³8³8³8³8³8³8³8³8³8³8³8³8³8³8³8³8³8³8³8³8³8³8³8³8³8³8³8³8³8³8³8³8³8³8³8³8³8³8³8³8³8³8³8³8³8³8³8³8³8³8³8³8³8³8³8³8³8³8³8³8³8³8³8³8³8³8³8³8³8³8³8³8³8³8³8³8³8³8³8³8³8³8³8³8³8³8³8³8³8³8³8³8³8³8³8³8³8³8³8³8³8³8³8³8³8³8³8³8³8³8³8³8³8³8³8³8³8³8³8³8³8³8³8³8³8³8³8³8³8³8³8³8³8³8³8³8³8³8³8³8³8³8³8³8³8³8³8³8³8³8³8³8³8³8³8³8³8³8³8³8³8³8³8³8³8³8³8³8³8³8³8³8³8³8³8³8³8³8³8³8³8³8³8³8³8³8³8³8³8³8³8³8³8³8³8³8³8³8³8³8³8³8³8³8³8³8³8³8³8³8³8³8³8³8³8³8³8³8³8³8³8³8³8³8³8³8³8³8³8³8³8³8³8³8³8³8³8³8³8³8³8³8³8³8³8³8³8³8³8³8³8³8³8³8³8³8³8³8³8³8³8³8³8³8³8³8³8³8³8³8³8³8³8³8³8³8³8³8³8³8³8³8³8³8³8³8³8³8³8³8³8³8³8³8³8³8³8³8³8³8³8³8³8³8³8³8³8³8³8³8³8³8³8³8³8³8³8³8³8³8³8³8³8³8³8³8³8³8³8³8³8³8³8³8³8³8³8³8³8³8³8³8³8³8³8³8³8³8³8³8³8³8³8³8³8³8³8³8³8³8³8³8³8³8³8³8³8³8³8³8³8³8³8³8³8³8³8³8³8³8³8³8³8³8³8³8³8³8³8³8³8³8³8³8³8³8³8³8³8³8³8³8³8³8³8³8³8³8³8³8³8³8³8³8³8³8³8³8³8³8³8³8³8³8³8³8³8³8³8³8³8³8³8³8³8³8³8³8³8³8³8³8³8³8³8³8³8³8³8³8³8³8³8³8³8³8³8³8³8³8³8³8³8³8³8³8³8³8³8³8³8³8³8³8³8³8³8³8³8³8³8³8³8³8³8³8³8³8³8³8³8³8³8³8³8³8³8³8³8³8³8³8³8³8³8³8³8³8³8³8³8³8³8³8³8³8³8³8³8³8³8³8³8³8³8³8³8³8³8³8³8³8³8³8³8³8³8³8³8³8³8³8³8³8³8³8³8³8³8³8³8³8³8³8³8³8³8³8³8³8³8³8³8³8³8³8³8³8³8³8³8³8³8³8³8³8³8³8³8³8³8³8³8³8³8³8³8³8³8³8³8³8³8³8³8³8³8³8³8³8³8³8³8³8³8³8³8³8³8³8³8³8³8³8³8³8³8³8³8³8³8³8³8³8³8³8³8³8³8³8³8³8³8³8³8³8³8³8³8³8³8³8³8³8³8³8³8³8³8³8³8³8³8³8³8³8³8³8³8³8³8³8³8³8³8³8³8³8³8³8³8³8³8³8³8³8³8³8³8³8³8³8³8³8³8³8³8³8³8³8³8³8³8³8³8³8³8³8³8³8³8³8³8³8³8³8³8³8³8³8³8³8³8³8³8³8³8³8³8³8³8³8³8³8³8³8³8³8³8³8³8³8³8³8³8³8³8³8³8³8³8³8³8³8³8³8³8³8³8³8³8³8³8³8³8³8³8³8³8³8³8³8³8³8³8³8³8³8³8³8³8³8³8³8³8³8³8³8³8³8³8³8³8³8³8³8³8³8³8³8³8³8³8³8³8³8³8³8³8³8³8³8³8³8³8³8³8³8³8³8³8³8³8³8³8³8³8³8³8³8³8³8³8³8³8³8³8³8³8³8³8³8³8³8³8³8³8³8³8³8³8³8³8³8³8³8³8³8³8³8³8³8³8³8³8³8³8³8³8³8³8³8³8³8³8³8³8³8³8³8³8³8³8³8³8³8³8³8³8³8³8³8³8³8³8³8³8³8³8³8³8³8³8³8³8³8³8³8³8³8³8³8³8³8³8³8³8³8³8³8³8³8³8³8³8³8³8³8³8³8³8³8³8³8³8³8³8³8³8³8³8³8³8³8³8³8³8³8³8³8³8³8³8³8³8³8³8³8³8³8³8³8³8³8³8³8³8³8³8³8³8³8³8³8³8³8³8³8³8³8³8³8³8³8³8³8³8³8³8³8³8³8³8³8³8³8³8³8³8³8³8³8³8³8³8³8³8³8³8³8³8³8³8³8³8³8³8³8³8³8³8³8³8³8³8³8³8³8³8³8³8³8³8³8³8³8³8³8³8³8³8³8³8³8³8³8³8³8³8³8³8³8³8³8³8³8³8³8³8³8³8³8³8³8³8³8³8³8³8³8³8³8³8³8³8³8³8³8³8³8³8³8³8³8³8³8³8³8³8³8³8³8³8³8³8³8³8³8³8³8³8³8³8³8³8³8³8³8³8³8³8³8³8³8³8³8³8³8³8³8³8³8³8³8³8³8³8³8³8³8³8³8³8³8³8³8³8³8³8³8³8³8³8³8³8³8³8³8³8³8³8³8³8³8³8³8³8³8³8³8³8³8³8³8³8³8³8³8³8³8³8³8³8³8³8³8³8³8³8³8³8³8³8³8³8³8³8³8³8³8³8³8³8³8³8³8³8³8³8³8³8³8³8³8³8³8³8³8³8³8³8³8³8³8³8³8³8³8³8³8³8³8³8³8³8³8³8³8³8³8³8³8³8³8³8³8³8³8³8³8³8³8³8³8³8³8³8³8³8³8³8³8³8³8³8³8³8³8³8³8³8³8³8³8³8³8³8³8³8³8³8³8³8³8³8³8³8³8³8³8³8³8³8³8³8³8³8³8³8³8³8³8³8³8³8³8³8³8³8³8³8³8³8³8³8³8³8³8³8³8³8³8³8³8³8³8³8³8³8³8³8³8³8³8³8³8³8³8³8³8³8³8³8³8³8³8³8³8³8³8³8³8³8³8³8³8³8³8³8³8³8³8³8³8³8³8³8³8³8³8³8³8³8³8³8³8³8³8³8³8³8³8³8³8³8³8³8³8³8³8³8³8³8³8³8³8³8³8³8³8³8³8³8³8³8³8³8³8³8³8³8³8³8³8³8³8³8³8³8³8³8³8³8³8³8³8³8³8³8³8³8³8³8³8³8³8³8³8³8³8³8³8³8³8³8³8³8³8³8³8³8³8³8³8³8³8³8³8³8³8³8³8³8³8³8³8³8³8³8³8³8³8³8³8³8³8³8³8³8³8³8³8³8³8³8³8³8³8³8³8³8³8³8³8³8³8³8³8³8³8³8³8³8³8³8³8³8³8³8³8³8³8³8³8³8³8³8³8³8³8³8³8³8³8³8³8³8³8³8³8³8³8³8³8³8³8³8³8³8³8³8³8³8³8³8³8³8³8³8³8³8³8³8³8³8³8³8³8³8³8³8³8³8³8³8³8³8³8³8³8³8³8³8³8³8³8³8³8³8³8³8³8³8³8³8³8³8³8³8³8³8³8³8³8³8³8³8³8³8³8³8³8³8³8³8³8³8³8³8³8³8³8³8³8³8³8³8³8³8³8³8³8³8³8³8³8³8³8³8³8³8³8³8³8³8³8³8³8³8³8³8³8³8³8³8³8³8³8³8³8³8³8³8³8³8³8³8³8³8³8³8³8³8³8³8³8³8³8³8³8³8³8³8³8³8³8³8³8³8³8³8³8³8³8³8³8³8³8³8³8³8³8³8³8³8³8³8³8³8³8³8³8³8³8³8³8³8³8³8³8³8³8³8³8³8³8³8³8³8³8³8³8³8³8³8³8³8³8³8³8³8³8³8³8³8³8³8³8³8³8³8³8³8³8³8³8³8³8³8³8³8³8³8³8³8³8³8³8³8³8³8³8³8³8³8³8³8³8³8³8³8³8³8³8³8³8³8³8³8³8³8³8³8³8³8³8³8³8³8³8³8³8³8³8³8³8³8³8³8³8³8³8³8³8³8³8³8³8³8³8³8³8³8³8³8³8³8³8³8³8³8³8³8³8³8³8³8³8³8³8³8³8³8³8³8³8³8³8³8³8³8³8³8³8³8³8³8³8³8³8³8³8³8³8³8³8³8³8³8³8³8³8³8³8³8³8³8³8³8³8³8³8³8³8³8³8³8³8³8³8³8³8³8³8³8³8³8³8³8³8³8³8³8³8³8³8³8³8³8³8³8³8³8³8³8³8³8³8³8³8³8³8³8³8³8³8³8³8³8³8³8³8³8³8³8³8³8³8³8³8³8³8³8³8³8³8³8³8³8³8³8³8³8³8³8³8³8³8³8³8³8³8³8³8³8³8³8³8³8³8³8³8³8³8³8³8³8³8³8³8³8³8³8³8³8³8³8³8³8³8³8³8³8³8³8³8³8³8³8³8³8³8³8³8³8³8³8³8³8³8³8³8³8³8³8³8³8³8³8³8³8³8³8³8³8³8³8³8³8³8³8³8³8³8³8³8³8³8³8³8³8³8³8³8³8³8³8³8³8³8³8³8³8³8³8³8³8³8³8³8³8³8³8³8³8³8³8³8³8³8³8³8³8³8³8³8³8³8³8³8³8³8³8³8³8³8³8³8³8³8³8³8³8³8³8³8³8³8³8³8³8³8³8³8³8³8³8³8³8³8³8³8³8³8³8³8³8³8³8³8³8³8³8³8³8³8³8³8³8³8³8³8³8³8³8³8³8³8³8³8³8³8³8³8³8³8³8³8³8³8³8³8³8³8³8³8³8³8³8³8³8³8³8³8³8³8³8³8³8³8³8³8³8³8³8³8³8³8³8³8³8³8³8³8³8³8³8³8³8³8³8³8³8³8³8³8³8³8³8³8³8³8³8³8³8³8³8³8³8³8³8³8³8³8³8³8³8³8³8³8³8³8³8³8³8³8³8³8³8³8³8³8³8³8³8³8³8³8³8³8³8³8³8³8³8³8³8³8³8³8³8³8³8³8³8³8³8³8³8³8³8³8³8³8³8³8³8³8³8³8³8³8³8³8³8³8³8³8³8³8³8³8³8³8³8³8³8³8³8³8³8³8³8³8³8³8³8³8³8³8³8³8³8³8³8³8³8³8³8³8³8³8³8³8³8³8³8³8³8³8³8³8³8³8³8³8³8³8³8³8³8³8³8³8³8³8³8³8³8³8³8³8³8³8³8³8³8³8³8³8³8³8³8³8³8³8³8³8³8³8³8³8³8³8³8³8³8³8³8³8³8³8³8³8³8³8³8³8³8³8³8³8³8³8³8³8³8³8³8³8³8³8³8³8³8³8³8³8³8³8³8³8³8³8³8³8³8³8³8³8³8³8³8³8³8³8³8³8³8³8³8³8³8³8³8³8³8³8³8³8³8³8³8³8³8³8³8³8³8³8³8³8³8³8³8³8³8³8³8³8³8³8³8³8³8³8³8³8³8³8³8³8³8³8³8³8³8³8³8³8³8³8³8³8³8³8³8³8³8³8³8³8³8³8³8³8³8³8³8³8³8³8³8³8³8³8³8³8³8³8³8³8³8³8³8³8³8³8³8³8³8³8³8³8³8³8³8³8³8³8³8³8³8³8³8³8³8³8³8³8³8³8³8³8³8³8³8³8³8³8³8³8³8³8³8³8³8³8³8³8³8³8³8³8³8³8³8³8³8³8³8³8³8³8³8³8³8³8³8³8³8³8³8³8³8³8³8³8³8³8³8³8³8³8³8³8³8³8³8³8³8³8³8³8³8³8³8³8³8³8³8³8³8³8³8³8³8³8³8³8³8³8³8³8³8³8³8³8³8³8³8³8³8³8³8³8³8³8³8³8³8³8³8³8³8³8³8³8³8³8³8³8³8³8³8³8³8³8³8³8³8³8³8³8³8³8³8³8³8³8³8³8³8³8³8³8³8³8³8³8³8³8³8³8³8³8³8³8³8³8³8³8³8³8³8³8³8³8³8³8³8³8³8³8³8³8³8³8³8³8³8³8³8³8³8³8³8³8³8³8³8³8³8³8³8³8³8³8³8³8³8³8³8³8³8³8³8³8³8³8³8³8³8³8³8³8³8³8³8³8³8³8³8³8³8³8³8³8³8³8³8³8³8³8³8³8³8³8³8³8³8³8³8³8³8³8³8³8³8³8³8³8³8³8³8³8³8³8³8³8³8³8³8³8³8³8³8³8³8³8³8³8³8³8³8³8³8³8³8³8³8³8³8³8³8³8³8³8³8³8³8³8³8³8³8³8³8³8³8³8³8³8³8³8³8³8³8³8³8³8³8³8³8³8³8³8³8³8³8³8³8³8³8³8³8³8³8³8³8³8³8³8³8³8³8³8³8³8³8³8³8³8³8³8³8³8³8³8³8³8³8³8³8³8³8³8³8³8³8³8³8³8³8³8³8³8³8³8³8³8³8³8³8³8³8³8³8³8³8³8³8³8³8³8³8³8³8³8³8³8³8³8³8³8³8³8³8³8³8³8³8³8³8³8³8³8³8³8³8³8³8³8³8³8³8³8³8³8³8³8³8³8³8³8³8³8³8³8³8³8³8³8³8³8³8³8³8³8³8³8³8³8³8³8³8³8³8³8³8³8³8³8³8³8³8³8³8³8³8³8³8³8³8³8³8³8³8³8³8³8³8³8³8³8³8³8³8³8³8³8³8³8³8³8³8³8³8³8³8³8³8³8³8³8³8³8³8³8³8³8³8³8³8³8³8³8³8³8³8³8³8³8³8³8³8³8³8³8³8³8³8³8³8³8³8³8³8³8³8³8³8³8³8³8³8³8³8³8³8³8³8³8³8³8³8³8³8³8³8³8³8³8³8³8³8³8³8³8³8³8³8³8³8³8³8³8³8³8³8³8³8³8³8³8³8³8³8³8³8³8³8³8³8³8³8³8³8³8³8³8³8³8³8³8³8³8³8³8³8³8³8³8³8³8³8³8³8³8³8³8³8³8³8³8³8³8³8³8³8³8³8³8³8³8³8³8³8³8³8³8³8³8³8³8³8³8³8³8³8³8³8³8³8³8³8³8³8³8³8³8³8³8³8³8³8³8³8³8³8³8³8³8³8³8³8³8³8³8³8³8³8³8³8³8³8³8³8³8³8³8³8³8³8³8³8³8³8³8³8³8³8³8³8³8³8³8³8³8³8³8³8³8³8³8³8³8³8³8³8³8³8³8³8³8³8³8³8³8³8³8³8³8³8³8³8³8³8³8³8³8³8³8³8³8³8³8³8³8³8³8³8³8³8³8³8³8³8³8³8³8³8³8³8³8³8³8³8³8³8³8³8³8³8³8³8³8³8³8³8³8³8³8³8³8³8³8³8³8³8³8³8³8³8³8³8³8³8³8³8³8³8³8³8³8³8³8³8³8³8³8³8³8³8³8³8³8³8³8³8³8³8³8³8³8³8³8³8³8³8³8³8³8³8³8³8³8³8³8³8³8³8³8³8³8³8³8³8³8³8³8³8³8³8³8³8³8³8³8³8³8³8³8³8³8³8³8³8³8³8³8³8³8³8³8³8³8³8³8³8³8³8³8³8³8³8³8³8³8³8³8³8³8³8³8³8³8³8³8³8³8³8³8³8³8³8³8³8³8³8³8³8³8³8³8³8³8³8³8³8³8³8³8³8³8³8³8³8³8³8³8³8³8³8³8³8³8³8³8³8³8³8³8³8³8³8³8³8³8³8³8³8³8³8³8³8³8³8³8³8³8³8³8³8³8³8³8³8³8³8³8³8³8³8³8³8³8³8³8³8³8³8³8³8³8³8³8³8³8³8³8³8³8³8³8³8³8³8³8³8³8³8³8³8³8³8³8³8³8³8³8³8³8³8³8³8³8³8³8³8³8³8³8³8³8³8³8³8³8³8³8³8³8³8³8³8³8³8³8³8³8³8³8³8³8³8³8³8³8³8³8³8³8³8³8³8³8³8³8³8³8³8³8³8³8³8³8³8³8³8³8³8³8³8³8³8³8³8³8³8³8³8³8³8³8³8³8³8³8³8³8³8³8³8³8³8³8³8³8³8³8³8³8³8³8³8³8³8³8³8³8³8³8³8³8³8³8³8³8³8³8³8³8³8³8³8³8³8³8³8³8³8³8³8³8³8³8³8³8³8³8³8³8³8³8³8³8³8³8³8³8³8³8³8³8³8³8³8³8³8³8³8³8³8³8³8³8³8³8³8³8³8³8³8³8³8³8³8³8³8³8³8³8³8³8³8³8³8³8³8³8³8³8³8³8³8³8³8³8³8³8³8³8³8³8³8³8³8³8³8³8³8³8³8³8³8³8³8³8³8³8³8³8³8³8³8³8³8³8³8³8³8³8³8³8³8³8³8³8³8³8³8³8³8³8³8³8³8³8³8³8³8³8³8³8³8³8³8³8³8³8³8³8³8³8³8³8³8³8³8³8³8³8³8³8³8³8³8³8³8³8³8³8³8³8³8³8³8³8³8³8³8³8³8³8³8³8³8³8³8³8³8³8³8³8³8³8³8³8³8³8³8³8³8³8³8³8³8³8³8³8³8³8³8³8³8³8³8³8³8³8³8³8³8³8³8³8³8³8³8³8³8³8³8³8³8³8³8³8³8³8³8³8³8³8³8³8³8³8³8³8³8³8³8³8³8³8³8³8³8³8³8³8³8³8³8³8³8³8³8³8³8³8³8³8³8³8³8³8³8³8³8³8³8³8³8³8³8³8³8³8³8³8³8³8³8³8³8³8³8³8³8³8³8³8³8³8³8³8³8³8³8³8³8³8³8³8³8³8³8³8³8³8³8³8³8³8³8³8³8³8³8³8³8³8³8³8³8³8³8³8³8³8³8³8³8³8³8³8³8³8³8³8³8³8³8³8³8³8³8³8³8³8³8³8³8³8³8³8³8³8³8³8³8³8³8³8³8³8³8³8³8³8³8³8³8³8³8³8³8³8³8³8³8³8³8³8³8³8³8³8³8³8³8³8³8³8³8³8³8³8³8³8³8³8³8³8³8³8³8³8³8³8³8³8³8³8³8³8³8³8³8³8³8³8³8³8³8³8³8³8³8³8³8³8³8³8³8³8³8³8³8³8³8³8³8³8³8³8³8³8³8³8³8³8³8³8³8³8³8³8³8³8³8³8³8³8³8³8³8³8³8³8³8³8³8³8³8³8³8³8³8³8³8³8³8³8³8³8³8³8³8³8³8³8³8³8³8³8³8³8³8³8³8³8³8³8³8³8³8³8³8³8³8³8³8³8³8³8³8³8³8³8³8³8³8³8³8³8³8³8³8³8³8³8³8³8³8³8³8³8³8³8³8³8³8³8³8³8³8³8³8³8³8³8³8³8³8³8³8³8³8³8³8³8³8³8³8³8³8³8³8³8³8³8³8³8³8³8³8³8³8³8³8³8³8³8³8³8³8³8³8³8³8³8³8³8³8³8³8³8³8³8³8³8³8³8³8³8³8³8³8³8³8³8³8³8³8³8³8³8³8³8³8³8³8³8³8³8³8³8³8³8³8³8³8³8³8³8³8³8³8³8³8³8³8³8³8³8³8³8³8³8³8³8³8³8³8³8³8³8³8³8³8³8³8³8³8³8³8³8³8³8³8³8³8³8³8³8³8³8³8³8³8³8³8³8³8³8³8³8³8³8³8³8³8³8³8³8³8³8³8³8³8³8³8³8³8³8³8³8³8³8³8³8³8³8³8³8³8³8³8³8³8³8³8³8³8³8³8³8³8³8³8³8³8³8³8³8³8³8³8³8³8³8³8³8³8³8³8³8³8³8³8³8³8³8³8³8³8³8³8³8³8³8³8³8³8³8³8³8³8³8³8³8³8³8³8³8³8³8³8³8³8³8³8³8³8³8³8³8³8³8³8³8³8³8³8³8³8³8³8³8³8³8³8³8³8³8³8³8³8³8³8³8³8³8³8³8³8³8³8³8³8³8³8³8³8³8³8³8³8³8³8³8³8³8³8³8³8³8³8³8³8³8³8³8³8³8³8³8³8³8³8³8³8³8³8³8³8³8³8³8³8³8³8³8³8³8³8³8³8³8³8³8³8³8³8³8³8³8³8³8³8³8³8³8³8³8³8³8³8³8³8³8³8³8³8³8³8³8³8³8³8³8³8³8³8³8³8³8³8³8³8³8³8³8³8³8³8³8³8³8³8³8³8³8³8³8³8³8³8³8³8³8³8³8³8³8³8³8³8³8³8³8³8³8³8³8³8³8³8³8³8³8³8³8³8³8³8³8³8³8³8³8³8³8³8³8³8³8³8³8³8³8³8³8³8³8³8³8³8³8³8³8³8³8³8³8³8³8³8³8³8³8³8³8³8³8³8³8³8³8³8³8³8³8³8³8³8³8³8³8³8³8³8³8³8³8³8³8³8³8³8³8³8³8³8³8³8³8³8³8³8³8³8³8³8³8³8³8³8³8³8³8³8³8³8³8³8³8³8³8³8³8³8³8³8³8³8³8³8³8³8³8³8³8³8³8³8³8³8³8³8³8³8³8³8³8³8³8³8³8³8³8³8³8³8³8³8³8³8³8³8³8³8³8³8³8³8³8³8³8³8³8³8³8³8³8³8³8³8³8³8³8³8³8³8³8³8³8³8³8³8³8³8³8³8³8³8³8³8³8³8³8³8³8³8³8³8³8³8³8³8³8³8³8³8³8³8³8³8³8³8³8³8³8³8³8³8³8³8³8³8³8³8³8³8³8³8³8³8³8³8³8³8³8³8³8³8³8³8³8³8³8³8³8³8³8³8³8³8³8³8³8³8³8³8³8³8³8³8³8³8³8³8³8³8³8³8³8³8³8³8³8³8³8³8³8³8³8³8³8³8³8³8³8³8³8³8³8³8³8³8³8³8³8³8³8³8³8³8³8³8³8³8³8³8³8³8³8³8³8³8³8³8³8³8³8³8³8³8³8³8³8³8³8³8³8³8³8³8³8³8³8³8³8³8³8³8³8³8³8³8³8³8³8³8³8³8³8³8³8³8³8³8³8³8³8³8³8³8³8³8³8³8³8³8³8³8³8³8³8³8³8³8³8³8³8³8³8³8³8³8³8³8³8³8³8³8³8³8³8³8³8³8³8³8³8³8³8³8³8³8³8³8³8³8³8³8³8³8³8³8³8³8³8³8³8³8³8³8³8³8³8³8³8³8³8³8³8³8³8³8³8³8³8³8³8³8³8³8³8³8³8³8³8³8³8³8³8³8³8³8³8³8³8³8³8³8³8³8³8³8³8³8³8³8³8³8³8³8³8³8³8³8³8³8³8³8³8³8³8³8³8³8³8³8³8³8³8³8³8³8³8³8³8³8³8³8³8³8³8³8³8³8³8³8³8³8³8³8³8³8³8³8³8³8³8³8³8³8³8³8³8³8³8³8³8³8³8³8³8³8³8³8³8³8³8³8³8³8³8³8³8³8³8³8³8³8³8³8³8³8³8³8³8³8³8³8³8³8³8³8³8³8³8³8³8³8³8³8³8³8³8³8³8³8³8³8³8³8³8³8³8³8³8³8³8³8³8³8³8³8³8³8³8³8³8³8³8³8³8³8³8³8³8³8³8³8³8³8³8³8³8³8³8³8³8³8³8³8³8³8³8³8³8³8³8³8³8³8³8³8³8³8³8³8³8³8³8³8³8³8³8³8³8³8³8³8³8³8³8³8³8³8³8³8³8³8³8³8³8³8³8³8³8³8³8³8³8³8³8³8³8³8³8³8³8³8³8³8³8³8³8³8³8³8³8³8³8³8³8³8³8³8³8³8³8³8³8³8³8³8³8³8³8³8³8³8³8³8³8³8³8³8³8³8³8³8³8³8³8³8³8³8³8³8³8³8³8³8³8³8³8³8³8³8³8³8³8³8³8³8³8³8³8³8³8³8³8³8³8³8³8³8³8³8³8³8³8³8³8³8³8³8³8³8³8³8³8³8³8³8³8³8³8³8³8³8³8³8³8³8³8³8³8³8³8³8³8³8³8³8³8³8³8³8³8³8³8³8³8³8³8³8³8³8³8³8³8³8³8³8³8³8³8³8³8³8³8³8³8³8³8³8³8³8³8³8³8³8³8³8³8³8³8³8³8³8³8³8³8³8³8³8³8³8³8³8³8³8³8³8³8³8³8³8³8³8³8³8³8³8³8³8³8³8³8³8³8³8³8³8³8³8³8³8³8³8³8³8³8³8³8³8³8³8³8³8³8³8³8³8³8³8³8³8³8³8³8³8³8³8³8³8³8³8³8³8³8³8³8³8³8³8³8³8³8³8³8³8³8³8³8³8³8³8³8³8³8³8³8³8³8³8³8³8³8³8³8³8³8³8³8³8³8³8³8³8³8³8³8³8³8³8³8³8³8³8³8³8³8³8³8³8³8³8³8³8³8³8³8³8³8³8³8³8³8³8³8³8³8³8³8³8³8³8³8³8³8³8³8³8³8³8³8³8³8³8³8³8³8³8³8³8³8³8³8³8³8³8³8³8³8³8³8³8³8³8³8³8³8³8³8³8³8³8³8³8³8³8³8³8³8³8³8³8³8³8³8³8³8³8³8³8³8³8³8³8³8³8³8³8³8³8³8³8³8³8³8³8³8³8³8³8³8³8³8³8³8³8³8³8³8³8³8³8³8³8³8³8³8³8³8³8³8³8³8³8³8³8³8³8³8³8³8³8³8³8³8³8³8³8³8³8³8³8³8³8³8³8³8³8³8³8³8³8³8³8³8³8³8³8³8³8³8³8³8³8³8³8³8³8³8³8³8³8³8³8³8³8³8³8³8³8³8³8³8³8³8³8³8³8³8³8³8³8³8³8³8³8³8³8³8³8³8³8³8³8³8³8³8³8³8³8³8³8³8³8³8³8³8³8³8³8³8³8³8³8³8³8³8³8³8³8³8³8³8³8³8³8³8³8³8³8³8³8³8³8³8³8³8³8³8³8³8³8³8³8³8³8³8³8³8³8³8³8³8³8³8³8³8³8³8³8³8³8³8³8³8³8³8³8³8³8³8³8³8³8³8³8³8³8³8³8³8³8³8³8³8³8³8³8³8³8³8³8³8³8³8³8³8³8³8³8³8³8³8³8³8³8³8³8³8³8³8³8³8³8³8³8³8³8³8³8³8³8³8³8³8³8³8³8³8³8³8³8³8³8³8³8³8³8³8³8³8³8³8³8³8³8³8³8³8³8³8³8³8³8³8³8³8³8³8³8³8³8³8³8³8³8³8³8³8³8³8³8³8³8³8³8³8³8³8³8³8³8³8³8³8³8³8³8³8³8³8³8³8³8³8³8³8³8³8³8³8³8³8³8³8³8³8³8³8³8³8³8³8³8³8³8³8³8³8³8³8³8³8³8³8³8³8³8³8³8³8³8³8³8³8³8³8³8³8³8³8³8³8³8³8³8³8³8³8³8³8³8³8³8³8³8³8³8³8³8³8³8³8³8³8³8³8³8³8³8³8³8³8³8³8³8³8³8³8³8³8³8³8³8³8³8³8³8³8³8³8³8³8³8³8³8³8³8³8³8³8³8³8³8³8³8³8³8³8³8³8³8³8³8³8³8³8³8³8³8³8³8³8³8³8³8³8³8³8³8³8³8³8³8³8³8³8³8³8³8³8³8³8³8³8³8³8³8³8³8³8³8³8³8³8³8³8³8³8³8³8³8³8³8³8³8³8³8³8³8³8³8³8³8³8³8³8³8³8³8³8³8³8³8³8³8³8³8³8³8³8³8³8³8³8³8³8³8³8³8³8³8³8³8³8³8³8³8³8³8³8³8³8³8³8³8³8³8³8³8³8³8³8³8³8³8³8³8³8³8³8³8³8³8³8³8³8³8³8³8³8³8³8³8³8³8³8³8³8³8³8³8³8³8³8³8³8³8³8³8³8³8³8³8³8³8³8³8³8³8³8³8³8³8³8³8³8³8³8³8³8³8³8³8³8³8³8³8³8³8³8³8³8³8³8³8³8³8³8³8³8³8³8³8³8³8³8³8³8³8³8³8³8³8³8³8³8³8³8³8³8³8³8³8³8³8³8³8³8³8³8³8³8³8³8³8³8³8³8³8³8³8³8³8³8³8³8³8³8³8³8³8³8³8³8³8³8³8³8³8³8³8³8³8³8³8³8³8³8³8³8³8³8³8³8³8³8³8³8³8³8³8³8³8³8³8³8³8³8³8³8³8³8³8³8³8³8³8³8³8³8³8³8³8³8³8³8³8³8³8³8³8³8³8³8³8³8³8³8³8³8³8³8³8³8³8³8³8³8³8³8³8³8³8³8³8³8³8³8³8³8³8³8³8³8³8³8³8³8³8³8³8³8³8³8³8³8³8³8³8³8³8³8³8³8³8³8³8³8³8³8³8³8³8³8³8³8³8³8³8³8³8³8³8³8³8³8³8³8³8³8³8³8³8³8³8³8³8³8³8³8³8³8³8³8³8³8³8³8³8³8³8³8³8³8³8³8³8³8³8³8³8³8³8³8³8³8³8³8³8³8³8³8³8³8³8³8³8³8³8³8³8³8³8³8³8³8³8³8³8³8³8³8³8³8³8³8³8³8³8³8³8³8³8³8³8³8³8³8³8³8³8³8³8³8³8³8³8³8³8³8³8³8³8³8³8³8³8³8³8³8³8³8³8³8³8³8³8³8³8³8³8³8³8³8³8³8³8³8³8³8³8³8³8³8³8³8³8³8³8³8³8³8³8³8³8³8³8³8³8³8³8³8³8³8³8³8³8³8³8³8³8³8³8³8³8³8³8³8³8³8³8³8³8³8³8³8³8³8³8³8³8³8³8³8³8³8³8³8³8³8³8³8³8³8³8³8³8³8³8³8³8³8³8³8³8³8³8³8³8³8³8³8³8³8³8³8³8³8³8³8³8³8³8³8³8³8³8³8³8³8³8³8³8³8³8³8³8³8³8³8³8³8³8³8³8³8³8³8³8³8³8³8³8³8³8³8³8³8³8³8³8³8³8³8³8³8³8³8³8³8³8³8³8³8³8³8³8³8³8³8³8³8³8³8³8³8³8³8³8³8³8³8³8³8³8³8³8³8³8³8³8³8³8³8³8³8³8³8³8³8³8³8³8³8³8³8³8³8³8³8³8³8³8³8³8³8³8³8³8³8³8³8³8³8³8³8³8³8³8³8³8³8³8³8³8³8³8³8³8³8³8³8³8³8³8³8³8³8³8³8³8³8³8³8³8³8³8³8³8³8³8³8³8³8³8³8³8³8³8³8³8³8³8³8³8³8³8³8³8³8³8³8³8³8³8³8³8³8³8³8³8³8³8³8³8³8³8³8³8³8³8³8³8³8³8³8³8³8³8³8³8³8³8³8³8³8³8³8³8³8³8³8³8³8³8³8³8³8³8³8³8³8³8³8³8³8³8³8³8³8³8³8³8³8³8³8³8³8³8³8³8³8³8³8³8³8³8³8³8³8³8³8³8³8³8³8³8³8³8³8³8³8³8³8³8³8³8³8³8³8³8³8³8³8³8³8³8³8³8³8³8³8³8³8³8³8³8³8³8³8³8³8³8³8³8³8³8³8³8³8³8³8³8³8³8³8³8³8³8³8³8³8³8³8³8³8³8³8³8³8³8³8³8³8³8³8³8³8³8³8³8³8³8³8³8³8³8³8³8³8³8³8³8³8³8³8³8³8³8³8³8³8³8³8³8³8³8³8³8³8³8³8³8³8³8³8³8³8³8³8³8³8³8³8³8³8³8³8³8³8³8³8³8³8³8³8³8³8³8³8³8³8³8³8³8³8³8³8³8³8³8³8³8³8³8³8³8³8³8³8³8³8³8³8³8³8³8³8³8³8³8³8³8³8³8³8³8³8³8³8³8³8³8³8³8³8³8³8³8³8³8³8³8³8³8³8³8³8³8³8³8³8³8³8³8³8³8³8³8³8³8³8³8³8³8³8³8³8³8³8³8³8³8³8³8³8³8³8³8³8³8³8³8³8³8³8³8³8³8³8³8³8³8³8³8³8³8³8³8³8³8³8³8³8³8³8³8³8³8³8³8³8³8³8³8³8³8³8³8³8³8³8³8³8³8³8³8³8³8³8³8³8³8³8³8³8³8³8³8³8³8³8³8³8³8³8³8³8³8³8³8³8³8³8³8³8³8³8³8³8³8³8³8³8³8³8³8³8³8³8³8³8³8³8³8³8³8³8³8³8³8³8³8³8³8³8³8³8³8³8³8³8³8³8³8³8³8³8³8³8³8³8³8³8³8³8³8³8³8³8³8³8³8³8³8³8³8³8³8³8³8³8³8³8³8³8³8³8³8³8³8³8³8³8³8³8³8³8³8³8³8³8³8³8³8³8³8³8³8³8³8³8³8³8³8³8³8³8³8³8³8³8³8³8³8³8³8³8³8³8³8³8³8³8³8³8³8³8³8³8³8³8³8³8³8³8³8³8³8³8³8³8³8³8³8³8³8³8³8³8³8³8³8³8³8³8³8³8³8³8³8³8³8³8³8³8³8³8³8³8³8³8³8³8³8³8³8³8³8³8³8³8³8³8³8³8³8³8³8³8³8³8³8³8³8³8³8³8³8³8³8³8³8³8³8³8³8³8³8³8³8³8³8³8³8³8³8³8³8³8³8³8³8³8³8³8³8³8³8³8³8³8³8³8³8³8³8³8³8³8³8³8³8³8³8³8³8³8³8³8³8³8³8³8³8³8³8³8³8³8³8³8³8³8³8³8³8³8³8³8³8³8³8³8³8³8³8³8³8³8³8³8³8³8³8³8³8³8³8³8³8³8³8³8³8³8³8³8³8³8³8³8³8³8³8³8³8³8³8³8³8³8³8³8³8³8³8³8³8³8³8³8³8³8³8³8³8³8³8³8³8³8³8³8³8³8³8³8³8³8³8³8³8³8³8³8³8³8³8³8³8³8³8³8³8³8³8³8³8³8³8³8³8³8³8³8³8³8³8³8³8³8³8³8³8³8³8³8³8³8³8³8³8³8³8³8³8³8³8³8³8³8³8³8³8³8³8³8³8³8³8³8³8³8³8³8³8³8³8³8³8³8³8³8³8³8³8³8³8³8³8³8³8³8³8³8³8³8³8³8³8³8³8³8³8³8³8³8³8³8³8³8³8³8³8³8³8³8³8³8³8³8³8³8³8³8³8³8³8³8³8³8³8³8³8³8³8³8³8³8³8³8³8³8³8³8³8³8³8³8³8³8³8³8³8³8³8³8³8³8³8³8³8³8³8³8³8³8³8³8³8³8³8³8³8³8³8³8³8³8³8³8³8³8³8³8³8³8³8³8³8³8³8³8³8³8³8³8³8³8³8³8³8³8³8³8³8³8³8³8³8³8³8³8³8³8³8³8³8³8³8³8³8³8³8³8³8³8³8³8³8³8³8³8³8³8³8³8³8³8³8³8³8³8³8³8³8³8³8³8³8³8³8³8³8³8³8³8³8³8³8³8³8³8³8³8³8³8³8³8³8³8³8³8³8³8³8³8³8³8³8³8³8³8³8³8³8³8³8³8³8³8³8³8³8³8³8³8³8³8³8³8³8³8³8³8³8³8³8³8³8³8³8³8³8³8³8³8³8³8³8³8³8³8³8³8³8³8³8³8³8³8³8³8³8³8³8³8³8³8³8³8³8³8³8³8³8³8³8³8³8³8³8³8³8³8³8³8³8³8³8³8³8³8³8³8³8³8³8³8³8³8³8³8³8³8³8³8³8³8³8³8³8³8³8³8³8³8³8³8³8³8³8³8³8³8³8³8³8³8³8³8³8³8³8³8³8³8³8³8³8³8³8³8³8³8³8³8³8³8³8³8³8³8³8³8³8³8³8³8³8³8³8³8³8³8³8³8³8³8³8³8³8³8³8³8³8³8³8³8³8³8³8³8³8³8³8³8³8³8³8³8³8³8³8³8³8³8³8³8³8³8³8³8³8³8³8³8³8³8³8³8³8³8³8³8³8³8³8³8³8³8³8³8³8³8³8³8³8³8³8³8³8³8³8³8³8³8³8³8³8³8³8³8³8³8³8³8³8³8³8³8³8³8³8³8³8³8³8³8³8³8³8³8³8³8³8³8³8³8³8³8³8³8³8³8³8³8³8³8³8³8³8³8³8³8³8³8³8³8³8³8³8³8³8³8³8³8³8³8³8³8³8³8³8³8³8³8³8³8³8³8³8³8³8³8³8³8³8³8³8³8³8³8³8³8³8³8³8³8³8³8³8³8³8³8³8³8³8³8³8³8³8³8³8³8³8³8³8³8³8³8³8³8³8³8³8³8³8³8³8³8³8³8³8³8³8³8³8³8³8³8³8³8³8³8³8³8³8³8³8³8³8³8³8³8³8³8³8³8³8³8³8³8³8³8³8³8³8³8³8³8³8³8³8³8³8³8³8³8³8³8³8³8³8³8³8³8³8³8³8³8³8³8³8³8³8³8³8³8³8³8³8³8³8³8³8³8³8³8³8³8³8³8³8³8³8³8³8³8³8³8³8³8³8³8³8³8³8³8³8³8³8³8³8³8³8³8³8³8³8³8³8³8³8³8³8³8³8³8³8³8³8³8³8³8³8³8³8³8³8³8³8³8³8³8³8³8³8³8³8³8³8³8³8³8³8³8³8³8³8³8³8³8³8³8³8³8³8³8³8³8³8³8³8³8³8³8³8³8³8³8³8³8³8³8³8³8³8³8³8³8³8³8³8³8³8³8³8³8³8³8³8³8³8³8³8³8³8³8³8³8³8³8³8³8³8³8³8³8³8³8³8³8³8³8³8³8³8³8³8³8³8³8³8³8³8³8³8³8³8³8³8³8³8³8³8³8³8³8³8³8³8³8³8³8³8³8³8³8³8³8³8³8³8³8³8³8³8³8³8³8³8³8³8³8³8³8³8³8³8³8³8³8³8³8³8³8³8³8³8³8³8³8³8³8³8³8³8³8³8³8³8³8³8³8³8³8³8³8³8³8³8³8³8³8³8³8³8³8³8³8³8³8³8³8³8³8³8³8³8³8³8³8³8³8³8³8³8³8³8³8³8³8³8³8³8³8³8³8³8³8³8³8³8³8³8³8³8³8³8³8³8³8³8³8³8³8³8³8³8³8³8³8³8³8³8³8³8³8³8³8³8³8³8³8³8³8³8³8³8³8³8³8³8³8³8³8³8³8³8³8³8³8³8³8³8
[truncated: 3,470,297 more chars]
