# Supplementary material for: AFM imaging reveals the unreconstructed α‑Al2O3(0001) surface to be inhomogeneous and rough
Source: Nat Commun. 2026 May 27;17:4692. doi: 10.1038/s41467-026-73690-0 (PMC13216582; doi:10.1038/s41467-026-73690-0)
Supplement: Supplementary file 9 — Supplementary Data 7 [file 41467_2026_73690_MOESM9_ESM.zip › raw data/FigS07_XPS_angles/20230714_B3_annealed-7.5A-after-AFM_Al2p_grazing.vms]

VAMAS Surface Chemical Analysis Standard Data Transfer Format 1988 May 4
Specs
Phoibos 100
Johanna
?
1
Created by SpecsLab Prodigy, Version 4.108.2-r116017 
NORM
REGULAR
1
0
0
0
0
0
1
Al2p
annealed at 7.49A, 1e-6mbar O2, 1h, after AFM
2023
8
3
18
26
17
0
8
File = C:/Users/Johanna/OneDrive - TU Wien/Dokumente/uni/PhD/Data/XPS/Al2O3(0001)/Al2O3(0001)_B3/20230714_XPS_Al2O3(0001)_B3.sle
Group = annealed at 7.49A, 1e-6mbar O2, 1h, after AFM
First of group = 1
Spectrum ID = 25
Analyzer lens = SmallArea:1.5kV
Analyzer slit = 2:6dia.\2:6x20
Scan mode = FixedAnalyzerTransmission
Kinetic energy start = 1396.61
XPS
Al
1486.61
0
0
0
25.000000
180.000000
FAT
20
1
4.0898
0
0
0
0
0
Al
2p
-1
kinetic energy
eV
1396.61
0.05
2
counts
d
Transmission
d
pulse counting
0.1
10
0
0
0
0
0
682
617.621
8580.91
1
1
763.554
1
726.434
1
762.13
1
754.341
1
751.258
1
747.429
1
720.629
1
735.534
1
725.439
1
755.024
1
725.267
1
711.67
1
745.236
1
766.028
1
748.018
1
717.645
1
770.305
1
716.87
1
726.508
1
748.85
1
733.648
1
707.083
1
701.223
1
705.755
1
715.473
1
667.785
1
710.585
1
702.517
1
732.607
1
723.066
1
726.247
1
767.402
1
736.952
1
710.65
1
675.187
1
719.113
1
715.762
1
718.974
1
693.987
1
702.003
1
747.07
1
734.977
1
717.599
1
743.384
1
724.413
1
730.186
1
692.683
1
710.966
1
682.751
1
714.294
1
708.674
1
697.527
1
695.281
1
693.077
1
713.689
1
758.005
1
704.797
1
724.962
1
743.411
1
747.838
1
742.676
1
695.376
1
707.622
1
677.26
1
704.589
1
737.772
1
747.315
1
746.222
1
758.107
1
693.216
1
728.419
1
711.771
1
694.818
1
765.196
1
750.708
1
754.039
1
741.824
1
803.796
1
770.423
1
750.85
1
752.066
1
767.615
1
762.661
1
765.81
1
736.581
1
752.468
1
799.382
1
745.844
1
791.673
1
759.752
1
748.411
1
823.141
1
741.809
1
798.87
1
782.288
1
782.257
1
819.34
1
812.05
1
800.833
1
861.803
1
840.54
1
852.944
1
855.174
1
907.815
1
888.668
1
879.573
1
925.323
1
981.01
1
949.212
1
1012.77
1
960.274
1
997.828
1
1015.61
1
1025.09
1
1030.67
1
1119.54
1
1165.03
1
1195.57
1
1179.09
1
1262.41
1
1285.48
1
1333.93
1
1420.07
1
1468.33
1
1576.07
1
1607.75
1
1729.57
1
1848.17
1
1868.77
1
2041.63
1
2141.22
1
2306.48
1
2518.7
1
2654.36
1
2909.55
1
3055.73
1
3222.91
1
3455.32
1
3717.59
1
3960.52
1
4285.53
1
4599.19
1
4975.66
1
5278.6
1
5458.36
1
5709.17
1
6047.17
1
6428.09
1
6839.31
1
6961.95
1
7240.58
1
7518.51
1
7650.53
1
8080.51
1
8178.99
1
8320.41
1
8530.09
1
8576.71
1
8580.91
1
8559.7
1
8519.51
1
8400.81
1
8395.64
1
8259.77
1
7933.09
1
7594.52
1
7468.62
1
6998.16
1
6576.74
1
6385.64
1
6005.09
1
5647.88
1
5132.85
1
4866.34
1
4517.65
1
4227.08
1
3881.96
1
3573.76
1
3243.58
1
2963.29
1
2886.4
1
2634.62
1
2379.35
1
2212.43
1
2027.93
1
1848.19
1
1760.83
1
1695.5
1
1547.17
1
1405.67
1
1392.26
1
1355.94
1
1302.25
1
1211.73
1
1160.4
1
1095.52
1
1114.79
1
1038.15
1
1017.7
1
988.941
1
939.217
1
935.324
1
931.096
1
854.154
1
826.539
1
818.803
1
857.975
1
832.57
1
803.99
1
845.347
1
825.866
1
807.02
1
790.376
1
797.843
1
769.605
1
756.929
1
761.693
1
752.857
1
731.968
1
693.311
1
722.595
1
723.497
1
753.42
1
730.159
1
725.647
1
692.568
1
736.083
1
747.037
1
728.655
1
734.218
1
748.375
1
714.495
1
728.639
1
730.425
1
734.479
1
693.204
1
696.53
1
690.191
1
715.019
1
669.575
1
711.129
1
751.887
1
728.108
1
711.114
1
697.939
1
672.775
1
719.829
1
671.998
1
707.708
1
713.149
1
675.735
1
690.595
1
732.577
1
694.522
1
697.923
1
679.624
1
685.103
1
702.606
1
686.616
1
695.285
1
707.284
1
737.052
1
721.636
1
680.359
1
705.933
1
678.991
1
689.155
1
725.08
1
674.361
1
728.425
1
727.325
1
686.219
1
717.846
1
713.362
1
714.652
1
701.075
1
676.764
1
689.878
1
711.042
1
744.411
1
708.494
1
671.812
1
649.256
1
650.136
1
667.884
1
683.093
1
690.675
1
695.659
1
702.11
1
711.731
1
677.311
1
680.348
1
677.155
1
705.49
1
680.281
1
664.326
1
650.445
1
646.334
1
665.994
1
666.078
1
654.493
1
661.427
1
649.466
1
672.401
1
680.608
1
657.003
1
617.621
1
645.929
1
657.055
1
628.828
1
658.782
1
685.06
1
626.498
1
658.115
1
702.054
1
723.48
1
694.602
1
706.349
1
716.289
1
731.381
1
698.435
1
697.8
1
722.74
1
726.038
1
745.484
1
752.425
1
773.789
1
751.552
1
803.339
1
813.828
1
838.761
1
802.281
1
823.596
1
835.628
1
840.956
1
864.234
1
875.373
1
926.429
1
970.218
1
1010.76
1
1003.54
1
end of experiment
