# Supplementary material for: AFM imaging reveals the unreconstructed α‑Al2O3(0001) surface to be inhomogeneous and rough
Source: Nat Commun. 2026 May 27;17:4692. doi: 10.1038/s41467-026-73690-0 (PMC13216582; doi:10.1038/s41467-026-73690-0)
Supplement: Supplementary file 9 — Supplementary Data 7 [file 41467_2026_73690_MOESM9_ESM.zip › raw data/FigS07_XPS_angles/20230714_B3_annealed-7.5A-after-AFM_Al2p_normal.vms]

VAMAS Surface Chemical Analysis Standard Data Transfer Format 1988 May 4
Specs
Phoibos 100
Johanna
?
1
Created by SpecsLab Prodigy, Version 4.108.2-r116017 
NORM
REGULAR
1
0
0
0
0
0
1
Al2p
annealed at 7.49A, 1e-6mbar O2, 1h, after AFM
2023
8
3
20
23
8
0
8
File = C:/Users/Johanna/OneDrive - TU Wien/Dokumente/uni/PhD/Data/XPS/Al2O3(0001)/Al2O3(0001)_B3/20230714_XPS_Al2O3(0001)_B3.sle
Group = annealed at 7.49A, 1e-6mbar O2, 1h, after AFM
First of group = 1
Spectrum ID = 32
Analyzer lens = SmallArea:1.5kV
Analyzer slit = 2:6dia.\2:6x20
Scan mode = FixedAnalyzerTransmission
Kinetic energy start = 1396.61
XPS
Al
1486.61
0
0
0
25.000000
180.000000
FAT
20
1
4.0898
0
0
0
0
0
Al
2p
-1
kinetic energy
eV
1396.61
0.05
2
counts
d
Transmission
d
pulse counting
0.1
10
0
0
0
0
0
682
652.706
13757.5
1
1
751.19
1
757.457
1
742.892
1
768.455
1
765.323
1
739.84
1
735.747
1
803.495
1
745.079
1
747.272
1
725.355
1
705.337
1
745.455
1
738.802
1
734.926
1
754.448
1
728.053
1
733.641
1
760.528
1
710.939
1
713.311
1
761.916
1
758.418
1
765.953
1
744.719
1
717.569
1
726.346
1
780.561
1
772.16
1
790.128
1
751.78
1
758.614
1
719.016
1
775.304
1
738.738
1
723.922
1
779.228
1
740.853
1
716.263
1
716.141
1
700.897
1
727.843
1
724.137
1
737.575
1
752.732
1
773.604
1
719.047
1
728.633
1
735.404
1
719.336
1
777.324
1
749.944
1
736.705
1
717.149
1
774.77
1
741.677
1
790.413
1
754.759
1
763.024
1
784.002
1
747.787
1
746.365
1
746.782
1
778.236
1
755.828
1
768.07
1
761.905
1
765.198
1
763.412
1
754.817
1
800.079
1
792.532
1
742.297
1
697.561
1
787.793
1
790.868
1
824.149
1
734.473
1
759.707
1
797.355
1
796.022
1
819.71
1
762.269
1
746.492
1
831.435
1
784.312
1
770.067
1
809.66
1
856.232
1
834.993
1
802.467
1
794.567
1
848.759
1
876.877
1
878.369
1
898.65
1
859.685
1
847.412
1
877.838
1
919.49
1
908.365
1
889.443
1
902.188
1
856.032
1
950.361
1
967.113
1
970.818
1
959.454
1
981.913
1
1000.76
1
960.046
1
967.926
1
994.012
1
1044.03
1
1004.49
1
1004.67
1
1057.31
1
1050.04
1
1093.95
1
1146.2
1
1159.23
1
1269.14
1
1263.71
1
1250.97
1
1323.03
1
1416.9
1
1453.08
1
1526.13
1
1582.41
1
1650.52
1
1768.01
1
1869.99
1
1983.36
1
2162.57
1
2268.04
1
2499.57
1
2623.08
1
2821.54
1
2992.61
1
3315.6
1
3577.26
1
3795.77
1
4188.42
1
4556.35
1
5026.48
1
5472.53
1
5862.65
1
6213.58
1
6848.88
1
7426.7
1
8024.39
1
8429.86
1
8881.48
1
9571.24
1
10336.5
1
10821.4
1
11170.9
1
11744.1
1
12169.1
1
12512.5
1
12710.2
1
13179
1
13472
1
13519.6
1
13757.5
1
13492.9
1
13409.8
1
13272.4
1
12909.9
1
12620.8
1
12192
1
11757.9
1
11241.4
1
10647.7
1
10058.1
1
9366.05
1
8781.55
1
8237.25
1
7532.53
1
6946.75
1
6344.63
1
5784.12
1
5216.25
1
4791.06
1
4394.68
1
3940.32
1
3515.39
1
3169.8
1
2944.25
1
2719.99
1
2538.43
1
2255.49
1
2042
1
1917.22
1
1813.12
1
1648.89
1
1615.58
1
1569.54
1
1390.18
1
1344.86
1
1292.25
1
1278.9
1
1251.63
1
1195.56
1
1121.33
1
1148.49
1
1095.48
1
1084.06
1
1068.2
1
1004.43
1
980.901
1
971.3
1
924.896
1
921.79
1
948.878
1
928.232
1
886.757
1
865.421
1
863.759
1
841.501
1
830.663
1
858.39
1
839.09
1
816.334
1
796.965
1
824.595
1
772.625
1
763.583
1
795.759
1
814.901
1
832.365
1
800.296
1
743.411
1
785.521
1
769.491
1
752.838
1
753.663
1
741.576
1
777.707
1
761.106
1
732.945
1
763.343
1
763.691
1
737.214
1
751.563
1
771.564
1
758.279
1
760.47
1
757.335
1
767.104
1
784.401
1
751.667
1
748.859
1
752.081
1
745.042
1
733.162
1
736.828
1
744.964
1
727.037
1
740.466
1
741.366
1
694.006
1
765.845
1
772.893
1
717.347
1
770.423
1
772.172
1
761.034
1
744.389
1
750.703
1
742.4
1
710.931
1
775.236
1
765.13
1
729.59
1
735.21
1
745.765
1
710.316
1
785.13
1
781.442
1
788.319
1
769.818
1
745.758
1
802.18
1
787.433
1
765.572
1
736.552
1
686.596
1
709.822
1
751.49
1
761.928
1
716.985
1
689.708
1
763.049
1
732.833
1
702.836
1
733.584
1
721.914
1
697.833
1
700.624
1
727.703
1
732.598
1
714.567
1
743.731
1
693.043
1
690.672
1
712.346
1
652.706
1
687.76
1
691.753
1
695.436
1
710.999
1
690.423
1
733.406
1
732.792
1
742.157
1
732.571
1
690.851
1
721.844
1
709.402
1
734.405
1
705.054
1
674.61
1
715.957
1
717.218
1
704.881
1
735.347
1
754.651
1
767.84
1
707.235
1
770.824
1
780.016
1
804.482
1
810.412
1
869.196
1
864.188
1
881.81
1
915.945
1
927.701
1
982.592
1
1000.61
1
end of experiment
