# Supplementary material for: AFM imaging reveals the unreconstructed α‑Al2O3(0001) surface to be inhomogeneous and rough
Source: Nat Commun. 2026 May 27;17:4692. doi: 10.1038/s41467-026-73690-0 (PMC13216582; doi:10.1038/s41467-026-73690-0)
Supplement: Supplementary file 9 — Supplementary Data 7 [file 41467_2026_73690_MOESM9_ESM.zip › raw data/FigS07_XPS_angles/20230714_B3_annealed-7.5A-after-AFM_O1s_grazing.vms]

VAMAS Surface Chemical Analysis Standard Data Transfer Format 1988 May 4
Specs
Phoibos 100
Johanna
?
5
Casa Info Follows CasaXPS Version 2.3.25PR1.0
0
Created by SpecsLab Prodigy, Version 4.108.2-r116017 
SourceAnalyserAngle: Not Specified
CasaRowLabel:grazing
NORM
REGULAR
1
1
None
d
0
0
0
0
2
O1s
grazing
2023
8
3
18
8
46
0
13
Casa Info Follows
0
0
0
0
File = C:/Users/Johanna/OneDrive - TU Wien/Dokumente/uni/PhD/Data/XPS/Al2O3(0001)/Al2O3(0001)_B3/20230714_XPS_Al2O3(0001)_B3.sle
Group = annealed at 7.49A, 1e-6mbar O2, 1h, after AFM
First of group = 1
Spectrum ID = 23
Analyzer lens = SmallArea:1.5kV
Analyzer slit = 2:6dia.\2:6x20
Scan mode = FixedAnalyzerTransmission
Kinetic energy start = 941.61
XPS
0
Al
1486.61
0
0
0
25
180
FAT
20
1
4.0898
0
0
0
0
0
O
1s
-1
kinetic energy
eV
941.61
0.05
2
counts
d
Transmission
d
pulse counting
0.1
10
0
0
0
0
0
842
2375.58
56580.9
1
1
3110.24
1
3265.03
1
3239.35
1
3276.88
1
3273.84
1
3292.34
1
3348.63
1
3301.97
1
3285.6
1
3276.74
1
3257.48
1
3304.03
1
3247.07
1
3263.83
1
3237.66
1
3231.66
1
3343.72
1
3291.5
1
3366.65
1
3332.04
1
3340.34
1
3338.67
1
3370.55
1
3332.51
1
3300.33
1
3345.98
1
3345.9
1
3389.87
1
3322.51
1
3384.51
1
3409.66
1
3478.57
1
3528.27
1
3442.85
1
3403.34
1
3471.9
1
3482.74
1
3561.82
1
3569.56
1
3663.89
1
3595.57
1
3624.67
1
3669.66
1
3692.22
1
3791.56
1
3750.06
1
3737
1
3769.44
1
3938.58
1
3926.45
1
3901.39
1
3940.33
1
4065.74
1
4085.23
1
4157.37
1
4080.04
1
4162.84
1
4242.97
1
4240.76
1
4345.25
1
4443.07
1
4540.73
1
4600.46
1
4648.46
1
4660.14
1
4803.25
1
4966.78
1
4985.11
1
5090.39
1
5152.05
1
5377.29
1
5372.63
1
5590.48
1
5626.68
1
5840.1
1
6067.88
1
6117.6
1
6342.75
1
6526.37
1
6766.03
1
6798.66
1
7015.68
1
7349.6
1
7616.63
1
7879.86
1
8309.32
1
8689.91
1
9143.21
1
9457.63
1
9930.24
1
10361.8
1
11143.9
1
11928.6
1
12356.7
1
13230.8
1
14019.2
1
14668.6
1
15837.4
1
16886.6
1
18030.2
1
19294.5
1
20660
1
22144.8
1
23729.2
1
25329
1
27049.8
1
28953.2
1
30863.1
1
32754
1
34690.4
1
36436.2
1
38834.4
1
40893.8
1
43008.2
1
45233.8
1
47126.4
1
48928.6
1
50160
1
51483.3
1
53153.1
1
54663.5
1
55411
1
55965.2
1
56580.9
1
56413.9
1
56487.2
1
55993.4
1
55029.3
1
54813.6
1
53419.2
1
51882.3
1
50293.7
1
48421.4
1
46093.8
1
44193.7
1
42156
1
39664.8
1
37577.3
1
35041.8
1
33030.3
1
30760.4
1
28499.2
1
26425.6
1
24506.2
1
22643.2
1
20824.7
1
19301.4
1
17663.3
1
16326.2
1
15244.3
1
14153
1
12912.3
1
12180.6
1
11096.3
1
10423.8
1
9711.39
1
9182.83
1
8582.49
1
8184.43
1
7581.47
1
7233.84
1
6997.25
1
6659.7
1
6371.88
1
6053.38
1
5884.02
1
5638.59
1
5488.09
1
5280.81
1
5090.79
1
4918.15
1
4726.4
1
4606.31
1
4530.34
1
4357.33
1
4337.15
1
4272.99
1
4178.49
1
4198.52
1
4080.09
1
3976.41
1
3937.94
1
3883.9
1
3819.58
1
3713.74
1
3664.29
1
3677.41
1
3615.5
1
3538.16
1
3537.58
1
3502.64
1
3463.29
1
3377.5
1
3383.33
1
3411.47
1
3325.43
1
3362.48
1
3279.33
1
3312.08
1
3316.28
1
3303.33
1
3233.38
1
3168.41
1
3293.74
1
3250.84
1
3189.8
1
3174.93
1
3238.72
1
3106.86
1
3141.84
1
3254.95
1
3216.74
1
3107.28
1
3025.42
1
3181.39
1
3105.47
1
3050.74
1
3116.1
1
3143.11
1
3113.85
1
3180.01
1
3086.4
1
3060.29
1
3040.03
1
3022.54
1
3071.83
1
3070.46
1
3068.5
1
3197.09
1
3071.56
1
3168.55
1
3106.79
1
3214.58
1
3141.56
1
3198.51
1
3230.68
1
3230.72
1
3089.28
1
3142.52
1
3134.44
1
3102.35
1
2931.51
1
3090.03
1
3132.89
1
3099.33
1
3066.89
1
3083.13
1
3090.55
1
3002.66
1
2948.64
1
3034.73
1
2977.18
1
2957.85
1
2953.29
1
2931.53
1
3029.29
1
2983.15
1
2965.7
1
3005.1
1
2944.83
1
2921.5
1
2911.26
1
2872.42
1
2851.07
1
2887.11
1
2918.31
1
2876.66
1
2930.05
1
2879.03
1
2940.37
1
2940.7
1
2900.17
1
2903.72
1
2877.66
1
2942.3
1
2915.46
1
2918.28
1
2907.59
1
2957.29
1
2991.45
1
2956.84
1
3041.71
1
3097.19
1
3031.22
1
3116.55
1
3122.61
1
3296.64
1
3256.14
1
3316.2
1
3328.04
1
3366.76
1
3430.35
1
3471.09
1
3517.14
1
3559.13
1
3638.65
1
3803.47
1
3855.14
1
3899.11
1
4031.45
1
4172.71
1
4304.18
1
4407.95
1
4627.35
1
4728.03
1
4765.93
1
4954.35
1
5143.45
1
5187.2
1
5322.29
1
5480.33
1
5522.55
1
5661.2
1
5690.51
1
5772.82
1
5874.74
1
5831.27
1
6017.66
1
6122.45
1
6091.79
1
6085.63
1
6144.74
1
6021.36
1
6029.87
1
6007.61
1
5900.63
1
5702.6
1
5626.52
1
5556.17
1
5437.54
1
5476.17
1
5408.5
1
5161.38
1
5048.39
1
5088.62
1
4929.07
1
4891.82
1
4807.63
1
4757.49
1
4568.98
1
4547.66
1
4537.35
1
4435.68
1
4415.2
1
4458.35
1
4348.11
1
4368.7
1
4384.5
1
4262.25
1
4289.72
1
4425.54
1
4355.82
1
4347.91
1
4280.3
1
4394.71
1
4318.38
1
4425.58
1
4417.08
1
4366.01
1
4275.67
1
4369.65
1
4286.78
1
4217.8
1
4227.27
1
4158.02
1
4173.63
1
4124.97
1
4064.13
1
3960.29
1
3909.61
1
3795.39
1
3776.48
1
3657.68
1
3667.96
1
3501.5
1
3522.44
1
3415.8
1
3377.74
1
3305.98
1
3179.03
1
3084.7
1
3108.26
1
3120.05
1
3086.41
1
3017.95
1
2884.64
1
2916.34
1
2794.1
1
2827.02
1
2841.21
1
2773.01
1
2694.5
1
2733.37
1
2713.57
1
2678.8
1
2593.03
1
2596.72
1
2598.55
1
2599.01
1
2506.91
1
2613.56
1
2600.13
1
2537.01
1
2478.21
1
2519.16
1
2479.02
1
2529.21
1
2570.36
1
2434.82
1
2432.83
1
2412.04
1
2434.86
1
2528.19
1
2550.89
1
2435.97
1
2424.22
1
2443.55
1
2384.97
1
2380.66
1
2454.28
1
2375.58
1
Al2p
grazing
2023
8
3
18
26
17
0
14
Casa Info Follows
0
0
0
0
File = C:/Users/Johanna/OneDrive - TU Wien/Dokumente/uni/PhD/Data/XPS/Al2O3(0001)/Al2O3(0001)_B3/20230714_XPS_Al2O3(0001)_B3.sle
Group = annealed at 7.49A, 1e-6mbar O2, 1h, after AFM
First of group = 1
Spectrum ID = 25
Analyzer lens = SmallArea:1.5kV
Analyzer slit = 2:6dia.\2:6x20
Scan mode = FixedAnalyzerTransmission
Kinetic energy start = 1396.61
C:\Users\Johanna\ownCloud\PhD\projects\Alumina(0001)\papers\Al2O3(0001)(1x1)\data\XPS\20230714_B3_annealed-7.5A-after-AFM_Al2p_grazing.vms
XPS
0
Al
1486.61
0
0
0
25
180
FAT
20
1
4.0898
0
0
0
0
0
Al
2p
-1
kinetic energy
eV
1396.61
0.05
2
counts
d
Transmission
d
pulse counting
0.1
10
0
0
0
0
2
ESCAPE DEPTH TYPE
d
1
MFP Exponent
d
0
682
617.621
8580.91
1
1
763.554
1
726.434
1
762.13
1
754.341
1
751.258
1
747.429
1
720.629
1
735.534
1
725.439
1
755.024
1
725.267
1
711.67
1
745.236
1
766.028
1
748.018
1
717.645
1
770.305
1
716.87
1
726.508
1
748.85
1
733.648
1
707.083
1
701.223
1
705.755
1
715.473
1
667.785
1
710.585
1
702.517
1
732.607
1
723.066
1
726.247
1
767.402
1
736.952
1
710.65
1
675.187
1
719.113
1
715.762
1
718.974
1
693.987
1
702.003
1
747.07
1
734.977
1
717.599
1
743.384
1
724.413
1
730.186
1
692.683
1
710.966
1
682.751
1
714.294
1
708.674
1
697.527
1
695.281
1
693.077
1
713.689
1
758.005
1
704.797
1
724.962
1
743.411
1
747.838
1
742.676
1
695.376
1
707.622
1
677.26
1
704.589
1
737.772
1
747.315
1
746.222
1
758.107
1
693.216
1
728.419
1
711.771
1
694.818
1
765.196
1
750.708
1
754.039
1
741.824
1
803.796
1
770.423
1
750.85
1
752.066
1
767.615
1
762.661
1
765.81
1
736.581
1
752.468
1
799.382
1
745.844
1
791.673
1
759.752
1
748.411
1
823.141
1
741.809
1
798.87
1
782.288
1
782.257
1
819.34
1
812.05
1
800.833
1
861.803
1
840.54
1
852.944
1
855.174
1
907.815
1
888.668
1
879.573
1
925.323
1
981.01
1
949.212
1
1012.77
1
960.274
1
997.828
1
1015.61
1
1025.09
1
1030.67
1
1119.54
1
1165.03
1
1195.57
1
1179.09
1
1262.41
1
1285.48
1
1333.93
1
1420.07
1
1468.33
1
1576.07
1
1607.75
1
1729.57
1
1848.17
1
1868.77
1
2041.63
1
2141.22
1
2306.48
1
2518.7
1
2654.36
1
2909.55
1
3055.73
1
3222.91
1
3455.32
1
3717.59
1
3960.52
1
4285.53
1
4599.19
1
4975.66
1
5278.6
1
5458.36
1
5709.17
1
6047.17
1
6428.09
1
6839.31
1
6961.95
1
7240.58
1
7518.51
1
7650.53
1
8080.51
1
8178.99
1
8320.41
1
8530.09
1
8576.71
1
8580.91
1
8559.7
1
8519.51
1
8400.81
1
8395.64
1
8259.77
1
7933.09
1
7594.52
1
7468.62
1
6998.16
1
6576.74
1
6385.64
1
6005.09
1
5647.88
1
5132.85
1
4866.34
1
4517.65
1
4227.08
1
3881.96
1
3573.76
1
3243.58
1
2963.29
1
2886.4
1
2634.62
1
2379.35
1
2212.43
1
2027.93
1
1848.19
1
1760.83
1
1695.5
1
1547.17
1
1405.67
1
1392.26
1
1355.94
1
1302.25
1
1211.73
1
1160.4
1
1095.52
1
1114.79
1
1038.15
1
1017.7
1
988.941
1
939.217
1
935.324
1
931.096
1
854.154
1
826.539
1
818.803
1
857.975
1
832.57
1
803.99
1
845.347
1
825.866
1
807.02
1
790.376
1
797.843
1
769.605
1
756.929
1
761.693
1
752.857
1
731.968
1
693.311
1
722.595
1
723.497
1
753.42
1
730.159
1
725.647
1
692.568
1
736.083
1
747.037
1
728.655
1
734.218
1
748.375
1
714.495
1
728.639
1
730.425
1
734.479
1
693.204
1
696.53
1
690.191
1
715.019
1
669.575
1
711.129
1
751.887
1
728.108
1
711.114
1
697.939
1
672.775
1
719.829
1
671.998
1
707.708
1
713.149
1
675.735
1
690.595
1
732.577
1
694.522
1
697.923
1
679.624
1
685.103
1
702.606
1
686.616
1
695.285
1
707.284
1
737.052
1
721.636
1
680.359
1
705.933
1
678.991
1
689.155
1
725.08
1
674.361
1
728.425
1
727.325
1
686.219
1
717.846
1
713.362
1
714.652
1
701.075
1
676.764
1
689.878
1
711.042
1
744.411
1
708.494
1
671.812
1
649.256
1
650.136
1
667.884
1
683.093
1
690.675
1
695.659
1
702.11
1
711.731
1
677.311
1
680.348
1
677.155
1
705.49
1
680.281
1
664.326
1
650.445
1
646.334
1
665.994
1
666.078
1
654.493
1
661.427
1
649.466
1
672.401
1
680.608
1
657.003
1
617.621
1
645.929
1
657.055
1
628.828
1
658.782
1
685.06
1
626.498
1
658.115
1
702.054
1
723.48
1
694.602
1
706.349
1
716.289
1
731.381
1
698.435
1
697.8
1
722.74
1
726.038
1
745.484
1
752.425
1
773.789
1
751.552
1
803.339
1
813.828
1
838.761
1
802.281
1
823.596
1
835.628
1
840.956
1
864.234
1
875.373
1
926.429
1
970.218
1
1010.76
1
1003.54
1
end of experiment
