# Supplementary material for: AFM imaging reveals the unreconstructed α‑Al2O3(0001) surface to be inhomogeneous and rough
Source: Nat Commun. 2026 May 27;17:4692. doi: 10.1038/s41467-026-73690-0 (PMC13216582; doi:10.1038/s41467-026-73690-0)
Supplement: Supplementary file 9 — Supplementary Data 7 [file 41467_2026_73690_MOESM9_ESM.zip › raw data/FigS07_XPS_angles/20230714_B3_annealed-7.5A-after-AFM_O1s_normal.vms]

VAMAS Surface Chemical Analysis Standard Data Transfer Format 1988 May 4
Specs
Phoibos 100
Johanna
?
1
Created by SpecsLab Prodigy, Version 4.108.2-r116017 
NORM
REGULAR
1
0
0
0
0
0
1
O1s
annealed at 7.49A, 1e-6mbar O2, 1h, after AFM
2023
8
3
20
5
36
0
8
File = C:/Users/Johanna/OneDrive - TU Wien/Dokumente/uni/PhD/Data/XPS/Al2O3(0001)/Al2O3(0001)_B3/20230714_XPS_Al2O3(0001)_B3.sle
Group = annealed at 7.49A, 1e-6mbar O2, 1h, after AFM
First of group = 1
Spectrum ID = 30
Analyzer lens = SmallArea:1.5kV
Analyzer slit = 2:6dia.\2:6x20
Scan mode = FixedAnalyzerTransmission
Kinetic energy start = 941.61
XPS
Al
1486.61
0
0
0
25.000000
180.000000
FAT
20
1
4.0898
0
0
0
0
0
O
1s
-1
kinetic energy
eV
941.61
0.05
2
counts
d
Transmission
d
pulse counting
0.1
10
0
0
0
0
0
842
2489.9
59028.4
1
1
3212.81
1
3171.49
1
3203.2
1
3199.45
1
3249.28
1
3212.29
1
3205.83
1
3182.63
1
3195.42
1
3317.35
1
3324.89
1
3251.96
1
3297.69
1
3166.71
1
3250.26
1
3240.11
1
3225.95
1
3233.46
1
3196.67
1
3336.87
1
3368.72
1
3258.75
1
3230.1
1
3312.24
1
3332.59
1
3319.27
1
3298.65
1
3378.13
1
3351.77
1
3329.64
1
3351.17
1
3384.86
1
3362.72
1
3325.29
1
3379.45
1
3325.13
1
3402.08
1
3483.4
1
3464.11
1
3504.4
1
3412.94
1
3431.22
1
3552.91
1
3546.18
1
3461.96
1
3470.43
1
3603.47
1
3594.95
1
3528.85
1
3670.63
1
3691.08
1
3618.04
1
3706.83
1
3737.68
1
3798.18
1
3819.92
1
3739.3
1
3802.55
1
3867.34
1
3909.93
1
4003.48
1
4054.31
1
3991.29
1
4038.72
1
3992.52
1
4036.91
1
4180.37
1
4215.45
1
4227.07
1
4368.56
1
4352.82
1
4394.64
1
4536.09
1
4676.85
1
4739.13
1
4748.31
1
4836.12
1
4869.24
1
5070.3
1
5154.77
1
5268.8
1
5318.47
1
5455.68
1
5740.55
1
5870.94
1
6140.94
1
6265.54
1
6459.98
1
6572.85
1
6896.23
1
7120
1
7527.38
1
7820.95
1
8146.48
1
8563.87
1
9123.4
1
9654.16
1
10356.1
1
11054.1
1
11755.9
1
12368.5
1
13433.8
1
14228.3
1
15133.2
1
16730.9
1
17862.6
1
19193.6
1
20886.9
1
22504.3
1
23946.6
1
26003.7
1
28110.9
1
29952.2
1
32256.5
1
34410.7
1
36575.5
1
38962.2
1
41380.2
1
43369.5
1
45809.6
1
48072
1
50351.3
1
52036.1
1
53540.2
1
54984.8
1
56488.7
1
57223.1
1
58401
1
58887.9
1
59028.4
1
58468.4
1
57801.5
1
57084.3
1
55650.2
1
54084.8
1
52648.6
1
50733.5
1
48766.8
1
46095.4
1
43816.3
1
41286.2
1
38722.1
1
35936.3
1
33738.8
1
31262.9
1
28946.3
1
26322.6
1
24333.3
1
22431.1
1
20704.5
1
18640.8
1
17207.3
1
15818.6
1
14431.7
1
13460.8
1
12526.2
1
11584.1
1
10671
1
9937.25
1
9364.5
1
8888.16
1
8103.87
1
7804.37
1
7386.35
1
6993.42
1
6832.06
1
6396.34
1
6105.21
1
5917.1
1
5703.56
1
5475.94
1
5274.85
1
5200.2
1
5031.11
1
5047.4
1
4810.12
1
4768.48
1
4615.1
1
4396.98
1
4325.1
1
4314.83
1
4201.49
1
4082.86
1
4203.29
1
4015.43
1
3967.56
1
3954.25
1
3965.27
1
3886.14
1
3770.74
1
3757.4
1
3677.38
1
3674.32
1
3578.43
1
3513.71
1
3509.77
1
3557.47
1
3510.24
1
3423.01
1
3438.09
1
3368.88
1
3400.58
1
3284.13
1
3291.63
1
3303.91
1
3306.86
1
3337.79
1
3183.6
1
3245.45
1
3242.67
1
3203.14
1
3229.67
1
3215.09
1
3245.32
1
3185.68
1
3130.08
1
3246.45
1
3236.07
1
3206.15
1
3193.93
1
3167.82
1
3164.83
1
3163.47
1
3132.2
1
3154.66
1
3123.33
1
3269.52
1
3254.21
1
3207.18
1
3161.69
1
3221.02
1
3187.19
1
3167.71
1
3226.86
1
3192.6
1
3148.33
1
3217.5
1
3329.77
1
3224.38
1
3196.75
1
3186.42
1
3226.74
1
3183.79
1
3133.78
1
3190.26
1
3185.34
1
3235.34
1
3129.33
1
3110
1
3107.92
1
3147.69
1
3168.72
1
3201.55
1
3221.51
1
3136.79
1
3184.27
1
3182.95
1
3058.79
1
3059.84
1
2996.26
1
2986.98
1
3066.75
1
3083.94
1
3099.05
1
2960.05
1
2943.37
1
2967.16
1
2929.44
1
2958.16
1
3010.24
1
3016.38
1
2979.84
1
2958.88
1
2956.98
1
2983.8
1
2924.05
1
2915.84
1
3003.52
1
2872.95
1
2976.99
1
2983.7
1
3069.29
1
2919.38
1
3022.65
1
3077.83
1
3000.46
1
3044.28
1
3076.1
1
3121.45
1
3059.09
1
3200.31
1
3156.6
1
3150.53
1
3156.43
1
3343.53
1
3347.75
1
3390.79
1
3421.08
1
3521.98
1
3558.09
1
3697.86
1
3716.7
1
3939.66
1
4017.16
1
4021.2
1
4118.29
1
4306.24
1
4502.77
1
4548.38
1
4731.09
1
4914.07
1
4957.06
1
5142.8
1
5334.59
1
5438.64
1
5598.49
1
5715.85
1
5911.45
1
5832.17
1
6057.87
1
6172.8
1
6192.47
1
6267.65
1
6211.55
1
6247.55
1
6356.04
1
6269.47
1
6228.65
1
6141.67
1
6186.16
1
6059.04
1
5901.05
1
5760.31
1
5753.51
1
5605.58
1
5456.66
1
5317.94
1
5332.69
1
5208.41
1
5032.99
1
4902.02
1
4810.22
1
4778.5
1
4580.25
1
4549.18
1
4492.14
1
4418.25
1
4355.1
1
4396.02
1
4372.06
1
4388.41
1
4298.54
1
4366.14
1
4395.89
1
4488.81
1
4509.39
1
4481.29
1
4395.27
1
4319.15
1
4513.21
1
4475.13
1
4381.5
1
4480.71
1
4477.98
1
4421.1
1
4341.68
1
4370.88
1
4425.12
1
4347.74
1
4217.81
1
4244.07
1
4209.63
1
4201.25
1
4097.79
1
4050.91
1
3940.5
1
3834.17
1
3764.92
1
3738.61
1
3656.62
1
3554.67
1
3497.44
1
3465.1
1
3387.04
1
3304.49
1
3295.36
1
3257.13
1
3190.92
1
3211.91
1
3090.59
1
3011.46
1
2973.04
1
2865.95
1
2842.17
1
2903.52
1
2896.48
1
2821.39
1
2885.7
1
2771.7
1
2751.06
1
2769
1
2689.26
1
2666.29
1
2636.72
1
2645.83
1
2647.16
1
2686.45
1
2628.57
1
2592.63
1
2601.23
1
2605.43
1
2652.88
1
2598.32
1
2600.29
1
2631.74
1
2546.13
1
2615.02
1
2529.39
1
2489.9
1
2535.21
1
2526.45
1
end of experiment
