# Supplementary material for: AFM imaging reveals the unreconstructed α‑Al2O3(0001) surface to be inhomogeneous and rough
Source: Nat Commun. 2026 May 27;17:4692. doi: 10.1038/s41467-026-73690-0 (PMC13216582; doi:10.1038/s41467-026-73690-0)
Supplement: Supplementary file 9 — Supplementary Data 7 [file 41467_2026_73690_MOESM9_ESM.zip › raw data/FigS08_XPS_rec-unrec/20230131_XPS_Al2O3(0001)_A5_annealed-1000C-UHV_reconstructed_Al2sAl2p_grazing_400W.vms]

VAMAS Surface Chemical Analysis Standard Data Transfer Format 1988 May 4
Specs
Phoibos 100
Johanna
?
1
Created by SpecsLab Prodigy, Version 4.108.2-r116017 
NORM
REGULAR
1
0
0
0
0
0
1
Al2s Al2p
400W
2023
2
2
9
23
28
0
8
File = <unknown>
Group = 400W
First of group = 1
Spectrum ID = 37
Analyzer lens = SmallArea:1.5kV
Analyzer slit = 2:6dia.\2:6x20
Scan mode = FixedAnalyzerTransmission
Kinetic energy start = 1316.61
XPS
Al
1486.61
0
0
0
25.000000
180.000000
FAT
20
1
4.0898
0
0
0
0
0
Al2s Al2p

-1
kinetic energy
eV
1316.61
0.1
2
counts
d
Transmission
d
pulse counting
0.1
10
0
0
0
0
0
2122
619.378
10219.8
1
1
2253.67
1
2183.56
1
2278.85
1
2282.77
1
2209.31
1
2184.19
1
2219.96
1
2248.7
1
2305.09
1
2208.81
1
2232.71
1
2192.69
1
2185.39
1
2202.81
1
2234.43
1
2227
1
2230.63
1
2212.19
1
2250.57
1
2261.57
1
2266.75
1
2206.82
1
2166.59
1
2237.2
1
2208.39
1
2200.07
1
2224.01
1
2199.68
1
2258.69
1
2228.66
1
2261.2
1
2258.19
1
2218.71
1
2217.88
1
2195.33
1
2165.3
1
2178.99
1
2145.3
1
2260.29
1
2285.91
1
2241.33
1
2248.68
1
2206.61
1
2228.33
1
2247.22
1
2240.51
1
2227.95
1
2182.38
1
2201.18
1
2234.05
1
2246.54
1
2233.33
1
2252.65
1
2187.36
1
2262.15
1
2271.59
1
2192.92
1
2254.84
1
2264.89
1
2219.28
1
2212.49
1
2236.82
1
2286.49
1
2258.16
1
2273.45
1
2297.07
1
2377.47
1
2294.31
1
2315.59
1
2272.38
1
2244.46
1
2340.48
1
2302.19
1
2380
1
2291.45
1
2281.85
1
2335.11
1
2339.58
1
2314.56
1
2274.38
1
2358.83
1
2319.86
1
2416.11
1
2396.9
1
2406.88
1
2339
1
2328.63
1
2415.67
1
2396.98
1
2365.87
1
2481.68
1
2468.7
1
2415.2
1
2495.8
1
2448.5
1
2468.77
1
2444.63
1
2433.7
1
2493.28
1
2470.33
1
2543.47
1
2500.12
1
2486.12
1
2507.2
1
2554.42
1
2598.74
1
2631.54
1
2638.58
1
2548.74
1
2605.07
1
2622.07
1
2614
1
2571.56
1
2590.82
1
2587.38
1
2608.95
1
2615.17
1
2683.07
1
2661.53
1
2572.52
1
2614.01
1
2714.89
1
2703.92
1
2620.14
1
2585.99
1
2596.54
1
2573.35
1
2536.25
1
2506.6
1
2507.8
1
2582.47
1
2546.65
1
2537.45
1
2482.38
1
2481.44
1
2455.71
1
2427.92
1
2425.77
1
2491.89
1
2494.29
1
2455.66
1
2474.04
1
2440.79
1
2372.92
1
2345.22
1
2392.74
1
2481.72
1
2480.45
1
2493.03
1
2400.55
1
2480.13
1
2477.24
1
2477.31
1
2464.95
1
2459.71
1
2467.38
1
2545.94
1
2512.27
1
2454.1
1
2495.96
1
2487.66
1
2420.47
1
2428.1
1
2497.44
1
2592.26
1
2538.34
1
2525.19
1
2585.55
1
2548.11
1
2511.43
1
2586.76
1
2640.63
1
2609.21
1
2550.13
1
2545.93
1
2582.1
1
2613.79
1
2611.44
1
2549.51
1
2610.42
1
2582.25
1
2595.19
1
2618.17
1
2658.02
1
2618.01
1
2632.13
1
2530.43
1
2625.58
1
2570.43
1
2596.93
1
2675.97
1
2597.87
1
2670.86
1
2685.01
1
2642.11
1
2685.75
1
2648.77
1
2650.98
1
2691.49
1
2634.08
1
2620.67
1
2611.3
1
2698.65
1
2669.04
1
2563.96
1
2581.29
1
2625.28
1
2612.99
1
2644.79
1
2604.77
1
2637.2
1
2611.34
1
2522.01
1
2510.38
1
2591.61
1
2616.15
1
2655.91
1
2603.3
1
2604.44
1
2581.66
1
2542.85
1
2511.41
1
2488.39
1
2538.61
1
2594.15
1
2516.26
1
2517.83
1
2465.93
1
2489.31
1
2485.68
1
2489.81
1
2468.07
1
2482.27
1
2503.13
1
2493.41
1
2485.22
1
2441.46
1
2472.25
1
2470.34
1
2519.97
1
2458.42
1
2468.65
1
2443.11
1
2400.88
1
2381.78
1
2411.18
1
2468.53
1
2411.81
1
2376.15
1
2307.6
1
2398.58
1
2451.97
1
2443.29
1
2448.99
1
2409.94
1
2387.08
1
2450.87
1
2387.25
1
2409.08
1
2409.4
1
2370.46
1
2352.39
1
2388.65
1
2391.34
1
2316.21
1
2437.41
1
2376.15
1
2336.68
1
2385.03
1
2329.16
1
2304.88
1
2322.12
1
2351.49
1
2389.24
1
2420.01
1
2318.78
1
2305.85
1
2391.7
1
2416.39
1
2352
1
2353.95
1
2324.62
1
2366.55
1
2258.53
1
2227.39
1
2289.69
1
2271.21
1
2222.14
1
2316.98
1
2249.62
1
2201.64
1
2188.95
1
2143.04
1
2200.04
1
2166.32
1
2128.76
1
2119.6
1
2198.76
1
2167.61
1
2096.27
1
2095.65
1
2114.87
1
2134.93
1
2088.46
1
2052.36
1
2035.37
1
1999.96
1
1987.39
1
2020.38
1
2028.72
1
2049.56
1
2016.33
1
2021.89
1
1944.52
1
1995.27
1
1991.14
1
2008.82
1
1992.14
1
1947.57
1
1974.78
1
1983.89
1
1964.19
1
1967.23
1
1965.02
1
1918.68
1
1940.82
1
1988.59
1
1973.5
1
1990.98
1
1952.95
1
1963.1
1
1939.28
1
1926.51
1
1886.6
1
1903.27
1
1890.37
1
1892.73
1
1855.85
1
1876.54
1
1889.53
1
1925.19
1
1829.38
1
1800.87
1
1838.61
1
1895.27
1
1832.17
1
1826.05
1
1835.47
1
1852.19
1
1830.5
1
1844.19
1
1880.72
1
1864.55
1
1737.26
1
1804.25
1
1808.39
1
1817.25
1
1840.95
1
1839.27
1
1850.92
1
1816.6
1
1764.2
1
1763.27
1
1865.53
1
1837.81
1
1819.87
1
1771.73
1
1837.27
1
1821.28
1
1826.4
1
1861.4
1
1903.38
1
1822.1
1
1848.01
1
1894.64
1
1870.9
1
1861.85
1
1854.85
1
1899.11
1
1937.4
1
1880
1
1877.9
1
1909.69
1
1953.27
1
1944.2
1
1963.63
1
1962.1
1
1911.77
1
1910.62
1
1934.07
1
1961.14
1
2046.6
1
2063.33
1
2134.43
1
2169.53
1
2173.79
1
2175.56
1
2275.74
1
2273.81
1
2290.64
1
2302.7
1
2360.2
1
2439.84
1
2533.99
1
2546.46
1
2618.04
1
2603.16
1
2774.92
1
2976.66
1
3100.73
1
3341.07
1
3520.55
1
3700.48
1
3830.52
1
4240.78
1
4434.2
1
4768.11
1
5141.89
1
5458.48
1
5864.55
1
6390.57
1
6847.82
1
7179.38
1
7701.92
1
8278.03
1
8688.61
1
8984.06
1
9539.76
1
9904.42
1
10067.2
1
10219.8
1
10173.9
1
10164.9
1
10190.8
1
10030.2
1
9661.87
1
9296.38
1
8778.69
1
8396.53
1
7943.06
1
7356.49
1
6827.4
1
6334.4
1
5945.32
1
5426.81
1
4925.14
1
4696.65
1
4369.93
1
4013.13
1
3767.53
1
3499.96
1
3248.8
1
3107.03
1
2981.12
1
2781.99
1
2730.37
1
2541.98
1
2485.19
1
2395.45
1
2377.35
1
2334.64
1
2213.67
1
2182.3
1
2122.48
1
2109.95
1
2015.55
1
1978.2
1
2035.69
1
1960.93
1
1970.49
1
1880.52
1
1914.35
1
1912.12
1
1856.49
1
1850.45
1
1855.09
1
1838.57
1
1807.6
1
1791.56
1
1805.28
1
1742.6
1
1782.13
1
1697.05
1
1726.46
1
1761.66
1
1759.83
1
1721.87
1
1745.55
1
1667.72
1
1743.68
1
1691.11
1
1729.66
1
1713.35
1
1684.82
1
1650.85
1
1675.09
1
1628.32
1
1595.78
1
1628.35
1
1660.48
1
1634.04
1
1650.02
1
1626.58
1
1647.22
1
1609.96
1
1625.37
1
1609.79
1
1627.66
1
1661.58
1
1666.18
1
1772.53
1
1692.26
1
1659.17
1
1685.97
1
1766.27
1
1789.77
1
1817.82
1
1834.21
1
1869.83
1
1888.91
1
1919.7
1
1910.1
1
1995.23
1
2017.22
1
2003.42
1
1998.3
1
2011.35
1
2054.17
1
2145.99
1
2224.54
1
2180.44
1
2154.27
1
2070.28
1
2080.75
1
2075.44
1
1999.13
1
2043.05
1
2082.84
1
2078.16
1
1991.93
1
2009.14
1
1954.39
1
1935.33
1
1944.29
1
1961.31
1
1946.55
1
1966.32
1
1932.68
1
1884.77
1
1876.22
1
1902.11
1
1881.82
1
1888.79
1
1882.51
1
1856.16
1
1794.38
1
1818.63
1
1806.2
1
1786.95
1
1747.52
1
1776.17
1
1794.05
1
1766.29
1
1786.99
1
1760.27
1
1716.94
1
1744.48
1
1697.58
1
1664.31
1
1666.79
1
1683.1
1
1655.3
1
1722.03
1
1725.8
1
1731.79
1
1713.82
1
1778.69
1
1721.98
1
1657.61
1
1690.31
1
1676.97
1
1673.9
1
1625.29
1
1621.4
1
1641.11
1
1604.1
1
1559.44
1
1568.48
1
1515.02
1
1555.83
1
1533.39
1
1541.7
1
1557.54
1
1537.85
1
1548.9
1
1556.49
1
1581.75
1
1596.13
1
1642.45
1
1661.77
1
1680.07
1
1666.94
1
1747.15
1
1758.29
1
1725.78
1
1742.84
1
1793.39
1
1850.8
1
1832.36
1
1940.67
1
1975.42
1
2021.74
1
2140.05
1
2164.61
1
2230.79
1
2369.43
1
2356.75
1
2396.91
1
2512.2
1
2576
1
2616.61
1
2774.63
1
2833.03
1
2837.88
1
2915.12
1
3014.36
1
3088.08
1
3173.9
1
3217.61
1
3257.09
1
3342.98
1
3445.26
1
3517.23
1
3594.52
1
3515.79
1
3566.52
1
3479.28
1
3358.13
1
3261.03
1
3112.19
1
2958.13
1
2836.61
1
2624.87
1
2498.93
1
2362.34
1
2270.72
1
2179.11
1
2051.12
1
1943.64
1
1912.2
1
1925.02
1
1936.05
1
1829.75
1
1790.36
1
1710.96
1
1732.92
1
1738.22
1
1718.18
1
1680.72
1
1692.82
1
1678.02
1
1692.49
1
1669.43
1
1645.27
1
1760.1
1
1603.77
1
1627.5
1
1603.53
1
1595.04
1
1537.87
1
1568.53
1
1664.85
1
1601.35
1
1522.88
1
1457.84
1
1508.63
1
1547.51
1
1510.21
1
1514.61
1
1495.44
1
1507.78
1
1469.64
1
1467.45
1
1420.85
1
1407.74
1
1381.89
1
1373.61
1
1400.04
1
1422.93
1
1420.94
1
1405.37
1
1389.12
1
1360.64
1
1378.86
1
1334.48
1
1325.24
1
1332.1
1
1353.67
1
1350.22
1
1351.14
1
1278.48
1
1312.96
1
1337.24
1
1288.82
1
1298.74
1
1283.68
1
1255.73
1
1283.84
1
1284.5
1
1272.71
1
1329.76
1
1268.94
1
1212.66
1
1240.42
1
1268.82
1
1280.36
1
1280.96
1
1258.84
1
1204.87
1
1215.27
1
1251.45
1
1286.43
1
1265.59
1
1240.17
1
1238.24
1
1226.58
1
1192.56
1
1234.35
1
1194.8
1
1225.45
1
1219.8
1
1213.92
1
1211.17
1
1207.23
1
1203.7
1
1222.39
1
1160.2
1
1171.48
1
1223.21
1
1198.66
1
1167.83
1
1163.08
1
1158.95
1
1162.98
1
1091.19
1
1084.61
1
1091.64
1
1119.91
1
1111.08
1
1083.94
1
1094.74
1
1084.61
1
1045.41
1
1090.95
1
1087.83
1
1085.65
1
1074.66
1
1079.31
1
1075.3
1
1062.51
1
1091.13
1
1077.61
1
1047.14
1
1031.11
1
1039.97
1
1038.38
1
995.424
1
1014.03
1
1029.49
1
995.732
1
952.166
1
995.416
1
992.965
1
984.518
1
963.863
1
974.845
1
927.269
1
938.756
1
999.131
1
969.881
1
946.66
1
965.681
1
974.831
1
921.719
1
893.428
1
887.05
1
890.183
1
905.885
1
858.947
1
902.362
1
894.471
1
897.762
1
865.612
1
864.528
1
881.052
1
912.895
1
846.008
1
816.484
1
829.674
1
852.267
1
822.795
1
841.948
1
855.543
1
841.584
1
816.215
1
834.599
1
844.212
1
825.021
1
833.46
1
826.991
1
790.418
1
812.957
1
833.839
1
820.799
1
820.228
1
831.277
1
834.854
1
817.836
1
791.074
1
822.519
1
805.183
1
830.177
1
819.778
1
832.565
1
783.018
1
823.943
1
830.484
1
793.545
1
853.209
1
824.704
1
820.072
1
821.963
1
836.173
1
852.397
1
817.659
1
844.077
1
836.938
1
793.298
1
812.505
1
858.927
1
825.677
1
844.314
1
853.125
1
905.739
1
900.647
1
920.755
1
914.484
1
933.091
1
955.254
1
943.406
1
928.613
1
1003.32
1
989.565
1
982.291
1
1035.75
1
1081.19
1
1151.76
1
1224.36
1
1239.32
1
1390.68
1
1516.77
1
1594.86
1
1804.04
1
2042.83
1
2267.44
1
2551.23
1
2860.47
1
3279.02
1
3596.62
1
4107.35
1
4649.1
1
5070.81
1
5771.43
1
6368.94
1
6933.11
1
7369.9
1
7797.68
1
8386.09
1
8689.62
1
8961.78
1
9012.56
1
8890.74
1
8677.67
1
8368.04
1
7914.25
1
7358.61
1
6486.25
1
5925.46
1
5262.01
1
4639.02
1
3955.87
1
3431
1
2927.11
1
2487.81
1
2129.29
1
1848.8
1
1644.32
1
1476.71
1
1355.87
1
1292.51
1
1137.65
1
1105.27
1
1034.36
1
1035.34
1
990.479
1
954.46
1
938.78
1
914.668
1
871.957
1
897.385
1
842.206
1
852.201
1
832.303
1
850.465
1
841.009
1
829.831
1
817.514
1
787.811
1
816.156
1
776.844
1
737.395
1
776.795
1
827.613
1
832.222
1
804.698
1
797.152
1
770.518
1
778.82
1
783.776
1
836.887
1
836.429
1
835.669
1
815.32
1
801.646
1
767.753
1
810.85
1
843.781
1
814.213
1
758.38
1
789.912
1
804.707
1
824.033
1
797.149
1
793.283
1
792.01
1
766.401
1
796.888
1
759.729
1
774.798
1
766.875
1
749.251
1
775.702
1
787.171
1
782.637
1
757.254
1
780.187
1
773.423
1
772.098
1
793.215
1
781.114
1
782.997
1
801.79
1
838.471
1
904.989
1
881.115
1
932.286
1
967.866
1
1006.5
1
1021
1
1015.98
1
1068.05
1
1132.99
1
1139.13
1
1185.45
1
1270.38
1
1338.49
1
1333.86
1
1331.89
1
1331.04
1
1346.27
1
1359.43
1
1337.45
1
1334.75
1
1262.75
1
1225.81
1
1265.9
1
1167.8
1
1155.28
1
1190.12
1
1167.01
1
1158.09
1
1111.53
1
1114.52
1
1123.42
1
1080.37
1
1105.28
1
1094.67
1
1090.51
1
1052.26
1
1070.31
1
1054.43
1
1037.86
1
980.487
1
962.808
1
981.929
1
915.789
1
893.491
1
846.772
1
813.556
1
802.539
1
793.174
1
747.154
1
769.508
1
804.261
1
776.807
1
707.779
1
703.688
1
671.624
1
659.274
1
697.091
1
738.363
1
733.218
1
697.009
1
726.14
1
736.184
1
700.548
1
704.417
1
699.205
1
700.713
1
714.112
1
694.658
1
676.586
1
681.712
1
717.858
1
670.168
1
698.36
1
710.515
1
692.037
1
655.678
1
661.628
1
696.008
1
722.961
1
719.228
1
709.359
1
688.896
1
696.804
1
671.348
1
652.315
1
654.206
1
687.018
1
667.081
1
668.971
1
647.825
1
665.257
1
650.813
1
635.56
1
619.378
1
673.853
1
695.014
1
673.765
1
661.114
1
end of experiment
