# Supplementary material for: AFM imaging reveals the unreconstructed α‑Al2O3(0001) surface to be inhomogeneous and rough
Source: Nat Commun. 2026 May 27;17:4692. doi: 10.1038/s41467-026-73690-0 (PMC13216582; doi:10.1038/s41467-026-73690-0)
Supplement: Supplementary file 9 — Supplementary Data 7 [file 41467_2026_73690_MOESM9_ESM.zip › raw data/FigS08_XPS_rec-unrec/20230131_XPS_Al2O3(0001)_A5_annealed-1000C-UHV_reconstructed_O1s_grazing_400W.vms]

VAMAS Surface Chemical Analysis Standard Data Transfer Format 1988 May 4
Specs
Phoibos 100
Johanna
?
1
Created by SpecsLab Prodigy, Version 4.108.2-r116017 
NORM
REGULAR
1
0
0
0
0
0
1
O1s
400W
2023
2
2
9
5
6
0
8
File = <unknown>
Group = 400W
First of group = 1
Spectrum ID = 36
Analyzer lens = SmallArea:1.5kV
Analyzer slit = 2:6dia.\2:6x20
Scan mode = FixedAnalyzerTransmission
Kinetic energy start = 941.61
XPS
Al
1486.61
0
0
0
25.000000
180.000000
FAT
20
1
4.0898
0
0
0
0
0
O
1s
-1
kinetic energy
eV
941.61
0.1
2
counts
d
Transmission
d
pulse counting
0.1
10
0
0
0
0
0
422
2741.39
50438.8
1
1
3573.93
1
3622.73
1
3563.27
1
3552.97
1
3560.6
1
3597.9
1
3588.68
1
3689.42
1
3716.25
1
3622.06
1
3653.37
1
3685.51
1
3692.75
1
3626.41
1
3735.34
1
3731.27
1
3847.47
1
3842.2
1
3924.91
1
3893.33
1
3968.76
1
4096.56
1
4112.56
1
4146.94
1
4113.17
1
4257.29
1
4310.65
1
4435.18
1
4564.82
1
4751.62
1
4816.43
1
4977.87
1
5367.1
1
5848.56
1
6074.89
1
6409.2
1
6847.31
1
7400.54
1
8030.43
1
8745.36
1
9590.92
1
10440.6
1
11421.4
1
12367.6
1
13383.7
1
14653.8
1
15825.3
1
17074
1
18329.4
1
19893.1
1
21626.4
1
23391.7
1
25471.1
1
27886.4
1
30364.5
1
32938.8
1
35831.1
1
38581.5
1
41195.9
1
44034
1
46414.4
1
48393.2
1
50057.5
1
50436.1
1
50438.8
1
49737.4
1
47771.9
1
45621.4
1
42559.8
1
39427.5
1
35980.4
1
32135.8
1
28758.4
1
25225.6
1
22008.1
1
19150.3
1
16501.5
1
14289.7
1
12333.7
1
10765.4
1
9318.71
1
8226.15
1
7638.91
1
6840.26
1
6191.99
1
5749.32
1
5462.68
1
5097.56
1
4917.95
1
4743.45
1
4517.67
1
4413.03
1
4169.72
1
4004.4
1
3983.91
1
3916.75
1
3919.17
1
3788.42
1
3683.27
1
3652.53
1
3624.25
1
3676.74
1
3602.83
1
3534.32
1
3491.41
1
3481.95
1
3502.6
1
3496.12
1
3439.01
1
3393.22
1
3456.21
1
3447.23
1
3446.5
1
3414.84
1
3469.85
1
3535.48
1
3449.75
1
3372.38
1
3465.05
1
3510.2
1
3476.5
1
3504.61
1
3433.54
1
3416.24
1
3455.21
1
3470.35
1
3342.63
1
3331.64
1
3378.53
1
3353.98
1
3369.98
1
3374.2
1
3342.5
1
3381.33
1
3345.45
1
3349.45
1
3435.59
1
3420.01
1
3399.51
1
3575.58
1
3574.88
1
3603.81
1
3666.56
1
3770.06
1
3830.77
1
3970.84
1
4093.45
1
4086.91
1
4189.07
1
4262.21
1
4422.09
1
4459.95
1
4743.06
1
4965.03
1
5134.59
1
5360.26
1
5559.17
1
5749.16
1
5842.14
1
5922.45
1
6145.11
1
6256.01
1
6219.56
1
6257.45
1
6029.36
1
5930.27
1
5868.62
1
5668.1
1
5473.78
1
5347.62
1
5273.89
1
5105.01
1
5064.33
1
4910.33
1
4890.18
1
4700.14
1
4553.81
1
4619.3
1
4691.03
1
4626.1
1
4529.84
1
4652.97
1
4496.23
1
4460.84
1
4379.34
1
4211.59
1
4017.33
1
3978.72
1
3805.67
1
3812.23
1
3697.39
1
3565.69
1
3472.34
1
3340.02
1
3234.74
1
3189.74
1
3186.96
1
3045.51
1
2985.62
1
2954.88
1
2884.98
1
2846.79
1
2906.59
1
2913.69
1
2851.94
1
2788.34
1
2775.67
1
2753
1
2741.39
1
2794.22
1
2789.92
1
end of experiment
