# Supplementary material for: AFM imaging reveals the unreconstructed α‑Al2O3(0001) surface to be inhomogeneous and rough
Source: Nat Commun. 2026 May 27;17:4692. doi: 10.1038/s41467-026-73690-0 (PMC13216582; doi:10.1038/s41467-026-73690-0)
Supplement: Supplementary file 9 — Supplementary Data 7 [file 41467_2026_73690_MOESM9_ESM.zip › raw data/FigS09_AFM_unrec-rec/SFig.9c_Al2O3(0001)_A5_116.sxm]

:NANONIS_VERSION:
2
:SCANIT_TYPE:
              FLOAT            MSBFIRST
:REC_DATE:
 13.06.2022
:REC_TIME:
23:06:46
:REC_TEMP:
      290.0000000000
:ACQ_TIME:
       536.2
:SCAN_PIXELS:
       400       400
:SCAN_FILE:
E:\Data_images\Al2O3(0001)\A5\Al2O3(0001)_A5_116.sxm
:SCAN_TIME:
             9.600E-1             3.840E-1
:SCAN_RANGE:
           2.500000E-9           2.500000E-9
:SCAN_OFFSET:
             -1.304977E-8         8.922370E-9
:SCAN_ANGLE:
            1.500E+1
:SCAN_DIR:
down
:BIAS:
            -8.000E-1
:Z-CONTROLLER:
	Name	on	Setpoint	P-gain	I-gain	T-const
	Frequency (neg)	0	-1.000E+0 Hz	8.000E-11 m/Hz	4.000E-8 m/Hz/s	2.000E-3 s
:COMMENT:
Annealed at 1000C in 1e-6 mbar O2 for 2,5h in total
:Bias>Bias (V):
-800E-3
:Bias>Calibration (V/V):
1E+0
:Bias>Offset (V):
0E+0
:Current>Current (A):
198.08E-15
:Current>Calibration (A/V):
-330E-12
:Current>Offset (A):
1.82595E-12
:Current>Gain:
High
:Piezo Calibration>Active Calib.:
LHe
:Piezo Calibration>Calib. X (m/V):
8E-9
:Piezo Calibration>Calib. Y (m/V):
8E-9
:Piezo Calibration>Calib. Z (m/V):
1.5E-9
:Piezo Calibration>HV Gain X:
14
:Piezo Calibration>HV Gain Y:
14
:Piezo Calibration>HV Gain Z:
14
:Piezo Calibration>Tilt X (deg):
1.04
:Piezo Calibration>Tilt Y (deg):
-1.52
:Piezo Calibration>Curvature radius X (m):
Inf
:Piezo Calibration>Curvature radius Y (m):
Inf
:Piezo Calibration>2nd order corr X (V/m^2):
0E+0
:Piezo Calibration>2nd order corr Y (V/m^2):
0E+0
:Piezo Calibration>Drift X (m/s):
0E+0
:Piezo Calibration>Drift Y (m/s):
0E+0
:Piezo Calibration>Drift Z (m/s):
40E-15
:Piezo Calibration>Drift correction status (on/off):
TRUE
:Z-Controller>Z (m):
-68.2181E-9
:Z-Controller>Controller name:
Frequency (neg)
:Z-Controller>Controller status:
OFF
:Z-Controller>Setpoint:
-1E+0
:Z-Controller>Setpoint unit:
Hz
:Z-Controller>P gain:
80E-12
:Z-Controller>I gain:
40E-9
:Z-Controller>Time const (s):
2E-3
:Z-Controller>TipLift (m):
0E+0
:Z-Controller>Switch off delay (s):
0E+0
:Oscillation Control>differential input:
TRUE
:Oscillation Control>input 1/10:
FALSE
:Oscillation Control>Input Calibration (m/V):
3E-9
:Oscillation Control>Input Range (m):
2.9E-9
:Oscillation Control>Center Frequency (Hz):
79.4918E+3
:Oscillation Control>Range (Hz):
152.588E+0
:Oscillation Control>Demod 1 Input:
0E+0
:Oscillation Control>Demod 2 Input:
0E+0
:Oscillation Control>Demod 3 Input:
0E+0
:Oscillation Control>Demod 4 Input:
0E+0
:Oscillation Control>Demod 1 Frequency:
0E+0
:Oscillation Control>Demod 2 Frequency:
0E+0
:Oscillation Control>Demod 3 Frequency:
0E+0
:Oscillation Control>Demod 4 Frequency:
0E+0
:Oscillation Control>Demod 1 Reference Phase (deg):
-3.43265E+3
:Oscillation Control>Demod 2 Reference Phase (deg):
0E+0
:Oscillation Control>Demod 3 Reference Phase (deg):
0E+0
:Oscillation Control>Demod 4 Reference Phase (deg):
0E+0
:Oscillation Control>Demod 1 Cut off frq (Hz):
48.6
:Oscillation Control>Demod 2 Cut off frq (Hz):
1.55k
:Oscillation Control>Demod 3 Cut off frq (Hz):
1.55k
:Oscillation Control>Demod 4 Cut off frq (Hz):
1.55k
:Oscillation Control>Demod 1 Harmonic:
1
:Oscillation Control>Demod 2 Harmonic:
1
:Oscillation Control>Demod 3 Harmonic:
1
:Oscillation Control>Demod 4 Harmonic:
1
:Oscillation Control>Demod 1 Filter Order:
1
:Oscillation Control>Demod 2 Filter Order:
 2
:Oscillation Control>Demod 3 Filter Order:
 2
:Oscillation Control>Demod 4 Filter Order:
 2
:Oscillation Control>Phase P gain (Hz/rad):
174.533E-3
:Oscillation Control>Phase I gain (Hz/rad/s):
3.72819E+0
:Oscillation Control>Phase controller on:
TRUE
:Oscillation Control>FrequencyShift (Hz):
-19.0871E+0
:Oscillation Control>Amplitude Setpoint (m):
80E-12
:Oscillation Control>Amplitude P gain (V/nm):
4.84822E+6
:Oscillation Control>Amplitude I gain (V/nm/s):
103.563E+6
:Oscillation Control>Amplitude controller on:
TRUE
:Oscillation Control>Excitation (V):
154.828E-6
:Oscillation Control>output divider:
0
:Oscillation Control>output off:
TRUE
:Oscillation Control>output add:
FALSE
:Oscillation Control>PLL-Setup Q-Factor:
11.691E+3
:Oscillation Control>PLL-Setup Demod. Bandwidth Amp (Hz):
8E+0
:Oscillation Control>PLL-Setup Demod. Bandwidth Pha (Hz):
10E+0
:Oscillation Control>PLL-Setup amplitude/excitation (m/V):
485.363E-9
:Scan>Scanfield:
-13.0498E-9;8.92237E-9;2.5E-9;2.5E-9;15E+0
:Scan>series name:
Al2O3(0001)_A5_
:Scan>channels:
Current (A);Input 6 (V);Bias (V);Z (m);OC D1 Phase (deg);OC D1 Amplitude (m);OC M1 Freq. Shift (Hz);OC M1 Excitation (V)
:Scan>pixels/line:
400
:Scan>lines:
400
:Scan>speed forw. (m/s):
2.60417E-9
:Scan>speed backw. (m/s):
6.51042E-9
:DATA_INFO:
	Channel	Name	Unit	Direction	Calibration	Offset
	14	Z	m	both	2.100E-8	0.000E+0
	5	Input_6	V	both	1.000E+0	0.000E+0
	8	Bias	V	both	1.000E+0	0.000E+0
	0	Current	A	both	-3.300E-10	1.826E-12
	16	OC_D1_Phase	deg	both	1.800E+1	0.000E+0
	17	OC_D1_Amplitude	m	both	2.900E-10	0.000E+0
	18	OC_M1_Freq._Shift	Hz	both	1.526E+1	0.000E+0
	19	OC_M1_Excitation	V	both	1.000E-3	0.000E+0

:SCANIT_END:


³}³}³}³}³}³}³}³}³}³}³}³}³}³}³}³}³}³}³}³}³}³}³}³}³}³}³}³}³}³}³}³}³}³}³}³}³}³}³}³}³}³}³}³}³}³}³}³}³}³}³}³}³}³}³}³}³}³}³}³}³}³}³}³}³}³}³}³}³}³}³}³}³}³}³}³}³}³}³}³}³}³}³}³}³}³}³}³}³}³}³}³}³}³}³}³}³}³}³}³}³}³}³}³}³}³}³}³}³}³}³}³}³}³}³}³}³}³}³}³}³}³}³}³}³}³}³}³}³}³}³}³}³}³}³}³}³}³}³}³}³}³}³}³}³}³}³}³}³}³}³}³}³}³}³}³}³}³}³}³}³}³}³}³}³}³}³}³}³}³}³}³}³}³}³}³}³}³}³}³}³}³}³}³}³}³}³}³}³}³}³}³}³}³}³}³}³}³}³}³}³}³}³}³}³}³}³}³}³}³}³}³}³}³}³}³}³}³}³}³}³}³}³}³}³}³}³}³}³}³}³}³}³}³}³}³}³}³}³}³}³}³}³}³}³}³}³}³}³}³}³}³}³}³}³}³}³}³}³}³}³}³}³}³}³}³}³}³}³}³}³}³}³}³}³}³}³}³}³}³}³}³}³}³}³}³}³}³}³}³}³}³}³}³}³}³}³}³}³}³}³}³}³}³}³}³}³}³}³}³}³}³}³}³}³}³}³}³}³}³}³}³}³}³}³}³}³}³}³}³}³}³}³}³}³}³}³}³}³}³}³}³}³}³}³}³}³}³}³}³}³}³}³}³}³}³}³}³}³}³}³}³}³}³}³}³}³}³}³}³}³}³}³}³}³}³}³}³}³}³}³}³}³}³}³}³}³}³}³}³}³}³}³}³}³}³}³}³}³}³}³}³}³}³}³}³}³}³}³}³}³}³}³}³}³}³}³}³}³}³}³}³}³}³}³}³}³}³}³}³}³}³}³}³}³}³}³}³}³}³}³}³}³}³}³}³}³}³}³}³}³}³}³}³}³}³}³}³}³}³}³}³}³}³}³}³}³}³}³}³}³}³}³}³}³}³}³}³}³}³}³}³}³}³}³}³}³}³}³}³}³}³}³}³}³}³}³}³}³}³}³}³}³}³}³}³}³}³}³}³}³}³}³}³}³}³}³}³}³}³}³}³}³}³}³}³}³}³}³}³}³}³}³}³}³}³}³}³}³}³}³}³}³}³}³}³}³}³}³}³}³}³}³}³}³}³}³}³}³}³}³}³}³}³}³}³}³}³}³}³}³}³}³}³}³}³}³}³}³}³}³}³}³}³}³}³}³}³}³}³}³}³}³}³}³}³}³}³}³}³}³}³}³}³}³}³}³}³}³}³}³}³}³}³}³}³}³}³}³}³}³}³}³}³}³}³}³}³}³}³}³}³}³}³}³}³}³}³}³}³}³}³}³}³}³}³}³}³}³}³}³}³}³}³}³}³}³}³}³}³}³}³}³}³}³}³}³}³}³}³}³}³}³}³}³}³}³}³}³}³}³}³}³}³}³}³}³}³}³}³}³}³}³}³}³}³}³}³}³}³}³}³}³}³}³}³}³}³}³}³}³}³}³}³}³}³}³}³}³}³}³}³}³}³}³}³}³}³}³}³}³}³}³}³}³}³}³}³}³}³}³}³}³}³}³}³}³}³}³}³}³}³}³}³}³}³}³}³}³}³}³}³}³}³}³}³}³}³}³}³}³}³}³}³}³}³}³}³}³}³}³}³}³}³}³}³}³}³}³}³}³}³}³}³}³}³}³}³}³}³}³}³}³}³}³}³}³}³}³}³}³}³}³}³}³}³}³}³}³}³}³}³}³}³}³}³}³}³}³}³}³}³}³}³}³}³}³}³}³}³}³}³}³}³}³}³}³}³}³}³}³}³}³}³}³}³}³}³}³}³}³}³}³}³}³}³}³}³}³}³}³}³}³}³}³}³}³}³}³}³}³}³}³}³}³}³}³}³}³}³}³}³}³}³}³}³}³}³}³}³}³}³}³}³}³}³}³}³}³}³}³}³}³}³}³}³}³}³}³}³}³}³}³}³}³}³}³}³}³}³}³}³}³}³}³}³}³}³}³}³}³}³}³}³}³}³}³}³}³}³}³}³}³}³}³}³}³}³}³}³}³}³}³}³}³}³}³}³}³}³}³}³}³}³}³}³}³}³}³}³}³}³}³}³}³}³}³}³}³}³}³}³}³}³}³}³}³}³}³}³}³}³}³}³}³}³}³}³}³}³}³}³}³}³}³}³}³}³}³}³}³}³}³}³}³}³}³}³}³}³}³}³}³}³}³}³}³}³}³}³}³}³}³}³}³}³}³}³}³}³}³}³}³}³}³}³}³}³}³}³}³}³}³}³}³}³}³}³}³}³}³}³}³}³}³}³}³}³}³}³}³}³}³}³}³}³}³}³}³}³}³}³}³}³}³}³}³}³}³}³}³}³}³}³}³}³}³}³}³}³}³}³}³}³}³}³}³}³}³}³}³}³}³}³}³}³}³}³}³}³}³}³}³}³}³}³}³}³}³}³}³}³}³}³}³}³}³}³}³}³}³}³}³}³}³}³}³}³}³}³}³}³}³}³}³}³}³}³}³}³}³}³}³}³}³}³}³}³}³}³}³}³}³}³}³}³}³}³}³}³}³}³}³}³}³}³}³}³}³}³}³}³}³}³}³}³}³}³}³}³}³}³}³}³}³}³}³}³}³}³}³}³}³}³}³}³}³}³}³}³}³}³}³}³}³}³}³}³}³}³}³}³}³}³}³}³}³}³}³}³}³}³}³}³}³}³}³}³}³}³}³}³}³}³}³}³}³}³}³}³}³}³}³}³}³}³}³}³}³}³}³}³}³}³}³}³}³}³}³}³}³}³}³}³}³}³}³}³}³}³}³}³}³}³}³}³}³}³}³}³}³}³}³}³}³}³}³}³}³}³}³}³}³}³}³}³}³}³}³}³}³}³}³}³}³}³}³}³}³}³}³}³}³}³}³}³}³}³}³}³}³}³}³}³}³}³}³}³}³}³}³}³}³}³}³}³}³}³}³}³}³}³}³}³}³}³}³}³}³}³}³}³}³}³}³}³}³}³}³}³}³}³}³}³}³}³}³}³}³}³}³}³}³}³}³}³}³}³}³}³}³}³}³}³}³}³}³}³}³}³}³}³}³}³}³}³}³}³}³}³}³}³}³}³}³}³}³}³}³}³}³}³}³}³}³}³}³}³}³}³}³}³}³}³}³}³}³}³}³}³}³}³}³}³}³}³}³}³}³}³}³}³}³}³}³}³}³}³}³}³}³}³}³}³}³}³}³}³}³}³}³}³}³}³}³}³}³}³}³}³}³}³}³}³}³}³}³}³}³}³}³}³}³}³}³}³}³}³}³}³}³}³}³}³}³}³}³}³}³}³}³}³}³}³}³}³}³}³}³}³}³}³}³}³}³}³}³}³}³}³}³}³}³}³}³}³}³}³}³}³}³}³}³}³}³}³}³}³}³}³}³}³}³}³}³}³}³}³}³}³}³}³}³}³}³}³}³}³}³}³}³}³}³}³}³}³}³}³}³}³}³}³}³}³}³}³}³}³}³}³}³}³}³}³}³}³}³}³}³}³}³}³}³}³}³}³}³}³}³}³}³}³}³}³}³}³}³}³}³}³}³}³}³}³}³}³}³}³}³}³}³}³}³}³}³}³}³}³}³}³}³}³}³}³}³}³}³}³}³}³}³}³}³}³}³}³}³}³}³}³}³}³}³}³}³}³}³}³}³}³}³}³}³}³}³}³}³}³}³}³}³}³}³}³}³}³}³}³}³}³}³}³}³}³}³}³}³}³}³}³}³}³}³}³}³}³}³}³}³}³}³}³}³}³}³}³}³}³}³}³}³}³}³}³}³}³}³}³}³}³}³}³}³}³}³}³}³}³}³}³}³}³}³}³}³}³}³}³}³}³}³}³}³}³}³}³}³}³}³}³}³}³}³}³}³}³}³}³}³}³}³}³}³}³}³}³}³}³}³}³}³}³}³}³}³}³}³}³}³}³}³}³}³}³}³}³}³}³}³}³}³}³}³}³}³}³}³}³}³}³}³}³}³}³}³}³}³}³}³}³}³}³}³}³}³}³}³}³}³}³}³}³}³}³}³}³}³}³}³}³}³}³}³}³}³}³}³}³}³}³}³}³}³}³}³}³}³}³}³}³}³}³}³}³}³}³}³}³}³}³}³}³}³}³}³}³}³}³}³}³}³}³}³}³}³}³}³}³}³}³}³}³}³}³}³}³}³}³}³}³}³}³}³}³}³}³}³}³}³}³}³}³}³}³}³}³}³}³}³}³}³}³}³}³}³}³}³}³}³}³}³}³}³}³}³}³}³}³}³}³}³}³}³}³}³}³}³}³}³}³}³}³}³}³}³}³}³}³}³}³}³}³}³}³}³}³}³}³}³}³}³}³}³}³}³}³}³}³}³}³}³}³}³}³}³}³}³}³}³}³}³}³}³}³}³}³}³}³}³}³}³}³}³}³}³}³}³}³}³}³}³}³}³}³}³}³}³}³}³}³}³}³}³}³}³}³}³}³}³}³}³}³}³}³}³}³}³}³}³}³}³}³}³}³}³}³}³}³}³}³}³}³}³}³}³}³}³}³}³}³}³}³}³}³}³}³}³}³}³}³}³}³}³}³}³}³}³}³}³}³}³}³}³}³}³}³}³}³}³}³}³}³}³}³}³}³}³}³}³}³}³}³}³}³}³}³}³}³}³}³}³}³}³}³}³}³}³}³}³}³}³}³}³}³}³}³}³}³}³}³}³}³}³}³}³}³}³}³}³}³}³}³}³}³}³}³}³}³}³}³}³}³}³}³}³}³}³}³}³}³}³}³}³}³}³}³}³}³}³}³}³}³}³}³}³}³}³}³}³}³}³}³}³}³}³}³}³}³}³}³}³}³}³}³}³}³}³}³}³}³}³}³}³}³}³}³}³}³}³}³}³}³}³}³}³}³}³}³}³}³}³}³}³}³}³}³}³}³}³}³}³}³}³}³}³}³}³}³}³}³}³}³}³}³}³}³}³}³}³}³}³}³}³}³}³}³}³}³}³}³}³}³}³}³}³}³}³}³}³}³}³}³}³}³}³}³}³}³}³}³}³}³}³}³}³}³}³}³}³}³}³}³}³}³}³}³}³}³}³}³}³}³}³}³}³}³}³}³}³}³}³}³}³}³}³}³}³}³}³}³}³}³}³}³}³}³}³}³}³}³}³}³}³}³}³}³}³}³}³}³}³}³}³}³}³}³}³}³}³}³}³}³}³}³}³}³}³}³}³}³}³}³}³}³}³}³}³}³}³}³}³}³}³}³}³}³}³}³}³}³}³}³}³}³}³}³}³}³}³}³}³}³}³}³}³}³}³}³}³}³}³}³}³}³}³}³}³}³}³}³}³}³}³}³}³}³}³}³}³}³}³}³}³}³}³}³}³}³}³}³}³}³}³}³}³}³}³}³}³}³}³}³}³}³}³}³}³}³}³}³}³}³}³}³}³}³}³}³}³}³}³}³}³}³}³}³}³}³}³}³}³}³}³}³}³}³}³}³}³}³}³}³}³}³}³}³}³}³}³}³}³}³}³}³}³}³}³}³}³}³}³}³}³}³}³}³}³}³}³}³}³}³}³}³}³}³}³}³}³}³}³}³}³}³}³}³}³}³}³}³}³}³}³}³}³}³}³}³}³}³}³}³}³}³}³}³}³}³}³}³}³}³}³}³}³}³}³}³}³}³}³}³}³}³}³}³}³}³}³}³}³}³}³}³}³}³}³}³}³}³}³}³}³}³}³}³}³}³}³}³}³}³}³}³}³}³}³}³}³}³}³}³}³}³}³}³}³}³}³}³}³}³}³}³}³}³}³}³}³}³}³}³}³}³}³}³}³}³}³}³}³}³}³}³}³}³}³}³}³}³}³}³}³}³}³}³}³}³}³}³}³}³}³}³}³}³}³}³}³}³}³}³}³}³}³}³}³}³}³}³}³}³}³}³}³}³}³}³}³}³}³}³}³}³}³}³}³}³}³}³}³}³}³}³}³}³}³}³}³}³}³}³}³}³}³}³}³}³}³}³}³}³}³}³}³}³}³}³}³}³}³}³}³}³}³}³}³}³}³}³}³}³}³}³}³}³}³}³}³}³}³}³}³}³}³}³}³}³}³}³}³}³}³}³}³}³}³}³}³}³}³}³}³}³}³}³}³}³}³}³}³}³}³}³}³}³}³}³}³}³}³}³}³}³}³}³}³}³}³}³}³}³}³}³}³}³}³}³}³}³}³}³}³}³}³}³}³}³}³}³}³}³}³}³}³}³}³}³}³}³}³}³}³}³}³}³}³}³}³}³}³}³}³}³}³}³}³}³}³}³}³}³}³}³}³}³}³}³}³}³}³}³}³}³}³}³}³}³}³}³}³}³}³}³}³}³}³}³}³}³}³}³}³}³}³}³}³}³}³}³}³}³}³}³}³}³}³}³}³}³}³}³}³}³}³}³}³}³}³}³}³}³}³}³}³}³}³}³}³}³}³}³}³}³}³}³}³}³}³}³}³}³}³}³}³}³}³}³}³}³}³}³}³}³}³}³}³}³}³}³}³}³}³}³}³}³}³}³}³}³}³}³}³}³}³}³}³}³}³}³}³}³}³}³}³}³}³}³}³}³}³}³}³}³}³}³}³}³}³}³}³}³}³}³}³}³}³}³}³}³}³}³}³}³}³}³}³}³}³}³}³}³}³}³}³}³}³}³}³}³}³}³}³}³}³}³}³}³}³}³}³}³}³}³}³}³}³}³}³}³}³}³}³}³}³}³}³}³}³}³}³}³}³}³}³}³}³}³}³}³}³}³}³}³}³}³}³}³}³}³}³}³}³}³}³}³}³}³}³}³}³}³}³}³}³}³}³}³}³}³}³}³}³}³}³}³}³}³}³}³}³}³}³}³}³}³}³}³}³}³}³}³}³}³}³}³}³}³}³}³}³}³}³}³}³}³}³}³}³}³}³}³}³}³}³}³}³}³}³}³}³}³}³}³}³}³}³}³}³}³}³}³}³}³}³}³}³}³}³}³}³}³}³}³}³}³}³}³}³}³}³}³}³}³}³}³}³}³}³}³}³}³}³}³}³}³}³}³}³}³}³}³}³}³}³}³}³}³}³}³}³}³}³}³}³}³}³}³}³}³}³}³}³}³}³}³}³}³}³}³}³}³}³}³}³}³}³}³}³}³}³}³}³}³}³}³}³}³}³}³}³}³}³}³}³}³}³}³}³}³}³}³}³}³}³}³}³}³}³}³}³}³}³}³}³}³}³}³}³}³}³}³}³}³}³}³}³}³}³}³}³}³}³}³}³}³}³}³}³}³}³}³}³}³}³}³}³}³}³}³}³}³}³}³}³}³}³}³}³}³}³}³}³}³}³}³}³}³}³}³}³}³}³}³}³}³}³}³}³}³}³}³}³}³}³}³}³}³}³}³}³}³}³}³}³}³}³}³}³}³}³}³}³}³}³}³}³}³}³}³}³}³}³}³}³}³}³}³}³}³}³}³}³}³}³}³}³}³}³}³}³}³}³}³}³}³}³}³}³}³}³}³}³}³}³}³}³}³}³}³}³}³}³}³}³}³}³}³}³}³}³}³}³}³}³}³}³}³}³}³}³}³}³}³}³}³}³}³}³}³}³}³}³}³}³}³}³}³}³}³}³}³}³}³}³}³}³}³}³}³}³}³}³}³}³}³}³}³}³}³}³}³}³}³}³}³}³}³}³}³}³}³}³}³}³}³}³}³}³}³}³}³}³}³}³}³}³}³}³}³}³}³}³}³}³}³}³}³}³}³}³}³}³}³}³}³}³}³}³}³}³}³}³}³}³}³}³}³}³}³}³}³}³}³}³}³}³}³}³}³}³}³}³}³}³}³}³}³}³}³}³}³}³}³}³}³}³}³}³}³}³}³}³}³}³}³}³}³}³}³}³}³}³}³}³}³}³}³}³}³}³}³}³}³}³}³}³}³}³}³}³}³}³}³}³}³}³}³}³}³}³}³}³}³}³}³}³}³}³}³}³}³}³}³}³}³}³}³}³}³}³}³}³}³}³}³}³}³}³}³}³}³}³}³}³}³}³}³}³}³}³}³}³}³}³}³}³}³}³}³}³}³}³}³}³}³}³}³}³}³}³}³}³}³}³}³}³}³}³}³}³}³}³}³}³}³}³}³}³}³}³}³}³}³}³}³}³}³}³}³}³}³}³}³}³}³}³}³}³}³}³}³}³}³}³}³}³}³}³}³}³}³}³}³}³}³}³}³}³}³}³}³}³}³}³}³}³}³}³}³}³}³}³}³}³}³}³}³}³}³}³}³}³}³}³}³}³}³}³}³}³}³}³}³}³}³}³}³}³}³}³}³}³}³}³}³}³}³}³}³}³}³}³}³}³}³}³}³}³}³}³}³}³}³}³}³}³}³}³}³}³}³}³}³}³}³}³}³}³}³}³}³}³}³}³}³}³}³}³}³}³}³}³}³}³}³}³}³}³}³}³}³}³}³}³}³}³}³}³}³}³}³}³}³}³}³}³}³}³}³}³}³}³}³}³}³}³}³}³}³}³}³}³}³}³}³}³}³}³}³}³}³}³}³}³}³}³}³}³}³}³}³}³}³}³}³}³}³}³}³}³}³}³}³}³}³}³}³}³}³}³}³}³}³}³}³}³}³}³}³}³}³}³}³}³}³}³}³}³}³}³}³}³}³}³}³}³}³}³}³}³}³}³}³}³}³}³}³}³}³}³}³}³}³}³}³}³}³}³}³}³}³}³}³}³}³}³}³}³}³}³}³}³}³}³}³}³}³}³}³}³}³}³}³}³}³}³}³}³}³}³}³}³}³}³}³}³}³}³}³}³}³}³}³}³}³}³}³}³}³}³}³}³}³}³}³}³}³}³}³}³}³}³}³}³}³}³}³}³}³}³}³}³}³}³}³}³}³}³}³}³}³}³}³}³}³}³}³}³}³}³}³}³}³}³}³}³}³}³}³}³}³}³}³}³}³}³}³}³}³}³}³}³}³}³}³}³}³}³}³}³}³}³}³}³}³}³}³}³}³}³}³}³}³}³}³}³}³}³}³}³}³}³}³}³}³}³}³}³}³}³}³}³}³}³}³}³}³}³}³}³}³}³}³}³}³}³}³}³}³}³}³}³}³}³}³}³}³}³}³}³}³}³}³}³}³}³}³}³}³}³}³}³}³}³}³}³}³}³}³}³}³}³}³}³}³}³}³}³}³}³}³}³}³}³}³}³}³}³}³}³}³}³}³}³}³}³}³}³}³}³}³}³}³}³}³}³}³}³}³}³}³}³}³}³}³}³}³}³}³}³}³}³}³}³}³}³}³}³}³}³}³}³}³}³}³}³}³}³}³}³}³}³}³}³}³}³}³}³}³}³}³}³}³}³}³}³}³}³}³}³}³}³}³}³}³}³}³}³}³}³}³}³}³}³}³}³}³}³}³}³}³}³}³}³}³}³}³}³}³}³}³}³}³}³}³}³}³}³}³}³}³}³}³}³}³}³}³}³}³}³}³}³}³}³}³}³}³}³}³}³}³}³}³}³}³}³}³}³}³}³}³}³}³}³}³}³}³}³}³}³}³}³}³}³}³}³}³}³}³}³}³}³}³}³}³}³}³}³}³}³}³}³}³}³}³}³}³}³}³}³}³}³}³}³}³}³}³}³}³}³}³}³}³}³}³}³}³}³}³}³}³}³}³}³}³}³}³}³}³}³}³}³}³}³}³}³}³}³}³}³}³}³}³}³}³}³}³}³}³}³}³}³}³}³}³}³}³}³}³}³}³}³}³}³}³}³}³}³}³}³}³}³}³}³}³}³}³}³}³}³}³}³}³}³}³}³}³}³}³}³}³}³}³}³}³}³}³}³}³}³}³}³}³}³}³}³}³}³}³}³}³}³}³}³}³}³}³}³}³}³}³}³}³}³}³}³}³}³}³}³}³}³}³}³}³}³}³}³}³}³}³}³}³}³}³}³}³}³}³}³}³}³}³}³}³}³}³}³}³}³}³}³}³}³}³}³}³}³}³}³}³}³}³}³}³}³}³}³}³}³}³}³}³}³}³}³}³}³}³}³}³}³}³}³}³}³}³}³}³}³}³}³}³}³}³}³}³}³}³}³}³}³}³}³}³}³}³}³}³}³}³}³}³}³}³}³}³}³}³}³}³}³}³}³}³}³}³}³}³}³}³}³}³}³}³}³}³}³}³}³}³}³}³}³}³}³}³}³}³}³}³}³}³}³}³}³}³}³}³}³}³}³}³}³}³}³}³}³}³}³}³}³}³}³}³}³}³}³}³}³}³}³}³}³}³}³}³}³}³}³}³}³}³}³}³}³}³}³}³}³}³}³}³}³}³}³}³}³}³}³}³}³}³}³}³}³}³}³}³}³}³}³}³}³}³}³}³}³}³}³}³}³}³}³}³}³}³}³}³}³}³}³}³}³}³}³}³}³}³}³}³}³}³}³}³}³}³}³}³}³}³}³}³}³}³}³}³}³}³}³}³}³}³}³}³}³}³}³}³}³}³}³}³}³}³}³}³}³}³}³}³}³}³}³}³}³}³}³}³}³}³}³}³}³}³}³}³}³}³}³}³}³}³}³}³}³}³}³}³}³}³}³}³}³}³}³}³}³}³}³}³}³}³}³}³}³}³}³}³}³}³}³}³}³}³}³}³}³}³}³}³}³}³}³}³}³}³}³}³}³}³}³}³}³}³}³}³}³}³}³}³}³}³}³}³}³}³}³}³}³}³}³}³}³}³}³}³}³}³}³}³}³}³}³}³}³}³}³}³}³}³}³}³}³}³}³}³}³}³}³}³}³}³}³}³}³}³}³}³}³}³}³}³}³}³}³}³}³}³}³}³}³}³}³}³}³}³}³}³}³}³}³}³}³}³}³}³}³}³}³}³}³}³}³}³}³}³}³}³}³}³}³}³}³}³}³}³}³}³}³}³}³}³}³}³}³}³}³}³}³}³}³}³}³}³}³}³}³}³}³}³}³}³}³}³}³}³}³}³}³}³}³}³}³}³}³}³}³}³}³}³}³}³}³}³}³}³}³}³}³}³}³}³}³}³}³}³}³}³}³}³}³}³}³}³}³}³}³}³}³}³}³}³}³}³}³}³}³}³}³}³}³}³}³}³}³}³}³}³}³}³}³}³}³}³}³}³}³}³}³}³}³}³}³}³}³}³}³}³}³}³}³}³}³}³}³}³}³}³}³}³}³}³}³}³}³}³}³}³}³}³}³}³}³}³}³}³}³}³}³}³}³}³}³}³}³}³}³}³}³}³}³}³}³}³}³}³}³}³}³}³}³}³}³}³}³}³}³}³}³}³}³}³}³}³}³}³}³}³}³}³}³}³}³}³}³}³}³}³}³}³}³}³}³}³}³}³}³}³}³}³}³}³}³}³}³}³}³}³}³}³}³}³}³}³}³}³}³}³}³}³}³}³}³}³}³}³}³}³}³}³}³}³}³}³}³}³}³}³}³}³}³}³}³}³}³}³}³}³}³}³}³}³}³}³}³}³}³}³}³}³}³}³}³}³}³}³}³}³}³}³}³}³}³}³}³}³}³}³}³}³}³}³}³}³}³}³}³}³}³}³}³}³}³}³}³}³}³}³}³}³}³}³}³}³}³}³}³}³}³}³}³}³}³}³}³}³}³}³}³}³}³}³}³}³}³}³}³}³}³}³}³}³}³}³}³}³}³}³}³}³}³}³}³}³}³}³}³}³}³}³}³}³}³}³}³}³}³}³}³}³}³}³}³}³}³}³}³}³}³}³}³}³}³}³}³}³}³}³}³}³}³}³}³}³}³}³}³}³}³}³}³}³}³}³}³}³}³}³}³}³}³}³}³}³}³}³}³}³}³}³}³}³}³}³}³}³}³}³}³}³}³}³}³}³}³}³}³}³}³}³}³}³}³}³}³}³}³}³}³}³}³}³}³}³}³}³}³}³}³}³}³}³}³}³}³}³}³}³}³}³}³}³}³}³}³}³}³}³}³}³}³}³}³}³}³}³}³}³}³}³}³}³}³}³}³}³}³}³}³}³}³}³}³}³}³}³}³}³}³}³}³}³}³}³}³}³}³}³}³}³}³}³}³}³}³}³}³}³}³}³}³}³}³}³}³}³}³}³}³}³}³}³}³}³}³}³}³}³}³}³}³}³}³}³}³}³}³}³}³}³}³}³}³}³}³}³}³}³}³}³}³}³}³}³}³}³}³}³}³}³}³}³}³}³}³}³}³}³}³}³}³}³}³}³}³}³}³}³}³}³}³}³}³}³}³}³}³}³}³}³}³}³}³}³}³}³}³}³}³}³}³}³}³}³}³}³}³}³}³}³}³}³}³}³}³}³}³}³}³}³}³}³}³}³}³}³}³}³}³}³}³}³}³}³}³}³}³}³}³}³}³}³}³}³}³}³}³}³}³}³}³}³}³}³}³}³}³}³}³}³}³}³}³}³}³}³}³}³}³}³}³}³}³}³}³}³}³}³}³}³}³}³}³}³}³}³}³}³}³}³}³}³}³}³}³}³}³}³}³}³}³}³}³}³}³}³}³}³}³}³}³}³}³}³}³}³}³}³}³}³}³}³}³}³}³}³}³}³}³}³}³}³}³}³}³}³}³}³}³}³}³}³}³}³}³}³}³}³}³}³}³}³}³}³}³}³}³}³}³}³}³}³}³}³}³}³}³}³}³}³}³}³}³}³}³}³}³}³}³}³}³}³}³}³}³}³}³}³}³}³}³}³}³}³}³}³}³}³}³}³}³}³}³}³}³}³}³}³}³}³}³}³}³}³}³}³}³}³}³}³}³}³}³}³}³}³}³}³}³}³}³}³}³}³}³}³}³}³}³}³}³}³}³}³}³}³}³}³}³}³}³}³}³}³}³}³}³}³}³}³}³}³}³}³}³}³}³}³}³}³}³}³}³}³}³}³}³}³}³}³}³}³}³}³}³}³}³}³}³}³}³}³}³}³}³}³}³}³}³}³}³}³}³}³}³}³}³}³}³}³}³}³}³}³}³}³}³}³}³}³}³}³}³}³}³}³}³}³}³}³}³}³}³}³}³}³}³}³}³}³}³}³}³}³}³}³}³}³}³}³}³}³}³}³}³}³}³}³}³}³}³}³}³}³}³}³}³}³}³}³}³}³}³}³}³}³}³}³}³}³}³}³}³}³}³}³}³}³}³}³}³}³}³}³}³}³}³}³}³}³}³}³}³}³}³}³}³}³}³}³}³}³}³}³}³}³}³}³}³}³}³}³}³}³}³}³}³}³}³}³}³}³}³}³}³}³}³}³}³}³}³}³}³}³}³}³}³}³}³}³}³}³}³}³}³}³}³}³}³}³}³}³}³}³}³}³}³}³}³}³}³}³}³}³}³}³}³}³}³}³}³}³}³}³}³}³}³}³}³}³}³}³}³}³}³}³}³}³}³}³}³}³}³}³}³}³}³}³}³}³}³}³}³}³}³}³}³}³}³}³}³}³}³}³}³}³}³}³}³}³}³}³}³}³}³}³}³}³}³}³}³}³}³}³}³}³}³}³}³}³}³}³}³}³}³}³}³}³}³}³}³}³}³}³}³}³}³}³}³}³}³}³}³}³}³}³}³}³}³}³}³}³}³}³}³}³}³}³}³}³}³}³}³}³}³}³}³}³}³}³}³}³}³}³}³}³}³}³}³}³}³}³}³}³}³}³}³}³}³}³}³}³}³}³}³}³}³}³}³}³}³}³}³}³}³}³}³}³}³}³}³}³}³}³}³}³}³}³}³}³}³}³}³}³}³}³}³}³}³}³}³}³}³}³}³}³}³}³}³}³}³}³}³}³}³}³}³}³}³}³}³}³}³}³}³}³}³}³}³}³}³}³}³}³}³}³}³}³}³}³}³}³}³}³}³}³}³}³}³}³}³}³}³}³}³}³}³}³}³}³}³}³}³}³}³}³}³}³}³}³}³}³}³}³}³}³}³}³}³}³}³}³}³}³}³}³}³}³}³}³}³}³}³}³}³}³}³}³}³}³}³}³}³}³}³}³}³}³}³}³}³}³}³}³}³}³}³}³}³}³}³}³}³}³}³}³}³}³}³}³}³}³}³}³}³}³}³}³}³}³}³}³}³}³}³}³}³}³}³}³}³}³}³}³}³}³}³}³}³}³}³}³}³}³}³}³}³}³}³}³}³}³}³}³}³}³}³}³}³}³}³}³}³}³}³}³}³}³}³}³}³}³}³}³}³}³}³}³}³}³}³}³}³}³}³}³}³}³}³}³}³}³}³}³}³}³}³}³}³}³}³}³}³}³}³}³}³}³}³}³}³}³}³}³}³}³}³}³}³}³}³}³}³}³}³}³}³}³}³}³}³}³}³}³}³}³}³}³}³}³}³}³}³}³}³}³}³}³}³}³}³}³}³}³}³}³}³}³}³}³}³}³}³}³}³}³}³}³}³}³}³}³}³}³}³}³}³}³}³}³}³}³}³}³}³}³}³}³}³}³}³}³}³}³}³}³}³}³}³}³}³}³}³}³}³}³}³}³}³}³}³}³}³}³}³}³}³}³}³}³}³}³}³}³}³}³}³}³}³}³}³}³}³}³}³}³}³}³}³}³}³}³}³}³}³}³}³}³}³}³}³}³}³}³}³}³}³}³}³}³}³}³}³}³}³}³}³}³}³}³}³}³}³}³}³}³}³}³}³}³}³}³}³}³}³}³}³}³}³}³}³}³}³}³}³}³}³}³}³}³}³}³}³}³}³}³}³}³}³}³}³}³}³}³}³}³}³}³}³}³}³}³}³}³}³}³}³}³}³}³}³}³}³}³}³}³}³}³}³}³}³}³}³}³}³}³}³}³}³}³}³}³}³}³}³}³}³}³}³}³}³}³}³}³}³}³}³}³}³}³}³}³}³}³}³}³}³}³}³}³}³}³}³}³}³}³}³}³}³}³}³}³}³}³}³}³}³}³}³}³}³}³}³}³}³}³}³}³}³}³}³}³}³}³}³}³}³}³}³}³}³}³}³}³}³}³}³}³}³}³}³}³}³}³}³}³}³}³}³}³}³}³}³}³}³}³}³}³}³}³}³}³}³}³}³}³}³}³}³}³}³}³}³}³}³}³}³}³}³}³}³}³}³}³}³}³}³}³}³}³}³}³}³}³}³}³}³}³}³}³}³}³}³}³}³}³}³}³}³}³}³}³}³}³}³}³}³}³}³}³}³}³}³}³}³}³}³}³}³}³}³}³}³}³}³}³}³}³}³}³}³}³}³}³}³}³}³}³}³}³}³}³}³}³}³}³}³}³}³}³}³}³}³}³}³}³}³}³}³}³}³}³}³}³}³}³}³}³}³}³}³}³}³}³}³}³}³}³}³}³}³}³}³}³}³}³}³}³}³}³}³}³}³}³}³}³}³}³}³}³}³}³}³}³}³}³}³}³}³}³}³}³}³}³}³}³}³}³}³}³}³}³}³}³}³}³}³}³}³}³}³}³}³}³}³}³}³}³}³}³}³}³}³}³}³}³}³}³}³}³}³}³}³}³}³}³}³}³}³}³}³}³}³}³}³}³}³}³}³}³}³}³}³}³}³}³}³}³}³}³}³}³}³}³}³}³}³}³}³}³}³}³}³}³}³}³}³}³}³}³}³}³}³}³}³}³}³}³}³}³}³}³}³}³}³}³}³}³}³}³}³}³}³}³}³}³}³}³}³}³}³}³}³}³}³}³}³}³}³}³}³}³}³}³}³}³}³}³}³}³}³}³}³}³}³}³}³}³}³}³}³}³}³}³}³}³}³}³}³}³}³}³}³}³}³}³}³}³}³}³}³}³}³}³}³}³}³}³}³}³}³}³}³}³}³}³}³}³}³}³}³}³}³}³}³}³}³}³}³}³}³}³}³}³}³}³}³}³}³}³}³}³}³}³}³}³}³}³}³}³}³}³}³}³}³}³}³}³}³}³}³}³}³}³}³}³}³}³}³}³}³}³}³}³}³}³}³}³}³}³}³}³}³}³}³}³}³}³}³}³}³}³}³}³}³}³}³}³}³}³}³}³}³}³}³}³}³}³}³}³}³}³}³}³}³}³}³}³}³}³}³}³}³}³}³}³}³}³}³}³}³}³}³}³}³}³}³}³}³}³}³}³}³}³}³}³}³}³}³}³}³}³}³}³}³}³}³}³}³}³}³}³}³}³}³}³}³}³}³}³}³}³}³}³}³}³}³}³}³}³}³}³}³}³}³}³}³}³}³}³}³}³}³}³}³}³}³}³}³}³}³}³}³}³}³}³}³}³}³}³}³}³}³}³}³}³}³}³}³}³}³}³}³}³}³}³}³}³}³}³}³}³}³}³}³}³}³}³}³}³}³}³}³}³}³}³}³}³}³}³}³}³}³}³}³}³}³}³}³}³}³}³}³}³}³}³}³}³}³}³}³}³}³}³}³}³}³}³}³}³}³}³}³}³}³}³}³}³}³}³}³}³}³}³}³}³}³}³}³}³}³}³}³}³}³}³}³}³}³}³}³}³}³}³}³}³}³}³}³}³}³}³}³}³}³}³}³}³}³}³}³}³}³}³}³}³}³}³}³}³}³}³}³}³}³}³}³}³}³}³}³}³}³}³}³}³}³}³}³}³}³}³}³}³}³}³}³}³}³}³}³}³}³}³}³}³}³}³}³}³}³}³}³}³}³}³}³}³}³}³}³}³}³}³}³}³}³}³}³}³}³}³}³}³}³}³}³}³}³}³}³}³}³}³}³}³}³}³}³}³}³}³}³}³}³}³}³}³}³}³}³}³}³}³}³}³}³}³}³}³}³}³}³}³}³}³}³}³}³}³}³}³}³}³}³}³}³}³}³}³}³}³}³}³}³}³}³}³}³}³}³}³}³}³}³}³}³}³}³}³}³}³}³}³}³}³}³}³}³}³}³}³}³}³}³}³}³}³}³}³}³}³}³}³}³}³}³}³}³}³}³}³}³}³}³}³}³}³}³}³}³}³}³}³}³}³}³}³}³}³}³}³}³}³}³}³}³}³}³}³}³}³}³}³}³}³}³}³}³}³}³}³}³}³}³}³}³}³}³}³}³}³}³}³}³}³}³}³}³}³}³}³}³}³}³}³}³}³}³}³}³}³}³}³}³}³}³}³}³}³}³}³}³}³}³}³}³}³}³}³}³}³}³}³}³}³}³}³}³}³}³}³}³}³}³}³}³}³}³}³}³}³}³}³}³}³}³}³}³}³}³}³}³}³}³}³}³}³}³}³}³}³}³}³}³}³}³}³}³}³}³}³}³}³}³}³}³}³}³}³}³}³}³}³}³}³}³}³}³}³}³}³}³}³}³}³}³}³}³}³}³}³}³}³}³}³}³}³}³}³}³}³}³}³}³}³}³}³}³}³}³}³}³}³}³}³}³}³}³}³}³}³}³}³}³}³}³}³}³}³}³}³}³}³}³}³}³}³}³}³}³}³}³}³}³}³}³}³}³}³}³}³}³}³}³}³}³}³}³}³}³}³}³}³}³}³}³}³}³}³}³}³}³}³}³}³}³}³}³}³}³}³}³}³}³}³}³}³}³}³}³}³}³}³}³}³}³}³}³}³}³}³}³}³}³}³}³}³}³}³}³}³}³}³}³}³}³}³}³}³}³}³}³}³}³}³}³}³}³}³}³}³}³}³}³}³}³}³}³}³}³}³}³}³}³}³}³}³}³}³}³}³}³}³}³}³}³}³}³}³}³}³}³}³}³}³}³}³}³}³}³}³}³}³}³}³}³}³}³}³}³}³}³}³}³}³}³}³}³}³}³}³}³}³}³}³}³}³}³}³}³}³}³}³}³}³}³}³}³}³}³}³}³}³}³}³}³}³}³}³}³}³}³}³}³}³}³}³}³}³}³}³}³}³}³}³}³}³}³}³}³}³}³}³}³}³}³}³}³}³}³}³}³}³}³}³}³}³}³}³}³}³}³}³}³}³}³}³}³}³}³}³}³}³}³}³}³}³}³}³}³}³}³}³}³}³}³}³}³}³}³}³}³}³}³}³}³}³}³}³}³}³}³}³}³}³}³}³}³}³}³}³}³}³}³}³}³}³}³}³}³}³}³}³}³}³}³}³}³}³}³}³}³}³}³}³}³}³}³}³}³}³}³}³}³}³}³}³}³}³}³}³}³}³}³}³}³}³}³}³}³}³}³}³}³}³}³}³}³}³}³}³}³}³}³}³}³}³}³}³}³}³}³}³}³}³}³}³}³}³}³}³}³}³}³}³}³}³}³}³}³}³}³}³}³}³}³}³}³}³}³}³}³}³}³}³}³}³}³}³}³}³}³}³}³}³}³}³}³}³}³}³}³}³}³}³}³}³}³}³}³}³}³}³}³}³}³}³}³}³}³}³}³}³}³}³}³}³}³}³}³}³}³}³}³}³}³}³}³}³}³}³}³}³}³}³}³}³}³}³}³}³}³}³}³}³}³}³}³}³}³}³}³}³}³}³}³}³}³}³}³}³}³}³}³}³}³}³}³}³}³}³}³}³}³}³}³}³}³}³}³}³}³}³}³}³}³}³}³}³}³}³}³}³}³}³}³}³}³}³}³}³}³}³}³}³}³}³}³}³}³}³}³}³}³}³}³}³}³}³}³}³}³}³}³}³}³}³}³}³}³}³}³}³}³}³}³}³}³}³}³}³}³}³}³}³}³}³}³}³}³}³}³}³}³}³}³}³}³}³}³}³}³}³}³}³}³}³}³}³}³}³}³}³}³}³}³}³}³}³}³}³}³}³}³}³}³}³}³}³}³}³}³}³}³}³}³}³}³}³}³}³}³}³}³}³}³}³}³}³}³}³}³}³}³}³}³}³}³}³}³}³}³}³}³}³}³}³}³}³}³}³}³}³}³}³}³}³}³}³}³}³}³}³}³}³}³}³}³}³}³}³}³}³}³}³}³}³}³}³}³}³}³}³}³}³}³}³}³}³}³}³}³}³}³}³}³}³}³}³}³}³}³}³}³}³}³}³}³}³}³}³}³}³}³}³}³}³}³}³}³}³}³}³}³}³}³}³}³}³}³}³}³}³}³}³}³}³}³}³}³}³}³}³}³}³}³}³}³}³}³}³}³}³}³}³}³}³}³}³}³}³}³}³}³}³}³}³}³}³}³}³}³}³}³}³}³}³}³}³}³}³}³}³}³}³}³}³}³}³}³}³}³}³}³}³}³}³}³}³}³}³}³}³}³}³}³}³}³}³}³}³}³}³}³}³}³}³}³}³}³}³}³}³}³}³}³}³}³}³}³}³}³}³}³}³}³}³}³}³}³}³}³}³}³}³}³}³}³}³}³}³}³}³}³}³}³}³}³}³}³}³}³}³}³}³}³}³}³}³}³}³}³}³}³}³}³}³}³}³}³}³}³}³}³}³}³}³}³}³}³}³}³}³}³}³}³}³}³}³}³}³}³}³}³}³}³}³}³}³}³}³}³}³}³}³}³}³}³}³}³}³}³}³}³}³}³}³}³}³}³}³}³}³}³}³}³}³}³}³}³}³}³}³}³}³}³}³}³}³}³}³}³}³}³}³}³}³}³}³}³}³}³}³}³}³}³}³}³}³}³}³}³}³}³}³}³}³}³}³}³}³}³}³}³}³}³}³}³}³}³}³}³}³}³}³}³}³}³}³}³}³}³}³}³}³}³}³}³}³}³}³}³}³}³}³}³}³}³}³}³}³}³}³}³}³}³}³}³}³}³}³}³}³}³}³}³}³}³}³}³}³}³}³}³}³}³}³}³}³}³}³}³}³}³}³}³}³}³}³}³}³}³}³}³}³}³}³}³}³}³}³}³}³}³}³}³}³}³}³}³}³}³}³}³}³}³}³}³}³}³}³}³}³}³}³}³}³}³}³}³}³}³}³}³}³}³}³}³}³}³}³}³}³}³}³}³}³}³}³}³}³}³}³}³}³}³}³}³}³}³}³}³}³}³}³}³}³}³}³}³}³}³}³}³}³}³}³}³}³}³}³}³}³}³}³}³}³}³}³}³}³}³}³}³}³}³}³}³}³}³}³}³}³}³}³}³}³}³}³}³}³}³}³}³}³}³}³}³}³}³}³}³}³}³}³}³}³}³}³}³}³}³}³}³}³}³}³}³}³}³}³}³}³}³}³}³}³}³}³}³}³}³}³}³}³}³}³}³}³}³}³}³}³}³}³}³}³}³}³}³}³}³}³}³}³}³}³}³}³}³}³}³}³}³}³}³}³}³}³}³}³}³}³}³}³}³}³}³}³}³}³}³}³}³}³}³}³}³}³}³}³}³}³}³}³}³}³}³}³}³}³}³}³}³}³}³}³}³}³}³}³}³}³}³}³}³}³}³}³}³}³}³}³}³}³}³}³}³}³}³}³}³}³}³}³}³}³}³}³}³}³}³}³}³}³}³}³}³}³}³}³}³}³}³}³}³}³}³}³}³}³}³}³}³}³}³}³}³}³}³}³}³}³}³}³}³}³}³}³}³}³}³}³}³}³}³}³}³}³}³}³}³}³}³}³}³}³}³}³}³}³}³}³}³}³}³}³}³}³}³}³}³}³}³}³}³}³}³}³}³}³}³}³}³}³}³}³}³}³}³}³}³}³}³}³}³}³}³}³}³}³}³}³}³}³}³}³}³}³}³}³}³}³}³}³}³}³}³}³}³}³}³}³}³}³}³}³}³}³}³}³}³}³}³}³}³}³}³}³}³}³}³}³}³}³}³}³}³}³}³}³}³}³}³}³}³}³}³}³}³}³}³}³}³}³}³}³}³}³}³}³}³}³}³}³}³}³}³}³}³}³}³}³}³}³}³}³}³}³}³}³}³}³}³}³}³}³}³}³}³}³}³}³}³}³}³}³}³}³}³}³}³}³}³}³}³}³}³}³}³}³}³}³}³}³}³}³}³}³}³}³}³}³}³}³}³}³}³}³}³}³}³}³}³}³}³}³}³}³}³}³}³}³}³}³}³}³}³}³}³}³}³}³}³}³}³}³}³}³}³}³}³}³}³}³}³}³}³}³}³}³}³}³}³}³}³}³}³}³}³}³}³}³}³}³}³}³}³}³}³}³}³}³}³}³}³}³}³}³}³}³}³}³}³}³}³}³}³}³}³}³}³}³}³}³}³}³}³}³}³}³}³}³}³}³}³}³}³}³}³}³}³}³}³}³}³}³}³}³}³}³}³}³}³}³}³}³}³}³}³}³}³}³}³}³}³}³}³}³}³}³}³}³}³}³}³}³}³}³}³}³}³}³}³}³}³}³}³}³}³}³}³}³}³}³}³}³}³}³}³}³}³}³}³}³}³}³}³}³}³}³}³}³}³}³}³}³}³}³}³}³}³}³}³}³}³}³}³}³}³}³}³}³}³}³}³}³}³}³}³}³}³}³}³}³}³}³}³}³}³}³}³}³}³}³}³}³}³}³}³}³}³}³}³}³}³}³}³}³}³}³}³}³}³}³}³}³}³}³}³}³}³}³}³}³}³}³}³}³}³}³}³}³}³}³}³}³}³}³}³}³}³}³}³}³}³}³}³}³}³}³}³}³}³}³}³}³}³}³}³}³}³}³}³}³}³}³}³}³}³}³}³}³}³}³}³}³}³}³}³}³}³}³}³}³}³}³}³}³}³}³}³}³}³}³}³}³}³}³}³}³}³}³}³}³}³}³}³}³}³}³}³}³}³}³}³}³}³}³}³}³}³}³}³}³}³}³}³}³}³}³}³}³}³}³}³}³}³}³}³}³}³}³}³}³}³}³}³}³}³}³}³}³}³}³}³}³}³}³}³}³}³}³}³}³}³}³}³}³}³}³}³}³}³}³}³}³}³}³}³}³}³}³}³}³}³}³}³}³}³}³}³}³}³}³}³}³}³}³}³}³}³}³}³}³}³}³}³}³}³}³}³}³}³}³}³}³}³}³}³}³}³}³}³}³}³}³}³}³}³}³}³}³}³}³}³}³}³}³}³}³}³}³}³}³}³}³}³}³}³}³}³}³}³}³}³}³}³}³}³}³}³}³}³}³}³}³}³}³}³}³}³}³}³}³}³}³}³}³}³}³}³}³}³}³}³}³}³}³}³}³}³}³}³}³}³}³}³}³}³}³}³}³}³}³}³}³}³}³}³}³}³}³}³}³}³}³}³}³}³}³}³}³}³}³}³}³}³}³}³}³}³}³}³}³}³}³}³}³}³}³}³}³}³}³}³}³}³}³}³}³}³}³}³}³}³}³}³}³}³}³}³}³}³}³}³}³}³}³}³}³}³}³}³}³}³}³}³}³}³}³}³}³}³}³}³}³}³}³}³}³}³}³}³}³}³}³}³}³}³}³}³}³}³}³}³}³}³}³}³}³}³}³}³}³}³}³}³}³}³}³}³}³}³}³}³}³}³}³}³}³}³}³}³}³}³}³}³}³}³}³}³}³}³}³}³}³}³}³}³}³}³}³}³}³}³}³}³}³}³}³}³}³}³}³}³}³}³}³}³}³}³}³}³}³}³}³}³}³}³}³}³}³}³}³}³}³}³}³}³}³}³}³}³}³}³}³}³}³}³}³}³}³}³}³}³}³}³}³}³}³}³}³}³}³}³}³}³}³}³}³}³}³}³}³}³}³}³}³}³}³}³}³}³}³}³}³}³}³}³}³}³}³}³}³}³}³}³}³}³}³}³}³}³}³}³}³}³}³}³}³}³}³}³}³}³}³}³}³}³}³}³}³}³}³}³}³}³}³}³}³}³}³}³}³}³}³}³}³}³}³}³}³}³}³}³}³}³}³}³}³}³}³}³}³}³}³}³}³}³}³}³}³}³}³}³}³}³}³}³}³}³}³}³}³}³}³}³}³}³}³}³}³}³}³}³}³}³}³}³}³}³}³}³}³}³}³}³}³}³}³}³}³}³}³}³}³}³}³}³}³}³}³}³}³}³}³}³}³}³}³}³}³}³}³}³}³}³}³}³}³}³}³}³}³}³}³}³}³}³}³}³}³}³}³}³}³}³}³}³}³}³}³}³}³}³}³}³}³}³}³}³}³}³}³}³}³}³}³}³}³}³}³}³}³}³}³}³}³}³}³}³}³}³}³}³}³}³}³}³}³}³}³}³}³}³}³}³}³}³}³}³}³}³}³}³}³}³}³}³}³}³}³}³}³}³}³}³}³}³}³}³}³}³}³}³}³}³}³}³}³}³}³}³}³}³}³}³}³}³}³}³}³}³}³}³}³}³}³}³}³}³}³}³}³}³}³}³}³}³}³}³}³}³}³}³}³}³}³}³}³}³}³}³}³}³}³}³}³}³}³}³}³}³}³}³}³}³}³}³}³}³}³}³}³}³}³}³}³}³}³}³}³}³}³}³}³}³}³}³}³}³}³}³}³}³}³}³}³}³}³}³}³}³}³}³}³}³}³}³}³}³}³}³}³}³}³}³}³}³}³}³}³}³}³}³}³}³}³}³}³}³}³}³}³}³}³}³}³}³}³}³}³}³}³}³}³}³}³}³}³}³}³}³}³}³}³}³}³}³}³}³}³}³}³}³}³}³}³}³}³}³}³}³}³}³}³}³}³}³}³}³}³}³}³}³}³}³}³}³}³}³}³}³}³}³}³}³}³}³}³}³}³}³}³}³}³}³}³}³}³}³}³}³}³}³}³}³}³}³}³}³}³}³}³}³}³}³}³}³}³}³}³}³}³}³}³}³}³}³}³}³}³}³}³}³}³}³}³}³}³}³}³}³}³}³}³}³}³}³}³}³}³}³}³}³}³}³}³}³}³}³}³}³}³}³}³}³}³}³}³}³}³}³}³}³}³}³}³}³}³}³}³}³}³}³}³}³}³}³}³}³}³}³}³}³}³}³}³}³}³}³}³}³}³}³}³}³}³}³}³}³}³}³}³}³}³}³}³}³}³}³}³}³}³}³}³}³}³}³}³}³}³}³}³}³}³}³}³}³}³}³}³}³}³}³}³}³}³}³}³}³}³}³}³}³}³}³}³}³}³}³}³}³}³}³}³}³}³}³}³}³}³}³}³}³}³}³}³}³}³}³}³}³}³}³}³}³}³}³}³}³}³}³}³}³}³}³}³}³}³}³}³}³}³}³}³}³}³}³}³}³}³}³}³}³}³}³}³}³}³}³}³}³}³}³}³}³}³}³}³}³}³}³}³}³}³}³}³}³}³}³}³}³}³}³}³}³}³}³}³}³}³}³}³}³}³}³}³}³}³}³}³}³}³}³}³}³}³}³}³}³}³}³}³}³}³}³}³}³}³}³}³}³}³}³}³}³}³}³}³}³}³}³}³}³}³}³}³}³}³}³}³}³}³}³}³}³}³}³}³}³}³}³}³}³}³}³}³}³}³}³}³}³}³}³}³}³}³}³}³}³}³}³}³}³}³}³}³}³}³}³}³}³}³}³}³}³}³}³}³}³}³}³}³}³}³}³}³}³}³}³}³}³}³}³}³}³}³}³}³}³}³}³}³}³}³}³}³}³}³}³}³}³}³}³}³}³}³}³}³}³}³}³}³}³}³}³}³}³}³}³}³}³}³}³}³}³}³}³}³}³}³}³}³}³}³}³}³}³}³}³}³}³}³}³}³}³}³}³}³}³}³}³}³}³}³}³}³}³}³}³}³}³}³}³}³}³}³}³}³}³}³}³}³}³}³}³}³}³}³}³}³}³}³}³}³}³}³}³}³}³}³}³}³}³}³}³}³}³}³}³}³}³}³}³}³}³}³}³}³}³}³}³}³}³}³}³}³}³}³}³}³}³}³}³}³}³}³}³}³}³}³}³}³}³}³}³}³}³}³}³}³}³}³}³}³}³}³}³}³}³}³}³}³}³}³}³}³}³}³}³}³}³}³}³}³}³}³}³}³}³}³}³}³}³}³}³}³}³}³}³}³}³}³}³}³}³}³}³}³}³}³}³}³}³}³}³}³}³}³}³}³}³}³}³}³}³}³}³}³}³}³}³}³}³}³}³}³}³}³}³}³}³}³}³}³}³}³}³}³}³}³}³}³}³}³}³}³}³}³}³}³}³}³}³}³}³}³}³}³}³}³}³}³}³}³}³}³}³}³}³}³}³}³}³}³}³}³}³}³}³}³}³}³}³}³}³}³}³}³}³}³}³}³}³}³}³}³}³}³}³}³}³}³}³}³}³}³}³}³}³}³}³}³}³}³}³}³}³}³}³}³}³}³}³}³}³}³}³}³}³}³}³}³}³}³}³}³}³}³}³}³}³}³}³}³}³}³}³}³}³}³}³}³}³}³}³}³}³}³}³}³}³}³}³}³}³}³}³}³}³}³}³}³}³}³}³}³}³}³}³}³}³}³}³}³}³}³}³}³}³}³}³}³}³}³}³}³}³}³}³}³}³}³}³}³}³}³}³}³}³}³}³}³}³}³}³}³}³}³}³}³}³}³}³}³}³}³}³}³}³}³}³}³}³}³}³}³}³}³}³}³}³}³}³}³}³}³}³}³}³}³}³}³}³}³}³}³}³}³}³}³}³}³}³}³}³}³}³}³}³}³}³}³}³}³}³}³}³}³}³}³}³}³}³}³}³}³}³}³}³}³}³}³}³}³}³}³}³}³}³}³}³}³}³}³}³}³}³}³}³}³}³}³}³}³}³}³}³}³}³}³}³}³}³}³}³}³}³}³}³}³}³}³}³}³}³}³}³}³}³}³}³}³}³}³}³}³}³}³}³}³}³}³}³}³}³}³}³}³}³}³}³}³}³}³}³}³}³}³}³}³}³}³}³}³}³}³}³}³}³}³}³}³}³}³}³}³}³}³}³}³}³}³}³}³}³}³}³}³}³}³}³}³}³}³}³}³}³}³}³}³}³}³}³}³}³}³}³}³}³}³}³}³}³}³}³}³}³}³}³}³}³}³}³}³}³}³}³}³}³}³}³}³}³}³}³}³}³}³}³}³}³}³}³}³}³}³}³}³}³}³}³}³}³}³}³}³}³}³}³}³}³}³}³}³}³}³}³}³}³}³}³}³}³}³}³}³}³}³}³}³}³}³}³}³}³}³}³}³}³}³}³}³}³}³}³}³}³}³}³}³}³}³}³}³}³}³}³}³}³}³}³}³}³}³}³}³}³}³}³}³}³}³}³}³}³}³}³}³}³}³}³}³}³}³}³}³}³}³}³}³}³}³}³}³}³}³}³}³}³}³}³}³}³}³}³}³}³}³}³}³}³}³}³}³}³}³}³}³}³}³}³}³}³}³}³}³}³}³}³}³}³}³}³}³}³}³}³}³}³}³}³}³}³}³}³}³}³}³}³}³}³}³}³}³}³}³}³}³}³}³}³}³}³}³}³}³}³}³}³}³}³}³}³}³}³}³}³}³}³}³}³}³}³}³}³}³}³}³}³}³}³}³}³}³}³}³}³}³}³}³}³}³}³}³}³}³}³}³}³}³}³}³}³}³}³}³}³}³}³}³}³}³}³}³}³}³}³}³}³}³}³}³}³}³}³}³}³}³}³}³}³}³}³}³}³}³}³}³}³}³}³}³}³}³}³}³}³}³}³}³}³}³}³}³}³}³}³}³}³}³}³}³}³}³}³}³}³}³}³}³}³}³}³}³}³}³}³}³}³}³}³}³}³}³}³}³}³}³}³}³}³}³}³}³}³}³}³}³}³}³}³}³}³}³}³}³}³}³}³}³}³}³}³}³}³}³}³}³}³}³}³}³}³}³}³}³}³}³}³}³}³}³}³}³}³}³}³}³}³}³}³}³}³}³}³}³}³}³}³}³}³}³}³}³}³}³}³}³}³}³}³}³}³}³}³}³}³}³}³}³}³}³}³}³}³}³}³}³}³}³}³}³}³}³}³}³}³}³}³}³}³}³}³}³}³}³}³}³}³}³}³}³}³}³}³}³}³}³}³}³}³}³}³}³}³}³}³}³}³}³}³}³}³}³}³}³}³}³}³}³}³}³}³}³}³}³}³}³}³}³}³}³}³}³}³}³}³}³}³}³}³}³}³}³}³}³}³}³}³}³}³}³}³}³}³}³}³}³}³}³}³}³}³}³}³}³}³}³}³}³}³}³}³}³}³}³}³}³}³}³}³}³}³}³}³}³}³}³}³}³}³}³}³}³}³}³}³}³}³}³}³}³}³}³}³}³}³}³}³}³}³}³}³}³}³}³}³}³}³}³}³}³}³}³}³}³}³}³}³}³}³}³}³}³}³}³}³}³}³}³}³}³}³}³}³}³}³}³}³}³}³}³}³}³}³}³}³}³}³}³}³}³}³}³}³}³}³}³}³}³}³}³}³}³}³}³}³}³}³}³}³}³}³}³}³}³}³}³}³}³}³}³}³}³}³}³}³}³}³}³}³}³}³}³}³}³}³}³}³}³}³}³}³}³}³}³}³}³}³}³}³}³}³}³}³}³}³}³}³}³}³}³}³}³}³}³}³}³}³}³}³}³}³}³}³}³}³}³}³}³}³}³}³}³}³}³}³}³}³}³}³}³}³}³}³}³}³}³}³}³}³}³}³}³}³}³}³}³}³}³}³}³}³}³}³}³}³}³}³}³}³}³}³}³}³}³}³}³}³}³}³}³}³}³}³}³}³}³}³}³}³}³}³}³}³}³}³}³}³}³}³}³}³}³}³}³}³}³}³}³}³}³}³}³}³}³}³}³}³}³}³}³}³}³}³}³}³}³}³}³}³}³}³}³}³}³}³}³}³}³}³}³}³}³}³}³}³}³}³}³}³}³}³}³}³}³}³}³}³}³}³}³}³}³}³}³}³}³}³}³}³}³}³}³}³}³}³}³}³}³}³}³}³}³}³}³}³}³}³}³}³}³}³}³}³}³}³}³}³}³}³}³}³}³}³}³}³}³}³}³}³}³}³}³}³}³}³}³}³}³}³}³}³}³}³}³}³}³}³}³}³}³}³}³}³}³}³}³}³}³}³}³}³}³}³}³}³}³}³}³}³}³}³}³}³}³}³}³}³}³}³}³}³}³}³}³}³}³}³}³}³}³}³}³}³}³}³}³}³}³}³}³}³}³}³}³}³}³}³}³}³}³}³}³}³}³}³}³}³}³}³}³}³}³}³}³}³}³}³}³}³}³}³}³}³}³}³}³}³}³}³}³}³}³}³}³}³}³}³}³}³}³}³}³}³}³}³}³}³}³}³}³}³}³}³}³}³}³}³}³}³}³}³}³}³}³}³}³}³}³}³}³}³}³}³}³}³}³}³}³}³}³}³}³}³}³}³}³}³}³}³}³}³}³}³}³}³}³}³}³}³}³}³}³}³}³}³}³}³}³}³}³}³}³}³}³}³}³}³}³}³}³}³}³}³}³}³}³}³}³}³}³}³}³}³}³}³}³}³}³}³}³}³}³}³}³}³}³}³}³}³}³}³}³}³}³}³}³}³}³}³}³}³}³}³}³}³}³}³}³}³}³}³}³}³}³}³}³}³}³}³}³}³}³}³}³}³}³}³}³}³}³}³}³}³}³}³}³}³}³}³}³}³}³}³}³}³}³}³}³}³}³}³}³}³}³}³}³}³}³}³}³}³}³}³}³}³}³}³}³}³}³}³}³}³}³}³}³}³}³}³}³}³}³}³}³}³}³}³}³}³}³}³}³}³}³}³}³}³}³}³}³}³}³}³}³}³}³}³}³}³}³}³}³}³}³}³}³}³}³}³}³}³}³}³}³}³}³}³}³}³}³}³}³}³}³}³}³}³}³}³}³}³}³}³}³}³}³}³}³}³}³}³}³}³}³}³}³}³}³}³}³}³}³}³}³}³}³}³}³}³}³}³}³}³}³}³}³}³}³}³}³}³}³}³}³}³}³}³}³}³}³}³}³}³}³}³}³}³}³}³}³}³}³}³}³}³}³}³}³}³}³}³}³}³}³}³}³}³}³}³}³}³}³}³}³}³}³}³}³}³}³}³}³}³}³}³}³}³}³}³}³}³}³}³}³}³}³}³}³}³}³}³}³}³}³}³}³}³}³}³}³}³}³}³}³}³}³}³}³}³}³}³}³}³}³}³}³}³}³}³}³}³}³}³}³}³}³}³}³}³}³}³}³}³}³}³}³}³}³}³}³}³}³}³}³}³}³}³}³}³}³}³}³}³}³}³}³}³}³}³}³}³}³}³}³}³}³}³}³}³}³}³}³}³}³}³}³}³}³}³}³}³}³}³}³}³}³}³}³}³}³}³}³}³}³}³}³}³}³}³}³}³}³}³}³}³}³}³}³}³}³}³}³}³}³}³}³}³}³}³}³}³}³}³}³}³}³}³}³}³}³}³}³}³}³}³}³}³}³}³}³}³}³}³}³}³}³}³}³}³}³}³}³}³}³}³}³}³}³}³}³}³}³}³}³}³}³}³}³}³}³}³}³}³}³}³}³}³}³}³}³}³}³}³}³}³}³}³}³}³}³}³}³}³}³}³}³}³}³}³}³}³}³}³}³}³}³}³}³}³}³}³}³}³}³}³}³}³}³}³}³}³}³}³}³}³}³}³}³}³}³}³}³}³}³}³}³}³}³}³}³}³}³}³}³}³}³}³}³}³}³}³}³}³}³}³}³}³}³}³}³}³}³}³}³}³}³}³}³}³}³}³}³}³}³}³}³}³}³}³}³}³}³}³}³}³}³}³}³}³}³}³}³}³}³}³}³}³}³}³}³}³}³}³}³}³}³}³}³}³}³}³}³}³}³}³}³}³}³}³}³}³}³}³}³}³}³}³}³}³}³}³}³}³}³}³}³}³}³}³}³}³}³}³}³}³}³}³}³}³}³}³}³}³}³}³}³}³}³}³}³}³}³}³}³}³}³}³}³}³}³}³}³}³}³}³}³}³}³}³}³}³}³}³}³}³}³}³}³}³}³}³}³}³}³}³}³}³}³}³}³}³}³}³}³}³}³}³}³}³}³}³}³}³}³}³}³}³}³}³}³}³}³}³}³}³}³}³}³}³}³}³}³}³}³}³}³}³}³}³}³}³}³}³}³}³}³}³}³}³}³}³}³}³}³}³}³}³}³}³}³}³}³}³}³}³}³}³}³}³}³}³}³}³}³}³}³}³}³}³}³}³}³}³}³}³}³}³}³}³}³}³}³}³}³}³}³}³}³}³}³}³}³}³}³}³}³}³}³}³}³}³}³}³}³}³}³}³}³}³}³}³}³}³}³}³}³}³}³}³}³}³}³}³}³}³}³}³}³}³}³}³}³}³}³}³}³}³}³}³}³}³}³}³}³}³}³}³}³}³}³}³}³}³}³}³}³}³}³}³}³}³}³}³}³}³}³}³}³}³}³}³}³}³}³}³}³}³}³}³}³}³}³}³}³}³}³}³}³}³}³}³}³}³}³}³}³}³}³}³}³}³}³}³}³}³}³}³}³}³}³}³}³}³}³}³}³}³}³}³}³}³}³}³}³}³}³}³}³}³}³}³}³}³}³}³}³}³}³}³}³}³}³}³}³}³}³}³}³}³}³}³}³}³}³}³}³}³}³}³}³}³}³}³}³}³}³}³}³}³}³}³}³}³}³}³}³}³}³}³}³}³}³}³}³}³}³}³}³}³}³}³}³}³}³}³}³}³}³}³}³}³}³}³}³}³}³}³}³}³}³}³}³}³}³}³}³}³}³}³}³}³}³}³}³}³}³}³}³}³}³}³}³}³}³}³}³}³}³}³}³}³}³}³}³}³}³}³}³}³}³}³}³}³}³}³}³}³}³}³}³}³}³}³}³}³}³}³}³}³}³}³}³}³}³}³}³}³}³}³}³}³}³}³}³}³}³}³}³}³}³}³}³}³}³}³}³}³}³}³}³}³}³}³}³}³}³}³}³}³}³}³}³}³}³}³}³}³}³}³}³}³}³}³}³}³}³}³}³}³}³}³}³}³}³}³}³}³}³}³}³}³}³}³}³}³}³}³}³}³}³}³}³}³}³}³}³}³}³}³}³}³}³}³}³}³}³}³}³}³}³}³}³}³}³}³}³}³}³}³}³}³}³}³}³}³}³}³}³}³}³}³}³}³}³}³}³}³}³}³}³}³}³}³}³}³}³}³}³}³}³}³}³}³}³}³}³}³}³}³}³}³}³}³}³}³}³}³}³}³}³}³}³}³}³}³}³}³}³}³}³}³}³}³}³}³}³}³}³}³}³}³}³}³}³}³}³}³}³}³}³}³}³}³}³}³}³}³}³}³}³}³}³}³}³}³}³}³}³}³}³}³}³}³}³}³}³}³}³}³}³}³}³}³}³}³}³}³}³}³}³}³}³}³}³}³}³}³}³}³}³}³}³}³}³}³}³}³}³}³}³}³}³}³}³}³}³}³}³}³}³}³}³}³}³}³}³}³}³}³}³}³}³}³}³}³}³}³}³}³}³}³}³}³}³}³}³}³}³}³}³}³}³}³}³}³}³}³}³}³}³}³}³}³}³}³}³}³}³}³}³}³}³}³}³}³}³}³}³}³}³}³}³}³}³}³}³}³}³}³}³}³}³}³}³}³}³}³}³}³}³}³}³}³}³}³}³}³}³}³}³}³}³}³}³}³}³}³}³}³}³}³}³}³}³}³}³}³}³}³}³}³}³}³}³}³}³}³}³}³}³}³}³}³}³}³}³}³}³}³}³}³}³}³}³}³}³}³}³}³}³}³}³}³}³}³}³}³}³}³}³}³}³}³}³}³}³}³}³}³}³}³}³}³}³}³}³}³}³}³}³}³}³}³}³}³}³}³}³}³}³}³}³}³}³}³}³}³}³}³}³}³}³}³}³}³}³}³}³}³}³}³}³}³}³}³}³}³}³}³}³}³}³}³}³}³}³}³}³}³}³}³}³}³}³}³}³}³}³}³}³}³}³}³}³}³}³}³}³}³}³}³}³}³}³}³}³}³}³}³}³}³}³}³}³}³}³}³}³}³}³}³}³}³}³}³}³}³}³}³}³}³}³}³}³}³}³}³}³}³}³}³}³}³}³}³}³}³}³}³}³}³}³}³}³}³}³}³}³}³}³}³}³}³}³}³}³}³}³}³}³}³}³}³}³}³}³}³}³}³}³}³}³}³}³}³}³}³}³}³}³}³}³}³}³}³}³}³}³}³}³}³}³}³}³}³}³}³}³}³}³}³}³}³}³}³}³}³}³}³}³}³}³}³}³}³}³}³}³}³}³}³}³}³}³}³}³}³}³}³}³}³}³}³}³}³}³}³}³}³}³}³}³}³}³}³}³}³}³}³}³}³}³}³}³}³}³}³}³}³}³}³}³}³}³}³}³}³}³}³}³}³}³}³}³}³}³}³}³}³}³}³}³}³}³}³}³}³}³}³}³}³}³}³}³}³}³}³}³}³}³}³}³}³}³}³}³}³}³}³}³}³}³}³}³}³}³}³}³}³}³}³}³}³}³}³}³}³}³}³}³}³}³}³}³}³}³}³}³}³}³}³}³}³}³}³}³}³}³}³}³}³}³}³}³}³}³}³}³}³}³}³}³}³}³}³}³}³}³}³}³}³}³}³}³}³}³}³}³}³}³}³}³}³}³}³}³}³}³}³}³}³}³}³}³}³}³}³}³}³}³}³}³}³}³}³}³}³}³}³}³}³}³}³}³}³}³}³}³}³}³}³}³}³}³}³}³}³}³}³}³}³}³}³}³}³}³}³}³}³}³}³}³}³}³}³}³}³}³}³}³}³}³}³}³}³}³}³}³}³}³}³}³}³}³}³}³}³}³}³}³}³}³}³}³}³}³}³}³}³}³}³}³}³}³}³}³}³}³}³}³}³}³}³}³}³}³}³}³}³}³}³}³}³}³}³}³}³}³}³}³}³}³}³}³}³}³}³}³}³}³}³}³}³}³}³}³}³}³}³}³}³}³}³}³}³}³}³}³}³}³}³}³}³}³}³}³}³}³}³}³}³}³}³}³}³}³}³}³}³}³}³}³}³}³}³}³}³}³}³}³}³}³}³}³}³}³}³}³}³}³}³}³}³}³}³}³}³}³}³}³}³}³}³}³}³}³}³}³}³}³}³}³}³}³}³}³}³}³}³}³}³}³}³}³}³}³}³}³}³}³}³}³}³}³}³}³}³}³}³}³}³}³}³}³}³}³}³}³}³}³}³}³}³}³}³}³}³}³}³}³}³}³}³}³}³}³}³}³}³}³}³}³}³}³}³}³}³}³}³}³}³}³}³}³}³}³}³}³}³}³}³}³}³}³}³}³}³}³}³}³}³}³}³}³}³}³}³}³}³}³}³}³}³}³}³}³}³}³}³}³}³}³}³}³}³}³}³}³}³}³}³}³}³}³}³}³}³}³}³}³}³}³}³}³}³}³}³}³}³}³}³}³}³}³}³}³}³}³}³}³}³}³}³}³}³}³}³}³}³}³}³}³}³}³}³}³}³}³}³}³}³}³}³}³}³}³}³}³}³}³}³}³}³}³}³}³}³}³}³}³}³}³}³}³}³}³}³}³}³}³}³}³}³}³}³}³}³}³}³}³}³}³}³}³}³}³}³}³}³}³}³}³}³}³}³}³}³}³}³}³}³}³}³}³}³}³}³}³}³}³}³}³}³}³}³}³}³}³}³}³}³}³}³}³}³}³}³}³}³}³}³}³}³}³}³}³}³}³}³}³}³}³}³}³}³}³}³}³}³}³}³}³}³}³}³}³}³}³}³}³}³}³}³}³}³}³}³}³}³}³}³}³}³}³}³}³}³}³}³}³}³}³}³}³}³}³}³}³}³}³}³}³}³}³}³}³}³}³}³}³}³}³}³}³}³}³}³}³}³}³}³}³}³}³}³}³}³}³}³}³}³}³}³}³}³}³}³}³}³}³}³}³}³}³}³}³}³}³}³}³}³}³}³}³}³}³}³}³}³}³}³}³}³}³}³}³}³}³}³}³}³}³}³}³}³}³}³}³}³}³}³}³}³}³}³}³}³}³}³}³}³}³}³}³}³}³}³}³}³}³}³}³}³}³}³}³}³}³}³}³}³}³}³}³}³}³}³}³}³}³}³}³}³}³}³}³}³}³}³}³}³}³}³}£³}£³}£³}£³}£³}£³}£³}£³}£³}£³}£³}£³}£³}£³}£³}£³}£³}£³}£³}£³}£³}£³}£³}£³}£³}£³}£³}£³}£³}£³}£³}£³}£³}£³}£³}£³}£³}£³}£³}£³}£³}£³}£³}£³}£³}£³}£³}£³}£³}£³}£³}£³}£³}£³}£³}£³}£³}£³}£³}£³}£³}£³}£³}£³}£³}£³}£³}£³}£³}£³}£³}£³}£³}£³}£³}£³}£³}£³}£³}£³}£³}£³}£³}£³}£³}£³}£³}£³}£³}£³}£³}£³}£³}£³}¥³}±³}±³}±³}±³}±³}±³}±³}±³}±³}±³}±³}±³}±³}±³}±³}±³}±³}±³}±³}±³}±³}±³}±³}±³}±³}±³}±³}±³}±³}±³}±³}±³}±³}±³}±³}±³}±³}±³}±³}±³}±³}±³}±³}±³}±³}±³}±³}±³}±³}±³}±³}±³}±³}±³}±³}±³}±³}±³}±³}±³}±³}±³}±³}±³}±³}±³}±³}±³}±³}±³}±³}±³}±³}±³}±³}±³}±³}±³}±³}±³}±³}±³}±³}±³}±³}±³}±³}±³}±³}±³}±³}±³}±³}±³}±³}±³}±³}±³}±³}±³}±³}±³}±³}±³}±³}±³}±³}±³}±³}±³}±³}±³}±³}±³}±³}±³}±³}±³}±³}±³}±³}±³}±³}±³}±³}±³}±³}±³}±³}±³}±³}±³}±³}±³}±³}±³}±³}±³}±³}±³}±³}±³}±³}±³}±³}±³}±³}±³}±³}±³}±³}±³}±³}±³}±³}±³}±³}±³}±³}±³}±³}±³}±³}±³}±³}±³}±³}±³}±³}±³}±³}´³}¿³}¿³}¿³}¿³}¿³}¿³}¿³}¿³}¿³}¿³}¿³}¿³}¿³}¿³}¿³}¿³}¿³}¿³}¿³}¿³}¿³}¿³}¿³}¿³}¿³}¿³}¿³}¿³}¿³}¿³}¿³}¿³}¿³}¿³}¿³}¿³}¿³}¿³}¿³}¿³}¿³}¿³}¿³}¿³}¿³}¿³}¿³}¿³}¿³}¿³}¿³}¿³}¿³}¿³}¿³}¿³}¿³}¿³}¿³}¿³}¿³}¿³}¿³}¿³}¿³}¿³}¿³}¿³}¿³}¿³}¿³}¿³}¿³}¿³}¿³}¿³}¿³}¿³}¿³}¿³}¿³}¿³}¿³}¿³}¿³}¿³}¿³}¿³}¿³}¿³}¿³}¿³}¿³}¿³}¿³}¿³}¿³}¿³}¿³}¿³}¿³}¿³}¿³}¿³}¿³}¿³}¿³}¿³}¿³}¿³}¿³}¿³}¿³}¿³}¿³}¿³}¿³}¿³}¿³}¿³}¿³}¿³}¿³}¿³}¿³}¿³}¿³}¿³}¿³}¿³}¿³}¿³}¿³}Í³}Í³}Í³}Í³}Í³}Í³}Í³}Í³}Í³}Í³}Í³}Í³}Í³}Í³}Í³}Í³}Í³}Í³}Í³}Í³}Í³}Í³}Í³}Í³}Í³}Í³}Í³}Í³}Í³}Í³}Í³}Í³}Í³}Í³}Í³}Í³}Í³}Í³}Í³}Í³}Í³}Í³}Í³}Í³}Í³}Í³}Í³}Í³}Í³}Í³}Í³}Í³}Í³}Í³}Í³}Í³}Í³}Í³}Í³}Í³}Í³}Í³}Í³}Í³}Í³}Í³}Í³}Í³}Í³}Í³}Í³}Í³}Í³}Í³}Í³}Í³}Í³}Í³}Í³}Í³}Í³}Í³}Í³}Í³}Í³}Í³}Í³}Í³}Í³}Í³}Í³}Í³}Í³}Í³}Í³}Í³}Í³}Í³}Í³}Í³}Í³}Í³}Í³}Ù³}Û³}Û³}Û³}Û³}Û³}Û³}Û³}Û³}Û³}Û³}Û³}Û³}Û³}Û³}Û³}Û³}Û³}Û³}Û³}Û³}Û³}Û³}Û³}Û³}Û³}Û³}Û³}Û³}Û³}Û³}Û³}Û³}Û³}Û³}Û³}Û³}Û³}Û³}Û³}Û³}Û³}Û³}Û³}Û³}Û³}Û³}Û³}Û³}Û³}Û³}Û³}Û³}Û³}Û³}Û³}Û³}Û³}Û³}Û³}Û³}Û³}Û³}Û³}Û³}Û³}Û³}Û³}Û³}Û³}Û³}Û³}Û³}Û³}Û³}Û³}Û³}Û³}Û³}Û³}Û³}Û³}Û³}Û³}Û³}Û³}Û³}Û³}Û³}Û³}Û³}Û³}Û³}Û³}Û³}Û³}Û³}Û³}Û³}Û³}Û³}Û³}Û³}Û³}Û³}Û³}Û³}Û³}Û³}Û³}Û³}Û³}Û³}Û³}Û³}Û³}Û³}Û³}Û³}Û³}Û³}Û³}Û³}Û³}Û³}Û³}Û³}Û³}Û³}Û³}Û³}Û³}Û³}Û³}Û³}Û³}Û³}Û³}Û³}Û³}Û³}Û³}Û³}Û³}Û³}Û³}Û³}Û³}Û³}Û³}Û³}Û³}Û³}Û³}Û³}Û³}Û³}Û³}Û³}Û³}Û³}Û³}Û³}Û³}Û³}Û³}Û³}Û³}Û³}Û³}Û³}Û³}Û³}Û³}Û³}Û³}Û³}Û³}Û³}Û³}Û³}Û³}Û³}Û³}ä³}é³}é³}é³}é³}é³}é³}é³}é³}é³}é³}é³}é³}é³}é³}é³}é³}é³}é³}é³}é³}é³}é³}é³}é³}é³}é³}é³}é³}é³}é³}é³}é³}é³}é³}é³}é³}é³}é³}é³}é³}é³}é³}é³}é³}é³}é³}é³}é³}é³}é³}é³}é³}é³}é³}é³}é³}é³}é³}é³}é³}é³}é³}é³}é³}é³}é³}é³}é³}é³}é³}é³}é³}é³}é³}é³}é³}é³}é³}é³}é³}é³}é³}é³}é³}é³}é³}é³}é³}é³}é³}é³}é³}é³}é³}é³}é³}é³}é³}é³}é³}é³}é³}é³}é³}é³}é³}é³}é³}ó³}÷³}÷³}÷³~³~³~³~³~³~³~³~³~³~³~³~³~³~³~³~³~³~³~³~³~³~³~³~³~³~³~³~³~³~³~³~³~³~³~³~³~³~³~³~³~³~³~³~³~³~³~³~³~³~³~³~³~³~³~³~³~³~³~³~³~³~³~³~³~³~³~³~³~³~³~³~³~³~³~³~³~³~³~³~³~³~³~³~³~³~³~³~³~³~³~³~³~³~³~³~³~³~³~³~³~³~³~³~³~³~³~³~³~³~³~³~³~³~³~³~³~³~³~³~³~³~³~³~³~³~³~³~³~³~³~³~³~³~³~³~³~³~³~³~³~³~³~³~³~³~³~³~³~³~³~³~³~³~³~³~³~³~³~³~³~³~³~³~³~³~³~³~³~³~³~³~³~³~³~³~³~³~³~³~³~³~³~³~³~³~³~³~³~³~³~³~³~³~³~³~³~³~³~³~³~³~³~³~³~³~³~³~³~³~³~³~³~³~³~³~³~³~³~³~³~³~³~³~³~³~³~³~³~³~³~³~³~³~³~³~³~³~³~³~³~³~³~³~³~³~³~³~³~³~³~³~³~³~³~³~³~³~³~³~³~³~³~³~³~³~³~³~³~³~³~³~³~³~³~³~³~³~³~³~³~³~³~³~³~³~³~³~³~³~³~³~³~³~³~³~³~³~³~³~³~³~³~!³~"³~"³~"³~"³~"³~"³~"³~"³~"³~"³~"³~"³~"³~"³~"³~"³~"³~"³~"³~"³~"³~"³~"³~"³~"³~"³~"³~"³~"³~"³~"³~"³~"³~"³~"³~"³~"³~"³~"³~"³~"³~"³~"³~"³~"³~"³~"³~"³~"³~"³~"³~"³~"³~"³~"³~"³~"³~"³~"³~"³~"³~"³~"³~"³~"³~"³~"³~"³~"³~"³~"³~"³~"³~"³~"³~"³~"³~"³~"³~"³~"³~"³~"³~"³~"³~"³~"³~"³~"³~"³~"³~"³~"³~"³~"³~"³~"³~0³~0³~0³~0³~0³~0³~0³~0³~0³~0³~9³~>³~>³~>³~>³~>³~>³~>³~>³~>³~>³~>³~>³~>³~>³~>³~>³~>³~>³~>³~>³~>³~>³~>³~>³~>³~>³~>³~>³~>³~>³~>³~>³~>³~>³~>³~>³~>³~>³~>³~>³~>³~>³~>³~>³~>³~>³~>³~>³~>³~>³~>³~>³~>³~>³~>³~>³~>³~>³~>³~>³~>³~>³~>³~>³~>³~>³~>³~>³~>³~>³~>³~>³~>³~>³~>³~>³~>³~>³~>³~>³~>³~>³~>³~>³~>³~>³~>³~>³~>³~>³~>³~>³~>³~>³~>³~>³~>³~>³~>³~>³~>³~>³~>³~>³~>³~>³~>³~>³~>³~>³~>³~>³~>³~>³~>³~>³~>³~>³~>³~>³~>³~>³~>³~>³~>³~>³~>³~>³~>³~>³~>³~>³~>³~>³~>³~>³~>³~>³~>³~>³~>³~>³~>³~>³~>³~>³~>³~>³~>³~>³~>³~>³~>³~>³~>³~>³~>³~>³~>³~>³~>³~>³~>³~>³~>³~>³~>³~?³~L³~L³~L³~L³~L³~L³~L³~L³~L³~L³~L³~L³~L³~L³~L³~L³~L³~L³~L³~L³~L³~L³~L³~L³~L³~L³~L³~L³~L³~L³~L³~L³~L³~L³~L³~L³~L³~L³~L³~L³~L³~L³~L³~L³~L³~L³~L³~L³~L³~L³~L³~L³~L³~L³~L³~L³~L³~L³~L³~L³~L³~L³~L³~L³~L³~L³~L³~L³~L³~L³~L³~L³~L³~L³~L³~L³~L³~L³~L³~L³~L³~L³~L³~L³~L³~L³~L³~L³~L³~L³~L³~L³~L³~L³~L³~L³~L³~L³~L³~L³~L³~L³~L³~L³~L³~L³~L³~L³~L³~L³~L³~L³~L³~L³~L³~L³~L³~L³~L³~L³~L³~L³~L³~L³~L³~L³~L³~L³~L³~L³~L³~L³~L³~L³~L³~L³~L³~L³~L³~L³~L³~L³~L³~L³~L³~L³~L³~L³~L³~L³~L³~L³~L³~L³~L³~L³~L³~L³~L³~L³~L³~L³~L³~L³~L³~L³~L³~N³~Z³~Z³~Z³~Z³~Z³~Z³~Z³~Z³~Z³~Z³~Z³~Z³~Z³~Z³~Z³~Z³~Z³~Z³~Z³~Z³~Z³~Z³~Z³~Z³~Z³~Z³~Z³~Z³~Z³~Z³~Z³~Z³~Z³~Z³~Z³~Z³~Z³~Z³~Z³~Z³~Z³~Z³~Z³~Z³~Z³~Z³~Z³~Z³~Z³~Z³~Z³~Z³~Z³~h³~h³~h³~h³~h³~h³~h³~h³~h³~h³~h³~h³~h³~h³~h³~h³~h³~h³~h³~h³~h³~h³~h³~h³~h³~h³~h³~h³~h³~h³~h³~h³~h³~h³~h³~h³~h³~h³~h³~h³~h³~h³~h³~h³~h³~h³~h³~h³~h³~h³~h³~h³~h³~h³~h³~h³~h³~h³~h³~h³~h³~h³~h³~h³~h³~h³~h³~h³~h³~h³~h³~h³~h³~h³~h³~h³~h³~h³~h³~h³~h³~h³~h³~h³~h³~h³~h³~h³~h³~h³~h³~h³~h³~h³~h³~h³~h³~h³~h³~h³~h³~h³~h³~h³~h³~h³~h³~h³~h³~h³~h³~h³~h³~h³~h³~h³~h³~h³~h³~h³~h³~h³~h³~h³~h³~h³~h³~h³~h³~h³~h³~h³~h³~h³~h³~h³~h³~h³~h³~h³~h³~h³~h³~h³~h³~h³~h³~p³~v³~v³~v³~v³~v³~v³~v³~v³~v³~v³~v³~v³~v³~v³~v³~v³~v³~v³~v³~v³~v³~v³~v³~v³~v³~v³~v³~v³~v³~v³~v³~v³~v³~v³~v³~v³~v³~v³~v³~v³~v³~v³~v³~v³~v³~v³~v³~v³~v³~v³~v³~v³~v³~v³~v³~v³~v³~v³~v³~v³~v³~v³~v³~v³~v³~v³~v³~v³~v³~v³~v³~v³~v³~v³~v³~v³~v³~v³~v³~v³~v³~v³~v³~v³~v³~v³~v³~v³~v³~v³~v³~v³~v³~v³~v³~v³~v³~v³~v³~v³~v³~v³~v³~v³~v³~v³~v³~v³~v³~v³~v³~v³~v³~v³~v³~v³~v³~v³~v³~v³~v³~v³~v³~v³~v³~v³~v³~v³~v³~v³~v³~v³~v³~v³~³~³~³~³~³~³~³~³~³~³~³~³~³~³~³~³~³~³~³~³~³~³~³~³~³~³~³~³~³~³~³~³~³~³~³~³~³~³~³~³~³~³~³~³~³~³~³~³~³~³~³~³~³~³~³~³~³~³~³~³~³~³~³~³~³~³~³~³~³~³~³~³~³~³~³~³~³~³~³~³~³~³~³~³~³~³~³~³~³~³~³~³~³~³~³~³~³~³~³~³~³~³~³~³~³~³~³~³~³~³~³~³~³~³~³~³~³~³~³~³~³~³~³~³~³~³~³~³~³~³~³~³~³~³~³~³~³~³~³~ ³~ ³~ ³~ ³~ ³~ ³~ ³~ ³~ ³~ ³~ ³~ ³~ ³~ ³~ ³~ ³~ ³~ ³~ ³~ ³~ ³~ ³~ ³~ ³~ ³~ ³~ ³~ ³~ ³~ ³~ ³~ ³~ ³~ ³~ ³~ ³~ ³~ ³~ ³~ ³~ ³~ ³~ ³~ ³~ ³~ ³~ ³~ ³~ ³~ ³~ ³~ ³~ ³~ ³~ ³~ ³~ ³~ ³~ ³~ ³~ ³~ ³~ ³~ ³~ ³~ ³~ ³~ ³~ ³~ ³~ ³~ ³~ ³~ ³~ ³~ ³~ ³~ ³~ ³~ ³~ ³~ ³~ ³~ ³~ ³~ ³~ ³~ ³~ ³~ ³~ ³~ ³~ ³~ ³~ ³~ ³~ ³~ ³~ ³~ ³~ ³~ ³~ ³~ ³~ ³~ ³~ ³~ ³~ ³~ ³~ ³~ ³~ ³~ ³~ ³~ ³~ ³~ ³~ ³~ ³~ ³~ ³~ ³~ ³~ ³~ ³~ ³~ ³~ ³~ ³~ ³~ ³~ ³~ ³~ ³~ ³~ ³~ ³~ ³~ ³~ ³~ ³~ ³~ ³~ ³~¬³~®³~®³~®³~®³~®³~®³~®³~®³~®³~®³~®³~®³~®³~®³~®³~®³~®³~®³~®³~®³~®³~®³~®³~®³~®³~®³~®³~®³~®³~®³~®³~®³~®³~®³~®³~®³~®³~®³~®³~®³~®³~®³~®³~®³~®³~®³~®³~®³~®³~®³~®³~®³~®³~®³~®³~®³~®³~®³~®³~®³~®³~®³~®³~®³~®³~®³~®³~®³~®³~®³~®³~®³~®³~®³~®³~®³~®³~®³~®³~®³~®³~®³~®³~®³~®³~®³~®³~®³~®³~®³~®³~®³~®³~®³~®³~®³~®³~®³~®³~®³~®³~®³~®³~®³~®³~®³~®³~®³~®³~®³~®³~®³~®³~®³~®³~®³~®³~®³~®³~®³~®³~®³~®³~®³~®³~®³~®³~®³~®³~®³~®³~®³~®³~®³~®³~®³~®³~®³~®³~®³~®³~®³~®³~®³~®³~®³~®³~®³~®³~®³~®³~®³~®³~®³~®³~®³~®³~®³~®³~®³~®³~®³~®³~®³~®³~®³~®³~®³~®³~®³~®³~®³~®³~®³~®³~®³~®³~®³~®³~®³~®³~®³~®³~®³~®³~®³~®³~®³~®³~®³~®³~®³~¹³~½³~½³~½³~½³~½³~½³~½³~½³~½³~½³~½³~½³~½³~½³~½³~½³~½³~½³~½³~½³~½³~½³~½³~½³~½³~½³~½³~½³~½³~½³~½³~½³~½³~½³~½³~½³~½³~½³~½³~½³~½³~½³~½³~½³~½³~½³~½³~½³~½³~½³~½³~½³~½³~½³~½³~½³~½³~½³~½³~½³~½³~½³~½³~½³~½³~½³~½³~½³~½³~½³~½³~½³~½³~½³~½³~½³~½³~½³~½³~½³~½³~½³~½³~½³~½³~½³~½³~½³~½³~½³~½³~½³~½³~½³~½³~½³~½³~½³~½³~½³~½³~½³~½³~½³~½³~½³~½³~½³~½³~½³~½³~½³~½³~½³~½³~½³~½³~½³~½³~½³~½³~½³~½³~½³~½³~½³~½³~½³~½³~½³~½³~½³~½³~½³~½³~½³~½³~½³~½³~½³~½³~½³~½³~½³~½³~½³~½³~½³~½³~½³~½³~½³~½³~½³~½³~½³~½³~½³~Ã³~Ë³~Ë³~Ë³~Ë³~Ë³~Ë³~Ë³~Ë³~Ë³~Ë³~Ë³~Ë³~Ë³~Ë³~Ë³~Ë³~Ë³~Ë³~Ë³~Ë³~Ë³~Ë³~Ë³~Ë³~Ë³~Ë³~Ë³~Ë³~Ë³~Ë³~Ë³~Ë³~Ë³~Ë³~Ë³~Ë³~Ë³~Ë³~Ë³~Ë³~Ë³~Ë³~Ë³~Ë³~Ë³~Ë³~Ë³~Ë³~Ë³~Ë³~Ë³~Ë³~Ë³~Ë³~Ë³~Ë³~Ë³~Ë³~Ë³~Ë³~Ë³~Ë³~Ë³~Ë³~Ë³~Ë³~Ë³~Ë³~Ë³~Ë³~Ë³~Ë³~Ë³~Ë³~Ë³~Ë³~Ë³~Ë³~Ë³~Ë³~Ë³~Ë³~Ë³~Ë³~Ë³~Ë³~Ë³~Ë³~Ë³~Ë³~Ë³~Ë³~Ë³~Ë³~Ë³~Ë³~Ë³~Ë³~Ë³~Ë³~Ë³~Ë³~Ë³~Ë³~Ë³~Ë³~Ë³~Ë³~Ë³~Ë³~Ë³~Ë³~Ë³~Ë³~Ë³~Ë³~Ë³~Ë³~Ë³~Ë³~Ë³~Ë³~Ë³~Ë³~Ë³~Ë³~Ë³~Ë³~Ë³~Ë³~Ë³~Ë³~Ë³~Ë³~Ë³~Ë³~Ë³~Ë³~Ë³~Ë³~Ë³~Ë³~Ë³~Ë³~Ë³~Ë³~Ë³~Ë³~Ë³~Ë³~Ë³~Ë³~Ë³~Ë³~Ë³~Ë³~Ë³~Ë³~Ë³~Ë³~Ë³~Ë³~Ë³~Ë³~Ë³~Ë³~Ë³~Ë³~Ë³~Ë³~Ë³~Ë³~Ë³~Ë³~Ë³~Ë³~Ë³~Ë³~Ë³~Ë³~Ë³~Ë³~Ë³~Ë³~Ë³~Ë³~Ë³~Ë³~Ë³~Ë³~Ë³~Ë³~Ë³~Ë³~Ë³~Ë³~Ë³~Ë³~Ë³~Ë³~Ë³~Ë³~Ë³~Ë³~Ë³~Ë³~Ë³~Ë³~Ë³~Ë³~Ë³~Ë³~Ë³~Ë³~Ë³~Ë³~Ë³~Ë³~Ë³~Ë³~Ë³~Ë³~Ë³~Ë³~Ë³~Ë³~Ë³~Ë³~Ë³~Ë³~Ë³~Ë³~Ë³~Ë³~Ë³~Ë³~Ë³~Ë³~Ë³~Ë³~Ë³~Ë³~Ë³~Ë³~Ë³~Ë³~Ë³~Ë³~Ë³~Ë³~Ë³~Ë³~Ë³~Ë³~Ë³~Ë³~Ë³~Ë³~Ë³~Ë³~Ë³~Ë³~Ë³~Ë³~Ë³~Ë³~Ë³~Ë³~Ë³~Ë³~Ë³~Ë³~Ë³~Ë³~Ë³~Ë³~Ë³~Ë³~Ë³~Ë³~Ë³~Ë³~Ë³~Ë³~Ë³~Ë³~Ë³~Ë³~Ë³~Ë³~Ë³~Ë³~Ë³~Ë³~Ë³~Ë³~Ë³~Ë³~Ë³~Ë³~Ë³~Ë³~Ë³~Ë³~Ë³~Ë³~Ë³~Ë³~Ë³~Ë³~Ë³~Ë³~Ë³~Ë³~Ë³~Ë³~Ë³~Ë³~Ë³~Ë³~Ë³~Ë³~Ë³~Ë³~Ë³~Ë³~Ë³~Ë³~Ë³~Ë³~Ë³~Ë³~Ë³~Ë³~Ë³~Ë³~Ë³~Ë³~Ë³~Ë³~Ë³~Ë³~Ë³~Ë³~Ë³~Ë³~Ë³~Ë³~Ë³~Ë³~Ë³~Ë³~Ë³~Ë³~Ë³~Ë³~Ë³~Ë³~Ë³~Ë³~Ë³~Ë³~Ë³~Ë³~Ë³~Ë³~Ë³~Ë³~Ë³~Ë³~Ë³~Ë³~Ë³~Ë³~Ë³~Ë³~Ë³~Ë³~Ë³~Ë³~Ë³~Ë³~Ë³~Ë³~Ë³~Ë³~Ë³~Ë³~Ë³~Ë³~Ë³~Ë³~Ë³~Ë³~Ë³~Ë³~Ë³~Ë³~Ë³~Ë³~Ë³~Ë³~Ë³~Ë³~Ë³~Ë³~Ë³~Ë³~Ë³~Ë³~Ë³~Ë³~Ë³~Ë³~Ë³~Ë³~Ë³~Ë³~Ë³~Ë³~Ë³~Ë³~Ë³~Ë³~Ë³~Ë³~Ë³~Ë³~Ë³~Ë³~Ë³~Ë³~Ë³~Ë³~Ë³~Ë³~Ë³~Ë³~Ë³~Ë³~Ë³~Ë³~Ë³~Ë³~Ë³~Ë³~Ë³~Ë³~Ë³~Ë³~Ë³~Ë³~Ë³~Ë³~Ë³~Ë³~Ë³~Ë³~Ë³~Ë³~Ë³~Ë³~Ë³~Ë³~Ë³~Ë³~Ë³~Ë³~Ë³~Ë³~Ë³~Ë³~Ë³~Ë³~Ë³~Ë³~Ë³~Ë³~Ë³~Ë³~Ë³~Ë³~Ë³~Ë³~Ë³~Ë³~Ë³~Ë³~Ë³~Ë³~Ë³~Ù³~Ù³~Ù³~Ù³~Ù³~Ù³~Ù³~Ù³~Ù³~Ù³~Ù³~Ù³~Ù³~Ù³~Ù³~Ù³~Ù³~Ù³~Ù³~Ù³~Ù³~Ù³~Ù³~Ù³~Ù³~Ù³~Ù³~Ù³~Ù³~Ù³~Ù³~Ù³~Ù³~Ù³~Ù³~Ù³~Ù³~Ù³~Ù³~Ù³~Ù³~Ù³~Ù³~Ù³~Ù³~Ù³~Ù³~Ù³~Ù³~Ù³~Ù³~Ù³~Ù³~Ù³~Ù³~Ù³~Ù³~Ù³~Ù³~Ù³~Ù³~Ù³~Ù³~Ù³~Ù³~Ù³~Ù³~Ù³~Ù³~Ù³~Ù³~Ù³~Ù³~Ù³~Ù³~Ù³~Ù³~Ù³~Ù³~Ù³~Ù³~Ù³~Ù³~Ù³~Ù³~Ù³~Ù³~Ù³~Ù³~Ù³~Ù³~Ù³~Ù³~Ù³~Ù³~Ù³~Ù³~Ù³~Ù³~Ù³~Ù³~Ù³~Ù³~Ù³~Ù³~Ù³~Ù³~Ù³~Ù³~Ù³~Ù³~Ù³~Ù³~Ù³~Ù³~Ù³~Ù³~Ù³~Ù³~Ù³~ä³~ç³~ç³~ç³~ç³~ç³~ç³~ç³~ç³~ç³~ç³~ç³~ç³~ç³~ç³~ç³~ç³~ç³~ç³~ç³~ç³~ç³~ç³~ç³~ç³~ç³~ç³~ç³~ç³~ç³~ç³~ç³~ç³~ç³~ç³~ç³~ç³~ç³~ç³~ç³~ç³~ç³~ç³~ç³~ç³~ç³~ç³~ç³~ç³~ç³~ç³~ç³~ç³~ç³~ç³~ç³~ç³~ç³~ç³~ç³~ç³~ç³~ç³~ç³~ç³~ç³~ç³~ç³~ç³~ç³~õ³~õ³~õ³~õ³~õ³~õ³~õ³~õ³~õ³~õ³~õ³~õ³~õ³~õ³~õ³~õ³~õ³~õ³~õ³~õ³~õ³~õ³~õ³~õ³~õ³~õ³~õ³~õ³~õ³~õ³~õ³~õ³~õ³~õ³~õ³~õ³~õ³~õ³~õ³~õ³~õ³~õ³~õ³~õ³~õ³~õ³~õ³³³³³³³³³³³³³³³³³³³³³³³³³³³³³³³³³³³³³³³³³³³³³³³³³³³³³³³³³³³³³³³³³³³³³³³³³³³³³³³³³³³³³³³³³³³³³³³³³³³³³³³³³³³³³³³³³³³³³³³³³³³³³³³³³³³³³³³³³³³³³³³³³³³³³³³³³³³³³³³³³³³³³³³³³³³³³³³³³³³³³³³³³³³³³³³³³³³³³³³³³³³³³³³³³³³³³³³³³³³³³³³³³³³³³³³³³³³³³³³³³³³³³³³³³³³³³³³³³³³³³³³³³³³³³³³³³³³³³³³³³³³³³³³³³³³³³³³³³³³³³³³³³³³³³³³³³³³³³³³³³³³³³³³³³³³³³³³³³³³³³³³³³³³³³³³³³³³³³³³³³³³³³³³³³³³³³³³³³³³³³³³³³³³³³³³³³³³³³³³³³³³³³³³³³³³³³³³³³³³³³³³³³³³³³³³³³³³³³³³³³³³³³³³³³³³³³³³³³³³³³³³³³³³³³³³³³³³³³³³³³³³³³³³³³³³³³³³³³³³³³³³³³³³³³³³³³³³³³³³³³³³³³³³³³³³³³³³³³³³³³³³³³³³³³³³³³³³³³³³³³³³³³³³³³³³³³³³³³³³³³³³³³³³³³³³³³³³³³³³³³³³³³³³³³³³³³³³³³³³³³³³³³³³³³³³³³³³³³³³³³³³³³³³³³³³³³³³³³³³³³³³³³³³³³³³³³³³³³³³³³³³³³³!³-³-³-³-³-³-³-³-³-³-³-³-³-³-³-³-³-³-³-³-³-³-³-³-³-³-³-³-³-³-³-³-³-³-³-³-³-³-³-³-³-³-³-³-³-³-³-³-³-³-³-³-³-³-³-³-³-³-³-³-³-³-³-³-³-³-³-³;³;³;³;³;³;³;³;³;³;³;³;³;³;³;³;³;³;³;³;³;³;³;³;³;³;³;³;³;³;³;³;³;³;³;³;³;³;³;³;³;³;³;³;³;³;³;³;³;³;³;³;³;³;³;³;³;³;³;³;³;³;³;³;³;³;³;³;³;³;³;³;³;³;³;³;³;³A³I³I³I³I³I³I³I³I³I³I³I³I³I³I³I³I³I³I³I³I³I³I³I³I³I³I³I³I³I³I³I³I³I³I³I³I³I³I³I³I³I³I³I³I³I³I³I³I³I³I³I³I³I³I³I³I³I³I³I³I³I³I³I³I³I³I³I³I³I³I³I³I³I³I³I³I³I³I³I³I³I³I³I³I³I³I³I³I³I³I³I³I³I³I³I³I³I³I³I³I³I³I³I³I³I³I³I³I³I³I³I³I³I³I³I³I³I³I³I³I³I³I³I³I³I³I³I³I³I³I³I³I³I³I³I³I³I³I³I³I³I³I³I³I³I³I³I³I³I³I³I³I³I³I³I³I³I³I³I³I³I³I³I³I³I³I³I³I³I³I³I³I³I³I³I³I³I³I³I³I³I³I³I³I³I³I³I³I³I³I³I³I³I³I³I³I³I³I³I³I³I³I³I³I³I³I³I³I³I³I³I³I³I³I³I³I³I³I³I³I³I³I³I³I³I³I³I³I³I³I³I³I³I³I³I³I³I³I³I³I³I³I³I³I³I³I³I³I³I³I³I³I³I³I³I³I³I³I³I³I³I³I³I³I³I³I³I³I³I³I³K³W³W³W³W³W³W³W³W³W³W³W³W³W³W³W³W³W³W³W³W³W³W³W³W³W³W³W³W³W³W³W³W³W³W³W³W³W³W³W³W³W³W³W³W³W³W³W³W³W³W³W³e³e³e³e³e³e³e³e³e³e³e³e³e³e³e³e³e³e³e³e³e³e³e³e³e³e³e³e³e³e³e³e³e³e³e³e³e³e³e³e³e³e³e³e³e³e³e³e³e³e³e³e³e³e³e³e³e³e³e³e³e³e³e³e³e³e³e³e³e³e³e³e³e³e³e³e³e³e³e³e³e³e³e³e³e³e³e³e³e³e³e³e³e³e³e³e³e³e³e³e³e³e³e³e³e³e³e³e³e³e³e³e³e³e³e³e³e³e³e³e³e³e³e³e³e³e³e³e³e³e³e³e³e³e³e³e³e³e³e³e³e³e³e³e³e³e³e³e³e³e³e³e³e³e³e³e³e³e³e³e³e³e³e³e³e³e³e³e³e³e³e³e³e³e³e³e³e³e³e³e³e³e³e³e³e³e³e³e³e³e³e³e³e³e³e³e³e³e³e³e³e³e³e³e³e³e³e³e³e³e³e³e³e³e³e³e³e³e³e³e³e³e³e³e³e³e³e³e³e³e³e³e³e³e³e³e³e³e³e³e³e³e³e³e³e³e³e³e³e³e³e³e³e³e³e³e³e³e³e³e³e³e³e³e³e³e³e³e³e³e³e³e³e³e³e³e³e³e³e³e³e³e³e³e³e³e³e³e³e³e³e³e³e³e³e³e³e³e³e³e³e³e³e³e³e³e³e³e³e³e³e³e³e³e³e³e³e³e³e³e³e³e³e³e³e³e³e³e³e³e³e³e³e³e³e³e³e³e³e³e³e³e³e³e³e³e³e³e³e³e³e³e³e³e³e³e³e³e³e³e³e³e³e³e³e³e³e³e³e³e³e³e³e³e³e³e³e³e³e³e³e³e³e³e³e³e³e³e³e³e³e³e³e³e³e³e³e³e³e³e³e³e³e³e³e³e³e³e³e³e³e³e³e³e³e³e³e³e³e³e³e³e³e³e³e³e³e³e³e³e³e³e³e³e³e³e³e³e³e³e³e³e³e³e³e³e³e³e³e³e³e³e³e³e³e³e³e³e³e³e³e³e³e³e³e³e³e³e³e³e³e³e³e³e³e³e³e³e³e³e³e³e³e³e³e³e³e³e³e³e³e³e³e³e³e³e³e³e³e³e³e³e³e³e³e³e³e³e³e³e³e³e³e³e³e³e³e³e³e³e³e³e³e³e³e³e³e³e³e³e³e³e³e³e³e³e³e³e³e³e³e³e³e³e³e³e³e³e³e³e³e³e³e³e³e³e³e³e³e³e³e³e³e³e³e³e³e³e³e³e³e³e³e³e³e³e³e³e³e³e³e³e³e³e³e³e³e³e³e³e³e³e³e³e³e³e³e³e³e³e³e³e³e³e³e³e³e³e³e³e³e³e³e³e³e³e³e³e³e³e³e³e³e³e³e³e³e³e³e³e³e³e³e³e³e³e³e³e³e³e³e³e³e³e³e³e³e³e³e³e³e³e³e³e³e³e³e³e³e³e³e³e³e³e³e³e³e³e³e³e³e³e³e³e³e³e³e³e³e³e³e³e³e³e³e³e³e³e³e³e³e³e³e³e³e³e³e³e³e³e³e³e³e³e³e³e³e³e³e³e³e³e³e³e³e³e³e³e³e³e³e³e³e³e³e³e³e³e³e³e³e³e³e³e³e³e³e³e³e³e³e³e³e³e³e³e³e³e³e³e³e³e³e³e³e³e³e³e³e³e³e³e³e³e³e³e³e³e³e³e³e³e³e³e³e³e³e³e³e³e³e³e³e³e³e³e³e³e³e³e³e³e³e³e³e³e³e³e³e³e³e³e³e³e³e³e³e³e³e³e³e³e³e³e³e³e³e³e³e³e³e³e³e³e³e³e³e³e³e³e³e³e³e³e³e³e³e³e³e³e³e³e³e³e³e³e³e³e³e³e³e³e³e³e³e³e³e³e³e³e³e³e³e³e³e³e³e³e³e³e³e³e³e³e³e³e³e³e³e³e³e³e³e³e³e³e³e³e³e³e³e³e³e³e³e³e³e³e³e³e³e³e³e³e³e³e³e³e³e³e³e³e³e³e³e³e³e³e³e³e³e³e³e³e³e³e³e³e³e³e³e³e³e³e³e³e³e³e³e³e³e³e³e³e³e³e³e³e³e³e³e³e³e³e³e³e³e³e³e³e³e³e³e³e³e³e³e³e³e³e³e³e³e³e³e³e³e³e³e³e³e³e³e³e³e³e³e³e³e³e³e³e³e³e³e³e³e³e³e³e³e³e³e³e³e³e³e³e³e³e³e³e³e³e³e³e³e³e³e³e³e³e³e³e³e³e³e³e³e³e³e³e³e³e³e³e³e³e³e³e³e³e³e³e³e³e³e³e³e³e³e³e³e³e³e³e³e³e³e³e³e³e³e³e³e³e³e³e³e³e³e³e³e³e³e³e³e³e³e³e³e³e³e³e³e³e³e³e³e³e³e³e³e³e³e³e³e³e³e³e³e³e³e³e³e³e³e³e³e³e³e³e³e³e³e³e³e³e³e³e³e³e³e³e³e³e³e³e³e³e³e³e³e³e³e³e³e³e³e³e³e³e³e³e³e³e³e³e³e³e³e³e³e³e³e³e³e³e³e³e³e³e³e³e³e³e³e³e³e³e³e³e³e³e³e³e³e³e³e³e³e³e³e³e³e³e³e³e³e³e³e³e³e³e³e³e³e³e³e³e³e³e³e³e³e³e³e³e³e³e³e³e³e³e³e³e³e³e³e³e³e³e³e³e³e³e³e³e³e³e³e³e³e³e³e³e³e³e³e³e³e³e³e³e³e³e³e³e³e³e³e³e³e³e³e³e³e³e³e³e³e³e³e³e³e³e³e³e³e³e³e³e³e³e³e³e³e³e³e³e³e³e³e³e³e³e³e³e³e³e³e³e³e³e³e³e³e³e³e³e³e³e³e³e³e³e³e³e³e³e³e³e³e³e³e³e³e³e³e³e³e³e³e³e³e³e³e³e³e³e³e³e³e³e³e³e³e³e³e³e³e³e³e³e³e³e³e³e³e³e³e³e³e³e³e³e³e³e³e³e³e³e³e³e³e³e³e³e³e³e³e³e³e³e³e³e³e³e³e³e³e³e³e³e³e³e³e³e³e³e³e³e³e³e³e³e³e³e³e³e³e³e³e³e³e³e³e³e³e³e³e³e³e³e³e³e³e³e³e³e³e³e³e³e³e³e³e³e³e³e³e³e³e³e³e³e³e³e³e³e³e³e³e³e³e³e³e³e³e³e³e³e³e³e³e³e³e³e³e³e³e³e³e³e³e³e³e³e³e³e³e³e³e³e³e³e³e³e³e³e³e³e³e³e³e³e³e³e³e³e³e³e³e³e³e³e³e³e³e³e³e³e³e³e³e³e³e³e³e³e³e³e³e³e³e³e³e³e³e³e³e³e³e³e³e³e³e³e³e³e³e³e³e³e³e³e³e³e³e³e³e³e³e³e³e³e³e³e³e³e³e³e³e³e³e³e³e³e³e³e³e³e³e³e³e³e³e³e³e³e³e³e³e³e³e³e³e³e³e³e³e³e³e³e³e³e³e³e³e³e³e³e³e³e³e³e³e³e³e³e³e³e³e³e³e³e³e³e³e³e³e³e³e³e³e³e³e³e³e³e³e³e³e³e³e³e³e³e³e³e³e³e³e³e³e³e³e³e³e³e³e³e³e³e³e³e³e³e³e³e³e³e³e³e³e³e³e³e³e³e³e³e³e³e³e³e³e³e³e³e³e³e³e³e³e³e³e³e³e³e³e³e³e³e³e³e³e³e³e³e³e³e³e³e³e³e³e³e³e³e³e³e³e³e³e³e³e³e³e³e³e³e³e³e³e³e³e³e³e³e³e³e³e³e³e³e³e³e³e³e³e³e³e³e³e³e³e³e³e³e³e³e³e³e³e³e³e³e³e³e³e³e³e³e³e³e³e³e³e³e³e³e³e³e³e³e³e³e³e³e³e³e³e³e³e³e³e³e³e³e³e³e³e³e³e³e³e³e³e³e³e³e³e³e³e³e³e³e³e³e³e³e³e³e³e³e³e³e³e³e³e³e³e³e³e³e³e³e³e³e³e³e³e³e³e³e³e³e³e³e³e³e³e³e³e³e³e³e³e³e³e³e³e³e³e³e³e³e³e³e³e³e³e³e³e³e³e³e³e³e³e³e³e³e³e³e³e³e³e³e³e³e³e³e³e³e³e³e³e³e³e³e³e³e³e³e³e³e³e³e³e³e³e³e³e³e³e³e³e³e³e³e³e³e³e³e³e³e³e³e³e³e³e³e³e³e³e³e³e³e³e³e³e³e³e³e³e³e³e³e³e³e³e³e³e³e³e³e³e³e³e³e³e³e³e³e³e³e³e³e³e³e³e³e³e³e³e³e³e³e³e³e³e³e³e³e³e³e³e³e³e³e³e³e³e³e³e³e³e³e³e³e³e³e³e³e³e³e³e³e³e³e³e³e³e³e³e³e³e³e³e³e³e³e³e³e³e³e³e³e³e³e³e³e³e³e³e³e³e³e³e³e³e³e³e³e³e³e³e³e³e³e³e³e³e³e³e³e³e³e³e³e³e³e³e³e³e³e³e³e³e³e³e³e³e³e³e³e³e³e³e³e³e³e³e³e³e³e³e³e³e³e³e³e³e³e³e³e³e³e³e³e³e³e³e³e³e³e³e³e³e³e³e³e³e³e³e³e³e³e³e³e³e³e³e³e³e³e³e³e³e³e³e³e³e³e³e³e³e³e³e³e³e³e³e³e³e³e³e³e³e³e³e³e³e³e³e³e³e³e³e³e³e³e³e³e³e³e³e³e³e³e³e³e³e³e³e³e³e³e³e³e³e³e³e³e³e³e³e³e³e³e³e³e³e³e³e³e³e³e³e³e³e³e³e³e³e³e³e³e³e³e³e³e³e³e³e³e³e³e³e³e³e³e³e³e³e³e³e³e³e³e³e³e³e³e³e³e³e³e³e³e³e³e³e³e³e³e³e³e³e³e³e³e³e³e³e³e³e³e³e³e³e³e³e³e³e³e³e³e³e³e³e³e³e³e³e³e³e³e³e³e³e³e³e³e³e³e³e³e³e³e³e³e³e³e³e³e³e³e³e³e³e³e³e³e³e³e³e³e³e³e³e³e³e³e³e³e³e³e³e³e³e³e³e³e³e³e³e³e³e³e³e³e³e³e³e³e³e³e³e³e³e³e³e³e³e³e³e³e³e³e³e³e³e³e³e³e³e³e³e³e³e³e³e³e³e³e³e³e³e³e³e³e³e³e³e³e³e³e³e³e³e³e³e³e³e³e³e³e³e³e³e³e³e³e³e³e³e³e³e³e³e³e³e³e³e³e³e³e³e³e³e³e³e³e³e³e³e³e³e³e³e³e³e³e³e³e³e³e³e³e³e³e³e³e³e³e³e³e³e³e³e³e³e³e³e³e³e³e³e³e³e³e³e³e³e³e³e³e³e³e³e³e³e³e³e³e³e³e³e³e³e³e³e³e³e³e³e³e³e³e³e³e³e³e³e³e³e³e³e³e³e³e³e³e³e³e³e³e³e³e³e³e³e³e³e³e³e³e³e³e³e³e³e³e³e³e³e³e³e³e³e³e³e³e³e³e³e³e³e³e³e³e³e³e³e³e³e³e³e³e³e³e³e³e³e³e³e³e³e³e³e³e³e³e³e³e³e³e³e³e³e³e³e³e³e³e³e³e³e³e³e³e³e³e³e³e³e³e³e³e³e³e³e³e³e³e³e³e³e³e³e³e³e³e³e³e³e³e³e³e³e³e³e³e³e³e³e³e³e³e³e³e³e³e³e³e³e³e³e³e³e³e³e³e³e³e³e³e³e³e³e³e³e³e³e³e³e³e³e³e³e³e³e³e³e³e³e³e³e³e³e³e³e³e³e³e³e³e³e³e³e³e³e³e³e³e³e³e³e³e³e³e³e³e³e³e³e³e³e³e³e³e³e³e³e³e³e³e³e³e³e³e³e³e³e³e³e³e³e³e³e³e³e³e³e³e³e³e³e³e³e³e³e³e³e³e³e³e³e³e³e³e³e³e³e³e³e³e³e³e³e³e³e³e³e³e³e³e³e³e³e³e³e³e³e³e³e³e³e³e³e³e³e³e³e³e³e³e³e³e³e³e³e³e³e³e³e³e³e³e³e³e³e³e³e³e³e³e³e³e³e³e³e³e³e³e³e³e³e³e³e³e³e³e³e³e³e³e³e³e³e³e³e³e³e³e³e³e³e³e³e³e³e³e³e³e³e³e³e³e³e³e³e³e³e³e³e³e³e³e³e³e³e³e³e³e³e³e³e³e³e³e³e³e³e³e³e³e³e³e³e³e³e³e³e³e³e³e³e³e³e³e³e³e³e³e³e³e³e³e³e³e³e³e³e³e³e³e³e³e³e³e³e³e³e³e³e³e³e³e³e³e³e³e³e³e³e³e³e³e³e³e³e³e³e³e³e³e³e³e³e³e³e³e³e³e³e³e³e³e³e³e³e³e³e³e³e³e³e³e³e³e³e³e³e³e³e³e³e³e³e³e³e³e³e³e³e³e³e³e³e³e³e³e³e³e³e³e³e³e³e³e³e³e³e³e³e³e³e³e³e³e³e³e³e³e³e³e³e³e³e³e³e³e³e³e³e³e³e³e³e³e³e³e³e³e³e³e³e³e³e³e³e³e³e³e³e³e³e³e³e³e³e³e³e³e³e³e³e³e³e³e³e³e³e³e³e³e³e³e³e³e³e³e³e³e³e³e³e³e³e³e³e³e³e³e³e³e³e³e³e³e³e³e³e³e³e³e³e³e³e³e³e³e³e³e³e³e³e³e³e³e³e³e³e³e³e³e³e³e³e³e³e³e³e³e³e³e³e³e³e³e³e³e³e³e³e³e³e³e³e³e³e³e³e³e³e³e³e³e³e³e³e³e³e³e³e³e³e³e³e³e³e³e³e³e³e³e³e³e³e³e³e³e³e³e³e³e³e³e³e³e³e³e³e³e³e³e³e³e³e³e³e³e³e³e³e³e³e³e³e³e³e³e³e³e³e³e³e³e³e³e³e³e³e³e³e³e³e³e³e³e³e³e³e³e³e³e³e³e³e³e³e³e³e³e³e³e³e³e³e³e³e³e³e³e³e³e³e³e³e³e³e³e³e³e³e³e³e³e³e³e³e³e³e³e³e³e³e³e³e³e³e³e³e³e³e³e³e³e³e³e³e³e³e³e³e³e³e³e³e³e³e³e³e³e³e³e³e³e³e³e³e³e³e³e³e³e³e³e³e³e³e³e³e³e³e³e³e³e³e³e³e³e³e³e³e³e³e³e³e³e³e³e³e³e³e³e³e³e³e³e³e³e³e³e³e³e³e³e³e³e³e³e³e³e³e³e³e³e³e³e³e³e³e³e³e³e³e³e³e³e³e³e³e³e³e³e³e³e³e³e³e³e³e³e³e³e³e³e³e³e³e³e³e³e³e³e³e³e³e³e³e³e³e³e³e³e³e³e³e³e³e³e³e³e³e³e³e³e³e³e³e³e³e³e³e³e³e³e³e³e³e³e³e³e³e³e³e³e³e³e³e³e³e³e³e³e³e³e³e³e³e³e³e³e³e³e³e³e³e³e³e³e³e³e³e³e³e³e³e³e³e³e³e³e³e³e³e³e³e³e³e³e³e³e³e³e³e³e³e³e³e³e³e³e³e³e³e³e³e³e³e³e³e³e³e³e³e³e³e³e³e³e³e³e³e³e³e³e³e³e³e³e³e³e³e³e³e³e³e³e³e³e³e³e³e³e³e³e³e³e³e³e³e³e³e³e³e³e³e³e³e³e³e³e³e³e³e³e³e³e³e³e³e³e³e³e³e³e³e³e³e³e³e³e³e³e³e³e³e³e³e³e³e³e³e³e³e³e³e³e³e³e³e³e³e³e³e³e³e³e³e³e³e³e³e³e³e³e³e³e³e³e³e³e³e³e³e³e³e³e³e³e³e³e³e³e³e³e³e³e³e³e³e³e³e³e³e³e³e³e³e³e³e³e³e³e³e³e³e³e³e³e³e³e³e³e³e³e³e³e³e³e³e³e³e³e³e³e³e³e³e³e³e³e³e³e³e³e³e³e³e³e³e³e³e³e³e³e³e³e³e³e³e³e³e³e³e³e³e³e³e³e³e³e³e³e³e³e³e³e³e³e³e³e³e³e³e³e³e³e³e³e³e³e³e³e³e³e³e³e³e³e³e³e³e³e³e³e³e³e³e³e³e³e³e³e³e³e³e³e³e³e³e³e³e³e³e³e³e³e³e³e³e³e³e³e³e³e³e³e³e³e³e³e³e³e³e³e³e³e³e³e³e³e³e³e³e³e³e³e³e³e³e³e³e³e³e³e³e³e³e³e³e³e³e³e³e³e³e³e³e³e³e³e³e³e³e³e³e³e³e³e³e³e³e³e³e³e³e³e³e³e³e³e³e³e³e³e³e³e³e³e³e³e³e³e³e³e³e³e³e³e³e³e³e³e³e³e³e³e³e³e³e³e³e³e³e³e³e³e³e³e³e³e³e³e³e³e³e³e³e³e³e³e³e³e³e³e³e³e³e³e³e³e³e³e³e³e³e³e³e³e³e³e³e³e³e³e³e³e³e³e³e³e³e³e³e³e³e³e³e³e³e³e³e³e³e³e³e³e³e³e³e³e³e³e³e³e³e³e³e³e³e³e³e³e³e³e³e³e³e³e³e³e³e³e³e³e³e³e³e³e³e³e³e³e³e³e³e³e³e³e³e³e³e³e³e³e³e³e³e³e³e³e³e³e³e³e³e³e³e³e³e³e³e³e³e³e³e³e³e³e³e³e³e³e³e³e³e³e³e³e³e³e³e³e³e³e³e³e³e³e³e³e³e³e³e³e³e³e³e³e³e³e³e³e³e³e³e³e³e³e³e³e³e³e³e³e³e³e³e³e³e³e³e³e³e³e³e³e³e³e³e³e³e³e³e³e³e³e³e³e³e³e³e³e³e³e³e³e³e³e³e³e³e³e³e³e³e³e³e³e³e³e³e³e³e³e³e³e³e³e³e³e³e³e³e³e³e³e³e³e³e³e³e³e³e³e³e³e³e³e³e³e³e³e³e³e³e³e³e³e³e³e³e³e³e³e³e³e³e³e³e³e³e³e³e³e³e³e³e³e³e³e³e³e³e³e³e³e³e³e³e³e³e³e³e³e³e³e³e³e³e³e³e³e³e³e³e³e³e³e³e³e³e³e³e³e³e³e³e³e³e³e³e³e³e³e³e³e³e³e³e³e³e³e³e³e³e³e³e³e³e³e³e³e³e³e³e³e³e³e³e³e³e³e³e³e³e³e³e³e³e³e³e³e³e³e³e³e³e³e³e³e³e³e³e³e³e³e³e³e³e³e³e³e³e³e³e³e³e³e³e³e³e³e³e³e³e³e³e³e³e³e³e³e³e³e³e³e³e³e³e³e³e³e³e³e³e³e³e³e³e³e³e³e³e³e³e³e³e³e³e³e³e³e³e³e³e³e³e³e³e³e³e³e³e³e³e³e³e³e³e³e³e³e³e³e³e³e³e³e³e³e³e³e³e³e³e³e³e³e³e³e³e³e³e³e³e³e³e³e³e³e³e³e³e³e³e³e³e³e³e³e³e³e³e³e³e³e³e³e³e³e³e³e³e³e³e³e³e³e³e³e³e³e³e³e³e³e³e³e³e³e³e³e³e³e³e³e³e³e³e³e³e³e³e³e³e³e³e³e³e³e³e³e³e³e³e³e³e³e³e³e³e³e³e³e³e³e³e³e³e³e³e³e³e³e³e³e³e³e³e³e³e³e³e³e³e³e³e³e³e³e³e³e³e³e³e³e³e³e³e³e³e³e³e³e³e³e³e³e³e³e³e³e³e³e³e³e³e³e³e³e³e³e³e³e³e³e³e³e³e³e³e³e³e³e³e³e³e³e³e³e³e³e³e³e³e³e³e³e³e³e³e³e³e³e³e³e³e³e³e³e³e³e³e³e³e³e³e³e³e³e³e³e³e³e³e³e³e³e³e³e³e³e³e³e³e³e³e³e³e³e³e³e³e³e³e³e³e³e³e³e³e³e³e³e³e³e³e³e³e³e³e³e³e³e³e³e³e³e³e³e³e³e³e³e³e³e³e³e³e³e³e³e³e³e³e³e³e³e³e³e³e³e³e³e³e³e³e³e³e³e³e³e³e³e³e³e³e³e³e³e³e³e³e³e³e³e³e³e³e³e³e³e³e³e³e³e³e³e³e³e³e³e³e³e³e³e³e³e³e³e³e³e³e³e³e³e³e³e³e³e³e³e³e³e³e³e³e³e³e³e³e³e³e³e³e³e³e³e³e³e³e³e³e³e³e³e³e³e³e³e³e³e³e³e³e³e³e³e³e³e³e³e³e³e³e³e³e³e³e³e³e³e³e³e³e³e³e³e³e³e³e³e³e³e³e³e³e³e³e³e³e³e³e³e³e³e³e³e³e³e³e³e³e³e³e³e³e³e³e³e³e³e³e³e³e³e³e³e³e³e³e³e³e³e³e³e³e³e³e³e³e³e³e³e³e³e³e³e³e³e³e³e³e³e³e³e³e³e³e³e³e³e³e³e³e³e³e³e³e³e³e³e³e³e³e³e³e³e³e³e³e³e³e³e³e³e³e³e³e³e³e³e³e³e³e³e³e³e³e³e³e³e³e³e³e³e³e³e³e³e³e³e³e³e³e³e³e³e³e³e³e³e³e³e³e³e³e³e³e³e³e³e³e³e³e³e³e³e³e³e³e³e³e³e³e³e³e³e³e³e³e³e³e³e³e³e³e³e³e³e³e³e³e³e³e³e³e³e³e³e³e³e³e³e³e³e³e³e³e³e³e³e³e³e³e³e³e³e³e³e³e³e³e³e³e³e³e³e³e³e³e³e³e³e³e³e³e³e³e³e³e³e³e³e³e³e³e³e³e³e³e³e³e³e³e³e³e³e³e³e³e³e³e³e³e³e³e³e³e³e³e³e³e³e³e³e³e³e³e³e³e³e³e³e³e³e³e³e³e³e³e³e³e³e³e³e³e³e³e³e³e³e³e³e³e³e³e³e³e³e³e³e³e³e³e³e³e³e³e³e³e³e³e³e³e³e³e³e³e³e³e³e³e³e³e³e³e³e³e³e³e³e³e³e³e³e³e³e³e³e³e³e³e³e³e³e³e³e³e³e³e³e³e³e³e³e³e³e³e³e³e³e³e³e³e³e³e³e³e³e³e³e³e³e³e³e³e³e³e³e³e³e³e³e³e³e³e³e³e³e³e³e³e³e³e³e³e³e³e³e³e³e³e³e³e³e³e³e³e³e³e³e³e³e³e³e³e³e³e³e³e³e³e³e³e³e³e³e³e³e³e³e³e³e³e³e³e³e³e³e³e³e³e³e³e³e³e³e³e³e³e³e³e³e³e³e³e³e³e³e³e³e³e³e³e³e³e³e³e³e³e³e³e³e³e³e³e³e³e³e³e³e³e³e³e³e³e³e³e³e³e³e³e³e³e³e³e³e³e³e³e³e³e³e³e³e³e³e³e³e³e³e³e³e³e³e³e³e³e³e³e³e³e³e³e³e³e³e³e³e³e³e³e³e³e³e³e³e³e³e³e³e³e³e³e³e³e³e³e³e³e³e³e³e³e³e³e³e³e³e³e³e³e³e³e³e³e³e³e³e³e³e³e³e³e³e³e³e³e³e³e³e³e³e³e³e³e³e³e³e³e³e³e³e³e³e³e³e³e³e³e³e³e³e³e³e³e³e³e³e³e³e³e³e³e³e³e³e³e³e³e³e³e³e³e³e³e³e³e³e³e³e³e³e³e³e³e³e³e³e³e³e³e³e³e³e³e³e³e³e³e³e³e³e³e³e³e³e³e³e³e³e³e³e³e³e³e³e³e³e³e³e³e³e³e³e³e³e³e³e³e³e³e³e³e³e³e³e³e³e³e³e³e³e³e³e³e³e³e³e³e³e³e³e³e³e³e³e³e³e³e³e³e³e³e³e³e³e³e³e³e³e³e³e³e³e³e³e³e³e³e³e³e³e³e³e³e³e³e³e³e³e³e³e³e³e³e³e³e³e³e³e³e³e³e³e³e³e³e³e³e³e³e³e³e³e³e³e³e³e³e³e³e³e³e³e³e³e³e³e³e³e³e³e³e³e³e³e³e³e³e³e³e³e³e³e³e³e³e³e³e³e³e³e³e³e³e³e³e³e³e³e³e³e³e³e³e³e³e³e³e³e³e³e³e³e³e³e³e³e³e³e³e³e³e³e³e³e³e³e³e³e³e³e³e³e³e³e³e³e³e³e³e³e³e³e³e³e³e³e³e³e³e³e³e³e³e³e³e³e³e³e³e³e³e³e³e³e³e³e³e³e³e³e³e³e³e³e³e³e³e³e³e³e³e³e³e³e³e³e³e³e³e³e³e³e³e³e³e³e³e³e³e³e³e³e³e³e³e³e³e³e³e³e³e³e³e³e³e³e³e³e³e³e³e³e³e³e³e³e³e³e³e³e³e³e³e³e³e³e³e³e³e³e³e³e³e³e³e³e³e³e³e³e³e³e³e³e³e³e³e³e³e³e³e³e³e³e³e³e³e³e³e³e³e³e³e³e³e³e³e³e³e³e³e³e³e³e³e³e³e³e³e³e³e³e³e³e³e³e³e³e³e³e³e³e³e³e³e³e³e³e³e³e³e³e³e³e³e³e³e³e³e³e³e³e³e³e³e³e³e³e³e³e³e³e³e³e³e³e³e³e³e³e³e³e³e³e³e³e³e³e³e³e³e³e³e³e³e³e³e³e³e³e³e³e³e³e³e³e³e³e³e³e³e³e³e³e³e³e³e³e³e³e³e³e³e³e³e³e³e³e³e³e³e³e³e³e³e³e³e³e³e³e³e³e³e³e³e³e³e³e³e³e³e³e³e³e³e³e³e³e³e³e³e³e³e³e³e³e³e³e³e³e³e³e³e³e³e³e³e³e³e³e³e³e³e³e³e³e³e³e³e³e³e³e³e³e³e³e³e³e³e³e³e³e³e³e³e³e³e³e³e³e³e³e³e³e³e³e³e³e³e³e³e³e³e³e³e³e³e³e³e³e³e³e³e³e³e³e³e³e³e³e³e³e³e³e³e³e³e³e³e³e³e³e³e³e³e³e³e³e³e³e³e³e³e³e³e³e³e³e³e³e³e³e³e³e³e³e³e³e³e³e³e³e³e³e³e³e³e³e³e³e³e³e³e³e³e³e³e³e³e³e³e³e³e³e³e³e³e³e³e³e³e³e³e³e³e³e³e³e³e³e³e³e³e³e³e³e³e³e³e³e³e³e³e³e³e³e³e³e³e³e³e³e³e³e³e³e³e³e³e³e³e³e³e³e³e³e³e³e³e³e³e³e³e³e³e³e³e³e³e³e³e³e³e³e³e³e³e³e³e³e³e³e³e³e³e³e³e³e³e³e³e³e³e³e³e³e³e³e³e³e³e³e³e³e³e³e³e³e³e³e³e³e³e³e³e³e³e³e³e³e³e³e³e³e³e³e³e³e³e³e³e³e³e³e³e³e³e³e³e³e³e³e³e³e³e³e³e³e³e³e³e³e³e³e³e³e³e³e³e³e³e³e³e³e³e³e³e³e³e³e³e³e³e³e³e³e³e³e³e³e³e³e³e³e³e³e³e³e³e³e³e³e³e³e³e³e³e³e³e³e³e³e³e³e³e³e³e³e³e³e³e³e³e³e³e³e³e³e³e³e³e³e³e³e³e³e³e³e³e³e³e³e³e³e³e³e³e³e³e³e³e³e³e³e³e³e³e³e³e³e³e³e³e³e³e³e³e³e³e³e³e³e³e³e³e³e³e³e³e³e³e³e³e³e³e³e³e³e³e³e³e³e³e³e³e³e³e³e³e³e³e³e³e³e³e³e³e³e³e³e³e³e³e³e³e³e³e³e³e³e³e³e³e³e³e³e³e³e³e³e³e³e³e³e³e³e³e³e³e³e³e³e³e³e³e³e³e³e³e³e³e³e³e³e³e³e³e³e³e³e³e³e³e³e³e³e³e³e³e³e³e³e³e³e³e³e³e³e³e³e³e³e³e³e³e³e³e³e³e³e³e³e³e³e³e³e³e³e³e³e³e³e³e³e³e³e³e³e³e³e³e³e³e³e³e³e³e³e³e³e³e³e³e³e³e³e³e³e³e³e³e³e³e³e³e³e³e³e³e³e³e³e³e³e³e³e³e³e³e³e³e³e³e³e³e³e³e³e³e³e³e³e³e³e³e³e³e³e³e³e³e³e³e³e³e³e³e³e³e³e³e³e³e³e³e³e³e³e³e³e³e³e³e³e³e³e³e³e³e³e³e³e³e³e³e³e³e³e³e³e³e³e³e³e³e³e³e³e³e³e³e³e³e³e³e³e³e³e³e³e³e³e³e³e³e³e³e³e³e³e³e³e³e³e³e³e³e³e³e³e³e³e³e³e³e³e³e³e³e³e³e³e³e³e³e³e³e³e³e³e³e³e³e³e³e³e³e³e³e³e³e³e³e³e³e³e³e³e³e³e³e³e³e³e³e³e³e³e³e³e³e³e³e³e³e³e³e³e³e³e³e³e³e³e³e³e³e³e³e³e³e³e³e³e³e³e³e³e³e³e³e³e³e³e³e³e³e³e³e³e³e³e³e³e³e³e³e³e³e³e³e³e³e³e³e³e³e³e³e³e³e³e³e³e³e³e³e³e³e³e³e³e³e³e³e³e³e³e³e³e³e³e³e³e³e³e³e³e³e³e³e³e³e³e³e³e³e³e³e³e³e³e³e³e³e³e³e³e³e³e³e³e³e³e³e³e³e³e³e³e³e³e³e³e³e³e³e³e³e³e³e³e³e³e³e³e³e³e³e³e³e³e³e³e³e³e³e³e³e³e³e³e³e³e³e³e³e³e³e³e³e³e³e³e³e³e³e³e³e³e³e³e³e³e³e³e³e³e³e³e³e³e³e³e³e³e³e³e³e³e³e³e³e³e³e³e³e³e³e³e³e³e³e³e³e³e³e³e³e³e³e³e³e³e³e³e³e³e³e³e³e³e³e³e³e³e³e³e³e³e³e³e³e³e³e³e³e³e³e³e³e³e³e³e³e³e³e³e³e³e³e³e³e³e³e³e³e³e³e³e³e³e³e³e³e³e³e³e³e³e³e³e³e³e³e³e³e³e³e³e³e³e³e³e³e³e³e³e³e³e³c³W³W³W³W³W³W³W³W³W³W³W³W³W³W³W³W³W³W³W³W³W³W³W³W³W³W³W³W³W³W³W³W³W³W³W³W³W³W³W³W³W³W³W³W³W³W³W³W³W³W³W³W³W³W³W³W³W³W³W³W³W³W³W³W³W³W³W³W³W³W³W³W³W³W³W³W³W³W³W³W³W³W³W³W³W³W³W³W³W³W³W³W³W³W³W³W³W³W³W³W³W³W³W³W³W³W³W³W³W³W³W³W³W³W³W³W³W³W³W³W³W³W³W³W³W³W³W³W³W³W³W³W³W³W³W³W³W³T³I³I³I³I³I³I³I³I³I³I³I³I³I³I³I³I³I³I³I³I³I³I³I³I³I³I³I³I³I³I³I³I³I³I³I³I³I³I³I³I³I³I³I³I³I³I³I³I³I³I³I³I³I³I³I³I³I³I³I³I³I³I³I³I³I³I³I³I³I³I³I³I³I³I³I³I³I³I³I³I³I³I³I³I³I³I³I³I³I³I³I³I³I³I³I³I³I³I³I³I³I³I³I³I³I³I³I³I³I³I³I³I³I³I³I³I³I³I³I³I³I³I³I³I³I³I³I³I³I³I³I³I³I³I³I³I³I³I³I³I³I³I³I³I³I³I³I³I³I³I³I³I³I³I³I³I³I³I³I³I³I³I³I³I³I³I³I³I³I³I³I³I³I³I³I³I³I³I³I³I³I³I³I³I³I³I³I³I³I³I³I³I³I³I³I³I³I³I³I³I³I³I³I³I³I³I³I³I³I³I³I³I³I³I³I³I³I³I³I³I³I³I³I³I³I³I³I³I³I³I³I³I³I³I³I³I³I³I³I³I³I³I³I³I³I³I³I³I³I³I³I³I³I³I³I³I³I³I³I³I³I³I³I³I³I³I³I³I³I³I³I³I³I³I³I³I³I³I³I³I³I³I³I³I³I³I³I³I³I³I³I³I³I³I³I³I³I³I³I³I³I³I³I³I³I³I³I³I³I³I³I³I³I³I³I³I³I³I³I³I³I³I³I³I³I³I³I³I³I³I³I³I³I³I³I³I³I³I³I³I³I³I³I³I³I³I³I³I³I³I³I³I³I³I³I³I³I³I³I³I³I³I³I³I³I³I³I³I³I³I³I³I³I³I³I³I³I³I³I³I³I³I³I³I³I³I³I³I³I³I³I³I³I³I³I³I³I³I³I³I³I³I³I³I³I³I³I³I³I³I³I³I³I³I³I³I³I³I³I³I³I³I³I³I³I³I³I³I³I³I³I³I³I³I³I³I³I³I³I³I³I³I³I³I³I³I³I³I³I³I³I³I³I³I³I³I³I³I³I³I³I³I³I³I³I³I³I³I³I³I³I³I³I³I³I³I³I³I³I³I³I³I³I³I³I³I³I³I³I³I³I³I³I³I³I³I³I³I³I³I³I³I³I³I³I³I³I³I³I³I³I³I³I³I³I³I³I³I³I³I³I³I³I³I³I³I³I³I³I³I³I³I³I³I³I³I³I³I³I³I³I³I³I³I³I³I³I³I³I³I³I³I³I³I³I³I³I³I³I³I³I³I³I³I³I³I³I³I³I³I³I³I³I³I³I³I³I³I³I³I³I³I³I³I³I³I³I³I³I³I³I³I³I³I³I³I³I³I³I³I³I³I³I³I³I³I³I³I³I³I³I³I³I³I³I³I³I³I³I³I³I³I³I³I³I³I³I³I³I³I³I³I³I³I³I³I³I³I³I³I³I³I³I³I³I³I³I³I³I³I³I³I³I³I³I³I³I³I³I³I³I³I³I³I³I³I³I³I³I³I³I³I³I³I³I³I³I³I³I³I³I³I³I³I³I³I³I³I³I³I³I³I³I³I³I³I³I³I³I³I³I³I³I³I³I³I³I³I³I³I³I³I³I³I³I³I³I³I³I³I³I³I³I³I³I³I³I³I³I³I³I³I³I³I³I³I³I³I³I³I³I³I³I³I³I³I³I³I³I³I³I³I³I³I³I³I³I³I³I³I³I³I³I³I³I³I³I³I³I³I³I³I³I³I³I³I³I³I³I³I³I³I³I³I³I³I³I³I³I³I³I³I³I³I³I³I³I³I³I³I³I³I³I³I³I³I³I³I³I³I³I³I³I³I³I³I³I³I³I³I³I³I³I³I³I³I³I³I³I³I³I³I³I³I³I³I³I³I³I³I³I³I³I³I³I³I³I³I³I³I³I³I³I³I³I³I³I³I³I³I³I³I³I³I³I³I³I³I³I³I³I³I³I³I³I³I³I³I³I³I³I³I³I³I³I³I³I³I³I³I³I³I³I³I³I³I³I³I³I³I³I³I³I³I³I³I³I³I³I³I³I³I³I³I³I³I³I³I³I³I³I³I³I³I³I³I³I³I³I³I³I³I³I³I³I³I³I³I³I³I³I³I³I³I³I³I³I³I³I³I³I³I³I³I³I³I³I³I³I³I³I³I³I³I³I³I³I³I³I³I³I³I³I³I³I³I³I³I³I³I³I³I³I³I³I³I³I³I³I³I³I³I³I³I³I³I³I³I³I³I³I³I³I³I³I³I³I³I³I³I³I³I³I³I³I³I³I³I³I³I³I³I³I³I³I³I³I³I³I³I³I³I³I³I³I³I³I³I³I³I³I³I³I³I³I³I³I³I³I³I³I³I³I³I³I³I³I³I³I³I³I³I³I³I³I³I³I³I³I³I³I³I³I³I³I³I³I³I³I³I³I³I³I³I³I³I³I³I³I³I³I³I³I³I³I³I³I³I³I³I³I³I³I³I³I³I³I³I³I³I³I³I³I³I³I³I³I³I³I³I³I³I³I³I³I³I³I³I³I³I³I³I³I³I³I³I³I³I³I³I³I³I³I³I³I³I³I³I³I³I³I³I³I³I³I³I³I³I³I³I³I³I³I³I³I³I³I³I³I³I³I³I³I³I³I³I³I³I³I³I³I³I³I³I³I³I³I³I³I³I³I³I³I³I³I³I³I³I³I³I³I³I³I³I³I³I³I³I³I³I³I³I³I³I³I³I³I³I³I³I³I³I³I³I³I³I³I³I³I³I³I³I³I³I³I³I³I³I³I³I³I³I³I³I³I³I³I³I³I³I³I³I³I³I³I³I³I³I³I³I³I³I³I³I³I³I³I³I³I³I³I³I³I³I³I³I³I³I³I³I³I³I³I³I³I³I³I³I³I³I³I³I³I³I³I³I³I³I³I³I³I³I³I³I³I³I³I³I³I³I³I³I³I³I³I³I³I³I³I³I³I³I³I³I³I³I³I³I³I³I³I³I³I³I³I³I³I³I³I³I³I³I³I³I³I³I³I³I³I³I³I³I³I³I³I³I³I³I³I³I³I³I³I³I³I³I³I³I³I³I³I³I³I³I³I³I³I³I³I³I³I³I³I³I³I³I³I³I³I³I³I³I³I³I³I³I³I³I³I³I³I³I³I³I³I³I³I³I³I³I³I³I³I³I³I³I³I³I³I³I³I³I³I³I³I³I³I³I³I³I³I³I³I³I³I³I³I³I³I³I³I³I³I³I³I³I³I³I³I³I³I³I³I³I³I³I³I³I³I³I³I³I³I³I³I³I³I³I³I³I³I³I³I³I³I³I³I³I³I³I³I³I³I³I³I³I³I³I³I³I³I³I³I³I³I³I³I³I³I³I³I³I³I³I³I³I³I³I³I³I³I³I³I³I³I³I³I³I³I³I³I³I³I³I³I³I³I³I³I³I³I³I³I³I³I³I³I³I³I³I³I³I³I³I³I³I³I³I³I³I³I³I³I³I³I³I³I³I³I³I³I³I³I³I³I³I³I³I³I³I³I³I³I³I³I³I³I³I³I³I³I³I³I³I³I³I³I³I³I³I³I³I³I³I³I³I³I³I³I³I³I³I³I³I³I³I³I³I³I³I³I³I³I³I³I³I³I³I³I³I³I³I³I³I³I³I³I³I³I³I³I³I³I³I³I³I³I³I³I³I³I³I³I³I³I³I³I³I³I³I³I³I³I³I³I³I³I³I³I³I³I³I³I³I³I³I³I³I³I³I³I³I³I³I³I³I³I³I³I³I³I³I³I³I³I³I³I³I³I³I³I³I³I³I³I³I³I³I³I³I³I³I³I³I³I³I³I³I³I³I³I³I³I³I³I³I³I³I³I³I³I³I³I³I³I³I³I³I³I³I³I³I³I³I³I³I³I³I³I³I³I³I³I³I³I³I³I³I³I³I³I³I³I³I³I³I³I³I³I³I³I³I³I³I³I³I³I³I³I³I³I³I³I³I³I³I³I³I³I³I³I³I³I³I³I³I³I³I³I³I³I³I³I³I³I³I³I³I³I³I³I³I³I³I³I³I³I³I³I³I³I³I³I³I³I³I³I³I³I³I³I³I³I³I³I³I³I³I³I³I³I³I³I³I³I³I³I³I³I³I³I³I³I³I³I³I³I³I³I³I³I³I³I³I³I³I³I³I³I³I³I³I³I³I³I³I³I³I³I³I³I³I³I³I³I³I³I³I³I³I³I³I³I³I³I³I³I³I³I³I³I³I³I³I³I³I³I³I³I³I³I³I³I³I³I³I³I³I³I³I³I³I³I³I³I³I³I³I³I³I³I³I³I³I³I³I³I³I³I³I³I³I³I³I³I³I³I³I³I³I³I³I³I³I³I³I³I³I³I³I³I³I³I³I³I³I³I³I³I³I³I³I³I³I³I³I³I³I³I³I³I³I³I³I³I³I³I³I³I³I³I³I³I³I³I³I³I³I³I³I³I³I³I³I³I³I³I³I³I³I³I³I³I³I³I³I³I³I³I³I³I³I³I³I³I³I³I³I³I³I³I³I³I³I³I³I³I³I³I³I³I³I³I³I³I³I³I³I³I³I³I³I³I³I³I³I³I³I³I³I³I³I³I³I³I³I³I³I³I³I³I³I³I³I³I³I³I³I³I³I³I³I³I³I³I³I³I³I³I³I³I³I³I³I³I³I³I³I³I³I³I³I³I³I³I³I³I³I³I³I³I³I³I³I³I³I³I³I³I³I³I³I³I³I³I³I³I³I³I³I³I³I³I³I³I³I³I³I³I³I³I³I³I³I³I³I³I³I³I³I³I³I³I³I³I³I³I³I³I³I³I³I³I³I³I³I³I³I³I³I³I³I³I³I³I³I³I³I³I³I³I³I³I³I³I³I³I³I³I³I³I³I³I³I³I³I³I³I³I³I³I³I³I³I³I³I³I³I³I³I³I³I³I³I³I³I³I³I³I³I³I³I³I³I³I³I³I³I³I³I³I³I³I³I³I³I³I³I³I³I³I³I³I³I³I³I³I³I³I³I³I³I³I³I³I³I³I³I³I³I³I³I³I³I³I³I³I³I³I³I³I³I³I³I³I³I³I³I³I³I³I³I³I³I³I³I³I³I³I³I³I³I³I³I³I³I³I³I³I³I³I³I³I³I³I³I³I³I³I³I³I³I³I³I³I³I³I³I³I³I³I³I³I³I³I³I³I³I³I³I³I³I³I³I³I³I³I³I³I³I³I³I³I³I³I³I³I³I³I³I³I³I³I³I³I³I³I³I³I³I³I³I³I³I³I³I³I³I³I³I³I³I³I³I³I³I³I³I³I³I³I³I³I³I³I³I³I³I³I³I³I³I³I³I³I³I³I³I³I³I³I³I³I³I³I³I³I³I³I³I³I³I³I³I³I³I³I³I³I³I³I³I³I³I³I³I³I³I³I³I³I³I³I³I³I³I³I³I³I³I³I³I³I³I³I³I³I³I³I³I³I³I³I³I³I³I³I³I³I³I³I³I³I³I³I³I³I³I³I³I³I³I³I³I³I³I³I³I³I³I³I³I³I³I³I³I³I³I³I³I³I³I³I³I³I³I³I³I³I³I³I³I³I³I³I³I³I³I³I³I³I³I³I³I³I³I³I³I³I³I³I³I³I³I³I³I³I³I³I³I³I³I³I³I³I³I³I³I³I³I³I³I³I³I³I³I³I³I³I³I³I³I³I³I³I³I³I³I³I³I³I³I³I³I³I³I³I³I³I³I³I³I³I³I³I³I³I³I³I³I³I³I³I³I³I³I³I³I³I³I³I³I³I³I³I³I³I³I³I³I³I³I³I³I³I³I³I³I³I³I³I³I³I³I³I³I³I³I³I³I³I³I³I³I³I³I³I³I³I³I³I³I³I³I³I³I³I³I³I³I³I³I³I³I³I³I³I³I³I³I³I³I³I³I³I³I³I³I³I³I³I³I³I³I³I³I³I³I³I³I³I³I³I³I³I³I³I³I³I³I³I³I³I³I³I³I³I³I³I³I³I³I³I³I³I³I³I³I³I³I³I³I³I³I³I³I³I³I³I³I³I³I³I³I³I³I³I³I³I³I³I³I³I³I³I³I³I³I³I³I³I³I³I³I³I³I³I³I³I³I³I³I³I³I³I³I³I³I³I³I³I³I³I³I³I³I³I³I³I³I³I³I³I³I³I³I³I³I³I³I³I³I³I³I³I³I³I³I³I³I³I³I³I³I³I³I³I³I³I³I³I³I³I³I³I³I³I³I³I³I³I³I³I³I³I³I³I³I³I³I³I³I³I³I³I³I³I³I³I³I³I³I³I³I³I³I³I³I³I³I³I³I³I³I³I³I³I³I³I³I³I³I³I³I³I³I³I³I³I³I³I³I³I³I³I³I³I³I³I³I³I³I³I³I³I³I³I³I³I³I³I³I³I³I³I³I³I³I³I³I³I³I³I³I³I³I³I³I³I³I³I³I³I³I³I³I³I³I³I³I³I³I³I³I³I³I³I³I³I³I³I³I³I³I³I³I³I³I³I³I³I³I³I³I³I³I³I³I³I³I³I³I³I³I³I³I³I³I³I³I³I³I³I³I³I³I³I³I³I³I³I³I³I³I³I³I³I³I³I³I³I³I³I³I³I³I³I³I³I³I³I³I³I³I³I³I³I³I³I³I³I³I³I³I³I³I³I³I³I³I³I³I³I³I³I³I³I³I³I³I³I³I³I³I³I³I³I³I³I³I³I³I³I³I³I³I³I³I³I³I³I³I³I³I³I³I³I³I³I³I³I³I³I³I³I³I³I³I³I³I³I³I³I³I³I³I³I³I³I³I³I³I³I³I³I³I³I³I³I³I³I³I³I³I³I³I³I³I³I³I³I³I³I³I³I³I³I³I³I³I³I³I³I³I³I³I³I³I³I³I³I³I³I³I³I³I³I³I³I³I³I³I³I³I³I³I³I³I³I³I³I³I³I³I³I³I³I³I³I³I³I³I³I³I³I³I³I³I³I³I³I³I³I³I³I³I³I³I³I³I³I³I³I³I³I³I³I³I³I³I³I³I³I³I³I³I³I³I³I³I³I³I³I³I³I³I³I³I³I³I³I³I³I³I³I³I³I³I³I³I³I³I³I³I³I³I³I³I³I³I³I³I³I³I³I³I³I³I³I³I³I³I³I³I³I³I³I³I³I³I³I³I³I³I³I³I³I³I³I³I³I³I³I³I³I³I³I³I³I³I³I³I³I³I³I³I³I³I³I³I³I³I³I³I³I³I³I³I³I³I³I³I³I³I³I³I³I³I³I³I³I³I³I³I³I³I³I³I³I³I³I³I³I³I³I³I³I³I³I³I³I³I³I³I³I³I³I³I³I³I³I³I³I³I³I³I³I³I³I³I³I³I³I³I³I³I³I³I³I³I³I³I³I³I³I³I³I³I³I³I³I³I³I³I³I³I³I³I³I³I³I³I³I³I³I³I³I³I³I³I³I³I³I³I³I³I³I³I³I³I³I³I³I³I³I³I³I³I³I³I³I³I³I³I³I³I³I³I³I³I³I³I³I³I³I³I³I³I³I³I³I³I³I³I³I³I³I³I³I³I³I³I³I³I³I³I³I³I³I³I³I³I³I³I³I³I³I³I³I³I³I³I³I³I³I³I³I³I³I³I³I³I³I³I³I³I³I³I³I³I³I³I³I³I³I³I³I³I³I³I³I³I³I³I³I³I³I³I³I³I³I³I³I³I³I³I³I³I³I³I³I³I³I³I³I³I³I³I³I³I³I³I³I³I³I³I³I³I³I³I³I³I³I³I³I³I³I³I³I³I³I³I³I³I³I³I³I³I³I³I³I³I³I³I³I³I³I³I³I³I³I³I³I³I³I³I³I³I³I³I³I³I³I³I³I³I³I³I³I³I³I³I³I³I³I³I³I³I³I³I³I³I³I³I³I³I³I³I³I³I³I³I³I³I³I³I³I³I³I³I³I³I³I³I³I³I³I³I³I³I³I³I³I³I³I³I³I³I³I³I³I³I³I³I³I³I³I³I³I³I³I³I³I³I³I³I³I³I³I³I³I³I³I³I³I³I³I³I³I³I³I³I³I³I³I³I³I³I³I³I³I³I³I³I³I³I³I³I³I³I³I³I³I³I³I³I³I³I³I³I³I³I³I³I³I³I³I³I³I³I³I³I³I³I³I³I³I³I³I³I³I³I³I³I³I³I³I³I³I³I³I³I³I³I³I³I³I³I³I³I³I³I³I³I³I³I³I³I³I³I³I³I³I³I³I³I³I³I³I³I³I³I³I³I³I³I³I³I³I³I³I³I³I³I³I³I³I³I³I³I³I³I³I³I³I³I³I³I³I³I³I³I³I³I³I³I³I³I³I³I³I³I³I³I³I³I³I³I³I³I³I³I³I³I³I³I³I³I³I³I³I³I³I³I³I³I³I³I³I³I³I³I³I³I³I³I³I³I³I³I³I³I³I³I³I³I³I³I³I³I³I³I³I³I³I³I³I³I³I³I³I³I³I³I³I³I³I³I³I³I³I³I³I³I³I³I³I³I³I³I³I³I³I³I³I³I³I³I³I³I³I³I³I³I³I³I³I³I³I³I³I³I³I³I³I³I³I³I³I³I³I³I³I³I³I³I³I³I³I³I³I³I³I³I³I³I³I³I³I³I³I³I³I³I³I³I³I³I³I³I³I³I³I³I³I³I³I³I³I³I³I³I³I³I³I³I³I³I³I³I³I³I³I³I³I³I³I³I³I³I³I³I³I³I³I³I³I³I³I³I³I³I³I³I³I³I³I³I³I³I³I³I³I³I³I³I³I³I³I³I³I³I³I³I³I³I³I³I³I³I³I³I³I³I³I³I³I³I³I³I³I³I³I³I³I³I³I³I³I³I³I³I³I³I³I³I³I³I³I³I³I³I³I³I³I³I³I³I³I³I³I³I³I³I³I³I³I³I³I³I³I³I³I³I³I³I³I³I³I³I³I³I³I³I³I³I³I³I³I³I³I³I³I³I³I³I³I³I³I³I³I³I³I³I³I³I³I³I³I³I³I³I³I³I³I³I³I³I³I³I³I³I³I³I³I³I³I³I³I³I³I³I³I³I³I³I³I³I³I³I³I³I³I³I³I³I³I³I³I³I³I³I³I³I³I³I³I³I³I³I³I³I³I³I³I³I³I³I³I³I³I³I³I³I³I³I³I³I³I³I³I³I³I³I³I³I³I³I³I³I³I³I³I³I³I³I³I³I³I³I³I³I³I³I³I³I³I³I³I³I³I³I³I³I³I³I³I³I³I³I³I³I³I³I³I³I³I³I³I³I³I³I³I³I³I³I³I³I³I³I³I³I³I³I³I³I³I³I³I³I³I³I³I³I³I³I³I³I³I³I³I³I³I³I³I³I³I³I³I³I³I³I³I³I³I³I³I³I³I³I³I³I³I³I³I³I³I³I³I³I³I³I³I³I³I³I³I³I³I³I³I³I³I³I³I³I³I³I³I³I³I³I³I³I³I³I³I³I³I³I³I³I³I³I³I³I³I³I³I³I³I³I³I³I³I³I³I³I³I³I³I³I³I³I³I³I³I³I³I³I³I³I³I³I³I³I³I³I³I³I³I³I³I³I³I³I³I³I³I³I³I³I³I³I³I³I³I³I³I³I³I³I³I³I³I³I³I³I³I³I³I³I³I³I³I³I³I³I³I³I³I³I³I³I³I³I³I³I³I³I³I³I³I³I³I³I³I³I³I³I³I³I³I³I³I³I³I³I³I³I³I³I³I³I³I³I³I³I³I³I³I³I³I³I³I³I³I³I³I³I³I³I³I³I³I³I³I³I³I³I³I³I³I³I³I³I³I³I³I³I³I³I³I³I³I³I³I³I³I³I³I³I³I³I³I³I³I³I³I³I³I³I³I³I³I³I³I³I³I³I³I³I³I³I³I³I³I³I³I³I³I³I³I³I³I³I³I³I³I³I³I³I³I³I³I³I³I³I³I³I³I³I³I³I³I³I³I³I³I³I³I³I³I³I³I³I³I³I³I³I³I³I³I³I³I³I³I³I³I³I³I³I³I³I³I³I³I³I³I³I³I³I³I³I³I³I³I³I³I³I³I³I³I³I³I³I³I³I³I³I³I³I³I³I³I³I³I³I³I³I³I³I³I³I³I³I³I³I³I³I³I³I³I³I³I³I³I³I³I³I³I³I³I³I³I³I³I³I³I³I³I³I³I³I³I³I³I³I³I³I³I³I³I³I³I³I³I³I³I³I³I³I³I³I³I³I³I³I³I³I³I³I³I³I³I³I³I³I³I³I³I³I³I³I³I³I³I³I³I³I³I³I³I³I³I³I³I³I³I³I³I³I³I³I³I³I³I³I³I³I³I³I³I³I³I³I³I³I³I³I³I³I³I³I³I³I³I³I³I³I³I³I³I³I³I³I³I³I³I³I³I³I³I³I³I³I³I³I³I³I³I³I³I³I³I³I³I³I³I³I³I³I³I³I³I³I³I³I³I³I³I³I³I³I³I³I³I³I³I³I³I³I³I³I³I³I³I³I³I³I³I³I³I³I³I³I³I³I³I³I³I³I³I³I³I³I³I³I³I³I³I³I³I³I³I³I³I³I³I³I³I³I³I³I³I³I³I³I³I³I³I³I³I³I³I³I³I³I³I³I³I³I³I³I³I³I³I³I³I³I³I³I³I³I³I³I³I³I³I³I³I³I³I³I³I³I³I³I³I³I³I³I³I³I³I³I³I³I³I³I³I³I³I³I³I³I³I³I³I³I³I³I³I³I³I³I³I³I³I³I³I³I³I³I³I³I³I³I³I³I³I³I³I³I³I³I³I³I³I³I³I³I³I³I³I³I³I³I³I³I³I³I³I³I³I³I³I³I³I³I³I³I³I³I³I³I³I³I³I³I³I³I³I³I³I³I³I³I³I³I³I³I³I³I³I³I³I³I³I³I³I³I³I³I³I³I³I³I³I³I³I³I³I³I³I³I³I³I³I³I³I³I³I³I³I³I³I³I³I³I³I³I³I³I³I³I³I³I³I³I³I³I³I³I³I³I³I³I³I³I³I³I³I³I³I³I³I³I³I³I³I³I³I³I³I³I³I³I³I³I³I³I³I³I³I³I³I³I³I³I³I³I³I³I³I³I³I³I³I³I³I³I³I³I³I³I³I³I³I³I³I³I³I³I³I³I³I³I³I³I³I³I³I³I³I³I³I³I³I³I³I³I³I³I³I³I³I³I³I³I³I³I³I³I³I³I³I³I³I³I³I³I³I³I³I³I³I³I³I³I³I³I³I³I³I³I³I³I³I³I³I³I³I³I³I³I³I³I³I³I³I³I³I³I³I³I³I³I³I³I³I³I³I³I³I³I³I³I³I³I³I³I³I³I³I³I³I³I³I³I³I³I³I³I³I³I³I³I³I³I³I³I³I³I³I³I³I³I³I³I³I³I³I³I³I³I³I³I³I³I³I³I³I³I³I³I³I³I³I³I³I³I³I³I³I³I³I³I³I³I³I³I³I³I³I³I³I³I³I³I³I³I³I³I³I³I³I³I³I³I³I³I³I³I³I³I³I³I³I³I³I³I³I³I³I³I³I³I³I³I³I³I³I³I³I³I³I³I³I³I³I³I³I³I³I³I³I³I³I³I³I³I³I³I³I³I³I³I³I³I³I³I³I³I³I³I³I³I³I³I³I³I³I³I³I³I³I³I³I³I³I³I³I³I³I³I³I³I³I³I³I³I³I³I³I³I³I³I³I³I³I³I³I³I³I³I³I³I³I³I³I³I³I³I³I³I³I³I³I³I³I³I³I³I³I³I³I³I³I³I³I³I³I³I³I³I³I³I³I³I³I³I³I³I³I³I³I³I³I³I³I³I³I³I³I³I³I³I³I³I³I³I³I³I³I³I³I³I³I³I³I³I³I³I³I³I³I³I³I³I³I³I³I³I³I³I³I³I³I³I³I³I³I³I³I³I³I³I³I³I³I³I³I³I³I³I³I³I³I³I³I³I³I³I³I³I³I³I³I³I³I³I³I³I³I³I³I³I³I³I³I³I³I³I³I³I³I³I³I³I³I³I³I³I³I³I³I³I³I³I³I³I³I³I³I³I³I³I³I³I³I³I³I³I³I³I³I³I³I³I³I³I³I³I³I³I³I³I³I³I³I³I³I³I³I³I³I³I³I³I³I³I³I³I³I³I³I³I³I³I³I³I³I³I³I³I³I³I³I³I³I³I³I³I³I³I³I³I³I³I³I³I³I³I³I³I³I³I³I³I³I³I³I³I³I³I³I³I³I³I³I³I³I³I³I³I³I³I³I³I³I³I³I³I³I³I³I³I³I³I³I³I³I³I³I³I³I³I³I³I³I³I³I³I³I³I³I³I³I³I³I³I³I³I³I³I³I³I³I³I³I³I³I³I³I³I³I³I³I³I³I³I³I³I³I³I³I³I³I³I³I³I³I³I³I³I³I³I³I³I³I³I³I³I³I³I³I³I³I³I³I³I³I³I³I³I³I³I³I³I³I³I³I³I³I³I³I³I³I³I³I³I³I³I³I³I³I³I³I³I³I³I³I³I³I³I³I³I³I³I³I³I³I³I³I³I³I³I³I³I³I³I³I³I³I³I³I³I³I³I³I³I³I³I³I³I³I³I³I³I³I³I³I³I³I³I³I³I³I³I³I³I³I³I³I³I³I³I³I³I³I³I³I³I³I³I³I³I³I³I³I³I³I³I³I³I³I³I³I³I³I³I³I³I³I³I³I³I³I³I³I³I³I³I³I³I³I³I³I³I³I³I³I³I³I³I³I³I³I³I³I³I³I³I³I³I³I³I³I³I³I³I³I³I³I³I³I³I³I³I³I³I³I³I³I³I³I³I³I³I³I³I³I³I³I³I³I³I³I³I³I³I³I³I³I³I³I³I³I³I³I³I³I³I³I³I³I³I³I³I³I³I³I³I³I³I³I³I³I³I³I³I³I³I³I³I³I³I³I³I³I³I³I³I³I³I³I³I³I³I³I³I³I³I³I³I³I³I³I³I³I³I³I³I³I³I³I³I³I³I³I³I³I³I³I³I³I³I³I³I³I³I³I³I³I³I³I³I³I³I³I³I³I³I³I³I³I³I³I³I³I³I³I³I³I³I³I³I³I³I³I³I³I³I³I³I³I³I³I³I³I³I³I³I³I³I³I³I³I³I³I³I³I³I³I³I³I³I³I³I³I³I³I³I³I³I³I³I³I³I³I³I³I³I³I³I³I³I³I³I³I³I³I³I³I³I³I³I³I³I³I³I³I³I³I³I³I³I³I³I³I³I³I³I³I³I³I³I³I³I³I³I³I³I³I³I³I³I³I³I³I³I³I³I³I³I³I³I³I³I³I³I³I³I³I³I³I³I³I³I³I³I³I³I³I³I³I³I³I³I³I³I³I³I³I³I³I³I³I³I³I³I³I³I³I³I³I³I³I³I³I³I³I³I³I³I³I³I³I³I³I³I³I³I³I³I³I³I³I³I³I³I³I³I³I³I³I³I³I³I³I³I³I³I³I³I³I³I³I³I³I³I³I³I³I³I³I³I³I³I³I³I³I³I³I³I³I³I³I³I³I³I³I³I³I³I³I³I³I³I³I³I³I³I³I³I³I³I³I³I³I³I³I³I³I³I³I³I³I³I³I³I³I³I³I³I³I³I³I³I³I³I³I³I³I³I³I³I³I³I³I³I³I³I³I³I³I³I³I³I³I³I³I³I³I³I³I³I³I³I³I³I³I³I³I³I³I³I³I³I³I³I³I³I³I³I³I³I³I³I³I³I³I³I³I³I³I³I³I³I³I³I³I³I³I³I³I³I³I³I³I³I³I³I³I³I³I³I³I³I³I³I³I³I³I³I³I³I³I³I³I³I³I³I³I³I³I³I³I³I³I³I³I³I³I³I³I³I³I³I³I³I³I³I³I³I³I³I³I³I³I³I³I³I³I³I³I³I³I³I³I³I³I³I³I³I³I³I³I³I³I³I³I³I³I³I³I³I³I³I³I³I³I³I³I³I³I³I³I³I³I³I³I³I³I³I³I³I³I³I³I³I³I³I³I³I³I³I³I³I³I³I³I³I³I³I³I³I³I³I³I³I³I³I³I³I³I³I³I³I³I³I³I³I³I³I³I³I³I³I³I³I³I³I³I³I³I³I³I³I³I³I³I³I³I³I³I³I³I³I³I³I³I³I³I³I³I³I³I³I³I³I³I³I³I³I³I³I³I³I³I³I³I³I³I³I³I³I³I³I³I³I³I³I³I³I³I³I³I³I³I³I³I³I³I³I³I³I³I³I³I³I³I³I³I³I³I³I³I³I³I³I³I³I³I³I³I³I³I³I³I³I³I³I³I³I³I³I³I³I³I³I³I³I³I³I³I³I³I³I³I³I³I³I³I³I³I³I³I³I³I³I³I³I³I³I³I³I³I³I³I³I³I³I³I³I³I³I³I³I³I³I³I³I³I³I³I³I³I³I³I³I³I³I³I³I³I³I³I³I³I³I³I³I³I³I³I³I³I³I³I³I³I³I³I³I³I³I³I³I³I³I³I³I³I³I³I³I³I³I³I³I³I³I³I³I³I³I³I³I³I³I³I³I³I³I³I³I³I³I³I³I³I³I³I³I³I³I³I³I³I³I³I³I³I³I³I³I³I³I³I³I³I³I³I³I³I³I³I³I³I³I³I³I³I³I³I³I³I³I³I³I³I³I³I³I³I³I³I³I³I³I³I³I³I³I³I³I³I³I³I³I³I³I³I³I³I³I³I³I³I³I³I³I³I³I³I³I³I³I³I³I³I³I³I³I³I³I³I³I³I³I³I³I³I³I³I³I³I³I³I³I³I³I³I³I³I³I³I³I³I³I³I³I³I³I³I³I³I³I³I³I³I³I³I³I³I³I³I³I³I³I³I³I³I³I³I³I³I³I³I³I³I³I³I³I³I³I³I³I³I³I³I³I³I³I³I³I³I³I³I³I³I³I³I³I³I³I³I³I³I³I³I³I³I³I³I³I³I³I³I³I³I³I³I³I³I³I³I³I³I³I³I³I³I³I³I³I³I³I³I³I³I³I³I³I³I³I³I³I³I³I³I³I³I³I³I³I³I³I³I³I³I³I³I³I³I³I³I³I³I³I³I³I³I³I³I³I³I³I³I³I³I³I³I³I³I³I³I³I³I³I³I³I³I³I³I³I³I³I³I³I³I³I³I³I³I³I³I³I³I³I³I³I³I³I³I³I³I³I³I³I³I³I³I³I³I³I³I³I³I³I³I³I³I³I³I³I³I³I³I³I³I³I³I³I³I³I³I³I³I³I³I³I³I³I³I³I³I³I³I³I³I³I³I³I³I³I³I³I³I³I³I³I³I³I³I³I³I³I³I³I³I³I³I³I³I³I³I³I³I³I³I³I³I³I³I³I³I³I³I³I³I³I³I³I³I³I³I³I³I³I³I³I³I³I³I³I³I³I³I³I³I³I³I³I³I³I³I³I³I³I³I³I³I³I³I³I³I³I³I³I³I³I³I³I³I³I³I³I³I³I³I³I³I³I³I³I³I³I³I³I³I³I³I³I³I³I³I³I³I³I³I³I³I³I³I³I³I³I³I³I³I³I³I³I³I³I³I³I³I³I³I³I³I³I³I³I³I³I³I³I³I³I³I³I³I³I³I³I³I³I³I³I³I³I³I³I³I³I³I³I³I³I³I³I³I³I³I³I³I³I³I³I³I³I³I³I³I³I³I³I³I³I³I³I³I³I³I³I³I³I³I³I³I³I³I³I³I³I³I³I³I³I³I³I³I³I³I³I³I³I³I³I³I³I³I³I³I³I³I³I³I³I³I³I³I³I³I³I³I³I³I³I³I³I³I³I³I³I³I³I³I³I³I³I³I³I³I³I³I³I³I³I³I³I³I³I³I³I³I³I³I³I³I³I³I³I³I³I³I³I³I³I³I³I³I³I³I³I³I³I³I³I³I³I³I³I³I³I³I³I³I³I³I³I³I³I³I³I³I³I³I³I³I³I³I³I³I³I³I³I³I³I³I³I³I³I³I³I³I³I³I³I³I³I³I³I³I³I³I³I³I³I³I³I³I³I³I³I³I³I³I³I³I³I³I³I³I³I³I³I³I³I³I³I³I³I³I³I³I³I³I³I³I³I³I³I³I³I³I³I³I³I³I³I³I³I³I³I³I³I³I³I³I³I³I³I³I³I³I³I³I³I³I³I³I³I³I³I³I³I³I³I³I³I³I³I³I³I³I³I³I³I³I³I³I³I³I³I³I³I³I³I³I³I³I³I³I³I³I³I³I³I³I³I³I³I³I³I³I³I³I³I³I³I³I³I³I³I³I³I³I³I³I³I³I³I³I³I³I³I³I³I³I³I³I³I³I³I³I³I³I³I³I³I³I³I³I³I³I³I³I³I³I³I³I³I³I³I³I³I³I³I³I³I³I³I³I³I³I³I³I³I³I³I³I³I³I³I³I³I³I³I³I³I³I³I³I³I³I³I³I³I³I³I³I³I³I³I³I³I³I³I³I³I³I³I³I³I³I³I³I³I³I³I³I³I³I³I³I³I³I³I³I³I³I³I³I³I³I³I³I³I³I³I³I³I³I³I³I³I³I³I³I³I³I³I³I³I³I³I³I³I³I³I³I³I³I³I³I³I³I³I³I³I³I³I³I³I³I³I³I³I³I³I³I³I³I³I³I³I³I³I³I³I³I³I³I³I³I³I³I³I³I³I³I³I³I³I³I³I³I³I³I³I³I³I³I³I³I³I³I³I³I³I³I³I³I³I³I³I³I³I³I³I³I³I³I³I³I³I³I³I³I³I³I³I³I³I³I³I³I³I³I³I³I³I³I³I³I³I³I³I³I³I³I³I³I³I³I³I³I³I³I³I³I³I³I³I³I³I³I³I³I³I³I³I³I³I³I³I³I³I³I³I³I³I³I³I³I³I³I³I³I³I³I³I³I³I³I³I³I³I³I³I³I³I³I³I³I³I³I³I³I³I³I³I³I³I³I³I³I³I³I³I³I³I³I³I³I³I³I³I³I³I³I³I³I³I³I³I³I³I³I³I³I³I³I³I³I³I³I³I³I³I³I³I³I³I³I³I³I³I³I³I³I³I³I³I³I³I³I³I³I³I³I³I³I³I³I³I³I³I³I³I³I³I³I³I³I³I³I³I³I³I³I³I³I³I³I³I³I³I³I³I³I³I³I³I³I³I³I³I³I³I³I³I³I³I³I³I³I³I³I³I³I³I³I³I³I³I³I³I³I³I³I³I³I³I³I³I³I³I³I³I³I³I³I³I³I³I³I³I³I³I³I³I³I³I³I³I³I³I³I³I³I³I³I³I³I³I³I³I³I³I³I³I³I³I³I³I³I³I³I³I³I³I³I³I³I³I³I³I³I³I³I³I³I³I³I³I³I³I³I³I³I³I³I³I³I³I³I³I³I³I³I³I³I³I³I³I³I³I³I³I³I³I³I³I³I³I³I³I³I³I³I³I³I³I³I³I³I³I³I³I³I³I³I³I³I³I³I³I³I³I³I³I³I³I³I³I³I³I³I³I³I³I³I³I³I³I³I³I³I³I³I³I³I³I³I³I³I³I³I³I³I³I³I³I³I³I³I³I³I³I³I³I³I³I³I³I³I³I³I³I³I³I³I³I³I³I³I³I³I³I³I³I³I³I³I³I³I³I³I³I³I³I³I³I³I³I³I³I³I³I³I³I³I³I³I³I³I³I³I³I³I³I³I³I³I³I³I³I³I³I³I³I³I³I³I³I³I³I³I³I³I³I³I³I³I³I³I³I³I³I³I³I³I³I³I³I³I³I³I³I³I³I³I³I³I³I³I³I³I³I³I³I³I³I³I³I³I³I³I³I³I³I³I³I³I³I³I³I³I³I³I³I³I³I³I³I³I³I³I³I³I³I³I³I³I³I³I³I³I³I³I³I³I³I³I³I³I³I³I³I³I³I³I³I³I³I³I³I³I³I³I³I³I³I³I³I³I³I³I³I³I³I³I³I³I³I³I³I³I³I³I³I³I³I³I³I³I³I³I³I³I³I³I³I³I³I³I³I³I³I³I³I³I³I³I³I³I³I³I³I³I³I³I³I³I³I³I³I³I³I³I³I³I³I³I³I³I³I³I³I³I³I³I³I³I³I³I³I³I³I³I³I³I³I³I³I³I³I³I³I³I³I³I³I³I³I³I³I³I³I³I³I³I³I³I³I³I³I³I³I³I³I³I³I³I³I³I³I³I³I³I³I³I³I³I³I³I³I³I³I³I³I³I³I³I³I³I³I³I³I³I³I³I³I³I³I³I³I³I³I³I³I³I³I³I³I³I³I³I³I³I³I³I³I³I³I³I³I³I³I³I³I³I³I³I³I³I³I³I³I³I³I³I³I³I³I³I³I³I³I³I³I³I³I³I³I³I³I³I³I³I³I³I³I³I³I³I³I³I³I³I³I³I³I³I³I³I³I³I³I³I³I³I³I³I³I³I³I³I³I³I³I³I³I³I³I³I³I³I³I³I³I³I³I³I³I³I³I³I³I³I³I³I³I³I³I³I³I³I³I³I³I³I³I³I³I³I³I³I³I³I³I³I³I³I³I³I³I³I³I³I³I³I³I³I³I³I³I³I³I³I³I³I³I³I³I³I³I³I³I³I³I³I³I³I³I³I³I³I³I³I³I³I³I³I³I³I³I³I³I³I³I³I³I³I³I³I³I³I³I³I³I³I³I³I³I³I³I³I³I³I³I³I³I³I³I³I³I³I³I³I³I³I³I³I³I³I³I³I³I³I³I³I³I³I³I³I³I³I³I³I³I³I³I³I³I³I³I³I³I³I³I³I³I³I³I³I³I³I³I³I³I³I³I³I³I³I³I³I³I³I³I³I³I³I³I³I³I³I³I³I³I³I³I³I³I³I³I³I³I³I³I³I³I³I³I³I³I³I³I³I³I³I³I³I³I³I³I³I³I³I³I³I³I³I³I³I³I³I³I³I³I³I³I³I³I³I³I³I³I³I³I³I³I³I³I³I³I³I³I³I³I³I³I³I³I³I³I³I³I³I³I³I³I³I³I³I³I³I³I³I³I³I³I³I³I³I³I³I³I³I³I³I³I³I³I³I³I³I³I³I³I³I³I³I³I³I³I³I³I³I³I³I³I³I³I³I³I³I³I³I³I³I³I³I³I³I³I³I³I³I³I³I³I³I³I³I³I³I³I³I³I³I³I³I³I³I³I³I³I³I³I³I³I³I³I³I³I³I³I³I³I³I³I³I³I³I³I³I³I³I³I³I³I³I³I³I³I³I³I³I³I³I³I³I³I³I³I³I³I³I³I³I³I³I³I³I³I³I³I³I³I³I³I³I³I³I³I³I³I³I³I³I³I³I³I³I³I³I³I³I³I³I³I³I³I³I³I³I³I³I³I³I³I³I³I³I³I³I³I³I³I³I³I³I³I³I³I³I³I³I³I³I³I³I³I³I³I³I³I³I³I³I³I³I³I³I³I³I³I³I³I³I³I³I³I³I³I³I³I³I³I³I³I³I³I³I³I³I³I³I³I³I³I³I³I³I³I³I³I³I³I³I³I³I³I³I³I³I³I³I³I³I³I³I³I³I³I³I³I³I³I³I³I³I³I³I³I³I³I³I³I³I³I³I³I³I³I³I³I³I³I³I³I³I³I³I³I³I³I³I³I³I³I³I³I³I³I³I³I³I³I³I³I³I³I³I³I³I³I³I³I³I³I³I³I³I³I³I³I³I³I³I³I³I³I³I³I³I³I³I³I³I³I³I³I³I³I³I³I³I³I³I³I³I³I³I³I³I³I³I³I³I³I³I³I³I³I³I³I³I³I³I³I³I³I³I³I³I³I³I³I³I³I³I³I³I³I³I³I³I³I³I³I³I³I³I³I³I³I³I³I³I³I³I³I³I³I³I³I³I³I³I³I³I³I³I³I³I³I³I³I³I³I³I³I³I³I³I³I³I³I³I³I³I³I³I³I³I³I³I³I³I³I³I³I³I³I³I³I³I³I³I³I³I³I³I³I³I³I³I³I³I³I³I³I³I³I³I³I³I³I³I³I³I³I³I³I³I³I³I³I³I³I³I³I³I³I³I³I³I³I³I³I³I³I³I³I³I³I³I³I³I³I³I³I³I³I³I³I³I³I³I³I³I³I³I³I³I³I³I³I³I³I³I³I³I³I³I³I³I³I³I³I³I³I³I³I³I³I³I³I³I³I³I³I³I³I³I³I³I³I³I³I³I³I³I³I³I³I³I³I³I³I³I³I³I³I³I³I³I³I³I³I³I³I³I³I³I³I³I³I³I³I³I³I³I³I³I³I³I³I³I³I³I³I³I³I³I³I³I³I³I³I³I³I³I³I³I³I³I³I³I³I³I³I³I³I³I³I³I³I³I³I³I³I³I³I³I³I³I³I³I³I³I³I³I³I³I³I³I³I³I³I³I³I³I³I³I³I³I³I³I³I³I³I³I³I³I³I³I³I³I³I³I³I³I³I³I³I³I³I³I³I³I³I³I³I³I³I³I³I³I³I³I³I³I³I³I³I³I³I³I³I³I³I³I³I³I³I³I³I³I³I³I³I³I³I³I³I³I³I³I³I³I³I³I³I³I³I³I³I³I³I³I³I³I³I³I³I³I³I³I³I³I³I³I³I³I³I³I³I³I³I³I³I³I³I³I³I³I³I³I³I³I³I³I³I³I³I³I³I³I³I³I³I³I³I³I³I³I³I³I³I³I³I³I³I³I³I³I³I³I³I³I³I³I³I³I³I³I³I³I³I³I³I³I³I³I³I³I³I³I³I³I³I³I³I³I³I³I³I³I³I³I³I³I³I³I³I³I³I³I³I³I³I³I³I³I³I³I³I³I³I³I³I³I³I³I³I³I³I³I³I³I³I³I³I³I³I³I³I³I³I³I³I³I³I³I³I³I³I³I³I³I³I³I³I³I³I³I³I³I³I³I³I³I³I³I³I³I³I³I³I³I³I³I³I³I³I³I³I³I³I³I³I³I³I³I³I³I³I³I³I³I³I³I³I³I³I³I³I³I³I³I³I³I³I³I³I³I³I³I³I³I³I³I³I³I³I³I³I³I³I³I³I³I³I³I³I³I³I³I³I³I³I³I³I³I³I³I³I³I³I³I³I³I³I³I³I³I³I³I³I³I³I³I³I³I³I³I³I³I³I³I³I³I³I³I³I³I³I³I³I³I³I³I³I³I³I³I³I³I³I³I³I³I³I³I³I³I³I³I³I³I³I³I³I³I³I³I³I³I³I³I³I³I³I³I³I³I³I³I³I³I³I³I³I³I³I³I³I³I³I³I³I³I³I³I³I³I³I³I³I³I³I³I³I³I³I³I³I³I³I³I³I³I³I³I³I³I³I³I³I³I³I³I³I³I³I³I³I³I³I³I³I³I³I³I³I³I³I³I³I³I³I³I³I³I³I³I³I³I³I³I³I³I³I³I³I³I³I³I³I³I³I³I³I³I³I³I³I³I³I³I³I³I³I³I³I³I³I³I³I³I³I³I³I³I³I³I³I³I³I³I³I³I³I³I³I³I³I³I³I³I³I³I³I³I³I³I³I³I³I³I³I³I³I³I³I³I³I³I³I³I³I³I³I³I³I³I³I³I³I³I³I³I³I³I³I³I³I³I³I³I³I³I³I³I³I³I³I³I³I³I³I³I³I³I³I³I³I³I³I³I³I³I³I³I³I³I³I³I³I³I³I³I³I³I³I³I³I³I³I³I³I³I³I³I³I³I³I³I³I³I³I³I³I³I³I³I³I³I³I³I³I³I³I³I³I³I³I³I³I³I³I³I³I³I³I³I³I³I³I³I³I³I³I³I³I³I³I³I³I³I³I³I³I³I³I³I³I³I³I³I³I³I³I³I³I³I³I³I³I³I³I³I³I³I³I³I³I³I³I³I³I³I³I³I³I³I³I³I³I³I³I³I³I³I³I³I³I³I³I³I³I³I³I³I³I³I³I³I³I³I³I³I³I³I³I³I³I³I³I³I³I³I³I³I³I³I³I³I³I³I³I³I³I³I³I³I³I³I³I³I³I³I³I³I³I³I³I³I³I³I³I³I³I³I³I³I³I³I³I³I³I³I³I³I³I³I³I³I³I³I³I³I³I³I³I³I³I³I³I³I³I³I³I³I³I³I³I³I³I³I³I³I³I³I³I³I³I³I³I³I³I³I³I³I³I³I³I³I³I³I³I³I³I³I³I³I³I³I³I³I³I³I³I³I³I³I³I³I³I³I³I³I³I³I³I³I³I³I³I³I³I³I³I³I³I³I³I³I³I³I³I³I³I³I³I³I³I³I³I³I³I³I³I³I³I³I³I³I³I³I³I³I³I³I³I³I³I³I³I³I³I³I³I³I³I³I³I³I³I³I³I³I³I³I³I³I³I³I³I³I³I³I³I³I³I³I³I³I³I³I³I³I³I³I³I³I³I³I³I³I³I³I³I³I³I³I³I³I³I³I³I³I³I³I³I³I³I³I³I³I³I³I³I³I³I³I³I³I³I³I³I³I³I³I³I³I³I³I³I³I³I³I³I³I³I³I³I³I³I³I³I³I³I³I³I³I³I³I³I³I³I³I³I³I³I³I³I³I³I³I³I³I³I³I³I³I³I³I³I³I³I³I³I³I³I³I³I³I³I³I³I³I³I³I³I³I³I³I³I³I³I³I³I³I³I³I³I³I³I³I³I³I³I³I³I³I³I³I³I³I³I³I³I³I³I³I³I³I³I³I³I³I³I³I³I³I³I³I³I³I³I³I³I³I³I³I³I³I³I³I³I³I³I³I³I³I³I³I³I³I³I³I³I³I³I³I³I³I³I³I³I³I³I³I³I³I³I³I³I³I³I³I³I³I³I³I³I³I³I³I³I³I³I³I³I³I³I³I³I³I³I³I³I³I³I³I³I³I³I³I³I³I³I³I³I³I³I³I³I³I³I³I³I³I³I³I³I³I³I³I³I³I³I³I³I³I³I³I³I³I³I³I³I³I³I³I³I³I³I³I³I³I³I³I³I³I³I³I³I³I³I³I³I³I³I³I³I³I³I³I³I³I³I³I³I³I³I³I³I³I³I³I³I³I³I³I³I³I³I³I³I³I³I³I³I³I³I³I³I³I³I³I³I³I³I³I³I³I³I³I³I³I³I³I³I³I³I³I³I³I³I³I³I³I³I³I³I³I³I³I³I³I³I³I³I³I³I³I³I³I³I³I³I³I³I³I³I³I³I³I³I³I³I³I³I³I³I³I³I³I³I³I³I³I³I³I³I³I³I³I³I³I³I³I³I³I³I³I³I³I³I³I³I³I³I³I³I³I³I³I³I³I³I³I³I³I³I³I³I³I³I³I³I³I³I³I³I³I³I³I³I³I³I³I³I³I³I³I³I³I³I³I³I³I³I³I³I³I³I³I³I³I³I³I³I³I³I³I³I³I³I³I³I³I³I³I³I³I³I³I³I³I³I³I³I³I³I³I³I³I³I³I³I³I³I³I³I³I³I³I³I³I³I³I³I³I³I³I³I³I³I³I³I³I³I³I³I³I³I³I³I³I³I³I³I³I³I³I³I³I³I³I³I³I³I³I³I³I³I³I³I³I³I³I³I³I³I³I³I³I³I³I³I³I³I³I³I³I³I³I³I³I³I³I³I³I³I³I³I³I³I³I³I³I³I³I³I³I³I³I³I³I³I³I³I³I³I³I³I³I³I³I³I³I³I³I³I³I³I³I³I³I³I³I³I³I³I³I³I³I³I³I³I³I³I³I³I³I³I³I³I³I³I³I³I³I³I³I³I³I³I³I³I³I³I³I³I³I³I³I³I³I³I³I³I³I³I³I³I³I³I³I³I³I³I³I³I³I³I³I³I³I³I³I³I³I³I³I³I³I³I³I³I³I³I³I³I³I³I³I³I³I³I³I³I³I³I³I³I³I³I³I³I³I³I³I³I³I³I³I³I³I³I³I³I³I³I³I³I³I³I³I³I³I³I³I³I³I³I³I³I³I³I³I³I³I³I³I³I³I³I³I³I³I³I³I³I³I³I³I³I³I³I³I³I³I³I³I³I³I³I³I³I³I³I³I³I³I³I³I³I³I³I³I³I³I³I³I³I³I³I³I³I³I³I³I³I³I³I³I³I³I³I³I³I³I³I³I³I³I³I³I³I³I³I³I³I³I³I³I³I³I³I³I³I³I³I³I³I³I³I³I³I³I³I³I³I³I³I³I³I³I³I³I³I³I³I³I³I³I³I³I³I³I³I³I³I³I³I³I³I³I³I³I³I³I³I³I³I³I³I³I³I³I³I³I³I³I³I³I³I³I³I³I³I³I³I³I³I³I³I³I³I³I³I³I³I³I³I³I³I³I³I³I³I³I³I³I³I³I³I³I³I³I³I³I³I³I³I³I³I³I³I³I³I³I³I³I³I³I³I³I³I³I³I³I³I³I³I³I³I³I³I³I³I³I³I³I³I³I³I³I³I³I³I³I³I³I³I³I³I³I³I³I³I³I³I³I³I³I³I³I³I³I³I³I³I³I³I³I³I³I³I³I³I³I³I³I³I³I³I³I³I³I³I³I³I³I³I³I³I³I³I³I³I³I³I³I³I³I³I³I³I³I³I³I³I³I³I³I³I³I³I³I³I³I³I³I³I³I³I³I³I³I³I³I³I³I³I³I³I³I³I³I³I³I³I³I³I³I³I³I³I³I³I³I³I³I³I³I³I³I³I³I³I³I³I³I³I³I³I³I³I³I³I³I³I³I³I³I³I³I³I³I³I³I³I³I³I³I³I³I³I³I³I³I³I³I³I³I³I³I³I³I³I³I³I³I³I³I³I³I³I³I³I³I³I³I³I³I³I³I³I³I³I³I³I³I³I³I³I³I³I³I³I³I³I³I³I³I³I³I³I³I³I³I³I³I³I³I³I³I³I³I³I³I³I³I³I³I³I³I³I³I³I³I³I³I³I³I³I³I³I³I³I³I³I³I³I³I³I³I³I³I³I³I³I³I³I³I³I³I³I³I³I³I³I³I³I³I³I³I³I³I³I³I³I³I³I³I³I³I³I³I³I³I³I³I³I³I³I³I³I³I³I³I³I³I³I³I³I³I³I³I³I³I³I³I³I³I³I³I³I³I³I³I³I³I³I³I³I³I³I³I³I³I³I³I³I³I³I³I³I³I³I³I³I³I³I³I³I³I³I³I³I³I³I³I³I³I³I³I³I³I³I³I³I³I³I³I³I³I³I³I³I³I³I³I³I³I³I³I³I³I³I³I³I³I³I³I³I³I³I³I³I³I³I³I³I³I³I³I³I³I³I³I³I³I³I³I³I³I³I³I³I³I³I³I³I³I³I³I³I³I³I³I³I³I³I³I³I³I³I³I³I³I³I³I³I³I³I³I³I³I³I³I³I³I³I³I³I³I³I³I³I³I³I³I³I³I³I³I³I³I³I³I³I³I³I³I³I³I³I³I³I³I³I³I³I³I³I³I³I³I³I³I³I³I³I³I³I³I³I³I³I³I³I³I³I³I³I³I³I³I³I³I³I³I³I³I³I³I³I³I³I³I³I³I³I³I³I³I³I³I³I³I³I³I³I³I³I³I³I³I³I³I³I³I³I³I³I³I³I³I³I³I³I³I³I³I³I³I³I³I³I³I³I³I³I³I³I³I³I³I³I³I³I³I³I³I³I³I³I³I³I³I³I³I³I³I³I³I³I³I³I³I³I³I³I³I³I³I³I³I³I³I³I³I³I³I³I³I³I³I³I³I³I³I³I³I³I³I³I³I³I³I³I³I³I³I³I³I³I³I³I³I³I³I³I³I³I³I³I³I³I³I³I³I³I³I³I³I³I³I³I³I³I³I³I³I³I³I³I³I³I³I³I³I³I³I³I³I³I³I³I³I³I³I³I³I³I³I³I³I³I³I³I³I³I³I³I³I³I³I³I³I³I³I³I³I³I³I³I³I³I³I³I³I³I³I³I³I³I³I³I³I³I³I³I³I³I³I³I³I³I³I³I³I³I³I³I³I³I³I³I³I³I³I³I³I³I³I³I³I³I³I³I³I³I³I³I³I³I³I³I³I³I³I³I³I³I³I³I³I³I³I³I³I³I³I³I³I³I³I³I³I³I³I³I³I³I³I³I³I³I³I³I³I³I³I³I³I³I³I³I³I³I³I³I³I³I³I³I³I³I³I³I³I³I³I³I³I³I³I³I³I³I³I³I³I³I³I³I³I³I³I³I³I³I³I³I³I³I³I³I³I³I³I³I³I³I³I³I³I³I³I³I³I³I³I³I³I³I³I³I³I³I³I³I³I³I³I³I³I³I³I³I³I³I³I³I³I³I³I³I³I³I³I³I³I³I³I³I³I³I³I³I³I³I³I³I³I³I³I³I³I³I³I³I³I³I³I³I³I³I³I³I³I³I³I³I³I³I³I³I³I³I³I³I³I³I³I³I³I³I³I³I³I³I³I³I³I³I³I³I³I³I³I³I³I³I³I³I³I³I³I³I³I³I³I³I³I³I³I³I³I³I³I³I³I³I³I³I³I³I³I³I³I³I³I³I³I³I³I³I³I³I³I³I³I³I³I³I³I³I³I³I³I³I³I³I³I³I³I³I³I³I³I³I³I³I³I³I³I³I³I³I³I³I³I³I³I³I³I³I³I³I³I³I³I³I³I³I³I³I³I³I³I³I³I³I³I³I³I³I³I³I³I³I³I³I³I³I³I³I³I³I³I³I³I³I³I³I³I³I³I³I³I³I³I³I³I³I³I³I³I³I³I³I³I³I³I³I³I³I³I³I³I³I³I³I³I³I³I³I³I³I³I³I³I³I³I³I³I³I³I³I³I³I³I³I³I³I³I³I³I³I³I³I³I³I³I³I³I³I³I³I³I³I³I³I³I³I³I³I³I³I³I³I³I³I³I³I³I³I³I³I³I³I³I³I³I³I³I³I³I³I³I³I³I³I³I³I³I³I³I³I³I³I³I³I³I³I³I³I³I³I³I³I³I³I³I³I³I³I³I³I³I³I³I³I³I³I³I³I³I³I³I³I³I³I³I³I³I³I³I³I³I³I³I³I³I³I³I³I³I³I³I³I³I³I³I³I³I³I³I³I³I³I³I³I³I³I³I³I³I³I³I³I³I³I³I³I³I³I³I³I³I³I³I³I³I³I³I³I³I³I³I³I³I³I³I³I³I³I³I³I³I³I³I³I³I³I³I³I³I³I³I³I³I³I³I³I³I³I³I³I³I³I³I³I³I³I³I³I³I³I³I³I³I³I³I³I³I³I³I³I³I³I³I³I³I³I³I³I³I³I³I³I³I³I³I³I³I³I³I³I³I³I³I³I³I³I³I³I³I³I³I³I³I³I³I³I³I³I³I³I³I³I³I³I³I³I³I³I³I³I³I³I³I³I³I³I³I³I³I³I³I³I³I³I³I³I³I³I³I³I³I³I³I³I³I³I³I³I³I³I³I³I³I³I³I³I³I³I³I³I³I³I³I³I³I³I³I³I³I³I³I³I³I³I³I³I³I³I³I³I³I³I³I³I³I³I³I³I³I³I³I³I³I³I³I³I³I³I³I³I³I³I³I³I³I³I³I³I³I³I³I³I³I³I³I³I³I³I³I³I³I³I³I³I³I³I³I³I³I³I³I³I³I³I³I³I³I³I³I³I³I³I³I³I³I³I³I³I³I³I³I³I³I³I³I³I³I³I³I³I³I³I³I³I³I³I³I³I³I³I³I³I³I³I³I³I³I³I³I³I³I³I³I³I³I³I³I³I³I³I³I³I³I³I³I³I³I³I³I³I³I³I³I³I³I³I³I³I³I³I³I³I³I³I³I³I³I³I³I³I³I³I³I³I³I³I³I³I³I³I³I³I³I³I³I³I³I³I³I³I³I³I³I³I³I³I³I³I³I³I³I³I³I³I³I³I³I³I³I³I³I³I³I³I³I³I³I³I³I³I³I³I³I³I³I³I³I³I³I³I³I³I³I³I³I³I³I³I³I³I³I³I³I³I³I³I³I³I³I³I³I³I³I³I³I³I³I³I³I³I³I³I³I³I³I³I³I³I³I³I³I³I³I³I³I³I³I³I³I³I³I³I³I³I³I³I³I³I³I³I³I³I³I³I³I³I³I³I³I³I³I³I³I³I³I³I³I³I³I³I³I³I³I³I³I³I³I³I³I³I³I³I³I³I³I³I³I³I³I³I³I³I³I³I³I³I³I³I³I³I³I³I³I³I³I³I³I³I³I³I³I³I³I³I³I³I³I³I³I³I³I³I³I³I³I³I³I³I³I³I³I³I³I³I³I³I³I³I³I³I³I³I³I³I³I³I³I³I³I³I³I³I³I³I³I³I³I³I³I³I³I³I³I³I³I³I³I³I³I³I³I³I³I³I³I³I³I³I³I³I³I³I³I³I³I³I³I³I³I³I³I³I³I³I³I³I³I³I³I³I³I³I³I³I³I³I³I³I³I³I³I³I³I³I³I³I³I³I³I³I³I³I³I³I³I³I³I³I³I³I³I³I³I³I³I³I³I³I³I³I³I³I³I³I³I³I³I³I³I³I³I³I³I³I³I³I³I³I³I³I³I³I³I³I³I³I³I³I³I³I³I³I³I³I³I³I³I³I³I³I³I³I³I³I³I³I³I³I³I³I³I³I³I³I³I³I³I³I³I³I³I³I³I³I³I³I³I³I³I³I³I³I³I³I³I³I³I³I³I³I³I³I³I³I³I³I³I³I³I³I³I³I³I³I³I³I³I³I³I³I³I³I³I³I³I³I³I³I³I³I³I³I³I³I³I³I³I³I³I³I³I³I³I³I³I³I³I³I³I³I³I³I³I³I³I³I³I³I³I³I³I³I³I³I³I³I³I³I³I³I³I³I³I³I³I³I³I³I³I³I³I³I³I³I³I³I³I³I³I³I³I³I³I³I³I³I³I³I³I³I³I³I³I³I³I³I³I³I³I³I³I³I³I³I³I³I³I³I³I³I³I³I³I³I³I³I³I³I³I³I³I³I³I³I³I³I³I³I³I³I³I³I³I³I³I³I³I³I³I³I³I³I³I³I³I³I³I³I³I³I³I³I³I³I³I³I³I³I³I³I³I³I³I³I³I³I³I³I³I³I³I³I³I³I³I³I³I³I³I³I³I³I³I³I³I³I³I³I³I³I³I³I³I³I³I³I³I³I³I³I³I³I³I³I³I³I³I³I³I³I³I³I³I³I³I³I³I³I³I³I³I³I³I³I³I³I³I³I³I³I³I³I³I³I³I³I³I³I³I³I³I³I³I³I³I³I³I³I³I³I³I³I³I³I³I³I³I³I³I³I³I³I³I³I³I³I³I³I³I³I³I³I³I³I³I³I³I³I³I³I³I³I³I³I³I³I³I³I³I³I³I³I³I³I³I³I³I³I³I³I³I³I³I³I³I³I³I³I³I³I³I³I³I³I³I³I³I³I³I³I³I³I³I³I³I³I³I³I³I³I³I³I³I³I³I³I³I³I³I³I³I³I³I³I³I³I³I³I³I³I³I³I³I³I³I³I³I³I³I³I³I³I³I³I³I³I³I³I³I³I³I³I³I³I³I³I³I³I³I³I³I³I³I³I³I³I³I³I³I³I³I³I³I³I³I³I³I³I³I³I³I³I³I³I³I³I³I³I³I³I³I³I³I³I³I³I³I³I³I³I³I³I³I³I³I³I³I³I³I³I³I³I³I³I³I³I³I³I³I³I³I³I³I³I³I³I³I³I³I³I³I³I³I³I³I³I³I³I³I³I³I³I³I³I³I³I³I³I³I³I³I³I³I³I³I³I³I³I³I³I³I³I³I³I³I³I³I³I³I³I³I³I³I³I³I³I³I³I³I³I³I³I³I³I³I³I³I³I³I³I³I³I³I³I³I³I³I³I³I³I³I³I³I³I³I³I³I³I³I³I³I³I³I³I³I³I³I³I³I³I³I³I³I³I³I³I³I³I³I³I³I³I³I³I³I³I³I³I³I³I³I³I³I³I³I³I³I³I³I³I³I³I³I³I³I³I³I³I³I³I³I³I³I³I³I³I³I³I³I³I³I³I³I³I³I³I³I³I³I³I³I³I³I³I³I³I³I³I³I³I³I³I³I³I³I³I³I³I³I³I³I³I³I³I³I³I³I³I³I³I³I³I³I³I³I³I³I³I³I³I³I³I³I³I³I³I³I³I³I³I³I³I³I³I³I³I³I³I³I³I³I³I³I³I³I³I³I³I³I³I³I³I³I³I³I³I³I³I³I³I³I³I³I³I³I³I³I³I³I³I³I³I³I³I³I³I³I³I³I³I³I³I³I³I³I³I³I³I³I³I³I³I³I³I³I³I³I³I³I³I³I³I³I³I³I³I³I³I³I³I³I³I³I³I³I³I³I³I³I³I³I³I³I³I³I³I³I³I³I³I³I³I³I³I³I³I³I³I³I³I³I³I³I³I³I³I³I³I³I³I³I³I³I³I³I³I³I³I³I³I³I³I³I³I³I³I³I³I³I³I³I³I³I³I³I³I³I³I³I³I³I³I³I³I³I³I³I³I³I³I³I³I³I³I³I³I³I³I³I³I³I³I³I³I³I³I³I³I³I³I³I³I³I³I³I³I³I³I³I³I³I³I³I³I³I³I³I³I³I³I³I³I³I³I³I³I³I³I³I³I³I³I³I³I³I³I³I³I³I³I³I³I³I³I³I³I³I³I³I³I³I³I³I³I³I³I³I³I³I³I³I³I³I³I³I³I³I³I³I³I³I³I³I³I³I³I³I³I³I³I³I³I³I³I³I³I³I³I³I³I³I³I³I³I³I³I³I³I³I³I³I³I³I³I³I³I³I³I³I³I³I³I³I³I³I³I³I³I³I³I³I³I³I³I³I³I³I³I³I³I³I³I³I³I³I³I³I³I³I³I³I³I³I³I³I³I³I³I³I³I³I³I³I³I³I³I³I³I³I³I³I³I³I³I³I³I³I³I³I³I³I³I³I³I³I³I³I³I³I³I³I³I³I³I³I³I³I³I³I³I³I³I³I³I³I³I³I³I³I³I³I³I³I³I³I³I³I³I³I³I³I³I³I³I³I³I³I³I³I³I³I³I³I³I³I³I³I³I³I³I³I³I³I³I³I³I³I³I³I³I³I³I³I³I³I³I³I³I³I³I³I³I³I³I³I³I³I³I³I³I³I³I³I³I³I³I³I³I³I³I³I³I³I³I³I³I³I³I³I³I³I³I³I³I³I³I³I³I³I³I³I³I³I³I³I³I³I³I³I³I³I³I³I³I³I³I³I³I³I³I³I³I³I³I³I³I³I³I³I³I³I³I³I³I³I³I³I³I³I³I³I³I³I³I³I³I³I³I³I³I³I³I³I³I³I³I³I³I³I³I³I³I³I³I³I³I³I³I³I³I³I³I³I³I³I³I³I³I³I³I³I³I³I³I³I³I³I³I³I³I³I³I³I³I³I³I³I³I³I³I³I³I³I³I³I³I³I³I³I³I³I³I³I³I³I³I³I³I³I³I³I³I³I³I³I³I³I³I³I³I³I³I³I³I³I³I³I³I³I³I³I³I³I³I³I³I³I³I³I³I³I³I³I³I³I³I³I³I³I³I³I³I³I³I³I³I³I³I³I³I³I³I³I³I³I³I³I³I³I³I³I³I³I³I³I³I³I³I³I³I³I³I³I³I³I³I³I³I³I³I³I³I³I³I³I³I³I³I³I³I³I³I³I³I³I³I³I³I³I³I³I³I³I³I³I³I³I³I³I³I³I³I³I³I³I³I³I³I³I³I³I³I³I³I³I³I³I³I³I³I³I³I³I³I³I³I³I³I³I³I³I³I³I³I³I³I³I³I³I³I³I³I³I³I³I³I³I³I³I³I³I³I³I³I³I³I³I³I³I³I³I³I³I³I³I³I³I³I³I³I³I³I³I³I³I³I³I³I³I³I³I³I³I³I³I³I³I³I³I³I³I³I³I³I³I³I³I³I³I³I³I³I³I³I³I³I³I³I³I³I³I³I³I³I³I³I³I³I³I³I³I³I³I³I³I³I³I³I³I³I³I³I³I³I³I³I³I³I³I³I³I³I³I³I³I³I³I³I³I³I³I³I³I³I³I³I³I³I³I³I³I³I³I³I³I³I³I³I³I³I³I³I³I³I³I³I³I³I³I³I³I³I³I³I³I³I³I³I³I³I³I³I³I³I³I³I³I³I³I³I³I³I³I³I³I³I³I³I³I³I³I³I³I³I³I³I³I³I³I³I³I³I³I³I³I³I³I³I³I³I³I³I³I³I³I³I³I³I³I³I³I³I³I³I³I³I³I³I³I³I³I³I³I³I³I³I³I³I³I³I³I³I³I³I³I³I³I³I³I³I³I³I³I³I³I³I³I³I³I³I³I³I³I³I³I³I³I³I³I³I³I³I³I³I³I³I³I³I³I³I³I³I³I³I³I³I³I³I³I³I³I³I³I³I³I³I³I³I³I³I³I³I³I³I³I³I³I³I³I³I³I³I³I³I³I³I³I³I³I³I³I³I³I³I³I³I³I³I³I³I³I³I³I³I³I³I³I³I³I³I³I³I³I³I³I³I³I³I³I³I³I³I³I³I³I³I³I³I³I³I³I³I³I³I³I³I³I³I³I³I³I³I³I³I³I³I³I³I³I³I³I³I³I³I³I³I³I³I³I³I³I³I³I³I³I³I³I³I³I³I³I³I³I³I³I³I³I³I³I³I³I³I³I³I³I³I³I³I³I³I³I³I³I³I³I³I³I³I³I³I³I³I³I³I³I³I³I³I³I³I³I³I³I³I³I³I³I³I³I³I³I³I³I³I³I³I³I³I³I³I³I³I³I³I³I³I³I³I³I³I³I³I³I³I³I³I³I³I³I³I³I³I³I³I³I³I³I³I³I³I³I³I³I³I³I³I³I³I³I³I³I³I³I³I³I³I³I³I³I³I³I³I³I³I³I³I³I³I³I³I³I³I³I³I³I³I³I³I³I³I³I³I³I³I³I³I³I³I³I³I³I³I³I³I³I³I³I³I³I³I³I³I³I³I³I³I³I³I³I³I³I³I³I³I³I³I³I³I³I³I³I³I³I³I³I³I³I³I³I³I³I³I³I³I³I³I³I³I³I³I³I³I³I³I³I³I³I³I³I³I³I³I³I³I³I³I³I³I³I³I³I³I³I³I³I³I³I³I³I³I³I³I³I³I³I³I³I³I³I³I³I³I³I³I³I³I³I³I³I³I³I³I³I³I³I³I³I³I³I³I³I³I³I³I³I³I³I³I³I³I³I³I³I³I³I³I³I³I³I³I³I³I³I³I³I³I³I³I³I³I³I³I³I³I³I³I³I³I³I³I³I³I³I³I³I³I³I³I³I³I³I³I³I³I³I³I³I³I³I³I³I³I³I³I³I³I³I³I³I³I³I³I³I³I³I³I³I³I³I³I³I³I³I³I³I³I³I³I³I³I³I³I³I³I³I³I³I³I³I³I³I³I³I³I³I³I³I³I³I³I³I³I³I³I³I³I³I³I³I³I³I³I³I³I³I³I³I³I³I³I³I³I³I³I³I³I³I³I³I³I³I³I³I³I³I³I³I³I³I³I³I³I³I³I³I³I³I³I³I³I³I³I³I³I³I³I³I³I³I³I³I³I³I³I³I³I³I³I³I³I³I³I³I³I³I³I³I³I³I³I³I³I³I³I³I³I³I³I³I³I³I³I³I³I³I³I³I³I³I³I³I³I³I³I³I³I³I³I³I³I³I³I³I³I³I³I³I³I³I³I³I³I³I³I³I³I³I³I³I³I³I³I³I³I³I³I³I³I³I³I³I³I³I³I³I³I³I³I³I³I³I³I³I³I³I³I³I³I³I³I³I³I³I³I³I³I³I³I³I³I³I³I³I³I³I³I³I³I³I³I³I³I³I³I³I³I³I³I³I³I³I³I³I³I³I³I³I³I³I³I³I³I³I³I³I³I³I³I³I³I³I³I³I³I³I³I³I³I³I³I³I³I³I³I³I³I³I³I³I³I³I³I³I³I³I³I³I³I³I³I³I³I³I³I³I³I³I³I³I³I³I³I³I³I³I³I³I³I³I³I³I³I³I³I³I³I³I³I³I³I³I³I³I³I³I³I³I³I³I³I³I³I³I³I³I³I³I³I³I³I³I³I³I³I³I³I³I³I³I³I³I³I³I³I³I³I³I³I³I³I³I³I³I³I³I³I³I³I³I³I³I³I³I³I³I³I³I³I³I³I³I³I³I³I³I³I³I³I³I³I³I³I³I³I³I³I³I³I³I³I³I³I³I³I³I³I³I³I³I³I³I³I³I³I³I³I³I³I³I³I³I³I³I³I³I³I³I³I³I³I³I³I³I³I³I³I³I³I³I³I³I³I³I³I³I³I³I³I³I³I³I³I³I³I³I³I³I³I³I³I³I³I³I³I³I³I³I³I³I³I³I³I³I³I³I³I³I³I³I³I³I³I³I³I³I³I³I³I³I³I³I³I³I³I³I³I³I³I³I³I³I³I³I³I³I³I³I³I³I³I³I³I³I³I³I³I³I³I³I³I³I³I³I³I³I³I³I³I³I³I³I³I³I³I³I³I³I³I³I³I³I³I³I³I³I³I³I³I³I³I³I³I³I³I³I³I³I³I³I³I³I³I³I³I³I³I³I³I³I³I³I³I³I³I³I³I³I³I³I³I³I³I³I³I³I³I³I³I³I³I³I³I³I³I³I³I³I³I³I³I³I³I³I³I³I³I³I³I³I³I³I³I³I³I³I³I³I³I³I³I³I³I³I³I³I³I³I³I³I³I³I³I³I³I³I³I³I³I³I³I³I³I³I³I³I³I³I³I³I³I³I³I³I³I³I³I³I³I³I³I³I³I³I³I³I³I³I³I³I³I³I³I³I³I³I³I³I³I³I³I³I³I³I³I³I³I³I³I³I³I³I³I³I³I³I³I³I³I³I³I³I³I³I³I³I³I³I³I³I³I³I³I³I³I³I³I³I³I³I³I³I³I³I³I³I³I³I³I³I³I³I³I³I³I³I³I³I³I³I³I³I³I³I³I³I³I³I³I³I³I³I³I³I³I³I³I³I³I³I³I³I³I³I³I³I³I³I³I³I³I³I³I³I³I³I³I³I³I³I³I³I³I³I³I³I³I³I³I³I³I³I³I³I³I³I³I³I³I³I³I³I³I³I³I³I³I³I³I³I³I³I³I³I³I³I³I³I³I³I³I³I³I³I³I³I³I³I³I³I³I³I³I³I³I³I³I³I³I³I³I³I³I³I³I³I³I³I³I³I³I³I³I³I³I³I³I³I³I³I³I³I³I³I³I³I³I³I³I³I³I³I³I³I³I³I³I³I³I³I³I³I³I³I³I³I³I³I³I³I³I³I³I³I³I³I³I³I³I³I³I³I³I³I³I³I³I³I³I³I³I³I³I³I³I³I³I³I³I³I³I³I³I³I³I³I³I³I³I³I³I³I³I³I³I³I³I³I³I³I³I³I³I³I³I³I³I³I³I³I³I³I³I³I³I³I³I³I³I³I³I³I³I³I³I³I³I³I³I³I³I³I³I³I³I³I³I³I³I³I³I³I³I³I³I³I³I³I³I³I³I³I³I³I³I³I³I³I³I³I³I³I³I³I³I³I³I³I³I³I³I³I³I³I³I³I³I³I³I³I³I³I³I³I³I³I³I³I³I³I³I³I³I³I³I³I³I³I³I³I³I³I³I³I³I³I³I³I³I³I³I³I³I³I³I³I³I³I³I³I³I³I³I³I³I³I³I³I³I³I³I³I³I³I³I³I³I³I³I³I³I³I³I³I³I³I³I³I³I³I³I³I³I³I³I³I³I³I³I³I³I³I³I³I³I³I³I³I³I³I³I³I³I³I³I³I³I³I³I³I³I³I³I³I³I³I³I³I³I³I³I³I³I³I³I³I³I³I³I³I³I³I³I³I³I³I³I³I³I³I³I³I³I³I³I³I³I³I³I³I³I³I³I³I³I³I³I³I³I³I³I³I³I³I³I³I³I³I³I³I³I³I³I³I³I³I³I³I³I³I³I³I³I³I³I³I³I³I³I³I³I³I³I³I³I³I³I³I³I³I³I³I³I³I³I³I³I³I³I³I³I³I³I³I³I³I³I³I³I³I³I³I³I³I³I³I³I³I³I³I³I³I³I³I³I³I³I³I³I³I³I³I³I³I³I³I³I³I³I³I³I³I³I³I³I³I³I³I³I³I³I³I³I³I³I³I³I³I³I³I³I³I³I³I³I³I³I³I³I³I³I³I³I³I³I³I³I³I³I³I³I³I³I³I³I³I³I³I³I³I³I³I³I³I³I³I³I³I³I³I³I³I³I³I³I³I³I³I³I³I³I³I³I³I³I³I³I³I³I³I³I³I³I³I³I³I³I³I³I³I³I³I³I³I³I³I³I³I³I³I³I³I³I³I³I³I³I³I³I³I³I³I³I³I³I³I³I³I³I³I³I³I³I³I³I³I³I³I³I³I³I³I³I³I³I³I³I³I³I³I³I³I³I³I³I³I³I³I³I³I³I³I³I³I³I³I³I³I³I³I³I³I³I³I³I³I³I³I³I³I³I³I³I³I³I³I³I³I³I³I³I³I³I³I³I³I³I³I³I³I³I³I³I³I³I³I³I³I³I³I³I³I³I³I³I³I³I³I³I³I³I³I³I³I³I³I³I³I³I³I³I³I³I³I³I³I³I³I³I³I³I³I³I³I³I³I³I³I³I³I³I³I³I³I³I³I³I³I³I³I³I³I³I³I³I³I³I³I³I³I³I³I³I³I³I³I³I³I³I³I³I³I³I³I³I³I³I³I³I³I³I³I³I³I³I³I³I³I³I³I³I³I³I³I³I³I³I³I³I³I³I³I³I³I³I³I³I³I³I³I³I³I³I³I³I³I³I³I³I³I³I³I³I³I³I³I³I³I³I³I³I³I³I³I³I³I³I³I³I³I³I³I³I³I³I³I³I³I³I³I³I³I³I³I³I³I³I³I³I³I³I³I³I³I³I³I³I³I³I³I³I³I³I³I³I³I³I³I³I³I³I³I³I³I³I³I³I³I³I³I³I³I³I³I³I³I³I³I³I³I³I³I³I³I³I³I³I³I³I³I³I³I³I³I³I³I³I³I³I³I³I³I³I³I³I³I³I³I³I³I³I³I³I³I³I³I³I³I³I³I³I³I³I³I³I³I³I³I³I³I³I³I³I³I³I³I³I³I³I³I³I³I³I³I³I³I³I³I³I³I³I³I³I³I³I³I³I³I³I³I³I³I³I³I³I³I³I³I³I³I³I³I³I³I³I³I³I³I³I³I³I³I³I³I³I³I³I³I³I³I³I³I³I³I³I³I³I³I³I³I³I³I³I³I³I³I³I³I³I³I³I³I³I³I³I³I³I³I³I³I³I³I³I³I³I³I³I³I³I³I³I³I³I³I³I³I³I³I³I³I³I³I³I³I³I³I³I³I³I³I³I³I³I³I³I³I³I³I³I³I³I³I³I³I³I³I³I³I³I³I³I³I³I³I³I³I³I³I³I³I³I³I³I³I³I³I³I³I³I³I³I³I³I³I³I³I³I³I³I³I³I³I³I³I³I³I³I³I³I³I³I³I³I³I³I³I³I³I³I³I³I³I³I³I³I³I³I³I³I³I³I³I³I³I³I³I³I³I³I³I³I³I³I³I³I³I³I³I³I³I³I³I³I³I³I³I³I³I³I³I³I³I³I³I³I³I³I³I³I³I³I³I³I³I³I³I³I³I³I³I³I³I³I³I³I³I³I³I³I³I³I³I³I³I³I³I³I³I³I³I³I³I³I³I³I³I³I³I³I³I³I³I³I³I³I³I³I³I³I³I³I³I³I³I³I³I³I³I³I³I³I³I³I³I³I³I³I³I³I³I³I³I³I³I³I³I³I³I³I³I³I³I³I³I³I³I³I³I³I³I³I³I³I³I³I³I³I³I³I³I³I³I³I³I³I³I³I³I³I³I³I³I³I³I³I³I³I³I³I³I³I³I³I³I³I³I³I³I³I³I³I³I³I³I³I³I³I³I³I³I³I³I³I³I³I³I³I³I³I³I³I³I³I³I³I³I³I³I³I³I³I³I³I³I³I³I³I³I³I³I³I³I³I³I³I³I³I³I³I³I³I³I³I³I³I³I³I³I³I³I³I³I³I³I³I³I³I³I³I³I³I³I³I³I³I³I³I³I³I³I³I³I³I³I³I³I³I³I³I³I³I³I³I³I³I³I³I³I³I³I³I³I³I³I³I³I³I³I³I³I³I³I³I³I³I³I³I³I³I³I³I³I³I³I³I³I³I³I³I³I³I³I³I³I³I³I³I³I³I³I³I³I³I³I³I³I³I³I³I³I³I³I³I³I³I³I³I³I³I³I³I³I³I³I³I³I³I³I³I³I³I³I³I³I³I³I³I³I³I³I³I³I³I³I³I³I³I³I³I³I³I³I³I³I³I³I³I³I³I³I³I³I³I³I³I³I³I³I³I³I³I³I³I³I³I³I³I³I³I³I³I³I³I³I³I³I³I³I³I³I³I³I³I³I³I³I³I³I³I³I³I³I³I³I³I³I³I³I³I³I³I³I³I³I³I³I³I³I³I³I³I³I³I³I³I³I³I³I³I³I³I³I³I³I³I³I³I³I³I³I³I³I³I³I³I³I³I³I³I³I³I³I³I³I³I³I³I³I³I³I³I³I³I³I³I³I³I³I³I³I³I³I³I³I³I³I³I³I³I³I³I³I³I³I³I³I³I³I³I³I³I³I³I³I³I³I³I³I³I³I³I³I³I³I³I³I³I³I³I³I³I³I³I³I³I³I³I³I³I³I³I³I³I³I³I³I³I³I³I³I³I³I³I³I³I³I³I³I³I³I³I³I³I³I³I³I³I³I³I³I³I³I³I³I³I³I³I³I³I³I³I³I³I³I³I³I³I³I³I³I³I³I³I³I³I³I³I³I³I³I³I³I³I³I³I³I³I³I³I³I³I³I³I³I³I³I³I³I³I³I³I³I³I³I³I³I³I³I³I³I³I³I³I³I³I³I³I³I³I³I³I³I³I³I³I³I³I³I³I³I³I³I³I³I³I³I³I³I³I³I³I³I³I³I³I³I³I³I³I³I³I³I³I³I³I³I³I³I³I³I³I³I³I³I³I³I³I³I³I³I³I³I³I³I³I³I³I³I³I³I³I³I³I³I³I³I³I³I³I³I³I³I³I³I³I³I³I³I³I³I³I³I³I³I³I³I³I³I³I³I³I³I³I³I³I³I³I³I³I³I³I³I³I³I³I³I³I³I³I³I³I³I³I³I³I³I³I³I³I³I³I³I³I³I³I³I³I³I³I³I³I³I³I³I³I³I³I³I³I³I³I³I³I³I³I³I³I³I³I³I³I³I³I³I³I³I³I³I³I³I³I³I³I³I³I³I³I³I³I³I³I³I³I³I³I³I³I³I³I³I³I³I³I³I³I³I³I³I³I³I³I³I³I³I³I³I³I³I³I³I³I³I³I³I³I³I³I³I³I³I³I³I³I³I³I³I³I³I³I³I³I³I³I³I³I³I³I³I³I³I³I³I³I³I³I³I³I³I³I³I³I³I³I³I³I³I³I³I³I³I³I³I³I³I³I³I³I³I³I³I³I³I³I³I³I³I³I³I³I³I³I³I³I³I³I³I³I³I³I³I³I³I³I³I³I³I³I³I³I³I³I³I³I³I³I³I³I³I³I³I³I³I³I³I³I³I³I³I³I³I³I³I³I³I³I³I³I³I³I³I³I³I³I³I³I³I³I³I³I³I³I³I³I³I³I³I³I³I³I³I³I³I³I³I³I³I³I³I³I³I³I³I³I³I³I³I³I³I³I³I³I³I³I³I³I³I³I³I³I³I³I³I³I³I³I³I³I³I³I³I³I³I³I³I³I³I³I³I³I³I³I³I³I³I³I³I³I³I³I³I³I³I³I³I³I³I³I³I³I³I³I³I³I³I³I³I³I³I³I³I³I³I³I³I³I³I³I³I³I³I³I³I³I³I³I³I³I³I³I³I³I³I³I³I³I³I³I³I³I³I³I³I³I³I³I³I³I³I³I³I³I³I³I³I³I³I³I³I³I³I³I³I³I³I³I³I³I³I³I³I³I³I³I³I³I³I³I³I³I³I³I³I³I³I³I³I³I³I³I³I³I³I³I³I³I³I³I³I³I³I³I³I³I³I³I³I³I³I³I³I³I³I³I³I³I³I³I³I³I³I³I³I³I³I³I³I³I³I³I³I³I³I³I³I³I³I³I³I³I³I³I³I³I³I³I³I³I³I³I³I³I³I³I³I³I³I³I³I³I³I³I³I³I³I³I³I³I³I³I³I³I³I³I³I³I³I³I³I³I³I³I³I³I³I³I³I³I³I³I³I³I³I³I³I³I³I³I³I³I³I³I³I³I³I³I³I³I³I³I³I³I³I³I³I³I³I³I³I³I³I³I³I³I³I³I³I³I³I³I³I³I³I³I³I³I³I³I³I³I³I³I³I³I³I³I³I³I³I³I³I³I³I³I³I³I³I³I³I³I³I³I³I³I³I³I³I³I³I³I³I³I³I³I³I³I³I³I³I³I³I³I³I³I³I³I³I³I³I³I³I³I³I³I³I³I³I³I³I³I³I³I³I³I³I³I³I³I³I³I³I³I³I³I³I³I³I³I³I³I³I³I³I³I³I³I³I³I³I³I³I³I³I³I³I³I³I³I³I³I³I³I³I³I³I³I³I³I³I³I³I³I³I³I³I³I³I³I³I³I³I³I³I³I³I³I³I³I³I³I³I³I³I³I³I³I³I³I³I³I³I³I³I³I³I³I³I³I³I³I³I³I³I³I³I³I³I³I³I³I³I³I³I³I³I³I³I³I³I³I³I³I³I³I³I³I³I³I³I³I³I³I³I³I³I³I³I³I³I³I³I³I³I³I³I³I³I³I³I³I³I³I³I³I³I³I³I³I³I³I³I³I³I³I³I³I³I³I³I³I³I³I³I³I³I³I³I³I³I³I³I³I³I³I³I³I³I³I³I³I³I³I³I³I³I³I³I³I³I³I³I³I³I³I³I³I³I³I³I³I³I³I³I³I³I³I³I³I³I³I³I³I³I³I³I³I³I³I³I³I³I³I³I³I³I³I³I³I³I³I³I³I³I³I³I³I³I³I³I³I³I³I³I³I³I³I³I³I³I³I³I³I³I³I³I³I³I³I³I³I³I³I³I³I³I³I³I³I³I³I³I³I³I³I³I³I³I³I³I³I³I³I³I³I³I³I³I³I³I³I³I³I³I³I³I³I³I³I³I³I³I³I³I³I³I³I³I³I³I³I³I³I³I³I³I³I³I³I³I³I³I³I³I³I³I³I³I³I³I³I³I³I³I³I³I³I³I³I³I³I³I³I³I³I³I³I³I³I³I³I³I³I³I³I³I³I³I³I³I³I³I³I³I³I³I³I³I³I³I³I³I³I³I³I³I³I³I³I³I³I³I³I³I³I³I³I³I³I³I³I³I³I³I³I³I³I³I³I³I³I³I³I³I³I³I³I³I³I³I³I³I³I³I³I³I³I³I³I³I³I³I³I³I³I³I³I³I³I³I³I³I³I³I³I³I³I³I³I³I³I³I³I³I³I³I³I³I³I³I³I³I³I³I³I³I³I³I³I³I³I³I³I³I³I³I³I³I³I³I³I³I³I³I³I³I³I³I³I³I³I³I³I³I³I³I³I³I³I³I³I³I³I³I³I³I³I³I³I³I³I³I³I³I³I³I³I³I³I³I³I³I³I³I³I³I³I³I³I³I³I³I³I³I³I³I³I³I³I³I³I³I³I³I³I³I³I³I³I³I³I³I³I³I³I³I³I³I³I³I³I³I³I³I³I³I³I³I³I³I³I³I³I³I³I³I³I³I³I³I³I³I³I³I³I³I³I³I³I³I³I³I³I³I³I³I³I³I³I³I³I³I³I³I³I³I³I³I³I³I³I³I³I³I³I³I³I³I³I³I³I³I³I³I³I³I³I³I³I³I³I³I³I³I³I³I³I³I³I³I³I³I³I³I³I³I³I³I³I³I³I³I³I³I³I³I³I³I³I³I³I³I³I³I³I³I³I³I³I³I³I³I³I³I³I³I³I³I³I³I³I³I³I³I³I³I³I³I³I³I³I³I³I³I³I³I³I³I³I³I³I³I³I³I³I³I³I³I³I³I³I³I³I³I³I³I³I³I³I³I³I³I³I³I³I³I³I³I³I³I³I³I³I³I³I³I³I³I³I³I³I³I³I³I³I³I³I³I³I³I³I³I³I³I³I³I³I³I³I³I³I³I³I³I³I³I³I³I³I³I³I³I³I³I³I³I³I³I³I³I³I³I³I³I³I³I³I³I³I³I³I³I³I³I³I³I³I³I³I³I³I³I³I³I³I³I³I³I³I³I³I³I³I³I³I³I³I³I³I³I³I³I³I³I³I³I³I³I³I³I³I³I³I³I³I³I³I³I³I³I³I³I³I³I³I³I³I³I³I³I³I³I³I³I³I³I³I³I³I³I³I³I³I³I³I³I³I³I³I³I³I³I³I³I³I³I³I³I³I³I³I³I³I³I³I³I³I³I³I³I³I³I³I³I³I³I³I³I³I³I³I³I³I³I³I³I³I³I³I³I³I³I³I³I³I³I³I³I³I³I³I³I³I³I³I³I³I³I³I³I³I³I³I³I³I³I³I³I³I³I³I³I³I³I³I³I³I³I³I³I³I³I³I³I³I³I³I³I³I³I³I³I³I³I³I³I³I³I³I³I³I³I³I³I³I³I³I³I³I³I³I³I³I³I³I³I³I³I³I³I³I³I³I³I³I³I³I³I³I³I³I³I³I³I³I³I³I³I³I³I³I³I³I³I³I³I³I³I³I³I³I³I³I³I³I³I³I³I³I³I³I³I³I³I³I³I³I³I³I³I³I³I³I³I³I³I³I³I³I³I³I³I³I³I³I³I³I³I³I³I³I³I³I³I³I³I³I³I³I³I³I³I³I³I³I³I³I³I³I³I³I³I³I³I³I³I³I³I³I³I³I³I³I³I³I³I³I³I³I³I³I³I³I³I³I³I³I³I³I³I³I³I³I³I³I³I³I³I³I³I³I³I³I³I³I³I³I³I³I³I³I³I³I³I³I³I³I³I³I³I³I³I³I³I³I³I³I³I³I³I³I³I³I³I³I³I³I³I³I³I³I³I³I³I³I³I³I³I³I³I³I³I³I³I³I³I³I³I³I³I³I³I³I³I³I³I³I³I³I³I³I³I³I³I³I³I³I³I³I³I³I³I³I³I³I³I³I³I³I³I³I³I³I³I³I³I³I³I³I³I³I³I³I³I³I³I³I³I³I³I³I³I³I³I³I³I³I³I³I³I³I³I³I³I³I³I³I³I³I³I³I³I³I³I³I³I³I³I³I³I³I³I³I³I³I³I³I³I³I³I³I³I³I³I³I³I³I³I³I³I³I³I³I³I³I³I³I³I³I³I³I³I³I³I³I³I³I³I³I³I³I³I³I³I³I³I³I³I³I³I³I³I³I³I³I³I³I³I³I³I³I³I³I³I³I³I³I³I³I³I³I³I³I³I³I³I³I³I³I³I³I³I³I³I³I³I³I³I³I³I³I³I³I³I³I³I³I³I³I³I³I³I³I³I³I³I³I³I³I³I³I³I³I³I³I³I³I³I³I³I³I³I³I³I³I³I³I³I³I³I³I³I³I³I³I³I³I³I³I³I³I³I³I³I³I³I³I³I³I³I³I³I³I³I³I³I³I³I³I³I³I³I³I³I³I³I³I³I³I³I³I³I³I³I³I³I³I³I³I³I³I³I³I³I³I³I³I³I³I³I³I³I³I³I³I³I³I³I³I³I³I³I³I³I³I³I³I³I³I³I³I³I³I³I³I³I³I³I³I³I³I³I³I³I³I³I³I³I³I³I³I³I³I³I³I³I³I³I³I³I³I³I³I³I³I³I³I³I³I³I³I³I³I³I³I³I³I³I³I³I³I³I³I³I³I³I³I³I³I³I³I³I³I³I³I³I³I³I³I³I³I³I³I³I³I³I³I³I³I³I³I³I³I³I³I³I³I³I³I³I³I³I³I³I³I³I³I³I³I³I³I³I³I³I³I³I³I³I³I³I³I³I³I³I³I³I³I³I³I³I³I³I³I³I³I³I³I³I³I³I³I³I³I³I³I³I³I³I³I³I³I³I³I³I³I³I³I³I³I³I³I³I³I³I³I³I³I³I³I³I³I³I³I³I³I³I³I³I³I³I³I³I³I³I³I³I³I³I³I³I³I³I³I³I³I³I³I³I³I³I³I³I³I³I³I³I³I³I³I³I³I³I³I³I³I³I³I³I³I³I³I³I³I³I³I³I³I³I³I³I³I³I³I³I³I³I³I³I³I³I³I³I³I³I³I³I³I³I³I³I³I³I³I³I³I³I³I³I³I³I³I³I³I³I³I³I³I³I³I³I³I³I³I³I³I³I³I³I³I³I³I³I³I³I³I³I³I³I³I³I³I³I³I³I³I³I³I³I³I³I³I³I³I³I³I³I³I³I³I³I³I³I³I³I³I³I³I³I³I³I³I³I³I³I³I³I³I³I³I³I³I³I³I³I³I³I³I³I³I³I³I³I³I³I³I³I³I³I³I³I³I³I³I³I³I³I³I³I³I³I³I³I³I³I³I³I³I³I³I³I³I³I³I³I³I³I³I³I³I³I³I³I³I³I³I³I³I³I³I³I³I³I³I³I³I³I³I³I³I³I³I³I³I³I³I³I³I³I³I³I³I³I³I³I³I³I³I³I³I³I³I³I³I³I³I³I³I³I³I³I³I³I³I³I³I³I³I³I³I³I³I³I³I³I³I³I³I³I³I³I³I³I³I³I³I³I³I³I³I³I³I³I³I³I³I³I³I³I³I³I³I³I³I³I³I³I³I³I³I³I³I³I³I³I³I³I³I³I³I³I³I³I³I³I³I³I³I³I³I³I³I³I³I³I³I³I³I³I³I³I³I³I³I³I³I³I³I³I³I³I³I³I³I³I³I³I³I³I³I³I³I³I³I³I³I³I³I³I³I³I³I³I³I³I³I³I³I³I³I³I³I³I³I³I³I³I³I³I³I³I³I³I³I³I³I³I³I³I³I³I³I³I³I³I³I³I³I³I³I³I³I³I³I³I³I³I³I³I³I³I³I³I³I³I³I³I³I³I³I³I³I³I³I³I³I³I³I³I³I³I³I³I³I³I³I³I³I³I³I³I³I³I³I³I³I³I³I³I³I³I³I³I³I³I³I³I³I³I³I³I³I³I³I³I³I³I³I³I³I³I³I³I³I³I³I³I³I³I³I³I³I³I³I³I³I³I³I³I³I³I³I³I³I³I³I³I³I³I³I³I³I³I³I³I³I³I³I³I³I³I³I³I³I³I³I³I³I³I³I³I³I³I³I³I³I³I³I³I³I³I³I³I³I³I³I³I³I³I³I³I³I³I³I³I³I³I³I³I³I³I³I³I³I³I³I³I³I³I³I³I³I³I³I³I³I³I³I³I³I³I³I³I³I³I³I³I³I³I³I³I³I³I³I³I³I³I³I³I³I³I³I³I³I³I³I³I³I³I³I³I³I³I³I³I³I³I³I³I³I³I³I³I³I³I³I³I³I³I³I³I³I³I³I³I³I³I³I³I³I³I³I³I³I³I³I³I³I³I³I³I³I³I³I³I³I³I³I³I³I³I³I³I³I³I³I³I³I³I³I³I³I³I³I³I³I³I³I³I³I³I³I³I³I³I³I³I³I³I³I³I³I³I³I³I³I³I³I³I³I³I³I³I³I³I³I³I³I³I³I³I³I³I³I³I³I³I³I³I³I³I³I³I³I³I³I³I³I³I³I³I³I³I³I³I³I³I³I³I³I³I³I³I³I³I³I³I³I³I³I³I³I³I³I³I³I³I³I³I³I³I³I³I³I³I³I³I³I³I³I³I³I³I³I³I³I³I³I³I³I³I³I³I³I³I³I³I³I³I³I³I³I³I³I³I³I³I³I³I³I³I³I³I³I³I³I³I³I³I³I³I³I³I³I³I³I³I³I³I³I³I³I³I³I³I³I³I³I³I³I³I³I³I³I³I³I³I³I³I³I³I³I³I³I³I³I³I³I³I³I³I³I³I³I³I³I³I³I³I³I³I³I³I³I³I³I³I³I³I³I³I³I³I³I³I³I³I³I³I³I³I³I³I³I³I³I³I³I³I³I³I³I³I³I³I³I³I³I³I³I³I³I³I³I³I³I³I³I³I³I³I³I³I³I³I³I³I³I³I³I³I³I³I³I³I³I³I³I³I³I³I³I³I³I³I³I³I³I³I³I³I³I³I³I³I³I³I³I³I³I³I³I³I³I³I³I³I³I³I³I³I³I³I³I³I³I³I³I³I³I³I³I³I³I³I³I³I³I³I³I³I³I³I³I³I³I³I³I³I³I³I³I³I³I³I³I³I³I³I³I³I³I³I³I³I³I³I³I³I³I³I³I³I³I³I³I³I³I³I³I³I³I³I³I³I³I³I³I³I³I³I³I³I³I³I³I³I³I³I³I³I³I³I³I³I³I³I³I³I³I³I³I³I³I³I³I³I³I³I³I³I³I³I³I³I³I³I³I³I³I³I³I³I³I³I³I³I³I³I³I³I³I³I³I³I³I³I³I³I³I³I³I³I³I³I³I³I³I³I³I³I³I³I³I³I³I³I³I³I³I³I³I³I³I³I³I³I³I³I³I³I³I³I³I³I³I³I³I³I³I³I³I³I³I³I³I³I³I³I³I³I³I³I³I³I³I³I³I³I³I³I³I³I³I³I³I³I³I³I³I³I³I³I³I³I³I³I³I³I³I³I³I³I³I³I³I³I³I³I³I³I³I³I³I³I³I³I³I³I³I³I³I³I³I³I³I³I³I³I³I³I³I³I³I³I³I³I³I³I³I³I³I³I³I³I³I³I³I³I³I³I³I³I³I³I³I³I³I³I³I³I³I³I³I³I³I³I³I³I³I³I³I³I³I³I³I³I³I³I³I³I³I³I³I³I³I³I³I³I³I³I³I³I³I³I³I³I³I³I³I³I³I³I³I³I³I³I³I³I³I³I³I³I³I³I³I³I³I³I³I³I³I³I³I³I³I³I³I³I³I³I³I³I³I³I³I³I³I³I³I³I³I³I³I³I³I³I³I³I³I³I³I³I³I³I³I³I³I³I³I³I³I³I³I³I³I³I³I³I³I³I³I³I³I³I³I³I³I³I³I³I³I³I³I³I³I³I³I³I³I³I³I³I³I³I³I³I³I³I³I³I³I³I³I³I³I³I³I³I³I³I³I³I³I³I³I³I³I³I³I³I³I³I³I³I³I³I³I³I³I³I³I³I³I³I³I³I³I³I³I³I³I³I³I³I³I³I³I³I³I³I³I³I³I³I³I³I³I³I³I³I³I³I³I³I³I³I³I³I³I³I³I³I³I³I³I³I³I³I³I³I³I³I³I³I³I³I³I³I³I³I³I³I³I³I³I³I³I³I³I³I³I³I³I³I³I³I³I³I³I³I³I³I³I³I³I³I³I³I³I³I³I³I³I³I³I³I³I³I³I³I³I³I³I³I³I³I³I³I³I³I³I³I³I³I³I³I³I³I³I³I³I³I³I³I³I³I³I³I³I³I³I³I³I³I³I³I³I³I³I³I³I³I³I³I³I³I³I³I³I³I³I³I³I³I³I³I³I³I³I³I³I³I³I³I³I³I³I³I³I³I³I³I³I³I³I³I³I³I³I³I³I³I³I³I³I³I³I³I³I³I³I³I³I³I³I³I³I³I³I³I³I³I³I³I³I³I³I³I³I³I³I³I³I³I³I³I³I³I³I³I³I³I³I³I³I³I³I³I³I³I³I³I³I³I³I³I³I³I³I³I³I³I³I³I³I³I³I³I³I³I³I³I³I³I³I³I³I³I³I³I³I³I³I³I³I³I³I³I³I³I³I³I³I³I³I³I³I³I³I³I³I³I³I³I³I³I³I³I³I³I³I³I³I³I³I³I³I³I³I³I³I³I³I³I³I³I³I³I³I³I³I³I³I³I³I³I³I³I³I³I³I³I³I³I³I³I³I³I³I³I³I³I³I³I³I³I³I³I³I³I³I³I³I³I³I³I³I³I³I³I³I³I³I³I³I³I³I³I³I³I³I³I³I³I³I³I³I³I³I³I³I³I³I³I³I³I³I³I³I³I³I³I³I³I³I³I³I³I³I³I³I³I³I³I³I³I³I³I³I³I³I³I³I³I³I³I³I³I³I³I³I³I³I³I³I³I³I³I³I³I³I³I³I³I³I³I³I³I³I³I³I³I³I³I³I³I³I³I³I³I³I³I³I³I³I³I³I³I³I³I³I³I³I³I³I³I³I³I³I³I³I³I³I³I³I³I³I³I³I³I³I³I³I³I³I³I³I³I³I³I³I³I³I³I³I³I³I³I³I³I³I³I³I³I³I³I³I³I³I³I³I³I³I³I³I³I³I³I³I³I³I³I³I³I³I³I³I³I³I³I³I³I³I³I³I³I³I³I³I³I³I³I³I³I³I³I³I³I³I³I³I³I³I³I³I³I³I³I³I³I³I³I³I³I³I³I³I³I³I³I³I³I³I³I³I³I³I³I³I³I³I³I³I³I³I³I³I³I³I³I³I³I³I³I³I³I³I³I³I³I³I³I³I³I³I³I³I³I³I³I³I³I³I³I³I³I³I³I³I³I³I³I³I³I³I³I³I³I³I³I³I³I³I³I³I³I³I³I³I³I³I³I³I³I³I³I³I³I³I³I³I³I³I³I³I³I³I³I³I³I³I³I³I³I³I³I³I³I³I³I³I³I³I³I³I³I³I³I³I³I³I³I³I³I³I³I³I³I³I³I³I³I³I³I³I³I³I³I³I³I³I³I³I³I³I³I³I³I³I³I³I³I³I³I³I³I³I³I³I³I³I³I³I³I³I³I³I³I³I³I³I³I³I³I³I³I³I³I³I³I³I³I³I³I³I³I³I³I³I³I³I³I³I³I³I³I³I³I³I³I³I³I³I³I³I³I³I³I³I³I³I³I³I³I³I³I³I³I³I³I³I³I³I³I³I³I³I³I³I³I³I³I³I³I³I³I³I³I³I³I³I³I³I³I³I³I³I³I³I³I³I³I³I³I³I³I³I³I³I³I³I³I³I³I³I³I³I³I³I³I³I³I³I³I³I³I³I³I³I³I³I³I³I³I³I³I³I³I³I³I³I³I³I³I³I³I³I³I³I³I³I³I³I³I³I³I³I³I³I³I³I³I³I³I³I³I³I³I³I³I³I³I³I³I³I³I³I³I³I³I³I³I³I³I³I³I³I³I³I³I³I³I³I³I³I³I³I³I³I³I³I³I³I³I³I³I³I³I³I³I³I³I³I³I³I³I³I³I³I³I³I³I³I³I³I³I³I³I³I³I³I³I³I³I³I³I³I³I³I³I³I³I³I³I³I³I³I³I³I³I³I³I³I³I³I³I³I³I³I³I³I³I³I³I³I³I³I³I³I³I³I³I³I³I³I³I³I³I³I³I³I³I³I³I³I³I³I³I³I³I³I³I³I³I³I³I³I³I³I³I³I³I³I³I³I³I³I³I³I³I³I³I³I³I³I³I³I³I³I³I³I³I³I³I³I³I³I³I³I³I³I³I³I³I³I³I³I³I³I³I³I³I³I³I³I³I³I³I³I³I³I³I³I³I³I³I³I³I³I³I³I³I³I³I³I³I³I³I³I³I³I³I³I³I³I³I³I³I³I³I³I³I³I³I³I³I³I³I³I³I³I³I³I³I³I³I³I³I³I³I³I³I³I³I³I³I³I³I³I³I³I³I³I³I³I³I³I³I³I³I³I³I³I³I³I³I³I³I³I³I³I³I³I³I³I³I³I³I³I³I³I³I³I³I³I³I³I³I³I³I³I³I³I³I³I³I³I³I³I³I³I³I³I³I³I³I³I³I³I³I³I³I³I³I³I³I³I³I³I³I³I³I³I³I³I³I³I³I³I³I³I³I³I³I³I³I³I³I³I³I³I³I³I³I³I³I³I³I³I³I³I³I³I³I³I³I³I³I³I³I³I³I³I³I³I³I³I³I³I³I³I³I³I³I³I³I³I³I³I³I³I³I³I³I³I³I³I³I³I³I³I³I³I³I³I³I³I³I³I³I³I³I³I³I³I³I³I³I³I³I³I³I³I³I³I³I³I³I³I³I³I³I³I³I³I³I³I³I³I³I³I³I³I³I³I³I³I³I³I³I³I³I³I³I³I³I³I³I³I³I³I³I³I³I³I³I³I³I³I³I³I³I³I³I³I³I³I³I³I³I³I³I³I³I³I³I³I³I³I³I³I³I³I³I³I³I³I³I³I³I³I³I³I³I³I³I³I³I³I³I³I³I³I³I³I³I³I³I³I³I³I³I³I³I³I³I³I³I³I³I³I³I³I³I³I³I³I³I³I³I³I³I³I³I³I³I³I³I³I³I³I³I³I³I³I³I³I³I³I³I³I³I³I³I³I³I³I³I³I³I³I³I³I³I³I³I³I³I³I³I³I³I³I³I³I³I³I³I³I³I³I³I³I³I³I³I³I³I³I³I³I³I³I³I³I³I³I³I³I³I³I³I³I³I³I³I³I³I³I³I³I³I³I³I³I³I³I³I³I³I³I³I³I³I³I³I³I³I³I³I³I³I³I³I³I³I³I³I³I³I³I³I³I³I³I³I³I³I³I³I³I³I³I³I³I³I³I³I³I³I³I³I³I³I³I³I³I³I³I³I³I³I³I³I³I³I³I³I³I³I³I³I³I³I³I³I³I³I³I³I³I³I³I³I³I³I³I³I³I³I³I³I³I³I³I³I³I³I³I³I³I³I³I³I³I³I³I³I³I³I³I³I³I³I³I³I³I³I³I³I³I³I³I³I³I³I³I³I³I³I³I³I³I³I³I³I³I³I³I³I³I³I³I³I³I³I³I³I³I³I³I³I³I³I³I³I³I³I³I³I³I³I³I³I³I³I³I³I³I³I³I³I³I³I³I³I³I³I³I³I³I³I³I³I³I³I³I³I³I³I³I³I³I³I³I³I³I³I³I³I³I³I³I³I³I³I³I³I³I³I³I³I³I³I³I³I³I³I³I³I³I³I³I³I³I³I³I³I³I³I³I³I³I³I³I³I³I³I³I³I³I³I³I³I³I³I³I³I³I³I³I³I³I³I³I³I³I³I³I³I³I³I³I³I³I³I³I³I³I³I³I³I³I³I³I³I³I³I³I³I³I³I³I³I³I³I³I³I³I³I³I³I³I³I³I³I³I³I³I³I³I³I³I³I³I³I³I³I³I³I³I³I³I³I³I³I³I³I³I³I³I³I³I³I³I³I³I³I³I³I³I³I³I³I³I³I³I³I³I³I³I³I³I³I³I³I³I³I³I³I³I³I³I³I³I³I³I³I³I³I³I³I³I³I³I³I³I³I³I³I³I³I³I³I³I³I³I³I³I³I³I³I³I³I³I³I³I³I³I³I³I³I³I³I³I³I³I³I³I³I³I³I³I³I³I³I³I³I³I³I³I³I³I³I³I³I³I³I³I³I³I³I³I³I³I³I³I³I³I³I³I³I³I³I³I³I³I³I³I³I³I³I³I³I³I³I³I³I³I³I³I³I³I³I³I³I³I³I³I³I³I³I³I³I³I³I³I³I³I³I³I³I³I³I³I³I³I³I³I³I³I³I³I³I³I³I³I³I³I³I³I³I³I³I³I³I³I³I³I³I³I³I³I³I³I³I³I³I³I³I³I³I³I³I³I³I³I³I³I³I³I³I³I³I³I³I³I³I³I³I³I³I³I³I³I³I³I³I³I³I³I³I³I³I³I³I³I³I³I³I³I³I³I³I³I³I³I³I³I³I³I³I³I³I³I³I³I³I³I³I³I³I³I³I³I³I³I³I³I³I³I³I³I³I³I³I³I³I³I³I³I³I³I³I³I³I³I³I³I³I³I³I³I³I³I³I³I³I³I³I³I³I³I³I³I³I³I³I³I³I³I³I³I³I³I³I³I³I³I³I³I³I³I³I³I³I³I³I³I³I³I³I³I³I³I³I³I³I³I³I³I³I³I³I³I³I³I³I³I³I³I³I³I³I³I³I³I³I³I³I³I³I³I³I³I³I³I³I³I³I³I³I³I³I³I³I³I³I³I³I³I³I³I³I³I³I³I³I³I³I³I³I³I³I³I³I³I³I³I³I³I³I³I³I³I³I³I³I³I³I³I³I³I³I³I³I³I³I³I³I³I³I³I³I³I³I³I³I³I³I³I³I³I³I³I³I³I³I³I³I³I³I³I³I³I³I³I³I³I³I³I³I³I³I³I³I³I³I³I³I³I³I³I³I³I³I³I³I³I³I³I³I³I³I³I³I³I³I³I³I³I³I³I³I³I³I³I³I³I³I³I³I³I³I³I³I³I³I³I³I³I³I³I³I³I³I³I³I³I³I³I³I³I³I³I³I³I³I³I³I³I³I³I³I³I³I³I³I³I³I³I³I³I³I³I³I³I³I³I³I³I³I³I³I³I³I³I³I³I³I³I³I³I³I³I³I³I³I³I³I³I³I³I³I³I³I³I³I³I³I³I³I³I³I³I³I³I³I³I³I³I³I³I³I³I³I³I³I³I³I³I³I³I³I³I³I³I³I³I³I³I³I³I³I³I³I³I³I³I³I³I³I³I³I³I³I³I³I³I³I³I³I³I³I³I³I³I³I³I³I³I³I³I³I³I³I³I³I³I³I³I³I³I³I³I³I³I³I³I³I³I³I³I³I³I³I³I³I³I³I³I³I³I³I³I³I³I³I³I³I³I³I³I³I³I³I³I³I³I³I³I³I³I³I³I³I³I³I³I³I³I³I³I³I³I³I³I³I³I³I³I³I³I³I³I³I³I³I³I³I³I³I³I³I³I³I³I³I³I³I³I³I³I³I³I³I³I³I³I³I³I³I³I³I³I³I³I³I³I³I³I³I³I³I³I³I³I³I³I³I³I³I³I³I³I³I³I³I³I³I³I³I³I³I³I³I³I³I³I³I³I³I³I³I³I³I³I³I³I³I³I³I³I³I³I³I³I³I³I³I³I³I³I³I³I³I³I³I³I³I³I³I³I³I³I³I³I³I³I³I³I³I³I³I³I³I³I³I³I³I³I³I³I³I³I³I³I³I³I³I³I³I³I³I³I³I³I³I³I³I³I³I³I³I³I³I³I³I³I³I³I³I³I³I³I³I³I³I³I³I³I³I³I³I³I³I³I³I³I³I³I³I³I³I³I³I³I³I³I³I³I³I³I³I³I³I³I³I³I³I³I³I³I³I³I³I³I³I³I³I³I³I³I³I³I³I³I³I³I³I³I³I³I³I³I³I³I³I³I³I³I³I³I³I³I³I³I³I³I³I³I³I³I³I³I³I³I³I³I³I³I³I³I³I³I³I³I³I³I³I³I³I³I³I³I³I³I³I³I³I³I³I³I³I³I³I³I³I³I³I³I³I³I³I³I³I³I³I³I³I³I³I³I³I³I³I³I³I³I³I³I³I³I³I³I³I³I³I³I³I³I³I³I³I³I³I³I³I³I³I³I³I³I³I³I³I³I³I³I³I³I³I³I³I³I³I³I³I³I³I³I³I³I³I³I³I³I³I³I³I³I³I³I³I³I³I³I³I³I³I³I³I³I³I³I³I³I³I³I³I³I³I³I³I³I³I³I³I³I³I³I³I³I³I³I³I³I³I³I³I³I³I³I³I³I³I³I³I³I³I³I³I³I³I³I³I³I³I³I³I³I³I³I³I³I³I³I³I³I³I³I³I³I³I³I³I³I³I³I³I³I³I³I³I³I³I³I³I³I³I³I³I³I³I³I³I³I³I³I³I³I³I³I³I³I³I³I³I³I³I³I³I³I³I³I³I³I³I³I³I³I³I³I³I³I³I³I³I³I³I³I³I³I³I³I³I³I³I³I³I³I³I³I³I³I³I³I³I³I³I³I³I³I³I³I³I³I³I³I³I³I³I³I³I³I³I³I³I³I³I³I³I³I³I³I³I³I³I³I³I³I³I³I³I³I³I³I³I³I³I³I³I³I³I³I³I³I³I³I³I³I³I³I³I³I³I³I³I³I³I³I³I³I³I³I³I³I³I³I³I³I³I³I³I³I³I³I³I³I³I³I³I³I³I³I³I³I³I³I³I³I³I³I³I³I³I³I³I³I³I³I³I³I³I³I³I³I³I³I³I³I³I³I³I³I³I³I³I³I³I³I³I³I³I³I³I³I³I³I³I³I³I³I³I³I³I³I³I³I³I³I³I³I³I³I³I³I³I³I³I³I³I³I³I³I³I³I³I³I³I³I³I³I³I³I³I³I³I³I³I³I³I³I³I³I³I³I³I³I³I³I³I³I³I³I³I³I³I³I³I³I³I³I³I³I³I³I³I³I³I³I³I³I³I³I³I³I³I³I³I³I³I³I³I³I³I³I³I³I³I³I³I³I³I³I³I³I³I³I³I³I³I³I³I³I³I³I³I³I³I³I³I³I³I³I³I³I³I³I³I³I³I³I³I³I³I³I³I³I³I³I³I³I³I³I³I³I³I³I³I³I³I³I³I³I³I³I³I³I³I³I³I³I³I³I³I³I³I³I³I³I³I³I³I³I³I³I³I³I³I³I³I³I³I³I³I³I³I³I³I³I³I³I³I³I³I³I³I³I³I³I³I³I³I³I³I³I³I³I³I³I³I³I³I³I³I³I³I³I³I³I³I³I³I³I³I³I³I³I³I³I³I³I³I³I³I³I³I³I³I³I³I³I³I³I³I³I³I³I³I³I³I³I³I³I³I³I³I³I³I³I³I³I³I³I³I³I³I³I³I³I³I³I³I³I³I³I³I³I³I³I³I³I³I³I³I³I³I³I³I³I³I³I³I³I³I³I³I³I³I³I³I³I³I³I³I³I³I³I³I³I³I³I³I³I³I³I³I³I³I³I³I³I³I³I³I³I³I³I³I³I³I³I³I³I³I³I³I³I³I³I³I³I³I³I³I³I³I³I³I³I³I³I³I³I³I³I³I³I³I³I³I³I³I³I³I³I³I³I³I³I³I³I³I³I³I³I³I³I³I³I³I³I³I³I³I³I³I³I³I³I³I³I³I³I³I³I³I³I³I³I³I³I³I³I³I³I³I³I³I³I³I³I³I³I³I³I³I³I³I³I³I³I³I³I³I³I³I³I³I³I³I³I³I³I³I³I³I³I³I³I³I³I³I³I³I³I³I³I³I³I³I³I³I³I³I³I³I³I³I³I³I³I³I³I³I³I³I³I³I³I³I³I³I³I³I³I³I³I³I³I³I³I³I³I³I³I³I³I³I³I³I³I³I³I³I³I³I³I³I³I³I³I³I³I³I³I³I³I³I³I³I³I³I³I³I³I³I³I³I³I³I³I³I³I³I³I³I³I³I³I³I³I³I³I³I³I³I³I³I³I³I³I³I³I³I³I³I³I³I³I³I³I³I³I³I³I³I³I³I³I³I³I³I³I³I³I³I³I³I³I³I³I³I³I³I³I³I³I³I³I³I³I³I³I³I³I³I³I³I³I³I³I³I³I³I³I³I³I³I³I³I³I³I³I³I³I³I³I³I³I³I³I³I³I³I³I³I³I³I³I³I³I³I³I³I³I³I³I³I³I³I³I³I³I³I³I³I³I³I³I³I³I³I³I³I³I³I³I³I³I³I³I³I³I³I³I³I³I³I³I³I³I³I³I³I³I³I³I³I³I³I³I³I³I³I³I³I³I³I³I³I³I³I³I³I³I³I³I³I³I³I³I³I³I³I³I³I³I³I³I³I³I³I³I³I³I³I³I³I³I³I³I³I³I³I³I³I³I³I³I³I³I³I³I³I³I³I³I³I³I³I³I³I³I³I³I³I³I³I³I³I³I³I³I³I³I³I³I³I³I³I³I³I³I³I³I³I³I³I³I³I³I³I³I³I³I³I³I³I³I³I³I³I³I³I³I³I³I³I³I³I³I³I³I³I³I³I³I³I³I³I³I³I³I³I³I³I³I³I³I³I³I³I³I³I³I³I³I³I³I³I³I³I³I³I³I³I³I³I³I³I³I³I³I³I³I³I³I³I³I³I³I³I³I³I³I³I³I³I³I³I³I³I³I³I³I³I³I³I³I³I³I³I³I³I³I³I³I³I³I³I³I³I³I³I³I³I³I³I³I³I³I³I³I³I³I³I³I³I³I³I³I³I³I³I³I³I³I³I³I³I³I³I³I³I³I³I³I³I³I³I³I³I³I³I³I³I³I³I³I³I³I³I³I³I³I³I³I³I³I³I³I³I³I³I³I³I³I³I³I³I³I³I³I³I³I³I³I³I³I³I³I³I³I³I³I³I³I³I³I³I³I³I³I³I³I³I³I³I³I³I³I³I³I³I³I³I³I³I³I³I³I³I³I³I³I³I³I³I³I³I³I³I³I³I³I³I³I³I³I³I³I³I³I³I³I³I³I³I³I³I³I³I³I³I³I³I³I³I³I³I³I³I³I³I³I³I³I³I³I³I³I³I³I³I³I³I³I³I³I³I³I³I³I³I³I³I³I³I³I³I³I³I³I³I³I³I³I³I³I³I³I³I³I³I³I³I³I³I³I³I³I³I³I³I³I³I³I³I³I³I³I³I³I³I³I³I³I³I³I³I³I³I³I³I³I³I³I³I³I³I³I³I³I³I³I³I³I³I³I³I³I³I³I³I³I³I³I³I³I³I³I³I³I³I³I³I³I³I³I³I³I³I³I³I³I³I³I³I³I³I³I³I³I³I³I³I³I³I³I³I³I³I³I³I³I³I³I³I³I³I³I³I³I³I³I³I³I³I³I³I³I³I³I³I³I³I³I³I³I³I³I³I³I³I³I³I³I³I³I³I³I³I³I³I³I³I³I³I³I³I³I³I³I³I³I³I³I³I³I³I³I³I³I³I³I³I³I³I³I³I³I³I³I³I³I³I³I³I³I³I³I³I³I³I³I³I³I³I³I³I³I³I³I³I³I³I³I³I³I³I³I³I³I³I³I³I³I³I³I³I³I³I³I³I³I³I³I³I³I³I³I³I³I³I³I³I³I³I³I³I³I³I³I³I³I³I³I³I³I³I³I³I³I³I³I³I³I³I³I³I³I³I³I³I³I³I³I³I³I³I³I³I³I³I³I³I³I³I³I³I³I³I³I³I³I³I³I³I³I³I³I³I³I³I³I³I³I³I³I³I³I³I³I³I³I³I³I³I³I³I³I³I³I³I³I³I³I³I³I³I³I³I³I³I³I³I³I³I³I³I³I³I³I³I³I³I³I³I³I³I³I³I³I³I³I³I³I³I³I³I³I³I³I³I³I³I³I³I³I³I³I³I³I³I³I³I³I³I³I³I³I³I³I³I³I³I³I³I³I³I³I³I³I³I³I³I³I³I³I³I³I³I³I³I³I³I³I³I³I³I³I³I³I³I³I³I³I³I³I³I³I³I³I³I³I³I³I³I³I³I³I³I³I³I³I³I³I³I³I³I³I³I³I³I³I³I³I³I³I³I³I³I³I³I³I³I³I³I³I³I³I³I³I³I³I³I³I³I³I³I³I³I³I³I³I³I³I³I³I³I³I³I³I³I³I³I³I³I³I³I³I³I³I³I³I³I³I³I³I³I³I³I³I³I³I³I³I³I³I³I³I³I³I³I³I³I³I³I³I³I³I³I³I³I³I³I³I³I³I³I³I³I³I³I³I³I³I³I³I³I³I³I³I³I³I³I³I³I³I³I³I³I³I³I³I³I³I³I³I³I³I³I³I³I³I³I³I³I³I³I³I³I³I³I³I³I³I³I³I³I³I³I³I³I³I³I³I³I³I³I³I³I³I³I³I³I³I³I³I³I³I³I³I³I³I³I³I³I³I³I³I³I³I³I³I³I³I³I³I³I³I³I³I³I³I³I³I³I³I³I³I³I³I³I³I³I³I³I³I³I³I³I³I³I³I³I³I³I³I³I³I³I³I³I³I³I³I³I³I³I³I³I³I³I³I³I³I³I³I³I³I³I³I³I³I³I³I³I³I³I³I³I³I³I³I³I³I³I³I³I³I³I³I³I³I³I³I³I³I³I³I³I³I³I³I³I³I³I³I³I³I³I³I³I³I³I³I³I³I³I³I³I³I³I³I³I³I³I³I³I³I³I³I³I³I³I³I³I³I³I³I³I³I³I³I³I³I³I³I³I³I³I³I³I³I³I³I³I³I³I³I³I³I³I³I³I³I³I³I³I³I³I³I³I³I³I³I³I³I³I³I³I³I³I³I³I³I³I³I³I³I³I³I³I³I³I³I³I³I³I³I³I³I³I³I³I³I³I³I³I³I³I³I³I³I³I³I³I³I³I³I³I³I³I³I³I³I³I³I³I³I³I³I³I³I³I³I³I³I³I³I³I³I³I³I³I³I³I³I³I³I³I³I³I³I³I³I³I³I³I³I³I³I³I³I³I³I³I³I³I³I³I³I³I³I³I³I³I³I³I³I³I³I³I³I³I³I³I³I³I³I³I³I³I³I³I³I³I³I³I³I³I³I³I³I³I³I³I³I³I³I³I³I³I³I³I³I³I³I³I³I³I³I³I³I³I³I³I³I³I³I³I³I³I³I³I³I³I³I³I³I³I³I³I³I³I³I³I³I³I³I³I³I³I³I³I³I³I³I³I³I³I³I³I³I³I³I³I³I³I³I³I³I³I³I³I³I³I³I³I³I³I³I³I³I³I³I³I³I³I³I³I³I³I³I³I³I³I³I³I³I³I³I³I³I³I³I³I³I³I³I³I³I³I³I³I³I³I³I³I³I³I³I³I³I³I³I³I³I³I³I³I³I³I³I³I³I³I³I³I³I³I³I³I³I³I³I³I³I³I³I³I³I³I³I³I³I³I³I³I³I³I³I³I³I³I³I³I³I³I³I³I³I³I³I³I³I³I³I³I³I³I³I³I³I³I³I³I³I³I³I³I³I³I³I³I³I³I³I³I³I³I³I³I³I³I³I³I³I³I³I³I³I³I³I³I³I³I³I³I³I³I³I³I³I³I³I³I³I³I³I³I³I³I³I³I³I³I³I³I³I³I³I³I³I³I³I³I³I³I³I³I³I³I³I³I³I³I³I³I³I³I³I³I³I³I³I³I³I³I³I³I³I³I³I³I³I³I³I³I³I³I³I³I³I³I³I³I³I³I³I³I³I³I³I³I³I³I³I³I³I³I³I³I³I³I³I³I³I³I³I³I³I³I³I³I³I³I³I³I³I³I³I³I³I³I³I³I³I³I³I³I³I³I³I³I³I³I³I³I³I³I³I³I³I³I³I³I³I³I³I³I³I³I³I³I³I³I³I³I³I³I³I³I³I³I³I³I³I³I³I³I³I³I³I³I³I³I³I³I³I³I³I³I³I³I³I³I³I³I³I³I³I³I³I³I³I³I³I³I³I³I³I³I³I³I³I³I³I³I³I³I³I³I³I³I³I³I³I³I³I³I³I³I³I³I³I³I³I³I³I³I³I³I³I³I³I³I³I³I³I³I³I³I³I³I³I³I³I³I³I³I³I³I³I³I³I³I³I³I³I³I³I³I³I³I³I³I³I³I³I³I³I³I³I³I³I³I³I³I³I³I³I³I³I³I³I³I³I³I³I³I³I³I³I³I³I³I³I³I³I³I³I³I³I³I³I³I³I³I³I³I³I³I³I³I³I³I³I³I³I³I³I³I³I³I³I³I³I³I³I³I³I³I³I³I³I³I³I³I³I³I³I³I³I³I³I³I³I³I³I³I³I³I³I³I³I³I³I³I³I³I³I³I³I³I³I³I³I³I³I³I³I³I³I³I³I³I³I³I³I³I³I³I³I³I³I³I³I³I³I³I³I³I³I³I³I³I³I³I³I³I³I³I³I³I³I³I³I³I³I³I³I³I³I³I³I³I³I³I³I³I³I³I³I³I³I³I³I³I³I³I³I³I³I³I³I³I³I³I³I³I³I³I³I³I³I³I³I³I³I³I³I³I³I³I³I³I³I³I³I³I³I³I³I³I³I³I³I³I³I³I³I³I³I³I³I³I³I³I³I³I³I³I³I³I³I³I³I³I³I³I³I³I³I³I³I³I³I³I³I³I³I³I³I³I³I³I³I³I³I³I³I³I³I³I³I³I³I³I³I³I³I³I³I³I³I³I³I³I³I³I³I³I³I³I³I³I³I³I³I³I³I³I³I³I³I³I³I³I³I³I³I³I³I³I³I³I³I³I³I³I³I³I³I³I³I³I³I³I³I³I³I³I³I³I³I³I³I³I³I³I³I³I³I³I³I³I³I³I³I³I³I³I³I³I³I³I³I³I³I³I³I³I³I³I³I³I³I³I³I³I³I³I³I³I³I³I³I³I³I³I³I³I³I³I³I³I³I³I³I³I³I³I³I³I³I³I³I³I³I³I³I³I³I³I³I³I³I³I³I³I³I³I³I³I³I³I³I³I³I³I³I³I³I³I³I³I³I³I³I³I³I³I³I³I³I³I³I³I³I³I³I³I³I³I³I³I³I³I³I³I³I³I³I³I³I³I³I³I³I³I³I³I³I³I³I³I³I³I³I³I³I³I³I³I³I³I³I³I³I³I³I³I³I³I³I³I³I³I³I³I³I³I³I³I³I³I³I³I³I³I³I³I³I³I³I³I³I³I³I³I³I³I³I³I³I³I³I³I³I³I³I³I³I³I³I³I³I³I³I³I³I³I³I³I³I³I³I³I³I³I³I³I³I³I³I³I³I³I³I³I³I³I³I³I³I³I³I³I³I³I³I³I³I³I³I³I³I³I³I³I³I³I³I³I³I³I³I³I³I³I³I³I³I³I³I³I³I³I³I³I³I³I³I³I³I³I³I³I³I³I³I³I³I³I³I³I³I³I³I³I³I³I³I³I³I³I³I³I³I³I³I³I³I³I³I³I³I³I³I³I³I³I³I³I³I³I³I³I³I³I³I³I³I³I³I³I³I³I³I³I³I³I³I³I³I³I³I³I³I³I³I³I³I³I³I³I³I³I³I³I³I³I³I³I³I³I³I³I³I³I³I³I³I³I³I³I³I³I³I³I³I³I³I³I³I³I³I³I³I³I³I³I³I³I³I³I³I³I³I³I³I³I³I³I³I³I³I³I³I³I³I³I³I³I³I³I³I³I³I³I³I³I³I³I³I³I³I³I³I³I³I³I³I³I³I³I³I³I³I³I³I³I³I³I³I³I³I³I³I³I³I³I³I³I³I³I³I³I³I³I³I³I³I³I³I³I³I³I³I³I³I³I³I³I³I³I³I³I³I³I³I³I³I³I³I³I³I³I³I³I³I³I³I³I³I³I³I³I³I³I³I³I³I³I³I³I³I³I³I³I³I³I³I³I³I³I³I³I³I³I³I³I³I³I³I³I³I³I³I³I³I³I³I³I³I³I³I³I³I³I³I³I³I³I³I³I³I³I³I³I³I³I³I³I³I³I³I³I³I³I³I³I³I³I³I³I³I³I³I³I³I³I³I³I³I³I³I³I³I³I³I³I³I³I³I³I³I³I³I³I³I³I³I³I³I³I³I³I³I³I³I³I³I³I³I³I³I³I³I³I³I³I³I³I³I³I³I³I³I³I³I³I³I³I³I³I³I³I³I³I³I³I³I³I³I³I³I³I³I³I³I³I³I³I³I³I³I³I³I³I³I³I³I³I³I³I³I³I³I³I³I³I³I³I³I³I³I³I³I³I³I³I³I³I³I³I³I³I³I³I³I³I³I³I³I³I³I³I³I³I³I³I³I³I³I³I³I³I³I³I³I³I³I³I³I³I³I³I³I³I³I³I³I³I³I³I³I³I³I³I³I³I³I³I³I³I³I³I³I³I³I³I³I³I³I³I³I³I³I³I³I³I³I³I³I³I³I³I³I³I³I³I³I³I³I³I³I³I³I³I³I³I³I³I³I³I³I³I³I³I³I³I³I³I³I³I³I³I³I³I³I³I³I³I³I³I³I³I³I³I³I³I³I³I³I³I³I³I³I³I³I³I³I³I³I³I³I³I³I³I³I³I³I³I³I³I³I³I³I³I³I³I³I³I³I³I³I³I³I³I³I³I³I³I³I³I³I³I³I³I³I³I³I³I³I³I³I³I³I³I³I³I³I³I³I³I³I³I³I³I³I³I³I³I³I³I³I³I³I³I³I³I³I³I³I³I³I³I³I³I³I³I³I³I³I³I³I³I³I³I³I³I³I³I³I³I³I³I³I³I³I³I³I³I³I³I³I³I³I³I³I³I³I³I³I³I³I³I³I³I³I³I³I³I³I³I³I³I³I³I³I³I³I³I³I³I³I³I³I³I³I³I³I³I³I³I³I³I³I³I³I³I³I³I³I³I³I³I³I³I³I³I³I³I³I³I³I³I³I³I³I³I³I³I³I³I³I³I³I³I³I³I³I³I³I³I³I³I³I³I³I³I³I³I³I³I³I³I³I³I³I³I³I³I³I³I³I³I³I³I³I³I³I³I³I³I³I³I³I³I³I³I³I³I³I³I³I³I³I³I³I³I³I³I³I³I³I³I³I³I³I³I³I³I³I³I³I³I³I³I³I³I³I³I³I³I³I³I³I³I³I³I³I³I³I³I³I³I³I³I³I³I³I³I³I³I³I³I³I³I³I³I³I³I³I³I³I³I³I³I³I³I³I³I³I³I³I³I³I³I³I³I³I³I³I³I³I³I³I³I³I³I³I³I³I³I³I³I³I³I³I³I³I³I³I³I³I³I³I³I³I³I³I³I³I³I³I³I³I³I³I³I³I³I³I³I³I³I³I³I³I³I³I³I³I³I³I³I³I³I³I³I³I³I³I³I³I³I³I³I³I³I³I³I³I³I³I³I³I³I³I³I³I³I³I³I³I³I³I³I³I³I³I³I³I³I³I³I³I³I³I³I³I³I³I³I³I³I³I³I³I³I³I³I³I³I³I³I³I³I³I³I³I³I³I³I³I³I³I³I³I³I³I³I³I³I³I³I³I³I³I³I³I³I³I³I³I³I³I³I³I³I³I³I³I³I³I³I³I³I³I³I³I³I³I³I³I³I³I³I³I³I³I³I³I³I³I³I³I³I³I³I³I³I³I³I³I³I³I³I³I³I³I³I³I³I³I³I³I³I³I³I³I³I³I³I³I³I³I³I³I³I³I³I³I³I³I³I³I³I³I³I³I³I³I³I³I³I³I³I³I³I³I³I³I³I³I³I³I³I³I³I³I³I³I³I³I³I³I³I³I³I³I³I³I³I³I³I³I³I³I³I³I³I³I³I³I³I³I³I³I³I³I³I³I³I³I³I³I³I³I³I³I³I³I³I³I³I³I³I³I³I³I³I³I³I³I³I³I³I³I³I³I³I³I³I³I³I³I³I³I³I³I³I³I³I³I³I³I³I³I³I³I³I³I³I³I³I³I³I³I³I³I³I³I³I³I³I³I³I³I³I³I³I³I³I³I³I³I³I³I³I³I³I³I³I³I³I³I³I³I³I³I³I³I³I³I³I³I³I³I³I³I³I³I³I³I³I³I³I³I³I³I³I³I³I³I³I³I³I³I³I³I³I³I³I³I³I³I³I³I³I³I³I³I³I³I³I³I³I³I³I³I³I³I³I³I³I³I³I³I³I³I³I³I³I³I³I³I³I³I³I³I³I³I³I³I³I³I³I³I³I³I³I³I³I³I³I³I³I³I³I³I³I³I³I³I³I³I³I³I³I³I³I³I³I³I³I³I³I³I³I³I³I³I³I³I³I³I³I³I³I³I³I³I³I³I³I³I³I³I³I³I³I³I³I³I³I³I³I³I³I³I³I³I³I³I³I³I³I³I³I³I³I³I³I³I³I³I³I³I³I³I³I³I³I³I³I³I³I³I³I³I³I³I³I³I³I³I³I³I³I³I³I³I³I³I³I³I³I³I³I³I³I³I³I³I³I³I³I³I³I³I³I³I³I³I³I³I³I³I³I³I³I³I³I³I³I³I³I³I³I³I³I³I³I³I³I³I³I³I³I³I³I³I³I³I³I³I³I³I³I³I³I³I³I³I³I³I³I³I³I³I³I³I³I³I³I³I³I³I³I³I³I³I³I³I³I³I³I³I³I³I³I³I³I³I³I³I³I³I³I³I³I³I³I³I³I³I³I³I³I³I³I³I³I³I³I³I³I³I³I³I³I³I³I³I³I³I³I³I³I³I³I³I³I³I³I³I³I³I³I³I³I³I³I³I³I³I³I³I³I³I³I³I³I³I³I³I³I³I³I³I³I³I³I³I³I³I³I³I³I³I³I³I³I³I³I³I³I³I³I³I³I³I³I³I³I³I³I³I³I³I³I³I³I³I³I³I³I³I³I³I³I³I³I³I³I³I³I³I³I³I³I³I³I³I³I³I³I³I³I³I³I³I³I³I³I³I³I³I³I³I³I³I³I³I³I³I³I³I³I³I³I³I³I³I³I³I³I³I³I³I³I³I³I³I³I³I³I³I³I³I³I³I³I³I³I³I³I³I³I³I³I³I³I³I³I³I³I³I³I³I³I³I³I³I³I³I³I³I³I³I³I³I³I³I³I³I³I³I³I³I³I³I³I³I³I³I³I³I³I³I³I³I³I³I³I³I³I³I³I³I³I³I³I³I³I³I³I³I³I³I³I³I³I³I³I³I³I³I³I³I³I³I³I³I³I³I³I³I³I³I³I³I³I³I³I³I³I³I³I³I³I³I³I³I³I³I³I³I³I³I³I³I³I³I³I³I³I³I³I³I³I³I³I³I³I³I³I³I³I³I³I³I³I³I³I³I³I³I³I³I³I³I³I³I³I³I³I³I³I³I³I³I³I³I³I³I³I³I³I³I³I³I³I³I³I³I³I³I³I³I³I³I³I³I³I³I³I³I³I³I³I³I³I³I³I³I³I³I³I³I³I³I³I³I³I³I³I³I³I³I³I³I³I³I³I³I³I³I³I³I³I³I³I³I³I³I³I³I³I³I³I³I³I³I³I³I³I³I³I³I³I³I³I³I³I³I³I³I³I³I³I³I³I³I³I³I³I³I³I³I³I³I³I³I³I³I³I³I³I³I³I³I³I³I³I³I³I³I³I³I³I³I³I³I³I³I³I³I³I³I³I³I³I³I³I³I³I³I³I³I³I³I³I³I³I³I³I³I³I³I³I³I³I³I³I³I³I³I³I³I³I³I³I³I³I³I³I³I³I³I³I³I³I³I³I³I³I³I³I³I³I³I³I³I³I³I³I³I³I³I³I³I³I³I³I³I³I³I³I³I³I³I³I³I³I³I³I³I³I³I³I³I³I³I³I³I³I³I³I³I³I³I³I³I³I³I³I³I³I³I³I³I³I³I³I³I³I³I³I³I³I³I³I³I³I³I³I³I³I³I³I³I³I³I³I³I³I³I³I³I³I³I³I³I³I³I³I³I³I³I³I³I³I³I³I³I³I³I³I³I³I³I³I³I³I³I³I³I³I³I³I³I³I³I³I³I³I³I³I³I³I³I³I³I³I³I³I³I³I³I³I³I³I³I³I³I³I³I³I³I³I³I³I³I³I³I³I³I³I³I³I³I³I³I³I³I³I³I³I³I³I³I³I³I³I³I³I³I³I³I³I³I³I³I³I³I³I³I³I³I³I³I³I³I³I³I³I³I³I³I³I³I³I³I³I³I³I³I³I³I³I³I³I³I³I³I³I³I³I³I³I³I³I³I³I³I³I³I³I³I³I³I³I³I³I³I³I³I³I³I³I³I³I³I³I³I³I³I³I³I³I³I³I³I³I³I³I³I³I³I³I³I³I³I³I³I³I³I³I³I³I³I³I³I³I³I³I³I³I³I³I³I³I³I³I³I³I³I³I³I³I³I³I³I³I³I³I³I³I³I³I³I³I³I³I³I³I³I³I³I³I³I³I³I³I³I³I³I³I³I³I³I³I³I³I³I³I³I³I³I³I³I³I³I³I³I³I³I³I³I³I³I³I³I³I³I³I³I³I³I³I³I³I³I³I³I³I³I³I³I³I³I³I³I³I³I³I³I³I³I³I³I³I³I³I³I³I³I³I³I³I³I³I³I³I³I³I³I³I³I³I³I³I³I³I³I³I³I³I³I³I³I³I³I³I³I³I³I³I³I³I³I³I³I³I³I³I³I³I³I³I³I³I³I³I³I³I³I³I³I³I³I³I³I³I³I³I³I³I³I³I³I³I³I³I³I³I³I³I³I³I³I³I³I³I³I³I³I³I³I³I³I³I³I³I³I³I³I³I³I³I³I³I³I³I³I³I³I³I³I³I³I³I³I³I³I³I³I³I³I³I³I³I³I³I³I³I³I³I³I³I³I³I³I³I³I³I³I³I³I³I³I³I³I³I³I³I³I³I³I³I³I³I³I³I³I³I³I³I³I³I³I³I³I³I³I³I³I³I³I³I³I³I³I³I³I³I³I³I³I³I³I³I³I³I³I³I³I³I³I³I³I³I³I³I³I³I³I³I³I³I³I³I³I³I³I³I³I³I³I³I³I³I³I³I³I³I³I³I³I³I³I³I³I³I³I³I³I³I³I³I³I³I³I³I³I³I³I³I³I³I³I³I³I³I³I³I³I³I³I³I³I³I³I³I³I³I³I³I³I³I³I³I³I³I³I³I³I³I³I³I³I³I³I³I³I³I³I³I³I³I³I³I³I³I³I³I³I³I³I³I³I³I³I³I³I³I³I³I³I³I³I³I³I³I³I³I³I³I³I³I³I³I³I³I³I³I³I³I³I³I³I³I³I³I³I³I³I³I³I³I³I³I³I³I³I³I³I³I³I³I³I³I³I³I³I³I³I³I³I³I³I³I³I³I³I³I³I³I³I³I³I³I³I³I³I³I³I³I³I³I³I³I³I³I³I³I³I³I³I³I³I³I³I³I³I³I³I³I³I³I³I³I³I³I³I³I³I³I³I³I³I³I³I³I³I³I³I³I³I³I³I³I³I³I³I³I³I³I³I³I³I³I³I³I³I³I³I³I³I³I³I³I³I³I³I³I³I³I³I³I³I³I³I³I³I³I³I³I³I³I³I³I³I³I³I³I³I³I³I³I³I³I³I³I³I³I³I³I³I³I³I³I³I³I³I³I³I³I³I³I³I³I³I³I³I³I³I³I³I³I³I³I³I³I³I³I³I³I³I³I³I³I³I³I³I³I³I³I³I³I³I³I³I³I³I³I³I³I³I³I³I³I³I³I³I³I³I³I³I³I³I³I³I³I³I³I³I³I³I³I³I³I³I³I³I³I³I³I³I³I³I³I³I³I³I³I³I³I³I³I³I³I³I³I³I³I³I³I³I³I³I³I³I³I³I³I³I³I³I³I³I³I³I³I³I³I³I³I³I³I³I³I³I³I³I³I³I³I³I³I³I³I³I³I³I³I³I³I³I³I³I³I³I³I³I³I³I³I³I³I³I³I³I³I³I³I³I³I³I³I³I³I³I³I³I³I³I³I³I³I³I³I³I³I³I³I³I³I³I³I³I³I³I³I³I³I³I³I³I³I³I³I³I³I³I³I³I³I³I³I³I³I³I³I³I³I³I³I³I³I³I³I³I³I³I³I³I³I³I³I³I³I³I³I³I³I³I³I³I³I³I³I³I³I³I³I³I³I³I³I³I³I³I³I³I³I³I³I³I³I³I³I³I³I³I³I³I³I³I³I³I³I³I³I³I³I³I³I³I³I³I³I³I³I³I³I³I³I³I³I³I³I³I³I³I³I³I³I³I³I³I³I³I³I³I³I³I³I³I³I³I³I³I³I³I³I³I³I³I³I³I³I³I³I³I³I³I³I³I³I³I³I³I³I³I³I³I³I³I³I³I³I³I³I³I³I³I³I³I³I³I³I³I³I³I³I³I³I³I³I³I³I³I³I³I³I³I³I³I³I³I³I³I³I³I³I³I³I³I³I³I³I³I³I³I³I³I³I³I³I³I³I³I³I³I³I³I³I³I³I³I³I³I³I³I³I³I³I³I³I³I³I³I³I³I³I³I³I³I³I³I³I³I³I³I³I³I³I³I³I³I³I³I³I³I³I³I³I³I³I³I³I³I³I³I³I³I³I³I³I³I³I³I³I³I³I³I³I³I³I³I³I³I³I³I³I³I³I³I³I³I³I³I³I³I³I³I³I³I³I³I³I³I³I³I³I³I³I³I³I³I³I³I³I³I³I³I³I³I³I³I³I³I³I³I³I³I³I³I³I³I³I³I³I³I³I³I³I³I³I³I³I³I³I³I³I³I³I³I³I³I³I³I³I³I³I³I³I³I³I³I³I³I³I³I³I³I³I³I³I³I³I³I³I³I³I³I³I³I³I³I³I³I³I³I³I³I³I³I³I³I³I³I³I³I³I³I³I³I³I³I³I³I³I³I³I³I³I³I³I³I³I³I³I³I³I³I³I³I³I³I³I³I³I³I³I³I³I³I³I³I³I³I³I³I³I³I³I³I³I³I³I³I³I³I³I³I³I³I³I³I³I³I³I³I³I³I³I³I³I³I³I³I³I³I³I³I³I³I³I³I³I³I³I³I³I³I³I³I³I³I³I³I³I³I³I³I³I³I³I³I³I³I³I³I³I³I³I³I³I³I³I³I³I³I³I³I³I³I³I³I³I³I³I³I³I³I³I³I³I³I³I³I³I³I³I³I³I³I³I³I³I³I³I³I³I³I³I³I³I³I³I³I³I³I³I³I³I³I³I³I³I³I³I³I³I³I³I³I³I³I³I³I³I³I³I³I³I³I³I³I³I³I³I³I³I³I³I³I³I³I³I³I³I³I³I³I³I³I³I³I³I³I³I³I³I³I³I³I³I³I³I³I³I³I³I³I³I³I³I³I³I³I³I³I³I³I³I³I³I³I³I³I³I³I³I³I³I³I³I³I³I³I³I³I³I³I³I³I³I³I³I³I³I³I³I³I³I³I³I³I³I³I³I³I³I³I³I³I³I³I³I³I³I³I³I³I³I³I³I³I³I³I³I³I³I³I³I³I³I³I³I³I³I³I³I³I³I³I³I³I³I³I³I³I³I³I³I³I³I³I³I³I³I³I³I³I³I³I³I³I³I³I³I³I³I³I³I³I³I³I³I³I³I³I³I³I³I³I³I³I³I³I³I³I³I³I³I³I³I³I³I³I³I³I³I³I³I³I³I³I³I³I³I³I³I³I³I³I³I³I³I³I³I³I³I³I³I³I³I³I³I³I³I³I³I³I³I³I³I³I³I³I³I³I³I³I³I³I³I³I³I³I³I³I³I³I³I³I³I³I³I³I³I³I³I³I³I³I³I³I³I³I³I³I³I³I³I³I³I³I³I³I³I³I³I³I³I³I³I³I³I³I³I³I³I³I³I³I³I³I³I³I³I³I³I³I³I³I³I³I³I³I³I³I³I³I³I³I³I³I³I³I³I³I³I³I³I³I³I³I³I³I³I³I³I³I³I³I³I³I³I³I³I³I³I³I³I³I³I³I³I³I³I³I³I³I³I³I³I³I³I³I³I³I³I³I³I³I³I³I³I³I³I³I³I³I³I³I³I³I³I³I³I³I³I³I³I³I³I³I³I³I³I³I³I³I³I³I³I³I³I³I³I³I³I³I³I³I³I³I³I³I³I³I³I³I³I³I³I³I³I³I³I³I³I³I³I³I³I³I³I³I³I³I³I³I³I³I³I³I³I³I³I³I³I³I³I³I³I³I³I³I³I³I³I³I³I³I³I³I³I³I³I³I³I³I³I³I³I³I³I³I³I³I³I³I³I³I³I³I³I³I³I³I³I³I³I³I³I³I³I³I³I³I³I³I³I³I³I³I³I³I³I³I³I³I³I³I³I³I³I³I³I³I³I³I³I³I³I³I³I³I³I³I³I³I³I³I³I³I³I³I³I³I³I³I³I³I³I³I³I³I³I³I³I³I³I³I³I³I³I³I³I³I³I³I³I³I³I³I³I³I³I³I³I³I³I³I³I³I³I³I³I³I³I³I³I³I³I³I³I³I³I³I³I³I³I³I³I³I³I³I³I³I³I³I³I³I³I³I³I³I³I³I³I³I³I³I³I³I³I³I³I³I³I³I³I³I³I³I³I³I³I³I³I³I³I³I³I³I³I³I³I³I³I³I³I³I³I³I³I³I³I³I³I³I³I³I³I³I³I³I³I³I³I³I³I³I³I³I³I³I³I³I³I³I³I³I³I³I³I³I³I³I³I³I³I³I³I³I³I³I³I³I³I³I³I³I³I³I³I³I³I³I³I³I³I³I³I³I³I³I³I³I³I³I³I³I³I³I³I³I³I³I³I³I³I³I³I³I³I³I³I³I³I³I³I³I³I³I³I³I³I³I³I³I³I³I³I³I³I³I³I³I³I³I³I³I³I³I³I³I³I³I³I³I³I³I³I³I³I³I³I³I³I³I³I³I³I³I³I³I³I³I³I³I³I³I³I³I³I³I³I³I³I³I³I³I³I³I³I³I³I³I³I³I³I³I³I³I³I³I³I³I³I³I³I³I³I³I³I³I³I³I³I³I³I³I³I³I³I³I³I³I³I³I³I³I³I³I³I³I³I³I³I³I³I³I³I³I³I³I³I³I³I³I³I³I³I³I³I³I³I³I³I³I³I³I³I³I³I³I³I³I³I³I³I³I³I³I³I³I³I³I³I³I³I³I³I³I³I³I³I³I³I³I³I³I³I³I³I³I³I³I³I³I³I³I³I³I³I³I³I³I³I³I³I³I³I³I³I³I³I³I³I³I³I³I³I³I³I³I³I³I³I³I³I³I³I³I³I³I³I³I³I³I³I³I³I³I³I³I³I³I³I³I³I³I³I³I³I³I³I³I³I³I³I³I³I³I³I³I³I³I³I³I³I³I³I³I³I³I³I³I³I³I³I³I³I³I³I³I³I³I³I³I³I³I³I³I³I³I³I³I³I³I³I³I³I³I³I³I³I³I³I³I³I³I³I³I³I³I³I³I³I³I³I³I³I³I³I³I³I³I³I³I³I³I³I³I³I³I³I³I³I³I³I³I³I³I³I³I³I³I³I³I³I³I³I³I³I³I³I³I³I³I³I³I³I³I³I³I³I³I³I³I³I³I³I³I³I³I³I³I³I³I³I³I³I³I³I³I³I³I³I³I³I³I³I³I³I³I³I³I³I³I³I³I³I³I³I³I³I³I³I³I³I³I³I³I³I³I³I³I³I³I³I³I³I³I³I³I³I³I³I³I³I³I³I³I³I³I³I³I³I³I³I³I³I³I³I³I³I³I³I³I³I³I³I³I³I³I³I³I³I³I³I³I³I³I³I³I³I³I³I³I³I³I³I³I³I³I³I³I³I³I³I³I³I³I³I³I³I³I³I³I³I³I³I³I³I³I³I³I³I³I³I³I³I³I³I³I³I³I³I³I³I³I³I³I³I³I³I³I³I³I³I³I³I³I³I³I³I³I³I³I³I³I³I³I³I³I³I³I³I³I³I³I³I³I³I³I³I³I³I³I³I³I³I³I³I³I³I³I³I³I³I³I³I³I³I³I³I³I³I³I³I³I³I³I³I³I³I³I³I³I³I³I³I³I³I³I³I³I³I³I³I³I³I³I³I³I³I³I³I³I³I³I³I³I³I³I³I³I³I³I³I³I³I³I³I³I³I³I³I³I³I³I³I³I³I³I³I³I³I³I³I³I³I³I³I³I³I³I³I³I³I³I³I³I³I³I³I³I³I³I³I³I³I³I³I³I³I³I³I³I³I³I³I³I³I³I³I³I³I³I³I³I³I³I³I³I³I³I³I³I³I³I³I³I³I³I³I³I³I³I³I³I³I³I³I³I³I³I³I³I³I³I³I³I³I³I³I³I³I³I³I³I³I³I³I³I³I³I³I³I³I³I³I³I³I³I³I³I³I³I³I³I³I³I³I³I³I³I³I³I³I³I³I³I³I³I³I³I³I³I³I³I³I³I³I³I³I³I³I³I³I³I³I³I³I³I³I³I³I³I³I³I³I³I³I³I³I³I³I³I³I³I³I³I³I³I³I³I³I³I³I³I³I³I³I³I³I³I³I³I³I³I³I³I³I³I³I³I³I³I³I³I³I³I³I³I³I³I³I³I³I³I³I³I³I³I³I³I³I³I³I³I³I³I³I³I³I³I³I³I³I³I³I³I³I³I³I³I³I³I³I³I³I³I³I³I³I³I³I³I³I³I³I³I³I³I³I³I³I³I³I³I³I³I³I³I³I³I³I³I³I³I³I³I³I³I³I³I³I³I³I³I³I³I³I³I³I³I³I³I³I³I³I³I³I³I³I³I³I³I³I³I³I³I³I³I³I³I³I³I³I³I³I³I³I³I³I³I³I³I³I³I³I³I³I³I³I³I³I³I³I³I³I³I³I³I³I³I³I³I³I³I³I³I³I³I³I³I³I³I³I³I³I³I³I³I³I³I³I³I³I³I³I³I³I³I³I³I³I³I³I³I³I³I³I³I³I³I³I³I³I³I³I³I³I³I³I³I³I³I³I³I³I³I³I³I³I³I³I³I³I³I³I³I³I³I³I³I³I³I³I³I³I³I³I³I³I³I³I³I³I³I³I³I³I³I³I³I³I³I³I³I³I³I³I³I³I³I³I³I³I³I³I³I³I³I³I³I³I³I³I³I³I³I³I³I³I³I³I³I³I³I³I³I³I³I³I³I³I³I³I³I³I³I³I³I³I³I³I³I³I³I³I³I³I³I³I³I³I³I³I³I³I³I³I³I³I³I³I³I³I³I³I³I³I³I³I³I³I³I³I³I³I³I³I³I³I³I³I³I³I³I³I³I³I³I³I³I³I³I³I³I³I³I³I³I³I³I³I³I³I³I³I³I³I³I³I³I³I³I³I³I³I³I³I³I³I³I³I³I³I³I³I³I³I³I³I³I³I³I³I³I³I³I³I³I³I³I³I³I³I³I³I³I³I³I³I³I³I³I³I³I³I³I³I³I³I³I³I³I³I³I³I³I³I³I³I³I³I³I³I³I³I³I³I³I³I³I³I³I³I³I³I³I³I³I³I³I³I³I³I³I³I³I³I³I³I³I³I³I³I³I³I³I³I³I³I³I³I³I³I³I³I³I³I³I³I³I³I³I³I³I³I³I³I³I³I³I³I³I³I³I³I³I³I³I³I³I³I³I³I³I³I³I³I³I³I³I³I³I³I³I³I³I³I³I³I³I³I³I³I³I³I³I³I³I³I³I³I³I³I³I³I³I³I³I³I³I³I³I³I³I³I³I³I³I³I³I³I³I³I³I³I³I³I³I³I³I³I³I³I³I³I³I³I³I³I³I³I³I³I³I³I³I³I³I³I³I³I³I³I³I³I³I³I³I³I³I³I³I³I³I³I³I³I³I³I³I³I³I³I³I³I³I³I³I³I³I³I³I³I³I³I³I³I³I³I³I³I³I³I³I³I³I³I³I³I³I³I³I³I³I³I³I³I³I³I³I³I³I³I³I³I³I³I³I³I³I³I³I³I³I³I³I³I³I³I³I³I³I³I³I³I³I³I³I³I³I³I³I³I³I³I³I³I³I³I³I³I³I³I³I³I³I³I³I³I³I³I³I³I³I³I³I³I³I³I³I³I³I³I³I³I³I³I³I³I³I³I³I³I³I³I³I³I³I³I³I³I³I³I³I³I³I³I³I³I³I³I³I³I³I³I³I³I³I³I³I³I³I³I³I³I³I³I³I³I³I³I³I³I³I³I³I³I³I³I³I³I³I³I³I³I³I³I³I³I³I³I³I³I³I³I³I³I³I³I³I³I³I³I³I³I³I³I³I³I³I³I³I³I³I³I³I³I³I³I³I³I³I³I³I³I³I³I³I³I³I³I³I³I³I³I³I³I³I³I³I³I³I³I³I³I³I³I³I³I³I³I³I³I³I³I³I³I³I³I³I³I³I³I³I³I³I³I³I³I³I³I³I³I³I³I³I³I³I³I³I³I³I³I³I³I³I³I³I³I³I³I³I³I³I³I³I³I³I³I³I³I³I³I³I³I³I³I³I³I³I³I³I³I³I³I³I³I³I³I³I³I³I³I³I³I³I³I³I³I³I³I³I³I³I³I³I³I³I³I³I³I³I³I³I³I³I³I³I³I³I³I³I³I³I³I³I³I³I³I³I³I³I³I³I³I³I³I³I³I³I³I³I³I³I³I³I³I³I³I³I³I³I³I³I³I³I³I³I³I³I³I³I³I³I³I³I³I³I³I³I³I³I³I³I³I³I³I³I³I³I³I³I³I³I³I³I³I³I³I³I³I³I³I³I³I³I³I³I³I³I³I³I³I³I³I³I³I³I³I³I³I³I³I³I³I³I³I³I³I³I³I³I³I³I³I³I³I³I³I³I³I³I³I³I³I³I³I³I³I³I³I³I³I³I³I³I³I³I³I³I³I³I³I³I³I³I³I³I³I³I³I³I³I³I³I³I³I³I³I³I³I³I³I³I³I³I³I³I³I³I³I³I³I³I³I³I³I³I³I³I³I³I³I³I³I³I³I³I³I³I³I³I³I³I³I³I³I³I³I³I³I³I³I³I³I³I³I³I³I³I³I³I³I³I³I³I³I³I³I³I³I³I³I³I³I³I³I³I³I³I³I³I³I³I³I³I³I³I³I³I³I³I³I³I³I³I³I³I³I³I³I³I³I³I³I³I³I³I³I³I³I³I³I³I³I³I³I³I³I³I³I³I³I³I³I³I³I³I³I³I³I³I³I³I³I³I³I³I³I³I³I³I³I³I³I³I³I³I³I³I³I³I³I³I³I³I³I³I³I³I³I³I³I³I³I³I³I³I³I³I³I³I³I³I³I³I³I³I³I³I³I³I³I³I³I³I³I³I³I³I³I³I³I³I³I³I³I³I³I³I³I³I³I³I³I³I³I³I³I³I³I³I³I³I³I³I³I³I³I³I³I³I³I³I³I³I³I³I³I³I³I³I³I³I³I³I³I³I³I³I³I³I³I³I³I³I³I³I³I³I³I³I³I³I³I³I³I³I³I³I³I³I³I³I³I³I³I³I³I³I³I³I³I³I³I³I³I³I³I³I³I³I³I³I³I³I³I³I³I³I³I³I³I³I³I³I³I³I³I³I³I³I³I³I³I³I³I³I³I³I³I³I³I³I³I³I³I³I³I³I³I³I³I³I³I³I³I³I³I³I³I³I³I³I³I³I³I³I³I³I³I³I³I³I³I³I³I³I³I³I³I³I³I³I³I³I³I³I³I³I³I³I³I³I³I³I³I³I³I³I³I³I³I³I³I³I³I³I³I³I³I³I³I³I³I³I³I³I³I³I³I³I³I³I³I³I³I³I³I³I³I³I³I³I³I³I³I³I³I³I³I³I³I³I³I³I³I³I³I³I³I³I³I³I³I³I³I³I³I³I³I³I³I³I³I³I³I³I³I³I³I³I³I³I³I³I³I³I³I³I³I³I³I³I³I³I³I³I³I³I³I³I³I³I³I³I³I³I³I³I³I³I³I³I³I³I³I³I³I³I³I³I³I³I³I³I³I³I³I³I³I³I³I³I³I³I³I³I³I³I³I³I³I³I³I³I³I³I³I³I³I³I³I³I³I³I³I³I³I³I³I³I³I³I³I³I³I³I³I³I³I³I³I³I³I³I³I³I³I³I³I³I³I³I³I³I³I³I³I³I³I³I³I³I³I³I³I³I³I³I³I³I³I³I³I³I³I³I³I³I³I³I³I³I³I³I³I³I³I³I³I³I³I³I³I³I³I³I³I³I³I³I³I³I³I³I³I³I³I³I³I³I³I³I³I³I³I³I³I³I³I³I³I³I³I³I³I³I³I³I³I³I³I³I³I³I³I³I³I³I³I³I³I³I³I³I³I³I³I³I³I³I³I³I³I³I³I³I³I³I³I³I³I³I³I³I³I³I³I³I³I³I³I³I³I³I³I³I³I³I³I³I³I³I³I³I³I³I³I³I³I³I³I³I³I³I³I³I³I³I³I³I³I³I³I³I³I³I³I³I³I³I³I³I³I³I³I³I³I³I³I³I³I³I³I³I³I³I³I³I³I³I³I³I³I³I³I³I³I³I³I³I³I³I³I³I³I³I³I³I³I³I³I³I³I³I³I³I³I³I³I³I³I³I³I³I³I³I³I³I³I³I³I³I³I³I³I³I³I³I³I³I³I³I³I³I³I³I³I³I³I³I³I³I³I³I³I³I³I³I³I³I³I³I³I³I³I³I³I³I³I³I³I³I³I³I³I³I³I³I³I³I³I³I³I³I³I³I³I³I³I³I³I³I³I³I³I³I³I³I³I³I³I³I³I³I³I³I³I³I³I³I³I³I³I³I³I³I³I³I³I³I³I³I³I³I³I³I³I³I³I³I³I³I³I³I³I³I³I³I³I³I³I³I³I³I³I³I³I³I³I³I³I³I³I³I³I³I³I³I³I³I³I³I³I³I³I³I³I³I³I³I³I³I³I³I³I³I³I³I³I³I³I³I³I³I³I³I³I³I³I³I³I³I³I³I³I³I³I³I³I³I³I³I³I³I³I³I³I³I³I³I³I³I³I³I³I³I³I³I³I³I³I³I³I³I³I³I³I³I³I³I³I³I³I³I³I³I³I³I³I³I³I³I³I³I³I³I³I³I³I³I³I³I³I³I³I³I³I³I³I³I³I³I³I³I³I³I³I³I³I³I³I³I³I³I³I³I³I³I³I³I³I³I³I³I³I³I³I³I³I³I³I³I³I³I³I³I³I³I³I³I³I³I³I³I³I³I³I³I³I³I³I³I³I³I³I³I³I³I³I³I³I³I³I³I³I³I³I³I³I³I³I³I³I³I³I³I³I³I³I³I³I³I³I³I³I³I³I³I³I³I³I³I³I³I³I³I³I³I³I³I³I³I³I³I³I³I³I³I³I³I³I³I³I³I³I³I³I³I³I³I³I³I³I³I³I³I³I³I³I³I³I³I³I³I³I³I³I³I³I³I³I³I³I³I³I³I³I³I³I³I³I³I³I³I³I³I³I³I³I³I³I³I³I³I³I³I³I³I³I³I³I³I³I³I³I³I³I³I³I³I³I³I³I³I³I³I³I³I³I³I³I³I³I³I³I³I³I³I³I³I³I³I³I³I³I³I³I³I³I³I³I³I³I³I³I³I³I³I³I³I³I³I³I³I³I³I³I³I³I³I³I³I³I³I³I³I³I³I³I³I³I³I³I³I³I³I³I³I³I³I³I³I³I³I³I³I³I³I³I³I³I³I³I³I³I³I³I³I³I³I³I³I³I³I³I³I³I³I³I³I³I³I³I³I³I³I³I³I³I³I³I³I³I³I³I³I³I³I³I³I³I³I³I³I³I³I³I³I³I³I³I³I³I³I³I³I³I³I³I³I³I³I³I³I³I³I³I³I³I³I³I³I³I³I³I³I³I³I³I³I³I³I³I³I³I³I³I³I³I³I³I³I³I³I³I³I³I³I³I³I³I³I³I³I³I³I³I³I³I³I³I³I³I³I³I³I³I³I³I³I³I³I³I³I³I³I³I³I³I³I³I³I³I³I³I³I³I³I³I³I³I³I³I³I³I³I³I³I³I³I³I³I³I³I³I³I³I³I³I³I³I³I³I³I³I³I³I³I³I³I³I³I³I³I³I³I³I³I³I³I³I³I³I³I³I³I³I³I³I³I³I³I³I³I³I³I³I³I³I³I³I³I³I³I³I³I³I³I³I³I³I³I³I³I³I³I³I³I³I³I³I³I³I³I³I³I³I³I³I³I³I³I³I³I³I³I³I³I³I³I³I³I³I³I³I³I³I³I³I³I³I³I³I³I³I³I³I³I³I³I³I³I³I³I³I³I³I³I³I³I³I³I³I³I³I³I³I³I³I³I³I³I³I³I³I³I³I³I³I³I³I³I³I³I³I³I³I³I³I³I³I³I³I³I³I³I³I³I³I³I³I³I³I³I³I³I³I³I³I³I³I³I³I³I³I³I³I³I³I³I³I³I³I³I³I³I³I³I³I³I³I³I³I³I³I³I³I³I³I³I³I³I³I³I³I³I³I³I³I³I³I³I³I³I³I³I³I³I³I³I³I³I³I³I³I³I³I³I³I³I³I³I³I³I³I³I³I³I³I³I³I³I³I³I³I³I³I³I³I³I³I³I³I³I³I³I³I³I³I³I³I³I³I³I³I³I³I³I³I³I³I³I³I³I³I³I³I³I³I³I³I³I³I³I³I³I³I³I³I³I³I³I³I³I³I³I³I³I³I³I³I³I³I³I³I³I³I³I³I³I³I³I³I³I³I³I³I³I³I³I³I³I³I³I³I³I³I³I³I³I³I³I³I³I³I³I³I³I³I³I³I³I³I³I³I³I³I³I³I³I³I³I³I³I³I³I³I³I³I³I³I³I³I³I³I³I³I³I³I³I³I³I³I³I³I³I³I³I³I³I³I³I³I³I³I³I³I³I³I³I³I³I³I³I³I³I³I³I³I³I³I³I³I³I³I³I³I³I³I³I³I³I³I³I³I³I³I³I³I³I³I³I³I³I³I³I³I³I³I³I³I³I³I³I³I³I³I³I³I³I³I³I³I³I³I³I³I³I³I³I³I³I³I³I³I³I³I³I³I³I³I³I³I³I³I³I³I³I³I³I³I³I³I³I³I³I³I³I³I³I³I³I³I³I³I³I³I³I³I³I³I³I³I³I³I³I³I³I³I³I³I³I³I³I³I³I³I³I³I³I³I³I³I³I³I³I³I³I³I³I³I³I³I³I³I³I³I³I³I³I³I³I³I³I³I³I³I³I³I³I³I³I³I³I³I³I³I³I³I³I³I³I³I³I³I³I³I³I³I³I³I³I³I³I³I³I³I³I³I³I³I³I³I³I³I³I³I³I³I³I³I³I³I³I³I³I³I³I³I³I³I³I³I³I³I³I³I³I³I³I³I³I³I³I³I³I³I³I³I³I³I³I³I³I³I³I³I³I³I³I³I³I³I³I³I³I³I³I³I³I³I³I³I³I³I³I³I³I³I³I³I³I³I³I³I³I³I³I³I³I³I³I³I³I³I³I³I³I³I³I³I³I³I³I³I³I³I³I³I³I³I³I³I³I³I³I³I³I³I³I³I³I³I³I³I³I³I³I³I³I³I³I³I³I³I³I³I³I³I³I³I³I³I³I³I³I³I³I³I³I³I³I³I³I³I³I³I³I³I³I³I³I³I³I³I³I³I³I³I³I³I³I³I³I³I³I³I³I³I³I³I³I³I³I³I³I³I³I³I³I³I³I³I³I³I³I³I³I³I³I³I³I³I³I³I³I³I³I³I³I³I³I³I³I³I³I³I³I³I³I³I³I³I³I³I³I³I³I³I³I³I³I³I³I³I³I³I³I³I³I³I³I³I³I³I³I³I³I³I³I³I³I³I³I³I³I³I³I³I³I³I³I³I³I³I³I³I³I³I³I³I³I³I³I³I³I³I³I³I³I³I³I³I³I³I³I³I³I³I³I³I³I³I³I³I³I³I³I³I³I³I³I³I³I³I³I³I³I³I³I³I³I³I³I³I³I³I³I³I³I³I³I³I³I³I³I³I³I³I³I³I³I³I³I³I³I³I³I³I³I³I³I³I³I³I³I³I³I³I³I³I³I³I³I³I³I³I³I³I³I³I³I³I³I³I³I³I³I³I³I³I³I³I³I³I³I³I³I³I³I³I³I³I³I³I³I³I³I³I³I³I³I³I³I³I³I³I³I³I³I³I³I³I³I³I³I³I³I³I³I³I³I³I³I³I³I³I³I³I³I³I³I³I³I³I³I³I³I³I³I³I³I³I³I³I³I³I³I³I³I³I³I³I³I³I³I³I³I³I³I³I³I³I³I³I³I³I³I³I³I³I³I³I³I³I³I³I³I³I³I³I³I³I³I³I³I³I³I³I³I³I³I³I³I³I³I³I³I³I³I³I³I³I³I³I³I³I³I³I³I³I³I³I³I³I³I³I³I³I³I³I³I³I³I³I³I³I³I³I³I³I³I³I³I³I³I³I³I³I³I³I³I³I³I³I³I³I³I³I³I³I³I³I³I³I³I³I³I³I³I³I³I³I³I³I³I³I³I³I³I³I³I³I³I³I³I³I³I³I³I³I³I³I³I³I³I³I³I³I³I³I³I³I³I³I³I³I³I³I³I³I³I³I³I³I³I³I³I³I³I³I³I³I³I³I³I³I³I³I³I³I³I³I³I³I³I³I³I³I³I³I³I³I³I³I³I³I³I³I³I³I³I³I³I³I³I³I³I³I³I³I³I³I³I³I³I³I³I³I³I³I³I³I³I³I³I³I³I³I³I³I³I³I³I³I³I³I³I³I³I³I³I³I³I³I³I³I³I³I³I³I³I³I³I³I³I³I³I³I³I³I³I³I³I³I³I³I³I³I³I³I³I³I³I³I³I³I³I³I³I³I³I³I³I³I³I³I³I³I³I³I³I³I³I³I³I³I³I³I³I³I³I³I³I³I³I³I³I³I³I³I³I³I³I³I³I³I³I³I³I³I³I³I³I³I³I³I³I³I³I³I³I³I³I³I³I³I³I³I³I³I³I³I³I³I³I³I³I³I³I³I³I³I³I³I³I³I³I³I³I³I³I³I³I³I³I³I³I³I³I³I³I³I³I³I³I³I³I³I³I³I³I³I³I³I³I³I³I³I³I³I³I³I³I³I³I³I³I³I³I³I³I³I³I³I³I³I³I³I³I³I³I³I³I³I³I³I³I³I³I³I³I³I³I³I³I³I³I³I³I³I³I³I³I³I³I³I³I³I³I³I³I³I³I³I³I³I³I³I³I³I³I³I³I³I³I³I³I³I³I³I³I³I³I³I³I³I³I³I³I³I³I³I³I³I³I³I³I³I³I³I³I³I³I³I³I³I³I³I³I³I³I³I³I³I³I³I³I³I³I³I³I³I³I³I³I³I³I³I³I³I³I³I³I³I³I³I³I³I³I³I³I³I³I³I³I³I³I³I³I³I³I³I³I³I³I³I³I³I³I³I³I³I³I³I³I³I³I³I³I³I³I³I³I³I³I³I³I³I³I³I³I³I³I³I³I³I³I³I³I³I³I³I³I³I³I³I³I³I³I³I³I³I³I³I³I³I³I³I³I³I³I³I³I³I³I³I³I³I³I³I³I³I³I³I³I³I³I³I³I³I³I³I³I³I³I³I³I³I³I³I³I³I³I³I³I³I³I³I³I³I³I³I³I³I³I³I³I³I³I³I³I³I³I³I³I³I³I³I³I³I³I³I³I³I³I³I³I³I³I³I³I³I³I³I³I³I³I³I³I³I³I³I³I³I³I³I³I³I³I³I³I³I³I³I³I³I³I³I³I³I³I³I³I³I³I³I³I³I³I³I³I³I³I³I³I³I³I³I³I³I³I³I³I³I³I³I³I³I³I³I³I³I³I³I³I³I³I³I³I³I³I³I³I³I³I³I³I³I³I³I³I³I³I³I³I³I³I³I³I³I³I³I³I³I³I³I³I³I³I³I³I³I³I³I³I³I³I³I³I³I³I³I³I³I³I³I³I³I³I³I³I³I³I³I³I³I³I³I³I³I³I³I³I³I³I³I³I³I³I³I³I³I³I³I³I³I³I³I³I³I³I³I³I³I³I³I³I³I³I³I³I³I³I³I³I³I³I³I³I³I³I³I³I³I³I³I³I³I³I³I³I³I³I³I³I³I³I³I³I³I³I³I³I³I³I³I³I³I³I³I³I³I³I³I³I³I³I³I³I³I³I³I³I³I³I³I³I³I³I³I³I³I³I³I³I³I³I³I³I³I³I³I³I³I³I³I³I³I³I³I³I³I³I³I³I³I³I³I³I³I³I³I³I³I³I³I³I³I³I³I³I³I³I³I³I³I³I³I³I³I³I³I³I³I³I³I³I³I³I³I³I³I³I³I³I³I³I³I³I³I³I³I³I³I³I³I³I³I³I³I³I³I³I³I³I³I³I³I³I³I³I³I³I³I³I³I³I³I³I³I³I³I³I³I³I³I³I³I³I³I³I³I³I³I³I³I³I³I³I³I³I³I³I³I³I³I³I³I³I³I³I³I³I³I³I³I³I³I³I³I³I³I³I³I³I³I³I³I³I³I³I³I³I³I³I³I³I³I³I³I³I³I³I³I³I³I³I³I³I³I³I³I³I³I³I³I³I³I³I³I³I³I³I³I³I³I³I³I³I³I³I³I³I³I³I³I³I³I³I³I³I³I³I³I³I³I³I³I³I³I³I³I³I³I³I³I³I³I³I³I³I³I³I³I³I³I³I³I³I³I³I³I³I³I³I³I³I³I³I³I³I³I³I³I³I³I³I³I³I³I³I³I³I³I³I³I³I³I³I³I³I³I³I³I³I³I³I³I³I³I³I³I³I³I³I³I³I³I³I³I³I³I³I³I³I³I³I³I³I³I³I³I³I³I³I³I³I³I³I³I³I³I³I³I³I³I³I³I³I³I³I³I³I³I³I³I³I³I³I³I³I³I³I³I³I³I³I³I³I³I³I³I³I³I³I³I³I³I³I³I³I³I³I³I³I³I³I³I³I³I³I³I³I³I³I³I³I³I³I³I³I³I³I³I³I³I³I³I³I³I³I³I³I³I³I³I³I³I³I³I³I³I³I³I³I³I³I³I³I³I³I³I³I³I³I³I³I³I³I³I³I³I³I³I³I³I³I³I³I³I³I³I³I³I³I³I³I³I³I³I³I³I³I³I³I³I³I³I³I³I³I³I³I³I³I³I³I³I³I³I³I³I³I³I³I³I³I³I³I³I³I³I³I³I³I³I³I³I³I³I³I³I³I³I³I³I³I³I³I³I³I³I³I³I³I³I³I³I³I³I³I³I³I³I³I³I³I³I³I³I³I³I³I³I³I³I³I³I³I³I³I³I³I³I³I³I³I³I³I³I³I³I³I³I³I³I³I³I³I³I³I³I³I³I³I³I³I³I³I³I³I³I³I³I³I³I³I³I³I³I³I³I³I³I³I³I³I³I³I³I³I³I³I³I³I³I³I³I³I³I³I³I³I³I³I³I³I³I³I³I³I³I³I³I³I³I³I³I³I³I³I³I³I³I³I³I³I³I³I³I³I³I³I³I³I³I³I³I³I³I³I³I³I³I³I³I³I³I³I³I³I³I³I³I³I³I³I³I³I³I³I³I³I³I³I³I³I³I³I³I³I³I³I³I³I³I³I³I³I³I³I³I³I³I³I³I³I³I³I³I³I³I³I³I³I³I³I³I³I³I³I³I³I³I³I³I³I³I³I³I³I³I³I³I³I³I³I³I³I³I³I³I³I³I³I³I³I³I³I³I³I³I³I³I³I³I³I³I³I³I³I³I³I³I³I³I³I³I³I³I³I³I³I³I³I³I³I³I³I³I³I³I³I³I³I³I³I³I³I³I³I³I³I³I³I³I³I³I³I³I³I³I³I³I³I³I³I³I³I³I³I³I³I³I³I³I³I³I³I³I³I³I³I³I³I³I³I³I³I³I³I³I³I³I³I³I³I³I³I³I³I³I³I³I³I³I³I³I³I³I³I³I³I³I³I³I³I³I³I³I³I³I³I³I³I³I³I³I³I³I³I³I³I³I³I³I³I³I³I³I³I³I³I³I³I³I³I³I³I³I³I³I³I³I³I³I³I³I³I³I³I³I³I³I³I³I³I³I³I³I³I³I³I³I³I³I³I³I³I³I³I³I³I³I³I³I³I³I³I³I³I³I³I³I³I³I³I³I³I³I³I³I³I³I³I³I³I³I³I³I³I³I³I³I³I³I³I³I³I³I³I³I³I³I³I³I³I³I³I³I³I³I³I³I³I³I³I³I³I³I³I³I³I³I³I³I³I³I³I³I³I³I³I³I³I³I³I³I³I³I³I³I³I³I³I³I³I³I³I³I³I³I³I³I³I³I³I³I³I³I³I³I³I³I³I³I³I³I³I³I³I³I³I³I³I³I³I³I³I³I³I³I³I³I³I³I³I³I³I³I³I³I³I³I³I³I³I³I³I³I³I³I³I³I³I³I³I³I³I³I³I³I³I³I³I³I³I³I³I³I³I³I³I³I³I³I³I³I³I³I³I³I³I³I³I³I³I³I³I³I³I³I³I³I³I³I³I³I³I³I³I³I³I³I³I³I³I³I³I³I³I³I³I³I³I³I³I³I³I³I³I³I³I³I³I³I³I³I³I³I³I³I³I³I³I³I³I³I³I³I³I³I³I³I³I³I³I³I³I³I³I³I³I³I³I³I³I³I³I³I³I³I³I³I³I³I³I³I³I³I³I³I³I³I³I³I³I³I³I³I³I³I³I³I³I³I³I³I³I³I³I³I³I³I³I³I³I³I³I³I³I³I³I³I³I³I³I³I³I³I³I³I³I³I³I³I³I³I³I³I³I³I³I³I³I³I³I³I³I³I³I³I³I³I³I³I³I³I³I³I³I³I³I³I³I³I³I³I³I³I³I³I³I³I³I³I³I³I³I³I³I³I³I³I³I³I³I³I³I³I³I³I³I³I³I³I³I³I³I³I³I³I³I³I³I³I³I³I³I³I³I³I³I³I³I³I³I³I³I³I³I³I³I³I³I³I³I³I³I³I³I³I³I³I³I³I³I³I³I³I³I³I³I³I³I³I³I³I³I³I³I³I³I³I³I³I³I³I³I³I³I³I³I³I³I³I³I³I³I³I³I³I³I³I³I³I³I³I³I³I³I³I³I³I³I³I³I³I³I³I³I³I³I³I³I³I³I³I³I³I³I³I³I³I³I³I³I³I³I³I³I³I³I³I³I³I³I³I³I³I³I³I³I³I³I³I³I³I³I³I³I³I³I³I³I³I³I³I³I³I³I³I³I³I³I³I³I³I³I³I³I³I³I³I³I³I³I³I³I³I³I³I³I³I³I³I³I³I³I³I³I³I³I³I³I³I³I³I³I³I³I³I³I³I³I³I³I³I³I³I³I³I³I³I³I³I³I³I³I³I³I³I³I³I³I³I³I³I³I³I³I³I³I³I³I³I³I³I³I³I³I³I³I³I³I³I³I³I³I³I³I³I³I³I³I³I³I³I³I³I³I³I³I³I³I³I³I³I³I³I³I³I³I³I³I³I³I³I³I³I³I³I³I³I³I³I³I³I³I³I³I³I³I³I³I³I³I³I³I³I³I³I³I³I³I³I³I³I³I³I³I³I³I³I³I³I³I³I³I³I³I³I³I³I³I³I³I³I³I³I³I³I³I³I³I³I³I³I³I³I³I³I³I³I³I³I³I³I³I³I³I³I³I³I³I³I³I³I³I³I³I³I³I³I³I³I³I³I³I³I³I³I³I³I³I³I³I³I³I³I³I³I³I³I³I³I³I³I³I³I³I³I³I³I³I³I³I³I³I³I³I³I³I³I³I³I³I³I³I³I³I³I³I³I³I³I³I³I³I³I³I³I³I³I³I³I³I³I³I³I³I³I³I³I³I³I³I³I³I³I³I³I³I³I³I³I³I³I³I³I³I³I³I³I³I³I³I³I³I³I³I³I³I³I³I³I³I³I³I³I³I³I³I³I³I³I³I³I³I³I³I³I³I³I³I³I³I³I³I³I³I³I³I³I³I³I³I³I³I³I³I³I³I³I³I³I³I³I³I³I³I³I³I³I³I³I³I³I³I³I³I³I³I³I³I³I³I³I³I³I³I³I³I³I³I³I³I³I³I³I³I³I³I³I³I³I³I³I³I³I³I³I³I³I³I³I³I³I³I³I³I³I³I³I³I³I³I³I³I³I³I³I³I³I³I³I³I³I³I³I³I³I³I³I³I³I³I³I³I³I³I³I³I³I³I³I³I³I³I³I³I³I³I³I³I³I³I³I³I³I³I³I³I³I³I³I³I³I³I³I³I³I³I³I³I³I³I³I³I³I³I³I³I³I³I³I³I³I³I³I³I³I³I³I³I³I³I³I³I³I³I³I³I³I³I³I³I³I³I³I³I³I³I³I³I³I³I³I³I³I³I³I³I³I³I³I³I³I³I³I³I³I³I³I³I³I³I³I³I³I³I³I³I³I³I³I³I³I³I³I³I³I³I³I³I³I³I³I³I³I³I³I³I³I³I³I³I³I³I³I³I³I³I³I³I³I³I³I³I³I³I³I³I³I³I³I³I³I³I³I³I³I³I³I³I³I³I³I³I³I³I³I³I³I³I³I³I³I³I³I³I³I³I³I³I³I³I³I³I³I³I³I³I³I³I³I³I³I³I³I³I³I³I³I³I³I³I³I³I³I³I³I³I³I³I³I³I³I³I³I³I³I³I³I³I³I³I³I³I³I³I³I³I³I³I³I³I³I³I³I³I³I³I³I³I³I³I³I³I³I³I³I³I³I³I³I³I³I³I³I³I³I³I³I³I³I³I³I³I³I³I³I³I³I³I³I³I³I³I³I³I³I³I³I³I³I³I³I³I³I³I³I³I³I³I³I³I³I³I³I³I³I³I³I³I³I³I³I³I³I³I³I³I³I³I³I³I³I³I³I³I³I³I³I³I³I³I³I³I³I³I³I³I³I³I³I³I³I³I³I³I³I³I³I³I³I³I³I³I³I³I³I³I³I³I³I³I³I³I³I³I³I³I³I³I³I³I³I³I³I³I³I³I³I³I³I³I³I³I³I³I³I³I³I³I³I³I³I³I³I³I³I³I³I³I³I³I³I³I³I³I³I³I³I³I³I³I³I³I³I³I³I³I³I³I³I³I³I³I³I³I³I³I³I³I³I³I³I³I³I³I³I³I³I³I³I³I³I³I³I³I³I³I³I³I³I³I³I³I³I³I³I³I³I³I³I³I³I³I³I³I³I³I³I³I³I³I³I³I³I³I³I³I³I³I³I³I³I³I³I³I³I³I³I³I³I³I³I³I³I³I³I³I³I³I³I³I³I³I³I³I³I³I³I³I³I³I³I³I³I³I³I³I³I³I³I³I³I³I³I³I³I³I³I³I³I³I³I³I³I³I³I³I³I³I³I³I³I³I³I³I³I³I³I³I³I³I³I³I³I³I³I³I³I³I³I³I³I³I³I³I³I³I³I³I³I³I³I³I³I³I³I³I³I³I³I³I³I³I³I³I³I³I³I³I³I³I³I³I³I³I³I³I³I³I³I³I³I³I³I³I³I³I³I³I³I³I³I³I³I³I³I³I³I³I³I³I³I³I³I³I³I³I³I³I³I³I³I³I³I³I³I³I³I³I³I³I³I³I³I³I³I³I³I³I³I³I³I³I³I³I³I³I³I³I³I³I³I³I³I³I³I³I³I³I³I³I³I³I³I³I³I³I³I³I³I³I³I³I³I³I³I³I³I³I³I³I³I³I³I³I³I³I³I³I³I³I³I³I³I³I³I³I³I³I³I³I³I³I³I³I³I³I³I³I³I³I³I³I³I³I³I³I³I³I³I³I³I³I³I³I³I³I³I³I³I³I³I³I³I³I³I³I³I³I³I³I³I³I³I³I³I³I³I³I³I³I³I³I³I³I³I³I³I³I³I³I³I³I³I³I³I³I³I³I³I³I³I³I³I³I³I³I³I³I³I³I³I³I³I³I³I³I³I³I³I³I³I³I³I³I³I³I³I³I³I³I³I³I³I³I³I³I³I³I³I³I³I³I³I³I³I³I³I³I³I³I³I³I³I³I³I³I³I³I³I³I³I³I³I³I³I³I³I³I³I³I³I³I³I³I³I³I³I³I³I³I³I³I³I³I³I³I³I³I³I³I³I³I³I³I³I³I³I³I³I³I³I³I³I³I³I³I³I³I³I³I³I³I³I³I³I³I³I³I³I³I³I³I³I³I³I³I³I³I³I³I³I³I³I³I³I³I³I³I³I³I³I³I³I³I³I³I³I³I³I³I³I³I³I³I³I³I³I³I³I³I³I³I³I³I³I³I³I³I³I³I³I³I³I³I³I³I³I³I³I³I³I³I³I³I³I³I³I³I³I³I³I³I³I³I³I³I³I³I³I³I³I³I³I³I³I³I³I³I³I³I³I³I³I³I³I³I³I³I³I³I³I³I³I³I³I³I³I³I³I³I³I³I³I³I³I³I³I³I³I³I³I³I³I³I³I³I³I³I³I³I³I³I³I³I³I³I³I³I³I³I³I³I³I³I³I³I³I³I³I³I³I³I³I³I³I³I³I³I³I³I³I³I³I³I³I³I³I³I³I³I³I³I³I³I³I³I³I³I³I³I³I³I³I³I³I³I³I³I³I³I³I³I³I³I³I³I³I³I³I³I³I³I³I³I³I³I³I³I³I³I³I³I³I³I³I³I³I³I³I³I³I³I³I³I³I³I³I³I³I³I³I³I³I³I³I³I³I³I³I³I³I³I³I³I³I³I³I³I³I³I³I³I³I³I³I³I³I³I³I³I³I³I³I³I³I³I³I³I³I³I³I³I³I³I³I³I³I³I³I³I³I³I³I³I³I³I³I³I³I³I³I³I³I³I³I³I³I³I³I³I³I³I³I³I³I³I³I³I³I³I³I³I³I³I³I³I³I³I³I³I³I³I³I³I³I³I³I³I³I³I³I³I³I³I³I³I³I³I³I³I³I³I³I³I³I³I³I³I³I³I³I³I³I³I³I³I³I³I³I³I³I³I³I³I³I³I³I³I³I³I³I³I³I³I³I³I³I³I³I³I³I³I³I³I³I³I³I³I³I³I³I³I³I³I³I³I³I³I³I³I³I³I³I³I³I³I³I³I³I³I³I³I³I³I³I³I³I³I³I³I³I³I³I³I³I³I³I³I³I³I³I³I³I³I³I³I³I³I³I³I³I³I³I³I³I³I³I³I³I³I³I³I³I³I³I³I³I³I³I³I³I³I³I³I³I³I³I³I³I³I³I³I³I³I³I³I³I³I³I³I³I³I³I³I³I³I³I³I³I³I³I³I³I³I³I³I³I³I³I³I³I³I³I³I³I³I³I³I³I³I³I³I³I³I³I³I³I³I³I³I³I³I³I³I³I³I³I³I³I³I³I³I³I³I³I³I³I³I³I³I³I³I³I³I³I³I³I³I³I³I³I³I³I³I³I³I³I³I³I³I³I³I³I³I³I³I³I³I³I³I³I³I³I³I³I³I³I³I³I³I³I³I³I³I³I³I³I³I³I³I³I³I³I³I³I³I³I³I³I³I³I³I³I³I³I³I³I³I³I³I³I³I³I³I³I³I³I³I³I³I³I³I³I³I³I³I³I³I³I³I³I³I³I³I³I³I³I³I³I³I³I³I³I³I³I³I³I³I³I³I³I³I³I³I³I³I³I³I³I³I³I³I³I³I³I³I³I³I³I³I³I³I³I³I³I³I³I³I³I³I³I³I³I³I³I³I³I³I³I³I³I³I³I³I³I³I³I³I³I³I³I³I³I³I³I³I³I³I³I³I³I³I³I³I³I³I³I³I³I³I³I³I³I³I³I³I³I³I³I³I³I³I³I³I³I³I³I³I³I³I³I³I³I³I³I³I³I³I³I³I³I³I³I³I³I³I³I³I³I³I³I³I³I³I³I³I³I³I³I³I³I³I³I³I³I³I³I³I³I³I³I³I³I³I³I³I³I³I³I³I³I³I³I³I³I³I³I³I³I³I³I³I³I³I³I³I³I³I³I³I³I³I³I³I³I³I³I³I³I³I³I³I³I³I³I³I³I³I³I³I³I³I³I³I³I³I³I³I³I³I³I³I³I³I³I³I³I³I³I³I³I³I³I³I³I³I³I³I³I³I³I³I³I³I³I³I³I³I³I³I³I³I³I³I³I³I³I³I³I³I³I³I³I³I³I³I³I³I³I³I³I³I³I³I³I³I³I³I³I³I³I³I³I³I³I³I³I³I³I³I³I³I³I³I³I³I³I³I³I³I³I³I³I³I³I³I³I³I³I³I³I³I³I³I³I³I³I³I³I³I³I³I³I³I³I³I³I³I³I³I³I³I³I³I³I³I³I³I³I³I³I³I³I³I³I³I³I³I³I³I³I³I³I³I³I³I³I³I³I³I³I³I³I³I³I³I³I³I³I³I³I³I³I³I³I³I³I³I³I³I³I³I³I³I³I³I³I³I³I³I³I³I³I³I³I³I³I³I³I³I³I³I³I³I³I³I³I³I³I³I³I³I³I³I³I³I³I³I³I³I³I³I³I³I³I³I³I³I³I³I³I³I³I³I³I³I³I³I³I³I³I³I³I³I³I³I³I³I³I³I³I³I³I³I³I³I³I³I³I³I³I³I³I³I³I³I³I³I³I³I³I³I³I³I³I³I³I³I³I³I³I³I³I³I³I³I³I³I³I³I³I³I³I³I³I³I³I³I³I³I³I³I³I³I³I³I³I³I³I³I³I³I³I³I³I³I³I³I³I³I³I³I³I³I³I³I³I³I³I³I³I³I³I³I³I³I³I³I³I³I³I³I³I³I³I³I³I³I³I³I³I³I³I³I³I³I³I³I³I³I³I³I³I³I³I³I³I³I³I³I³I³I³I³I³I³I³I³I³I³I³I³I³I³I³I³I³I³I³I³I³I³I³I³I³I³I³I³I³I³I³I³I³I³I³I³I³I³I³I³I³I³I³I³I³I³I³I³I³I³I³I³I³I³I³I³I³I³I³I³I³I³I³I³I³I³I³I³I³I³I³I³I³I³I³I³I³I³I³I³I³I³I³I³I³I³I³I³I³I³I³I³I³I³I³I³I³I³I³I³I³I³I³I³I³I³I³I³I³I³I³I³I³I³I³I³I³I³I³I³I³I³I³I³I³I³I³I³I³I³I³I³I³I³I³I³I³I³I³I³I³I³I³I³I³I³I³I³I³I³I³I³I³I³I³I³I³I³I³I³I³I³I³I³I³I³I³I³I³I³I³I³I³I³I³I³I³I³I³I³I³I³I³I³I³I³I³I³I³I³I³I³I³I³I³I³I³I³I³I³I³I³I³I³I³I³I³I³I³I³I³I³I³I³I³I³I³I³I³I³I³I³I³I³I³I³I³I³I³I³I³I³I³I³I³I³I³I³I³I³I³I³I³I³I³I³I³I³I³I³I³I³I³I³I³I³I³I³I³I³I³I³I³I³I³I³I³I³I³I³I³I³I³I³I³I³I³I³I³I³I³I³I³I³I³I³I³I³I³I³I³I³I³I³I³I³I³I³I³I³I³I³I³I³I³I³I³I³I³I³I³I³I³I³I³I³I³I³I³I³I³I³I³I³I³I³I³I³I³I³I³I³I³I³I³I³I³I³I³I³I³I³I³I³I³I³I³I³I³I³I³I³I³I³I³I³I³I³I³I³I³I³I³I³I³I³I³I³I³I³I³I³I³I³I³I³I³I³I³I³I³I³I³I³I³I³I³I³I³I³I³I³I³I³I³I³I³I³I³I³I³I³I³I³I³I³I³I³I³I³I³I³I³I³I³I³I³I³I³I³I³I³I³I³I³I³I³I³I³I³I³I³I³I³I³I³I³I³I³I³I³I³I³I³I³I³I³I³I³I³I³I³I³I³I³I³I³I³I³I³I³I³I³I³I³I³I³I³I³I³I³I³I³I³I³I³I³I³I³I³I³I³I³I³I³I³I³I³I³I³I³I³I³I³I³I³I³I³I³I³I³I³I³I³I³I³I³I³I³I³I³I³I³I³I³I³I³I³I³I³I³I³I³I³I³I³I³I³I³I³I³I³I³I³I³I³I³I³I³I³I³I³I³I³I³I³I³I³I³I³I³I³I³I³I³I³I³I³I³I³I³I³I³I³I³I³I³I³I³I³I³I³I³I³I³I³I³I³I³I³I³I³I³I³I³I³I³I³I³I³I³I³I³I³I³I³I³I³I³I³I³I³I³I³I³I³I³I³I³I³I³I³I³I³I³I³I³I³I³I³I³I³I³I³I³I³I³I³I³I³I³I³I³I³I³I³I³I³I³I³I³I³I³I³I³I³I³I³I³I³I³I³I³I³I³I³I³I³I³I³I³I³I³I³I³I³I³I³I³I³I³I³I³I³I³I³I³I³I³I³I³I³I³I³I³I³I³I³I³I³I³I³I³I³I³I³I³I³I³I³I³I³I³I³I³I³I³I³I³I³I³I³I³I³I³I³I³I³I³I³I³I³I³I³I³I³I³I³I³I³I³I³I³I³I³I³I³I³I³I³I³I³I³I³I³I³I³I³I³I³I³I³I³I³I³I³I³I³I³I³I³I³I³I³I³I³I³I³I³I³I³I³I³I³I³I³I³I³I³I³I³I³I³I³I³I³I³I³I³I³I³I³I³I³I³I³I³I³I³I³I³I³I³I³I³I³I³I³I³I³I³I³I³I³I³I³I³I³I³I³I³I³I³I³I³I³I³I³I³I³I³I³I³I³I³I³I³I³I³I³I³I³I³I³I³I³I³I³I³I³I³I³I³I³I³I³I³I³I³I³I³I³I³I³I³I³I³I³I³I³I³I³I³I³I³I³I³I³I³I³I³I³I³I³I³I³I³I³I³I³I³I³I³I³I³I³I³I³I³I³I³I³I³I³I³I³I³I³I³I³I³I³I³I³I³I³I³I³I³I³I³I³I³I³I³I³I³I³I³I³I³I³I³I³I³I³I³I³I³I³I³I³I³I³I³I³I³I³I³I³I³I³I³I³I³I³I³I³I³I³I³I³I³I³I³I³I³I³I³I³I³I³I³I³I³I³I³I³I³I³I³I³I³I³I³I³I³I³I³I³I³I³I³I³I³I³I³I³I³I³I³I³I³I³I³I³I³I³I³I³I³I³I³I³I³I³I³I³I³I³I³I³I³I³I³I³I³I³I³I³I³I³I³I³I³I³I³I³I³I³I³I³I³I³I³I³I³I³I³I³I³I³I³I³I³I³I³I³I³I³I³I³I³I³I³I³I³I³I³I³I³I³I³I³I³I³I³I³I³I³I³I³I³I³I³I³I³I³I³I³I³I³I³I³I³I³I³I³I³I³I³I³I³I³I³I³I³I³I³I³I³I³I³I³I³I³I³I³I³I³I³I³I³I³I³I³I³I³I³I³I³I³I³I³I³I³I³I³I³I³I³I³I³I³I³I³I³I³I³I³I³I³I³I³I³I³I³I³I³I³I³I³I³I³I³I³I³I³I³I³I³I³I³I³I³I³I³I³I³I³I³I³I³I³I³I³I³I³I³I³I³I³I³I³I³I³I³I³I³I³I³I³I³I³I³I³I³I³I³I³I³I³I³I³I³I³I³I³I³I³I³I³I³I³I³I³I³I³I³I³I³I³I³I³I³I³I³I³I³I³I³I³I³I³I³I³I³I³I³I³I³I³I³I³I³I³I³I³I³I³I³I³I³I³I³I³I³I³I³I³I³I³I³I³I³I³I³I³I³I³I³I³I³I³I³I³I³I³I³I³I³I³I³I³I³I³I³I³I³I³I³I³I³I³I³I³I³I³I³I³I³I³I³I³I³I³I³I³I³I³I³I³I³I³I³I³I³I³I³I³I³I³I³I³I³I³I³I³I³I³I³I³I³I³I³I³I³I³I³I³I³I³I³I³I³I³I³I³I³I³I³I³I³I³I³I³I³I³I³I³I³I³I³I³I³I³I³I³I³I³I³I³I³I³I³I³I³I³I³I³I³I³I³I³I³I³I³I³I³I³I³I³I³I³I³I³I³I³I³I³I³I³I³I³I³I³I³I³I³I³I³I³I³I³I³I³I³I³I³I³I³I³I³I³I³I³I³I³I³I³I³I³I³I³I³I³I³I³I³I³I³I³I³I³I³I³I³I³I³I³I³I³I³I³I³I³I³I³I³I³I³I³I³I³I³I³I³I³I³I³I³I³I³I³I³I³I³I³I³I³I³I³I³I³I³I³I³I³I³I³I³I³I³I³I³I³I³I³I³I³I³I³I³I³I³I³I³I³I³I³I³I³I³I³I³I³I³I³I³I³I³I³I³I³I³I³I³I³I³I³I³I³I³I³I³I³I³I³I³I³I³I³I³I³I³I³I³I³I³I³I³I³I³I³I³I³I³I³I³I³I³I³I³I³I³I³I³I³I³I³I³I³I³I³I³I³I³I³I³I³I³I³I³I³I³I³I³I³I³I³I³I³I³I³I³I³I³I³I³I³I³I³I³I³I³I³I³I³I³I³I³I³I³I³I³I³I³I³I³I³I³I³I³I³I³I³I³I³I³I³I³I³I³I³I³I³I³I³I³I³I³I³I³I³I³I³I³I³I³I³I³I³I³I³I³I³I³I³I³I³I³I³I³I³I³I³I³I³I³I³I³I³I³I³I³I³I³I³I³I³I³I³I³I³I³I³I³I³I³I³I³I³I³I³I³I³I³I³I³I³I³I³I³I³I³I³I³I³I³I³I³I³I³I³I³I³I³I³I³I³I³I³I³I³I³I³I³I³I³I³I³I³I³I³I³I³I³I³I³I³I³I³I³I³I³I³I³I³I³I³I³I³I³I³I³I³I³I³I³I³I³I³I³I³I³I³I³I³I³I³I³I³I³I³I³I³I³I³I³I³I³I³I³I³I³I³I³I³I³I³I³I³I³I³I³I³I³I³I³I³I³I³I³I³I³I³I³I³I³I³I³I³I³I³I³I³I³I³I³I³I³I³I³I³I³I³I³I³I³I³I³I³I³I³I³I³I³I³I³I³I³I³I³I³I³I³I³I³I³I³I³I³I³I³I³I³I³I³I³I³I³I³I³I³I³I³I³I³I³I³I³I³I³I³I³I³I³I³I³I³I³I³I³I³I³I³I³I³I³I³I³I³I³I³I³I³I³I³I³I³I³I³I³I³I³I³I³I³I³I³I³I³I³I³I³I³I³I³I³I³I³I³I³I³I³I³I³I³I³I³I³I³I³I³I³I³I³I³I³I³I³I³I³I³I³I³I³I³I³I³I³I³I³I³I³I³I³I³I³I³I³I³I³I³I³I³I³I³I³I³I³I³I³I³I³I³I³I³I³I³I³I³I³I³I³I³I³I³I³I³I³I³I³I³I³I³I³I³I³I³I³I³I³I³I³I³I³I³I³I³I³I³I³I³I³I³I³I³I³I³I³I³I³I³I³I³I³I³I³I³I³I³I³I³I³I³I³I³I³I³I³I³I³I³I³I³I³I³I³I³I³I³I³I³I³I³I³I³I³I³I³I³I³I³I³I³I³I³I³I³I³I³I³I³I³I³I³I³I³I³I³I³I³I³I³I³I³I³I³I³I³I³I³I³I³I³I³I³I³I³I³I³I³I³I³I³I³I³I³I³I³I³I³I³I³I³I³I³I³I³I³I³I³I³I³I³I³I³I³I³I³I³I³I³I³I³I³I³I³I³I³I³I³I³I³I³I³I³I³I³I³I³I³I³I³I³I³I³I³I³I³I³I³I³I³I³I³I³I³I³I³I³I³I³I³I³I³I³I³I³I³I³I³I³I³I³I³I³I³I³I³I³I³I³I³I³I³I³I³I³I³I³I³I³I³I³I³I³I³I³I³I³I³I³I³I³I³I³I³I³I³I³I³I³I³I³I³I³I³I³I³I³I³I³I³I³I³I³I³I³I³I³I³I³I³I³I³I³I³I³I³I³I³I³I³I³I³I³I³I³I³I³I³I³I³I³I³I³I³I³I³I³I³I³I³I³I³I³I³I³I³I³I³I³I³I³I³I³I³I³I³I³I³I³I³I³I³I³I³I³I³I³I³I³I³I³I³I³I³I³I³I³I³I³I³I³I³I³I³I³I³I³I³I³I³I³I³I³I³I³I³I³I³I³I³I³I³I³I³I³I³I³I³I³I³I³I³I³I³I³I³I³I³I³I³I³I³I³I³I³I³I³I³I³I³I³I³I³I³I³I³I³I³I³I³I³I³I³I³I³I³I³I³I³I³I³I³I³I³I³I³I³I³I³I³I³I³I³I³I³I³I³I³I³I³I³I³I³I³I³I³I³I³I³I³I³I³I³I³I³I³I³I³I³I³I³I³I³I³I³I³I³I³I³I³I³I³I³I³I³I³I³I³I³I³I³I³I³I³I³I³I³I³I³I³I³I³I³I³I³I³I³I³I³I³I³I³I³I³I³I³I³I³I³I³I³I³I³I³I³I³I³I³I³I³I³I³I³I³I³I³I³I³I³I³I³I³I³I³I³I³I³I³I³I³I³I³I³I³I³I³I³I³I³I³I³I³I³I³I³I³I³I³I³I³I³I³I³I³I³I³I³I³I³I³I³I³I³I³I³I³I³I³I³I³I³I³I³I³I³I³I³I³I³I³I³I³I³I³I³I³I³I³I³I³I³I³I³I³I³I³I³I³I³I³I³I³I³I³I³I³I³I³I³I³I³I³I³I³I³I³I³I³I³I³I³I³I³I³I³I³I³I³I³I³I³I³I³I³I³I³I³I³I³I³I³I³I³I³I³I³I³I³I³I³I³I³I³I³I³I³I³I³I³I³I³I³I³I³I³I³I³I³I³I³I³I³I³I³I³I³I³I³I³I³I³I³I³I³I³I³I³I³I³I³I³I³I³I³I³I³I³I³I³I³I³I³I³I³I³I³I³I³I³I³I³I³I³I³I³I³I³I³I³I³I³I³I³I³I³I³I³I³I³I³I³I³I³I³I³I³I³I³I³I³I³I³I³I³I³I³I³I³I³I³I³I³I³I³I³I³I³I³I³I³I³I³I³I³I³I³I³I³I³I³I³I³I³I³I³I³I³I³I³I³I³I³I³I³I³I³I³I³I³I³I³I³I³I³I³I³I³I³I³I³I³I³I³I³I³I³I³I³I³I³I³I³I³I³I³I³I³I³I³I³I³I³I³I³I³I³I³I³I³I³I³I³I³I³I³I³I³I³I³I³I³I³I³I³I³I³I³I³I³I³I³I³I³I³I³I³I³I³I³I³I³I³I³I³I³I³I³I³I³I³I³I³I³I³I³I³I³I³I³I³I³I³I³I³I³I³I³I³I³I³I³I³I³I³I³I³I³I³I³I³I³I³I³I³I³I³I³I³I³I³I³I³I³I³I³I³I³I³I³I³I³I³I³I³I³I³I³I³I³I³I³I³I³I³I³I³I³I³I³I³I³I³I³I³I³I³I³I³I³I³I³I³I³I³I³I³I³I³I³I³I³I³I³I³I³I³I³I³I³I³I³I³I³I³I³I³I³I³I³I³I³I³I³I³I³I³I³I³I³I³I³I³I³I³I³I³I³I³I³I³I³I³I³I³I³I³I³I³I³I³I³I³I³I³I³I³I³I³I³I³I³I³I³I³I³I³I³I³I³I³I³I³I³I³I³I³I³I³I³I³I³I³I³I³I³I³I³I³I³I³I³I³I³I³I³I³I³I³I³I³I³I³I³I³I³I³I³I³I³I³I³I³I³I³I³I³I³I³I³I³I³I³I³I³I³I³I³I³I³I³I³I³I³I³I³I³I³I³I³I³I³I³I³I³I³I³I³I³I³I³I³I³I³I³I³I³I³I³I³I³I³I³I³I³I³I³I³I³I³I³I³I³I³I³I³I³I³I³I³I³I³I³I³I³I³I³I³I³I³I³I³I³I³I³I³I³I³I³I³I³I³I³I³I³I³I³I³I³I³I³I³I³I³I³I³I³I³I³I³I³I³I³I³I³I³I³I³I³I³I³I³I³I³I³I³I³I³I³I³I³I³I³I³I³I³I³I³I³I³I³I³I³I³I³I³I³I³I³I³I³I³I³I³I³I³I³I³I³I³I³I³I³I³I³I³I³I³I³I³I³I³I³I³I³I³I³I³I³I³I³I³I³I³I³I³I³I³I³I³I³I³I³I³I³I³I³I³I³I³I³I³I³I³I³I³I³I³I³I³I³I³I³I³I³I³I³I³I³I³I³I³I³I³I³I³I³I³I³I³I³I³I³I³I³I³I³I³I³I³I³I³I³I³I³I³I³I³I³I³I³I³I³I³I³I³I³I³I³I³I³I³I³I³I³I³I³I³I³I³I³I³I³I³I³I³I³I³I³I³I³I³I³I³I³I³I³I³I³I³I³I³I³I³I³I³I³I³I³I³I³I³I³I³I³I³I³I³I³I³I³I³I³I³I³I³I³I³I³I³I³I³I³I³I³I³I³I³I³I³I³I³I³I³I³I³I³I³I³I³I³I³I³I³I³I³I³I³I³I³I³I³I³I³I³I³I³I³I³I³I³I³I³I³I³I³I³I³I³I³I³I³I³I³I³I³I³I³I³I³I³I³I³I³I³I³I³I³I³I³I³I³I³I³I³I³I³I³I³I³I³I³I³I³I³I³I³I³I³I³I³I³I³I³I³I³I³I³I³I³I³I³I³I³I³I³I³I³I³I³I³I³I³I³I³I³I³I³I³I³I³I³I³I³I³I³I³I³I³I³I³I³I³I³I³I³I³I³I³I³I³I³I³I³I³I³I³I³I³I³I³I³I³I³I³I³I³I³I³I³I³I³I³I³I³I³I³I³I³I³I³I³I³I³I³I³I³I³I³I³I³I³I³I³I³I³I³I³I³I³I³I³I³I³I³I³I³I³I³I³I³I³I³I³I³I³I³I³I³I³I³I³I³I³I³I³I³I³I³I³I³I³I³I³I³I³I³I³I³I³I³I³I³I³I³I³I³I³I³I³I³I³I³I³I³I³I³I³I³I³I³I³I³I³I³I³I³I³I³I³I³I³I³I³I³I³I³I³I³I³I³I³I³I³I³I³I³I³I³I³I³I³I³I³I³I³I³I³I³I³I³I³I³I³I³I³I³I³I³I³I³I³I³I³I³I³I³I³I³I³I³I³I³I³I³I³I³I³I³I³I³I³I³I³I³I³I³I³I³I³I³I³I³I³I³I³I³I³I³I³I³I³I³I³I³I³I³I³I³I³I³I³I³I³I³I³I³I³I³I³I³I³I³I³I³I³I³I³I³I³I³I³I³I³I³I³I³I³I³I³I³I³I³I³I³I³I³I³I³I³I³I³I³I³I³I³I³I³I³I³I³I³I³I³I³I³I³I³I³I³I³I³I³I³I³I³I³I³I³I³I³I³I³I³I³I³I³I³I³I³I³I³I³I³I³I³I³I³I³I³I³I³I³I³I³I³I³I³I³I³I³I³I³I³I³I³I³I³I³I³I³I³I³I³I³I³I³I³I³I³I³I³I³I³I³I³I³I³I³I³I³I³I³I³I³I³I³I³I³I³I³I³I³I³I³I³I³I³I³I³I³I³I³I³I³I³I³I³I³I³I³I³I³I³I³I³I³I³I³I³I³I³I³I³I³I³I³I³I³I³I³I³I³I³I³I³I³I³I³I³I³I³I³I³I³I³I³I³I³I³I³I³I³I³I³I³I³I³I³I³I³I³I³I³I³I³I³I³I³I³I³I³I³I³I³I³I³I³I³I³I³I³I³I³I³I³I³I³I³I³I³I³I³I³I³I³I³I³I³I³I³I³I³I³I³I³I³I³I³I³I³I³I³I³I³I³I³I³I³I³I³I³I³I³I³I³I³I³I³I³I³I³I³I³I³I³I³I³I³I³I³I³I³I³I³I³I³I³I³I³I³I³I³I³I³I³I³I³I³I³I³I³I³I³I³I³I³I³I³I³I³I³I³I³I³I³I³I³I³I³I³I³I³I³I³I³I³I³I³I³I³I³I³I³I³I³I³I³I³I³I³I³I³I³I³I³I³I³I³I³I³I³I³I³I³I³I³I³I³I³I³I³I³I³I³I³I³I³I³I³I³I³I³I³I³I³I³I³I³I³I³I³I³I³I³I³I³I³I³I³I³I³I³I³I³I³I³I³I³I³I³I³I³I³I³I³I³I³I³I³I³I³I³I³I³I³I³I³I³I³I³I³I³I³I³I³I³I³I³I³I³I³I³I³I³I³I³I³I³I³I³I³I³I³I³I³I³I³I³I³I³I³I³I³I³I³I³I³I³I³I³I³I³I³I³I³I³I³I³I³I³I³I³I³I³I³I³I³I³I³I³I³I³I³I³I³I³I³I³I³I³I³I³I³I³I³I³I³I³I³I³I³I³I³I³I³I³I³I³I³I³I³I³I³I³I³I³I³I³I³I³I³I³I³I³I³I³I³I³I³I³I³I³I³I³I³I³I³I³I³I³I³I³I³I³I³I³I³I³I³I³I³I³I³I³I³I³I³I³I³I³I³I³I³I³I³I³I³I³I³I³I³I³I³I³I³I³I³I³I³I³I³I³I³I³I³I³I³I³I³I³I³I³I³I³I³I³I³I³I³I³I³I³I³I³I³I³I³I³I³I³I³I³I³I³I³I³I³I³I³I³I³I³I³I³I³I³I³I³I³I³I³I³I³I³I³I³I³I³I³I³I³I³I³I³I³I³I³I³I³I³I³I³I³I³I³I³I³I³I³I³I³I³I³I³I³I³I³I³I³I³I³I³I³I³I³I³I³I³I³I³I³I³I³I³I³I³I³I³I³I³I³I³I³I³I³I³I³I³I³I³I³I³I³I³I³I³I³I³I³I³I³I³I³I³I³I³I³I³I³I³I³I³I³I³I³I³I³I³I³I³I³I³I³I³I³I³I³I³I³I³I³I³I³I³I³I³I³I³I³I³I³I³I³I³I³I³I³I³I³I³I³I³I³I³I³I³I³I³I³I³I³I³I³I³I³I³I³I³I³I³I³I³I³I³I³I³I³I³I³I³I³I³I³I³I³I³I³I³I³I³I³I³I³I³I³I³I³I³I³I³I³I³I³I³I³I³I³I³I³I³I³I³I³I³I³I³I³I³I³I³I³I³I³I³I³I³I³I³I³I³I³I³I³I³I³I³I³I³I³I³I³I³I³I³I³I³I³I³I³I³I³I³I³I³I³I³I³I³I³I³I³I³I³I³I³I³I³I³I³I³I³I³I³I³I³I³I³I³I³I³I³I³I³I³I³I³I³I³I³I³I³I³I³I³I³I³I³I³I³I³I³I³I³I³I³I³I³I³I³I³I³I³I³I³I³I³I³I³I³I³I³I³I³I³I³I³I³I³I³I³I³I³I³I³I³I³I³I³I³I³I³I³I³I³I³I³I³I³I³I³I³I³I³I³I³I³I³I³I³I³I³I³I³I³I³I³I³I³I³I³I³I³I³I³I³I³I³I³I³I³I³I³I³I³I³I³I³I³I³I³I³I³I³I³I³I³I³I³I³I³I³I³I³I³I³I³I³I³I³I³I³I³I³I³I³I³I³I³I³I³I³I³I³I³I³I³I³I³I³I³I³I³I³I³I³I³I³I³I³I³I³I³I³I³I³I³I³I³I³I³I³I³I³I³I³I³I³I³I³I³I³I³I³I³I³I³I³I³I³I³I³I³I³I³I³I³I³I³I³I³I³I³I³I³I³I³I³I³I³I³I³I³I³I³I³I³I³I³I³I³I³I³I³I³I³I³I³I³I³I³I³I³I³I³I³I³I³I³I³I³I³I³I³I³I³I³I³I³I³I³I³I³I³I³I³I³I³I³I³I³I³I³I³I³I³I³I³I³I³I³I³I³I³I³I³I³I³I³I³I³I³I³I³I³I³I³I³I³I³I³I³I³I³I³I³I³I³I³I³I³I³I³I³I³I³I³I³I³I³I³I³I³I³I³I³I³I³I³I³I³I³I³I³I³I³I³I³I³I³I³I³I³I³I³I³I³I³I³I³I³I³I³I³I³I³I³I³I³I³I³I³I³I³I³I³I³I³I³I³I³I³I³I³I³I³I³I³I³I³I³I³I³I³I³I³I³I³I³I³I³I³I³I³I³I³I³I³I³I³I³I³I³I³I³I³I³I³I³I³I³I³I³I³I³I³I³I³I³I³I³I³I³I³I³I³I³I³I³I³I³I³I³I³I³I³I³I³I³I³I³I³I³I³I³I³I³I³I³I³I³I³I³I³I³I³I³I³I³I³I³I³I³I³I³I³I³I³I³I³I³I³I³I³I³I³I³I³I³I³I³I³I³I³I³I³I³I³I³I³I³I³I³I³I³I³I³I³I³I³I³I³I³I³I³I³I³I³I³I³I³I³I³I³I³I³I³I³I³I³I³I³I³I³I³I³I³I³I³I³I³I³I³I³I³I³I³I³I³I³I³I³I³I³I³I³I³I³I³I³I³I³I³I³I³I³I³I³I³I³I³I³I³I³I³I³I³I³I³I³I³I³I³I³I³I³I³I³I³I³I³I³I³I³I³I³I³I³I³I³I³I³I³I³I³I³I³I³I³I³I³I³I³I³I³I³I³I³I³I³I³I³I³I³I³I³I³I³I³I³I³I³I³I³I³I³I³I³I³I³I³I³I³I³I³I³I³I³I³I³I³I³I³I³I³I³I³I³I³I³I³I³I³I³I³I³I³I³I³I³I³I³I³I³I³I³I³I³I³I³I³I³I³I³I³I³I³I³I³I³I³I³I³I³I³I³I³I³I³I³I³I³I³I³I³I³I³I³I³I³I³I³I³I³I³I³I³I³I³I³I³I³I³I³I³I³I³I³I³I³I³I³I³I³I³I³I³I³I³I³I³I³I³I³I³I³I³I³I³I³I³I³I³I³I³I³I³I³I³I³I³I³I³I³I³I³I³I³I³I³I³I³I³I³I³I³I³I³I³I³I³I³I³I³I³I³I³I³I³I³I³I³I³I³I³I³I³I³I³I³I³I³I³I³I³I³I³I³I³I³I³I³I³I³I³I³I³I³I³I³I³I³I³I³I³I³I³I³I³I³I³I³I³I³I³I³I³I³I³I³I³I³I³I³I³I³I³I³I³I³I³I³I³I³I³I³I³I³I³I³I³I³I³I³I³I³I³I³I³I³I³I³I³I³I³I³I³I³I³I³I³I³I³I³I³I³I³I³I³I³I³I³I³I³I³I³I³I³I³I³I³I³I³I³I³I³I³I³I³I³I³I³I³I³I³I³I³I³I³I³I³I³I³I³I³I³I³I³I³I³I³I³I³I³I³I³I³I³I³I³I³I³I³I³I³I³I³I³I³I³I³I³I³I³I³I³I³I³I³I³I³I³I³I³I³I³I³I³I³I³I³I³I³I³I³I³I³I³I³I³I³I³I³I³I³I³I³I³I³I³I³I³I³I³I³I³I³I³I³I³I³I³I³I³I³I³I³I³I³I³I³I³I³I³I³I³I³I³I³I³I³I³I³I³I³I³I³I³I³I³I³I³I³I³I³I³I³I³I³I³I³I³I³I³I³I³I³I³I³I³I³I³I³I³I³I³I³I³I³I³I³I³I³I³I³I³I³I³I³I³I³I³I³I³I³I³I³I³I³I³I³I³I³I³I³I³I³I³I³I³I³I³I³I³I³I³I³I³I³I³I³I³I³I³I³I³I³I³I³I³I³I³I³I³I³I³I³I³I³I³I³I³I³I³I³I³I³I³I³I³I³I³I³I³I³I³I³I³I³I³I³I³I³I³I³I³I³I³I³I³I³I³I³I³I³I³I³I³I³I³I³I³I³I³I³I³I³I³I³I³I³I³I³I³I³I³I³I³I³I³I³I³I³I³I³I³I³I³I³I³I³I³I³I³I³I³I³I³I³I³I³I³I³I³I³I³I³I³I³I³I³I³I³I³I³I³I³I³I³I³I³I³I³I³I³I³I³I³I³I³I³I³I³I³I³I³I³I³I³I³I³I³I³I³I³I³I³I³I³I³I³I³I³I³I³I³I³I³I³I³I³I³I³I³I³I³I³I³I³I³I³I³I³I³I³I³I³I³I³I³I³I³I³I³I³I³I³I³I³I³I³I³I³I³I³I³I³I³I³I³I³I³I³I³I³I³I³I³I³I³I³I³I³I³I³I³I³I³I³I³I³I³I³I³I³I³I³I³I³I³I³I³I³I³I³I³I³I³I³I³I³I³I³I³I³I³I³I³I³I³I³I³I³I³I³I³I³I³I³I³I³I³I³I³I³I³I³I³I³I³I³I³I³I³I³I³I³I³I³I³I³I³I³I³I³I³I³I³I³I³I³I³I³I³I³I³I³I³I³I³I³I³I³I³I³I³I³I³I³I³I³I³I³I³I³I³I³I³I³I³I³I³I³I³I³I³I³I³I³I³I³I³I³I³I³I³I³I³I³I³I³I³I³I³I³I³I³I³I³I³I³I³I³I³I³I³I³I³I³I³I³I³I³I³I³I³I³I³I³I³I³I³I³I³I³I³I³I³I³I³I³I³I³I³I³I³I³I³I³I³I³I³I³I³I³I³I³I³I³I³I³I³I³I³I³I³I³I³I³I³I³I³I³I³I³I³I³I³I³I³I³I³I³I³I³I³I³I³I³I³I³I³I³I³I³I³I³I³I³I³I³I³I³I³I³I³I³I³I³I³I³I³I³I³I³I³I³I³I³I³I³I³I³I³I³I³I³I³I³I³I³I³I³I³I³I³I³I³I³I³I³I³I³I³I³I³I³I³I³I³I³I³I³I³I³I³I³I³I³I³I³I³I³I³I³I³I³I³I³I³I³I³I³I³I³I³I³I³I³I³I³I³I³I³I³I³I³I³I³I³I³I³I³I³I³I³I³I³I³I³I³I³I³I³I³I³I³I³I³I³I³I³I³I³I³I³I³I³I³I³I³I³I³I³I³I³I³I³I³I³I³I³I³I³I³I³I³I³I³I³I³I³I³I³I³I³I³I³I³I³I³I³I³I³I³I³I³I³I³I³I³I³I³I³I³I³I³I³I³I³I³I³I³I³I³I³I³I³I³I³I³I³I³I³I³I³I³I³I³I³I³I³I³I³I³I³I³I³I³I³I³I³I³I³I³I³I³I³I³I³I³I³I³I³I³I³I³I³I³I³I³I³I³I³I³I³I³I³I³I³I³I³I³I³I³I³I³I³I³I³I³I³I³I³I³I³I³I³I³I³I³I³I³I³I³I³I³I³I³I³I³I³I³I³I³I³I³I³I³I³I³I³I³I³I³I³I³I³I³I³I³I³I³I³I³I³I³I³I³I³I³I³I³I³I³I³I³I³I³I³I³I³I³I³I³I³I³I³I³I³I³I³I³I³I³I³I³I³I³I³I³I³I³I³I³I³I³I³I³I³I³I³I³I³I³I³I³I³I³I³I³I³I³I³I³I³I³I³I³I³I³I³I³I³I³I³I³I³I³I³I³I³I³I³I³I³I³I³I³I³I³I³I³I³I³I³I³I³I³I³I³I³I³I³I³I³I³I³I³I³I³I³I³I³I³I³I³I³I³I³I³I³I³I³I³I³I³I³I³I³I³I³I³I³I³I³I³I³I³I³I³I³I³I³I³I³I³I³I³I³I³I³I³I³I³I³I³I³I³I³I³I³I³I³I³I³I³I³I³I³I³I³I³I³I³I³I³I³I³I³I³I³I³I³I³I³I³I³I³I³I³I³I³I³I³I³I³I³I³I³I³I³I³I³I³I³I³I³I³I³I³I³I³I³I³I³I³I³I³I³I³I³I³I³I³I³I³I³I³I³I³I³I³I³I³I³I³I³I³I³I³I³I³I³I³I³I³I³I³I³I³I³I³I³I³I³I³I³I³I³I³I³I³I³I³I³I³I³I³I³I³I³I³I³I³I³I³I³I³I³I³I³I³I³I³I³I³I³I³I³I³I³I³I³I³I³I³I³I³I³I³I³I³I³I³I³I³I³I³I³I³I³I³I³I³I³I³I³I³I³I³I³I³I³I³I³I³I³I³I³I³I³I³I³I³I³I³I³I³I³I³I³I³I³I³I³I³I³I³I³I³I³I³I³I³I³I³I³I³I³I³I³I³I³I³I³I³I³I³I³I³I³I³I³I³I³I³I³I³I³I³I³I³I³I³I³I³I³I³I³I³I³I³I³I³I³I³I³I³I³I³I³I³I³I³I³I³I³I³I³I³I³I³I³I³I³I³I³I³I³I³I³I³I³I³I³I³I³I³I³I³I³I³I³I³I³I³I³I³I³I³I³I³I³I³I³I³I³I³I³I³I³I³I³I³I³I³I³I³I³I³I³I³I³I³I³I³I³I³I³I³I³I³I³I³I³I³I³I³I³I³I³I³I³I³I³I³I³I³I³I³I³I³I³I³I³I³I³I³I³I³I³I³I³I³I³I³I³I³I³I³I³I³I³I³I³I³I³I³I³I³I³I³I³I³I³I³I³I³I³I³I³I³I³I³I³I³I³I³I³I³I³I³I³I³I³I³I³I³I³I³I³I³I³I³I³I³I³I³I³I³I³I³I³I³I³I³I³I³I³I³I³I³I³I³I³I³I³I³I³I³I³I³I³I³I³I³I³I³I³I³I³I³I³I³I³I³I³I³I³I³I³I³I³I³I³I³I³I³I³I³I³I³I³I³I³I³I³I³I³I³I³I³I³I³I³I³I³I³I³I³I³I³I³I³I³I³I³I³I³I³I³I³I³I³I³I³I³I³I³I³I³I³I³I³I³I³I³I³I³I³I³I³I³I³I³I³I³I³I³I³I³I³I³I³I³I³I³I³I³I³I³I³I³I³I³I³I³I³I³I³I³I³I³I³I³I³I³I³I³I³I³I³I³I³I³I³I³I³I³I³I³I³I³I³I³I³I³I³I³I³I³I³I³I³I³I³I³I³I³I³I³I³I³I³I³I³I³I³I³I³I³I³I³I³I³I³I³I³I³I³I³I³I³I³I³I³I³I³I³I³I³I³I³I³I³I³I³I³I³I³I³I³I³I³I³I³I³I³I³I³I³I³I³I³I³I³I³I³I³I³I³I³I³I³I³I³I³I³I³I³I³I³I³I³I³I³I³I³I³I³I³I³I³I³I³I³I³I³I³I³I³I³I³I³I³I³I³I³I³I³I³I³I³I³I³I³I³I³I³I³I³I³I³I³I³I³I³I³I³I³I³I³I³I³I³I³I³I³I³I³I³I³I³I³I³I³I³I³I³I³I³I³I³I³I³I³I³I³I³I³I³I³I³I³I³I³I³I³I³I³I³I³I³I³I³I³I³I³I³I³I³I³I³I³I³I³I³I³I³I³I³I³I³I³I³I³I³I³I³I³I³I³I³I³I³I³I³I³I³I³I³I³I³I³I³I³I³I³I³I³I³I³I³I³I³I³I³I³I³I³I³I³I³I³I³I³I³I³I³I³I³I³I³I³I³I³I³I³I³I³I³I³I³I³I³I³I³I³I³I³I³I³I³I³I³I³I³I³I³I³I³I³I³I³I³I³I³I³I³I³I³I³I³I³I³I³I³I³I³I³I³I³I³I³I³I³I³I³I³I³I³I³I³I³I³I³I³I³I³I³I³I³I³I³I³I³I³I³I³I³I³I³I³I³I³I³I³I³I³I³I³I³I³I³I³I³I³I³I³I³I³I³I³I³I³I³I³I³I³I³I³I³I³I³I³I³I³I³I³I³I³I³I³I³I³I³I³I³I³I³I³I³I³I³I³I³I³I³I³I³I³I³I³I³I³I³I³I³I³I³I³I³I³I³I³I³I³I³I³I³I³I³I³I³I³I³I³I³I³I³I³I³I³I³I³I³I³I³I³I³I³I³I³I³I³I³I³I³I³I³I³I³I³I³I³I³I³I³I³I³I³I³I³I³I³I³I³I³I³I³I³I³I³I³I³I³I³I³I³I³I³I³I³I³I³I³I³I³I³I³I³I³I³I³I³I³I³I³I³I³I³I³I³I³I³I³I³I³I³I³I³I³I³I³I³I³I³I³I³I³I³I³I³I³I³I³I³I³I³I³I³I³I³I³I³I³I³I³I³I³I³I³I³I³I³I³I³I³I³I³I³I³I³I³I³I³I³I³I³I³I³I³I³I³I³I³I³I³I³I³I³I³I³I³I³I³I³I³I³I³I³I³I³I³I³I³I³I³I³I³I³I³I³I³I³I³I³I³I³I³I³I³I³I³I³I³I³I³I³I³I³I³I³I³I³I³I³I³I³I³I³I³I³I³I³I³I³I³I³I³I³I³I³I³I³I³I³I³I³I³I³I³I³I³I³I³I³I³I³I³I³I³I³I³I³I³I³I³I³I³I³I³I³I³I³I³I³I³I³I³I³I³I³I³I³I³I³I³I³I³I³I³I³I³I³I³I³I³I³I³I³I³I³I³I³I³I³I³I³I³I³I³I³I³I³I³I³I³I³I³I³I³I³I³I³I³I³I³I³I³I³I³I³I³I³I³I³I³I³I³I³I³I³I³I³I³I³I³I³I³I³I³I³I³I³I³I³I³I³I³I³I³I³I³I³I³I³I³I³I³I³I³I³I³I³I³I³I³I³I³I³I³I³I³I³I³I³I³I³I³I³I³I³I³I³I³I³I³I³I³I³I³I³I³I³I³I³I³I³I³I³I³I³I³I³I³I³I³I³I³I³I³I³I³I³I³I³I³I³I³I³I³I³I³I³I³I³I³I³I³I³I³I³I³I³I³I³I³I³I³I³I³I³I³I³I³I³I³I³I³I³I³I³I³I³I³I³I³I³I³I³I³I³I³I³I³I³I³I³I³I³I³I³I³I³I³I³I³I³I³I³I³I³I³I³I³I³I³I³I³I³I³I³I³I³I³I³I³I³I³I³I³I³I³I³I³I³I³I³I³I³I³I³I³I³I³I³I³I³I³I³I³I³I³I³I³I³I³I³I³I³I³I³I³I³I³I³I³I³I³I³I³I³I³I³I³I³I³I³I³I³I³I³I³I³I³I³I³I³I³I³I³I³I³I³I³I³I³I³I³I³I³I³I³I³I³I³I³I³I³I³I³I³I³I³I³I³I³I³I³I³I³I³I³I³I³I³I³I³I³I³I³I³I³I³I³I³I³I³I³I³I³I³I³I³I³I³I³I³I³I³I³I³I³I³I³I³I³I³I³I³I³I³I³I³I³I³I³I³I³I³I³I³I³I³I³I³I³I³I³I³I³I³I³I³I³I³I³I³I³I³I³I³I³I³I³I³I³I³I³I³I³I³I³I³I³I³I³I³I³I³I³I³I³I³I³I³I³I³I³I³I³I³I³I³I³I³I³I³I³I³I³I³I³I³I³I³I³I³I³I³I³I³I³I³I³I³I³I³I³I³I³I³I³I³I³I³I³I³I³I³I³I³I³I³I³I³I³I³I³I³I³I³I³I³I³I³I³I³I³I³I³I³I³I³I³I³I³I³I³I³I³I³I³I³I³I³I³I³I³I³I³I³I³I³I³I³I³I³I³I³I³I³I³I³I³I³I³I³I³I³I³I³I³I³I³I³I³I³I³I³I³I³I³I³I³I³I³I³I³I³I³I³I³I³I³I³I³I³I³I³I³I³I³I³I³I³I³I³I³I³I³I³I³I³I³I³I³I³I³I³I³I³I³I³I³I³I³I³I³I³I³I³I³I³I³I³I³I³I³I³I³I³I³I³I³I³I³I³I³I³I³I³I³I³I³I³I³I³I³I³I³I³I³I³I³I³I³I³I³I³I³I³I³I³I³I³I³I³I³I³I³I³I³I³I³I³I³I³I³I³I³I³I³I³I³I³I³I³I³I³I³I³I³I³I³I³I³I³I³I³I³I³I³I³I³I³I³I³I³I³I³I³I³I³I³I³I³I³I³I³I³I³I³I³I³I³I³I³I³I³I³I³I³I³I³I³I³I³I³I³I³I³I³I³I³I³I³I³I³I³I³I³I³I³I³I³I³I³I³I³I³I³I³I³I³I³I³I³I³I³I³I³I³I³I³I³I³I³I³I³I³I³I³I³I³I³I³I³I³I³I³I³I³I³I³I³I³I³I³I³I³I³I³I³I³I³I³I³I³I³I³I³I³I³I³I³I³I³I³I³I³I³I³I³I³I³I³I³I³I³I³I³I³I³I³I³I³I³I³I³I³I³I³I³I³I³I³I³I³I³I³I³I³I³I³I³I³I³I³I³I³I³I³I³I³I³I³I³I³I³I³I³I³I³I³I³I³I³I³I³I³I³I³I³I³I³I³I³I³I³I³I³I³I³I³I³I³I³I³I³I³I³I³I³I³I³I³I³I³I³I³I³I³I³I³I³I³I³I³I³I³I³I³I³I³I³I³I³I³I³I³I³I³I³I³I³I³I³I³I³I³I³I³I³I³I³I³I³I³I³I³I³I³I³I³I³I³I³I³I³I³I³I³I³I³I³I³I³I³I³I³I³I³I³I³I³I³I³I³I³I³I³I³I³I³I³I³I³I³I³I³I³I³I³I³I³I³I³I³I³I³I³I³I³I³I³I³I³I³I³I³I³I³I³I³I³I³I³I³I³I³I³I³I³I³I³I³I³I³I³I³I³I³I³I³I³I³I³I³I³I³I³I³I³I³I³I³I³I³I³I³I³I³I³I³I³I³I³I³I³I³I³I³I³I³I³I³I³I³I³I³I³I³I³I³I³I³I³I³I³I³I³I³I³I³I³I³I³I³I³I³I³I³I³I³I³I³I³I³I³I³I³I³I³I³I³I³I³I³I³I³I³I³I³I³I³I³I³I³I³I³I³I³I³I³I³I³I³I³I³I³I³I³I³I³I³I³I³I³I³I³I³I³I³I³I³I³I³I³I³I³I³I³I³I³I³I³I³I³I³I³I³I³I³I³I³I³I³I³I³I³I³I³I³I³I³I³I³I³I³I³I³I³I³I³I³I³I³I³I³I³I³I³I³I³I³I³I³I³I³I³I³I³I³I³I³I³I³I³I³I³I³I³I³I³I³I³I³I³I³I³I³I³I³I³I³I³I³I³I³I³I³I³I³I³I³I³I³I³I³I³I³I³I³I³I³I³I³I³I³I³I³I³I³I³I³I³I³I³I³I³I³I³I³I³I³I³I³I³I³I³I³I³I³I³I³I³I³I³I³I³I³I³I³I³I³I³I³I³I³I³I³I³I³I³I³I³I³I³I³I³I³I³I³I³I³I³I³I³I³I³I³I³I³I³I³I³I³I³I³I³I³I³I³I³I³I³I³I³I³I³I³I³I³I³I³I³I³I³I³I³I³I³I³I³I³I³I³I³I³I³I³I³I³I³I³I³I³I³I³I³I³I³I³I³I³I³I³I³I³I³I³I³I³I³I³I³I³I³I³I³I³I³I³I³I³I³I³I³I³I³I³I³I³I³I³I³I³I³I³I³I³I³I³I³I³I³I³I³I³I³I³I³I³I³I³I³I³I³I³I³I³I³I³I³I³I³I³I³I³I³I³I³I³I³I³I³I³I³I³I³I³I³I³I³I³I³I³I³I³I³I³I³I³I³I³I³I³I³I³I³I³I³I³I³I³I³I³I³I³I³I³I³I³I³I³I³I³I³I³I³I³I³I³I³I³I³I³I³I³I³I³I³I³I³I³I³I³I³I³I³I³I³I³I³I³I³I³I³I³I³I³I³I³I³I³I³I³I³I³I³I³I³I³I³I³I³I³I³I³I³I³I³I³I³I³I³I³I³I³I³I³I³I³I³I³I³I³I³I³I³I³I³I³I³I³I³I³I³I³I³I³I³I³I³I³I³I³I³I³I³I³I³I³I³I³I³I³I³I³I³I³I³I³I³I³I³I³I³I³I³I³I³I³I³I³I³I³I³I³I³I³I³I³I³I³I³I³I³I³I³I³I³I³I³I³I³I³I³I³I³I³I³I³I³I³I³I³I³I³I³I³I³I³I³I³I³I³I³I³I³I³I³I³I³I³I³I³I³I³I³I³I³I³I³I³I³I³I³I³I³I³I³I³I³I³I³I³I³I³I³I³I³I³I³I³I³I³I³I³I³I³I³I³I³I³I³I³I³I³I³I³I³I³I³I³I³I³I³I³I³I³I³I³I³I³I³I³I³I³I³I³I³I³I³I³I³I³I³I³I³I³I³I³I³I³I³I³I³I³I³I³I³I³I³I³I³I³I³I³I³I³I³I³I³I³I³I³I³I³I³I³I³I³I³I³I³I³I³I³I³I³I³I³I³I³I³I³I³I³I³I³I³I³I³I³I³I³I³I³I³I³I³I³I³I³I³I³I³I³I³I³I³I³I³I³I³I³I³I³I³I³I³I³I³I³I³I³I³I³I³I³I³I³I³I³I³I³I³I³I³I³I³I³I³I³I³I³I³I³I³I³I³I³I³I³I³I³I³I³I³I³I³I³I³I³I³I³I³I³I³I³I³I³I³I³I³I³I³I³I³I³I³I³I³I³I³I³I³I³I³I³I³I³I³I³I³I³I³I³I³I³I³I³I³I³I³I³I³I³I³I³I³I³I³I³I³I³I³I³I³I³I³I³I³I³I³I³I³I³I³I³I³I³I³I³I³I³I³I³I³I³I³I³I³I³I³I³I³I³I³I³I³I³I³I³I³I³I³I³I³I³I³I³I³I³I³I³I³I³I³I³I³I³I³I³I³I³I³I³I³I³I³I³I³I³I³I³I³I³I³I³I³I³I³I³I³I³I³I³I³I³I³I³I³I³I³I³I³I³I³I³I³I³I³I³I³I³I³I³I³I³I³I³I³I³I³I³I³I³I³I³I³I³I³I³I³I³I³I³I³I³I³I³I³I³I³I³I³I³I³I³I³I³I³I³I³I³I³I³I³I³I³I³I³I³I³I³I³I³I³I³I³I³I³I³I³I³I³I³I³I³I³I³I³I³I³I³I³I³I³I³I³I³I³I³I³I³I³I³I³I³I³I³I³I³I³I³I³I³I³I³I³I³I³I³I³I³I³I³I³I³I³I³I³I³I³I³I³I³I³I³I³I³I³I³I³I³I³I³I³I³I³I³I³I³I³I³I³I³I³I³I³I³I³I³I³I³I³I³I³I³I³I³I³I³I³I³I³I³I³I³I³I³I³I³I³I³I³I³I³I³I³I³I³I³I³I³I³I³I³I³I³I³I³I³I³I³I³I³I³I³I³I³I³I³I³I³I³I³I³I³I³I³I³I³I³I³I³I³I³I³I³I³I³I³I³I³I³I³I³I³I³I³I³I³I³I³I³I³I³I³I³I³I³I³I³I³I³I³I³I³I³I³I³I³I³I³I³I³I³I³I³I³I³I³I³I³I³I³I³I³I³I³I³I³I³I³I³I³I³I³I³I³I³I³I³I³I³I³I³I³I³I³I³I³I³I³I³I³I³I³I³I³I³I³I³I³I³I³I³I³I³I³I³I³I³I³I³I³I³I³I³I³I³I³I³I³I³I³I³I³I³I³I³I³I³I³I³I³I³I³I³I³I³I³I³I³I³I³I³I³I³I³I³I³I³I³I³I³I³I³I³I³I³I³I³I³I³I³I³I³I³I³I³I³I³I³I³I³I³I³I³I³I³I³I³I³I³I³I³I³I³I³I³I³I³I³I³I³I³I³I³I³I³I³I³I³I³I³I³I³I³I³I³I³I³I³I³I³I³I³I³I³I³I³I³I³I³I³I³I³I³I³I³I³I³I³I³I³I³I³I³I³I³I³I³I³I³I³I³I³I³I³I³I³I³I³I³I³I³I³I³I³I³I³I³I³I³I³I³I³I³I³I³I³I³I³I³I³I³I³I³I³I³I³I³I³I³I³I³I³I³I³I³I³I³I³I³I³I³I³I³I³I³I³I³I³I³I³I³I³I³I³I³I³I³I³I³I³I³I³I³I³I³I³I³I³I³I³I³I³I³I³I³I³I³I³I³I³I³I³I³I³I³I³I³I³I³I³I³I³I³I³I³I³I³I³I³I³I³I³I³I³I³I³I³I³I³I³I³I³I³I³I³I³I³I³I³I³I³I³I³I³I³I³I³I³I³I³I³I³I³I³I³I³I³I³I³I³I³I³I³I³I³I³I³I³I³I³I³I³I³I³I³I³I³I³I³I³I³I³I³I³I³I³I³I³I³I³I³I³I³I³I³I³I³I³I³I³I³I³I³I³I³I³I³I³I³I³I³I³I³I³I³I³I³I³I³I³I³I³I³I³I³I³I³I³I³I³I³I³I³I³I³I³I³I³I³I³I³I³I³I³I³I³I³I³I³I³I³I³I³I³I³I³I³I³I³I³I³I³I³I³I³I³I³I³I³I³I³I³I³I³I³I³I³I³I³I³I³I³I³I³I³I³I³I³I³I³I³I³I³I³I³I³I³I³I³I³I³I³I³I³I³I³I³I³I³I³I³I³I³I³I³I³I³I³I³I³I³I³I³I³I³I³I³I³I³I³I³I³I³I³I³I³I³I³I³I³I³I³I³I³I³I³I³I³I³I³I³I³I³I³I³I³I³I³I³I³I³I³I³I³I³I³I³I³I³I³I³I³I³I³I³I³I³I³I³I³I³I³I³I³I³I³I³I³I³I³I³I³I³I³I³I³I³I³I³I³I³I³I³I³I³I³I³I³I³I³I³I³I³I³I³I³I³I³I³I³I³I³I³I³I³I³I³I³I³I³I³I³I³I³I³I³I³I³I³I³I³I³I³I³I³I³I³I³I³I³I³I³I³I³I³I³I³I³I³I³I³I³I³I³I³I³I³I³I³I³I³I³I³I³I³I³I³I³I³I³I³I³I³I³I³I³I³I³I³I³I³I³I³I³I³I³I³I³I³I³I³I³I³I³I³I³I³I³I³I³I³I³I³I³I³I³I³I³I³I³I³I³I³I³I³I³I³I³I³I³I³I³I³I³I³I³I³I³I³I³I³I³I³I³I³I³I³I³I³I³I³I³I³I³I³I³I³I³I³I³I³I³I³I³I³I³I³I³I³I³I³I³I³I³I³I³I³I³I³I³I³I³I³I³I³I³I³I³I³I³I³I³I³I³I³I³I³I³I³I³I³I³I³I³I³I³I³I³I³I³I³I³I³I³I³I³I³I³I³I³I³I³I³I³I³I³I³I³I³I³I³I³I³I³I³I³I³I³I³I³I³I³I³I³I³I³I³I³I³I³I³I³I³I³I³I³I³I³I³I³I³I³I³I³I³I³I³I³I³I³I³I³I³I³I³I³I³I³I³I³I³I³I³I³I³I³I³I³I³I³I³I³I³I³I³I³I³I³I³I³I³I³I³I³I³I³I³I³I³I³I³I³I³I³I³I³I³I³I³I³I³I³I³I³I³I³I³I³I³I³I³I³I³I³I³I³I³I³I³I³I³I³I³I³I³I³I³I³I³I³I³I³I³I³I³I³I³I³I³I³I³I³I³I³I³I³I³I³I³I³I³I³I³I³I³I³I³I³I³I³I³I³I³I³I³I³I³I³I³I³I³I³I³I³I³I³I³I³I³I³I³I³I³I³I³I³I³I³I³I³I³I³I³I³I³I³I³I³I³I³I³I³I³I³I³I³I³I³I³I³I³I³I³I³I³I³I³I³I³I³I³I³I³I³I³I³I³I³I³I³I³I³I³I³I³I³I³I³I³I³I³I³I³I³I³I³I³I³I³I³I³I³I³I³I³I³I³I³I³I³I³I³I³I³I³I³I³I³I³I³I³I³I³I³I³I³I³I³I³I³I³I³I³I³I³I³I³I³I³I³I³I³I³I³I³I³I³I³I³I³I³I³I³I³I³I³I³I³I³I³I³I³I³I³I³I³I³I³I³I³I³I³I³I³I³I³I³I³I³I³I³I³I³I³I³I³I³I³I³I³I³I³I³I³I³I³I³I³I³I³I³I³I³I³I³I³I³I³I³I³I³I³I³I³I³I³I³I³I³I³I³I³I³I³I³I³I³I³I³I³I³I³I³I³I³I³I³I³I³I³I³I³I³I³I³I³I³I³I³I³I³I³I³I³I³I³I³I³I³I³I³I³I³I³I³I³I³I³I³I³I³I³I³I³I³I³I³I³I³I³I³I³I³I³I³I³I³I³I³I³I³I³I³I³I³I³I³I³I³I³I³I³I³I³I³I³I³I³I³I³I³I³I³I³I³I³I³I³I³I³I³I³I³I³I³I³I³I³I³I³I³I³I³I³I³I³I³I³I³I³I³I³I³I³I³I³I³I³I³I³I³I³I³I³I³I³I³I³I³I³I³I³I³I³I³I³I³I³I³I³I³I³I³I³I³I³I³I³I³I³I³I³I³I³I³I³I³I³I³I³I³I³I³I³I³I³I³I³I³I³I³I³I³I³I³I³I³I³I³I³I³I³I³I³I³I³I³I³I³I³I³I³I³I³I³I³I³I³I³I³I³I³I³I³I³I³I³I³I³I³I³I³I³I³I³I³I³I³I³I³I³I³I³I³I³I³I³I³I³I³I³I³I³I³I³I³I³I³I³I³I³I³I³I³I³I³I³I³I³I³I³I³I³I³I³I³I³I³I³I³I³I³I³I³I³I³I³I³I³I³I³I³I³I³I³I³I³I³I³I³I³I³I³I³I³I³I³I³I³I³I³I³I³I³I³I³I³I³I³I³I³I³I³I³I³I³I³I³I³I³I³I³I³I³I³I³I³I³I³I³I³I³I³I³I³I³I³I³I³I³I³I³I³I³I³I³I³I³I³I³I³I³I³I³I³I³I³I³I³I³I³I³I³I³I³I³I³I³I³I³I³I³I³I³I³I³I³I³I³I³I³I³I³I³I³I³I³I³I³I³I³I³I³I³I³I³I³I³I³I³I³I³I³I³I³I³I³I³I³I³I³I³I³I³I³I³I³I³I³I³I³I³I³I³I³I³I³I³I³I³I³I³I³I³I³I³I³I³I³I³I³I³I³I³I³I³I³I³I³I³I³I³I³I³I³I³I³I³I³I³I³I³I³I³I³I³I³I³I³I³I³I³I³I³I³I³I³I³I³I³I³I³I³I³I³I³I³I³I³I³I³I³I³I³I³I³I³I³I³I³I³I³I³I³I³I³I³I³I³I³I³I³I³I³I³I³I³I³I³I³I³I³I³I³I³I³I³I³I³I³I³I³I³I³I³I³I³I³I³I³I³I³I³I³I³I³I³I³I³I³I³I³I³I³I³I³I³I³I³I³I³I³I³I³I³I³I³I³I³I³I³I³I³I³I³I³I³I³I³I³I³I³I³I³I³I³I³I³I³I³I³I³I³I³I³I³I³I³I³I³I³I³I³I³I³I³I³I³I³I³I³I³I³I³I³I³I³I³I³I³I³I³I³I³I³I³I³I³I³I³I³I³I³I³I³I³I³I³I³I³I³I³I³I³I³I³I³I³I³I³I³I³I³I³I³I³I³I³I³I³I³I³I³I³I³I³I³I³I³I³I³I³I³I³I³I³I³I³I³I³I³I³I³I³I³I³I³I³I³I³I³I³I³I³I³I³I³I³I³I³I³I³I³I³I³I³I³I³I³I³I³I³I³I³I³I³I³I³I³I³I³I³I³I³I³I³I³I³I³I³I³I³I³I³I³I³I³I³I³I³I³I³I³I³I³I³I³I³I³I³I³I³I³I³I³I³I³I³I³I³I³I³I³I³I³I³I³I³I³I³I³I³I³I³I³I³I³I³I³I³I³I³I³I³I³I³I³I³I³I³I³I³I³I³I³I³I³I³I³I³I³I³I³I³I³I³I³I³I³I³I³I³I³I³I³I³I³I³I³I³I³I³I³I³I³I³I³I³I³I³I³I³I³I³I³I³I³I³I³I³I³I³I³I³I³I³I³I³I³I³I³I³I³I³I³I³I³I³I³I³I³I³I³I³I³I³I³I³I³I³I³I³I³I³I³I³I³I³I³I³I³I³I³I³I³I³I³I³I³I³I³I³I³I³I³I³I³I³I³I³I³I³I³I³I³I³I³I³I³I³I³I³I³I³I³I³I³I³I³I³I³I³I³I³I³I³I³I³I³I³I³I³I³I³I³I³I³I³I³I³I³I³I³I³I³I³I³I³I³I³I³I³I³I³I³I³I³I³I³I³I³I³I³I³I³I³I³I³I³I³I³I³I³I³I³I³I³I³I³I³I³I³I³I³I³I³I³I³I³I³I³I³I³I³I³I³I³I³I³I³I³I³I³I³I³I³I³I³I³I³I³I³I³I³I³I³I³I³I³I³I³I³I³I³I³I³I³I³I³I³I³I³I³I³I³I³I³I³I³I³I³I³I³I³I³I³I³I³I³I³I³I³I³I³I³I³I³I³I³I³I³I³I³I³I³I³I³I³I³I³I³I³I³I³I³I³I³I³I³I³I³I³I³I³I³I³I³I³I³I³I³I³I³I³I³I³I³I³I³I³I³I³I³I³I³I³I³I³I³I³I³I³I³I³I³I³I³I³I³I³I³I³I³I³I³I³I³I³I³I³I³I³I³I³I³I³I³I³I³I³I³I³I³I³I³I³I³I³I³I³I³I³I³I³I³I³I³I³I³I³I³I³I³I³I³I³I³I³I³I³I³I³I³I³I³I³I³I³I³I³I³I³I³I³I³I³I³I³I³I³I³I³I³I³I³I³I³I³I³I³I³I³I³I³I³I³I³I³I³I³I³I³I³I³I³I³I³I³I³I³I³I³I³I³I³I³I³I³I³I³I³I³I³I³I³I³I³I³I³I³I³I³I³I³I³I³I³I³I³I³I³I³I³I³I³I³I³I³I³I³I³I³I³I³I³I³I³I³I³I³I³I³I³I³I³I³I³I³I³I³I³I³I³I³I³I³I³I³I³I³I³I³I³I³I³I³I³I³I³I³I³I³I³I³I³I³I³I³I³I³I³I³I³I³I³I³I³I³I³I³I³I³I³I³I³I³I³I³I³I³I³I³I³I³I³I³I³I³I³I³I³I³I³I³I³I³I³I³I³I³I³I³I³I³I³I³I³I³I³I³I³I³I³I³I³I³I³I³I³I³I³I³I³I³I³I³I³I³I³I³I³I³I³I³I³I³I³I³I³I³I³I³I³I³I³I³I³I³I³I³I³I³I³I³I³I³I³I³I³I³I³I³I³I³I³I³I³I³I³I³I³I³I³I³I³I³I³I³I³I³I³I³I³I³I³I³I³I³I³I³I³I³I³I³I³I³I³I³I³I³I³I³I³I³I³I³I³I³I³I³I³I³I³I³I³I³I³I³I³I³I³I³I³I³I³I³I³I³I³I³I³I³I³I³I³I³I³I³I³I³I³I³I³I³I³I³I³I³I³I³I³I³I³I³I³I³I³I³I³I³I³I³I³I³I³I³I³I³I³I³I³I³I³I³I³I³I³I³I³I³I³I³I³I³I³I³I³I³I³I³I³I³I³I³I³I³I³I³I³I³I³I³I³I³I³I³I³I³I³I³I³I³I³I³I³I³I³I³I³I³I³I³I³I³I³I³I³I³I³I³I³I³I³I³I³I³I³I³I³I³I³I³I³I³I³I³I³I³I³I³I³I³I³I³I³I³I³I³I³I³I³I³I³I³I³I³I³I³I³I³I³I³I³I³I³I³I³I³I³I³I³I³I³I³I³I³I³I³I³I³I³I³I³I³I³I³I³I³I³I³I³I³I³I³I³I³I³I³I³I³I³I³I³I³I³I³I³I³I³I³I³I³I³I³I³I³I³I³I³I³I³I³I³I³I³I³I³I³I³I³I³I³I³I³I³I³I³I³I³I³I³I³I³I³I³I³I³I³I³I³I³I³I³I³I³I³I³I³I³I³I³I³I³I³I³I³I³I³I³I³I³I³I³I³I³I³I³I³I³I³I³I³I³I³I³I³I³I³I³I³I³I³I³I³I³I³I³I³I³I³I³I³I³I³I³I³I³I³I³I³I³I³I³I³I³I³I³I³I³I³I³I³I³I³I³I³I³I³I³I³I³I³I³I³I³I³I³I³I³I³I³I³I³I³I³I³I³I³I³I³I³I³I³I³I³I³I³I³I³I³I³I³I³I³I³I³I³I³I³I³I³I³I³I³I³I³I³I³I³I³I³I³I³I³I³I³I³I³I³I³I³I³I³I³I³I³I³I³I³I³I³I³I³I³I³I³I³I³I³I³I³I³I³I³I³I³I³I³I³I³I³I³I³I³I³I³I³I³I³I³I³I³I³I³I³I³I³I³I³I³I³I³I³I³I³I³I³I³I³I³I³I³I³I³I³I³I³I³I³I³I³I³I³I³I³I³I³I³I³I³I³I³I³I³I³I³I³I³I³I³I³I³I³I³I³I³I³I³I³I³I³I³I³I³I³I³I³I³I³I³I³I³I³I³I³I³I³I³I³I³I³I³I³I³I³I³I³I³I³I³I³I³I³I³I³I³I³I³I³I³I³I³I³I³I³I³I³I³I³I³I³I³I³I³I³I³I³I³I³I³I³I³I³I³I³I³I³I³I³I³I³I³I³I³I³I³I³I³I³I³I³I³I³I³I³I³I³I³I³I³I³I³I³I³I³I³I³I³I³I³I³I³I³I³I³I³I³I³I³I³I³I³I³I³I³I³I³I³I³I³I³I³I³I³I³I³I³I³I³I³I³I³I³I³I³I³I³I³I³I³I³I³I³I³I³I³I³I³I³I³I³I³I³I³I³I³I³I³I³I³I³I³I³I³I³I³I³I³I³I³I³I³I³I³I³I³I³I³I³I³I³I³I³I³I³I³I³I³I³I³I³I³I³I³I³I³I³I³I³I³I³I³I³I³I³I³I³I³I³I³I³I³I³I³I³I³I³I³I³I³I³I³I³I³I³I³I³I³I³I³I³I³I³I³I³I³I³I³I³I³I³I³I³I³I³I³I³I³I³I³I³I³I³I³I³I³I³I³I³I³I³I³I³I³I³I³I³I³I³I³I³I³I³I³I³I³I³I³I³I³I³I³I³I³I³I³I³I³I³I³I³I³I³I³I³I³I³I³I³I³I³I³I³I³I³I³I³I³I³I³I³I³I³I³I³I³I³I³I³I³I³I³I³I³I³I³I³I³I³I³I³I³I³I³I³I³I³I³I³I³I³I³I³I³I³I³I³I³I³I³I³I³I³I³I³I³I³I³I³I³I³I³I³I³I³I³I³I³I³I³I³I³I³I³I³I³I³I³I³I³I³I³I³I³I³I³I³I³I³I³I³I³I³I³I³I³I³I³I³I³I³I³I³I³I³I³I³I³I³I³I³I³I³I³I³I³I³I³I³I³I³I³I³I³I³I³I³I³I³I³I³I³I³I³I³I³I³I³I³I³I³I³I³I³I³I³I³I³I³I³I³I³I³I³I³I³I³I³I³I³I³I³I³I³I³I³I³I³I³I³I³I³I³I³I³I³I³I³I³I³I³I³I³I³I³I³I³I³I³I³I³I³I³I³I³I³I³I³I³I³I³I³I³I³I³I³I³I³I³I³I³I³I³I³I³I³I³I³I³I³I³I³I³I³I³I³I³I³I³I³I³I³I³I³I³I³I³I³I³I³I³I³I³I³I³I³I³I³I³I³I³I³I³I³I³I³I³I³I³I³I³I³I³I³I³I³I³I³I³I³I³I³I³I³I³I³I³I³I³I³I³I³I³I³I³I³I³I³I³I³I³I³I³I³I³I³I³I³I³I³I³I³I³I³I³I³I³I³I³I³I³I³I³I³I³I³I³I³I³I³I³I³I³I³I³I³I³I³I³I³I³I³I³I³I³I³I³I³I³I³I³I³I³I³I³I³I³I³I³I³I³I³I³I³I³I³I³I³I³I³I³I³I³I³I³I³I³I³I³I³I³I³I³I³I³I³I³I³I³I³I³I³I³I³I³I³I³I³I³I³I³I³I³I³I³I³I³I³I³I³I³I³I³I³I³I³I³I³I³I³I³I³I³I³I³I³I³I³I³I³I³I³I³I³I³I³I³I³I³I³I³I³I³I³I³I³I³I³I³I³I³I³I³I³I³I³I³I³I³I³I³I³I³I³I³I³I³I³I³I³I³I³I³I³I³I³I³I³I³I³I³I³I³I³I³I³I³I³I³I³I³I³I³I³I³I³I³I³I³I³I³I³I³I³I³I³I³I³I³I³I³I³I³I³I³I³I³I³I³I³I³I³I³I³I³I³I³I³I³I³I³I³I³I³I³I³I³I³I³I³I³I³I³I³I³I³I³I³I³I³I³I³I³I³I³I³I³I³I³I³I³I³I³I³I³I³I³I³I³I³I³I³I³I³I³I³I³I³I³I³I³I³I³I³I³I³I³I³I³I³I³I³I³I³I³I³I³I³I³I³I³I³I³I³I³I³I³I³I³I³I³I³I³I³I³I³I³I³I³I³I³I³I³I³I³I³I³I³I³I³I³I³I³I³I³I³I³I³I³I³I³I³I³I³I³I³I³I³I³I³I³I³I³I³I³I³I³I³I³I³I³I³I³I³I³I³I³I³I³I³I³I³I³I³I³I³I³I³I³I³I³I³I³I³I³I³I³I³I³I³I³I³I³I³I³I³I³I³I³I³I³I³I³I³I³I³I³I³I³I³I³I³I³I³I³I³I³I³I³I³I³I³I³I³I³I³I³I³I³I³I³I³I³I³I³I³I³I³I³I³I³I³I³I³I³I³I³I³I³I³I³I³I³I³I³I³I³I³I³I³I³I³I³I³I³I³I³I³I³I³I³I³I³I³I³I³I³I³I³I³I³I³I³I³I³I³I³I³I³I³I³I³I³I³I³I³I³I³I³I³I³I³I³I³I³I³I³I³I³I³I³I³I³I³I³I³I³I³I³I³I³I³I³I³I³I³I³I³I³I³I³I³I³I³I³I³I³I³I³I³I³I³I³I³I³I³I³I³I³I³I³I³I³I³I³I³I³I³I³I³I³I³I³I³I³I³I³I³I³I³I³I³I³I³I³I³I³I³I³I³I³I³I³I³I³I³I³I³I³I³I³I³I³I³I³I³I³I³I³I³I³I³I³I³I³I³I³I³I³I³I³I³I³I³I³I³I³I³I³I³I³I³I³I³I³I³I³I³I³I³I³I³I³I³I³I³I³I³I³I³I³I³I³I³I³I³I³I³I³I³I³I³I³I³I³I³I³I³I³I³I³I³I³I³I³I³I³I³I³I³I³I³I³I³I³I³I³I³I³I³I³I³I³I³I³I³I³I³I³I³I³I³I³I³I³I³I³I³I³I³I³I³I³I³I³I³I³I³I³I³I³I³I³I³I³I³I³I³I³I³I³I³I³I³I³I³I³I³I³I³I³I³I³I³I³I³I³I³I³I³I³I³I³I³I³I³I³I³I³I³I³I³I³I³I³I³I³I³I³I³I³I³I³I³I³I³I³I³I³I³I³I³I³I³I³I³I³I³I³I³I³I³I³I³I³I³I³I³I³I³I³I³I³I³I³I³I³I³I³I³I³I³I³I³I³I³I³I³I³I³I³I³I³I³I³I³I³I³I³I³I³I³I³I³I³I³I³I³I³I³I³I³I³I³I³I³I³I³I³I³I³I³I³I³I³I³I³I³I³I³I³I³I³I³I³I³I³I³I³I³I³I³I³I³I³I³I³I³I³I³I³I³I³I³I³I³I³I³I³I³I³I³I³I³I³I³I³I³I³I³I³I³I³I³I³I³I³I³I³I³I³I³I³I³I³I³I³I³I³I³I³I³I³I³I³I³I³I³I³I³I³I³I³I³I³I³I³I³I³I³I³I³I³I³I³I³I³I³I³I³I³I³I³I³I³I³I³I³I³I³I³I³I³I³I³I³I³I³I³I³I³I³I³I³I³I³I³I³I³I³I³I³I³I³I³I³I³I³I³I³I³I³I³I³I³I³I³I³I³I³I³I³I³I³I³I³I³I³I³I³I³I³I³I³I³I³I³I³I³I³I³I³I³I³I³I³I³I³I³I³I³I³I³I³I³I³I³I³I³I³I³I³I³I³I³I³I³I³I³I³I³I³I³I³I³I³I³I³I³I³I³I³I³I³I³I³I³I³I³I³I³I³I³I³I³I³I³I³I³I³I³I³I³I³I³I³I³I³I³I³I³I³I³I³I³I³I³I³I³I³I³I³I³I³I³I³I³I³I³I³I³I³I³I³I³I³I³I³I³I³I³I³I³I³I³I³I³I³I³I³I³I³I³I³I³I³I³I³I³I³I³I³I³I³I³I³I³I³I³I³I³I³I³I³I³I³I³I³I³I³I³I³I³I³I³I³I³I³I³I³I³I³I³I³I³I³I³I³I³I³I³I³I³I³I³I³I³I³I³I³I³I³I³I³I³I³I³I³I³I³I³I³I³I³I³I³I³I³I³I³I³I³I³I³I³I³I³I³I³I³I³I³I³I³I³I³I³I³I³I³I³I³I³I³I³I³I³I³I³I³I³I³I³I³I³I³I³I³I³I³I³I³I³I³I³I³I³I³I³I³I³I³I³I³I³I³I³I³I³I³I³I³I³I³I³I³I³I³I³I³I³I³I³I³I³I³I³I³I³I³I³I³I³I³I³I³I³I³I³I³I³I³I³I³I³I³I³I³I³I³I³I³I³I³I³I³I³I³I³I³I³I³I³I³I³I³I³I³I³I³I³I³I³I³I³I³I³I³I³I³I³I³I³I³I³I³I³I³I³I³I³I³I³I³I³I³I³I³I³I³I³I³I³I³I³I³I³I³I³I³I³I³I³I³I³I³I³I³I³I³I³I³I³I³I³I³I³I³I³I³I³I³I³I³I³I³I³I³I³I³I³I³I³I³I³I³I³I³I³I³I³I³I³I³I³I³I³I³I³I³I³I³I³I³I³I³I³I³I³I³I³I³I³I³I³I³I³I³I³I³I³I³I³I³I³I³I³I³I³I³I³I³I³I³I³I³I³I³I³I³I³I³I³I³I³I³I³I³I³I³I³I³I³I³I³I³I³I³I³I³I³I³I³I³I³I³I³I³I³I³I³I³I³I³I³I³I³I³I³I³I³I³I³I³I³I³I³I³I³I³I³I³I³I³I³I³I³I³I³I³I³I³I³I³I³I³I³I³I³I³I³I³I³I³I³I³I³I³I³I³I³I³I³I³I³I³I³I³I³I³I³I³I³I³I³I³I³I³I³I³I³I³I³I³I³I³I³I³I³I³I³I³I³I³I³I³I³I³I³I³I³I³I³I³I³I³I³I³I³I³I³I³I³I³I³I³I³I³I³I³I³I³I³I³I³I³I³I³I³I³I³I³I³I³I³I³I³I³I³I³I³I³I³I³I³I³I³I³I³I³I³I³I³I³I³I³I³I³I³I³I³I³I³I³I³I³I³I³I³I³I³I³I³I³I³I³I³I³I³I³I³I³I³I³I³I³I³I³I³I³I³I³I³I³I³I³I³I³I³I³I³I³I³I³I³I³I³I³I³I³I³I³I³I³I³I³I³I³I³I³I³I³I³I³I³I³I³I³I³I³I³I³I³I³I³I³I³I³I³I³I³I³I³I³I³I³I³I³I³I³I³I³I³I³I³I³I³I³I³I³I³I³I³I³I³I³I³I³I³I³I³I³I³I³I³I³I³I³I³I³I³I³I³I³I³I³I³I³I³I³I³I³I³I³I³I³I³I³I³I³I³I³I³I³I³I³I³I³I³I³I³I³I³I³I³I³I³I³I³I³I³I³I³I³I³I³I³I³I³I³I³I³I³I³I³I³I³I³I³I³I³I³I³I³I³I³I³I³I³I³I³I³I³I³I³I³I³I³I³I³I³I³I³I³I³I³I³I³I³I³I³I³I³I³I³I³I³I³I³I³I³I³I³I³I³I³I³I³I³I³I³I³I³I³I³I³I³I³I³I³I³I³I³I³I³I³I³I³I³I³I³I³I³I³I³I³I³I³I³I³I³I³I³I³I³I³I³I³I³I³I³I³I³I³I³I³I³I³I³I³I³I³I³I³I³I³I³I³I³I³I³I³I³I³I³I³I³I³I³I³I³I³I³I³I³I³I³I³I³I³I³I³I³I³I³I³I³I³I³I³I³I³I³I³I³I³I³I³I³I³I³I³I³I³I³I³I³I³I³I³I³I³I³I³I³I³I³I³I³I³I³I³I³I³I³I³I³I³I³I³I³I³I³I³I³I³I³I³I³I³I³I³I³I³I³I³I³I³I³I³I³I³I³I³I³I³I³I³I³I³I³I³I³I³I³I³I³I³I³I³I³I³I³I³I³I³I³I³I³I³I³I³I³I³I³I³I³I³I³I³I³I³I³I³I³I³I³I³I³I³I³I³I³I³I³I³I³I³I³I³I³I³I³I³I³I³I³I³I³I³I³I³I³I³I³I³I³I³I³I³I³I³I³I³I³I³I³I³I³I³I³I³I³I³I³I³I³I³I³I³I³I³I³I³I³I³I³I³I³I³I³I³I³I³I³I³I³I³I³I³I³I³I³I³I³I³I³I³I³I³I³I³I³I³I³I³I³I³I³I³I³I³I³I³I³I³I³I³I³I³I³I³I³I³I³I³I³I³I³I³I³I³I³I³I³I³I³I³I³I³I³I³I³I³I³I³I³I³I³I³I³I³I³I³I³I³I³I³I³I³I³I³I³I³I³I³I³I³I³I³I³I³I³I³I³I³I³I³I³I³I³I³I³I³I³I³I³I³I³I³I³I³I³I³I³I³I³I³I³I³I³I³I³I³I³I³I³I³I³I³I³I³I³I³I³I³I³I³I³I³I³I³I³I³I³I³I³I³I³I³I³I³I³I³I³I³I³I³I³I³I³I³I³I³I³I³I³I³I³I³I³I³I³I³I³I³I³I³I³I³I³I³I³I³I³I³I³I³I³I³I³I³I³I³I³I³I³I³I³I³I³I³I³I³I³I³I³I³I³I³I³I³I³I³I³I³I³I³I³I³I³I³I³I³I³I³I³I³I³I³I³I³I³I³I³I³I³I³I³I³I³I³I³I³I³I³I³I³I³I³I³I³I³I³I³I³I³I³I³I³I³I³I³I³I³I³I³I³I³I³I³I³I³I³I³I³I³I³I³I³I³I³I³I³I³I³I³I³I³I³I³I³I³I³I³I³I³I³I³I³I³I³I³I³I³I³I³I³I³I³I³I³I³I³I³I³I³I³I³I³I³I³I³I³I³I³I³I³I³I³I³I³I³I³I³I³I³I³I³I³I³I³I³I³I³I³I³I³I³I³I³I³I³I³I³I³I³I³I³I³I³I³I³I³I³I³I³I³I³I³I³I³I³I³I³I³I³I³I³I³I³I³I³I³I³I³I³I³I³I³I³I³I³I³I³I³I³I³I³I³I³I³I³I³I³I³I³I³I³I³I³I³I³I³I³I³I³I³I³I³I³I³I³I³I³I³I³I³I³I³I³I³I³I³I³I³I³I³I³I³I³I³I³I³I³I³I³I³I³I³I³I³I³I³I³I³I³I³I³I³I³I³I³I³I³I³I³I³I³I³I³I³I³I³I³I³I³I³I³I³I³I³I³I³I³I³I³I³I³I³I³I³I³I³I³I³I³I³I³I³I³I³I³I³I³I³I³I³I³I³I³I³I³I³I³I³I³I³I³I³I³I³I³I³I³I³I³I³I³I³I³I³I³I³I³I³I³I³I³I³I³I³I³I³I³I³I³I³I³I³I³I³I³I³I³I³I³I³I³I³I³I³I³I³I³I³I³I³I³I³I³I³I³I³I³I³I³I³I³I³I³I³I³I³I³I³I³I³I³I³I³I³I³I³I³I³I³I³I³I³I³I³I³I³I³I³I³I³I³I³I³I³I³I³I³I³I³I³I³I³I³I³I³I³I³I³I³I³I³I³I³I³I³I³I³I³I³I³I³I³I³I³I³I³I³I³I³I³I³I³I³I³I³I³I³I³I³I³I³I³I³I³I³I³I³I³I³I³I³I³I³I³I³I³I³I³I³I³I³I³I³I³I³I³I³I³I³I³I³I³I³I³I³I³I³I³I³I³I³I³I³I³I³I³I³I³I³I³I³I³I³I³I³I³I³I³I³I³I³I³I³I³I³I³I³I³I³I³I³I³I³I³I³I³I³I³I³I³I³I³I³I³I³I³I³I³I³I³I³I³I³I³I³I³I³I³I³I³I³I³I³I³I³I³I³I³I³I³I³I³I³I³I³I³I³I³I³I³I³I³I³I³I³I³I³I³I³I³I³I³I³I³I³I³I³I³I³I³I³I³I³I³I³I³I³I³I³I³I³I³I³I³I³I³I³I³I³I³I³I³I³I³I³I³I³I³I³I³I³I³I³I³I³I³I³I³I³I³I³I³I³I³I³I³I³I³I³I³I³I³I³I³I³I³I³I³I³I³I³I³I³I³I³I³I³I³I³I³I³I³I³I³I³I³I³I³I³I³I³I³I³I³I³I³I³I³I³I³I³I³I³I³I³I³I³I³I³I³I³I³I³I³I³I³I³I³I³I³I³I³I³I³I³I³I³I³I³I³I³I³I³I³I³I³I³I³I³I³I³I³I³I³I³I³I³I³I³I³I³I³I³I³I³I³I³I³I³I³I³I³I³I³I³I³I³I³I³I³I³I³I³I³I³I³I³I³I³I³I³I³I³I³I³I³I³I³I³I³I³I³I³I³I³I³I³I³I³I³I³I³I³I³I³I³I³I³I³I³I³I³I³I³I³I³I³I³I³I³I³I³I³I³I³I³I³I³I³I³I³I³I³I³I³I³I³I³I³I³I³I³I³I³I³I³I³I³I³I³I³I³I³I³I³I³I³I³I³I³I³I³I³I³I³I³I³I³I³I³I³I³I³I³I³I³I³I³I³I³I³I³I³I³I³I³I³I³I³I³I³I³I³I³I³I³I³I³I³I³I³I³I³I³I³I³I³I³I³I³I³I³I³I³I³I³I³I³I³I³I³I³I³I³I³I³I³I³I³I³I³I³I³I³I³I³I³I³I³I³I³I³I³I³I³I³I³I³I³I³I³I³I³I³I³I³I³I³I³I³I³I³I³I³I³I³I³I³I³I³I³I³I³I³I³I³I³I³I³I³I³I³I³I³I³I³I³I³I³I³I³I³I³I³I³I³I³I³I³I³I³I³I³I³I³I³I³I³I³I³I³I³I³I³I³I³I³I³I³I³I³I³I³I³I³I³I³I³I³I³I³I³I³I³I³I³I³I³I³I³I³I³I³I³I³I³I³I³I³I³I³I³I³I³I³I³I³I³I³I³I³I³I³I³I³I³I³I³I³I³I³I³I³I³I³I³I³I³I³I³I³I³I³I³I³I³I³I³I³I³I³I³I³I³I³I³I³I³I³I³I³I³I³I³I³I³I³I³I³I³I³I³I³I³I³I³I³I³I³I³I³I³I³I³I³I³I³I³I³I³I³I³I³I³I³I³I³I³I³I³I³I³I³I³I³I³I³I³I³I³I³I³I³I³I³I³I³I³I³I³I³I³I³I³I³I³I³I³I³I³I³I³I³I³I³I³I³I³I³I³I³I³I³I³I³I³I³I³I³I³I³I³I³I³I³I³I³I³I³I³I³I³I³I³I³I³I³I³I³I³I³I³I³I³I³I³I³I³I³I³I³I³I³I³I³I³I³I³I³I³I³I³I³I³I³I³I³I³I³I³I³I³I³I³I³I³I³I³I³I³I³I³I³I³I³I³I³I³I³I³I³I³I³I³I³I³I³I³I³I³I³I³I³I³I³I³I³I³I³I³I³I³I³I³I³I³I³I³I³I³I³I³I³I³I³I³I³I³I³I³I³I³I³I³I³I³I³I³I³I³I³I³I³I³I³I³I³I³I³I³I³I³I³I³I³I³I³I³I³I³I³I³I³I³I³I³I³I³I³I³I³I³I³I³I³I³I³I³I³I³I³I³I³I³I³I³I³I³I³I³I³I³I³I³I³I³I³I³I³I³I³I³I³I³I³I³I³I³I³I³I³I³I³I³I³I³I³I³I³I³I³I³I³I³I³I³I³I³I³I³I³I³I³I³I³I³I³I³I³I³I³I³I³I³I³I³I³I³I³I³I³I³I³I³I³I³I³I³I³I³I³I³I³I³I³I³I³I³I³I³I³I³I³I³I³I³I³I³I³I³I³I³I³I³I³I³I³I³I³I³I³I³I³I³I³I³I³I³I³I³I³I³I³I³I³I³I³I³I³I³I³I³I³I³I³I³I³I³I³I³I³I³I³I³I³I³I³I³I³I³I³I³I³I³I³I³I³I³I³I³I³I³I³I³I³I³I³I³I³I³I³I³I³I³I³I³I³I³I³I³I³I³I³I³I³I³I³I³I³I³I³I³I³I³I³I³I³I³I³I³I³I³I³I³I³I³I³I³I³I³I³I³I³I³I³I³I³I³I³I³I³I³I³I³I³I³I³I³I³I³I³I³I³I³I³I³I³I³I³I³I³I³I³I³I³I³I³I³I³I³I³I³I³I³I³I³I³I³I³I³I³I³I³I³I³I³I³I³I³I³I³I³I³I³I³I³I³I³I³I³I³I³I³I³I³I³I³I³I³I³I³I³I³I³I³I³I³I³I³I³I³I³I³I³I³I³I³I³I³I³I³I³I³I³I³I³I³I³I³I³I³I³I³I³I³I³I³I³I³I³I³I³I³I³I³I³I³I³I³I³I³I³I³I³I³I³I³I³I³I³I³I³I³I³I³I³I³I³I³I³I³I³I³I³I³I³I³I³I³I³I³I³I³I³I³I³I³I³I³I³I³I³I³I³I³I³I³I³I³I³I³I³I³I³I³I³I³I³I³I³I³I³I³I³I³I³I³I³I³I³I³I³I³I³I³I³I³I³I³I³I³I³I³I³I³I³I³I³I³I³I³I³I³I³I³I³I³I³I³I³I³I³I³I³I³I³I³I³I³I³I³I³I³I³I³I³I³I³I³I³I³I³I³I³I³I³I³I³I³I³I³I³I³I³I³I³I³I³I³I³I³I³I³I³I³I³I³I³I³I³I³I³I³I³I³I³I³I³I³I³I³I³I³I³I³I³I³I³I³I³I³I³I³I³I³I³I³I³I³I³I³I³I³I³I³I³I³I³I³I³I³I³I³I³I³I³I³I³I³I³I³I³I³I³I³I³I³I³I³I³I³I³I³I³I³I³I³I³I³I³I³I³I³I³I³I³I³I³I³I³I³I³I³I³I³I³I³I³I³I³I³I³I³I³I³I³I³I³I³I³I³I³I³I³I³I³I³I³I³I³I³I³I³I³I³I³I³I³I³I³I³I³I³I³I³I³I³I³I³I³I³I³I³I³I³I³I³I³I³I³I³I³I³I³I³I³I³I³I³I³I³I³I³I³I³I³I³I³I³I³I³I³I³I³I³I³I³I³I³I³I³I³I³I³I³I³I³I³I³I³I³I³I³I³I³I³I³I³I³I³I³I³I³I³I³I³I³I³I³I³I³I³I³I³I³I³I³I³I³I³I³I³I³I³I³I³I³I³I³I³I³I³I³I³I³I³I³I³I³I³I³I³I³I³I³I³I³I³I³I³I³I³I³I³I³I³I³I³I³I³I³I³I³I³I³I³I³I³I³I³I³I³I³I³I³I³I³I³I³I³I³I³I³I³I³I³I³I³I³I³I³I³I³I³I³I³I³I³I³I³I³I³I³I³I³I³I³I³I³I³I³I³I³I³I³I³I³I³I³I³I³I³I³I³I³I³I³I³I³I³I³I³I³I³I³I³I³I³I³I³I³I³I³I³I³I³I³I³I³I³I³I³I³I³I³I³I³I³I³I³I³I³I³I³I³I³I³I³I³I³I³I³I³I³I³I³I³I³I³I³I³I³I³I³I³I³I³I³I³I³I³I³I³I³I³I³I³I³I³I³I³I³I³I³I³I³I³I³I³I³I³I³I³I³I³I³I³I³I³I³I³I³I³I³I³I³I³I³I³I³I³I³I³I³I³I³I³I³I³I³I³I³I³I³I³I³I³I³I³I³I³I³I³I³I³I³I³I³I³I³I³I³I³I³I³I³I³I³I³I³I³I³I³I³I³I³I³I³I³I³I³I³I³I³I³I³I³I³I³I³I³I³I³I³I³I³I³I³I³I³I³I³I³I³I³I³I³I³I³I³I³I³I³I³I³I³I³I³I³I³I³I³I³I³I³I³I³I³I³I³I³I³I³I³I³I³I³I³I³I³I³I³I³I³I³I³I³I³I³I³I³I³I³I³I³I³I³I³I³I³I³I³I³I³I³I³I³I³I³I³I³I³I³I³I³I³I³I³I³I³I³I³I³I³I³I³I³I³I³I³I³I³I³I³I³I³I³I³I³I³I³I³I³I³I³I³I³I³I³I³I³I³I³I³I³I³I³I³I³I³I³I³I³I³I³I³I³I³I³I³I³I³I³I³I³I³I³I³I³I³I³I³I³I³I³I³I³I³I³I³I³I³I³I³I³I³I³I³I³I³I³I³I³I³I³I³I³I³I³I³I³I³I³I³I³I³I³I³I³I³I³I³I³I³I³I³I³I³I³I³I³I³I³I³I³I³I³I³I³I³I³I³I³I³I³I³I³I³I³I³I³I³I³I³I³I³I³I³I³I³I³I³I³I³I³I³I³I³I³I³I³I³I³I³I³I³I³I³I³I³I³I³I³I³I³I³I³I³I³I³I³I³I³I³I³I³I³I³I³I³I³I³I³I³I³I³I³I³I³I³I³I³I³I³I³I³I³I³I³I³I³I³I³I³I³I³I³I³I³I³I³I³I³I³I³I³I³I³I³I³I³I³I³I³I³I³I³I³I³I³I³I³I³I³I³I³I³I³I³I³I³I³I³I³I³I³I³I³I³I³I³I³I³I³I³I³I³I³I³I³I³I³I³I³I³I³I³I³I³I³I³I³I³I³I³I³I³I³I³I³I³I³I³I³I³I³I³I³I³I³I³I³I³I³I³I³I³I³I³I³I³I³I³I³I³I³I³I³I³I³I³I³I³I³I³I³I³I³I³I³I³I³I³I³I³I³I³I³I³I³I³I³I³I³I³I³I³I³I³I³I³I³I³I³I³I³I³I³I³I³I³I³I³I³I³I³I³I³I³I³I³I³I³I³I³I³I³I³I³I³I³I³I³I³I³I³I³I³I³I³I³I³I³I³I³I³I³I³I³I³I³I³I³I³I³I³I³I³I³I³I³I³I³I³I³I³I³I³I³I³I³I³I³I³I³I³I³I³I³I³I³I³I³I³I³I³I³I³I³I³I³I³I³I³I³I³I³I³I³I³I³I³I³I³I³I³I³I³I³I³I³I³I³I³I³I³I³I³I³I³I³I³I³I³I³I³I³I³I³I³I³I³I³I³I³I³I³I³I³I³I³I³I³I³I³I³I³I³I³I³I³I³I³I³I³I³I³I³I³I³I³I³I³I³I³I³I³I³I³I³I³I³I³I³I³I³I³I³I³I³I³I³I³I³I³I³I³I³I³I³I³I³I³I³I³I³I³I³I³I³I³I³I³I³I³I³I³I³I³I³I³I³I³I³I³I³I³I³I³I³I³I³I³I³I³I³I³I³I³I³I³I³I³I³I³I³I³I³I³I³I³I³I³I³I³I³I³I³I³I³I³I³I³I³I³I³I³I³I³I³I³I³I³I³I³I³I³I³I³I³I³I³I³I³I³I³I³I³I³I³I³I³I³I³I³I³I³I³I³I³I³I³I³I³I³I³I³I³I³I³I³I³I³I³I³I³I³I³I³I³I³I³I³I³I³I³I³I³I³I³I³I³I³I³I³I³I³I³I³I³I³I³I³I³I³I³I³I³I³I³I³I³I³I³I³I³I³I³I³I³I³I³I³I³I³I³I³I³I³I³I³I³I³I³I³I³I³I³I³I³I³I³I³I³I³I³I³I³I³I³I³I³I³I³I³I³I³I³I³I³I³I³I³I³I³I³I³I³I³I³I³I³I³I³I³I³I³I³I³I³I³I³I³I³I³I³I³I³I³I³I³I³I³I³I³I³I³I³I³I³I³I³I³I³I³I³I³I³I³I³I³I³I³I³I³I³I³I³I³I³I³I³I³I³I³I³I³I³I³I³I³I³I³I³I³I³I³I³I³I³I³I³I³I³I³I³I³I³I³I³I³I³I³I³I³I³I³I³I³I³I³I³I³I³I³I³I³I³I³I³I³I³I³I³I³I³I³I³I³I³I³I³I³I³I³I³I³I³I³I³I³I³I³I³I³I³I³I³I³I³I³I³I³I³I³I³I³I³I³I³I³I³I³I³I³I³I³I³I³I³I³I³I³I³I³I³I³I³I³I³I³I³I³I³I³I³I³I³I³I³I³I³I³I³I³I³I³I³I³I³I³I³I³I³I³I³I³I³I³I³I³I³I³I³I³I³I³I³I³I³I³I³I³I³I³I³I³I³I³I³I³I³I³I³I³I³I³I³I³I³I³I³I³I³I³I³I³I³I³I³I³I³I³I³I³I³I³I³I³I³I³I³I³I³I³I³I³I³I³I³I³I³I³I³I³I³I³I³I³I³I³I³I³I³I³I³I³I³I³I³I³I³I³I³I³I³I³I³I³I³I³I³I³I³I³I³I³I³I³I³I³I³I³I³I³I³I³I³I³I³I³I³I³I³I³I³I³I³I³I³I³I³I³I³I³I³I³I³I³I³I³I³I³I³I³I³I³I³I³I³I³I³I³I³I³I³I³I³I³I³I³I³I³I³I³I³I³I³I³I³I³I³I³I³I³I³I³I³I³I³I³I³I³I³I³I³I³I³I³I³I³I³I³I³I³I³I³I³I³I³I³I³I³I³I³I³I³I³I³I³I³I³I³I³I³I³I³I³I³I³I³I³I³I³I³I³I³I³I³I³I³I³I³I³I³I³I³I³I³I³I³I³I³I³I³I³I³I³I³I³I³I³I³I³I³I³I³I³I³I³I³I³I³I³I³I³I³I³I³I³I³I³I³I³I³I³I³I³I³I³I³I³I³I³I³I³I³I³I³I³I³I³I³I³I³I³I³I³I³I³I³I³I³I³I³I³I³I³I³I³I³I³I³I³I³I³I³I³I³I³I³I³I³I³I³I³I³I³I³I³I³I³I³I³I³I³I³I³I³I³I³I³I³I³I³I³I³I³I³I³I³I³I³I³I³I³I³I³I³I³I³I³I³I³I³I³I³I³I³I³I³I³I³I³I³I³I³I³I³I³I³I³I³I³I³I³I³I³I³I³I³I³I³I³I³I³I³I³I³I³I³I³I³I³I³I³I³I³I³I³I³I³I³I³I³I³I³I³I³I³I³I³I³I³I³I³I³I³I³I³I³I³I³I³I³I³I³I³I³I³I³I³I³I³I³I³I³I³I³I³I³I³I³I³I³I³I³I³I³I³I³I³I³I³I³I³I³I³I³I³I³I³I³I³I³I³I³I³I³I³I³I³I³I³I³I³I³I³I³I³I³I³I³I³I³I³I³I³I³I³I³I³I³I³I³I³I³I³I³I³I³I³I³I³I³I³I³I³I³I³I³I³I³I³I³I³I³I³I³I³I³I³I³I³I³I³I³I³I³I³I³I³I³I³I³I³I³I³I³I³I³I³I³I³I³I³I³I³I³I³I³I³I³I³I³I³I³I³I³I³I³I³I³I³I³I³I³I³I³I³I³I³I³I³I³I³I³I³I³I³I³I³I³I³I³I³I³I³I³I³I³I³I³I³I³I³I³I³I³I³I³I³I³I³I³I³I³I³I³I³I³I³I³I³I³I³I³I³I³I³I³I³I³I³I³I³I³I³I³I³I³I³I³I³I³I³I³I³I³I³I³I³I³I³I³I³I³I³I³I³I³I³I³I³I³I³I³I³I³I³I³I³I³I³I³I³I³I³I³I³I³I³I³I³I³I³I³I³I³I³I³I³I³I³I³I³I³I³I³I³I³I³I³I³I³I³I³I³I³I³I³I³I³I³I³I³I³I³I³I³I³I³I³I³I³I³I³I³I³I³I³I³I³I³I³I³I³I³I³I³I³I³I³I³I³I³I³I³I³I³I³I³I³I³I³I³I³I³I³I³I³I³I³I³I³I³I³I³I³I³I³I³I³I³I³I³I³I³I³I³I³I³I³I³I³I³I³I³I³I³I³I³I³I³I³I³I³I³I³I³I³I³I³I³I³I³I³I³I³I³I³I³I³I³I³I³I³I³I³I³I³I³I³I³I³I³I³I³I³I³I³I³I³I³I³I³I³I³I³I³I³I³I³I³I³I³I³I³I³I³I³I³I³I³I³I³I³I³I³I³I³I³I³I³I³I³I³I³I³I³I³I³I³I³I³I³I³I³I³I³I³I³I³I³I³I³I³I³I³I³I³I³I³I³I³I³I³I³I³I³I³I³I³I³I³I³I³I³I³I³I³I³I³I³I³I³I³I³I³I³I³I³I³I³I³I³I³I³I³I³I³I³I³I³I³I³I³I³I³I³I³I³I³I³I³I³I³I³I³I³I³I³I³I³I³I³I³I³I³I³I³I³I³I³I³I³I³I³I³I³I³I³I³I³I³I³I³I³I³I³I³I³I³I³I³I³I³I³I³I³I³I³I³I³I³I³I³I³I³I³I³I³I³I³I³I³I³I³I³I³I³I³I³I³I³I³I³I³I³I³I³I³I³I³I³I³I³I³I³I³I³I³I³I³I³I³I³I³I³I³I³I³I³I³I³I³I³I³I³I³I³I³I³I³I³I³I³I³I³I³I³I³I³I³I³I³I³I³I³I³I³I³I³I³I³I³I³I³I³I³I³I³I³I³I³I³I³I³I³I³I³I³I³I³I³I³I³I³I³I³I³I³I³I³I³I³I³I³I³I³I³I³I³I³I³I³I³I³I³I³I³I³I³I³I³I³I³I³I³I³I³I³I³I³I³I³I³I³I³I³I³I³I³I³I³I³I³I³I³I³I³I³I³I³I³I³I³I³I³I³I³I³I³I³I³I³I³I³I³I³I³I³I³I³I³I³I³I³I³I³I³I³I³I³I³I³I³I³I³I³I³I³I³I³I³I³I³I³I³I³I³I³I³I³I³I³I³I³I³I³I³I³I³I³I³I³I³I³I³I³I³I³I³I³I³I³I³I³I³I³I³I³I³I³I³I³I³I³I³I³I³I³I³I³I³I³I³I³I³I³I³I³I³I³I³I³I³I³I³I³I³I³I³I³I³I³I³I³I³I³I³I³I³I³I³I³I³I³I³I³I³I³I³I³I³I³I³I³I³I³I³I³I³I³I³I³I³I³I³I³I³I³I³I³I³I³I³I³I³I³I³I³I³I³I³I³I³I³I³I³I³I³I³I³I³I³I³I³I³I³I³I³I³I³I³I³I³I³I³I³I³I³I³I³I³I³I³I³I³I³I³I³I³I³I³I³I³I³I³I³I³I³I³I³I³I³I³I³I³I³I³I³I³I³I³I³I³I³I³I³I³I³I³I³I³I³I³I³I³I³I³I³I³I³I³I³I³I³I³I³I³I³I³I³I³I³I³I³I³I³I³I³I³I³I³I³I³I³I³I³I³I³I³I³I³I³I³I³I³I³I³I³I³I³I³I³I³I³I³I³I³I³I³I³I³I³I³I³I³I³I³I³I³I³I³I³I³I³I³I³I³I³I³I³I³I³I³I³I³I³I³I³I³I³I³I³I³I³I³I³I³I³I³I³I³I³I³I³I³I³I³I³I³I³I³I³I³I³I³I³I³I³I³I³I³I³I³I³I³I³I³I³I³I³I³I³I³I³I³I³I³I³I³I³I³I³I³I³I³I³I³I³I³I³I³I³I³I³I³I³I³I³I³I³I³I³I³I³I³I³I³I³I³I³I³I³I³I³I³I³I³I³I³I³I³I³I³I³I³I³I³I³I³I³I³I³I³I³I³I³I³I³I³I³I³I³I³I³I³I³I³I³I³I³I³I³I³I³I³I³I³I³I³I³I³I³I³I³I³I³I³I³I³I³I³I³I³I³I³I³I³I³I³I³I³I³I³I³I³I³I³I³I³I³I³I³I³I³I³I³I³I³I³I³I³I³I³I³I³I³I³I³I³I³I³I³I³I³I³I³I³I³I³I³I³I³I³I³I³I³I³I³I³I³I³I³I³I³I³I³I³I³I³I³I³I³I³I³I³I³I³I³I³I³I³I³I³I³I³I³I³I³I³I³I³I³I³I³I³I³I³I³I³I³I³I³I³I³I³I³I³I³I³I³I³I³I³I³I³I³I³I³I³I³I³I³I³I³I³I³I³I³I³I³I³I³I³I³I³I³I³I³I³I³I³I³I³I³I³I³I³I³I³I³I³I³I³I³I³I³I³I³I³I³I³I³I³I³I³I³I³I³I³I³I³I³I³I³I³I³I³I³I³I³I³I³I³I³I³I³I³I³I³I³I³I³I³I³I³I³I³I³I³I³I³I³I³I³I³I³I³I³I³I³I³I³I³I³I³I³I³I³I³I³I³I³I³I³I³I³I³I³I³I³I³I³I³I³I³I³I³I³I³I³I³I³I³I³I³I³I³I³I³I³I³I³I³I³I³I³I³I³I³I³I³I³I³I³I³I³I³I³I³I³I³I³I³I³I³I³I³I³I³I³I³I³I³I³I³I³I³I³I³I³I³I³I³I³I³I³I³I³I³I³I³I³I³I³I³I³I³I³I³I³I³I³I³I³I³I³I³I³I³I³I³I³I³I³I³I³I³I³I³I³I³I³I³I³I³I³I³I³I³I³I³I³I³I³I³I³I³I³I³I³I³I³I³I³I³I³I³I³I³I³I³I³I³I³I³I³I³I³I³I³I³I³I³I³I³I³I³I³I³I³I³I³I³I³I³I³I³I³I³I³I³I³I³I³I³I³I³I³I³I³I³I³I³I³I³I³I³I³I³I³I³I³I³I³I³I³I³I³I³I³I³I³I³I³I³I³I³I³I³I³I³I³I³I³I³I³I³I³I³I³I³I³I³I³I³I³I³I³I³I³I³I³I³I³I³I³I³I³I³I³I³I³I³I³I³I³I³I³I³I³I³I³I³I³I³I³I³I³I³I³I³I³I³I³I³I³I³I³I³I³I³I³I³I³I³I³I³I³I³I³I³I³I³I³I³I³I³I³I³I³I³I³I³I³I³I³I³I³I³I³I³I³I³I³I³I³I³I³I³I³I³I³I³I³I³I³I³I³I³I³I³I³I³I³I³I³I³I³I³I³I³I³I³I³I³I³I³I³I³I³I³I³I³I³I³I³I³I³I³I³I³I³I³I³I³I³I³I³I³I³I³I³I³I³I³I³I³I³I³I³I³I³I³I³I³I³I³I³I³I³I³I³I³I³I³I³I³I³I³I³I³I³I³I³I³I³I³I³I³I³I³I³I³I³I³I³I³I³I³I³I³I³I³I³I³I³I³I³I³I³I³I³I³I³I³I³I³I³I³I³I³I³I³I³I³I³I³I³I³I³I³I³I³I³I³I³I³I³I³I³I³I³I³I³I³I³I³I³I³I³I³I³I³I³I³I³I³I³I³I³I³I³I³I³I³I³I³I³I³I³I³I³I³I³I³I³I³I³I³I³I³I³I³I³I³I³I³I³I³I³I³I³I³I³I³I³I³I³I³I³I³I³I³I³I³I³I³I³I³I³I³I³I³I³I³I³I³I³I³I³I³I³I³I³I³I³I³I³I³I³I³I³I³I³I³I³I³I³I³I³I³I³I³I³I³I³I³I³I³I³I³I³I³I³I³I³I³I³I³I³I³I³I³I³I³I³I³I³I³I³I³I³I³I³I³I³I³I³I³I³I³I³I³I³I³I³I³I³I³I³I³I³I³I³I³I³I³I³I³I³I³I³I³I³I³I³I³I³I³I³I³I³I³I³I³I³I³I³I³I³I³I³I³I³I³I³I³I³I³I³I³I³I³I³I³I³I³I³I³I³I³I³I³I³I³I³I³I³I³I³I³I³I³I³I³I³I³I³I³I³I³I³I³I³I³I³I³I³I³I³I³I³I³I³I³I³I³I³I³I³I³I³I³I³I³I³I³I³I³I³I³I³I³I³I³I³I³I³I³I³I³I³I³I³I³I³I³I³I³I³I³I³I³I³I³I³I³I³I³I³I³I³I³I³I³I³I³I³I³I³I³I³I³I³I³I³I³I³I³I³I³I³I³I³I³I³I³I³I³I³I³I³I³I³I³I³I³I³I³I³I³I³I³I³I³I³I³I³I³I³I³I³I³I³I³I³I³I³I³I³I³I³I³I³I³I³I³I³I³I³I³I³I³I³I³I³I³I³I³I³I³I³I³I³I³I³I³I³I³I³I³I³I³I³I³I³I³I³I³I³I³I³I³I³I³I³I³I³I³I³I³I³I³I³I³I³I³I³I³I³I³I³I³I³I³I³I³I³I³I³I³I³I³I³I³I³I³I³I³I³I³I³I³I³I³I³I³I³I³I³I³I³I³I³I³I³I³I³I³I³I³I³I³I³I³I³I³I³I³I³I³I³I³I³I³I³I³I³I³I³I³I³I³I³I³I³I³I³I³I³I³I³I³I³I³I³I³I³I³I³I³I³I³I³I³I³I³I³I³I³I³I³I³I³I³I³I³I³I³I³I³I³I³I³I³I³I³I³I³I³I³I³I³I³I³I³I³I³I³I³I³I³I³I³I³I³I³I³I³I³I³I³I³I³I³I³I³I³I³I³I³I³I³I³I³I³I³I³I³I³I³I³I³I³I³I³I³I³I³I³I³I³I³I³I³I³I³I³I³I³I³I³I³I³I³I³I³I³I³I³I³I³I³I³I³I³I³I³I³I³I³I³I³I³I³I³I³I³I³I³I³I³I³I³I³I³I³I³I³I³I³I³I³I³I³I³I³I³I³I³I³I³I³I³I³I³I³I³I³I³I³I³I³I³I³I³I³I³I³I³I³I³I³I³I³I³I³I³I³I³I³I³I³I³I³I³I³I³I³I³I³I³I³I³I³I³I³I³I³I³I³I³I³I³I³I³I³I³I³I³I³I³I³I³I³I³I³I³I³I³I³I³I³I³I³I³I³I³I³I³I³I³I³I³I³I³I³I³I³I³I³I³I³I³I³I³I³I³I³I³I³I³I³I³I³I³I³I³I³I³I³I³I³I³I³I³I³I³I³I³I³I³I³I³I³I³I³I³I³I³I³I³I³I³I³I³I³I³I³I³I³I³I³I³I³I³I³I³I³I³I³I³I³I³I³I³I³I³I³I³I³I³I³I³I³I³I³I³I³I³I³I³I³I³I³I³I³I³I³I³I³I³I³I³I³I³I³I³I³I³I³I³I³I³I³I³I³I³I³I³I³I³I³I³I³I³I³I³I³I³I³I³I³I³I³I³I³I³I³I³I³I³I³I³I³I³I³I³I³I³I³I³I³I³I³I³I³I³I³I³I³I³I³I³I³I³I³I³I³I³I³I³I³I³I³I³I³I³I³I³I³I³I³I³I³I³I³I³I³I³I³I³I³I³I³I³I³I³I³I³I³I³I³I³I³I³I³I³I³I³I³I³I³I³I³I³I³I³I³I³I³I³I³I³I³I³I³I³I³I³I³I³I³I³I³I³I³I³I³I³I³I³I³I³I³I³I³I³I³I³I³I³I³I³I³I³I³I³I³I³I³I³I³I³I³I³I³I³I³I³I³I³I³I³I³I³I³I³I³I³I³I³I³I³I³I³I³I³I³I³I³I³I³I³I³I³I³I³I³I³I³I³I³I³I³I³I³I³I³I³I³I³I³I³I³I³I³I³I³I³I³I³I³I³I³I³I³I³I³I³I³I³I³I³I³I³I³I³I³I³I³I³I³I³I³I³I³I³I³I³I³I³I³I³I³I³I³I³I³I³I³I³I³I³I³I³I³I³I³I³I³I³I³I³I³I³I³I³I³I³I³I³I³I³I³I³I³I³I³I³I³I³I³I³I³I³I³I³I³I³I³I³I³I³I³I³I³I³I³I³I³I³I³I³I³I³I³I³I³I³I³I³I³I³I³I³I³I³I³I³I³I³I³I³I³I³I³I³I³I³I³I³I³I³I³I³I³I³I³I³I³I³I³I³I³I³I³I³I³I³I³I³I³I³I³I³I³I³I³I³I³I³I³I³I³I³I³I³I³I³I³I³I³I³I³I³I³I³I³I³I³I³I³I³I³I³I³I³I³I³I³I³I³I³I³I³I³I³I³I³I³I³I³I³I³I³I³I³I³I³I³I³I³I³I³I³I³I³I³I³I³I³I³I³I³I³I³I³I³I³I³I³I³I³I³I³I³I³I³I³I³I³I³I³I³I³I³I³I³I³I³I³I³I³I³I³I³I³I³I³I³I³I³I³I³I³I³I³I³I³I³I³I³I³I³I³I³I³I³I³I³I³I³I³I³I³I³I³I³I³I³I³I³I³I³I³I³I³I³I³I³I³I³I³I³I³I³I³I³I³I³I³I³I³I³I³I³I³I³I³I³I³I³I³I³I³I³I³I³I³I³I³I³I³I³I³I³I³I³I³I³I³I³I³I³I³I³I³I³I³I³I³I³I³I³I³I³I³I³I³I³I³I³I³I³I³I³I³I³I³I³I³I³I³I³I³I³I³I³I³I³I³I³I³I³I³I³I³I³I³I³I³I³I³I³I³I³I³I³I³I³I³I³I³I³I³I³I³I³I³I³I³I³I³I³I³I³I³I³I³I³I³I³I³I³I³I³I³I³I³I³I³I³I³I³I³I³I³I³I³I³I³I³I³I³I³I³I³I³I³I³I³I³I³I³I³I³I³I³I³I³I³I³I³I³I³I³I³I³I³I³I³I³I³I³I³I³I³I³I³I³I³I³I³I³I³I³I³I³I³I³I³I³I³I³I³I³I³I³I³I³I³I³I³I³I³I³I³I³I³I³I³I³I³I³I³I³I³I³I³I³I³I³I³I³I³I³I³I³I³I³I³I³I³I³I³I³I³I³I³I³I³I³I³I³I³I³I³I³I³I³I³I³I³I³I³I³I³I³I³I³I³I³I³I³I³I³I³I³I³I³I³I³I³I³I³I³I³I³I³I³I³I³I³I³I³I³I³I³I³I³I³I³I³I³I³I³I³I³I³I³I³I³I³I³I³I³I³I³I³I³I³I³I³I³I³I³I³I³I³I³I³I³I³I³I³I³I³I³I³I³I³I³I³I³I³I³I³I³I³I³I³I³I³I³I³I³I³I³I³I³I³I³I³I³I³I³I³I³I³I³I³I³I³I³I³I³I³I³I³I³I³I³I³I³I³I³I³I³I³I³I³I³I³I³I³I³I³I³I³I³I³I³I³I³I³I³I³I³I³I³I³I³I³I³I³I³I³I³I³I³I³I³I³I³I³I³I³I³I³I³I³I³I³I³I³I³I³I³I³I³I³I³I³I³I³I³I³I³I³I³I³I³I³I³I³I³I³I³I³I³I³I³I³I³I³I³I³I³I³I³I³I³I³I³I³I³I³I³I³I³I³I³I³I³I³I³I³I³I³I³I³I³I³I³I³I³I³I³I³I³I³I³I³I³I³I³I³I³I³I³I³I³I³I³I³I³I³I³I³I³I³I³I³I³I³I³I³I³I³I³I³I³I³I³I³I³I³I³I³I³I³I³I³I³I³I³I³I³I³I³I³I³I³I³I³I³I³I³I³I³I³I³I³I³I³I³I³I³I³I³I³I³I³I³I³I³I³I³I³I³I³I³I³I³I³I³I³I³I³I³I³I³I³I³I³I³I³I³I³I³I³I³I³I³I³I³I³I³I³I³I³I³I³I³I³I³I³I³I³I³I³I³I³I³I³I³I³I³I³I³I³I³I³I³I³I³I³I³I³I³I³I³I³I³I³I³I³I³I³I³I³I³I³I³I³I³I³I³I³I³I³I³I³I³I³I³I³I³I³I³I³I³I³I³I³I³I³I³I³I³I³I³I³I³I³I³I³I³I³I³I³I³I³I³I³I³I³I³I³I³I³I³I³I³I³I³I³I³I³I³I³I³I³I³I³I³I³I³I³I³I³I³I³I³I³I³I³I³I³I³I³I³I³I³I³I³I³I³I³I³I³I³I³I³I³I³I³I³I³I³I³I³I³I³I³I³I³I³I³I³I³I³I³I³I³I³I³I³I³I³I³I³I³I³I³I³I³I³I³I³I³I³I³I³I³I³I³I³I³I³I³I³I³I³I³I³I³I³I³I³I³I³I³I³I³I³I³I³I³I³I³I³I³I³I³I³I³I³I³I³I³I³I³I³I³I³I³I³I³I³I³I³I³I³I³I³I³I³I³I³I³I³I³I³I³I³I³I³I³I³I³I³I³I³I³I³I³I³I³I³I³I³I³I³I³I³I³I³I³I³I³I³I³I³I³I³I³I³I³I³I³I³I³I³I³I³I³I³I³I³I³I³I³I³I³I³I³I³I³I³I³I³I³I³I³I³I³I³I³I³I³I³I³I³I³I³I³I³I³I³I³I³I³I³I³I³I³I³I³I³I³I³I³I³I³I³I³I³I³I³I³I³I³I³I³I³I³I³I³I³I³I³I³I³I³I³I³I³I³I³I³I³I³I³I³I³I³I³I³I³I³I³I³I³I³I³I³I³I³I³I³I³I³I³I³I³I³I³I³I³I³I³I³I³I³I³I³I³I³I³I³I³I³I³I³I³I³I³I³I³I³I³I³I³I³I³I³I³I³I³I³I³I³I³I³I³I³I³I³I³I³I³I³I³I³I³I³I³I³I³I³I³I³I³I³I³I³I³I³I³I³I³I³I³I³I³I³I³I³I³I³I³I³I³I³I³I³I³I³I³I³I³I³I³I³I³I³I³I³I³I³I³I³I³I³I³I³I³I³I³I³I³I³I³I³I³I³I³I³I³I³I³I³I³I³I³I³I³I³I³I³I³I³I³I³I³I³I³I³I³I³I³I³I³I³I³I³I³I³I³I³I³I³I³I³I³I³I³I³I³I³I³I³I³I³I³I³I³I³I³I³I³I³I³I³I³I³I³I³I³I³I³I³I³I³I³I³I³I³I³I³I³I³I³I³I³I³I³I³I³I³I³I³I³I³I³I³I³I³I³I³I³I³I³I³I³I³I³I³I³I³I³I³I³I³I³I³I³I³I³I³I³I³I³I³I³I³I³I³I³I³I³I³I³I³I³I³I³I³I³I³I³I³I³I³I³I³I³I³I³I³I³I³I³I³I³I³I³I³I³I³I³I³I³I³I³I³I³I³I³I³I³I³I³I³I³I³I³I³I³I³I³I³I³I³I³I³I³I³I³I³I³I³I³I³I³I³I³I³I³I³I³I³I³I³I³I³I³I³I³I³I³I³I³I³I³I³I³I³I³I³I³I³I³I³I³I³I³I³I³I³I³I³I³I³I³I³I³I³I³I³I³I³I³I³I³I³I³I³I³I³I³I³I³I³I³I³I³I³I³I³I³I³I³I³I³I³I³I³I³I³I³I³I³I³I³I³I³I³I³I³I³I³I³I³I³I³I³I³I³I³I³I³I³I³I³I³I³I³I³I³I³I³I³I³I³I³I³I³I³I³I³I³I³I³I³I³I³I³I³I³I³I³I³I³I³I³I³I³I³I³I³I³I³I³I³I³I³I³I³I³I³I³I³I³I³I³I³I³I³I³I³I³I³I³I³I³I³I³I³I³I³I³I³I³I³I³I³I³I³I³I³I³I³I³I³I³I³I³I³I³I³I³I³I³I³I³I³I³I³I³I³I³I³I³I³I³I³I³I³I³I³I³I³I³I³I³I³I³I³I³I³I³I³I³I³I³I³I³I³I³I³I³I³I³I³I³I³I³I³I³I³I³I³I³I³I³I³I³I³I³I³I³I³I³I³I³I³I³I³I³I³I³I³I³I³I³I³I³I³I³I³I³I³I³I³I³I³I³I³I³I³I³I³I³I³I³I³I³I³I³I³I³I³I³I³I³I³I³I³I³I³I³I³I³I³I³I³I³I³I³I³I³I³I³I³I³I³I³I³I³I³I³I³I³I³I³I³I³I³I³I³I³I³I³I³I³I³I³I³I³I³I³I³I³I³I³I³I³I³I³I³I³I³I³I³I³I³I³I³I³I³I³I³I³I³I³I³I³I³I³I³I³I³I³I³I³I³I³I³I³I³I³I³I³I³I³I³I³I³I³I³I³I³I³I³I³I³I³I³I³I³I³I³I³I³I³I³I³I³I³I³I³I³I³I³I³I³I³I³I³I³I³I³I³I³I³I³I³I³I³I³I³I³I³I³I³I³I³I³I³I³I³I³I³I³I³I³I³I³I³I³I³I³I³I³I³I³I³I³I³I³I³I³I³I³I³I³I³I³I³I³I³I³I³I³I³I³I³I³I³I³I³I³I³I³I³I³I³I³I³I³I³I³I³I³I³I³I³I³I³I³I³I³I³I³I³I³I³I³I³I³I³I³I³I³I³I³I³I³I³I³I³I³I³I³I³I³I³I³I³I³I³I³I³I³I³I³I³I³I³I³I³I³I³I³I³I³I³I³I³I³I³I³I³I³I³I³I³I³I³I³I³I³I³I³I³I³I³I³I³I³I³I³I³I³I³I³I³I³I³I³I³I³I³I³I³I³I³I³I³I³I³I³I³I³I³I³I³I³I³I³I³I³I³I³I³I³I³I³I³I³I³I³I³I³I³I³I³I³I³I³I³I³I³I³I³I³I³I³I³I³I³I³I³I³I³I³I³I³I³I³I³I³I³I³I³I³I³I³I³I³I³I³I³I³I³I³I³I³I³I³I³I³I³I³I³I³I³I³I³I³I³I³I³I³I³I³I³I³I³I³I³I³I³I³I³I³I³I³I³I³I³I³I³I³I³I³I³I³I³I³I³I³I³I³I³I³I³I³I³I³I³I³I³I³I³I³I³I³I³I³I³I³I³I³I³I³I³I³I³I³I³I³I³I³I³I³I³I³I³I³I³I³I³I³I³I³I³I³I³I³I³I³I³I³I³I³I³I³I³I³I³I³I³I³I³I³I³I³I³I³I³I³I³I³I³I³I³I³I³I³I³I³I³I³I³I³I³I³I³I³I³I³I³I³I³I³I³I³I³I³I³I³I³I³I³I³I³I³I³I³I³I³I³I³I³I³I³I³I³I³I³I³I³I³I³I³I³I³I³I³I³I³I³I³I³I³I³I³I³I³I³I³I³I³I³I³I³I³I³I³I³I³I³I³I³I³I³I³I³I³I³I³I³I³I³I³I³I³I³I³I³I³I³I³I³I³I³I³I³I³I³I³I³I³I³I³I³I³I³I³I³I³I³I³I³I³I³I³I³I³I³I³I³I³I³I³I³I³I³I³I³I³I³I³I³I³I³I³I³I³I³I³I³I³I³I³I³I³I³I³I³I³I³I³I³I³I³I³I³I³I³I³I³I³I³I³I³I³I³I³I³I³I³I³I³I³I³I³I³I³I³I³I³I³I³I³I³I³I³I³I³I³I³I³I³I³I³I³I³I³I³I³I³I³I³I³I³I³I³I³I³I³I³I³I³I³I³I³I³I³I³I³I³I³I³I³I³I³I³I³I³I³I³I³I³I³I³I³I³I³I³I³I³I³I³I³I³I³I³I³I³I³I³I³I³I³I³I³I³I³I³I³I³I³I³I³I³I³I³I³I³I³I³I³I³I³I³I³I³I³I³I³I³I³I³I³I³I³I³I³I³I³I³I³I³I³I³I³I³I³I³I³I³I³I³I³I³I³I³I³I³I³I³I³I³I³I³I³I³I³I³I³I³I³I³I³I³I³I³I³I³I³I³I³I³I³I³I³I³I³I³I³I³I³I³I³I³I³I³I³I³I³I³I³I³I³I³I³I³I³I³I³I³I³I³I³I³I³I³I³I³I³I³I³I³I³I³I³I³I³I³I³I³I³I³I³I³I³I³I³I³I³I³I³I³I³I³I³I³I³I³I³I³I³I³I³I³I³I³I³I³I³I³I³I³I³I³I³I³I³I³I³I³I³I³I³I³I³I³I³I³I³I³I³I³I³I³I³I³I³I³I³I³I³I³I³I³I³I³I³I³I³I³I³I³I³I³I³I³I³I³I³I³I³I³I³I³I³I³I³I³I³I³I³I³I³I³I³I³I³I³I³I³I³I³I³I³I³I³I³I³I³I³I³I³I³I³I³I³I³I³I³I³I³I³I³I³I³I³I³I³I³I³I³I³I³I³I³I³I³I³I³I³I³I³I³I³I³I³I³I³I³I³I³I³I³I³I³I³I³I³I³I³I³I³I³I³I³I³I³I³I³I³I³I³I³I³I³I³I³I³I³I³I³I³I³I³I³I³I³I³I³I³I³I³I³I³I³I³I³I³I³I³I³I³I³I³I³I³I³I³I³I³I³I³I³I³I³I³I³I³I³I³I³I³I³I³I³I³I³I³I³I³I³I³I³I³I³I³I³I³I³I³I³I³I³I³I³I³I³I³I³I³I³I³I³I³I³I³I³I³I³I³I³I³I³I³I³I³I³I³I³I³I³I³I³I³I³I³I³I³I³I³I³I³I³I³I³I³I³I³I³I³I³I³I³I³I³I³I³I³I³I³I³I³I³I³I³I³I³I³I³I³I³I³I³I³I³I³I³I³I³I³I³I³I³I³I³I³I³I³I³I³I³I³I³I³I³I³I³I³I³I³I³I³I³I³I³I³I³I³I³I³I³I³I³I³I³I³I³I³I³I³I³I³I³I³I³I³I³I³I³I³I³I³I³I³I³I³I³I³I³I³I³I³I³I³I³I³I³I³I³I³I³I³I³I³I³I³I³I³I³I³I³I³I³I³I³I³I³I³I³I³I³I³I³I³I³I³I³I³I³I³I³I³I³I³I³I³I³I³I³I³I³I³I³I³I³I³I³I³I³I³I³I³I³I³I³I³I³I³I³I³I³I³I³I³I³I³I³I³I³I³I³I³I³I³I³I³I³I³I³I³I³I³I³I³I³I³I³I³I³I³I³I³I³I³I³I³I³I³I³I³I³I³I³I³I³I³I³I³I³I³I³I³I³I³I³I³I³I³I³I³I³I³I³I³I³I³I³I³I³I³I³I³I³I³I³I³I³I³I³I³I³I³I³I³I³I³I³I³I³I³I³I³I³I³I³I³I³I³I³I³I³I³I³I³I³I³I³I³I³I³I³I³I³I³I³I³I³I³I³I³I³I³I³I³I³I³I³I³I³I³I³I³I³I³I³I³I³I³I³I³I³I³I³I³I³I³I³I³I³I³I³I³I³I³I³I³I³I³I³I³I³I³I³I³I³I³I³I³I³I³I³I³I³I³I³I³I³I³I³I³I³I³I³I³I³I³I³I³I³I³I³I³I³I³I³I³I³I³I³I³I³I³I³I³I³I³I³I³I³I³I³I³I³I³I³I³I³I³I³I³I³I³I³I³I³I³I³I³I³I³I³I³I³I³I³I³I³I³I³I³I³I³I³I³I³I³I³I³I³I³I³I³I³I³I³I³I³I³I³I³I³I³I³I³I³I³I³I³I³I³I³I³I³I³I³I³I³I³I³I³I³I³I³I³I³I³I³I³I³I³I³I³I³I³I³I³I³I³I³I³I³I³I³I³I³I³I³I³I³I³I³I³I³I³I³I³I³I³I³I³I³I³I³I³I³I³I³I³I³I³I³I³I³I³I³I³I³I³I³I³I³I³I³I³I³I³I³I³I³I³I³I³I³I³I³I³I³I³I³I³I³I³I³I³I³I³I³I³I³I³I³I³I³I³I³I³I³I³I³I³I³I³I³I³I³I³I³I³I³I³I³I³I³I³I³I³I³I³I³I³I³I³I³I³I³I³I³I³I³I³I³I³I³I³I³I³I³I³I³I³I³I³I³I³I³I³I³I³I³I³I³I³I³I³I³I³I³I³I³I³I³I³I³I³I³I³I³I³I³I³I³I³I³I³I³I³I³I³I³I³I³I³I³I³I³I³I³I³I³I³I³I³I³I³I³I³I³I³I³I³I³I³I³I³I³I³I³I³I³I³I³I³I³I³I³I³I³I³I³I³I³I³I³I³I³I³I³I³I³I³I³I³I³I³I³I³I³I³I³I³I³I³I³I³I³I³I³I³I³I³I³I³I³I³I³I³I³I³I³I³I³I³I³I³I³I³I³I³I³I³I³I³I³I³I³I³I³I³I³I³I³I³I³I³I³I³I³I³I³I³I³I³I³I³I³I³I³I³I³I³I³I³I³I³I³I³I³I³I³I³I³I³I³I³I³I³I³I³I³I³I³I³I³I³I³I³I³I³I³I³I³I³I³I³I³I³I³I³I³I³I³I³I³I³I³I³I³I³I³I³I³I³I³I³I³I³I³I³I³I³I³I³I³I³I³I³I³I³I³I³I³I³I³I³I³I³I³I³I³I³I³I³I³I³I³I³I³I³I³I³I³I³I³I³I³I³I³I³I³I³I³I³I³I³I³I³I³I³I³I³I³I³I³I³I³I³I³I³I³I³I³I³I³I³I³I³I³I³I³I³I³I³I³I³I³I³I³I³I³I³I³I³I³I³I³I³I³I³I³I³I³I³I³I³I³I³I³I³I³I³I³I³I³I³I³I³I³I³I³I³I³I³I³I³I³I³I³I³I³I³I³I³I³I³I³I³I³I³I³I³I³I³I³I³I³I³I³I³I³I³I³I³I³I³I³I³I³I³I³I³I³I³I³I³I³I³I³I³I³I³I³I³I³I³I³I³I³I³I³I³I³I³I³I³I³I³I³I³I³I³I³I³I³I³I³I³I³I³I³I³I³I³I³I³I³I³I³I³I³I³I³I³I³I³I³I³I³I³I³I³I³I³I³I³I³I³I³I³I³I³I³I³I³I³I³I³I³I³I³I³I³I³I³I³I³I³I³I³I³I³I³I³I³I³I³I³I³I³I³I³I³I³I³I³I³I³I³I³I³I³I³I³I³I³I³I³I³I³I³I³I³I³I³I³I³I³I³I³I³I³I³I³I³I³I³I³I³I³I³I³I³I³I³I³I³I³I³I³I³I³I³I³I³I³I³I³I³I³I³I³I³I³I³I³I³I³I³I³I³I³I³I³I³I³I³I³I³I³I³I³I³I³I³I³I³I³I³I³I³I³I³I³I³I³I³I³I³I³I³I³I³I³I³I³I³I³I³I³I³I³I³I³I³I³I³I³I³I³I³I³I³I³I³I³I³I³I³I³I³I³I³I³I³I³I³I³I³I³I³I³I³I³I³I³I³I³I³I³I³I³I³I³I³I³I³I³I³I³I³I³I³I³I³I³I³I³I³I³I³I³I³I³I³I³I³I³I³I³I³I³I³I³I³I³I³I³I³I³I³I³I³I³I³I³I³I³I³I³I³I³I³I³I³I³I³I³I³I³I³I³I³I³I³I³I³I³I³I³I³I³I³I³I³I³I³I³I³I³I³I³I³I³I³I³I³I³I³I³I³I³I³I³I³I³I³I³I³I³I³I³I³I³I³I³I³I³I³I³I³I³I³I³I³I³I³I³I³I³I³I³I³I³I³I³I³I³I³I³I³I³I³I³I³I³I³I³I³I³I³I³I³I³I³I³I³I³I³I³I³I³I³I³I³I³I³I³I³I³I³I³I³I³I³I³I³I³I³I³I³I³I³I³I³I³I³I³I³I³I³I³I³I³I³I³I³I³I³I³I³I³I³I³I³I³I³I³I³I³I³I³I³I³I³I³I³I³I³I³I³I³I³I³I³I³I³I³I³I³I³I³I³I³I³I³I³I³I³I³I³I³I³I³I³I³I³I³I³I³I³I³I³I³I³I³I³I³I³I³I³I³I³I³I³I³I³I³I³I³I³I³I³I³I³I³I³I³I³I³I³I³I³I³I³I³I³I³I³I³I³I³I³I³I³I³I³I³I³I³I³I³I³I³I³I³I³I³I³I³I³I³I³I³I³I³I³I³I³I³I³I³I³I³I³I³I³I³I³I³I³I³I³I³I³I³I³I³I³I³I³I³I³I³I³I³I³I³I³I³I³I³I³I³I³I³I³I³I³I³I³I³I³I³I³I³I³I³I³I³I³I³I³I³I³I³I³I³I³I³I³I³I³I³I³I³I³I³I³I³I³I³I³I³I³I³I³I³I³I³I³I³I³I³I³I³I³I³I³I³I³I³I³I³I³I³I³I³I³I³I³I³I³I³I³I³I³I³I³I³I³I³I³I³I³I³I³I³I³I³I³I³I³I³I³I³I³I³I³I³I³I³I³I³I³I³I³I³I³I³I³I³I³I³I³I³I³I³I³I³I³I³I³I³I³I³I³I³I³I³I³I³I³I³I³I³I³I³I³I³I³I³I³I³I³I³I³I³I³I³I³I³I³I³I³I³I³I³I³I³I³I³I³I³I³I³I³I³I³I³I³I³I³I³I³I³I³I³I³I³I³I³I³I³I³I³I³I³I³I³I³I³I³I³I³I³I³I³I³I³I³I³I³I³I³I³I³I³I³I³I³I³I³I³I³I³I³I³I³I³I³I³I³I³I³I³I³I³I³I³I³I³I³I³I³I³I³I³I³I³I³I³I³I³I³I³I³I³I³I³I³I³I³I³I³I³I³I³I³I³I³I³I³I³I³I³I³I³I³I³I³I³I³I³I³I³I³I³I³I³I³I³I³I³I³I³I³I³I³I³I³I³I³I³I³I³I³I³I³I³I³I³I³I³I³I³I³I³I³I³I³I³I³I³I³I³I³I³I³I³I³I³I³I³I³I³I³I³I³I³I³I³I³I³I³I³I³I³I³I³I³I³I³I³I³I³I³I³I³I³I³I³I³I³I³I³I³I³I³I³I³I³I³I³I³I³I³I³I³I³I³I³I³I³I³I³I³I³I³I³I³I³I³I³I³I³I³I³I³I³I³I³I³I³I³I³I³I³I³I³I³I³I³I³I³I³I³I³I³I³I³I³I³I³I³I³I³I³I³I³I³I³I³I³I³I³I³I³I³I³I³I³I³I³I³I³I³I³I³I³I³I³I³I³I³I³I³I³I³I³I³I³I³I³I³I³I³I³I³I³I³I³I³I³I³I³I³I³I³I³I³I³I³I³I³I³I³I³I³I³I³I³I³I³I³I³I³I³I³I³I³I³I³I³I³I³I³I³I³I³I³I³I³I³I³I³I³I³I³I³I³I³I³I³I³I³I³I³I³I³I³I³I³I³I³I³I³I³I³I³I³I³I³I³I³I³I³I³I³I³I³I³I³I³I³I³I³I³I³I³I³I³I³I³I³I³I³I³I³I³I³I³I³I³I³I³I³I³I³I³I³I³I³I³I³I³I³I³I³I³I³I³I³I³I³I³I³I³I³I³I³I³I³I³I³I³I³I³I³I³I³I³I³I³I³I³I³I³I³I³I³I³I³I³I³I³I³I³I³I³I³I³I³I³I³I³I³I³I³I³I³I³I³I³I³I³I³I³I³I³I³I³I³I³I³I³I³I³I³I³I³I³I³I³I³I³I³I³I³I³I³I³I³I³I³I³I³I³I³I³I³I³I³I³I³I³I³I³I³I³I³I³I³I³I³I³I³I³I³I³I³I³I³I³I³I³I³I³I³I³I³I³I³I³I³I³I³I³I³I³I³I³I³I³I³I³I³I³I³I³I³I³I³I³I³I³I³I³I³I³I³I³I³I³I³I³I³I³I³I³I³I³I³I³I³I³I³I³I³I³I³I³I³I³I³I³I³I³I³I³I³I³I³I³I³I³I³I³I³I³I³I³I³I³I³I³I³I³I³I³I³I³I³I³I³I³I³I³I³I³I³I³I³I³I³I³I³I³I³I³I³I³I³I³I³I³I³I³I³I³I³I³I³I³I³I³I³I³I³I³I³I³I³I³I³I³I³I³I³I³I³I³I³I³I³I³I³I³I³I³I³I³I³I³I³I³I³I³I³I³I³I³I³I³I³I³I³I³I³I³I³I³I³I³I³I³I³I³I³I³I³I³I³I³I³I³I³I³I³I³I³I³I³I³I³I³I³I³I³I³I³I³I³I³I³I³I³I³I³I³I³I³I³I³I³I³I³I³I³I³I³I³I³I³I³I³I³I³I³I³I³I³I³I³I³I³I³I³I³I³I³I³I³I³I³I³I³I³I³I³I³I³I³I³I³I³I³I³I³I³I³I³I³I³I³I³I³I³I³I³I³I³I³I³I³I³I³I³I³I³I³I³I³I³I³I³I³I³I³I³I³I³I³I³I³I³I³I³I³I³I³I³I³I³I³I³I³I³I³I³I³I³I³I³I³I³I³I³I³I³I³I³I³I³I³I³I³I³I³I³I³I³I³I³I³I³I³I³I³I³I³I³I³I³I³I³I³I³I³I³I³I³I³I³I³I³I³I³I³I³I³I³I³I³I³I³I³I³I³I³I³I³I³I³I³I³I³I³I³I³I³I³I³I³I³I³I³I³I³I³I³I³I³I³I³I³I³I³I³I³I³I³I³I³I³I³I³I³I³I³I³I³I³I³I³I³I³I³I³I³I³I³I³I³I³I³I³I³I³I³I³I³I³I³I³I³I³I³I³I³I³I³I³I³I³I³I³I³I³I³I³I³I³I³I³I³I³I³I³I³I³I³I³I³I³I³I³I³I³I³I³I³I³I³I³I³I³I³I³I³I³I³I³I³I³I³I³I³I³I³I³I³I³I³I³I³I³I³I³I³I³I³I³I³I³I³I³I³I³I³I³I³I³I³I³I³I³I³I³I³I³I³I³I³I³I³I³I³I³I³I³I³I³I³I³I³I³I³I³I³I³I³I³I³I³I³I³I³I³I³I³I³I³I³I³I³I³I³I³I³I³I³I³I³I³I³I³I³I³I³I³I³I³I³I³I³I³I³I³I³I³I³I³I³I³I³I³I³I³I³I³I³I³I³I³I³I³I³I³I³I³I³I³I³I³I³I³I³I³I³I³I³I³I³I³I³I³I³I³I³I³I³I³I³I³I³I³I³I³I³I³I³I³I³I³I³I³I³I³I³I³I³I³I³I³I³I³I³I³I³I³I³I³I³I³I³I³I³I³I³I³I³I³I³I³I³I³I³I³I³I³I³I³I³I³I³I³I³I³I³I³I³I³I³I³I³I³I³I³I³I³I³I³I³I³I³I³I³I³I³I³I³I³I³I³I³I³I³I³I³I³I³I³I³I³I³I³I³I³I³I³I³I³I³I³I³I³I³I³I³I³I³I³I³I³I³I³I³I³I³I³I³I³I³I³I³I³I³I³I³I³I³I³I³I³I³I³I³I³I³I³I³I³I³I³I³I³I³I³I³I³I³I³I³I³I³I³I³I³I³I³I³I³I³I³I³I³I³I³I³I³I³I³I³I³I³I³I³I³I³I³I³I³I³I³I³I³I³I³I³I³I³I³I³I³I³I³I³I³I³I³I³I³I³I³I³I³I³I³I³I³I³I³I³I³I³I³I³I³I³I³I³I³I³I³I³I³I³I³I³I³I³I³I³I³I³I³I³I³I³I³I³I³I³I³I³I³I³I³I³I³I³I³I³I³I³I³I³I³I³I³I³I³I³I³I³I³I³I³I³I³I³I³I³I³I³I³I³I³I³I³I³I³I³I³I³I³I³I³I³I³I³I³I³I³I³I³I³I³I³I³I³I³I³I³I³I³I³I³I³I³I³I³I³I³I³I³I³I³I³I³I³I³I³I³I³I³I³I³I³I³I³I³I³I³I³I³I³I³I³I³I³I³I³I³I³I³I³I³I³I³I³I³I³I³I³I³I³I³I³I³I³I³I³I³I³I³I³I³I³I³I³I³I³I³I³I³I³I³I³I³I³I³I³I³I³I³I³I³I³I³I³I³I³I³I³I³I³I³I³I³I³I³I³I³I³I³I³I³I³I³I³I³I³I³I³I³I³I³I³I³I³I³I³I³I³I³I³I³I³I³I³I³I³I³I³I³I³I³I³I³I³I³I³I³I³I³I³I³I³I³I³I³I³I³I³I³I³I³I³I³I³I³I³I³I³I³I³I³I³I³I³I³I³I³I³I³I³I³I³I³I³I³I³I³I³I³I³I³I³I³I³I³I³I³I³I³I³I³I³I³I³I³I³I³I³I³I³I³I³I³I³I³I³I³I³I³I³I³I³I³I³I³I³I³I³I³I³I³I³I³I³I³I³I³I³I³I³I³I³I³I³I³I³I³I³I³I³I³I³I³I³I³I³I³I³I³I³I³I³I³I³I³I³I³I³I³I³I³I³I³I³I³I³I³I³I³I³I³I³I³I³I³I³I³I³I³I³I³I³I³I³I³I³I³I³I³I³I³I³I³I³I³I³I³I³I³I³I³I³I³I³I³I³I³I³I³I³I³I³I³I³I³I³I³I³I³I³I³I³I³I³I³I³I³I³I³I³I³I³I³I³I³I³I³I³I³I³I³I³I³I³I³I³I³I³I³I³I³I³I³I³I³I³I³I³I³I³I³I³I³I³I³I³I³I³I³I³I³I³I³I³I³I³I³I³I³I³I³I³I³I³I³I³I³I³I³I³I³I³I³I³I³I³I³I³I³I³I³I³I³I³I³I³I³I³I³I³I³I³I³I³I³I³I³I³I³I³I³I³I³I³I³I³I³I³I³I³I³I³I³I³I³I³I³I³I³I³I³I³I³I³I³I³I³I³I³I³I³I³I³I³I³I³I³I³I³I³I³I³I³I³I³I³I³I³I³I³I³I³I³I³I³I³I³I³I³I³I³I³I³I³I³I³I³I³I³I³I³I³I³I³I³I³I³I³I³I³I³I³I³I³I³I³I³I³I³I³I³I³I³I³I³I³I³I³I³I³I³I³I³I³I³I³I³I³I³I³I³I³I³I³I³I³I³I³I³I³I³I³I³I³I³I³I³I³I³I³I³I³I³I³I³I³I³I³I³I³I³I³I³I³I³I³I³I³I³I³I³I³I³I³I³I³I³I³I³I³I³I³I³I³I³I³I³I³I³I³I³I³I³I³I³I³I³I³I³I³I³I³I³I³I³I³I³I³I³I³I³I³I³I³I³I³I³I³I³I³I³I³I³I³I³I³I³I³I³I³I³I³I³I³I³I³I³I³I³I³I³I³I³I³I³I³I³I³I³I³I³I³I³I³I³I³I³I³I³I³I³I³I³I³I³I³I³I³I³I³I³I³I³I³I³I³I³I³I³I³I³I³I³I³I³I³I³I³I³I³I³I³I³I³I³I³I³I³I³I³I³I³I³I³I³I³I³I³I³I³I³I³I³I³I³I³I³I³I³I³I³I³I³I³I³I³I³I³I³I³I³I³I³I³I³I³I³I³I³I³I³I³I³I³I³I³I³I³I³I³I³I³I³I³I³I³I³I³I³I³I³I³I³I³I³I³I³I³I³I³I³I³I³I³I³I³I³I³I³I³I³I³I³I³I³I³I³I³I³I³I³I³I³I³I³I³I³I³I³I³I³I³I³I³I³I³I³I³I³I³I³I³I³I³I³I³I³I³I³I³I³I³I³I³I³I³I³I³I³I³I³I³I³I³I³I³I³I³I³I³I³I³I³I³I³I³I³I³I³I³I³I³I³I³I³I³I³I³I³I³I³I³I³I³I³I³I³I³I³I³I³I³I³I³I³I³I³I³I³I³I³I³I³I³I³I³I³I³I³I³I³I³I³I³I³I³I³I³I³I³I³I³I³I³I³I³I³I³I³I³I³I³I³I³I³I³I³I³I³I³I³I³I³I³I³I³I³I³I³I³I³I³I³I³I³I³I³I³I³I³I³I³I³I³I³I³I³I³I³I³I³I³I³I³I³I³I³I³I³I³I³I³I³I³I³I³I³I³I³I³I³I³I³I³I³I³I³I³I³I³I³I³I³I³I³I³I³I³I³I³I³I³I³I³I³I³I³I³I³I³I³I³I³I³I³I³I³I³I³I³I³I³I³I³I³I³I³I³I³I³I³I³I³I³I³I³I³I³I³I³I³I³I³I³I³I³I³I³I³I³I³I³I³I³I³I³I³I³I³I³I³I³I³I³I³I³I³I³I³I³I³I³I³I³I³I³I³I³I³I³I³I³I³I³I³I³I³I³I³I³I³I³I³I³I³I³I³I³I³I³I³I³I³I³I³I³I³I³I³I³I³I³I³I³I³I³I³I³I³I³I³I³I³I³I³I³I³I³I³I³I³I³I³I³I³I³I³I³I³I³I³I³I³I³I³I³I³I³I³I³I³I³I³I³I³I³I³I³I³I³I³I³I³I³I³I³I³I³I³I³I³I³I³I³I³I³I³I³I³I³I³I³I³I³I³I³I³I³I³I³I³I³I³I³I³I³I³I³I³I³I³I³I³I³I³I³I³I³I³I³I³I³I³I³I³I³I³I³I³I³I³I³I³I³I³I³I³I³I³I³I³I³I³I³I³I³I³I³I³I³I³I³I³I³I³I³I³I³I³I³I³I³I³I³I³I³I³I³I³I³I³I³I³I³I³I³I³I³I³I³I³I³I³I³I³I³I³I³I³I³I³I³I³I³I³I³I³I³I³I³I³I³I³I³I³I³I³I³I³I³I³I³I³I³I³I³I³I³I³I³I³I³I³I³I³I³I³I³I³I³I³I³I³I³I³I³I³I³I³I³I³I³I³I³I³I³I³I³I³I³I³I³I³I³I³I³I³I³I³I³I³I³I³I³I³I³I³I³I³I³I³I³I³I³I³I³I³I³I³I³I³I³I³I³I³I³I³I³I³I³I³I³I³I³I³I³I³I³I³I³I³I³I³I³I³I³I³I³I³I³I³I³I³I³I³I³I³I³I³I³I³I³I³I³I³I³I³I³I³I³I³I³I³I³I³I³I³I³I³I³I³I³I³I³I³I³I³I³I³I³I³I³I³I³I³I³I³I³I³I³I³I³I³I³I³I³I³I³I³I³I³I³I³I³I³I³I³I³I³I³I³I³I³I³I³I³I³I³I³I³I³I³I³I³I³I³I³I³I³I³I³I³I³I³I³I³I³I³I³I³I³I³I³I³I³I³I³I³I³I³I³I³I³I³I³I³I³I³I³I³I³I³I³I³I³I³I³I³I³I³I³I³I³I³I³I³I³I³I³I³I³I³I³I³I³I³I³I³I³I³I³I³I³I³I³I³I³I³I³I³I³I³I³I³I³I³I³I³I³I³I³I³I³I³I³I³I³I³I³I³I³I³I³I³I³I³I³I³I³I³I³I³I³I³I³I³I³I³I³I³I³I³I³I³I³I³I³I³I³I³I³I³I³I³I³I³I³I³I³I³I³I³I³I³I³I³I³I³I³I³I³I³I³I³I³I³I³I³I³I³I³I³I³I³I³I³I³I³I³I³I³I³I³I³I³I³I³I³I³I³I³I³I³I³I³I³I³I³I³I³I³I³I³I³I³I³I³I³I³I³I³I³I³I³I³I³I³I³I³I³I³I³I³I³I³I³I³I³I³I³I³I³I³I³I³I³I³I³I³I³I³I³I³I³I³I³I³I³I³I³I³I³I³I³I³I³I³I³I³I³I³I³I³I³I³I³I³I³I³I³I³I³I³I³I³I³I³I³I³I³I³I³I³I³I³I³I³I³I³I³I³I³I³I³I³I³I³I³I³I³I³I³I³I³I³I³I³I³I³I³I³I³I³I³I³I³I³I³I³I³I³I³I³I³I³I³I³I³I³I³I³I³I³I³I³I³I³I³I³I³I³I³I³I³I³I³I³I³I³I³I³I³I³I³I³I³I³I³I³I³I³I³I³I³I³I³I³I³I³I³I³I³I³I³I³I³I³I³I³I³I³I³I³I³I³I³I³I³I³I³I³I³I³I³I³I³I³I³I³I³I³I³I³I³I³I³I³I³I³I³I³I³I³I³I³I³I³I³I³I³I³I³I³I³I³I³I³I³I³I³I³I³I³I³I³I³I³I³I³I³I³I³I³I³I³I³I³I³I³I³I³I³I³I³I³I³I³I³I³I³I³I³I³I³I³I³I³I³I³I³I³I³I³I³I³I³I³I³I³I³I³I³I³I³I³I³I³I³I³I³I³I³I³I³I³I³I³I³I³I³I³I³I³I³I³I³I³I³I³I³I³I³I³I³I³I³I³I³I³I³I³I³I³I³I³I³I³I³I³I³I³I³I³I³I³I³I³I³I³I³I³I³I³I³I³I³I³I³I³I³I³I³I³I³I³I³I³I³I³I³I³I³I³I³I³I³I³I³I³I³I³I³I³I³I³I³I³I³I³I³I³I³I³I³I³I³I³I³I³I³I³I³I³I³I³I³I³I³I³I³I³I³I³I³I³I³I³I³I³I³I³I³I³I³I³I³I³I³I³I³I³I³I³I³I³I³I³I³I³I³I³I³I³I³I³I³I³I³I³I³I³I³I³I³I³I³I³I³I³I³I³I³I³I³I³I³I³I³I³I³I³I³I³I³I³I³I³I³I³I³I³I³I³I³I³I³I³I³I³I³I³I³I³I³I³I³I³I³I³I³I³I³I³I³I³I³I³I³I³I³I³I³I³I³I³I³I³I³I³I³I³I³I³I³I³I³I³I³I³I³I³I³I³I³I³I³I³I³I³I³I³I³I³I³I³I³I³I³I³I³I³I³I³I³I³I³I³I³I³I³I³I³I³I³I³I³I³I³I³I³I³I³I³I³I³I³I³I³I³I³I³I³I³I³I³I³I³I³I³I³I³I³I³I³I³I³I³I³I³I³I³I³I³I³I³I³I³I³I³I³I³I³I³I³I³I³I³I³I³I³I³I³I³I³I³I³I³I³I³I³I³I³I³I³I³I³I³I³I³I³I³I³I³I³I³I³I³I³I³I³I³I³I³I³I³I³I³I³I³I³I³I³I³I³I³I³I³I³I³I³I³I³I³I³I³I³I³I³I³I³I³I³I³I³I³I³I³I³I³I³I³I³I³I³I³I³I³I³I³I³I³I³I³I³I³I³I³I³I³I³I³I³I³I³I³I³I³I³I³I³I³I³I³I³I³I³I³I³I³I³I³I³I³I³I³I³I³I³I³I³I³I³I³I³I³I³I³I³I³I³I³I³I³I³I³I³I³I³I³I³I³I³I³I³I³I³I³I³I³I³I³I³I³I³I³I³I³I³I³I³I³I³I³I³I³I³I³I³I³I³I³I³I³I³I³I³I³I³I³I³I³I³I³I³I³I³I³I³I³I³I³I³I³I³I³I³I³I³I³I³I³I³I³I³I³I³I³I³I³I³I³I³I³I³I³I³I³I³I³I³I³I³I³I³I³I³I³I³I³I³I³I³I³I³I³I³I³I³I³I³I³I³I³I³I³I³I³I³I³I³I³I³I³I³I³I³I³I³I³I³I³I³I³I³I³I³I³I³I³I³I³I³I³I³I³I³I³I³I³I³I³I³I³I³I³I³I³I³I³I³I³I³I³I³I³I³I³I³I³I³I³I³I³I³I³I³I³I³I³I³I³I³I³I³I³I³I³I³I³I³I³I³I³I³I³I³I³I³I³I³I³I³I³I³I³I³I³I³I³I³I³I³I³I³I³I³I³I³I³I³I³I³I³I³I³I³I³I³I³I³I³I³I³I³I³I³I³I³I³I³I³I³I³I³I³I³I³I³I³I³I³I³I³I³I³I³I³I³I³I³I³I³I³I³I³I³I³I³I³I³I³I³I³I³I³I³I³I³I³I³I³I³I³I³I³I³I³I³I³I³I³I³I³I³I³I³I³I³I³I³I³I³I³I³I³I³I³I³I³I³I³I³I³I³I³I³I³I³I³I³I³I³I³I³I³I³I³I³I³I³I³I³I³I³I³I³I³I³I³I³I³I³I³I³I³I³I³I³I³I³I³I³I³I³I³I³I³I³I³I³I³I³I³I³I³I³I³I³I³I³I³I³I³I³I³I³I³I³I³I³I³I³I³I³I³I³I³I³I³I³I³I³I³I³I³I³I³I³I³I³I³I³I³I³I³I³I³I³I³I³I³I³I³I³I³I³I³I³I³I³I³I³I³I³I³I³I³I³I³I³I³I³I³I³I³I³I³I³I³I³I³I³I³I³I³I³I³I³I³I³I³I³I³I³I³I³I³I³I³I³I³I³I³I³I³I³I³I³I³I³I³I³I³I³I³I³I³I³I³I³I³I³I³I³I³I³I³I³I³I³I³I³I³I³I³I³I³I³I³I³I³I³I³I³I³I³I³I³I³I³I³I³I³I³I³I³I³I³I³I³I³I³I³I³I³I³I³I³I³I³I³I³I³I³I³I³I³I³I³I³I³I³I³I³I³I³I³I³I³I³I³I³I³I³I³I³I³I³I³I³I³I³I³I³I³I³I³I³I³I³I³I³I³I³I³I³I³I³I³I³I³I³I³I³I³I³I³I³I³I³I³I³I³I³I³I³I³I³I³I³I³I³I³I³I³I³I³I³I³I³I³I³I³I³I³I³I³I³I³I³I³I³I³I³I³I³I³I³I³I³I³I³I³I³I³I³I³I³I³I³I³I³I³I³I³I³I³I³I³I³I³I³I³I³I³I³I³I³I³I³I³I³I³I³I³I³I³I³I³I³I³I³I³I³I³I³I³I³I³I³I³I³I³I³I³I³I³I³I³I³I³I³I³I³I³I³I³I³I³I³I³I³I³I³I³I³I³I³I³I³I³I³I³I³I³I³I³I³I³I³I³I³I³I³I³I³I³I³I³I³I³I³I³I³I³I³I³I³I³I³I³I³I³I³I³I³I³I³I³I³I³I³I³I³I³I³I³I³I³I³I³I³I³I³I³I³I³I³I³I³I³I³I³I³I³I³I³I³I³I³I³I³I³I³I³I³I³I³I³I³I³I³I³I³I³I³I³I³I³I³I³I³I³I³I³I³I³I³I³I³I³I³I³I³I³I³I³I³I³I³I³I³I³I³I³I³I³I³I³I³I³I³I³I³I³I³I³I³I³I³I³I³I³I³I³I³I³I³I³I³I³I³I³I³I³I³I³I³I³I³I³I³I³I³I³I³I³I³I³I³I³I³I³I³I³I³I³I³I³I³I³I³I³I³I³I³I³I³I³I³I³I³I³I³I³I³I³I³I³I³I³I³I³I³I³I³I³I³I³I³I³I³I³I³I³I³I³I³I³I³I³I³I³I³I³I³I³I³I³I³I³I³I³I³I³I³I³I³I³I³I³I³I³I³I³I³I³I³I³I³I³I³I³I³I³I³I³I³I³I³I³I³I³I³I³I³I³I³I³I³I³I³I³I³I³I³I³I³I³I³I³I³I³I³I³I³I³I³I³I³I³I³I³I³I³I³I³I³I³I³I³I³I³I³I³I³I³I³I³I³I³I³I³I³I³I³I³I³I³I³I³I³I³I³I³I³I³I³I³I³I³I³I³I³I³I³I³I³I³I³I³I³I³I³I³I³I³I³I³I³I³I³I³I³I³I³I³I³I³I³I³I³I³I³I³I³I³I³I³I³I³I³I³I³I³I³I³I³I³I³I³I³I³I³I³I³I³I³I³I³I³I³I³I³I³I³I³I³I³I³I³I³I³I³I³I³I³I³I³I³I³I³I³I³I³I³I³I³I³I³I³I³I³I³I³I³I³I³I³I³I³I³I³I³I³I³I³I³I³I³I³I³I³I³I³I³I³I³I³I³I³I³I³I³I³I³I³I³I³I³I³I³I³I³I³I³I³I³I³I³I³I³I³I³I³I³I³I³I³I³I³I³I³I³I³I³I³I³I³I³I³I³I³I³I³I³I³I³I³I³I³I³I³I³I³I³I³I³I³I³I³I³I³I³I³I³I³I³I³I³I³I³I³I³I³I³I³I³I³I³I³I³I³I³I³I³I³I³I³I³I³I³I³I³I³I³I³I³I³I³I³I³I³I³I³I³I³I³I³I³I³I³I³I³I³I³I³I³I³I³I³I³I³I³I³I³I³I³I³I³I³I³I³I³I³I³I³I³I³I³I³I³I³I³I³I³I³I³I³I³I³I³I³I³I³I³I³I³I³I³I³I³I³I³I³I³I³I³I³I³I³I³I³I³I³I³I³I³I³I³I³I³I³I³I³I³I³I³I³I³I³I³I³I³I³I³I³I³I³I³I³I³I³I³I³I³I³I³I³I³I³I³I³I³I³I³I³I³I³I³I³I³I³I³I³I³I³I³I³I³I³I³I³I³I³I³I³I³I³I³I³I³I³I³I³I³I³I³I³I³I³I³I³I³I³I³I³I³I³I³I³I³I³I³I³I³I³I³I³I³I³I³I³I³I³I³I³I³I³I³I³I³I³I³I³I³I³I³I³I³I³I³I³I³I³I³I³I³I³I³I³I³I³I³I³I³I³I³I³I³I³I³I³I³I³I³I³I³I³I³I³I³I³I³I³I³I³I³I³I³I³I³I³I³I³I³I³I³I³I³I³I³I³I³I³I³I³I³I³I³I³I³I³I³I³I³I³I³I³I³I³I³I³I³I³I³I³I³I³I³I³I³I³I³I³I³I³I³I³I³I³I³I³I³I³I³I³I³I³I³I³I³I³I³I³I³I³I³I³I³I³I³I³I³I³I³I³I³I³I³I³I³I³I³I³I³I³I³I³I³I³I³I³I³I³I³I³I³I³I³I³I³I³I³I³I³I³I³I³I³I³I³I³I³I³I³I³I³I³I³I³I³I³I³I³I³I³I³I³I³I³I³I³I³I³I³I³I³I³I³I³I³I³I³I³I³I³I³I³I³I³I³I³I³I³I³I³I³I³I³I³I³I³I³I³I³I³I³I³I³I³I³I³I³I³I³I³I³I³I³I³I³I³I³I³I³I³I³I³I³I³I³I³I³I³I³I³I³I³I³I³I³I³I³I³I³I³I³I³I³I³I³I³I³I³I³I³I³I³I³I³I³I³I³I³I³I³I³I³I³I³I³I³I³I³I³I³I³I³I³I³I³I³I³I³I³I³I³I³I³I³I³I³I³I³I³I³I³I³I³I³I³I³I³I³I³I³I³I³I³I³I³I³I³I³I³I³I³I³I³I³I³I³I³I³I³I³I³I³I³I³I³I³I³I³I³I³I³I³I³I³I³I³I³I³I³I³I³I³I³I³I³I³I³I³I³I³I³I³I³I³I³I³I³I³I³I³I³I³I³I³I³I³I³I³I³I³I³I³I³I³I³I³I³I³I³I³I³I³I³I³I³I³I³I³I³I³I³I³I³I³I³I³I³I³I³I³I³I³I³I³I³I³I³I³I³I³I³I³I³I³I³I³I³I³I³I³I³I³I³I³I³I³I³I³I³I³I³I³I³I³I³I³I³I³I³I³I³I³I³I³I³I³I³I³I³I³I³I³I³I³I³I³I³I³I³I³I³I³I³I³I³I³I³I³I³I³I³I³I³I³I³I³I³I³I³I³I³I³I³I³I³I³I³I³I³I³I³I³I³I³I³I³I³I³I³I³I³I³I³I³I³I³I³I³I³I³I³I³I³I³I³I³I³I³I³I³I³I³I³I³I³I³I³I³I³I³I³I³I³I³I³I³I³I³I³I³I³I³I³I³I³I³I³I³I³I³I³I³I³I³I³I³I³I³I³I³I³I³I³I³I³I³I³I³I³I³I³I³I³I³I³I³I³I³I³I³I³I³I³I³I³I³I³I³I³I³I³I³I³I³I³I³I³I³I³I³I³I³I³I³I³I³I³I³I³I³I³I³I³I³I³I³I³I³I³I³I³I³I³I³I³I³I³I³I³I³I³I³I³I³I³I³I³I³I³I³I³I³I³I³I³I³I³I³I³I³I³I³I³I³I³I³I³I³I³I³I³I³I³I³I³I³I³I³I³I³I³I³I³I³I³I³I³I³I³I³I³I³I³I³I³I³I³I³I³I³I³I³I³I³I³I³I³I³I³I³I³I³I³I³I³I³I³I³I³I³I³I³I³I³I³I³I³I³I³I³I³I³I³I³I³I³I³I³I³I³I³I³I³I³I³I³I³I³I³I³I³I³I³I³I³I³I³I³I³I³I³I³I³I³I³I³I³I³I³I³I³I³I³I³I³I³I³I³I³I³I³I³I³I³I³I³I³I³I³I³I³I³I³I³I³I³I³I³I³I³I³I³I³I³I³I³I³I³I³I³I³I³I³I³I³I³I³I³I³I³I³I³I³I³I³I³I³I³I³I³I³I³I³I³I³I³I³I³I³I³I³I³I³I³I³I³I³I³I³I³I³I³I³I³I³I³I³I³I³I³I³I³I³I³I³I³I³I³I³I³I³I³I³I³I³I³I³I³I³I³I³I³I³I³I³I³I³I³I³I³I³I³I³I³I³I³I³I³I³I³I³I³I³I³I³I³I³I³I³I³I³I³I³I³I³I³I³I³I³I³I³I³I³I³I³I³I³I³I³I³I³I³I³I³I³I³I³I³I³I³I³I³I³I³I³I³I³I³I³I³I³I³I³I³I³I³I³I³I³I³I³I³I³I³I³I³I³I³I³I³I³I³I³I³I³I³I³I³I³I³I³I³I³I³I³I³I³I³I³I³I³I³I³I³I³I³I³I³I³I³I³I³I³I³I³I³I³I³I³I³I³I³I³I³I³I³I³I³I³I³I³I³I³I³I³I³I³I³I³I³I³I³I³I³I³I³I³I³I³I³I³I³I³I³I³I³I³I³I³I³I³I³I³I³I³I³I³I³I³I³I³I³I³I³I³I³I³I³I³I³I³I³I³I³I³I³I³I³I³I³I³I³I³I³I³I³I³I³I³I³I³I³I³I³I³I³I³I³I³I³I³I³I³I³I³I³I³I³I³I³I³I³I³I³I³I³I³I³I³I³I³I³I³I³I³I³I³I³I³I³I³I³I³I³I³I³I³I³I³I³I³I³I³I³I³I³I³I³I³I³I³I³I³I³I³I³I³I³I³I³I³I³I³I³I³I³I³I³I³I³I³I³I³I³I³I³I³I³I³I³I³I³I³I³I³I³I³I³I³I³I³I³I³I³I³I³I³I³I³I³I³I³I³I³I³I³I³I³I³I³I³I³I³I³I³I³I³I³I³I³I³I³I³I³I³I³I³I³I³I³I³I³I³I³I³I³I³I³I³I³I³I³I³I³I³I³I³I³I³I³I³I³I³I³I³I³I³I³I³I³I³I³I³I³I³I³I³I³I³I³I³I³I³I³I³I³I³I³I³I³I³I³I³I³I³I³I³I³I³I³I³I³I³I³I³I³I³I³I³I³I³I³I³I³I³I³I³I³I³I³I³I³I³I³I³I³I³I³I³I³I³I³I³I³I³I³I³I³I³I³I³I³I³I³I³I³I³I³I³I³I³I³I³I³I³I³I³I³I³I³I³I³I³I³I³I³I³I³I³I³I³I³I³I³I³I³I³I³I³I³I³I³I³I³I³I³I³I³I³I³I³I³I³I³I³I³I³I³I³I³I³I³I³I³I³I³I³I³I³I³I³I³I³I³I³I³I³I³I³I³I³I³I³I³I³I³I³I³I³I³I³I³I³I³I³I³I³I³I³I³I³I³I³I³I³I³I³I³I³I³I³I³I³I³I³I³I³I³I³I³I³I³I³I³I³I³I³I³I³I³I³I³I³I³I³I³I³I³I³I³I³I³I³I³I³I³I³I³I³I³I³I³I³I³I³I³I³I³I³I³I³I³I³I³I³I³I³I³I³I³I³I³I³I³I³I³I³I³I³I³I³I³I³I³I³I³I³I³I³I³I³I³I³I³I³I³I³I³I³I³I³I³I³I³I³I³I³I³I³I³I³I³I³I³I³I³I³I³I³I³I³I³I³I³I³I³I³I³I³I³I³I³I³I³I³I³I³I³I³I³I³I³I³I³I³I³I³I³I³I³I³I³I³I³I³I³I³I³I³I³I³I³I³I³I³I³I³I³I³I³I³I³I³I³I³I³I³I³I³I³I³I³I³I³I³I³I³I³I³I³I³I³I³I³I³I³I³I³I³I³I³I³I³I³I³I³I³I³I³I³I³I³I³I³I³I³I³I³I³I³I³I³I³I³I³I³I³I³I³I³I³I³I³I³I³I³I³I³I³I³I³I³I³I³I³I³I³I³I³I³I³I³I³I³I³I³I³I³I³I³I³I³I³I³I³I³I³I³I³I³I³I³I³I³I³I³I³I³I³I³I³I³I³I³I³I³I³I³I³I³I³I³I³I³I³I³I³I³I³I³I³I³I³I³I³I³I³I³I³I³I³I³I³I³I³I³I³I³I³I³I³I³I³I³I³I³I³I³I³I³I³I³I³I³I³I³I³I³I³I³I³I³I³I³I³I³I³I³I³I³I³I³I³I³I³I³I³I³I³I³I³I³I³I³I³I³I³I³I³I³I³I³I³I³I³I³I³I³I³I³I³I³I³I³I³I³I³I³I³I³I³I³I³I³I³I³I³I³I³I³I³I³I³I³I³I³I³I³I³I³I³I³I³I³I³I³I³I³I³I³I³I³I³I³I³I³I³I³I³I³I³I³I³I³I³I³I³I³I³I³I³I³I³I³I³I³I³I³I³I³I³I³I³I³I³I³I³I³I³I³I³I³I³I³I³I³I³I³I³I³I³I³I³I³I³I³I³I³I³I³I³I³I³I³I³I³I³I³I³I³I³I³I³I³I³I³I³I³I³I³I³I³I³I³I³I³I³I³I³I³I³I³I³I³I³I³I³I³I³I³I³I³I³I³I³I³I³I³I³I³I³I³I³I³I³I³I³I³I³I³I³I³I³I³I³I³I³I³I³I³I³I³I³I³I³I³I³I³I³I³I³I³I³I³I³I³I³I³I³I³I³I³I³I³I³I³I³I³I³I³I³I³I³I³I³I³I³I³I³I³I³I³I³I³I³I³I³I³I³I³I³I³I³I³I³I³I³I³I³I³I³I³I³I³I³I³I³I³I³I³I³I³I³I³I³I³I³I³I³I³I³I³I³I³I³I³I³I³I³I³I³I³I³I³I³I³I³I³I³I³I³I³I³I³I³I³I³I³I³I³I³I³I³I³I³I³I³I³I³I³I³I³I³I³I³I³I³I³I³I³I³I³I³I³I³I³I³I³I³I³I³I³I³I³I³I³I³I³I³I³I³I³I³I³I³I³I³I³I³I³I³I³I³I³I³I³I³I³I³I³I³I³I³I³I³I³I³I³I³I³I³I³I³I³I³I³I³I³I³I³I³I³I³I³I³I³I³I³I³I³I³I³I³I³I³I³I³I³I³I³I³I³I³I³I³I³I³I³I³I³I³I³I³I³I³I³I³I³I³I³I³I³I³I³I³I³I³I³I³I³I³I³I³I³I³I³I³I³I³I³I³I³I³I³I³I³I³I³I³I³I³I³I³I³I³I³I³I³I³I³I³I³I³I³I³I³I³I³I³I³I³I³I³I³I³I³I³I³I³I³I³I³I³I³I³I³I³I³I³I³I³I³I³I³I³I³I³I³I³I³I³I³I³I³I³I³I³I³I³I³I³I³I³I³I³I³I³I³I³I³I³I³I³I³I³I³I³I³I³I³I³I³I³I³I³I³I³I³I³I³I³I³I³I³I³I³I³I³I³I³I³I³I³I³I³I³I³I³I³I³I³I³I³I³I³I³I³I³I³I³I³I³I³I³I³I³I³I³I³I³I³I³I³I³I³I³I³I³I³I³I³I³I³I³I³I³I³I³I³I³I³I³I³I³I³I³I³I³I³I³I³I³I³I³I³I³I³I³I³I³I³I³I³I³I³I³I³I³I³I³I³I³I³I³I³I³I³I³I³I³I³I³I³I³I³I³I³I³I³I³I³I³I³I³I³I³I³I³I³I³I³I³I³I³I³I³I³I³I³I³I³I³I³I³I³I³I³I³I³I³I³I³I³I³I³I³I³I³I³I³I³I³I³I³I³I³I³I³I³I³I³I³I³I³I³I³I³I³I³I³I³I³I³I³I³I³I³I³I³I³I³I³I³I³I³I³I³I³I³I³I³I³I³I³I³I³I³I³I³I³I³I³I³I³I³I³I³I³I³I³I³I³I³I³I³I³I³I³I³I³I³I³I³I³I³I³I³I³I³I³I³I³I³I³I³I³I³I³I³I³I³I³I³I³I³I³I³I³I³I³I³I³I³I³I³I³I³I³I³I³I³I³I³I³I³I³I³I³I³I³I³I³I³I³I³I³I³I³I³I³I³I³I³I³I³I³I³I³I³I³I³I³I³I³I³I³I³I³I³I³I³I³I³I³I³I³I³I³I³I³I³I³I³I³I³I³I³I³I³I³I³I³I³I³I³I³I³I³I³I³I³I³I³I³I³I³I³I³I³I³I³I³I³I³I³I³I³I³I³I³I³I³I³I³I³I³I³I³I³I³I³I³I³I³I³I³I³I³I³I³I³I³I³I³I³I³I³I³I³I³I³I³I³I³I³I³I³I³I³I³I³I³I³I³I³I³I³I³I³I³I³I³I³I³I³I³I³I³I³I³I³I³I³I³I³I³I³I³I³I³I³I³I³I³I³I³I³I³I³I³I³I³I³I³I³I³I³I³I³I³I³I³I³I³I³I³I³I³I³I³I³I³I³I³I³I³I³I³I³I³I³I³I³I³I³I³I³I³I³I³I³I³I³I³I³I³I³I³I³I³I³I³I³I³I³I³I³I³I³I³I³I³I³I³I³I³I³I³I³I³I³I³I³I³I³I³I³I³I³I³I³I³I³I³I³I³I³I³I³I³I³I³I³I³I³I³I³I³I³I³I³I³I³I³I³I³I³I³I³I³I³I³I³I³I³I³I³I³I³I³I³I³I³I³I³I³I³I³I³I³I³I³I³I³I³I³I³I³I³I³I³I³I³I³I³I³I³I³I³I³I³I³I³I³I³I³I³I³I³I³I³I³I³I³I³I³I³I³I³I³I³I³I³I³I³I³I³I³I³I³I³I³I³I³I³I³I³I³I³I³I³I³I³I³I³I³I³I³I³I³I³I³I³I³I³I³I³I³I³I³I³I³I³I³I³I³I³I³I³I³I³I³I³I³I³I³I³I³I³I³I³I³I³I³I³I³I³I³I³I³I³I³I³I³I³I³I³I³I³I³I³I³I³I³I³I³I³I³I³I³I³I³I³I³I³I³I³I³I³I³I³I³I³I³I³I³I³I³I³I³I³I³I³I³I³I³I³I³I³I³I³I³I³I³I³I³I³I³I³I³I³I³I³I³I³I³I³I³I³I³I³I³I³I³I³I³I³I³I³I³I³I³I³I³I³I³I³I³I³I³I³I³I³I³I³I³I³I³I³I³I³I³I³I³I³I³I³I³I³I³I³I³I³I³I³I³I³I³I³I³I³I³I³I³I³I³I³I³I³I³I³I³I³I³I³I³I³I³I³I³I³I³I³I³I³I³I³I³I³I³I³I³I³I³I³I³I³I³I³I³I³I³I³I³I³I³I³I³I³I³I³I³I³I³I³I³I³I³I³I³I³I³I³I³I³I³I³I³I³I³I³I³I³I³I³I³I³I³I³I³I³I³I³I³I³I³I³I³I³I³I³I³I³I³I³I³I³I³I³I³I³I³I³I³I³I³I³I³I³I³I³I³I³I³I³I³I³I³I³I³I³I³I³I³I³I³I³I³I³I³I³I³I³I³I³I³I³I³I³I³I³I³I³I³I³I³I³I³I³I³I³I³I³I³I³I³I³I³I³I³I³I³I³I³I³I³I³I³I³I³I³I³I³I³I³I³I³I³I³I³I³I³I³I³I³I³I³I³I³I³I³I³I³I³I³I³I³I³I³I³I³I³I³I³I³I³I³I³I³I³I³I³I³I³I³I³I³I³I³I³I³I³I³I³I³I³I³I³I³I³I³I³I³I³I³I³I³I³I³I³I³I³I³I³I³I³I³I³I³I³I³I³I³I³I³I³I³I³I³I³I³I³I³I³I³I³I³I³I³I³I³I³I³I³I³I³I³I³I³I³I³I³I³I³I³I³I³I³I³I³I³I³I³I³I³I³I³I³I³I³I³I³I³I³I³I³I³I³I³I³I³I³I³I³I³I³I³I³I³I³I³I³I³I³I³I³I³I³I³I³I³I³I³I³I³I³I³I³I³I³I³I³I³I³I³I³I³I³I³I³I³I³I³I³I³I³I³I³I³I³I³I³I³I³I³I³I³I³I³I³I³I³I³I³I³I³I³I³I³I³I³I³I³I³I³I³I³I³I³I³I³I³I³I³I³I³I³I³I³I³I³I³I³I³I³I³I³I³I³I³I³I³I³I³I³I³I³I³I³I³I³I³I³I³I³I³I³I³I³I³I³I³I³I³I³I³I³I³I³I³I³I³I³I³I³I³I³I³I³I³I³I³I³I³I³I³I³I³I³I³I³I³I³I³I³I³I³I³I³I³I³I³I³I³I³I³I³I³I³I³I³I³I³I³I³I³I³I³I³I³I³I³I³I³I³I³I³I³I³I³I³I³I³I³I³I³I³I³I³I³I³I³I³I³I³I³I³I³I³I³I³I³I³I³I³I³I³I³I³I³I³I³I³I³I³I³I³I³I³I³I³I³I³I³I³I³I³I³I³I³I³I³I³I³I³I³I³I³I³I³I³I³I³I³I³I³I³I³I³I³I³I³I³I³I³I³I³I³I³I³I³I³I³I³I³I³I³I³I³I³I³I³I³I³I³I³I³I³I³I³I³I³I³I³I³I³I³I³I³I³I³I³I³I³I³I³I³I³I³I³I³I³I³I³I³I³I³I³I³I³I³I³I³I³I³I³I³I³I³I³I³I³I³I³I³I³I³I³I³I³I³I³I³I³I³I³I³I³I³I³I³I³I³I³I³I³I³I³I³I³I³I³I³I³I³I³I³I³I³I³I³I³I³I³I³I³I³I³I³I³I³I³I³I³I³I³I³I³I³I³I³I³I³I³I³I³I³I³I³I³I³I³I³I³I³I³I³I³I³I³I³I³I³I³I³I³I³I³I³I³I³I³I³I³I³I³I³I³I³I³I³I³I³I³I³I³I³I³I³I³I³I³I³I³I³I³I³I³I³I³I³I³I³I³I³I³I³I³I³I³I³I³I³I³I³I³I³I³I³I³I³I³I³I³I³I³I³I³I³I³I³I³I³I³I³I³I³I³I³I³I³I³I³I³I³I³I³I³I³I³I³I³I³I³I³I³I³I³I³I³I³I³I³I³I³I³I³I³I³I³I³I³I³I³I³I³I³I³I³I³I³I³I³I³I³I³I³I³I³I³I³I³I³I³I³I³I³I³I³I³I³I³I³I³I³I³I³I³I³I³I³I³I³I³I³I³I³I³I³I³I³I³I³I³I³I³I³I³I³I³I³I³I³I³I³I³I³I³I³I³I³I³I³I³I³I³I³I³I³I³I³I³I³I³I³I³I³I³I³I³I³I³I³I³I³I³I³I³I³I³I³I³I³I³I³I³I³I³I³I³I³I³I³I³I³I³I³I³I³I³I³I³I³I³I³I³I³I³I³I³I³I³I³I³I³I³I³I³I³I³I³I³I³I³I³I³I³I³I³I³I³I³I³I³I³I³I³I³I³I³I³I³I³I³I³I³I³I³I³I³I³I³I³I³I³I³I³I³I³I³I³I³I³I³I³I³I³I³I³I³I³I³I³I³I³I³I³I³I³I³I³I³I³I³I³I³I³I³I³I³I³I³I³I³I³I³I³I³I³I³I³I³I³I³I³I³I³I³I³I³I³I³I³I³I³I³I³I³I³I³I³I³I³I³I³I³I³I³I³I³I³I³I³I³I³I³I³I³I³I³I³I³I³I³I³I³I³I³I³I³I³I³I³I³I³I³I³I³I³I³I³I³I³I³I³I³I³I³I³I³I³I³I³I³I³I³I³I³I³I³I³I³I³I³I³I³I³I³I³I³I³I³I³I³I³I³I³I³I³I³I³I³I³I³I³I³I³I³I³I³I³I³I³I³I³I³I³I³I³I³I³I³I³I³I³I³I³I³I³I³I³I³I³I³I³I³I³I³I³I³I³I³I³I³I³I³I³I³I³I³I³I³I³I³I³I³I³I³I³I³I³I³I³I³I³I³I³I³I³I³I³I³I³I³I³I³I³I³I³I³I³I³I³I³I³I³I³I³I³I³I³I³I³I³I³I³I³I³I³I³I³I³I³I³I³I³I³I³I³I³I³I³I³I³I³I³I³I³I³I³I³I³I³I³I³I³I³I³I³I³I³I³I³I³I³I³I³I³I³I³I³I³I³I³I³I³I³I³I³I³I³I³I³I³I³I³I³I³I³I³I³I³I³I³I³I³I³I³I³I³I³I³I³I³I³I³I³I³I³I³I³I³I³I³I³I³I³I³I³I³I³I³I³I³I³I³I³I³I³I³I³I³I³I³I³I³I³I³I³I³I³I³I³I³I³I³I³I³I³I³I³I³I³I³I³I³I³I³I³I³I³I³I³I³I³I³I³I³I³I³I³I³I³I³I³I³I³I³I³I³I³I³I³I³I³I³I³I³I³I³I³I³I³I³I³I³I³I³I³I³I³I³I³I³I³I³I³I³I³I³I³I³I³I³I³I³I³I³I³I³I³I³I³I³I³I³I³I³I³I³I³I³I³I³I³I³I³I³I³I³I³I³I³I³I³I³I³I³I³I³I³I³I³I³I³I³I³I³I³I³I³I³I³I³I³I³I³I³I³I³I³I³I³I³I³I³I³I³I³I³I³I³I³I³I³I³I³I³I³I³I³I³I³I³I³I³I³I³I³I³I³I³I³I³I³I³I³I³I³I³I³I³I³I³I³I³I³I³I³I³I³I³I³I³I³I³I³I³I³I³I³I³I³I³I³I³I³I³I³I³I³I³I³I³I³I³I³I³I³I³I³I³I³I³I³I³I³I³I³I³I³I³I³I³I³I³I³I³I³I³I³I³I³I³I³I³I³I³I³I³I³I³I³I³I³I³I³I³I³I³I³I³I³I³I³I³I³I³I³I³I³I³I³I³I³I³I³I³I³I³I³I³I³I³I³I³I³I³I³I³I³I³I³I³I³I³I³I³I³I³I³I³I³I³I³I³I³I³I³I³I³I³I³I³I³I³I³I³I³I³I³I³I³I³I³I³I³I³I³I³I³I³I³I³I³I³I³I³I³I³I³I³I³I³I³I³I³I³I³I³I³I³I³I³I³I³I³I³I³I³I³I³I³I³I³I³I³I³I³I³I³I³I³I³I³I³I³I³I³I³I³I³I³I³I³I³I³I³I³I³I³I³I³I³I³I³I³I³I³I³I³I³I³I³I³I³I³I³I³I³I³I³I³I³I³I³I³I³I³I³I³I³I³I³I³I³I³I³I³I³I³I³I³I³I³I³I³I³I³I³I³I³I³I³I³I³I³I³I³I³I³I³I³I³I³I³I³I³I³I³I³I³I³I³I³I³I³I³I³I³I³I³I³I³I³I³I³I³I³I³I³I³I³I³I³I³I³I³I³I³I³I³I³I³I³I³I³I³I³I³I³I³I³I³I³I³I³I³I³I³I³I³I³I³I³I³I³I³I³I³I³I³I³I³I³I³I³I³I³I³I³I³I³I³I³I³I³I³I³I³I³I³I³I³I³I³I³I³I³I³I³I³I³I³I³I³I³I³I³I³I³I³I³I³I³I³I³I³I³I³I³I³I³I³I³I³I³I³I³I³I³I³I³I³I³I³I³I³I³I³I³I³I³I³I³I³I³I³I³I³I³I³I³I³I³I³I³I³I³I³I³I³I³I³I³I³I³I³I³I³I³I³I³I³I³I³I³I³I³I³I³I³I³I³I³I³I³I³I³I³I³I³I³I³I³I³I³I³I³I³I³I³I³I³I³I³I³I³I³I³I³I³I³I³I³I³I³I³I³I³I³I³I³I³I³I³I³I³I³I³I³I³I³I³I³I³I³I³I³I³I³I³I³I³I³I³I³I³I³I³I³I³I³I³I³I³I³I³I³I³I³I³I³I³I³I³I³I³I³I³I³I³I³I³I³I³I³I³I³I³I³I³I³I³I³I³I³I³I³I³I³I³I³I³I³I³I³I³I³I³I³I³I³I³I³I³I³I³I³I³I³I³I³I³I³I³I³I³I³I³I³I³I³I³I³I³I³I³I³I³I³I³I³I³I³I³I³I³I³I³I³I³I³I³I³I³I³I³I³I³I³I³I³I³I³I³I³I³I³I³I³I³I³I³I³I³I³I³I³I³I³I³I³I³I³I³I³I³I³I³I³I³I³I³I³I³I³I³I³I³I³I³I³I³I³I³I³I³I³I³I³I³I³I³I³I³I³I³I³I³I³I³I³I³I³I³I³I³I³I³I³I³I³I³I³I³I³I³I³I³I³I³I³I³I³I³I³I³I³I³I³I³I³I³I³I³I³I³I³I³I³I³I³I³I³I³I³I³I³I³I³I³I³I³I³I³I³I³I³I³I³I³I³I³I³I³I³I³I³I³I³I³I³I³I³I³I³I³I³I³I³I³I³I³I³I³I³I³I³I³I³I³I³I³I³I³I³I³I³I³I³I³I³I³I³I³I³I³I³I³I³I³I³I³I³I³I³I³I³I³I³I³I³I³I³I³I³I³I³I³I³I³I³I³I³I³I³I³I³I³I³I³I³I³I³I³I³I³I³I³I³I³I³I³I³I³I³I³I³I³I³I³I³I³I³I³I³I³I³I³I³I³I³I³I³I³I³I³I³I³I³I³I³I³I³I³I³I³I³I³I³I³I³I³I³I³I³I³I³I³I³I³I³I³I³I³I³I³I³I³I³I³I³I³I³I³I³I³I³I³I³I³I³I³I³I³I³I³I³I³I³I³I³I³I³I³I³I³I³I³I³I³I³I³I³I³I³I³I³I³I³I³I³I³I³I³I³I³I³I³I³I³I³I³I³I³I³I³I³I³I³I³I³I³I³I³I³I³I³I³I³I³I³I³I³I³I³I³I³I³I³I³I³I³I³I³I³I³I³I³I³I³I³I³I³I³I³I³I³I³I³I³I³I³I³I³I³I³I³I³I³I³I³I³I³I³I³I³I³I³I³I³I³I³I³I³I³I³I³I³I³I³I³I³I³I³I³I³I³I³I³I³I³I³I³I³I³I³I³I³I³I³I³I³I³I³I³I³I³I³I³I³I³I³I³I³I³I³I³I³I³I³I³I³I³I³I³I³I³I³I³I³I³I³I³I³I³I³I³I³I³I³I³I³I³I³I³I³I³I³I³I³I³I³I³I³I³I³I³I³I³I³I³I³I³I³I³I³I³I³I³I³I³I³I³I³I³I³I³I³I³I³I³I³I³I³I³I³I³I³I³I³I³I³I³I³I³I³I³I³I³I³I³I³I³I³I³I³I³I³I³I³I³I³I³I³I³I³I³I³I³I³I³I³I³I³I³I³I³I³I³I³I³I³I³I³I³I³I³I³I³I³I³I³I³I³I³I³I³I³I³I³I³I³I³I³I³I³I³I³I³I³I³I³I³I³I³I³I³I³I³I³I³I³I³I³I³I³I³I³I³I³I³I³I³I³I³I³I³I³I³I³I³I³I³I³I³I³I³I³I³I³I³I³I³I³I³I³I³I³I³I³I³I³I³I³I³I³I³I³I³I³I³I³I³I³I³I³I³I³I³I³I³I³I³I³I³I³I³I³I³I³I³I³I³I³I³I³I³I³I³I³I³I³I³I³I³I³I³I³I³I³I³I³I³I³I³I³I³I³I³I³I³I³I³I³I³I³I³I³I³I³I³I³I³I³I³I³I³I³I³I³I³I³I³I³I³I³I³I³I³I³I³I³I³I³I³I³I³I³I³I³I³I³I³I³I³I³I³I³I³I³I³I³I³I³I³I³I³I³I³I³I³I³I³I³I³I³I³I³I³I³I³I³I³I³I³I³I³I³I³I³I³I³I³I³I³I³I³I³I³I³I³I³I³I³I³I³I³I³I³I³I³I³I³I³I³I³I³I³I³I³I³I³I³I³I³I³I³I³I³I³I³I³I³I³I³I³I³I³I³I³I³I³I³I³I³I³I³I³I³I³I³I³I³I³I³I³I³I³I³I³I³I³I³I³I³I³I³I³I³I³I³I³I³I³I³I³I³I³I³I³I³I³I³I³I³I³I³I³I³I³I³I³I³I³I³I³I³I³I³I³I³I³I³I³I³I³I³I³I³I³I³I³I³I³I³I³I³I³I³I³I³I³I³I³I³I³I³I³I³I³I³I³I³I³I³I³I³I³I³I³I³I³I³I³I³I³I³I³I³I³I³I³I³I³I³I³I³I³I³I³I³I³I³I³I³I³I³I³I³I³I³I³I³I³I³I³I³I³I³I³I³I³I³I³I³I³I³I³I³I³I³I³I³I³I³I³I³I³I³I³I³I³I³I³I³I³I³I³I³I³I³I³I³I³I³I³I³I³I³I³I³I³I³I³I³I³I³I³I³I³I³I³I³I³I³I³I³I³I³I³I³I³I³I³I³I³I³I³I³I³I³I³I³I³I³I³I³I³I³I³I³I³I³I³I³I³I³I³I³I³I³I³I³I³I³I³I³I³I³I³I³I³I³I³I³I³I³I³I³I³I³I³I³I³I³I³I³I³I³I³I³I³I³I³I³I³I³I³I³I³I³I³I³I³I³I³I³I³I³I³I³I³I³I³I³I³I³I³I³I³I³I³I³I³I³I³I³I³I³I³I³I³I³I³I³I³I³I³I³I³I³I³I³I³I³I³I³I³I³I³I³I³I³I³I³I³I³I³I³I³I³I³I³I³I³I³I³I³I³I³I³I³I³I³I³I³I³I³I³I³I³I³I³I³I³I³I³I³I³I³I³I³I³I³I³I³I³I³I³I³I³I³I³I³I³I³I³I³I³I³I³I³I³I³I³I³I³I³I³I³I³I³I³I³I³I³I³I³I³I³I³I³I³I³I³I³I³I³I³I³I³I³I³I³I³I³I³I³I³I³I³I³I³I³I³I³I³I³I³I³I³I³I³I³I³I³I³I³I³I³I³I³I³I³I³I³I³I³I³I³I³I³I³I³I³I³I³I³I³I³I³I³I³I³I³I³I³I³I³I³I³I³I³I³I³I³I³I³I³I³I³I³I³I³I³I³I³I³I³I³I³I³I³I³I³I³I³I³I³I³I³I³I³I³I³I³I³I³I³I³I³I³I³I³I³I³I³I³I³I³I³I³I³I³I³I³I³I³I³I³I³I³I³I³I³I³I³I³I³I³I³I³I³I³I³I³I³I³I³I³I³I³I³I³I³I³I³I³I³I³I³I³I³I³I³I³I³I³I³I³I³I³I³I³I³I³I³I³I³I³I³I³I³I³I³I³I³I³I³I³I³I³I³I³I³I³I³I³I³I³I³I³I³I³I³I³I³I³I³I³I³I³I³I³I³I³I³I³I³I³I³I³I³I³I³I³I³I³I³I³I³I³I³I³I³I³I³I³I³I³I³I³I³I³I³I³I³I³I³I³I³I³I³I³I³I³I³I³I³I³I³I³I³I³I³I³I³I³I³I³I³I³I³I³I³I³I³I³I³I³I³I³I³I³I³I³I³I³I³I³I³I³I³I³I³I³I³I³I³I³I³I³I³I³I³I³I³I³I³I³I³I³I³I³I³I³I³I³I³I³I³I³I³I³I³I³I³I³I³I³I³I³I³I³I³I³I³I³I³I³I³I³I³I³I³I³I³I³I³I³I³I³I³I³I³I³I³I³I³I³I³I³I³I³I³I³I³I³I³I³I³I³I³I³I³I³I³I³I³I³I³I³I³I³I³I³I³I³I³I³I³I³I³I³I³I³I³I³I³I³I³I³I³I³I³I³I³I³I³I³I³I³I³I³I³I³I³I³I³I³I³I³I³I³I³I³I³I³I³I³I³I³I³I³I³I³I³I³I³I³I³I³I³I³I³I³I³I³I³I³I³I³I³I³I³I³I³I³I³I³I³I³I³I³I³I³I³I³I³I³I³I³I³I³I³I³I³I³I³I³I³I³I³I³I³I³I³I³I³I³I³I³I³I³I³I³I³I³I³I³I³I³I³I³I³I³I³I³I³I³I³I³I³I³I³I³I³I³I³I³I³I³I³I³I³I³I³I³I³I³I³I³I³I³I³I³I³I³I³I³I³I³I³I³I³I³I³I³I³I³I³I³I³I³I³I³I³I³I³I³I³I³I³I³I³I³I³I³I³I³I³I³I³I³I³I³I³I³I³I³I³I³I³I³I³I³I³I³I³I³I³I³I³I³I³I³I³I³I³I³I³I³I³I³I³I³I³I³I³I³I³I³I³I³I³I³I³I³I³I³I³I³I³I³I³I³I³I³I³I³I³I³I³I³I³I³I³I³I³I³I³I³I³I³I³I³I³I³I³I³I³I³I³I³I³I³I³I³I³I³I³I³I³I³I³I³I³I³I³I³I³I³I³I³I³I³I³I³I³I³I³I³I³I³I³I³I³I³I³I³I³I³I³I³I³I³I³I³I³I³I³I³I³I³I³I³I³I³I³I³I³I³I³I³I³I³I³I³I³I³I³I³I³I³I³I³I³I³I³I³I³I³I³I³I³I³I³I³I³I³I³I³I³I³I³I³I³I³I³I³I³I³I³I³I³I³I³I³I³I³I³I³I³I³I³I³I³I³I³I³I³I³I³I³I³I³I³I³I³I³I³I³I³I³I³I³I³I³I³I³I³I³I³I³I³I³I³I³I³I³I³I³I³I³I³I³I³I³I³I³I³I³I³I³I³I³I³I³I³I³I³I³I³I³I³I³I³I³I³I³I³I³I³I³I³I³I³I³I³I³I³I³I³I³I³I³I³I³I³I³I³I³I³I³I³I³I³I³I³I³I³I³I³I³I³I³I³I³I³I³I³I³I³I³I³I³I³I³I³I³I³I³I³I³I³I³I³I³I³I³I³I³I³I³I³I³I³I³I³I³I³I³I³I³I³I³I³I³I³I³I³I³I³I³I³I³I³I³I³I³I³I³I³I³I³I³I³I³I³I³I³I³I³I³I³I³I³I³I³I³I³I³I³I³I³I³I³I³I³I³I³I³I³I³I³I³I³I³I³I³I³I³I³I³I³I³I³I³I³I³I³I³I³I³I³I³I³I³I³I³I³I³I³I³I³I³I³I³I³I³I³I³I³I³I³I³I³I³I³I³I³I³I³I³I³I³I³I³I³I³I³I³I³I³I³I³I³I³I³I³I³I³I³I³I³I³I³I³I³I³I³I³I³I³I³I³I³I³I³I³I³I³I³I³I³I³I³I³I³I³I³I³I³I³I³I³I³I³I³I³I³I³I³I³I³I³I³I³I³I³I³I³I³I³I³I³I³I³I³I³I³I³I³I³I³I³I³I³I³I³I³I³I³I³I³I³I³I³I³I³I³I³I³I³I³I³I³I³I³I³I³I³I³I³I³I³I³I³I³I³I³I³I³I³I³I³I³I³I³I³I³I³I³I³I³I³I³I³I³I³I³I³I³I³I³I³I³I³I³I³I³I³I³I³I³I³I³I³I³I³I³I³I³I³I³I³I³I³I³I³I³I³I³I³I³I³I³I³I³I³I³I³I³I³I³I³I³I³I³I³I³I³I³I³I³I³I³I³I³I³I³I³I³I³I³I³I³I³I³I³I³I³I³I³I³I³I³I³I³I³I³I³I³I³I³I³I³I³I³I³I³I³I³I³I³I³I³I³I³I³I³I³I³I³I³I³I³I³I³I³I³I³I³I³I³I³I³I³I³I³I³I³I³I³I³I³I³I³I³I³I³I³I³I³I³I³I³I³I³I³I³I³I³I³I³I³I³I³I³I³I³I³I³I³I³I³I³I³I³I³I³I³I³I³I³I³I³I³I³I³I³I³I³I³I³I³I³I³I³I³I³I³I³I³I³I³I³I³I³I³I³I³I³I³I³I³I³I³I³I³I³I³I³I³I³I³I³I³I³I³I³I³I³I³I³I³I³I³I³I³I³I³I³I³I³I³I³I³I³I³I³I³I³I³I³I³I³I³I³I³I³I³I³I³I³I³I³I³I³I³I³I³I³I³I³I³I³I³I³I³I³I³I³I³I³I³I³I³I³I³I³I³I³I³I³I³I³I³I³I³I³I³I³I³I³I³I³I³I³I³I³I³I³I³I³I³I³I³I³I³I³I³I³I³I³I³I³I³I³I³I³I³I³I³I³I³I³I³I³I³I³I³I³I³I³I³I³I³I³I³I³I³I³I³I³I³I³I³I³I³I³I³I³I³I³I³I³I³I³I³I³I³I³I³I³I³I³I³I³I³I³I³I³I³I³I³I³I³I³I³I³I³I³I³I³I³I³I³I³I³I³I³I³I³I³I³I³I³I³I³I³I³I³I³I³I³I³I³I³I³I³I³I³I³I³I³I³I³I³I³I³I³I³I³I³I³I³I³I³I³I³I³I³I³I³I³I³I³I³I³I³I³I³I³I³I³I³I³I³I³I³I³I³I³I³I³I³I³I³I³I³I³I³I³I³I³I³I³I³I³I³I³I³I³I³I³I³I³I³I³I³I³I³I³I³I³I³I³I³I³I³I³I³I³I³I³I³I³I³I³I³I³I³I³I³I³I³I³I³I³I³I³I³I³I³I³I³I³I³I³I³I³I³I³I³I³I³I³I³I³I³I³I³I³I³I³I³I³I³I³I³I³I³I³I³I³I³I³I³I³I³I³I³I³I³I³I³I³I³I³I³I³I³I³I³I³I³I³I³I³I³I³I³I³I³I³I³I³I³I³I³I³I³I³I³I³I³I³I³I³I³I³I³I³I³I³I³I³I³I³I³I³I³I³I³I³I³I³I³I³I³I³I³I³I³I³I³I³I³I³I³I³I³I³I³I³I³I³I³I³I³I³I³I³I³I³I³I³I³I³I³I³I³I³I³I³I³I³I³I³I³I³I³I³I³I³I³I³I³I³I³I³I³I³I³I³I³I³I³I³I³I³I³I³I³I³I³I³I³I³I³I³I³I³I³I³I³I³I³I³I³I³I³I³I³I³I³I³I³I³I³I³I³I³I³I³I³I³I³I³I³I³I³I³I³I³I³I³I³I³I³I³I³I³I³I³I³I³I³I³I³I³I³I³I³I³I³I³I³I³I³I³I³I³I³I³I³I³I³I³I³I³I³I³I³I³I³I³I³I³I³I³I³I³I³I³I³I³I³I³I³I³I³I³I³I³I³I³I³I³I³I³I³I³I³I³I³I³I³I³I³I³I³I³I³I³I³I³I³I³I³I³I³I³I³I³I³I³I³I³I³I³I³I³I³I³I³I³I³I³I³I³I³I³I³I³I³I³I³I³I³I³I³I³I³I³I³I³I³I³I³I³I³I³I³I³I³I³I³I³I³I³I³I³I³I³I³I³I³I³I³I³I³I³I³I³I³I³I³I³I³I³I³I³I³I³I³I³I³I³I³I³I³I³I³I³I³I³I³I³I³I³I³I³I³I³I³I³I³I³I³I³I³I³I³I³I³I³I³I³I³I³I³I³I³I³I³I³I³I³I³I³I³I³I³I³I³I³I³I³I³I³I³I³I³I³I³I³I³I³I³I³I³I³I³I³I³I³I³I³I³I³I³I³I³I³I³I³I³I³I³I³I³I³I³I³I³I³I³I³I³I³I³I³I³I³I³I³I³I³I³I³I³I³I³I³I³I³I³I³I³I³I³I³I³I³I³I³I³I³I³I³I³I³I³I³I³I³I³I³I³I³I³I³I³I³I³I³I³I³I³I³I³I³I³I³I³I³I³I³I³I³I³I³I³I³I³I³I³I³I³I³I³I³I³I³I³I³I³I³I³I³I³I³I³I³I³I³I³I³I³I³I³I³I³I³I³I³I³I³I³I³I³I³I³I³I³I³I³I³I³I³I³I³I³I³I³I³I³I³I³I³I³I³I³I³I³I³I³I³I³I³I³I³I³I³I³I³I³I³I³I³I³I³I³I³I³I³I³I³I³I³I³I³I³I³I³I³I³I³I³I³I³I³I³I³I³I³I³I³I³I³I³I³I³I³I³I³I³I³I³I³I³I³I³I³I³I³I³I³I³I³I³I³I³I³I³I³I³I³I³I³I³I³I³I³I³I³I³I³I³I³I³I³I³I³I³I³I³I³I³I³I³I³I³I³I³I³I³I³I³I³I³I³I³I³I³I³I³I³I³I³I³I³I³I³I³I³I³I³I³I³I³I³I³I³I³I³I³I³I³I³I³I³I³I³I³I³I³I³I³I³I³I³I³I³I³I³I³I³I³I³I³I³I³I³I³I³I³I³I³I³I³I³I³I³I³I³I³I³I³I³I³I³I³I³I³I³I³I³I³I³I³I³I³I³I³I³I³I³I³I³I³I³I³I³I³I³I³I³I³I³I³I³I³I³I³I³I³I³I³I³I³I³I³I³I³I³I³I³I³I³I³I³I³I³I³I³I³I³I³I³I³I³I³I³I³I³I³I³I³I³I³I³I³I³I³I³I³I³I³I³I³I³I³I³I³I³I³I³I³I³I³I³I³I³I³I³I³I³I³I³I³I³I³I³I³I³I³I³I³I³I³I³I³I³I³I³I³I³I³I³I³I³I³I³I³I³I³I³I³I³I³I³I³I³I³I³I³I³I³I³I³I³I³I³I³I³I³I³I³I³I³I³I³I³I³I³I³I³I³I³I³I³I³I³I³I³I³I³I³I³I³I³I³I³I³I³I³I³I³I³I³I³I³I³I³I³I³I³I³I³I³I³I³I³I³I³I³I³I³I³I³I³I³I³I³I³I³I³I³I³I³I³I³I³I³I³I³I³I³I³I³I³I³I³I³I³I³I³I³I³I³I³I³I³I³I³I³I³I³I³I³I³I³I³I³I³I³I³I³I³I³I³I³I³I³I³I³I³I³I³I³I³I³I³I³I³I³I³I³I³I³I³I³I³I³I³I³I³I³I³I³I³I³I³I³I³I³I³I³I³I³I³I³I³I³I³I³I³I³I³I³I³I³I³I³I³I³I³I³I³I³I³I³I³I³I³I³I³I³I³I³I³I³I³I³I³I³I³I³I³I³I³I³I³I³I³I³I³I³I³I³I³I³I³I³I³I³I³I³I³I³I³I³I³I³I³I³I³I³I³I³I³I³I³I³I³I³I³I³I³I³I³I³I³I³I³I³I³I³I³I³I³I³I³I³I³I³I³I³I³I³I³I³I³I³I³I³I³I³I³I³I³I³I³I³I³I³I³I³I³I³I³I³I³I³I³I³I³I³I³I³I³I³I³I³I³I³I³I³I³I³I³I³I³I³I³I³I³I³I³I³I³I³I³I³I³I³I³I³I³I³I³I³I³I³I³I³I³I³I³I³I³I³I³I³I³I³I³I³I³I³I³I³I³I³I³I³I³I³I³I³I³I³I³I³I³I³I³I³I³I³I³I³I³I³I³I³I³I³I³I³I³I³I³I³I³I³I³I³I³I³I³I³I³I³I³I³I³I³I³I³I³I³I³I³I³I³I³I³I³I³I³I³I³I³I³I³I³I³I³I³I³I³I³I³I³I³I³I³I³I³I³I³I³I³I³I³I³I³I³I³I³I³I³I³I³I³I³I³I³I³I³I³I³I³I³I³I³I³I³I³I³I³I³I³I³I³I³I³I³I³I³I³I³I³I³I³I³I³I³I³I³I³I³I³I³I³I³I³I³I³I³I³I³I³I³I³I³I³I³I³I³I³I³I³I³I³I³I³I³I³I³I³I³I³I³I³I³I³I³I³I³I³I³I³I³I³I³I³I³I³I³I³I³I³I³I³I³I³I³I³I³I³I³I³I³I³I³I³I³I³I³I³I³I³I³I³I³I³I³I³I³I³I³I³I³I³I³I³I³I³I³I³I³I³I³I³I³I³I³I³I³I³I³I³I³I³I³I³I³I³I³I³I³I³I³I³I³I³I³I³I³I³I³I³I³I³I³I³I³I³I³I³I³I³I³I³I³I³I³I³I³I³I³I³I³I³I³I³I³I³I³I³I³I³I³I³I³I³I³I³I³I³I³I³I³I³I³I³I³I³I³I³I³I³I³I³I³I³I³I³I³I³I³I³I³I³I³I³I³I³I³I³I³I³I³I³I³I³I³I³I³I³I³I³I³I³I³I³I³I³I³I³I³I³I³I³I³I³I³I³I³I³I³I³I³I³I³I³I³I³I³I³I³I³I³I³I³I³I³I³I³I³I³I³I³I³I³I³I³I³I³I³I³I³I³I³I³I³I³I³I³I³I³I³I³I³I³I³I³I³I³I³I³I³I³I³I³I³I³I³I³I³I³I³I³I³I³I³I³I³I³I³I³I³I³I³I³I³I³I³I³I³I³I³I³I³I³I³I³I³I³I³I³I³I³I³I³I³I³I³I³I³I³I³I³I³I³I³I³I³I³I³I³I³I³I³I³I³I³I³I³I³I³I³I³I³I³I³I³I³I³I³I³I³I³I³I³I³I³I³I³I³I³I³I³I³I³I³I³I³I³I³I³I³I³I³I³I³I³I³I³I³I³I³I³I³I³I³I³I³I³I³I³I³I³I³I³I³I³I³I³I³I³I³I³I³I³I³I³I³I³I³I³I³I³I³I³I³I³I³I³I³I³I³I³I³I³I³I³I³I³I³I³I³I³I³I³I³I³I³I³I³I³I³I³I³I³I³I³I³I³I³I³I³I³I³I³I³I³I³I³I³I³I³I³I³I³I³I³I³I³I³I³I³I³I³I³I³I³I³I³I³I³I³I³I³I³I³I³I³I³I³I³I³I³I³I³I³I³I³I³I³I³I³I³I³I³I³I³I³I³I³I³I³I³I³I³I³I³I³I³I³I³I³I³I³I³I³I³I³I³I³I³I³I³I³I³I³I³I³I³I³I³I³I³I³I³I³I³I³I³I³I³I³I³I³I³I³I³I³I³I³I³I³I³I³I³I³I³I³I³I³I³I³I³I³I³I³I³I³I³I³I³I³I³I³I³I³I³I³I³I³I³I³I³I³I³I³I³I³I³I³I³I³I³I³I³I³I³I³I³I³I³I³I³I³I³I³I³I³I³I³I³I³I³I³I³I³I³I³I³I³I³I³I³I³I³I³I³I³I³I³I³I³I³I³I³I³I³I³I³I³I³I³I³I³I³I³I³I³I³I³I³I³I³I³I³I³I³I³I³I³I³I³I³I³I³I³I³I³I³I³I³I³I³I³I³I³I³I³I³I³I³I³I³I³I³I³I³I³I³I³I³I³I³I³I³I³I³I³I³I³I³I³I³I³I³I³I³I³I³I³I³I³I³I³I³I³I³I³I³I³I³I³I³I³I³I³I³I³I³I³I³I³I³I³I³I³I³I³I³I³I³I³I³I³I³I³I³I³I³I³I³I³I³I³I³I³I³I³I³I³I³I³I³I³I³I³I³I³I³I³I³I³I³I³I³I³I³I³I³I³I³I³I³I³I³I³I³I³I³I³I³I³I³I³I³I³I³I³I³I³I³I³I³I³I³I³I³I³I³I³I³I³I³I³I³I³I³I³I³I³I³I³I³I³I³I³I³I³I³I³I³I³I³I³I³I³I³I³I³I³I³I³I³I³I³I³I³I³I³I³I³I³I³I³I³I³I³I³I³I³I³I³I³I³I³I³I³I³I³I³I³I³I³I³I³I³I³I³I³I³I³I³I³I³I³I³I³I³I³I³I³I³I³I³I³I³I³I³I³I³I³I³I³I³I³I³I³I³I³I³I³I³I³I³I³I³I³I³I³I³I³I³I³I³I³I³I³I³I³I³I³I³I³I³I³I³I³I³I³I³I³I³I³I³I³I³I³I³I³I³I³I³I³I³I³I³I³I³I³I³I³I³I³I³I³I³I³I³I³I³I³I³I³I³I³I³I³I³I³I³I³I³I³I³I³I³I³I³I³I³I³I³I³I³I³I³I³I³I³I³I³I³I³I³I³I³I³I³I³I³I³I³I³I³I³I³I³I³I³I³I³I³I³I³I³I³I³I³I³I³I³I³I³I³I³I³I³I³I³I³I³I³I³I³I³I³I³I³I³I³I³I³I³I³I³I³I³I³I³I³I³I³I³I³I³I³I³I³I³I³I³I³I³I³I³I³I³I³I³I³I³I³I³I³I³I³I³I³I³I³I³I³I³I³I³I³I³I³I³I³I³I³I³I³I³I³I³I³I³I³I³I³I³I³I³I³I³I³I³I³I³I³I³I³I³I³I³I³I³I³I³I³I³I³I³I³I³I³I³I³I³I³I³I³I³I³I³I³I³I³I³I³I³I³I³I³I³I³I³I³I³I³I³I³I³I³I³I³I³I³I³I³I³I³I³I³I³I³I³I³I³I³I³I³I³I³I³I³I³I³I³I³I³I³I³I³I³I³I³I³I³I³I³I³I³I³I³I³I³I³I³I³I³I³I³I³I³I³I³I³I³I³I³I³I³I³I³I³I³I³I³I³I³I³I³I³I³I³I³I³I³I³I³I³I³I³I³I³I³I³I³I³I³I³I³I³I³I³I³I³I³I³I³I³I³I³I³I³I³I³I³I³I³I³I³I³I³I³I³I³I³I³I³I³I³I³I³I³I³I³I³I³I³I³I³I³I³I³I³I³I³I³I³I³I³I³I³I³I³I³I³I³I³I³I³I³I³I³I³I³I³I³I³I³I³I³I³I³I³I³I³I³I³I³I³I³I³I³I³I³I³I³I³I³I³I³I³I³I³I³I³I³I³I³I³I³I³I³I³I³I³I³I³I³I³I³I³I³I³I³I³I³I³I³I³I³I³I³I³I³I³I³I³I³I³I³I³I³I³I³I³I³I³I³I³I³I³I³I³I³I³I³I³I³I³I³I³I³I³I³I³I³I³I³I³I³I³I³I³I³I³I³I³I³I³I³I³I³I³I³I³I³I³I³I³I³I³I³I³I³I³I³I³I³I³I³I³I³I³I³I³I³I³I³I³I³I³I³I³I³I³I³I³I³I³I³I³I³I³I³I³I³I³I³I³I³I³I³I³I³I³I³I³I³I³I³I³I³I³I³I³I³I³I³I³I³I³I³I³I³I³I³I³I³I³I³I³I³I³I³I³I³I³I³I³I³I³I³I³I³I³I³I³I³I³I³I³I³I³I³I³I³I³I³I³I³I³I³I³I³I³I³I³I³I³I³I³I³I³I³I³I³I³I³I³I³I³I³I³I³I³I³I³I³I³I³I³I³I³I³I³I³I³I³I³I³I³I³I³I³I³I³I³I³I³I³I³I³I³I³I³I³I³I³I³I³I³I³I³I³I³I³I³I³I³I³I³I³I³I³I³I³I³I³I³I³I³I³I³I³I³I³I³I³I³I³I³I³I³I³I³I³I³I³I³I³I³I³I³I³I³I³I³I³I³I³I³I³I³I³I³I³I³I³I³I³I³I³I³I³I³I³I³I³I³I³I³I³I³I³I³I³I³I³I³I³I³I³I³I³I³I³I³I³I³I³I³I³I³I³I³I³I³I³I³I³I³I³I³I³I³I³I³I³I³I³I³I³I³I³I³I³I³I³I³I³I³I³I³I³I³I³I³I³I³I³I³I³I³I³I³I³I³I³I³I³I³I³I³I³I³I³I³I³I³I³I³I³I³I³I³I³I³I³I³I³I³I³I³I³I³I³I³I³I³I³I³I³I³I³I³I³I³I³I³I³I³I³I³I³I³I³I³I³I³I³I³I³I³I³I³I³I³I³I³I³I³I³I³I³I³I³I³I³I³I³I³I³I³I³I³I³I³I³I³I³I³I³I³I³I³I³I³I³I³I³I³I³I³I³I³I³I³I³I³I³I³I³I³I³I³I³I³I³I³I³I³I³I³I³I³I³I³I³I³I³I³I³I³I³I³I³I³I³I³I³I³I³I³I³I³I³I³I³I³I³I³I³I³I³I³I³I³I³I³I³I³I³I³I³I³I³I³I³I³I³I³I³I³I³I³I³I³I³I³I³I³I³I³I³I³I³I³I³I³I³I³I³I³I³I³I³I³I³I³I³I³I³I³I³I³I³I³I³I³I³I³I³I³I³I³I³I³I³I³I³I³I³I³I³I³I³I³I³I³I³I³I³I³I³I³I³I³I³I³I³I³I³I³I³I³I³I³I³I³I³I³I³I³I³I³I³I³I³I³I³I³I³I³I³I³I³I³I³I³I³I³I³I³I³I³I³I³I³I³I³I³I³I³I³I³I³I³I³I³I³I³I³I³I³I³I³I³I³I³I³I³I³I³I³I³I³I³I³I³I³I³I³I³I³I³I³I³I³I³I³I³I³I³I³I³I³I³I³I³I³I³I³I³I³I³I³I³I³I³I³I³I³I³I³I³I³I³I³I³I³I³I³I³I³I³I³I³I³I³I³I³I³I³I³I³I³I³I³I³I³I³I³I³I³I³I³I³I³I³I³I³I³I³I³I³I³I³I³I³I³I³I³I³I³I³I³I³I³I³I³I³I³I³I³I³I³I³I³I³I³I³I³I³I³I³I³I³I³I³I³I³I³I³I³I³I³I³I³I³I³I³I³I³I³I³I³I³I³I³I³I³I³I³I³I³I³I³I³I³I³I³I³I³I³I³I³I³I³I³I³I³I³I³I³I³I³I³I³I³I³I³I³I³I³I³I³I³I³I³I³I³I³I³I³I³I³I³I³I³I³I³I³I³I³I³I³I³I³I³I³I³I³I³I³I³I³I³I³I³I³I³I³I³I³I³I³I³I³I³I³I³I³I³I³I³I³I³I³I³I³I³I³I³I³I³I³I³I³I³I³I³I³I³I³I³I³I³I³I³I³I³I³I³I³I³I³I³I³I³I³I³I³I³I³I³I³I³I³I³I³I³I³I³I³I³I³I³I³I³I³I³I³I³I³I³I³I³I³I³I³I³I³I³I³I³I³I³I³I³I³I³I³I³I³I³I³I³I³I³I³I³I³I³I³I³I³I³I³I³I³I³I³I³I³I³I³I³I³I³I³I³I³I³I³I³I³I³I³I³I³I³I³I³I³I³I³I³I³I³I³I³I³I³I³I³I³I³I³I³I³I³I³I³I³I³I³I³I³I³I³I³I³I³I³I³I³I³I³I³I³I³I³I³I³I³I³I³I³I³I³I³I³I³I³I³I³I³I³I³I³I³I³I³I³I³I³I³I³I³I³I³I³I³I³I³I³I³I³I³I³I³I³I³I³I³I³I³I³I³I³I³I³I³I³I³I³I³I³I³I³I³I³I³I³I³I³I³I³I³I³I³I³I³I³I³I³I³I³I³I³I³I³I³I³I³I³I³I³I³I³I³I³I³I³I³I³I³I³I³I³I³I³I³I³I³I³I³I³I³I³I³I³I³I³I³I³I³I³I³I³I³I³I³I³I³I³I³I³I³I³I³I³I³I³I³I³I³I³I³I³I³I³I³I³I³I³I³I³I³I³I³I³I³I³I³I³I³I³I³I³I³I³I³I³I³I³I³I³I³I³I³I³I³I³I³I³I³I³I³I³I³I³I³I³I³I³I³I³I³I³I³I³I³I³I³I³I³I³I³I³I³I³I³I³I³I³I³I³I³I³I³I³I³I³I³I³I³I³I³I³I³I³I³I³I³I³I³I³I³I³I³I³I³I³I³I³I³I³I³I³I³I³I³I³I³I³I³I³I³I³I³I³I³I³I³I³I³I³I³I³I³I³I³I³I³I³I³I³I³I³I³I³I³I³I³I³I³I³I³I³I³I³I³I³I³I³I³I³I³I³I³I³I³I³I³I³I³I³I³I³I³I³I³I³I³I³I³I³I³I³I³I³I³I³I³I³I³I³I³I³I³I³I³I³I³I³I³I³I³I³I³I³I³I³I³I³I³I³I³I³I³I³I³I³I³I³I³I³I³I³I³I³I³I³I³I³I³I³I³I³I³I³I³I³I³I³I³I³I³I³I³I³I³I³I³I³I³I³I³I³I³I³I³I³I³I³I³I³I³I³I³I³I³I³I³I³I³I³I³I³I³I³I³I³I³I³I³I³I³I³I³I³I³I³I³I³I³I³I³I³I³I³I³I³I³I³I³I³I³I³I³I³I³I³I³I³I³I³I³I³I³I³I³I³I³I³I³I³I³I³I³I³I³I³I³I³I³I³I³I³I³I³I³I³I³I³I³I³I³I³I³I³I³I³I³I³I³I³I³I³I³I³I³I³I³I³I³I³I³I³I³I³I³I³I³I³I³I³I³I³I³I³I³I³I³I³I³I³I³I³I³I³I³I³I³I³I³I³I³I³I³I³I³I³I³I³I³I³I³I³I³I³I³I³I³I³I³I³I³I³I³I³I³I³I³I³I³I³I³I³I³I³I³I³I³I³I³I³I³I³I³I³I³I³I³I³I³I³I³I³I³I³I³I³I³I³I³I³I³I³I³I³I³I³I³I³I³I³I³I³I³I³I³I³I³I³I³I³I³I³I³I³I³I³I³I³I³I³I³I³I³I³I³I³I³I³I³I³I³I³I³I³I³I³I³I³I³I³I³I³I³I³I³I³I³I³I³I³I³I³I³I³I³I³I³I³I³I³I³I³I³I³I³I³I³I³I³I³I³I³I³I³I³I³I³I³I³I³I³I³I³I³I³I³I³I³I³I³I³I³I³I³I³I³I³I³I³I³I³I³I³I³I³I³I³I³I³I³I³I³I³I³I³I³I³I³I³I³I³I³I³I³I³I³I³I³I³I³I³I³I³I³I³I³I³I³I³I³I³I³I³I³I³I³I³I³I³I³I³I³I³I³I³I³I³I³I³I³I³I³I³I³I³I³I³I³I³I³I³I³I³I³I³I³I³I³I³I³I³I³I³I³I³I³I³I³I³I³I³I³I³I³I³I³I³I³I³I³I³I³I³I³I³I³I³I³I³I³I³I³I³I³I³I³I³I³I³I³I³I³I³I³I³I³I³I³I³I³I³I³I³I³I³I³I³I³I³I³I³I³I³I³I³I³I³I³I³I³I³I³I³I³I³I³I³I³I³I³I³I³I³I³I³I³I³I³I³I³I³I³I³I³I³I³I³I³I³I³I³I³I³I³I³I³I³I³I³I³I³I³I³I³I³I³I³I³I³I³I³I³I³I³I³I³I³I³I³I³I³I³I³I³I³I³I³I³I³I³I³I³I³I³I³I³I³I³I³I³I³I³I³I³I³I³I³I³I³I³I³I³I³I³I³I³I³I³I³I³I³I³I³I³I³I³I³I³I³I³I³I³I³I³I³I³I³I³I³I³I³I³I³I³I³I³I³I³I³I³I³I³I³I³I³I³I³I³I³I³I³I³I³I³I³I³I³I³I³I³I³I³I³I³I³I³I³I³I³I³I³I³I³I³I³I³I³I³I³I³I³I³I³I³I³I³I³I³I³I³I³I³I³I³I³I³I³I³I³I³I³I³I³I³I³I³I³I³I³I³I³I³I³I³I³I³I³I³I³I³I³I³I³I³I³I³I³I³I³I³I³I³I³I³I³I³I³I³I³I³I³I³I³I³I³I³I³I³I³I³I³I³I³I³I³I³I³I³I³I³I³I³I³I³I³I³I³I³I³I³I³I³I³I³I³I³I³I³I³I³I³I³I³I³I³I³I³I³I³I³I³I³I³I³I³I³I³I³I³I³I³I³I³I³I³I³I³I³I³I³I³I³I³I³I³I³I³I³I³I³I³I³I³I³I³I³I³I³I³I³I³I³I³I³I³I³I³I³I³I³I³I³I³I³I³I³I³I³I³I³I³I³I³I³I³I³I³I³I³I³I³I³I³I³I³I³I³I³I³I³I³I³I³I³I³I³I³I³I³I³I³I³I³I³I³I³I³I³I³I³I³I³I³I³I³I³I³I³I³I³I³I³I³I³I³I³I³I³I³I³I³I³I³I³I³I³I³I³I³I³I³I³I³I³I³I³I³I³I³I³I³I³I³I³I³I³I³I³I³I³I³I³I³I³I³I³I³I³I³I³I³I³I³I³I³I³I³I³I³I³I³I³I³I³I³I³I³I³I³I³I³I³I³I³I³I³I³I³I³I³I³I³I³I³I³I³I³I³I³I³I³I³I³I³I³I³I³I³I³I³I³I³I³I³I³I³I³I³I³I³I³I³I³I³I³I³I³I³I³I³I³I³I³I³I³I³I³I³I³I³I³I³I³I³I³I³I³I³I³I³I³I³I³I³I³I³I³I³I³I³I³I³I³I³I³I³I³I³I³I³I³I³I³I³I³I³I³I³I³I³I³I³I³I³I³I³I³I³I³I³I³I³I³I³I³I³I³I³I³I³I³I³I³I³I³I³I³I³I³I³I³I³I³I³I³I³I³I³I³I³I³I³I³I³I³I³I³I³I³I³I³I³I³I³I³I³I³I³I³I³I³I³I³I³I³I³I³I³I³I³I³I³I³I³I³I³I³I³I³I³I³I³I³I³I³I³I³I³I³I³I³I³I³I³I³I³I³I³I³I³I³I³I³I³I³I³I³I³I³I³I³I³I³I³I³I³I³I³I³I³I³I³I³I³I³I³I³I³I³I³I³I³I³I³I³I³I³I³I³I³I³I³I³I³I³I³I³I³I³I³I³I³I³I³I³I³I³I³I³I³I³I³I³I³I³I³I³I³I³I³I³I³I³I³I³I³I³I³I³I³I³I³I³I³I³I³I³I³I³I³I³I³I³I³I³I³I³I³I³I³I³I³I³I³I³I³I³I³I³I³I³I³I³I³I³I³I³I³I³I³I³I³I³I³I³I³I³I³I³I³I³I³I³I³I³I³I³I³I³I³I³I³I³I³I³I³I³I³I³I³I³I³I³I³I³I³I³I³I³I³I³I³I³I³I³I³I³I³I³I³I³I³I³I³I³I³I³I³I³I³I³I³I³I³I³I³I³I³I³I³I³I³I³I³I³I³I³I³I³I³I³I³I³I³I³I³I³I³I³I³I³I³I³I³I³I³I³I³I³I³I³I³I³I³I³I³I³I³I³I³I³I³I³I³I³I³I³I³I³I³I³I³I³I³I³I³I³I³I³I³I³I³I³I³I³I³I³I³I³I³I³I³I³I³I³I³I³I³I³I³I³I³I³I³I³I³I³I³I³I³I³I³I³I³I³I³I³I³I³I³I³I³I³I³I³I³I³I³I³I³I³I³I³I³I³I³I³I³I³I³I³I³I³I³I³I³I³I³I³I³I³I³I³I³I³I³I³I³I³I³I³I³I³I³I³I³I³I³I³I³I³I³I³I³I³I³I³I³I³I³I³I³I³I³I³I³I³I³I³I³I³I³I³I³I³I³I³I³I³I³I³I³I³I³I³I³I³I³I³I³I³I³I³I³I³I³I³I³I³I³I³I³I³I³I³I³I³I³I³I³I³I³I³I³I³I³I³I³I³I³I³I³I³I³I³I³I³I³I³I³I³I³I³I³I³I³I³I³I³I³I³I³I³I³I³I³I³I³I³I³I³I³I³I³I³I³I³I³I³I³I³I³I³I³I³I³I³I³I³I³I³I³I³I³I³I³I³I³I³I³I³I³I³I³I³I³I³I³I³I³I³I³I³I³I³I³I³I³I³I³I³I³I³I³I³I³I³I³I³I³I³I³I³I³I³I³I³I³I³I³I³I³I³I³I³I³I³I³I³I³I³I³I³I³I³I³I³I³I³I³I³I³I³I³I³I³I³I³I³I³I³I³I³I³I³I³I³I³I³I³I³I³I³I³I³I³I³I³I³I³I³I³I³I³I³I³I³I³I³I³I³I³I³I³I³I³I³I³I³I³I³I³I³I³I³I³I³I³I³I³I³I³I³I³I³I³I³I³I³I³I³I³I³I³I³I³I³I³I³I³I³I³I³I³I³I³I³I³I³I³I³I³I³I³I³I³I³I³I³I³I³I³I³I³I³I³I³I³I³I³I³I³I³I³I³I³I³I³I³I³I³I³I³I³I³I³I³I³I³I³I³I³I³I³I³I³I³I³I³I³I³I³I³I³I³I³I³I³I³I³I³I³I³I³I³I³I³I³I³I³I³I³I³I³I³I³I³I³I³I³I³I³I³I³I³I³I³I³I³I³I³I³I³I³I³I³I³I³I³I³I³I³I³I³I³I³I³I³I³I³I³I³I³I³I³I³I³I³I³I³I³I³I³I³I³I³I³I³I³I³I³I³I³I³I³I³I³I³I³I³I³I³I³I³I³I³I³I³I³I³I³I³I³I³I³I³I³I³I³I³I³I³I³I³I³I³I³I³I³I³I³I³I³I³I³I³I³I³I³I³I³I³I³I³I³I³I³I³I³I³I³I³I³I³I³I³I³I³I³I³I³I³I³I³I³I³I³I³I³I³I³I³I³I³I³I³I³I³I³I³I³I³I³I³I³I³I³I³I³I³I³I³I³I³I³I³I³I³I³I³I³I³I³I³I³I³I³I³I³I³I³I³I³I³I³I³I³I³I³I³I³I³I³I³I³I³I³I³I³I³I³I³I³I³I³I³I³I³I³I³I³I³I³I³I³I³I³I³I³I³I³I³I³I³I³I³I³I³I³I³I³I³I³I³I³I³I³I³I³I³I³I³I³I³I³I³I³I³I³I³I³I³I³I³I³I³I³I³I³I³I³I³I³I³I³I³I³I³I³I³I³I³I³I³I³I³I³I³I³I³I³I³I³I³I³I³I³I³I³I³I³I³I³I³I³I³I³I³I³I³I³I³I³I³I³I³I³I³I³I³I³I³I³I³I³I³I³I³I³I³I³I³I³I³I³I³I³I³I³I³I³I³I³I³I³I³I³I³I³I³I³I³I³I³I³I³I³I³I³I³I³I³I³I³I³I³I³I³I³I³I³I³I³I³I³I³I³I³I³I³I³I³I³I³I³I³I³I³I³I³I³I³I³I³I³I³I³I³I³I³I³I³I³I³I³I³I³I³I³I³I³I³I³I³I³I³I³I³I³I³I³I³I³I³I³I³I³I³I³I³I³I³I³I³I³I³I³I³I³I³I³I³I³I³I³I³I³I³I³I³I³I³I³I³I³I³I³I³I³I³I³I³I³I³I³I³I³I³I³I³I³I³I³I³I³I³I³I³I³I³I³I³I³I³I³I³I³I³I³I³I³I³I³I³I³I³I³I³I³I³I³I³I³I³I³I³I³I³I³I³I³I³I³I³I³I³I³I³I³I³I³I³I³I³I³I³I³I³I³I³I³I³I³I³I³I³I³I³I³I³I³I³I³I³I³I³I³I³I³I³I³I³I³I³I³I³I³I³I³I³I³I³I³I³I³I³I³I³I³I³I³I³I³I³I³I³I³I³I³I³I³I³I³I³I³I³I³I³I³I³I³I³I³I³I³I³I³I³I³I³I³I³I³I³I³I³I³I³I³I³I³I³I³I³I³I³I³I³I³I³I³I³I³I³I³I³I³I³I³I³I³I³I³I³I³I³I³I³I³I³I³I³I³I³I³I³I³I³I³I³I³I³I³I³I³I³I³I³I³I³I³I³I³I³I³I³I³I³I³I³I³I³I³I³I³I³I³I³I³I³I³I³I³I³I³I³I³I³I³I³I³I³I³I³I³I³I³I³I³I³I³I³I³I³I³I³I³I³I³I³I³I³I³I³I³I³I³I³I³I³I³I³I³I³I³I³I³I³I³I³I³I³I³I³I³I³I³I³I³I³I³I³I³I³I³I³I³I³I³I³I³I³I³I³I³I³I³I³I³I³I³I³I³I³I³I³I³I³I³I³I³I³I³I³I³I³I³I³I³I³I³I³I³I³I³I³I³I³I³I³I³I³I³I³I³I³I³I³I³I³I³I³I³I³I³I³I³I³I³I³I³I³I³I³I³I³I³I³I³I³I³I³I³I³I³I³I³I³I³I³I³I³I³I³I³I³I³I³I³I³I³I³I³I³I³I³I³I³I³I³I³I³I³I³I³I³I³I³I³I³I³I³I³I³I³I³I³I³I³I³I³I³I³I³I³I³I³I³I³I³I³I³I³I³I³I³I³I³I³I³I³I³I³I³I³I³I³I³I³I³I³I³I³I³I³I³I³I³I³I³I³I³I³I³I³I³I³I³I³I³I³I³I³I³I³I³I³I³I³I³I³I³I³I³I³I³I³I³I³I³I³I³I³I³I³I³I³I³I³I³I³I³I³I³I³I³I³I³I³I³I³I³I³I³I³I³I³I³I³I³I³I³I³I³I³I³I³I³I³I³I³I³I³I³I³I³I³I³I³I³I³I³I³I³I³I³I³I³I³I³I³I³I³I³I³I³I³I³I³I³I³I³I³I³I³I³I³I³I³I³I³I³I³I³I³I³I³I³I³I³I³I³I³I³I³I³I³I³I³I³I³I³I³I³I³I³I³I³I³I³I³I³I³I³I³I³I³I³I³I³I³I³I³I³I³I³I³I³I³I³I³I³I³I³I³I³I³I³I³I³I³I³I³I³I³I³I³I³I³I³I³I³I³I³I³I³I³I³I³I³I³I³I³I³I³I³I³I³I³I³I³I³I³I³I³I³I³I³I³I³I³I³I³I³I³I³I³I³I³I³I³I³I³I³I³I³I³I³I³I³I³I³I³I³I³I³I³I³I³I³I³I³I³I³I³I³I³I³I³I³I³I³I³I³I³I³I³I³I³I³I³I³I³I³I³I³I³I³I³I³I³I³I³I³I³I³I³I³I³I³I³I³I³I³I³I³I³I³I³I³I³I³I³I³I³I³I³I³I³I³I³I³I³I³I³I³I³I³I³I³I³I³I³I³I³I³I³I³I³I³I³I³I³I³I³I³I³I³I³I³I³I³I³I³I³I³I³I³I³I³I³I³I³I³I³I³I³I³I³I³I³I³I³I³I³I³I³I³I³I³I³I³I³I³I³I³I³I³I³I³I³I³I³I³I³I³I³I³I³I³I³I³I³I³I³I³I³I³I³I³I³I³I³I³I³I³I³I³I³I³I³I³I³I³I³I³I³I³I³I³I³I³I³I³I³I³I³I³I³I³I³I³I³I³I³I³I³I³I³I³I³I³I³I³I³I³I³I³I³I³I³I³I³I³I³I³I³I³I³I³I³I³I³I³I³I³I³I³I³I³I³I³I³I³I³I³I³I³I³I³I³I³I³I³I³I³I³I³I³I³I³I³I³I³I³I³I³I³I³I³I³I³I³I³I³I³I³I³I³I³I³I³I³I³I³I³I³I³I³I³I³I³I³I³I³I³I³I³I³I³I³I³I³I³I³I³I³I³I³I³I³I³I³I³I³I³I³I³I³I³I³I³I³I³I³I³I³I³I³I³I³I³I³I³I³I³I³I³I³I³I³I³I³I³I³I³I³I³I³I³I³I³I³I³I³I³I³I³I³I³I³I³I³I³I³I³I³I³I³I³I³I³I³I³I³I³I³I³I³I³I³I³I³I³I³I³I³I³I³I³I³I³I³I³I³I³I³I³I³I³I³I³I³I³I³I³I³I³I³I³I³I³I³I³I³I³I³I³I³I³I³I³I³I³I³I³I³I³I³I³I³I³I³I³I³I³I³I³I³I³I³I³I³I³I³I³I³I³I³I³I³I³I³I³I³I³I³I³I³I³I³I³I³I³I³I³I³I³I³I³I³I³I³I³I³I³I³I³I³I³I³I³I³I³I³I³I³I³I³I³I³I³I³I³I³I³I³I³I³I³I³I³I³I³I³I³I³I³I³I³I³I³I³I³I³I³I³I³I³I³I³I³I³I³I³I³I³I³I³I³I³I³I³I³I³I³I³I³I³I³I³I³I³I³I³I³I³I³I³I³I³I³I³I³I³I³I³I³I³I³I³I³I³I³I³I³I³I³I³I³I³I³I³I³I³I³I³I³I³I³I³I³I³I³I³I³I³I³I³I³I³I³I³I³I³I³I³I³I³I³I³I³I³I³I³I³I³I³I³I³I³I³I³I³I³I³I³I³I³I³I³I³I³I³I³I³I³I³I³I³I³I³I³I³I³I³I³I³I³I³I³I³I³I³I³I³I³I³I³I³I³I³I³I³I³I³I³I³I³I³I³I³I³I³I³I³I³I³I³I³I³I³I³I³I³I³I³I³I³I³I³I³I³I³I³I³I³I³I³I³I³I³I³I³I³I³I³I³I³I³I³I³I³I³I³I³I³I³I³I³I³I³I³I³I³I³I³I³I³I³I³I³I³I³I³I³I³I³I³I³I³I³I³I³I³I³I³I³I³I³I³I³I³I³I³I³I³I³I³I³I³I³I³I³I³I³I³I³I³I³I³I³I³I³I³I³I³I³I³I³I³I³I³I³I³I³I³I³I³I³I³I³I³I³I³I³I³I³I³I³I³I³I³I³I³I³I³I³I³I³I³I³I³I³I³I³I³I³I³I³I³I³I³I³I³I³I³I³I³I³I³I³I³I³I³I³I³I³I³I³I³I³I³I³I³I³I³I³I³I³I³I³I³I³I³I³I³I³I³I³I³I³I³I³I³I³I³I³I³I³I³I³I³I³I³I³I³I³I³I³I³I³I³I³I³I³I³I³I³I³I³I³I³I³I³I³I³I³I³I³I³I³I³I³I³I³I³I³I³I³I³I³I³I³I³I³I³I³I³I³I³I³I³I³I³I³I³I³I³I³I³I³I³I³I³I³I³I³I³I³I³I³I³I³I³I³I³I³I³I³I³I³I³I³I³I³I³I³I³I³I³I³I³I³I³I³I³I³I³I³I³I³I³I³I³I³I³I³I³I³I³I³I³I³I³I³I³I³I³I³I³I³I³I³I³I³I³I³I³I³I³I³I³I³I³I³I³I³I³I³I³I³I³I³I³I³I³I³I³I³I³I³I³I³I³I³I³I³I³I³I³I³I³I³I³I³I³I³I³I³I³I³I³I³I³I³I³I³I³I³I³I³I³I³I³I³I³I³I³I³I³I³I³I³I³I³I³I³I³I³I³I³I³I³I³I³I³I³I³I³I³I³I³I³I³I³I³I³I³I³I³I³I³I³I³I³I³I³I³I³I³I³I³I³I³I³I³I³I³I³I³I³I³I³I³I³I³I³I³I³I³I³I³I³I³I³I³I³I³I³I³I³I³I³I³I³I³I³I³I³I³I³I³I³I³I³I³I³I³I³I³I³I³I³I³I³I³I³I³I³I³I³I³I³I³I³I³I³I³I³I³I³I³I³I³I³I³I³I³I³I³I³I³I³I³I³I³I³I³I³I³I³I³I³I³I³I³I³I³I³I³I³I³I³I³I³I³I³I³I³I³I³I³I³I³I³I³I³I³I³I³I³I³I³I³I³I³I³I³I³I³I³I³I³I³I³I³I³I³I³I³I³I³I³I³I³I³I³I³I³I³I³I³I³I³I³I³I³I³I³I³I³I³I³I³I³I³I³I³I³I³I³I³I³I³I³I³I³I³I³I³I³I³I³I³I³I³I³I³I³I³I³I³I³I³I³I³I³I³I³I³I³I³I³I³I³I³I³I³I³I³I³I³I³I³I³I³I³I³I³I³I³I³I³I³I³I³I³I³I³I³I³I³I³I³I³I³I³I³I³I³I³I³I³I³I³I³I³I³I³I³I³I³I³I³I³I³I³I³I³I³I³I³I³I³I³I³I³I³I³I³I³I³I³I³I³I³I³I³I³I³I³I³I³I³I³I³I³I³I³I³I³I³I³I³I³I³I³I³I³I³I³I³I³I³I³I³I³I³I³I³I³I³I³I³I³I³I³I³I³I³I³I³I³I³I³I³I³I³I³I³I³I³I³I³I³I³I³I³I³I³I³I³I³I³I³I³I³I³I³I³I³I³I³I³I³I³I³I³I³I³I³I³I³I³I³I³I³I³I³I³I³I³I³I³I³I³I³I³I³I³I³I³I³I³I³I³I³I³I³I³I³I³I³I³I³I³I³I³I³I³I³I³I³I³I³I³I³I³I³I³I³I³I³I³I³I³I³I³I³I³I³I³I³I³I³I³I³I³I³I³I³I³I³I³I³I³I³I³I³I³I³I³I³I³I³I³I³I³I³I³I³I³I³I³I³I³I³I³I³I³I³I³I³I³I³I³I³I³I³I³I³I³I³I³I³I³I³I³I³I³I³I³I³I³I³I³I³I³I³I³I³I³I³I³I³I³I³I³I³I³I³I³I³I³I³I³I³I³I³I³I³I³I³I³I³I³I³I³I³I³I³I³I³I³I³I³I³I³I³I³I³I³I³I³I³I³I³I³I³I³I³I³I³I³I³I³I³I³I³I³I³I³I³I³I³I³I³I³I³I³I³I³I³I³I³I³I³I³I³I³I³I³I³I³I³I³I³I³I³I³I³I³I³I³I³I³I³I³I³I³I³I³I³I³I³I³I³I³I³I³I³I³I³I³I³I³I³I³I³I³I³I³I³I³I³I³I³I³I³I³I³I³I³I³I³I³I³I³I³I³I³I³I³I³I³I³I³I³I³I³I³I³I³I³I³I³I³I³I³I³I³I³I³I³I³I³I³I³I³I³I³I³I³I³I³I³I³I³I³I³I³I³I³I³I³I³I³I³I³I³I³I³I³I³I³I³I³I³I³I³I³I³I³I³I³I³I³I³I³I³I³I³I³I³I³I³I³I³I³I³I³I³I³I³I³I³I³I³I³I³I³I³I³I³I³I³I³I³I³I³I³I³I³I³I³I³I³I³I³I³I³I³I³I³I³I³I³I³I³I³I³I³I³I³I³I³I³I³I³I³I³I³I³I³I³I³I³I³I³I³I³I³I³I³I³I³I³I³I³I³I³I³I³I³I³I³I³I³I³I³I³I³I³I³I³I³I³I³I³I³I³I³I³I³I³I³I³I³I³I³I³I³I³I³I³I³I³I³I³I³I³I³I³I³I³I³I³I³I³I³I³I³I³I³I³I³I³I³I³I³I³I³I³I³I³I³I³I³I³I³I³I³I³I³I³I³I³I³I³I³I³I³I³I³I³I³I³I³I³I³I³I³I³I³I³I³I³I³I³I³I³I³I³I³I³I³I³I³I³I³I³I³I³I³I³I³I³I³I³I³I³I³I³I³I³I³I³I³I³I³I³I³I³I³I³I³I³I³I³I³I³I³I³I³I³I³I³I³I³I³I³I³I³I³I³I³I³I³I³I³I³I³I³I³I³I³I³I³I³I³I³I³I³I³I³I³I³I³I³I³I³I³I³I³I³I³I³I³I³I³I³I³I³I³I³I³I³I³I³I³I³I³I³I³I³I³I³I³I³I³I³I³I³I³I³I³I³I³I³I³I³I³I³I³I³I³I³I³I³I³I³I³I³I³I³I³I³I³I³I³I³I³I³I³I³I³I³I³I³I³I³I³I³I³I³I³I³I³I³I³I³I³I³I³I³I³I³I³I³I³I³I³I³I³I³I³I³I³I³I³I³I³I³I³I³I³I³I³I³I³I³I³I³I³I³I³I³I³I³I³I³I³I³I³I³I³I³I³I³I³I³I³I³I³I³I³I³I³I³I³I³I³I³I³I³I³I³I³I³I³I³I³I³I³I³I³I³I³I³I³I³I³I³I³I³I³I³I³I³I³I³I³I³I³I³I³I³I³I³I³I³I³I³I³I³I³I³I³I³I³I³I³I³I³I³I³I³I³I³I³I³I³I³I³I³I³I³I³I³I³I³I³I³I³I³I³I³I³I³I³I³I³I³I³I³I³I³I³I³I³I³I³I³I³I³I³I³I³I³I³I³I³I³I³I³I³I³I³I³I³I³I³I³I³I³I³I³I³I³I³I³I³I³I³I³I³I³I³I³I³I³I³I³I³I³I³I³I³I³I³I³I³I³I³I³I³I³I³I³I³I³I³I³I³I³I³I³I³I³I³I³I³I³I³I³I³I³I³I³I³I³I³I³I³I³I³I³I³I³I³I³I³I³I³I³I³I³I³I³I³I³I³I³I³I³I³I³I³I³I³I³I³I³I³I³I³I³I³I³I³I³I³I³I³I³I³I³I³I³I³I³I³I³I³I³I³I³I³I³I³I³I³I³I³I³I³I³I³I³I³I³I³I³I³I³I³I³I³I³I³I³I³I³I³I³I³I³I³I³I³I³I³I³I³I³I³I³I³I³I³I³I³I³I³I³I³I³I³I³I³I³I³I³I³I³I³I³I³I³I³I³I³I³I³I³I³I³I³I³I³I³I³I³I³I³I³I³I³I³I³I³I³I³I³I³I³I³I³I³I³I³I³I³I³I³I³I³I³I³I³I³I³I³I³I³I³I³I³I³I³I³I³I³I³I³I³I³I³I³I³I³I³I³I³I³I³I³I³I³I³I³I³I³I³I³I³I³I³I³I³I³I³I³I³I³I³I³I³I³I³I³I³I³I³I³I³I³I³I³I³I³I³I³I³I³I³I³I³I³I³I³I³I³I³I³I³I³I³I³I³I³I³I³I³I³I³I³I³I³I³I³I³I³I³I³I³I³I³I³I³I³I³I³I³I³I³I³I³I³I³I³I³I³I³I³I³I³I³I³I³I³I³I³I³I³I³I³I³I³I³I³I³I³I³I³I³I³I³I³I³I³I³I³I³I³I³I³I³I³I³I³I³I³I³I³I³I³I³I³I³I³I³I³I³I³I³I³I³I³I³I³I³I³I³I³I³I³I³I³I³I³I³I³I³I³I³I³I³I³I³I³I³I³I³I³I³I³I³I³I³I³I³I³I³I³I³I³I³I³I³I³I³I³I³I³I³I³I³I³I³I³I³I³I³I³I³I³I³I³I³I³I³I³I³I³I³I³I³I³I³I³I³I³I³I³I³I³I³I³I³I³I³I³I³I³I³I³I³I³I³I³I³I³I³I³I³I³I³I³I³I³I³I³I³I³I³I³I³I³I³I³I³I³I³I³I³I³I³I³I³I³I³I³I³I³I³I³I³I³I³I³I³I³I³I³I³I³I³I³I³I³I³I³I³I³I³I³I³I³I³I³I³I³I³I³I³I³I³I³I³I³I³I³I³I³I³I³I³I³I³I³I³I³I³I³I³I³I³I³I³I³I³I³I³I³I³I³I³I³I³I³I³I³I³I³I³I³I³I³I³I³I³I³I³I³I³I³I³I³I³I³I³I³I³I³I³I³I³I³I³I³I³I³I³I³I³I³I³I³I³I³I³I³I³I³I³I³I³I³I³I³I³I³I³I³I³I³I³I³I³I³I³I³I³I³I³I³I³I³I³I³I³I³I³I³I³I³I³I³I³I³I³I³I³I³I³I³I³I³I³I³I³I³I³I³I³I³I³I³I³I³I³I³I³I³I³I³I³I³I³I³I³I³I³I³I³I³I³I³I³I³I³I³I³I³I³I³I³I³I³I³I³I³I³I³I³I³I³I³I³I³I³I³I³I³I³I³I³I³I³I³I³I³I³I³I³I³I³I³I³I³I³I³I³I³I³I³I³I³I³I³I³I³I³I³I³I³I³I³I³I³I³I³I³I³I³I³I³I³I³I³I³I³I³I³I³I³I³I³I³I³I³I³I³I³I³I³I³I³I³I³I³I³I³I³I³I³I³I³I³I³I³I³I³I³I³I³I³I³I³I³I³I³I³I³I³I³I³I³I³I³I³I³I³I³I³I³I³I³I³I³I³I³I³I³I³I³I³I³I³I³I³I³I³I³I³I³I³I³I³I³I³I³I³I³I³I³I³I³I³I³I³I³I³I³I³I³I³I³I³I³I³I³I³I³I³I³I³I³I³I³I³I³I³I³I³I³I³I³I³I³I³I³I³I³I³I³I³I³I³I³I³I³I³I³I³I³I³I³I³I³I³I³I³I³I³I³I³I³I³I³I³I³I³I³I³I³I³I³I³I³I³I³I³I³I³I³I³I³I³I³I³I³I³I³I³I³I³I³I³I³I³I³I³I³I³I³I³I³I³I³I³I³I³I³I³I³I³I³I³I³I³I³I³I³I³I³I³I³I³I³I³I³I³I³I³I³I³I³I³I³I³I³I³I³I³I³I³I³I³I³I³I³I³I³I³I³I³I³I³I³I³I³I³I³I³I³I³I³I³I³I³I³I³I³I³I³I³I³I³I³I³I³I³I³I³I³I³I³I³I³I³I³I³I³I³I³I³I³I³I³I³I³I³I³I³I³I³I³I³I³I³I³I³I³I³I³I³I³I³I³I³I³I³I³I³I³I³I³I³I³I³I³I³I³I³I³I³I³I³I³I³I³I³I³I³I³I³I³I³I³I³I³I³I³I³I³I³I³I³I³I³I³I³I³I³I³I³I³I³I³I³I³I³I³I³I³I³I³I³I³I³I³I³I³I³I³I³I³I³I³I³I³I³I³I³I³I³I³I³I³I³I³I³I³I³I³I³I³I³I³I³I³I³I³I³I³I³I³I³I³I³I³I³I³I³I³I³I³I³I³I³I³I³I³I³I³I³I³I³I³I³I³I³I³I³I³I³I³I³I³I³I³I³I³I³I³I³I³I³I³I³I³I³I³I³I³I³I³I³I³I³I³I³I³I³I³I³I³I³I³I³I³I³I³I³I³I³I³I³I³I³I³I³I³I³I³I³I³I³I³I³I³I³I³I³I³I³I³I³I³I³I³I³I³I³I³I³I³I³I³I³I³I³I³I³I³I³I³I³I³I³I³I³I³I³I³I³I³I³I³I³I³I³I³I³I³I³I³I³I³I³I³I³I³I³I³I³I³I³I³I³I³I³I³I³I³I³I³I³I³I³I³I³I³I³I³I³I³I³I³I³I³I³I³I³I³I³I³I³I³I³I³I³I³I³I³I³I³I³I³I³I³I³I³I³I³I³I³I³I³I³I³I³I³I³I³I³I³I³I³I³I³I³I³I³I³I³I³I³I³I³I³I³I³I³I³I³I³I³I³I³I³I³I³I³I³I³I³I³I³I³I³I³I³I³I³I³I³I³I³I³I³I³I³I³I³I³I³I³I³I³I³I³I³I³I³I³I³I³I³I³I³I³I³I³I³I³I³I³I³I³I³I³I³I³I³I³I³I³I³I³I³I³I³I³I³I³I³I³I³I³I³I³I³I³I³I³I³I³I³I³I³I³I³I³I³I³I³I³I³I³I³I³I³I³I³I³I³I³I³I³I³I³I³I³I³I³I³I³I³I³I³I³I³I³I³I³I³I³I³I³I³I³I³I³I³I³I³I³I³I³I³I³I³I³I³I³I³I³I³I³I³I³I³I³I³I³I³I³I³I³I³I³I³I³I³I³I³I³I³I³I³I³I³I³I³I³I³I³I³I³I³I³I³I³I³I³I³I³I³I³I³I³I³I³I³I³I³I³I³I³I³I³I³I³I³I³I³I³I³I³I³I³I³I³I³I³I³I³I³I³I³I³I³I³I³I³I³I³I³I³I³I³I³I³I³I³I³I³I³I³I³I³I³I³I³I³I³I³I³I³I³I³I³I³I³I³I³I³I³I³I³I³I³I³I³I³I³I³I³I³I³I³I³I³I³I³I³I³I³I³I³I³I³I³I³I³I³I³I³I³I³I³I³I³I³I³I³I³I³I³I³I³I³I³I³I³I³I³I³I³I³I³I³I³I³I³I³I³I³I³I³I³I³I³I³I³I³I³I³I³I³I³I³I³I³I³I³I³I³I³I³I³I³I³I³I³I³I³I³I³I³I³I³I³I³I³I³I³I³I³I³I³I³I³I³I³I³I³I³I³I³I³I³I³I³I³I³I³I³I³I³I³I³I³I³I³I³I³I³I³I³I³I³I³I³I³I³I³I³I³I³I³I³I³I³I³I³I³I³I³I³I³I³I³I³I³I³I³I³I³I³I³I³I³I³I³I³I³I³I³I³I³I³I³I³I³I³I³I³I³I³I³I³I³I³I³I³I³I³I³I³I³I³I³I³I³I³I³I³I³I³I³I³I³I³I³I³I³I³I³I³I³I³I³I³I³I³I³I³I³I³I³I³I³I³I³I³I³I³I³I³I³I³I³I³I³I³I³I³I³I³I³I³I³I³I³I³I³I³I³I³I³I³I³I³I³I³I³I³I³I³I³I³I³I³I³I³I³I³I³I³I³I³I³I³I³I³I³I³I³I³I³I³I³I³I³I³I³I³I³I³I³I³I³I³I³I³I³I³I³I³I³I³I³I³I³I³I³I³I³I³I³I³I³I³I³I³I³I³I³I³I³I³I³I³I³I³I³I³I³I³I³I³I³I³I³I³I³I³I³I³I³I³I³I³I³I³I³I³I³I³I³I³I³I³I³I³I³I³I³I³I³I³I³I³I³I³I³I³I³I³I³I³I³I³I³I³I³I³I³I³I³I³I³I³I³I³I³I³I³I³I³I³I³I³I³I³I³I³I³I³I³I³I³I³I³I³I³I³I³I³I³I³I³I³I³I³I³I³I³I³I³I³I³I³I³I³I³I³I³I³I³I³I³I³I³I³I³I³I³I³I³I³I³I³I³I³I³I³I³I³I³I³I³I³I³I³I³I³I³I³I³I³I³I³I³I³I³I³I³I³I³I³I³I³I³I³I³I³I³I³I³I³I³I³I³I³I³I³I³I³I³I³I³I³I³I³I³I³I³I³I³I³I³I³I³I³I³I³I³I³I³I³I³I³I³I³I³I³I³I³I³I³I³I³I³I³I³I³I³I³I³I³I³I³I³I³I³I³I³I³I³I³I³I³I³I³I³I³I³I³I³I³I³I³I³I³I³I³I³I³I³I³I³I³I³I³I³I³I³I³I³I³I³I³I³I³I³I³I³I³I³I³I³I³I³I³I³I³I³I³I³I³I³I³I³I³I³I³I³I³I³I³I³I³I³I³I³I³I³I³I³I³I³I³I³I³I³I³I³I³I³I³I³I³I³I³I³I³I³I³I³I³I³I³I³I³I³I³I³I³I³I³I³I³I³I³I³I³I³I³I³I³I³I³I³I³I³I³I³I³I³I³I³I³I³I³I³I³I³I³I³I³I³I³I³I³I³I³I³I³I³I³I³I³I³I³I³I³I³I³I³I³I³I³I³I³I³I³I³I³I³I³I³I³I³I³I³I³I³I³I³I³I³I³I³I³I³I³I³I³I³I³I³I³I³I³I³I³I³I³I³I³I³I³I³I³I³I³I³I³I³I³I³I³I³I³I³I³I³I³I³I³I³I³I³I³I³I³I³I³I³I³I³I³I³I³I³I³I³I³I³I³I³I³I³I³I³I³I³I³I³I³I³I³I³I³I³I³I³I³I³I³I³I³I³I³I³I³I³I³I³I³I³I³I³I³I³I³I³I³I³I³I³I³I³I³I³I³I³I³I³I³I³I³I³I³I³I³I³I³I³I³I³I³I³I³I³I³I³I³I³I³I³I³I³I³I³I³I³I³I³I³I³I³I³I³I³I³I³I³I³I³I³I³I³I³I³I³I³I³I³I³I³I³I³I³I³I³I³I³I³I³I³I³I³I³I³I³I³I³I³I³I³I³I³I³I³I³I³I³I³I³I³I³I³I³I³I³I³I³I³I³I³I³I³I³I³I³I³I³I³I³I³I³I³I³I³I³I³I³I³I³I³I³I³I³I³I³I³I³I³I³I³I³I³I³I³I³I³I³I³I³I³I³I³I³I³I³I³I³I³I³I³I³I³I³I³I³I³I³I³I³I³I³I³I³I³I³I³I³I³I³I³I³I³I³I³I³I³I³I³I³I³I³I³I³I³I³I³I³I³I³I³I³I³I³I³I³I³I³I³I³I³I³I³I³I³I³I³I³I³I³I³I³I³I³I³I³I³I³I³I³I³I³I³I³I³I³I³I³I³I³I³I³I³I³I³I³I³I³I³I³I³I³I³I³I³I³I³I³I³I³I³I³I³I³I³I³I³I³I³I³I³I³I³I³I³I³I³I³I³I³I³I³I³I³I³I³I³I³I³I³I³I³I³I³I³I³I³I³I³I³I³I³I³I³I³I³I³I³I³I³I³I³I³I³I³I³I³I³I³I³I³I³I³I³I³I³I³I³I³I³I³I³I³I³I³I³I³I³I³I³I³I³I³I³I³I³I³I³I³I³I³I³I³I³I³I³I³I³I³I³I³I³I³I³I³I³I³I³I³I³I³I³I³I³I³I³I³I³I³I³I³I³I³I³I³I³I³I³I³I³I³I³I³I³I³I³I³I³I³I³I³I³I³I³I³I³I³I³I³I³I³I³I³I³I³I³I³I³I³I³I³I³I³I³I³I³I³I³I³I³I³I³I³I³I³I³I³I³I³I³I³I³I³I³I³I³I³I³I³I³I³I³I³I³I³I³I³I³I³I³I³I³I³I³I³I³I³I³I³I³I³I³I³I³I³I³I³I³I³I³I³I³I³I³I³I³I³I³I³I³I³I³I³I³I³I³I³I³I³I³I³I³I³I³I³I³I³I³I³I³I³I³I³I³I³I³I³I³I³I³I³I³I³I³I³I³I³I³I³I³I³I³I³I³I³I³I³I³I³I³I³I³I³I³I³I³I³I³I³I³I³I³I³I³I³I³I³I³I³I³I³I³I³I³I³I³I³I³I³I³I³I³I³I³I³I³I³I³I³I³I³I³I³I³I³I³I³I³I³I³I³I³I³I³I³I³I³I³I³I³I³I³I³I³I³I³I³I³I³I³I³I³I³I³I³I³I³I³I³I³I³I³I³I³I³I³I³I³I³I³I³I³I³I³I³I³I³I³I³I³I³I³I³I³I³I³I³I³I³I³I³I³I³I³I³I³I³I³I³I³I³I³I³I³I³I³I³I³I³I³I³I³I³I³I³I³I³I³I³I³I³I³I³I³I³I³I³I³I³I³I³I³I³I³I³I³I³I³I³I³I³I³I³I³I³I³I³I³I³I³I³I³I³I³I³I³I³I³I³I³I³I³I³I³I³I³I³I³I³I³I³I³I³I³I³I³I³I³I³I³I³I³I³I³I³I³I³I³I³I³I³I³I³I³I³I³I³I³I³I³I³I³I³I³I³I³I³I³I³I³I³I³I³I³I³I³I³I³I³I³I³I³I³I³I³I³I³I³I³I³I³I³I³I³I³I³I³I³I³I³I³I³I³I³I³I³I³I³I³I³I³I³I³I³I³I³I³I³I³I³I³I³I³I³I³I³I³I³I³I³I³I³I³I³I³I³I³I³I³I³I³I³I³I³I³I³I³I³I³I³I³I³I³I³I³I³I³I³I³I³I³I³I³I³I³I³I³I³I³I³I³I³I³I³I³I³I³I³I³I³I³I³I³I³I³I³I³I³I³I³I³I³I³I³I³I³I³I³I³I³I³I³I³I³I³I³I³I³I³I³I³I³I³I³I³I³I³I³I³I³I³I³I³I³I³I³I³I³I³I³I³I³I³I³I³I³I³I³I³I³I³I³I³I³I³I³I³I³I³I³I³I³I³I³I³I³I³I³I³I³I³I³I³I³I³I³I³I³I³I³I³I³I³I³I³I³I³I³I³I³I³I³I³I³I³I³I³I³I³I³I³I³I³I³I³I³I³I³I³I³I³I³I³I³I³I³I³I³I³I³I³I³I³I³I³I³I³I³I³I³I³I³I³I³I³I³I³I³I³I³I³I³I³I³I³I³I³I³I³I³I³I³I³I³I³I³I³I³I³I³I³I³I³I³I³I³I³I³I³I³I³I³I³I³I³I³I³I³I³I³I³I³I³I³I³I³I³I³I³I³I³I³I³I³I³I³I³I³I³I³I³I³I³I³I³I³I³I³I³I³I³I³I³I³I³I³I³I³I³I³I³I³I³I³I³I³I³I³I³I³I³I³I³I³I³I³I³I³I³I³I³I³I³I³I³I³I³I³I³I³I³I³I³I³I³I³I³I³I³I³I³I³I³I³I³I³I³I³I³I³I³I³I³I³I³I³I³I³I³I³I³I³I³I³I³I³I³I³I³I³I³I³I³I³I³I³I³I³I³I³I³I³I³I³I³I³I³I³I³I³I³I³I³I³I³I³I³I³I³I³I³I³I³I³I³I³I³I³I³I³I³I³I³I³I³I³I³I³I³I³I³I³I³I³I³I³I³I³I³I³I³I³I³I³I³I³I³I³I³I³I³I³I³I³I³I³I³I³I³I³I³I³I³I³I³I³I³I³I³I³I³I³I³I³I³I³I³I³I³I³I³I³I³I³I³I³I³I³I³I³I³I³I³I³I³I³I³I³I³I³I³I³I³I³I³I³I³I³I³I³I³I³I³I³I³I³I³I³I³I³I³I³I³I³I³I³I³I³I³I³I³I³I³I³I³I³I³I³I³I³I³I³I³I³I³I³I³I³I³I³I³I³I³I³I³I³I³I³I³I³I³I³I³I³I³I³I³I³I³I³I³I³I³I³I³I³I³I³I³I³I³I³I³I³I³I³I³I³I³I³I³I³I³I³I³I³I³I³I³I³I³I³I³I³I³I³I³I³I³I³I³I³I³I³I³I³I³I³I³I³I³I³I³I³I³I³I³I³I³I³I³I³I³I³I³I³I³I³I³I³I³I³I³I³I³I³I³I³I³I³I³I³I³I³I³I³I³I³I³I³I³I³I³I³I³I³I³I³I³I³I³I³I³I³I³I³I³I³I³I³I³I³I³I³I³I³I³I³I³I³I³I³I³I³I³I³I³I³I³I³I³I³I³I³I³I³I³I³I³I³I³I³I³I³I³I³I³I³I³I³I³I³I³I³I³I³I³I³I³I³I³I³I³I³I³I³I³I³I³I³I³I³I³I³I³I³I³I³I³I³I³I³I³I³I³I³I³I³I³I³I³I³I³I³I³I³I³I³I³I³I³I³I³I³I³I³I³I³I³I³I³I³I³I³I³I³I³I³I³I³I³I³I³I³I³I³I³I³I³I³I³I³I³I³I³I³I³I³I³I³I³I³I³I³I³I³I³I³I³I³I³I³I³I³I³I³I³I³I³I³I³I³I³I³I³I³I³I³I³I³I³I³I³I³I³I³I³I³I³I³I³I³I³I³I³I³I³I³I³I³I³I³I³I³I³I³I³I³I³I³I³I³I³I³I³I³I³I³I³I³I³I³I³I³I³I³I³I³I³I³I³I³I³I³I³I³I³I³I³I³I³I³I³I³I³I³I³I³I³I³I³I³I³I³I³I³I³I³I³I³I³I³I³I³I³I³I³I³I³I³I³I³I³I³I³I³I³I³I³I³I³I³I³I³I³I³I³I³I³I³I³I³I³I³I³I³I³I³I³I³I³I³I³I³I³I³I³I³I³I³I³I³I³I³I³I³I³I³I³I³I³I³I³I³I³I³I³I³I³I³I³I³I³I³I³I³I³I³I³I³I³I³I³I³I³I³I³I³I³I³I³I³I³I³I³I³I³I³I³I³I³I³I³I³I³I³I³I³I³I³I³I³I³I³I³I³I³I³I³I³I³I³I³I³I³I³I³I³I³I³I³I³I³I³I³I³I³I³I³I³I³I³I³I³I³I³I³I³I³I³I³I³I³I³I³I³I³I³I³I³I³I³I³I³I³I³I³I³I³I³I³I³I³I³I³I³I³I³I³I³I³I³I³I³I³I³I³I³I³I³I³I³I³I³I³I³I³I³I³I³I³I³I³I³I³I³I³I³I³I³I³I³I³I³I³I³I³I³I³I³I³I³I³I³I³I³I³I³I³I³I³I³I³I³I³I³I³I³I³I³I³I³I³I³I³I³I³I³I³I³I³I³I³I³I³I³I³I³I³I³I³I³I³I³I³I³I³I³I³I³I³I³I³I³I³I³I³I³I³I³I³I³I³I³I³I³I³I³I³I³I³I³I³I³I³I³I³I³I³I³I³I³I³I³I³I³I³I³I³I³I³I³I³I³I³I³I³I³I³I³I³I³I³I³I³I³I³I³I³I³I³I³I³I³I³I³I³I³I³I³I³I³I³I³I³I³I³I³I³I³I³I³I³I³I³I³I³I³I³I³I³I³I³I³I³I³I³I³I³I³I³I³I³I³I³I³I³I³I³I³I³I³I³I³I³I³I³I³I³I³I³I³I³I³I³I³I³I³I³I³I³I³I³I³I³I³I³I³I³I³I³I³I³I³I³I³I³I³I³I³I³I³I³I³I³I³I³I³I³I³I³I³I³I³I³I³I³I³I³I³I³I³I³I³I³I³I³I³I³I³I³I³I³I³I³I³I³I³I³I³I³I³I³I³I³I³I³I³I³I³I³I³I³I³I³I³I³I³I³I³I³I³I³I³I³I³I³I³I³I³I³I³I³I³I³I³I³I³I³I³I³I³I³I³I³I³I³I³I³I³I³I³I³I³I³I³I³I³I³I³I³I³I³I³I³I³I³I³I³I³I³I³I³I³I³I³I³I³I³I³I³I³I³I³I³I³I³I³I³I³I³I³I³I³I³I³I³I³I³I³I³I³I³I³I³I³I³I³I³I³I³I³I³I³I³I³I³I³I³I³I³I³I³I³I³I³I³I³I³I³I³I³I³I³I³I³I³I³I³I³I³I³I³I³I³I³I³I³I³I³I³I³I³I³I³I³I³I³I³I³I³I³I³I³I³I³I³I³I³I³I³I³I³I³I³I³I³I³I³I³I³I³I³I³I³I³I³I³I³I³I³I³I³I³I³I³I³I³I³I³I³I³I³I³I³I³I³I³I³I³I³I³I³I³I³I³I³I³I³I³I³I³I³I³I³I³I³I³I³I³I³I³I³I³I³I³I³I³I³I³I³I³I³I³I³I³I³I³I³I³I³I³I³I³I³I³I³I³I³I³I³I³I³I³I³I³I³I³I³I³I³I³I³I³I³I³I³I³I³I³I³I³I³I³I³I³I³I³I³I³I³I³I³I³I³I³I³I³I³I³I³I³I³I³I³I³I³I³I³I³I³I³I³I³I³I³I³I³I³I³I³I³I³I³I³I³I³I³I³I³I³I³I³I³I³I³I³I³I³I³I³I³I³I³I³I³I³I³I³I³I³I³I³I³I³I³I³I³I³I³I³I³I³I³I³I³I³I³I³I³I³I³I³I³I³I³I³I³I³I³I³I³I³I³I³I³I³I³I³I³I³I³I³I³I³I³I³I³I³I³I³I³I³I³I³I³I³I³I³I³I³I³I³I³I³I³I³I³I³I³I³I³I³I³I³I³I³I³I³I³I³I³I³I³I³I³I³I³I³I³I³I³I³I³I³I³I³I³I³I³I³I³I³I³I³I³I³I³I³I³I³I³I³I³I³I³I³I³I³I³I³I³I³I³I³I³I³I³I³I³I³I³I³I³I³I³I³I³I³I³I³I³I³I³I³I³I³I³I³I³I³I³I³I³I³I³I³I³I³I³I³I³I³I³I³I³I³I³I³I³I³I³I³I³I³I³I³I³I³I³I³I³I³I³I³I³I³I³I³I³I³I³I³I³I³I³I³I³I³I³I³I³I³I³I³I³I³I³I³I³I³I³I³I³I³I³I³I³I³I³I³I³I³I³I³I³I³I³I³I³I³I³I³I³I³I³I³I³I³I³I³I³I³I³I³I³I³I³I³I³I³I³I³I³I³I³I³I³I³I³I³I³I³I³I³I³I³I³I³I³I³I³I³I³I³I³I³I³I³I³I³I³I³I³I³I³I³I³I³I³I³I³I³I³I³I³I³I³I³I³I³I³I³I³I³I³I³I³I³I³I³I³I³I³I³I³I³I³I³I³I³I³I³I³I³I³I³I³I³I³I³I³I³I³I³I³I³I³I³I³I³I³I³I³I³I³I³I³I³I³I³I³I³I³I³I³I³I³I³I³I³I³I³I³I³I³I³I³I³I³I³I³I³I³I³I³I³I³I³I³I³I³I³I³I³I³I³I³I³I³I³I³I³I³I³I³I³I³I³I³I³I³I³I³I³I³I³I³I³I³I³I³I³I³I³I³I³I³I³I³I³I³I³I³I³I³I³I³I³I³I³I³I³I³I³I³I³I³I³I³I³I³I³I³I³I³I³I³I³I³I³I³I³I³I³I³I³I³I³I³I³I³I³I³I³I³I³I³I³I³I³I³I³I³I³I³I³I³I³I³I³I³I³I³I³I³I³I³I³I³I³I³I³I³I³I³I³I³I³I³I³I³I³I³I³I³I³I³I³I³I³I³I³I³I³I³I³I³I³I³I³I³I³I³I³I³I³I³I³I³I³I³I³I³I³I³I³I³I³I³I³I³I³I³I³I³I³I³I³I³I³I³I³I³I³I³I³I³I³I³I³I³I³I³I³I³I³I³I³I³I³I³I³I³I³I³I³I³I³I³I³I³I³I³I³I³I³I³I³I³I³I³I³I³I³I³I³I³I³I³I³I³I³I³I³I³I³I³I³I³I³I³I³I³I³I³I³I³I³I³I³I³I³I³I³I³I³I³I³I³I³I³I³I³I³I³I³I³I³I³I³I³I³I³I³I³I³I³I³I³I³I³I³I³I³I³I³I³I³I³I³I³I³I³I³I³I³I³I³I³I³I³I³I³I³I³I³I³I³I³I³I³I³I³I³I³I³I³I³I³I³I³I³I³I³I³I³I³I³I³I³I³I³I³I³I³I³I³I³I³I³I³I³I³I³I³I³I³I³I³I³I³I³I³I³I³I³I³I³I³I³I³I³I³I³I³I³I³I³I³I³I³I³I³I³I³I³I³I³I³I³I³I³I³I³I³I³I³I³I³I³I³I³I³I³I³I³I³I³I³I³I³I³I³I³I³I³I³I³I³I³I³I³I³I³I³I³I³I³I³I³I³I³I³I³I³I³I³I³I³I³I³I³I³I³I³I³I³I³I³I³I³I³I³I³I³I³I³I³I³I³I³I³I³I³I³I³I³I³I³I³I³I³I³I³I³I³I³I³I³I³I³I³I³I³I³I³I³I³I³I³I³I³I³I³I³I³I³I³I³I³I³I³I³I³I³I³I³I³I³I³I³I³I³I³I³I³I³I³I³I³I³I³I³I³I³I³I³I³I³I³I³I³I³I³I³I³I³I³I³I³I³I³I³I³I³I³I³I³I³I³I³I³I³I³I³I³I³I³I³I³I³I³I³I³I³I³I³I³I³I³I³I³I³I³I³I³I³I³I³I³I³I³I³I³I³I³I³I³I³I³I³I³I³I³I³I³I³I³I³I³I³I³I³I³I³I³I³I³I³I³I³I³I³I³I³I³I³I³I³I³I³I³I³I³I³I³I³I³I³I³I³I³I³I³I³I³I³I³I³I³I³I³I³I³I³I³I³I³I³I³I³I³I³I³I³I³I³I³I³I³I³I³I³I³I³I³I³I³I³I³I³I³I³I³I³I³I³I³I³I³I³I³I³I³I³I³I³I³I³I³I³I³I³I³I³I³I³I³I³I³I³I³I³I³I³I³I³I³I³I³I³I³I³I³I³I³I³I³I³I³I³I³I³I³I³I³I³I³I³I³I³I³I³I³I³I³I³I³I³I³I³I³I³I³I³I³I³I³I³I³I³I³I³I³I³I³I³I³I³I³I³I³I³I³I³I³I³I³I³I³I³I³I³I³I³I³I³I³I³I³I³I³I³I³I³I³I³I³I³I³I³I³I³I³I³I³I³I³I³I³I³I³I³I³I³I³I³I³I³I³I³I³I³I³I³I³I³I³I³I³I³I³I³I³I³I³I³I³I³I³I³I³I³I³I³I³I³I³I³I³I³I³I³I³I³I³I³I³I³I³I³I³I³I³I³I³I³I³I³I³I³I³I³I³I³I³I³I³I³I³I³I³I³I³I³I³I³I³I³I³I³I³I³I³I³I³I³I³I³I³I³I³I³I³I³I³I³I³I³I³I³I³I³I³I³I³I³I³I³I³I³I³I³I³I³I³I³I³I³I³I³I³I³I³I³I³I³I³I³I³I³I³I³I³I³I³I³I³I³I³I³I³I³I³I³I³I³I³I³I³I³I³I³I³I³I³I³I³I³I³I³I³I³I³I³I³I³I³I³I³I³I³I³I³I³I³I³I³I³I³I³I³I³I³I³I³I³I³I³I³I³I³I³I³I³I³I³I³I³I³I³I³I³I³I³I³I³I³I³I³I³I³I³I³I³I³I³I³I³I³I³I³I³I³I³I³I³I³I³I³I³I³I³I³I³I³I³I³I³I³I³I³I³I³I³I³I³I³I³I³I³I³I³I³I³I³I³I³I³I³I³I³I³I³I³I³I³I³I³I³I³I³I³I³I³I³I³I³I³I³I³I³I³I³I³I³I³I³I³I³I³I³I³I³I³I³I³I³I³I³I³I³I³I³I³I³I³I³I³I³I³I³I³I³I³I³I³I³I³I³I³I³I³I³I³I³I³I³I³I³I³I³I³I³I³I³I³I³I³I³I³I³I³I³I³I³I³I³I³I³I³I³I³I³I³I³I³I³I³I³I³I³I³I³I³I³I³I³I³I³I³I³I³I³I³I³I³I³I³I³I³I³I³I³I³I³I³I³I³I³I³I³I³I³I³I³I³I³I³I³I³I³I³I³I³I³I³I³I³I³I³I³I³I³I³I³I³I³I³I³I³I³I³I³I³I³I³I³I³I³I³I³I³I³I³I³I³I³I³I³I³I³I³I³I³I³I³I³I³I³I³I³I³I³I³I³I³I³I³I³I³I³I³I³I³I³I³I³I³I³I³I³I³I³I³I³I³I³I³I³I³I³I³I³I³I³I³I³I³I³I³I³I³I³I³I³I³I³I³I³I³I³I³I³I³I³I³I³I³I³I³I³I³I³I³I³I³I³I³I³I³I³I³I³I³I³I³I³I³I³I³I³I³I³I³I³I³I³I³I³I³I³I³I³I³I³I³I³I³I³I³I³I³I³I³I³I³I³I³I³I³I³I³I³I³I³I³I³I³I³I³I³I³I³I³I³I³I³I³I³I³I³I³I³I³I³I³I³I³I³I³I³I³I³I³I³I³I³I³I³I³I³I³I³I³I³I³I³I³I³I³I³I³I³I³I³I³I³I³I³I³I³I³I³I³I³I³I³I³I³I³I³I³I³I³I³I³I³I³I³I³I³I³I³I³I³I³I³I³I³I³I³I³I³I³I³I³I³I³I³I³I³I³I³I³I³I³I³I³I³I³I³I³I³I³I³I³I³I³I³I³I³I³I³I³I³I³I³I³I³I³I³I³I³I³I³I³I³I³I³I³I³I³I³I³I³I³I³I³I³I³I³I³I³I³I³I³I³I³I³I³I³I³I³I³I³I³I³I³I³I³I³I³I³I³I³I³I³I³I³I³I³I³I³I³I³I³I³I³I³I³I³I³I³I³I³I³I³I³I³I³I³I³I³I³I³I³I³I³I³I³I³I³I³I³I³I³I³I³I³I³I³I³I³I³I³I³I³I³I³I³I³I³I³I³I³I³I³I³I³I³I³I³I³I³I³I³I³I³I³I³I³I³I³I³I³I³I³I³I³I³I³I³I³I³I³I³I³I³I³I³I³I³I³I³I³I³I³I³I³I³I³I³I³I³I³I³I³I³I³I³I³I³I³I³I³I³I³I³I³I³I³I³I³I³I³I³I³I³I³I³I³I³I³I³I³I³I³I³I³I³I³I³I³I³I³I³I³I³I³I³I³I³I³I³I³I³I³I³I³I³I³I³I³I³I³I³I³I³I³I³I³I³I³I³I³I³I³I³I³I³I³I³I³I³I³I³I³I³I³I³I³I³I³I³I³I³I³I³I³I³I³I³I³I³I³I³I³I³I³I³I³I³I³I³I³I³I³I³I³I³I³I³I³I³I³I³I³I³I³I³I³I³I³I³I³I³I³I³I³I³I³I³I³I³I³I³I³I³I³I³I³I³I³I³I³I³I³I³I³I³I³I³I³I³I³I³I³I³I³I³I³I³I³I³I³I³I³I³I³I³I³I³I³I³I³I³I³I³I³I³I³I³I³I³I³I³I³I³I³I³I³I³I³I³I³I³I³I³I³I³I³I³I³I³I³I³I³I³I³I³I³I³I³I³I³I³I³I³I³I³I³I³I³I³I³I³I³I³I³I³I³I³I³I³I³I³I³I³I³I³I³I³I³I³I³I³I³I³I³I³I³I³I³I³I³I³I³I³I³I³I³I³I³I³I³I³I³I³I³I³I³I³I³I³I³I³I³I³I³I³I³I³I³I³I³I³I³I³I³I³I³I³I³I³I³I³I³I³I³I³I³I³I³I³I³I³I³I³I³I³I³I³I³I³I³I³I³I³I³I³I³I³I³I³I³I³I³I³I³I³I³I³I³I³I³I³I³I³I³I³I³I³I³I³I³I³I³I³I³I³I³I³I³I³I³I³I³I³I³I³I³I³I³I³I³I³I³I³I³I³I³I³I³I³I³I³I³I³I³I³I³I³I³I³I³I³I³I³I³I³I³I³I³I³I³I³I³I³I³I³I³I³I³I³I³I³I³I³I³I³I³I³I³I³I³I³I³I³I³I³I³I³I³I³I³I³I³I³I³I³I³I³I³I³I³I³I³I³I³I³I³I³I³I³I³I³I³I³I³I³I³I³I³I³I³I³I³I³I³I³I³I³I³I³I³I³I³I³I³I³I³I³I³I³I³I³I³I³I³I³I³I³I³I³I³I³I³I³I³I³I³I³I³I³I³I³I³I³I³I³I³I³I³I³I³I³I³I³I³I³I³I³I³I³I³I³I³I³I³I³I³I³I³I³I³I³I³I³I³I³I³I³I³I³I³I³I³I³I³I³I³I³I³I³I³I³I³I³I³I³I³I³I³I³I³I³I³I³I³I³I³I³I³I³I³I³I³I³I³I³I³I³I³I³I³I³I³I³I³I³I³I³I³I³I³I³I³I³I³I³I³I³I³I³I³I³I³I³I³I³I³I³I³I³I³I³I³I³I³I³I³I³I³I³I³I³I³I³I³I³I³I³I³I³I³I³I³I³I³I³I³I³I³I³I³I³I³I³I³I³I³I³I³I³I³I³I³I³I³I³I³I³I³I³I³I³I³I³I³I³I³I³I³I³I³I³I³I³I³I³I³I³I³I³I³I³I³I³I³I³I³I³I³I³I³I³I³I³I³I³I³I³I³I³I³I³I³I³I³I³I³I³I³I³I³I³I³I³I³I³I³I³I³I³I³I³I³I³I³I³I³I³I³I³I³I³I³I³I³I³I³I³I³I³I³I³I³I³I³I³I³I³I³I³I³I³I³I³I³I³I³I³I³I³I³I³I³I³I³I³I³I³I³I³I³I³I³I³I³I³I³I³I³I³I³I³I³I³I³I³I³I³I³I³I³I³I³I³I³I³I³I³I³I³I³I³I³I³I³I³I³I³I³I³I³I³I³I³I³I³I³I³I³I³I³I³I³I³I³I³I³I³I³I³I³I³I³I³I³I³I³I³I³I³I³I³I³I³I³I³I³I³I³I³I³I³I³I³I³I³I³I³I³I³I³I³I³I³I³I³I³I³I³I³I³I³I³I³I³I³I³I³I³I³I³I³I³I³I³I³I³I³I³I³I³I³I³I³I³I³I³I³I³I³I³I³I³I³I³I³I³I³I³I³I³I³I³I³I³I³I³I³I³I³I³I³I³I³I³I³I³I³I³I³I³I³I³I³I³I³I³I³I³I³I³I³I³I³I³I³I³I³I³I³I³I³I³I³I³I³I³I³I³I³I³I³I³I³I³I³I³I³I³I³I³I³I³I³I³I³I³I³I³I³I³I³I³I³I³I³I³I³I³I³I³I³I³I³I³I³I³I³I³I³I³I³I³I³I³I³I³I³I³I³I³I³I³I³I³I³I³I³I³I³I³I³I³I³I³I³I³I³I³I³I³I³I³I³I³I³I³I³I³I³I³I³I³I³I³I³I³I³I³I³I³I³I³I³I³I³I³I³I³I³I³I³I³I³I³I³I³I³I³I³I³I³I³I³I³I³I³I³I³I³I³I³I³I³I³I³I³I³I³I³I³I³I³I³I³I³I³I³I³I³I³I³I³I³I³I³I³I³I³I³I³I³I³I³I³I³I³I³I³I³I³I³I³I³I³I³I³I³I³I³I³I³I³I³I³I³I³I³I³I³I³I³I³I³I³I³I³I³I³I³I³I³I³I³I³I³I³I³I³I³I³I³I³I³I³I³I³I³I³I³I³I³I³I³I³I³I³I³I³I³I³I³I³I³I³I³I³I³I³I³I³I³I³I³I³I³I³I³I³I³I³I³I³I³I³I³I³I³I³I³I³I³I³I³I³I³I³I³I³I³I³I³I³I³I³I³I³I³I³I³I³I³I³I³I³I³I³I³I³I³I³I³I³I³I³I³I³I³I³I³I³I³I³I³I³I³I³I³I³I³I³I³I³I³I³I³I³I³I³I³I³I³I³I³I³I³I³I³I³I³I³I³I³I³I³I³I³I³I³I³I³I³I³I³I³I³I³I³I³I³I³I³I³I³I³I³I³I³I³I³I³I³I³I³I³I³I³I³I³I³I³I³I³I³I³I³I³I³I³I³I³I³I³I³I³I³I³I³I³I³I³I³I³I³I³I³I³I³I³I³I³I³I³I³I³I³I³I³I³I³I³I³I³I³I³I³I³I³I³I³I³I³I³I³I³I³I³I³I³I³I³I³I³I³I³I³I³I³I³I³I³I³I³I³I³I³I³I³I³I³I³I³I³I³I³I³I³I³I³I³I³I³I³I³I³I³I³I³I³I³I³I³I³I³I³I³I³I³I³I³I³I³I³I³I³I³I³I³I³I³I³I³I³I³I³I³I³I³I³I³I³I³I³I³I³I³I³I³I³I³I³I³I³I³I³I³I³I³I³I³I³I³I³I³I³I³I³I³I³I³I³I³I³I³I³I³I³I³I³I³I³I³I³I³I³I³I³I³I³I³I³I³I³I³I³I³I³I³I³I³I³I³I³I³I³I³I³I³I³I³I³I³I³I³I³I³I³I³I³I³I³I³I³I³I³I³I³I³I³I³I³I³I³I³I³I³I³I³I³I³I³I³I³I³I³I³I³I³I³I³I³I³I³I³I³I³I³I³I³I³I³I³I³I³I³I³I³I³I³I³I³I³I³I³I³I³I³I³I³I³I³I³I³I³I³I³I³I³I³I³I³I³I³I³I³I³I³I³I³I³I³I³I³I³I³I³I³I³I³I³I³I³I³I³I³I³I³I³I³I³I³I³I³I³I³I³I³I³I³I³I³I³I³I³I³I³I³I³I³I³I³I³I³I³I³I³I³I³I³I³I³I³I³I³I³I³I³I³I³I³I³I³I³I³I³I³I³I³I³I³I³I³I³I³I³I³I³I³I³I³I³I³I³I³I³I³I³I³I³I³I³I³I³I³I³I³I³I³I³I³I³I³I³I³I³I³I³I³
[truncated: 9,015,378 more chars]
